# Supplementary material for: Human movement and environmental barriers shape the emergence of dengue
Source: Nat Commun. 2024 May 28;15:4205. doi: 10.1038/s41467-024-48465-0 (PMC11133396; doi:10.1038/s41467-024-48465-0)
Supplement: Supplementary file 7 — Source data [file 41467_2024_48465_MOESM7_ESM.zip]

Archive with 64 entries (64 files):
- SD_Fig_1A_2A.csv
- __MACOSX/._SD_Fig_1A_2A.csv
- SD_Fig_1B.csv
- __MACOSX/._SD_Fig_1B.csv
- SD_Fig_1C_2D.csv
- __MACOSX/._SD_Fig_1C_2D.csv
- SD_Fig_1D.csv
- __MACOSX/._SD_Fig_1D.csv
- SD_Fig_2B.tiff
- __MACOSX/._SD_Fig_2B.tiff
- SD_Fig_2C.tiff
- __MACOSX/._SD_Fig_2C.tiff
- SD_Fig_2E.tiff
- __MACOSX/._SD_Fig_2E.tiff
- SD_Fig_2F.tiff
- __MACOSX/._SD_Fig_2F.tiff
- SD_Fig_3A.csv
- __MACOSX/._SD_Fig_3A.csv
- SD_Fig_3B.csv
- __MACOSX/._SD_Fig_3B.csv
- SD_Fig_3C.csv
- __MACOSX/._SD_Fig_3C.csv
- SD_Fig_3D.csv
- __MACOSX/._SD_Fig_3D.csv
- SD_Fig_3E.csv
- __MACOSX/._SD_Fig_3E.csv
- SD_Fig_3F.csv
- __MACOSX/._SD_Fig_3F.csv
- SD_Fig_4A.csv
- __MACOSX/._SD_Fig_4A.csv
- SD_Fig_4B.csv
- __MACOSX/._SD_Fig_4B.csv
- SD_Fig_4C.csv
- __MACOSX/._SD_Fig_4C.csv
- SD_Fig_4D.csv
- __MACOSX/._SD_Fig_4D.csv
- SD_Fig_5A.csv
- __MACOSX/._SD_Fig_5A.csv
- SD_Fig_5B.csv
- __MACOSX/._SD_Fig_5B.csv
- SD_Fig_5C.csv
- __MACOSX/._SD_Fig_5C.csv
- SD_Fig_5D.csv
- __MACOSX/._SD_Fig_5D.csv
- SD_Fig_6A_DENV1_relaxed_skygrid.xml
- __MACOSX/._SD_Fig_6A_DENV1_relaxed_skygrid.xml
- SD_Fig_6A_DENV2_relaxed_skygrid.xml
- __MACOSX/._SD_Fig_6A_DENV2_relaxed_skygrid.xml
- SD_Fig_6A_DENV3_relaxed_skygrid.xml
- __MACOSX/._SD_Fig_6A_DENV3_relaxed_skygrid.xml
- SD_Fig_6A_DENV4_relaxed_skygrid.xml
- __MACOSX/._SD_Fig_6A_DENV4_relaxed_skygrid.xml
- SD_Fig_6B.csv
- __MACOSX/._SD_Fig_6B.csv
- SD_Fig_6C.csv
- __MACOSX/._SD_Fig_6C.csv
- SD_Fig_7A.csv
- __MACOSX/._SD_Fig_7A.csv
- SD_Fig_7B.csv
- __MACOSX/._SD_Fig_7B.csv
- SD_Fig_7C.csv
- __MACOSX/._SD_Fig_7C.csv
- SD_Fig_7D.csv
- __MACOSX/._SD_Fig_7D.csv
