# Supplementary material for: Human movement and environmental barriers shape the emergence of dengue
Source: Nat Commun. 2024 May 28;15:4205. doi: 10.1038/s41467-024-48465-0 (PMC11133396; doi:10.1038/s41467-024-48465-0)
Supplement: Supplementary file 7 — Source data [file 41467_2024_48465_MOESM7_ESM.zip › SD_Fig_1A_2A.csv]

	ADM2_ES	ADM2_PCODE	GAUL_CODE	YearObserved	YearPredicted
1	Abalá	MX31001	31001	2002	2005
2	Abasolo	MX05001	5001	NA	NA
3	Abasolo	MX11001	11001	NA	NA
4	Abasolo	MX19001	19001	2010	2012
5	Abasolo	MX28001	28001	2005	2005
6	Abejones	MX20001	20001	NA	NA
7	Acacoyagua	MX07001	7001	2001	2006
8	Acajete	MX21001	21001	NA	NA
9	Acajete	MX30001	30001	2019	NA
10	Acala	MX07002	7002	2002	2005
11	Acámbaro	MX11002	11002	2017	NA
12	Acambay	MX15001	15001	NA	NA
13	Acanceh	MX31002	31002	2008	2006
14	Acapetahua	MX07003	7003	2001	2006
15	Acaponeta	MX18001	18001	2002	2003
16	Acapulco de Juárez	MX12001	12001	2001	1998
17	Acateno	MX21002	21002	2009	2009
18	Acatepec	MX12076	12076	NA	NA
19	Acatic	MX14001	14001	2019	NA
20	Acatlán	MX13001	13001	NA	NA
21	Acatlán	MX21003	21003	2009	2011
22	Acatlán	MX30002	30002	2004	2005
23	Acatlán de Juárez	MX14002	14002	2009	2018
24	Acatlán de Pérez Figueroa	MX20002	20002	2009	2011
25	Acatzingo	MX21004	21004	NA	NA
26	Acaxochitlán	MX13002	13002	NA	NA
27	Acayucan	MX30003	30003	2006	2004
28	Acolman	MX15002	15002	NA	NA
29	Aconchi	MX26001	26001	2008	2008
30	Acteopan	MX21005	21005	2009	2017
31	Actopan	MX13003	13003	NA	NA
32	Actopan	MX30004	30004	2004	2003
33	Acuamanala de Miguel Hidalgo	MX29022	29022	NA	NA
34	Acuitzio	MX16001	16001	NA	NA
35	Acula	MX30005	30005	2009	2011
36	Aculco	MX15003	15003	NA	NA
37	Acultzingo	MX30006	30006	2019	NA
38	Acuña	MX05002	5002	2013	2013
39	Agua Blanca de Iturbide	MX13004	13004	NA	NA
40	Agua Dulce	MX30204	30204	2000	2000
41	Agua Prieta	MX26002	26002	NA	NA
42	Agualeguas	MX19002	19002	2009	2009
43	Aguascalientes	MX01001	1001	NA	NA
44	Aguililla	MX16002	16002	2009	2011
45	Ahome	MX25001	25001	2003	2003
46	Ahuacatlán	MX18002	18002	2007	2013
47	Ahuacatlán	MX21006	21006	NA	NA
48	Ahuacuotzingo	MX12002	12002	2009	2012
49	Ahualulco	MX24001	24001	NA	NA
50	Ahualulco de Mercado	MX14003	14003	2009	2017
51	Ahuatlán	MX21007	21007	2010	2013
52	Ahuazotepec	MX21008	21008	NA	NA
53	Ahuehuetitla	MX21009	21009	2014	2015
54	Ahumada	MX08001	8001	NA	NA
55	Ajacuba	MX13005	13005	NA	NA
56	Ajalpan	MX21010	21010	2009	2013
57	Ajuchitlán del Progreso	MX12003	12003	2007	2008
58	Akil	MX31003	31003	2002	2007
59	Álamo Temapache	MX30160	30160	2006	2004
60	Alamos	MX26003	26003	2007	2003
61	Alaquines	MX24002	24002	NA	NA
62	Albino Zertuche	MX21011	21011	2009	2014
63	Alcozauca de Guerrero	MX12004	12004	2006	2015
64	Aldama	MX07113	7113	NA	NA
65	Aldama	MX08002	8002	NA	NA
66	Aldama	MX28002	28002	2005	1998
67	Alfajayucan	MX13006	13006	NA	NA
68	Aljojuca	MX21012	21012	NA	NA
69	Allende	MX05003	5003	NA	NA
70	Allende	MX08003	8003	NA	NA
71	Allende	MX19004	19004	2006	2008
72	Almoloya	MX13007	13007	NA	NA
73	Almoloya de Alquisiras	MX15004	15004	NA	NA
74	Almoloya de Juárez	MX15005	15005	NA	NA
75	Almoloya del Río	MX15006	15006	NA	NA
76	Alpatláhuac	MX30008	30008	NA	NA
77	Alpoyeca	MX12005	12005	2007	2014
78	Altamira	MX28003	28003	2005	1997
79	Altamirano	MX07004	7004	NA	NA
80	Altar	MX26004	26004	2010	2014
81	Altepexi	MX21013	21013	2002	2004
82	Alto Lucero de Gutiérrez Barrios	MX30009	30009	2006	2004
83	Altotonga	MX30010	30010	NA	NA
84	Alvarado	MX30011	30011	2004	1998
85	Álvaro Obregón	MX09010	9010	NA	NA
86	Álvaro Obregón	MX16003	16003	NA	NA
87	Amacueca	MX14004	14004	2009	2019
88	Amacuzac	MX17001	17001	2006	2008
89	Amanalco	MX15007	15007	NA	NA
90	Amatán	MX07005	7005	2002	2005
91	Amatenango de la Frontera	MX07006	7006	2007	2009
92	Amatenango del Valle	MX07007	7007	NA	NA
93	Amatepec	MX15008	15008	2015	2016
94	Amatitán	MX14005	14005	2009	2016
95	Amatitlán	MX30012	30012	2004	2004
96	Amatlán de Cañas	MX18003	18003	2009	2013
97	Amatlán de los Reyes	MX30014	30014	2002	2004
98	Amaxac de Guerrero	MX29001	29001	NA	NA
99	Amealco de Bonfil	MX22001	22001	NA	NA
100	Ameca	MX14006	14006	2009	2017
101	Amecameca	MX15009	15009	NA	NA
102	Amixtlán	MX21014	21014	NA	NA
103	Amozoc	MX21015	21015	NA	NA
104	Anáhuac	MX19005	19005	2006	2013
105	Angamacutiro	MX16004	16004	NA	NA
106	Angangueo	MX16005	16005	NA	NA
107	Angel Albino Corzo	MX07008	7008	2006	2007
108	Angel R. Cabada	MX30015	30015	2006	2004
109	Angostura	MX25002	25002	2003	2003
110	Ánimas Trujano	MX20174	20174	2014	2015
111	Antiguo Morelos	MX28004	28004	2005	2006
112	Apan	MX13008	13008	NA	NA
113	Apaseo el Alto	MX11004	11004	NA	NA
114	Apaseo el Grande	MX11005	11005	2017	NA
115	Apatzingán	MX16006	16006	2002	2002
116	Apaxco	MX15010	15010	NA	NA
117	Apaxtla	MX12006	12006	2003	2003
118	Apazapan	MX30017	30017	2005	2005
119	Apetatitlán de Antonio Carvajal	MX29002	29002	NA	NA
120	Apizaco	MX29005	29005	NA	NA
121	Apodaca	MX19006	19006	2007	2011
122	Aporo	MX16007	16007	NA	NA
123	Apozol	MX32001	32001	2015	2019
124	Apulco	MX32002	32002	NA	NA
125	Aquila	MX16008	16008	2007	2013
126	Aquila	MX30018	30018	NA	NA
127	Aquiles Serdán	MX08004	8004	NA	NA
128	Aquismón	MX24003	24003	2009	2013
129	Aquixtla	MX21016	21016	NA	NA
130	Aramberri	MX19007	19007	2013	2017
131	Arandas	MX14008	14008	NA	NA
132	Arcelia	MX12007	12007	2007	2008
133	Ario	MX16009	16009	NA	NA
134	Arivechi	MX26005	26005	2014	2019
135	Arizpe	MX26006	26006	NA	NA
136	Armadillo de los Infante	MX24004	24004	NA	NA
137	Armería	MX06001	6001	2002	2002
138	Arriaga	MX07009	7009	2000	2005
139	Arroyo Seco	MX22003	22003	2011	2019
140	Arteaga	MX05004	5004	NA	NA
141	Arteaga	MX16010	16010	1996	1996
142	Ascensión	MX08005	8005	NA	NA
143	Asientos	MX01002	1002	NA	NA
144	Astacinga	MX30019	30019	NA	NA
145	Asunción Cacalotepec	MX20003	20003	NA	NA
146	Asunción Cuyotepeji	MX20004	20004	NA	NA
147	Asunción Ixtaltepec	MX20005	20005	2007	2008
148	Asunción Nochixtlán	MX20006	20006	NA	NA
149	Asunción Ocotlán	MX20007	20007	NA	NA
150	Asunción Tlacolulita	MX20008	20008	2009	2011
151	Atarjea	MX11006	11006	NA	NA
152	Atemajac de Brizuela	MX14010	14010	NA	NA
153	Atempan	MX21017	21017	NA	NA
154	Atenango del Río	MX12008	12008	2005	2005
155	Atenco	MX15011	15011	NA	NA
156	Atengo	MX14011	14011	NA	NA
157	Atenguillo	MX14012	14012	2019	2019
158	Atexcal	MX21018	21018	NA	NA
159	Atil	MX26007	26007	2015	2018
160	Atitalaquia	MX13010	13010	NA	NA
161	Atizapán	MX15012	15012	2007	2008
162	Atizapán de Zaragoza	MX15013	15013	NA	NA
163	Atlacomulco	MX15014	15014	NA	NA
164	Atlahuilco	MX30020	30020	NA	NA
165	Atlamajalcingo del Monte	MX12009	12009	NA	NA
166	Atlangatepec	MX29003	29003	NA	NA
167	Atlapexco	MX13011	13011	2005	2008
168	Atlatlahucan	MX17002	17002	2006	2003
169	Atlautla	MX15015	15015	NA	NA
170	Atlequizayan	MX21080	21080	NA	NA
171	Atlixco	MX21019	21019	NA	NA
172	Atlixtac	MX12010	12010	2010	2014
173	Atltzayanca	MX29004	29004	NA	NA
174	Atolinga	MX32003	32003	NA	NA
175	Atotonilco de Tula	MX13013	13013	NA	NA
176	Atotonilco el Alto	MX14013	14013	2019	NA
177	Atotonilco el Grande	MX13012	13012	NA	NA
178	Atoyac	MX14014	14014	2009	2019
179	Atoyac	MX30021	30021	2004	2005
180	Atoyac de Álvarez	MX12011	12011	2001	2000
181	Atoyatempan	MX21020	21020	NA	NA
182	Atzacan	MX30022	30022	2019	NA
183	Atzala	MX21021	21021	2006	2008
184	Atzalan	MX30023	30023	2007	2008
185	Atzitzihuacán	MX21022	21022	NA	NA
186	Atzitzintla	MX21023	21023	NA	NA
187	Autlán de Navarro	MX14015	14015	2002	2002
188	Axapusco	MX15016	15016	NA	NA
189	Axochiapan	MX17003	17003	2006	2008
190	Axtla de Terrazas	MX24053	24053	2009	2014
191	Axutla	MX21024	21024	2015	2016
192	Ayahualulco	MX30025	30025	NA	NA
193	Ayala	MX17004	17004	2002	1999
194	Ayapango	MX15017	15017	NA	NA
195	Ayoquezco de Aldama	MX20398	20398	2019	2019
196	Ayotlán	MX14016	14016	2018	NA
197	Ayotoxco de Guerrero	MX21025	21025	2009	2010
198	Ayotzintepec	MX20009	20009	2007	2011
199	Ayutla	MX14017	14017	2005	2006
200	Ayutla de los Libres	MX12012	12012	2002	1999
201	Azcapotzalco	MX09002	9002	NA	NA
202	Azoyú	MX12013	12013	2002	2003
203	Baca	MX31004	31004	2002	2005
204	Bacadéhuachi	MX26008	26008	NA	NA
205	Bacanora	MX26009	26009	NA	NA
206	Bacerac	MX26010	26010	NA	NA
207	Bachíniva	MX08006	8006	NA	NA
208	Bacoachi	MX26011	26011	2004	2004
209	Bácum	MX26012	26012	2002	2002
210	Badiraguato	MX25003	25003	2002	2003
211	Bahía de Banderas	MX18020	18020	2006	2006
212	Balancán	MX27001	27001	2009	2014
213	Balleza	MX08007	8007	NA	NA
214	Banámichi	MX26013	26013	NA	NA
215	Banderilla	MX30026	30026	2019	NA
216	Batopilas	MX08008	8008	NA	NA
217	Baviácora	MX26014	26014	NA	NA
218	Bavispe	MX26015	26015	NA	NA
219	Bejucal de Ocampo	MX07010	7010	2010	2012
220	Bella Vista	MX07011	7011	2008	2011
221	Benemérito de las Américas	MX07114	7114	2003	2015
222	Benito Juárez	MX09014	9014	NA	NA
223	Benito Juárez	MX12014	12014	2001	2001
224	Benito Juárez	MX23005	23005	2005	2006
225	Benito Juárez	MX26071	26071	2007	2004
226	Benito Juárez	MX29045	29045	NA	NA
227	Benito Juárez	MX30027	30027	2008	2008
228	Benito Juárez	MX32004	32004	NA	NA
229	Benjamín Hill	MX26016	26016	NA	NA
230	Berriozábal	MX07012	7012	2001	2005
231	Boca del Río	MX30028	30028	2002	1997
232	Bochil	MX07013	7013	2000	2005
233	Bocoyna	MX08009	8009	NA	NA
234	Bokobá	MX31005	31005	2007	2008
235	Bolaños	MX14019	14019	2015	2016
236	Briseñas	MX16011	16011	2009	NA
237	Buctzotz	MX31006	31006	2004	2006
238	Buenaventura	MX08010	8010	NA	NA
239	Buenavista	MX16012	16012	2008	2013
240	Buenavista de Cuéllar	MX12015	12015	2003	2003
241	Burgos	MX28005	28005	NA	NA
242	Bustamante	MX19008	19008	2012	2012
243	Bustamante	MX28006	28006	2013	2014
244	Cabo Corrientes	MX14020	14020	2006	2006
245	Caborca	MX26017	26017	2014	2017
246	Cacahoatán	MX07015	7015	2001	2006
247	Cacalchén	MX31007	31007	2006	2006
248	Cadereyta de Montes	MX22004	22004	NA	NA
249	Cadereyta Jiménez	MX19009	19009	1996	1996
250	Cajeme	MX26018	26018	2009	2000
251	Calakmul	MX04010	4010	2006	2006
252	Calcahualco	MX30029	30029	NA	NA
253	Calera	MX32005	32005	NA	NA
254	Calihualá	MX20011	20011	NA	NA
255	Calimaya	MX15018	15018	NA	NA
256	Calkiní	MX04001	4001	2010	2010
257	Calnali	MX13014	13014	2009	2013
258	Calotmul	MX31008	31008	2002	2007
259	Calpan	MX21026	21026	NA	NA
260	Calpulalpan	MX29006	29006	NA	NA
261	Caltepec	MX21027	21027	2017	2017
262	Calvillo	MX01003	1003	2015	NA
263	Camargo	MX08011	8011	NA	NA
264	Camargo	MX28007	28007	2007	2008
265	Camarón de Tejeda	MX30007	30007	2006	2007
266	Camerino Z. Mendoza	MX30030	30030	2018	NA
267	Camocuautla	MX21028	21028	NA	NA
268	Campeche	MX04002	4002	2009	2010
269	Cañada Morelos	MX21099	21099	NA	NA
270	Cañadas de Obregón	MX14117	14117	2009	2017
271	Cananea	MX26019	26019	NA	NA
272	Canatlán	MX10001	10001	NA	NA
273	Candela	MX05005	5005	2016	2016
274	Candelaria	MX04011	4011	2009	2009
275	Candelaria Loxicha	MX20012	20012	2006	2002
276	Canelas	MX10002	10002	NA	NA
277	Cañitas de Felipe Pescador	MX32006	32006	NA	NA
278	Cansahcab	MX31009	31009	2007	2006
279	Cantamayec	MX31010	31010	2011	2011
280	Capulálpam de Méndez	MX20247	20247	NA	NA
281	Capulhuac	MX15019	15019	NA	NA
282	Carácuaro	MX16013	16013	2009	2011
283	Carbó	MX26020	26020	2003	2003
284	Cárdenas	MX24005	24005	2019	NA
285	Cárdenas	MX27002	27002	2008	2005
286	Cardonal	MX13015	13015	NA	NA
287	Carichí	MX08012	8012	NA	NA
288	Carlos A. Carrillo	MX30208	30208	2007	2004
289	Carmen	MX04003	4003	2009	2015
290	Carmen	MX19010	19010	2010	2010
291	Carrillo Puerto	MX30031	30031	2004	2004
292	Casas	MX28008	28008	2005	2006
293	Casas Grandes	MX08013	8013	NA	NA
294	Casimiro Castillo	MX14021	14021	2009	2009
295	Castaños	MX05006	5006	2016	2018
296	Castillo de Teayo	MX30157	30157	2006	2006
297	Catazajá	MX07016	7016	2010	2013
298	Catemaco	MX30032	30032	2000	2001
299	Catorce	MX24006	24006	NA	NA
300	Caxhuacan	MX21029	21029	2015	2016
301	Cazones de Herrera	MX30033	30033	2005	2004
302	Cedral	MX24007	24007	NA	NA
303	Celaya	MX11007	11007	2017	NA
304	Celestún	MX31011	31011	2009	2011
305	Cenotillo	MX31012	31012	2009	2009
306	Centla	MX27003	27003	2009	2009
307	Centro	MX27004	27004	2007	2007
308	Cerralvo	MX19011	19011	2012	2013
309	Cerritos	MX24008	24008	2013	2018
310	Cerro Azul	MX30034	30034	2005	2005
311	Cerro de San Pedro	MX24009	24009	NA	NA
312	Chacaltianguis	MX30054	30054	2007	2004
313	Chacsinkín	MX31016	31016	2011	2011
314	Chahuites	MX20025	20025	2008	2010
315	Chalcatongo de Hidalgo	MX20026	20026	NA	NA
316	Chalchicomula de Sesma	MX21045	21045	NA	NA
317	Chalchihuitán	MX07022	7022	NA	NA
318	Chalchihuites	MX32009	32009	NA	NA
319	Chalco	MX15025	15025	NA	NA
320	Chalma	MX30055	30055	2008	2008
321	Champotón	MX04004	4004	2009	2009
322	Chamula	MX07023	7023	NA	NA
323	Chanal	MX07024	7024	NA	NA
324	Chankom	MX31017	31017	2007	2008
325	Chapa de Mota	MX15026	15026	NA	NA
326	Chapab	MX31018	31018	2001	2008
327	Chapala	MX14030	14030	2016	NA
328	Chapantongo	MX13017	13017	NA	NA
329	Chapulco	MX21046	21046	NA	NA
330	Chapulhuacán	MX13018	13018	2014	2017
331	Chapultenango	MX07025	7025	NA	NA
332	Chapultepec	MX15027	15027	NA	NA
333	Charapan	MX16021	16021	NA	NA
334	Charcas	MX24015	24015	NA	NA
335	Charo	MX16022	16022	2008	NA
336	Chavinda	MX16023	16023	2013	2019
337	Chemax	MX31019	31019	2007	2007
338	Chenalhó	MX07026	7026	NA	NA
339	Cherán	MX16024	16024	NA	NA
340	Chiapa de Corzo	MX07027	7027	2000	2004
341	Chiapilla	MX07028	7028	2005	2006
342	Chiautempan	MX29010	29010	NA	NA
343	Chiautla	MX15028	15028	NA	NA
344	Chiautla	MX21047	21047	2009	2009
345	Chiautzingo	MX21048	21048	NA	NA
346	Chichimilá	MX31021	31021	2007	2007
347	Chichiquila	MX21050	21050	NA	NA
348	Chicoasén	MX07029	7029	2006	2006
349	Chicoloapan	MX15029	15029	NA	NA
350	Chicomuselo	MX07030	7030	2001	2009
351	Chiconamel	MX30056	30056	2012	2012
352	Chiconcuac	MX15030	15030	NA	NA
353	Chiconcuautla	MX21049	21049	NA	NA
354	Chiconquiaco	MX30057	30057	NA	NA
355	Chicontepec	MX30058	30058	2006	2006
356	Chicxulub Pueblo	MX31020	31020	2009	2009
357	Chietla	MX21051	21051	2006	2007
358	Chigmecatitlán	MX21052	21052	2010	2016
359	Chignahuapan	MX21053	21053	NA	NA
360	Chignautla	MX21054	21054	NA	NA
361	Chihuahua	MX08019	8019	NA	NA
362	Chikindzonot	MX31022	31022	2010	2010
363	Chila	MX21055	21055	2011	2014
364	Chila de la Sal	MX21056	21056	2011	2014
365	Chilapa de Álvarez	MX12028	12028	2010	2013
366	Chilchota	MX16025	16025	NA	NA
367	Chilchotla	MX21058	21058	NA	NA
368	Chilcuautla	MX13019	13019	NA	NA
369	Chilón	MX07031	7031	NA	NA
370	Chilpancingo de los Bravo	MX12029	12029	2006	2006
371	Chimalhuacán	MX15031	15031	NA	NA
372	Chimaltitán	MX14031	14031	2017	2017
373	China	MX19013	19013	2007	2010
374	Chinameca	MX30059	30059	2003	2004
375	Chinampa de Gorostiza	MX30060	30060	2004	2004
376	Chinantla	MX21059	21059	2009	2010
377	Chinicuila	MX16026	16026	2009	2012
378	Chínipas	MX08020	8020	2015	2017
379	Chiquihuitlán de Benito Juárez	MX20027	20027	NA	NA
380	Chiquilistlán	MX14032	14032	NA	NA
381	Chocamán	MX30062	30062	2019	NA
382	Chocholá	MX31023	31023	2010	2006
383	Choix	MX25007	25007	2002	2003
384	Chontla	MX30063	30063	2004	2004
385	Chucándiro	MX16027	16027	NA	NA
386	Chumatlán	MX30064	30064	2007	2009
387	Chumayel	MX31024	31024	2010	2010
388	Churintzio	MX16028	16028	NA	NA
389	Churumuco	MX16029	16029	2011	2013
390	Ciénega de Flores	MX19012	19012	2013	2013
391	Ciénega de Zimatlán	MX20013	20013	NA	NA
392	Cihuatlán	MX14022	14022	2007	2009
393	Cintalapa	MX07017	7017	2005	2005
394	Citlaltépetl	MX30035	30035	2005	2005
395	Ciudad del Maíz	MX24010	24010	2013	2013
396	Ciudad Fernández	MX24011	24011	2018	2018
397	Ciudad Ixtepec	MX20014	20014	2002	2008
398	Ciudad Madero	MX28009	28009	2008	2008
399	Ciudad Valles	MX24013	24013	2008	2008
400	Coacalco de Berriozábal	MX15020	15020	NA	NA
401	Coacoatzintla	MX30036	30036	2007	NA
402	Coahuayana	MX16014	16014	2002	2002
403	Coahuayutla de José María Izazaga	MX12016	12016	2009	2011
404	Coahuitlán	MX30037	30037	2007	2011
405	Coalcomán de Vázquez Pallares	MX16015	16015	2009	2012
406	Coapilla	MX07018	7018	2011	2013
407	Coatecas Altas	MX20015	20015	2012	2016
408	Coatepec	MX21030	21030	NA	NA
409	Coatepec	MX30038	30038	2007	2008
410	Coatepec Harinas	MX15021	15021	NA	NA
411	Coatlán del Río	MX17005	17005	2008	2008
412	Coatzacoalcos	MX30039	30039	1996	1996
413	Coatzingo	MX21031	21031	2010	2014
414	Coatzintla	MX30040	30040	2004	2005
415	Cochoapa el Grande	MX12078	12078	NA	NA
416	Cocotitlán	MX15022	15022	NA	NA
417	Cocula	MX12017	12017	2003	2003
418	Cocula	MX14024	14024	2009	2018
419	Coeneo	MX16016	16016	NA	NA
420	Coetzala	MX30041	30041	2018	NA
421	Cohetzala	MX21032	21032	2009	2010
422	Cohuecan	MX21033	21033	2010	2016
423	Coicoyán de las Flores	MX20016	20016	NA	NA
424	Cojumatlán de Régules	MX16074	16074	2014	NA
425	Colima	MX06002	6002	1996	1996
426	Colipa	MX30042	30042	2003	2008
427	Colón	MX22005	22005	NA	NA
428	Colotlán	MX14025	14025	2019	NA
429	Comala	MX06003	6003	2002	2002
430	Comalcalco	MX27005	27005	2009	2009
431	Comapa	MX30043	30043	2004	2004
432	Comitán de Domínguez	MX07019	7019	2019	2019
433	Comondú	MX03001	3001	2003	2002
434	Comonfort	MX11009	11009	2017	NA
435	Compostela	MX18004	18004	2002	2002
436	Concepción Buenavista	MX20018	20018	NA	NA
437	Concepción de Buenos Aires	MX14026	14026	NA	NA
438	Concepción del Oro	MX32007	32007	NA	NA
439	Concepción Pápalo	MX20019	20019	NA	NA
440	Concordia	MX25004	25004	2002	2003
441	Coneto de Comonfort	MX10003	10003	NA	NA
442	Conkal	MX31013	31013	2010	2006
443	Constancia del Rosario	MX20020	20020	NA	NA
444	Contepec	MX16017	16017	NA	NA
445	Contla de Juan Cuamatzi	MX29018	29018	NA	NA
446	Copainalá	MX07021	7021	2005	2007
447	Copala	MX12018	12018	2007	2007
448	Copalillo	MX12019	12019	2003	2003
449	Copanatoyac	MX12020	12020	2009	2014
450	Copándaro	MX16018	16018	NA	NA
451	Coquimatlán	MX06004	6004	2002	2000
452	Córdoba	MX30044	30044	2004	2005
453	Coronado	MX08014	8014	NA	NA
454	Coronango	MX21034	21034	NA	NA
455	Coroneo	MX11010	11010	NA	NA
456	Corregidora	MX22006	22006	NA	NA
457	Cortazar	MX11011	11011	2017	NA
458	Cosalá	MX25005	25005	2004	2004
459	Cosamaloapan de Carpio	MX30045	30045	2004	2003
460	Cosautlán de Carvajal	MX30046	30046	2007	2010
461	Coscomatepec	MX30047	30047	NA	NA
462	Cosío	MX01004	1004	NA	NA
463	Cosolapa	MX20021	20021	2005	2005
464	Cosoleacaque	MX30048	30048	2005	2003
465	Cosoltepec	MX20022	20022	2002	2010
466	Cotaxtla	MX30049	30049	2004	2004
467	Cotija	MX16019	16019	NA	NA
468	Coxcatlán	MX21035	21035	2010	2010
469	Coxcatlán	MX24014	24014	2006	2015
470	Coxquihui	MX30050	30050	2006	2008
471	Coyame del Sotol	MX08015	8015	NA	NA
472	Coyoacán	MX09003	9003	NA	NA
473	Coyomeapan	MX21036	21036	NA	NA
474	Coyotepec	MX15023	15023	NA	NA
475	Coyotepec	MX21037	21037	NA	NA
476	Coyuca de Benítez	MX12021	12021	2002	1999
477	Coyuca de Catalán	MX12022	12022	2001	2003
478	Coyutla	MX30051	30051	2008	2011
479	Cozumel	MX23001	23001	2006	2008
480	Cruillas	MX28010	28010	2013	2013
481	Cuajimalpa de Morelos	MX09004	9004	NA	NA
482	Cuajinicuilapa	MX12023	12023	2007	2007
483	Cualác	MX12024	12024	2009	2014
484	Cuapiaxtla	MX29008	29008	NA	NA
485	Cuapiaxtla de Madero	MX21038	21038	NA	NA
486	Cuatro Ciénegas	MX05007	5007	2005	2007
487	Cuauhtémoc	MX06005	6005	2002	2002
488	Cuauhtémoc	MX08017	8017	NA	NA
489	Cuauhtémoc	MX09015	9015	NA	NA
490	Cuauhtémoc	MX32008	32008	NA	NA
491	Cuautempan	MX21039	21039	NA	NA
492	Cuautepec	MX12025	12025	2010	2013
493	Cuautepec de Hinojosa	MX13016	13016	NA	NA
494	Cuautinchán	MX21040	21040	NA	NA
495	Cuautitlán	MX15024	15024	NA	NA
496	Cuautitlán de García Barragán	MX14027	14027	NA	NA
497	Cuautitlán Izcalli	MX15121	15121	NA	NA
498	Cuautla	MX14028	14028	2009	2011
499	Cuautla	MX17006	17006	2006	2001
500	Cuautlancingo	MX21041	21041	NA	NA
501	Cuaxomulco	MX29009	29009	NA	NA
502	Cuayuca de Andrade	MX21042	21042	2010	2010
503	Cucurpe	MX26022	26022	NA	NA
504	Cuencamé	MX10004	10004	2017	2017
505	Cuerámaro	MX11012	11012	NA	NA
506	Cuernavaca	MX17007	17007	2005	2004
507	Cuetzala del Progreso	MX12026	12026	2009	2013
508	Cuetzalan del Progreso	MX21043	21043	2014	2014
509	Cuichapa	MX30052	30052	2003	2005
510	Cuilápam de Guerrero	MX20023	20023	2013	2013
511	Cuitláhuac	MX30053	30053	2013	2013
512	Cuitzeo	MX16020	16020	2019	NA
513	Culiacán	MX25006	25006	2002	2002
514	Cumpas	MX26023	26023	NA	NA
515	Cuncunul	MX31014	31014	2002	2009
516	Cunduacán	MX27006	27006	2008	2008
517	Cuquío	MX14029	14029	2019	2019
518	Cusihuiriachi	MX08018	8018	NA	NA
519	Cutzamala de Pinzón	MX12027	12027	2008	2011
520	Cuyamecalco Villa de Zaragoza	MX20024	20024	NA	NA
521	Cuyoaco	MX21044	21044	NA	NA
522	Cuzamá	MX31015	31015	2009	2009
523	Degollado	MX14033	14033	NA	NA
524	Del Nayar	MX18009	18009	2006	2006
525	Delicias	MX08021	8021	NA	NA
526	Divisaderos	MX26024	26024	NA	NA
527	Doctor Mora	MX11013	11013	NA	NA
528	Dolores Hidalgo Cuna de la Independencia Nacional	MX11014	11014	NA	NA
529	Domingo Arenas	MX21060	21060	NA	NA
530	Donato Guerra	MX15032	15032	NA	NA
531	Dr. Arroyo	MX19014	19014	2011	2016
532	Dr. Belisario Domínguez	MX08022	8022	NA	NA
533	Dr. Coss	MX19015	19015	2009	2013
534	Dr. González	MX19016	19016	2009	2010
535	Durango	MX10005	10005	NA	NA
536	Dzán	MX31025	31025	2007	2008
537	Dzemul	MX31026	31026	2004	2005
538	Dzidzantún	MX31027	31027	2007	2007
539	Dzilam de Bravo	MX31028	31028	2007	2008
540	Dzilam González	MX31029	31029	2007	2007
541	Dzitás	MX31030	31030	2006	2008
542	Dzoncauich	MX31031	31031	2002	2007
543	Ebano	MX24016	24016	2009	2003
544	Ecatepec de Morelos	MX15033	15033	NA	NA
545	Ecatzingo	MX15034	15034	NA	NA
546	Ecuandureo	MX16030	16030	2015	2019
547	Eduardo Neri	MX12075	12075	2003	2003
548	Ejutla	MX14034	14034	2009	2012
549	El Arenal	MX13009	13009	NA	NA
550	El Arenal	MX14009	14009	2009	2017
551	El Barrio de la Soledad	MX20010	20010	2009	2012
552	El Bosque	MX07014	7014	NA	NA
553	El Carmen Tequexquitla	MX29007	29007	NA	NA
554	El Espinal	MX20030	20030	2006	2008
555	El Fuerte	MX25010	25010	2003	2002
556	El Grullo	MX14037	14037	2002	2003
557	El Higo	MX30205	30205	2005	2004
558	El Limón	MX14054	14054	2010	2011
559	El Llano	MX01010	1010	NA	NA
560	El Mante	MX28021	28021	2009	2003
561	El Marqués	MX22011	22011	NA	NA
562	El Naranjo	MX24058	24058	2009	2011
563	El Oro	MX10018	10018	NA	NA
564	El Oro	MX15064	15064	NA	NA
565	El Plateado de Joaquín Amaro	MX32015	32015	NA	NA
566	El Porvenir	MX07070	7070	2013	2016
567	El Salto	MX14070	14070	2013	2018
568	El Salvador	MX32041	32041	NA	NA
569	El Tule	MX08064	8064	NA	NA
570	Elota	MX25008	25008	2002	2002
571	Eloxochitlán	MX13020	13020	NA	NA
572	Eloxochitlán	MX21061	21061	NA	NA
573	Eloxochitlán de Flores Magón	MX20029	20029	2013	2015
574	Emiliano Zapata	MX13021	13021	NA	NA
575	Emiliano Zapata	MX17008	17008	2006	2004
576	Emiliano Zapata	MX27007	27007	2005	2014
577	Emiliano Zapata	MX29046	29046	NA	NA
578	Emiliano Zapata	MX30065	30065	2007	2004
579	Empalme	MX26025	26025	2003	2000
580	Encarnación de Díaz	MX14035	14035	NA	NA
581	Ensenada	MX02001	2001	NA	NA
582	Epatlán	MX21062	21062	2010	2010
583	Epazoyucan	MX13022	13022	NA	NA
584	Epitacio Huerta	MX16031	16031	NA	NA
585	Erongarícuaro	MX16032	16032	NA	NA
586	Escárcega	MX04009	4009	1997	1997
587	Escobedo	MX05008	5008	NA	NA
588	Escuinapa	MX25009	25009	2009	2004
589	Escuintla	MX07032	7032	2001	2007
590	Españita	MX29012	29012	NA	NA
591	Esperanza	MX21063	21063	NA	NA
592	Espinal	MX30066	30066	2006	2008
593	Espita	MX31032	31032	2004	2007
594	Etchojoa	MX26026	26026	2014	2015
595	Etzatlán	MX14036	14036	2015	2017
596	Ezequiel Montes	MX22007	22007	NA	NA
597	Felipe Carrillo Puerto	MX23002	23002	2005	2005
598	Filomeno Mata	MX30067	30067	2007	2009
599	Florencio Villarreal	MX12030	12030	2002	2002
600	Fortín	MX30068	30068	2004	2004
601	Francisco I. Madero	MX05009	5009	2009	2009
602	Francisco I. Madero	MX13023	13023	NA	NA
603	Francisco León	MX07033	7033	2007	2008
604	Francisco Z. Mena	MX21064	21064	2008	2008
605	Fresnillo	MX32010	32010	NA	NA
606	Fresnillo de Trujano	MX20032	20032	2010	2017
607	Frontera	MX05010	5010	2015	2017
608	Frontera Comalapa	MX07034	7034	2001	2008
609	Frontera Hidalgo	MX07035	7035	2001	2006
610	Fronteras	MX26027	26027	NA	NA
611	Gabriel Zamora	MX16033	16033	2002	2004
612	Galeana	MX08023	8023	NA	NA
613	Galeana	MX19017	19017	2010	2013
614	García	MX19018	19018	2013	2013
615	Genaro Codina	MX32012	32012	NA	NA
616	General Canuto A. Neri	MX12031	12031	2009	2013
617	General Cepeda	MX05011	5011	NA	NA
618	General Enrique Estrada	MX32013	32013	NA	NA
619	General Felipe Ángeles	MX21065	21065	NA	NA
620	General Francisco R. Murguía	MX32014	32014	NA	NA
621	General Heliodoro Castillo	MX12032	12032	2011	2013
622	General Pánfilo Natera	MX32016	32016	NA	NA
623	General Plutarco Elías Calles	MX26070	26070	NA	NA
624	General Simón Bolívar	MX10006	10006	NA	NA
625	Gómez Farías	MX08025	8025	NA	NA
626	Gómez Farías	MX14079	14079	2009	2018
627	Gómez Farías	MX28011	28011	2005	2007
628	Gómez Palacio	MX10007	10007	2009	2010
629	González	MX28012	28012	2005	1998
630	Gral. Bravo	MX19020	19020	2010	2012
631	Gral. Escobedo	MX19021	19021	2007	2010
632	Gral. Terán	MX19022	19022	2009	2010
633	Gral. Treviño	MX19023	19023	NA	NA
634	Gral. Zaragoza	MX19024	19024	NA	NA
635	Gral. Zuazua	MX19025	19025	2013	2013
636	Gran Morelos	MX08026	8026	NA	NA
637	Granados	MX26028	26028	NA	NA
638	Guachinango	MX14038	14038	2009	2015
639	Guachochi	MX08027	8027	NA	NA
640	Guadalajara	MX14039	14039	2013	2017
641	Guadalcázar	MX24017	24017	2012	2017
642	Guadalupe	MX08028	8028	NA	NA
643	Guadalupe	MX19026	19026	2007	2008
644	Guadalupe	MX21066	21066	NA	NA
645	Guadalupe	MX32017	32017	NA	NA
646	Guadalupe de Ramírez	MX20034	20034	2010	2018
647	Guadalupe Etla	MX20033	20033	2007	2016
648	Guadalupe Victoria	MX10008	10008	NA	NA
649	Guadalupe Victoria	MX21067	21067	NA	NA
650	Guadalupe y Calvo	MX08029	8029	NA	NA
651	Guanaceví	MX10009	10009	NA	NA
652	Guanajuato	MX11015	11015	NA	NA
653	Guasave	MX25011	25011	2003	2003
654	Guaymas	MX26029	26029	2003	1999
655	Guazapares	MX08030	8030	NA	NA
656	Guelatao de Juárez	MX20035	20035	NA	NA
657	Güémez	MX28013	28013	2005	2005
658	Guerrero	MX05012	5012	NA	NA
659	Guerrero	MX08031	8031	NA	NA
660	Guerrero	MX28014	28014	NA	NA
661	Guevea de Humboldt	MX20036	20036	2007	2012
662	Gustavo A. Madero	MX09005	9005	NA	NA
663	Gustavo Díaz Ordaz	MX28015	28015	2007	2007
664	Gutiérrez Zamora	MX30069	30069	2007	2005
665	Halachó	MX31033	31033	2002	2007
666	Hecelchakán	MX04005	4005	2010	2011
667	Hermenegildo Galeana	MX21068	21068	2009	2014
668	Hermosillo	MX26030	26030	2002	1998
669	Heroica Ciudad de Ejutla de Crespo	MX20028	20028	2007	2008
670	Heroica Ciudad de Huajuapan de León	MX20039	20039	2013	2015
671	Heroica Ciudad de Juchitán de Zaragoza	MX20043	20043	2001	2006
672	Heroica Ciudad de Tlaxiaco	MX20397	20397	NA	NA
673	Hidalgo	MX05013	5013	NA	NA
674	Hidalgo	MX10010	10010	NA	NA
675	Hidalgo	MX16034	16034	NA	NA
676	Hidalgo	MX19047	19047	2010	2010
677	Hidalgo	MX28016	28016	2007	2007
678	Hidalgo del Parral	MX08032	8032	NA	NA
679	Hidalgotitlán	MX30070	30070	2002	2004
680	Higueras	MX19028	19028	2009	2011
681	Hocabá	MX31034	31034	2006	2007
682	Hoctún	MX31035	31035	2009	2009
683	Homún	MX31036	31036	2009	2009
684	Honey	MX21057	21057	NA	NA
685	Hopelchén	MX04006	4006	NA	NA
686	Hostotipaquillo	MX14040	14040	2012	2013
687	Huachinera	MX26031	26031	NA	NA
688	Huajicori	MX18005	18005	2009	2013
689	Hualahuises	MX19029	19029	2010	2010
690	Huamantla	MX29013	29013	NA	NA
691	Huamuxtitlán	MX12033	12033	2006	2014
692	Huandacareo	MX16036	16036	NA	NA
693	Huanímaro	MX11016	11016	NA	NA
694	Huaniqueo	MX16037	16037	NA	NA
695	Huanusco	MX32018	32018	2015	NA
696	Huaquechula	MX21069	21069	2010	2011
697	Huásabas	MX26032	26032	2015	2018
698	Huasca de Ocampo	MX13024	13024	NA	NA
699	Huatabampo	MX26033	26033	2003	2003
700	Huatlatlauca	MX21070	21070	NA	NA
701	Huatusco	MX30071	30071	2019	NA
702	Huauchinango	MX21071	21071	NA	NA
703	Huautepec	MX20040	20040	2002	2006
704	Huautla	MX13025	13025	2009	2009
705	Huautla de Jiménez	MX20041	20041	NA	NA
706	Huayacocotla	MX30072	30072	NA	NA
707	Huazalingo	MX13026	13026	2016	2017
708	Huehuetán	MX07037	7037	2001	2006
709	Huehuetla	MX13027	13027	2004	2004
710	Huehuetla	MX21072	21072	2009	2012
711	Huehuetlán	MX24018	24018	2006	2017
712	Huehuetlán el Chico	MX21073	21073	2009	2010
713	Huehuetlán el Grande	MX21150	21150	2011	2019
714	Huehuetoca	MX15035	15035	NA	NA
715	Huejotitán	MX08033	8033	NA	NA
716	Huejotzingo	MX21074	21074	NA	NA
717	Huejúcar	MX14041	14041	NA	NA
718	Huejuquilla el Alto	MX14042	14042	2019	NA
719	Huejutla de Reyes	MX13028	13028	2009	2009
720	Huépac	MX26034	26034	2013	2019
721	Huetamo	MX16038	16038	2008	2010
722	Hueyapan	MX21075	21075	NA	NA
723	Hueyapan de Ocampo	MX30073	30073	2003	2003
724	Hueyotlipan	MX29014	29014	NA	NA
725	Hueypoxtla	MX15036	15036	NA	NA
726	Hueytamalco	MX21076	21076	2019	NA
727	Hueytlalpan	MX21077	21077	NA	NA
728	Huhí	MX31037	31037	2005	2007
729	Huichapan	MX13029	13029	NA	NA
730	Huiloapan de Cuauhtémoc	MX30074	30074	2007	2016
731	Huimanguillo	MX27008	27008	2009	2004
732	Huimilpan	MX22008	22008	NA	NA
733	Huiramba	MX16039	16039	NA	NA
734	Huitiupán	MX07039	7039	2007	2012
735	Huitzilac	MX17009	17009	2008	2008
736	Huitzilan de Serdán	MX21078	21078	2014	NA
737	Huitziltepec	MX21079	21079	NA	NA
738	Huitzuco de los Figueroa	MX12034	12034	2005	2005
739	Huixquilucan	MX15037	15037	NA	NA
740	Huixtán	MX07038	7038	NA	NA
741	Huixtla	MX07040	7040	2000	2006
742	Hunucmá	MX31038	31038	1997	1997
743	Ignacio de la Llave	MX30075	30075	2004	2004
744	Ignacio Zaragoza	MX08034	8034	NA	NA
745	Iguala de la Independencia	MX12035	12035	2007	2008
746	Igualapa	MX12036	12036	2002	2003
747	Ilamatlán	MX30076	30076	2015	2019
748	Iliatenco	MX12081	12081	2009	2012
749	Imuris	MX26035	26035	NA	NA
750	Indaparapeo	MX16040	16040	NA	NA
751	Indé	MX10011	10011	NA	NA
752	Irapuato	MX11017	11017	2019	NA
753	Irimbo	MX16041	16041	NA	NA
754	Isidro Fabela	MX15038	15038	NA	NA
755	Isla	MX30077	30077	1996	1996
756	Isla Mujeres	MX23003	23003	2006	2007
757	Iturbide	MX19030	19030	2007	2010
758	Ixcamilpa de Guerrero	MX21081	21081	2009	2014
759	Ixcaquixtla	MX21082	21082	2019	NA
760	Ixcateopan de Cuauhtémoc	MX12037	12037	2005	2013
761	Ixcatepec	MX30078	30078	2004	2005
762	Ixhuacán de los Reyes	MX30079	30079	NA	NA
763	Ixhuatán	MX07042	7042	2005	NA
764	Ixhuatlán de Madero	MX30083	30083	2006	2004
765	Ixhuatlán del Café	MX30080	30080	2007	2007
766	Ixhuatlán del Sureste	MX30082	30082	2005	2004
767	Ixhuatlancillo	MX30081	30081	2002	2005
768	Ixil	MX31039	31039	2001	2005
769	Ixmatlahuacan	MX30084	30084	2005	2005
770	Ixmiquilpan	MX13030	13030	NA	NA
771	Ixpantepec Nieves	MX20065	20065	NA	NA
772	Ixtacamaxtitlán	MX21083	21083	NA	NA
773	Ixtacomitán	MX07043	7043	2007	2007
774	Ixtacuixtla de Mariano Matamoros	MX29015	29015	NA	NA
775	Ixtaczoquitlán	MX30085	30085	2007	2007
776	Ixtapa	MX07044	7044	2004	2005
777	Ixtapaluca	MX15039	15039	NA	NA
778	Ixtapan de la Sal	MX15040	15040	NA	NA
779	Ixtapan del Oro	MX15041	15041	NA	NA
780	Ixtapangajoya	MX07045	7045	2013	2015
781	Ixtenco	MX29016	29016	NA	NA
782	Ixtepec	MX21084	21084	NA	NA
783	Ixtlahuaca	MX15042	15042	NA	NA
784	Ixtlahuacán	MX06006	6006	2002	2002
785	Ixtlahuacán de los Membrillos	MX14044	14044	2016	2019
786	Ixtlahuacán del Río	MX14045	14045	2014	2018
787	Ixtlán	MX16042	16042	2010	2019
788	Ixtlán de Juárez	MX20042	20042	2012	2013
789	Ixtlán del Río	MX18006	18006	2007	2012
790	Izamal	MX31040	31040	2002	2005
791	Iztacalco	MX09006	9006	NA	NA
792	Iztapalapa	MX09007	9007	NA	NA
793	Izúcar de Matamoros	MX21085	21085	2006	2006
794	Jacala de Ledezma	MX13031	13031	NA	NA
795	Jacona	MX16043	16043	2009	2019
796	Jala	MX18007	18007	2007	2013
797	Jalacingo	MX30086	30086	NA	NA
798	Jalapa	MX27009	27009	2009	2009
799	Jalcomulco	MX30088	30088	2012	2012
800	Jalostotitlán	MX14046	14046	NA	NA
801	Jalpa	MX32019	32019	2015	NA
802	Jalpa de Méndez	MX27010	27010	2009	2009
803	Jalpan	MX21086	21086	2009	2009
804	Jalpan de Serra	MX22009	22009	2009	NA
805	Jaltenco	MX15044	15044	NA	NA
806	Jáltipan	MX30089	30089	2001	2003
807	Jaltocán	MX13032	13032	2009	2009
808	Jamapa	MX30090	30090	2005	2004
809	Jamay	MX14047	14047	2014	NA
810	Janos	MX08035	8035	NA	NA
811	Jantetelco	MX17010	17010	2006	2008
812	Jaral del Progreso	MX11018	11018	NA	NA
813	Jaumave	MX28017	28017	2007	2010
814	Jerécuaro	MX11019	11019	NA	NA
815	Jerez	MX32020	32020	NA	NA
816	Jesús Carranza	MX30091	30091	2006	2006
817	Jesús María	MX01005	1005	NA	NA
818	Jesús María	MX14048	14048	NA	NA
819	Jilotepec	MX15045	15045	NA	NA
820	Jilotepec	MX30093	30093	2004	2005
821	Jilotlán de los Dolores	MX14049	14049	2009	2011
822	Jilotzingo	MX15046	15046	NA	NA
823	Jiménez	MX05014	5014	2013	2015
824	Jiménez	MX08036	8036	2019	NA
825	Jiménez	MX16044	16044	NA	NA
826	Jiménez	MX28018	28018	2005	2006
827	Jiménez del Teul	MX32021	32021	NA	NA
828	Jiquilpan	MX16045	16045	2009	NA
829	Jiquipilas	MX07046	7046	2011	2011
830	Jiquipilco	MX15047	15047	NA	NA
831	Jitotol	MX07047	7047	NA	NA
832	Jiutepec	MX17011	17011	2006	2003
833	Jocotepec	MX14050	14050	2016	2019
834	Jocotitlán	MX15048	15048	NA	NA
835	Jojutla	MX17012	17012	2004	2004
836	Jolalpan	MX21087	21087	2009	2009
837	Jonacatepec	MX17013	17013	2007	2009
838	Jonotla	MX21088	21088	2014	2016
839	Jonuta	MX27011	27011	2009	2010
840	Jopala	MX21089	21089	2009	2011
841	Joquicingo	MX15049	15049	NA	NA
842	José Azueta	MX30169	30169	2001	2001
843	José Joaquin de Herrera	MX12079	12079	NA	NA
844	José María Morelos	MX23006	23006	2006	2005
845	José Sixto Verduzco	MX16113	16113	2019	NA
846	Juan Aldama	MX32022	32022	NA	NA
847	Juan C. Bonilla	MX21090	21090	NA	NA
848	Juan Galindo	MX21091	21091	NA	NA
849	Juan N. Méndez	MX21092	21092	NA	NA
850	Juan R. Escudero	MX12039	12039	2002	2002
851	Juan Rodríguez Clara	MX30094	30094	2007	2004
852	Juanacatlán	MX14051	14051	2016	2018
853	Juárez	MX05015	5015	2013	2016
854	Juárez	MX07048	7048	2009	2009
855	Juárez	MX08037	8037	NA	NA
856	Juárez	MX16046	16046	2009	2009
857	Juárez	MX19031	19031	2013	2013
858	Juárez Hidalgo	MX13033	13033	NA	NA
859	Juchipila	MX32023	32023	2015	2019
860	Juchique de Ferrer	MX30095	30095	2007	2008
861	Juchitán	MX12080	12080	2002	2004
862	Juchitepec	MX15050	15050	NA	NA
863	Juchitlán	MX14052	14052	2009	2013
864	Julimes	MX08038	8038	NA	NA
865	Jungapeo	MX16047	16047	2013	2013
866	Kanasín	MX31041	31041	2009	2005
867	Kantunil	MX31042	31042	2009	2006
868	Kaua	MX31043	31043	2007	2009
869	Kinchil	MX31044	31044	2007	2007
870	Kopomá	MX31045	31045	2001	2010
871	La Antigua	MX30016	30016	2002	1998
872	La Barca	MX14018	14018	2009	NA
873	La Colorada	MX26021	26021	2015	2019
874	La Compañía	MX20017	20017	2019	2019
875	La Concordia	MX07020	7020	2002	2006
876	La Cruz	MX08016	8016	NA	NA
877	La Grandeza	MX07036	7036	2013	2013
878	La Huacana	MX16035	16035	2008	2011
879	La Huerta	MX14043	14043	2002	2003
880	La Independencia	MX07041	7041	2007	2011
881	La Libertad	MX07050	7050	2010	2015
882	La Magdalena Contreras	MX09008	9008	NA	NA
883	La Magdalena Tlaltelulco	MX29048	29048	NA	NA
884	La Magdalena Tlatlauquitepec	MX21095	21095	NA	NA
885	La Manzanilla de la Paz	MX14057	14057	2019	NA
886	La Misión	MX13040	13040	NA	NA
887	La Paz	MX03003	3003	2003	2003
888	La Paz	MX15070	15070	NA	NA
889	La Pe	MX20069	20069	2009	2009
890	La Perla	MX30127	30127	NA	NA
891	La Piedad	MX16069	16069	2012	2019
892	La Reforma	MX20076	20076	2010	2012
893	La Trinidad Vista Hermosa	MX20556	20556	NA	NA
894	La Trinitaria	MX07099	7099	2007	2009
895	La Unión de Isidoro Montes de Oca	MX12068	12068	2002	2003
896	La Yesca	MX18019	18019	2009	2009
897	Lafragua	MX21093	21093	NA	NA
898	Lagos de Moreno	MX14053	14053	NA	NA
899	Lagunillas	MX16048	16048	NA	NA
900	Lagunillas	MX24019	24019	2009	2018
901	Lamadrid	MX05016	5016	2016	2017
902	Lampazos de Naranjo	MX19032	19032	2010	2013
903	Landa de Matamoros	MX22010	22010	NA	NA
904	Landero y Coss	MX30096	30096	NA	NA
905	Larráinzar	MX07049	7049	NA	NA
906	Las Choapas	MX30061	30061	2007	2003
907	Las Margaritas	MX07052	7052	2011	2013
908	Las Minas	MX30107	30107	NA	NA
909	Las Rosas	MX07075	7075	2010	2012
910	Las Vigas de Ramírez	MX30132	30132	NA	NA
911	Lázaro Cárdenas	MX16052	16052	2006	2006
912	Lázaro Cárdenas	MX23007	23007	2007	2007
913	Lázaro Cárdenas	MX29047	29047	NA	NA
914	León	MX11020	11020	2017	NA
915	Leonardo Bravo	MX12040	12040	2007	2008
916	Lerdo	MX10012	10012	2015	2017
917	Lerdo de Tejada	MX30097	30097	2004	2004
918	Lerma	MX15051	15051	NA	NA
919	Libres	MX21094	21094	NA	NA
920	Linares	MX19033	19033	2008	2008
921	Llera	MX28019	28019	2006	2006
922	Lolotla	MX13034	13034	2013	2017
923	Loma Bonita	MX20044	20044	2007	2008
924	López	MX08039	8039	NA	NA
925	Loreto	MX03009	3009	2003	2002
926	Loreto	MX32024	32024	NA	NA
927	Los Aldamas	MX19003	19003	2010	2012
928	Los Cabos	MX03008	3008	2006	2004
929	Los Herreras	MX19027	19027	2011	2017
930	Los Ramones	MX19042	19042	2009	2010
931	Los Reyes	MX16075	16075	2009	NA
932	Los Reyes	MX30137	30137	NA	NA
933	Los Reyes de Juárez	MX21118	21118	NA	NA
934	Luis Moya	MX32025	32025	NA	NA
935	Luvianos	MX15123	15123	2012	2017
936	Macuspana	MX27012	27012	2009	2009
937	Madera	MX08040	8040	NA	NA
938	Madero	MX16049	16049	NA	NA
939	Magdalena	MX14055	14055	2012	2015
940	Magdalena	MX26036	26036	2014	2019
941	Magdalena	MX30098	30098	NA	NA
942	Magdalena Apasco	MX20045	20045	2007	2018
943	Magdalena Jaltepec	MX20046	20046	NA	NA
944	Magdalena Mixtepec	MX20048	20048	2009	2011
945	Magdalena Ocotlán	MX20049	20049	2019	2019
946	Magdalena Peñasco	MX20050	20050	NA	NA
947	Magdalena Teitipac	MX20051	20051	2002	2019
948	Magdalena Tequisistlán	MX20052	20052	2002	2007
949	Magdalena Tlacotepec	MX20053	20053	2005	2008
950	Magdalena Yodocono de Porfirio Díaz	MX20562	20562	NA	NA
951	Magdalena Zahuatlán	MX20054	20054	NA	NA
952	Maguarichi	MX08041	8041	NA	NA
953	Mainero	MX28020	28020	1996	1996
954	Malinalco	MX15052	15052	2012	2015
955	Malinaltepec	MX12041	12041	2006	2008
956	Maltrata	MX30099	30099	NA	NA
957	Mama	MX31046	31046	2011	2011
958	Maní	MX31047	31047	2002	2007
959	Manlio Fabio Altamirano	MX30100	30100	2007	2005
960	Manuel Benavides	MX08042	8042	NA	NA
961	Manuel Doblado	MX11008	11008	NA	NA
962	Manzanillo	MX06007	6007	1996	1996
963	Mapastepec	MX07051	7051	2001	2006
964	Mapimí	MX10013	10013	2009	2011
965	Maravatío	MX16050	16050	NA	NA
966	Maravilla Tenejapa	MX07115	7115	2009	2015
967	Marcos Castellanos	MX16051	16051	NA	NA
968	Mariano Escobedo	MX30101	30101	2013	2013
969	Marín	MX19034	19034	2009	2010
970	Mariscala de Juárez	MX20055	20055	2010	2017
971	Marquelia	MX12077	12077	2002	2004
972	Marqués de Comillas	MX07116	7116	2007	2016
973	Martínez de la Torre	MX30102	30102	2004	2004
974	Mártir de Cuilapan	MX12042	12042	2002	2003
975	Mártires de Tacubaya	MX20056	20056	2006	2006
976	Mascota	MX14058	14058	2009	2017
977	Matachí	MX08043	8043	NA	NA
978	Matamoros	MX05017	5017	2009	2009
979	Matamoros	MX08044	8044	NA	NA
980	Matamoros	MX28022	28022	2005	2005
981	Matehuala	MX24020	24020	NA	NA
982	Matías Romero Avendaño	MX20057	20057	2007	2008
983	Matlapa	MX24057	24057	2007	2014
984	Maxcanú	MX31048	31048	2002	2006
985	Mayapán	MX31049	31049	2012	2012
986	Mazamitla	MX14059	14059	NA	NA
987	Mazapa de Madero	MX07053	7053	2007	2008
988	Mazapil	MX32026	32026	NA	NA
989	Mazapiltepec de Juárez	MX21096	21096	NA	NA
990	Mazatán	MX07054	7054	2006	2006
991	Mazatán	MX26037	26037	2015	2019
992	Mazatecochco de José María Morelos	MX29017	29017	NA	NA
993	Mazatepec	MX17014	17014	2008	2008
994	Mazatlán	MX25012	25012	2003	2003
995	Mazatlán Villa de Flores	MX20058	20058	NA	NA
996	Mecatlán	MX30103	30103	2008	2010
997	Mecayapan	MX30104	30104	2003	2004
998	Medellín	MX30105	30105	2003	2003
999	Melchor Ocampo	MX15053	15053	NA	NA
1000	Melchor Ocampo	MX19035	19035	2010	2016
1001	Melchor Ocampo	MX32027	32027	NA	NA
1002	Méndez	MX28023	28023	2013	2015
1003	Meoqui	MX08045	8045	NA	NA
1004	Mérida	MX31050	31050	2002	2004
1005	Mesones Hidalgo	MX20037	20037	NA	NA
1006	Metapa	MX07055	7055	2001	2006
1007	Metepec	MX13035	13035	NA	NA
1008	Metepec	MX15054	15054	NA	NA
1009	Metlatónoc	MX12043	12043	2009	2010
1010	Metztitlán	MX13037	13037	NA	NA
1011	Mexicali	MX02002	2002	2015	2018
1012	Mexicaltzingo	MX15055	15055	NA	NA
1013	Mexquitic de Carmona	MX24021	24021	NA	NA
1014	Mexticacán	MX14060	14060	2015	2018
1015	Mezquital	MX10014	10014	2015	2017
1016	Mezquital del Oro	MX32028	32028	NA	NA
1017	Mezquitic	MX14061	14061	NA	NA
1018	Miacatlán	MX17015	17015	2006	2007
1019	Miahuatlán	MX30106	30106	2012	2017
1020	Miahuatlán de Porfirio Díaz	MX20059	20059	2007	2009
1021	Mier	MX28024	28024	NA	NA
1022	Mier y Noriega	MX19036	19036	2010	2015
1023	Miguel Alemán	MX28025	28025	2007	2009
1024	Miguel Auza	MX32029	32029	NA	NA
1025	Miguel Hidalgo	MX09016	9016	NA	NA
1026	Milpa Alta	MX09009	9009	NA	NA
1027	Mina	MX19037	19037	2010	2011
1028	Minatitlán	MX06008	6008	2002	2002
1029	Minatitlán	MX30108	30108	2006	2004
1030	Mineral de la Reforma	MX13051	13051	NA	NA
1031	Mineral del Chico	MX13038	13038	NA	NA
1032	Mineral del Monte	MX13039	13039	NA	NA
1033	Miquihuana	MX28026	28026	2013	2015
1034	Misantla	MX30109	30109	2003	2005
1035	Mitontic	MX07056	7056	NA	NA
1036	Mixistlán de la Reforma	MX20060	20060	NA	NA
1037	Mixquiahuala de Juárez	MX13041	13041	NA	NA
1038	Mixtla	MX21097	21097	NA	NA
1039	Mixtla de Altamirano	MX30110	30110	NA	NA
1040	Mixtlán	MX14062	14062	2016	2017
1041	Mochitlán	MX12044	12044	2002	2003
1042	Mocochá	MX31051	31051	2007	2007
1043	Mocorito	MX25013	25013	2013	2004
1044	Moctezuma	MX24022	24022	NA	NA
1045	Moctezuma	MX26038	26038	NA	NA
1046	Molango de Escamilla	MX13042	13042	NA	NA
1047	Molcaxac	MX21098	21098	NA	NA
1048	Moloacán	MX30111	30111	1996	1996
1049	Momax	MX32030	32030	NA	NA
1050	Monclova	MX05018	5018	2016	2017
1051	Monjas	MX20061	20061	NA	NA
1052	Monte Escobedo	MX32031	32031	NA	NA
1053	Montecristo de Guerrero	MX07117	7117	2013	2013
1054	Montemorelos	MX19038	19038	2009	2009
1055	Monterrey	MX19039	19039	2005	2005
1056	Morelia	MX16053	16053	2015	NA
1057	Morelos	MX05019	5019	NA	NA
1058	Morelos	MX08046	8046	NA	NA
1059	Morelos	MX15056	15056	NA	NA
1060	Morelos	MX16054	16054	NA	NA
1061	Morelos	MX32032	32032	NA	NA
1062	Moris	MX08047	8047	NA	NA
1063	Moroleón	MX11021	11021	NA	NA
1064	Motozintla	MX07057	7057	2001	2006
1065	Motul	MX31052	31052	1996	1996
1066	Moyahua de Estrada	MX32033	32033	2015	2018
1067	Múgica	MX16055	16055	2002	2003
1068	Mulegé	MX03002	3002	2003	2001
1069	Muna	MX31053	31053	2001	2006
1070	Muñoz de Domingo Arenas	MX29011	29011	NA	NA
1071	Muxupip	MX31054	31054	2009	2009
1072	Múzquiz	MX05020	5020	2012	2012
1073	Nacajuca	MX27013	27013	2007	2008
1074	Naco	MX26039	26039	NA	NA
1075	Nácori Chico	MX26040	26040	NA	NA
1076	Nacozari de García	MX26041	26041	NA	NA
1077	Nadadores	MX05021	5021	2016	2018
1078	Nahuatzen	MX16056	16056	NA	NA
1079	Namiquipa	MX08048	8048	NA	NA
1080	Nanacamilpa de Mariano Arista	MX29021	29021	NA	NA
1081	Nanchital de Lázaro Cárdenas del Río	MX30206	30206	2001	2002
1082	Naolinco	MX30112	30112	2019	NA
1083	Naranjal	MX30113	30113	2004	2005
1084	Naranjos Amatlán	MX30013	30013	2008	2008
1085	Natividad	MX20062	20062	NA	NA
1086	Natívitas	MX29023	29023	NA	NA
1087	Naucalpan de Juárez	MX15057	15057	NA	NA
1088	Naupan	MX21100	21100	NA	NA
1089	Nautla	MX30114	30114	2004	2006
1090	Nauzontla	MX21101	21101	NA	NA
1091	Nava	MX05022	5022	NA	NA
1092	Navojoa	MX26042	26042	2009	2004
1093	Navolato	MX25018	25018	2002	2003
1094	Nazareno Etla	MX20063	20063	2010	2015
1095	Nazas	MX10015	10015	2009	2013
1096	Nealtican	MX21102	21102	NA	NA
1097	Nejapa de Madero	MX20064	20064	2009	2019
1098	Nextlalpan	MX15059	15059	NA	NA
1099	Nezahualcóyotl	MX15058	15058	NA	NA
1100	Nicolás Bravo	MX21103	21103	NA	NA
1101	Nicolás Flores	MX13043	13043	NA	NA
1102	Nicolás Romero	MX15060	15060	NA	NA
1103	Nicolás Ruíz	MX07058	7058	2005	2007
1104	Nochistlán de Mejía	MX32034	32034	NA	NA
1105	Nocupétaro	MX16057	16057	2008	2013
1106	Nogales	MX26043	26043	NA	NA
1107	Nogales	MX30115	30115	2007	2015
1108	Nombre de Dios	MX10016	10016	NA	NA
1109	Nonoava	MX08049	8049	NA	NA
1110	Nopala de Villagrán	MX13044	13044	NA	NA
1111	Nopaltepec	MX15061	15061	NA	NA
1112	Nopalucan	MX21104	21104	NA	NA
1113	Noria de Ángeles	MX32035	32035	NA	NA
1114	Nuevo Casas Grandes	MX08050	8050	NA	NA
1115	Nuevo Ideal	MX10039	10039	NA	NA
1116	Nuevo Laredo	MX28027	28027	2007	2008
1117	Nuevo Morelos	MX28028	28028	2013	2013
1118	Nuevo Parangaricutiro	MX16058	16058	NA	NA
1119	Nuevo Urecho	MX16059	16059	2009	2013
1120	Nuevo Zoquiápam	MX20504	20504	NA	NA
1121	Numarán	MX16060	16060	2019	NA
1122	Oaxaca de Juárez	MX20067	20067	2007	2007
1123	Ocampo	MX05023	5023	2013	2013
1124	Ocampo	MX08051	8051	NA	NA
1125	Ocampo	MX10017	10017	NA	NA
1126	Ocampo	MX11022	11022	NA	NA
1127	Ocampo	MX16061	16061	NA	NA
1128	Ocampo	MX28029	28029	2005	2008
1129	Ocosingo	MX07059	7059	2006	2014
1130	Ocotepec	MX07060	7060	NA	NA
1131	Ocotepec	MX21105	21105	NA	NA
1132	Ocotlán	MX14063	14063	2013	2019
1133	Ocotlán de Morelos	MX20068	20068	2006	2007
1134	Ocoyoacac	MX15062	15062	NA	NA
1135	Ocoyucan	MX21106	21106	NA	NA
1136	Ocozocoautla de Espinosa	MX07061	7061	2004	2005
1137	Ocuilan	MX15063	15063	NA	NA
1138	Ocuituco	MX17016	17016	NA	NA
1139	Ojinaga	MX08052	8052	NA	NA
1140	Ojocaliente	MX32036	32036	NA	NA
1141	Ojuelos de Jalisco	MX14064	14064	NA	NA
1142	Olinalá	MX12045	12045	2007	2013
1143	Olintla	MX21107	21107	2009	2013
1144	Oluta	MX30116	30116	2004	2004
1145	Omealca	MX30117	30117	2004	2005
1146	Ometepec	MX12046	12046	2002	2002
1147	Omitlán de Juárez	MX13045	13045	NA	NA
1148	Onavas	MX26044	26044	2011	2018
1149	Opichén	MX31055	31055	2002	2006
1150	Opodepe	MX26045	26045	2010	2018
1151	Oquitoa	MX26046	26046	NA	NA
1152	Oriental	MX21108	21108	NA	NA
1153	Orizaba	MX30118	30118	2007	2014
1154	Ostuacán	MX07062	7062	2007	2007
1155	Osumacinta	MX07063	7063	2014	2014
1156	Otáez	MX10019	10019	NA	NA
1157	Otatitlán	MX30119	30119	2004	2004
1158	Oteapan	MX30120	30120	2001	2004
1159	Othón P. Blanco	MX23004	23004	2001	2004
1160	Otumba	MX15065	15065	NA	NA
1161	Otzoloapan	MX15066	15066	2018	2019
1162	Otzolotepec	MX15067	15067	NA	NA
1163	Oxchuc	MX07064	7064	NA	NA
1164	Oxkutzcab	MX31056	31056	2002	2006
1165	Ozuluama de Mascareñas	MX30121	30121	1996	1996
1166	Ozumba	MX15068	15068	NA	NA
1167	Pabellón de Arteaga	MX01006	1006	NA	NA
1168	Pachuca de Soto	MX13048	13048	NA	NA
1169	Pacula	MX13047	13047	NA	NA
1170	Padilla	MX28030	28030	2005	2005
1171	Pahuatlán	MX21109	21109	NA	NA
1172	Pajacuarán	MX16062	16062	2014	NA
1173	Pajapan	MX30122	30122	2006	2005
1174	Palenque	MX07065	7065	2001	2013
1175	Palizada	MX04007	4007	NA	NA
1176	Palmar de Bravo	MX21110	21110	NA	NA
1177	Palmillas	MX28031	28031	2010	2011
1178	Panabá	MX31057	31057	2002	2006
1179	Panindícuaro	MX16063	16063	NA	NA
1180	Panotla	MX29024	29024	NA	NA
1181	Pantelhó	MX07066	7066	NA	NA
1182	Pantepec	MX07067	7067	NA	NA
1183	Pantepec	MX21111	21111	1997	1997
1184	Pánuco	MX30123	30123	2007	1999
1185	Pánuco	MX32037	32037	NA	NA
1186	Pánuco de Coronado	MX10020	10020	NA	NA
1187	Papalotla	MX15069	15069	NA	NA
1188	Papalotla de Xicohténcatl	MX29041	29041	NA	NA
1189	Papantla	MX30124	30124	2006	2004
1190	Paracho	MX16065	16065	NA	NA
1191	Parácuaro	MX16064	16064	2002	2003
1192	Paraíso	MX27014	27014	2008	2008
1193	Parás	MX19040	19040	2012	2012
1194	Parras	MX05024	5024	NA	NA
1195	Paso de Ovejas	MX30126	30126	2002	1999
1196	Paso del Macho	MX30125	30125	2004	2004
1197	Pátzcuaro	MX16066	16066	NA	NA
1198	Pedro Ascencio Alquisiras	MX12047	12047	2009	2014
1199	Pedro Escobedo	MX22012	22012	NA	NA
1200	Peñamiller	MX22013	22013	NA	NA
1201	Penjamillo	MX16067	16067	NA	NA
1202	Pénjamo	MX11023	11023	NA	NA
1203	Peñón Blanco	MX10021	10021	NA	NA
1204	Peribán	MX16068	16068	2009	NA
1205	Perote	MX30128	30128	NA	NA
1206	Pesquería	MX19041	19041	2007	2008
1207	Petatlán	MX12048	12048	2001	2003
1208	Petlalcingo	MX21112	21112	2009	2013
1209	Peto	MX31058	31058	2001	2006
1210	Piaxtla	MX21113	21113	2006	2012
1211	Pichucalco	MX07068	7068	2001	2006
1212	Piedras Negras	MX05025	5025	2018	2018
1213	Pihuamo	MX14065	14065	2009	2009
1214	Pijijiapan	MX07069	7069	2001	2005
1215	Pilcaya	MX12049	12049	2008	2012
1216	Pinal de Amoles	MX22002	22002	NA	NA
1217	Pinos	MX32038	32038	NA	NA
1218	Pinotepa de Don Luis	MX20070	20070	2007	2007
1219	Pisaflores	MX13049	13049	2016	2018
1220	Pitiquito	MX26047	26047	2003	2003
1221	Platón Sánchez	MX30129	30129	2008	2008
1222	Playa Vicente	MX30130	30130	2003	2003
1223	Playas de Rosarito	MX02005	2005	NA	NA
1224	Pluma Hidalgo	MX20071	20071	2006	2005
1225	Poanas	MX10022	10022	NA	NA
1226	Polotitlán	MX15071	15071	NA	NA
1227	Poncitlán	MX14066	14066	2016	NA
1228	Poza Rica de Hidalgo	MX30131	30131	2004	2004
1229	Praxedis G. Guerrero	MX08053	8053	NA	NA
1230	Progreso	MX05026	5026	2010	2013
1231	Progreso	MX31059	31059	2006	2006
1232	Progreso de Obregón	MX13050	13050	NA	NA
1233	Puebla	MX21114	21114	NA	NA
1234	Pueblo Nuevo	MX10023	10023	NA	NA
1235	Pueblo Nuevo	MX11024	11024	NA	NA
1236	Pueblo Nuevo Solistahuacán	MX07072	7072	NA	NA
1237	Pueblo Viejo	MX30133	30133	2006	1998
1238	Puente de Ixtla	MX17017	17017	2004	2004
1239	Puente Nacional	MX30134	30134	2005	2000
1240	Puerto Peñasco	MX26048	26048	2014	2018
1241	Puerto Vallarta	MX14067	14067	2002	2002
1242	Pungarabato	MX12050	12050	2004	2004
1243	Purépero	MX16070	16070	NA	NA
1244	Purísima del Rincón	MX11025	11025	NA	NA
1245	Puruándiro	MX16071	16071	2019	NA
1246	Putla Villa de Guerrero	MX20073	20073	2010	2012
1247	Quecholac	MX21115	21115	NA	NA
1248	Quechultenango	MX12051	12051	2007	2011
1249	Queréndaro	MX16072	16072	NA	NA
1250	Querétaro	MX22014	22014	NA	NA
1251	Quimixtlán	MX21116	21116	NA	NA
1252	Quintana Roo	MX31060	31060	2010	2010
1253	Quiriego	MX26049	26049	2003	2003
1254	Quiroga	MX16073	16073	NA	NA
1255	Quitupan	MX14069	14069	NA	NA
1256	Rafael Delgado	MX30135	30135	2012	2015
1257	Rafael Lara Grajales	MX21117	21117	NA	NA
1258	Rafael Lucio	MX30136	30136	2019	NA
1259	Ramos Arizpe	MX05027	5027	2012	2012
1260	Rayón	MX07073	7073	2005	NA
1261	Rayón	MX15072	15072	NA	NA
1262	Rayón	MX24023	24023	2014	2017
1263	Rayón	MX26050	26050	2019	2019
1264	Rayones	MX19043	19043	2007	2009
1265	Reforma	MX07074	7074	2001	2005
1266	Reforma de Pineda	MX20075	20075	2010	2012
1267	Reyes Etla	MX20077	20077	2019	2019
1268	Reynosa	MX28032	28032	2005	2005
1269	Rincón de Romos	MX01007	1007	NA	NA
1270	Río Blanco	MX30138	30138	2007	2015
1271	Río Bravo	MX28033	28033	2010	2010
1272	Río Grande	MX32039	32039	NA	NA
1273	Río Lagartos	MX31061	31061	2002	2007
1274	Rioverde	MX24024	24024	2013	2017
1275	Riva Palacio	MX08054	8054	NA	NA
1276	Rodeo	MX10024	10024	NA	NA
1277	Rojas de Cuauhtémoc	MX20078	20078	NA	NA
1278	Romita	MX11026	11026	2017	NA
1279	Rosales	MX08055	8055	NA	NA
1280	Rosamorada	MX18010	18010	2002	2003
1281	Rosario	MX08056	8056	NA	NA
1282	Rosario	MX25014	25014	2003	2003
1283	Rosario	MX26051	26051	2014	2017
1284	Ruíz	MX18011	18011	2006	2006
1285	Sabanilla	MX07076	7076	2007	2011
1286	Sabinas	MX05028	5028	1996	1996
1287	Sabinas Hidalgo	MX19044	19044	2010	2010
1288	Sacalum	MX31062	31062	2007	2007
1289	Sacramento	MX05029	5029	NA	NA
1290	Sahuaripa	MX26052	26052	NA	NA
1291	Sahuayo	MX16076	16076	2010	NA
1292	Sain Alto	MX32040	32040	NA	NA
1293	Salamanca	MX11027	11027	2017	NA
1294	Salina Cruz	MX20079	20079	2000	2004
1295	Salinas	MX24025	24025	NA	NA
1296	Salinas Victoria	MX19045	19045	2000	2000
1297	Saltabarranca	MX30139	30139	2007	2005
1298	Saltillo	MX05030	5030	2014	2015
1299	Salto de Agua	MX07077	7077	2009	2013
1300	Salvador Alvarado	MX25015	25015	2009	2009
1301	Salvador Escalante	MX16079	16079	NA	NA
1302	Salvatierra	MX11028	11028	2017	NA
1303	Samahil	MX31063	31063	2006	2006
1304	San Agustín Amatengo	MX20080	20080	2010	2016
1305	San Agustín Atenango	MX20081	20081	2019	2019
1306	San Agustín Chayuco	MX20082	20082	2007	2008
1307	San Agustín de las Juntas	MX20083	20083	2007	2007
1308	San Agustín Etla	MX20084	20084	2006	2014
1309	San Agustín Loxicha	MX20085	20085	2006	2004
1310	San Agustín Metzquititlán	MX13036	13036	NA	NA
1311	San Agustín Tlacotepec	MX20086	20086	2007	2008
1312	San Agustín Tlaxiaca	MX13052	13052	NA	NA
1313	San Agustín Yatareni	MX20087	20087	2007	2007
1314	San Andrés Cabecera Nueva	MX20088	20088	NA	NA
1315	San Andrés Cholula	MX21119	21119	NA	NA
1316	San Andrés Dinicuiti	MX20089	20089	2019	NA
1317	San Andrés Duraznal	MX07118	7118	NA	NA
1318	San Andrés Huaxpaltepec	MX20090	20090	2006	2006
1319	San Andrés Huayápam	MX20091	20091	2013	2016
1320	San Andrés Ixtlahuaca	MX20092	20092	2015	2016
1321	San Andrés Lagunas	MX20093	20093	NA	NA
1322	San Andrés Nuxiño	MX20094	20094	NA	NA
1323	San Andrés Paxtlán	MX20095	20095	NA	NA
1324	San Andrés Sinaxtla	MX20096	20096	NA	NA
1325	San Andrés Solaga	MX20097	20097	NA	NA
1326	San Andrés Tenejapan	MX30140	30140	2018	NA
1327	San Andrés Teotilálpam	MX20098	20098	2015	2017
1328	San Andrés Tepetlapa	MX20099	20099	NA	NA
1329	San Andrés Tuxtla	MX30141	30141	2000	2000
1330	San Andrés Yaá	MX20100	20100	NA	NA
1331	San Andrés Zabache	MX20101	20101	NA	NA
1332	San Andrés Zautla	MX20102	20102	2014	2018
1333	San Antonino Castillo Velasco	MX20103	20103	2010	2010
1334	San Antonino el Alto	MX20104	20104	2014	2019
1335	San Antonino Monte Verde	MX20105	20105	NA	NA
1336	San Antonio	MX24026	24026	2009	2018
1337	San Antonio Acutla	MX20106	20106	NA	NA
1338	San Antonio Cañada	MX21120	21120	2017	2018
1339	San Antonio de la Cal	MX20107	20107	2006	2006
1340	San Antonio Huitepec	MX20108	20108	NA	NA
1341	San Antonio la Isla	MX15073	15073	NA	NA
1342	San Antonio Nanahuatípam	MX20109	20109	2013	2013
1343	San Antonio Sinicahua	MX20110	20110	NA	NA
1344	San Antonio Tepetlapa	MX20111	20111	2007	2007
1345	San Baltazar Chichicápam	MX20112	20112	2019	NA
1346	San Baltazar Loxicha	MX20113	20113	NA	NA
1347	San Baltazar Yatzachi el Bajo	MX20114	20114	NA	NA
1348	San Bartolo Coyotepec	MX20115	20115	2014	2015
1349	San Bartolo Soyaltepec	MX20121	20121	NA	NA
1350	San Bartolo Tutotepec	MX13053	13053	NA	NA
1351	San Bartolo Yautepec	MX20122	20122	2011	NA
1352	San Bartolomé Ayautla	MX20116	20116	NA	NA
1353	San Bartolomé Loxicha	MX20117	20117	2009	2009
1354	San Bartolomé Quialana	MX20118	20118	NA	NA
1355	San Bartolomé Yucuañe	MX20119	20119	NA	NA
1356	San Bartolomé Zoogocho	MX20120	20120	NA	NA
1357	San Bernardo	MX10025	10025	NA	NA
1358	San Bernardo Mixtepec	MX20123	20123	2002	2002
1359	San Blas	MX18012	18012	2002	2003
1360	San Blas Atempa	MX20124	20124	2003	2005
1361	San Buenaventura	MX05031	5031	2018	2019
1362	San Carlos	MX28034	28034	2007	2008
1363	San Carlos Yautepec	MX20125	20125	2010	NA
1364	San Ciro de Acosta	MX24027	24027	2013	2018
1365	San Cristóbal Amatlán	MX20126	20126	NA	NA
1366	San Cristóbal Amoltepec	MX20127	20127	NA	NA
1367	San Cristóbal de la Barranca	MX14071	14071	2009	2017
1368	San Cristóbal de las Casas	MX07078	7078	NA	NA
1369	San Cristóbal Lachirioag	MX20128	20128	NA	NA
1370	San Cristóbal Suchixtlahuaca	MX20129	20129	NA	NA
1371	San Damián Texóloc	MX29049	29049	NA	NA
1372	San Diego de Alejandría	MX14072	14072	NA	NA
1373	San Diego de la Unión	MX11029	11029	NA	NA
1374	San Diego la Mesa Tochimiltzingo	MX21121	21121	NA	NA
1375	San Dimas	MX10026	10026	2014	2017
1376	San Dionisio del Mar	MX20130	20130	2005	2008
1377	San Dionisio Ocotepec	MX20131	20131	NA	NA
1378	San Dionisio Ocotlán	MX20132	20132	2019	2019
1379	San Esteban Atatlahuca	MX20133	20133	NA	NA
1380	San Felipe	MX11030	11030	NA	NA
1381	San Felipe	MX31065	31065	2007	2007
1382	San Felipe de Jesús	MX26053	26053	NA	NA
1383	San Felipe del Progreso	MX15074	15074	NA	NA
1384	San Felipe Jalapa de Díaz	MX20134	20134	2002	2002
1385	San Felipe Orizatlán	MX13046	13046	2009	2010
1386	San Felipe Tejalápam	MX20135	20135	NA	NA
1387	San Felipe Teotlalcingo	MX21122	21122	NA	NA
1388	San Felipe Tepatlán	MX21123	21123	2015	2016
1389	San Felipe Usila	MX20136	20136	2010	2017
1390	San Fernando	MX07079	7079	2005	2005
1391	San Fernando	MX28035	28035	2005	2005
1392	San Francisco Cahuacuá	MX20137	20137	2013	NA
1393	San Francisco Cajonos	MX20138	20138	NA	NA
1394	San Francisco Chapulapa	MX20139	20139	2010	2014
1395	San Francisco Chindúa	MX20140	20140	NA	NA
1396	San Francisco de Borja	MX08057	8057	NA	NA
1397	San Francisco de Conchos	MX08058	8058	NA	NA
1398	San Francisco de los Romo	MX01011	1011	NA	NA
1399	San Francisco del Mar	MX20141	20141	2007	2012
1400	San Francisco del Oro	MX08059	8059	NA	NA
1401	San Francisco del Rincón	MX11031	11031	2017	NA
1402	San Francisco Huehuetlán	MX20142	20142	NA	NA
1403	San Francisco Ixhuatán	MX20143	20143	2007	2011
1404	San Francisco Jaltepetongo	MX20144	20144	NA	NA
1405	San Francisco Lachigoló	MX20145	20145	2010	2013
1406	San Francisco Logueche	MX20146	20146	NA	NA
1407	San Francisco Nuxaño	MX20147	20147	NA	NA
1408	San Francisco Ozolotepec	MX20148	20148	2007	2013
1409	San Francisco Sola	MX20149	20149	2014	2018
1410	San Francisco Telixtlahuaca	MX20150	20150	2019	NA
1411	San Francisco Teopan	MX20151	20151	NA	NA
1412	San Francisco Tetlanohcan	MX29050	29050	NA	NA
1413	San Francisco Tlapancingo	MX20152	20152	NA	NA
1414	San Gabriel	MX14113	14113	2017	2018
1415	San Gabriel Chilac	MX21124	21124	2009	2009
1416	San Gabriel Mixtepec	MX20153	20153	2007	2008
1417	San Gregorio Atzompa	MX21125	21125	NA	NA
1418	San Ignacio	MX25016	25016	2007	2004
1419	San Ignacio Cerro Gordo	MX14125	14125	NA	NA
1420	San Ignacio Río Muerto	MX26072	26072	2010	2003
1421	San Ildefonso Amatlán	MX20154	20154	NA	NA
1422	San Ildefonso Sola	MX20155	20155	NA	NA
1423	San Ildefonso Villa Alta	MX20156	20156	2012	2015
1424	San Jacinto Amilpas	MX20157	20157	2006	2008
1425	San Jacinto Tlacotepec	MX20158	20158	NA	NA
1426	San Javier	MX26054	26054	2014	2018
1427	San Jerónimo Coatlán	MX20159	20159	NA	NA
1428	San Jerónimo Silacayoapilla	MX20160	20160	NA	NA
1429	San Jerónimo Sosola	MX20161	20161	NA	NA
1430	San Jerónimo Taviche	MX20162	20162	NA	NA
1431	San Jerónimo Tecóatl	MX20163	20163	NA	NA
1432	San Jerónimo Tecuanipan	MX21126	21126	NA	NA
1433	San Jerónimo Tlacochahuaya	MX20550	20550	2007	2014
1434	San Jerónimo Xayacatlán	MX21127	21127	2009	2012
1435	San Jerónimo Zacualpan	MX29051	29051	NA	NA
1436	San Joaquín	MX22015	22015	NA	NA
1437	San Jorge Nuchita	MX20164	20164	NA	NA
1438	San José Ayuquila	MX20165	20165	2010	2019
1439	San José Chiapa	MX21128	21128	NA	NA
1440	San José Chiltepec	MX20166	20166	2003	2003
1441	San José de Gracia	MX01008	1008	NA	NA
1442	San José del Peñasco	MX20167	20167	NA	NA
1443	San José del Progreso	MX20072	20072	NA	NA
1444	San José del Rincón	MX15124	15124	NA	NA
1445	San José Estancia Grande	MX20168	20168	2006	2008
1446	San José Independencia	MX20169	20169	NA	NA
1447	San José Iturbide	MX11032	11032	NA	NA
1448	San José Lachiguiri	MX20170	20170	2019	NA
1449	San José Miahuatlán	MX21129	21129	2009	2009
1450	San José Teacalco	MX29052	29052	NA	NA
1451	San José Tenango	MX20171	20171	NA	NA
1452	San Juan Achiutla	MX20172	20172	NA	NA
1453	San Juan Atenco	MX21130	21130	NA	NA
1454	San Juan Atepec	MX20173	20173	2014	2015
1455	San Juan Atzompa	MX21131	21131	2019	NA
1456	San Juan Bautista Atatlahuca	MX20175	20175	NA	NA
1457	San Juan Bautista Coixtlahuaca	MX20176	20176	NA	NA
1458	San Juan Bautista Cuicatlán	MX20177	20177	2007	2013
1459	San Juan Bautista Guelache	MX20178	20178	2013	2018
1460	San Juan Bautista Jayacatlán	MX20179	20179	2010	NA
1461	San Juan Bautista Lo de Soto	MX20180	20180	2006	2007
1462	San Juan Bautista Suchitepec	MX20181	20181	NA	NA
1463	San Juan Bautista Tlachichilco	MX20183	20183	2010	2015
1464	San Juan Bautista Tlacoatzintepec	MX20182	20182	2010	2018
1465	San Juan Bautista Tuxtepec	MX20184	20184	2001	2001
1466	San Juan Bautista Valle Nacional	MX20559	20559	2001	2001
1467	San Juan Cacahuatepec	MX20185	20185	2006	2006
1468	San Juan Cancuc	MX07112	7112	NA	NA
1469	San Juan Chicomezúchil	MX20191	20191	NA	NA
1470	San Juan Chilateca	MX20192	20192	NA	NA
1471	San Juan Cieneguilla	MX20186	20186	NA	NA
1472	San Juan Coatzóspam	MX20187	20187	NA	NA
1473	San Juan Colorado	MX20188	20188	2006	2007
1474	San Juan Comaltepec	MX20189	20189	NA	NA
1475	San Juan Cotzocón	MX20190	20190	2002	2012
1476	San Juan de Guadalupe	MX10027	10027	NA	NA
1477	San Juan de los Cués	MX20206	20206	2013	2013
1478	San Juan de los Lagos	MX14073	14073	NA	NA
1479	San Juan de Sabinas	MX05032	5032	NA	NA
1480	San Juan del Estado	MX20193	20193	2009	2019
1481	San Juan del Río	MX10028	10028	NA	NA
1482	San Juan del Río	MX20194	20194	NA	NA
1483	San Juan del Río	MX22016	22016	NA	NA
1484	San Juan Diuxi	MX20195	20195	NA	NA
1485	San Juan Evangelista	MX30142	30142	2006	2004
1486	San Juan Evangelista Analco	MX20196	20196	NA	NA
1487	San Juan Guelavía	MX20197	20197	2014	2016
1488	San Juan Guichicovi	MX20198	20198	2009	2009
1489	San Juan Huactzinco	MX29053	29053	NA	NA
1490	San Juan Ihualtepec	MX20199	20199	NA	NA
1491	San Juan Juquila Mixes	MX20200	20200	NA	NA
1492	San Juan Juquila Vijanos	MX20201	20201	NA	NA
1493	San Juan Lachao	MX20202	20202	2006	2008
1494	San Juan Lachigalla	MX20203	20203	2014	2017
1495	San Juan Lajarcia	MX20204	20204	2010	NA
1496	San Juan Lalana	MX20205	20205	2012	2013
1497	San Juan Mazatlán	MX20207	20207	2005	2011
1498	San Juan Mixtepec -Dto. 08 -	MX20208	20208	2002	2003
1499	San Juan Mixtepec -Dto. 26 -	MX20209	20209	NA	NA
1500	San Juan Ñumí	MX20210	20210	NA	NA
1501	San Juan Ozolotepec	MX20211	20211	NA	NA
1502	San Juan Petlapa	MX20212	20212	2009	2013
1503	San Juan Quiahije	MX20213	20213	2009	2009
1504	San Juan Quiotepec	MX20214	20214	NA	NA
1505	San Juan Sayultepec	MX20215	20215	NA	NA
1506	San Juan Tabaá	MX20216	20216	NA	NA
1507	San Juan Tamazola	MX20217	20217	NA	NA
1508	San Juan Teita	MX20218	20218	NA	NA
1509	San Juan Teitipac	MX20219	20219	2014	2019
1510	San Juan Tepeuxila	MX20220	20220	2013	2017
1511	San Juan Teposcolula	MX20221	20221	NA	NA
1512	San Juan Yaeé	MX20222	20222	NA	NA
1513	San Juan Yatzona	MX20223	20223	2003	2003
1514	San Juan Yucuita	MX20224	20224	NA	NA
1515	San Juanito de Escobedo	MX14007	14007	2009	2018
1516	San Julián	MX14074	14074	NA	NA
1517	San Lorenzo	MX20225	20225	2011	2011
1518	San Lorenzo Albarradas	MX20226	20226	NA	NA
1519	San Lorenzo Axocomanitla	MX29054	29054	NA	NA
1520	San Lorenzo Cacaotepec	MX20227	20227	2007	2008
1521	San Lorenzo Cuaunecuiltitla	MX20228	20228	NA	NA
1522	San Lorenzo Texmelúcan	MX20229	20229	2007	2018
1523	San Lorenzo Victoria	MX20230	20230	2014	NA
1524	San Lucas	MX07110	7110	2005	2005
1525	San Lucas	MX16077	16077	2003	2003
1526	San Lucas Camotlán	MX20231	20231	NA	NA
1527	San Lucas Ojitlán	MX20232	20232	1996	1996
1528	San Lucas Quiaviní	MX20233	20233	NA	NA
1529	San Lucas Tecopilco	MX29055	29055	NA	NA
1530	San Lucas Zoquiápam	MX20234	20234	NA	NA
1531	San Luis Acatlán	MX12052	12052	2006	2004
1532	San Luis Amatlán	MX20235	20235	NA	NA
1533	San Luis de la Paz	MX11033	11033	NA	NA
1534	San Luis del Cordero	MX10029	10029	NA	NA
1535	San Luis Potosí	MX24028	24028	2019	NA
1536	San Luis Río Colorado	MX26055	26055	2014	2017
1537	San Marcial Ozolotepec	MX20236	20236	NA	NA
1538	San Marcos	MX12053	12053	2001	1999
1539	San Marcos	MX14075	14075	2015	2018
1540	San Marcos Arteaga	MX20237	20237	2012	2017
1541	San Martín Chalchicuautla	MX24029	24029	2008	2012
1542	San Martín de Bolaños	MX14076	14076	2015	2015
1543	San Martín de las Pirámides	MX15075	15075	NA	NA
1544	San Martín de los Cansecos	MX20238	20238	NA	NA
1545	San Martín Hidalgo	MX14077	14077	2009	2018
1546	San Martín Huamelúlpam	MX20239	20239	NA	NA
1547	San Martín Itunyoso	MX20240	20240	2005	2005
1548	San Martín Lachilá	MX20241	20241	2014	2016
1549	San Martín Peras	MX20242	20242	NA	NA
1550	San Martín Texmelucan	MX21132	21132	NA	NA
1551	San Martín Tilcajete	MX20243	20243	2010	2011
1552	San Martín Totoltepec	MX21133	21133	2015	2016
1553	San Martín Toxpalan	MX20244	20244	2013	2013
1554	San Martín Zacatepec	MX20245	20245	2010	2018
1555	San Mateo Atenco	MX15076	15076	NA	NA
1556	San Mateo Cajonos	MX20246	20246	NA	NA
1557	San Mateo del Mar	MX20248	20248	2007	2008
1558	San Mateo Etlatongo	MX20250	20250	NA	NA
1559	San Mateo Nejápam	MX20251	20251	2010	2015
1560	San Mateo Peñasco	MX20252	20252	NA	NA
1561	San Mateo Piñas	MX20253	20253	2009	2009
1562	San Mateo Río Hondo	MX20254	20254	NA	NA
1563	San Mateo Sindihui	MX20255	20255	NA	NA
1564	San Mateo Tlapiltepec	MX20256	20256	2012	2016
1565	San Mateo Yoloxochitlán	MX20249	20249	NA	NA
1566	San Mateo Yucutindó	MX20566	20566	2014	NA
1567	San Matías Tlalancaleca	MX21134	21134	NA	NA
1568	San Melchor Betaza	MX20257	20257	NA	NA
1569	San Miguel Achiutla	MX20258	20258	NA	NA
1570	San Miguel Ahuehuetitlán	MX20259	20259	2016	2017
1571	San Miguel Aloápam	MX20260	20260	NA	NA
1572	San Miguel Amatitlán	MX20261	20261	2010	2017
1573	San Miguel Amatlán	MX20262	20262	NA	NA
1574	San Miguel Chicahua	MX20264	20264	NA	NA
1575	San Miguel Chimalapa	MX20265	20265	2012	2012
1576	San Miguel Coatlán	MX20263	20263	NA	NA
1577	San Miguel de Allende	MX11003	11003	NA	NA
1578	San Miguel de Horcasitas	MX26056	26056	2010	2004
1579	San Miguel del Puerto	MX20266	20266	2005	2013
1580	San Miguel del Río	MX20267	20267	NA	NA
1581	San Miguel Ejutla	MX20268	20268	2013	2016
1582	San Miguel el Alto	MX14078	14078	NA	NA
1583	San Miguel el Grande	MX20269	20269	NA	NA
1584	San Miguel Huautla	MX20270	20270	NA	NA
1585	San Miguel Ixitlán	MX21135	21135	2012	2018
1586	San Miguel Mixtepec	MX20271	20271	NA	NA
1587	San Miguel Panixtlahuaca	MX20272	20272	2007	2008
1588	San Miguel Peras	MX20273	20273	NA	NA
1589	San Miguel Piedras	MX20274	20274	NA	NA
1590	San Miguel Quetzaltepec	MX20275	20275	NA	NA
1591	San Miguel Santa Flor	MX20276	20276	NA	NA
1592	San Miguel Soyaltepec	MX20278	20278	2005	2005
1593	San Miguel Suchixtepec	MX20279	20279	2018	2018
1594	San Miguel Tecomatlán	MX20281	20281	NA	NA
1595	San Miguel Tenango	MX20282	20282	NA	NA
1596	San Miguel Tequixtepec	MX20283	20283	NA	NA
1597	San Miguel Tilquiápam	MX20284	20284	NA	NA
1598	San Miguel Tlacamama	MX20285	20285	2006	2006
1599	San Miguel Tlacotepec	MX20286	20286	NA	NA
1600	San Miguel Totolapan	MX12054	12054	2007	2009
1601	San Miguel Tulancingo	MX20287	20287	NA	NA
1602	San Miguel Xoxtla	MX21136	21136	NA	NA
1603	San Miguel Yotao	MX20288	20288	NA	NA
1604	San Nicolás	MX20289	20289	NA	NA
1605	San Nicolás	MX28036	28036	2013	2013
1606	San Nicolás Buenos Aires	MX21137	21137	NA	NA
1607	San Nicolás de los Garza	MX19046	19046	2006	2013
1608	San Nicolás de los Ranchos	MX21138	21138	NA	NA
1609	San Nicolás Hidalgo	MX20290	20290	2010	2018
1610	San Nicolás Tolentino	MX24030	24030	2019	NA
1611	San Pablo Anicano	MX21139	21139	2009	2012
1612	San Pablo Coatlán	MX20291	20291	NA	NA
1613	San Pablo Cuatro Venados	MX20292	20292	2019	NA
1614	San Pablo del Monte	MX29025	29025	NA	NA
1615	San Pablo Etla	MX20293	20293	2010	2012
1616	San Pablo Huitzo	MX20294	20294	2013	2018
1617	San Pablo Huixtepec	MX20295	20295	2007	2008
1618	San Pablo Macuiltianguis	MX20296	20296	NA	NA
1619	San Pablo Tijaltepec	MX20297	20297	NA	NA
1620	San Pablo Villa de Mitla	MX20298	20298	2010	2018
1621	San Pablo Yaganiza	MX20299	20299	NA	NA
1622	San Pedro	MX05033	5033	2007	2008
1623	San Pedro Amuzgos	MX20300	20300	2002	2002
1624	San Pedro Apóstol	MX20301	20301	2012	2014
1625	San Pedro Atoyac	MX20302	20302	2007	2008
1626	San Pedro Cajonos	MX20303	20303	NA	NA
1627	San Pedro Cholula	MX21140	21140	NA	NA
1628	San Pedro Comitancillo	MX20305	20305	2009	2009
1629	San Pedro Coxcaltepec Cántaros	MX20304	20304	NA	NA
1630	San Pedro de la Cueva	MX26057	26057	2015	2019
1631	San Pedro del Gallo	MX10030	10030	NA	NA
1632	San Pedro el Alto	MX20306	20306	2017	2017
1633	San Pedro Garza García	MX19019	19019	2013	2013
1634	San Pedro Huamelula	MX20307	20307	2006	2007
1635	San Pedro Huilotepec	MX20308	20308	2000	2005
1636	San Pedro Ixcatlán	MX20309	20309	2007	2008
1637	San Pedro Ixtlahuaca	MX20310	20310	2007	2008
1638	San Pedro Jaltepetongo	MX20311	20311	NA	NA
1639	San Pedro Jicayán	MX20312	20312	2002	2003
1640	San Pedro Jocotipac	MX20313	20313	NA	NA
1641	San Pedro Juchatengo	MX20314	20314	2006	2009
1642	San Pedro Lagunillas	MX18013	18013	2007	2013
1643	San Pedro Mártir	MX20315	20315	2014	2016
1644	San Pedro Mártir Quiechapa	MX20316	20316	NA	NA
1645	San Pedro Mártir Yucuxaco	MX20317	20317	NA	NA
1646	San Pedro Mixtepec -Dto. 22 -	MX20318	20318	2002	2005
1647	San Pedro Mixtepec -Dto. 26 -	MX20319	20319	NA	NA
1648	San Pedro Molinos	MX20320	20320	NA	NA
1649	San Pedro Nopala	MX20321	20321	NA	NA
1650	San Pedro Ocopetatillo	MX20322	20322	NA	NA
1651	San Pedro Ocotepec	MX20323	20323	NA	NA
1652	San Pedro Pochutla	MX20324	20324	2001	2001
1653	San Pedro Quiatoni	MX20325	20325	NA	NA
1654	San Pedro Sochiápam	MX20326	20326	2009	2018
1655	San Pedro Tapanatepec	MX20327	20327	2009	2010
1656	San Pedro Taviche	MX20328	20328	NA	NA
1657	San Pedro Teozacoalco	MX20329	20329	2019	NA
1658	San Pedro Teutila	MX20330	20330	2009	2011
1659	San Pedro Tidaá	MX20331	20331	NA	NA
1660	San Pedro Topiltepec	MX20332	20332	NA	NA
1661	San Pedro Totolápam	MX20333	20333	2009	2018
1662	San Pedro y San Pablo Ayutla	MX20337	20337	2007	2019
1663	San Pedro y San Pablo Teposcolula	MX20339	20339	NA	NA
1664	San Pedro y San Pablo Tequixtepec	MX20340	20340	2014	2017
1665	San Pedro Yaneri	MX20335	20335	2007	2008
1666	San Pedro Yeloixtlahuaca	MX21141	21141	2009	2012
1667	San Pedro Yólox	MX20336	20336	2009	2015
1668	San Pedro Yucunama	MX20341	20341	NA	NA
1669	San Rafael	MX30211	30211	2006	2005
1670	San Raymundo Jalpan	MX20342	20342	2014	2016
1671	San Salvador	MX13054	13054	NA	NA
1672	San Salvador el Seco	MX21142	21142	NA	NA
1673	San Salvador el Verde	MX21143	21143	NA	NA
1674	San Salvador Huixcolotla	MX21144	21144	NA	NA
1675	San Sebastián Abasolo	MX20343	20343	2010	NA
1676	San Sebastián Coatlán	MX20344	20344	NA	NA
1677	San Sebastián del Oeste	MX14080	14080	2009	2018
1678	San Sebastián Ixcapa	MX20345	20345	2005	2005
1679	San Sebastián Nicananduta	MX20346	20346	NA	NA
1680	San Sebastián Río Hondo	MX20347	20347	NA	NA
1681	San Sebastián Tecomaxtlahuaca	MX20348	20348	NA	NA
1682	San Sebastián Teitipac	MX20349	20349	2019	NA
1683	San Sebastián Tlacotepec	MX21145	21145	2014	2016
1684	San Sebastián Tutla	MX20350	20350	2006	2007
1685	San Simón Almolongas	MX20351	20351	2019	NA
1686	San Simón de Guerrero	MX15077	15077	2017	2017
1687	San Simón Zahuatlán	MX20352	20352	2014	2018
1688	San Vicente Coatlán	MX20534	20534	NA	NA
1689	San Vicente Lachixío	MX20535	20535	2013	2019
1690	San Vicente Nuñú	MX20536	20536	NA	NA
1691	San Vicente Tancuayalab	MX24034	24034	2007	2008
1692	Sanahcat	MX31064	31064	2011	2011
1693	Sanctórum de Lázaro Cárdenas	MX29020	29020	NA	NA
1694	Santa Ana	MX20353	20353	2019	NA
1695	Santa Ana	MX26058	26058	2014	2019
1696	Santa Ana Ateixtlahuaca	MX20354	20354	NA	NA
1697	Santa Ana Cuauhtémoc	MX20355	20355	NA	NA
1698	Santa Ana del Valle	MX20356	20356	2019	NA
1699	Santa Ana Maya	MX16078	16078	NA	NA
1700	Santa Ana Nopalucan	MX29056	29056	NA	NA
1701	Santa Ana Tavela	MX20357	20357	2005	NA
1702	Santa Ana Tlapacoyan	MX20358	20358	NA	NA
1703	Santa Ana Yareni	MX20359	20359	NA	NA
1704	Santa Ana Zegache	MX20360	20360	2012	2014
1705	Santa Apolonia Teacalco	MX29057	29057	NA	NA
1706	Santa Bárbara	MX08060	8060	NA	NA
1707	Santa Catalina Quierí	MX20361	20361	NA	NA
1708	Santa Catarina	MX11034	11034	NA	NA
1709	Santa Catarina	MX19048	19048	2007	2007
1710	Santa Catarina	MX24031	24031	2009	2019
1711	Santa Catarina Ayometla	MX29058	29058	NA	NA
1712	Santa Catarina Cuixtla	MX20362	20362	NA	NA
1713	Santa Catarina Ixtepeji	MX20363	20363	2014	2016
1714	Santa Catarina Juquila	MX20364	20364	2009	2009
1715	Santa Catarina Lachatao	MX20365	20365	2014	2017
1716	Santa Catarina Loxicha	MX20366	20366	NA	NA
1717	Santa Catarina Mechoacán	MX20367	20367	2006	2007
1718	Santa Catarina Minas	MX20368	20368	NA	NA
1719	Santa Catarina Quiané	MX20369	20369	2019	NA
1720	Santa Catarina Quioquitani	MX20074	20074	NA	NA
1721	Santa Catarina Tayata	MX20370	20370	NA	NA
1722	Santa Catarina Ticuá	MX20371	20371	NA	NA
1723	Santa Catarina Tlaltempan	MX21146	21146	NA	NA
1724	Santa Catarina Yosonotú	MX20372	20372	NA	NA
1725	Santa Catarina Zapoquila	MX20373	20373	NA	NA
1726	Santa Clara	MX10031	10031	NA	NA
1727	Santa Cruz	MX26059	26059	NA	NA
1728	Santa Cruz Acatepec	MX20374	20374	NA	NA
1729	Santa Cruz Amilpas	MX20375	20375	2007	2007
1730	Santa Cruz de Bravo	MX20376	20376	NA	NA
1731	Santa Cruz de Juventino Rosas	MX11035	11035	2017	NA
1732	Santa Cruz Itundujia	MX20377	20377	NA	NA
1733	Santa Cruz Mixtepec	MX20378	20378	2013	2013
1734	Santa Cruz Nundaco	MX20379	20379	NA	NA
1735	Santa Cruz Papalutla	MX20380	20380	NA	NA
1736	Santa Cruz Quilehtla	MX29059	29059	NA	NA
1737	Santa Cruz Tacache de Mina	MX20381	20381	2010	2018
1738	Santa Cruz Tacahua	MX20382	20382	NA	NA
1739	Santa Cruz Tayata	MX20383	20383	NA	NA
1740	Santa Cruz Tlaxcala	MX29026	29026	NA	NA
1741	Santa Cruz Xitla	MX20384	20384	NA	NA
1742	Santa Cruz Xoxocotlán	MX20385	20385	2007	2007
1743	Santa Cruz Zenzontepec	MX20386	20386	NA	NA
1744	Santa Elena	MX31066	31066	2001	2007
1745	Santa Gertrudis	MX20387	20387	2014	2014
1746	Santa Inés Ahuatempan	MX21147	21147	NA	NA
1747	Santa Inés de Zaragoza	MX20569	20569	NA	NA
1748	Santa Inés del Monte	MX20388	20388	2013	2015
1749	Santa Inés Yatzeche	MX20389	20389	2019	NA
1750	Santa Isabel	MX08024	8024	NA	NA
1751	Santa Isabel Cholula	MX21148	21148	NA	NA
1752	Santa Isabel Xiloxoxtla	MX29060	29060	NA	NA
1753	Santa Lucía del Camino	MX20390	20390	2006	2006
1754	Santa Lucía Miahuatlán	MX20391	20391	NA	NA
1755	Santa Lucía Monteverde	MX20392	20392	NA	NA
1756	Santa Lucía Ocotlán	MX20393	20393	2010	2014
1757	Santa Magdalena Jicotlán	MX20047	20047	NA	NA
1758	Santa María Alotepec	MX20394	20394	2014	2017
1759	Santa María Apazco	MX20395	20395	NA	NA
1760	Santa María Atzompa	MX20399	20399	2002	2008
1761	Santa María Camotlán	MX20400	20400	NA	NA
1762	Santa María Chachoápam	MX20404	20404	NA	NA
1763	Santa María Chilchotla	MX20406	20406	2008	2009
1764	Santa María Chimalapa	MX20407	20407	2009	2009
1765	Santa María Colotepec	MX20401	20401	2002	2006
1766	Santa María Cortijo	MX20402	20402	2009	2009
1767	Santa María Coyotepec	MX20403	20403	2010	2013
1768	Santa María de la Paz	MX32058	32058	2015	NA
1769	Santa María de los Ángeles	MX14081	14081	2019	NA
1770	Santa María del Oro	MX14056	14056	NA	NA
1771	Santa María del Oro	MX18014	18014	2009	2012
1772	Santa María del Río	MX24032	24032	2019	NA
1773	Santa María del Rosario	MX20408	20408	NA	NA
1774	Santa María del Tule	MX20409	20409	2007	2008
1775	Santa María Ecatepec	MX20410	20410	NA	NA
1776	Santa María Guelacé	MX20411	20411	2014	NA
1777	Santa María Guienagati	MX20412	20412	2018	2018
1778	Santa María Huatulco	MX20413	20413	2001	2001
1779	Santa María Huazolotitlán	MX20414	20414	2006	2004
1780	Santa María Ipalapa	MX20415	20415	2002	2002
1781	Santa María Ixcatlán	MX20416	20416	NA	NA
1782	Santa María Jacatepec	MX20417	20417	2007	2007
1783	Santa María Jalapa del Marqués	MX20418	20418	2004	2006
1784	Santa María Jaltianguis	MX20419	20419	NA	NA
1785	Santa María la Asunción	MX20396	20396	NA	NA
1786	Santa María Lachixío	MX20420	20420	NA	NA
1787	Santa María Mixtequilla	MX20421	20421	2007	2007
1788	Santa María Nativitas	MX20422	20422	NA	NA
1789	Santa María Nduayaco	MX20423	20423	NA	NA
1790	Santa María Ozolotepec	MX20424	20424	NA	NA
1791	Santa María Pápalo	MX20425	20425	NA	NA
1792	Santa María Peñoles	MX20426	20426	NA	NA
1793	Santa María Petapa	MX20427	20427	2007	2011
1794	Santa María Quiegolani	MX20428	20428	NA	NA
1795	Santa María Sola	MX20429	20429	NA	NA
1796	Santa María Tataltepec	MX20430	20430	NA	NA
1797	Santa María Tecomavaca	MX20431	20431	2005	2012
1798	Santa María Temaxcalapa	MX20432	20432	NA	NA
1799	Santa María Temaxcaltepec	MX20433	20433	2012	2012
1800	Santa María Teopoxco	MX20434	20434	NA	NA
1801	Santa María Tepantlali	MX20435	20435	NA	NA
1802	Santa María Texcatitlán	MX20436	20436	2013	2016
1803	Santa María Tlahuitoltepec	MX20437	20437	NA	NA
1804	Santa María Tlalixtac	MX20438	20438	NA	NA
1805	Santa María Tonameca	MX20439	20439	2002	2002
1806	Santa María Totolapilla	MX20440	20440	2009	2011
1807	Santa María Xadani	MX20441	20441	2007	2008
1808	Santa María Yalina	MX20442	20442	NA	NA
1809	Santa María Yavesía	MX20443	20443	NA	NA
1810	Santa María Yolotepec	MX20444	20444	NA	NA
1811	Santa María Yosoyúa	MX20445	20445	NA	NA
1812	Santa María Yucuhiti	MX20446	20446	NA	NA
1813	Santa María Zacatepec	MX20447	20447	2005	2006
1814	Santa María Zaniza	MX20448	20448	NA	NA
1815	Santa María Zoquitlán	MX20449	20449	2013	2019
1816	Santiago	MX19049	19049	2010	2012
1817	Santiago Amoltepec	MX20450	20450	NA	NA
1818	Santiago Apoala	MX20451	20451	NA	NA
1819	Santiago Apóstol	MX20452	20452	2014	2016
1820	Santiago Astata	MX20453	20453	2001	2005
1821	Santiago Atitlán	MX20454	20454	NA	NA
1822	Santiago Ayuquililla	MX20455	20455	2014	2018
1823	Santiago Cacaloxtepec	MX20456	20456	2019	NA
1824	Santiago Camotlán	MX20457	20457	2012	2014
1825	Santiago Chazumba	MX20459	20459	2010	2011
1826	Santiago Choápam	MX20460	20460	2010	2014
1827	Santiago Comaltepec	MX20458	20458	2008	2017
1828	Santiago de Anaya	MX13055	13055	NA	NA
1829	Santiago del Río	MX20461	20461	NA	NA
1830	Santiago el Pinar	MX07119	7119	NA	NA
1831	Santiago Huajolotitlán	MX20462	20462	2002	2013
1832	Santiago Huauclilla	MX20463	20463	NA	NA
1833	Santiago Ihuitlán Plumas	MX20464	20464	NA	NA
1834	Santiago Ixcuintepec	MX20465	20465	NA	NA
1835	Santiago Ixcuintla	MX18015	18015	2002	2003
1836	Santiago Ixtayutla	MX20466	20466	2011	2014
1837	Santiago Jamiltepec	MX20467	20467	2002	2002
1838	Santiago Jocotepec	MX20468	20468	2007	2011
1839	Santiago Juxtlahuaca	MX20469	20469	NA	NA
1840	Santiago Lachiguiri	MX20470	20470	2012	2013
1841	Santiago Lalopa	MX20471	20471	NA	NA
1842	Santiago Laollaga	MX20472	20472	2009	2010
1843	Santiago Laxopa	MX20473	20473	NA	NA
1844	Santiago Llano Grande	MX20474	20474	2006	2006
1845	Santiago Maravatío	MX11036	11036	2017	NA
1846	Santiago Matatlán	MX20475	20475	NA	NA
1847	Santiago Miahuatlán	MX21149	21149	2019	NA
1848	Santiago Miltepec	MX20476	20476	NA	NA
1849	Santiago Minas	MX20477	20477	NA	NA
1850	Santiago Nacaltepec	MX20478	20478	NA	NA
1851	Santiago Nejapilla	MX20479	20479	NA	NA
1852	Santiago Niltepec	MX20066	20066	2007	2008
1853	Santiago Nundiche	MX20480	20480	NA	NA
1854	Santiago Nuyoó	MX20481	20481	NA	NA
1855	Santiago Papasquiaro	MX10032	10032	NA	NA
1856	Santiago Pinotepa Nacional	MX20482	20482	2002	2002
1857	Santiago Sochiapan	MX30212	30212	NA	NA
1858	Santiago Suchilquitongo	MX20483	20483	2011	2017
1859	Santiago Tamazola	MX20484	20484	2010	2018
1860	Santiago Tapextla	MX20485	20485	2013	2015
1861	Santiago Tenango	MX20487	20487	NA	NA
1862	Santiago Tepetlapa	MX20488	20488	NA	NA
1863	Santiago Tetepec	MX20489	20489	2007	2007
1864	Santiago Texcalcingo	MX20490	20490	NA	NA
1865	Santiago Textitlán	MX20491	20491	NA	NA
1866	Santiago Tilantongo	MX20492	20492	NA	NA
1867	Santiago Tillo	MX20493	20493	NA	NA
1868	Santiago Tlazoyaltepec	MX20494	20494	2013	2017
1869	Santiago Tulantepec de Lugo Guerrero	MX13056	13056	NA	NA
1870	Santiago Tuxtla	MX30143	30143	2004	2004
1871	Santiago Xanica	MX20495	20495	2002	2012
1872	Santiago Xiacuí	MX20496	20496	NA	NA
1873	Santiago Yaitepec	MX20497	20497	NA	NA
1874	Santiago Yaveo	MX20498	20498	2007	2013
1875	Santiago Yolomécatl	MX20499	20499	NA	NA
1876	Santiago Yosondúa	MX20500	20500	NA	NA
1877	Santiago Yucuyachi	MX20501	20501	2010	NA
1878	Santiago Zacatepec	MX20502	20502	NA	NA
1879	Santiago Zoochila	MX20503	20503	NA	NA
1880	Santo Domingo	MX24033	24033	NA	NA
1881	Santo Domingo Albarradas	MX20506	20506	NA	NA
1882	Santo Domingo Armenta	MX20507	20507	2013	2016
1883	Santo Domingo Chihuitán	MX20508	20508	2012	2016
1884	Santo Domingo de Morelos	MX20509	20509	2006	2004
1885	Santo Domingo Ingenio	MX20505	20505	2001	2007
1886	Santo Domingo Ixcatlán	MX20510	20510	NA	NA
1887	Santo Domingo Nuxaá	MX20511	20511	NA	NA
1888	Santo Domingo Ozolotepec	MX20512	20512	NA	NA
1889	Santo Domingo Petapa	MX20513	20513	2002	2010
1890	Santo Domingo Roayaga	MX20514	20514	NA	NA
1891	Santo Domingo Tehuantepec	MX20515	20515	2000	2004
1892	Santo Domingo Teojomulco	MX20516	20516	2019	2019
1893	Santo Domingo Tepuxtepec	MX20517	20517	NA	NA
1894	Santo Domingo Tlatayápam	MX20518	20518	NA	NA
1895	Santo Domingo Tomaltepec	MX20519	20519	2014	2016
1896	Santo Domingo Tonalá	MX20520	20520	2008	2018
1897	Santo Domingo Tonaltepec	MX20521	20521	NA	NA
1898	Santo Domingo Xagacía	MX20522	20522	NA	NA
1899	Santo Domingo Yanhuitlán	MX20523	20523	NA	NA
1900	Santo Domingo Yodohino	MX20524	20524	NA	NA
1901	Santo Domingo Zanatepec	MX20525	20525	2005	2008
1902	Santo Tomás	MX15078	15078	2012	2014
1903	Santo Tomás Hueyotlipan	MX21151	21151	NA	NA
1904	Santo Tomás Jalieza	MX20530	20530	2012	2015
1905	Santo Tomás Mazaltepec	MX20531	20531	2019	NA
1906	Santo Tomás Ocotepec	MX20532	20532	NA	NA
1907	Santo Tomás Tamazulapan	MX20533	20533	NA	NA
1908	Santos Reyes Nopala	MX20526	20526	2006	2007
1909	Santos Reyes Pápalo	MX20527	20527	NA	NA
1910	Santos Reyes Tepejillo	MX20528	20528	NA	NA
1911	Santos Reyes Yucuná	MX20529	20529	NA	NA
1912	Sáric	MX26060	26060	2014	2018
1913	Satevó	MX08061	8061	NA	NA
1914	Saucillo	MX08062	8062	NA	NA
1915	Sayula	MX14082	14082	2007	2018
1916	Sayula de Alemán	MX30144	30144	2006	2004
1917	Senguio	MX16080	16080	NA	NA
1918	Seyé	MX31067	31067	2009	2006
1919	Sierra Mojada	MX05034	5034	NA	NA
1920	Silacayoápam	MX20537	20537	2010	2019
1921	Silao	MX11037	11037	2017	NA
1922	Siltepec	MX07080	7080	2015	2017
1923	Simojovel	MX07081	7081	2001	2013
1924	Sinaloa	MX25017	25017	2003	2003
1925	Sinanché	MX31068	31068	2009	2009
1926	Singuilucan	MX13057	13057	NA	NA
1927	Sitalá	MX07082	7082	2010	2015
1928	Sitio de Xitlapehua	MX20538	20538	NA	NA
1929	Sochiapa	MX30146	30146	2006	2007
1930	Socoltenango	MX07083	7083	2005	2008
1931	Soconusco	MX30145	30145	2004	2004
1932	Soledad Atzompa	MX30147	30147	2007	2017
1933	Soledad de Doblado	MX30148	30148	2003	2000
1934	Soledad de Graciano Sánchez	MX24035	24035	2019	NA
1935	Soledad Etla	MX20539	20539	2013	2013
1936	Solidaridad	MX23008	23008	2004	2007
1937	Solosuchiapa	MX07084	7084	2012	2014
1938	Soltepec	MX21152	21152	NA	NA
1939	Sombrerete	MX32042	32042	NA	NA
1940	Soteapan	MX30149	30149	2005	2005
1941	Soto la Marina	MX28037	28037	2005	2006
1942	Sotuta	MX31069	31069	2002	2007
1943	Soyaló	MX07085	7085	2008	2008
1944	Soyaniquilpan de Juárez	MX15079	15079	NA	NA
1945	Soyopa	MX26061	26061	2015	2019
1946	Suaqui Grande	MX26062	26062	2003	2003
1947	Suchiapa	MX07086	7086	2000	2005
1948	Suchiate	MX07087	7087	2002	2006
1949	Súchil	MX10033	10033	NA	NA
1950	Sucilá	MX31070	31070	2002	2007
1951	Sudzal	MX31071	31071	2011	2011
1952	Sultepec	MX15080	15080	2009	2013
1953	Suma	MX31072	31072	2009	2009
1954	Sunuapa	MX07088	7088	2012	2014
1955	Susticacán	MX32043	32043	NA	NA
1956	Susupuato	MX16081	16081	2013	2013
1957	Tabasco	MX32044	32044	2012	NA
1958	Tacámbaro	MX16082	16082	2013	2013
1959	Tacotalpa	MX27015	27015	2007	2008
1960	Tahdziú	MX31073	31073	2002	2007
1961	Tahmek	MX31074	31074	2003	2006
1962	Tala	MX14083	14083	2009	2017
1963	Talpa de Allende	MX14084	14084	2010	2017
1964	Tamalín	MX30150	30150	2005	2005
1965	Tamasopo	MX24036	24036	2010	2013
1966	Tamazula	MX10034	10034	2015	2017
1967	Tamazula de Gordiano	MX14085	14085	2009	2013
1968	Tamazulápam del Espíritu Santo	MX20031	20031	NA	NA
1969	Tamazunchale	MX24037	24037	2009	2013
1970	Tamiahua	MX30151	30151	2008	2008
1971	Tampacán	MX24038	24038	2009	2013
1972	Tampamolón Corona	MX24039	24039	2009	2017
1973	Tampico	MX28038	28038	1996	1996
1974	Tampico Alto	MX30152	30152	2012	1997
1975	Tamuín	MX24040	24040	2006	2008
1976	Tancanhuitz	MX24012	24012	2009	2014
1977	Tancítaro	MX16083	16083	NA	NA
1978	Tancoco	MX30153	30153	2008	2008
1979	Tanetze de Zaragoza	MX20541	20541	NA	NA
1980	Tangamandapio	MX16084	16084	NA	NA
1981	Tangancícuaro	MX16085	16085	NA	NA
1982	Tanhuato	MX16086	16086	2018	NA
1983	Taniche	MX20542	20542	2009	2011
1984	Tanlajás	MX24041	24041	2006	2017
1985	Tanquián de Escobedo	MX24042	24042	2009	2018
1986	Tantima	MX30154	30154	2004	2004
1987	Tantoyuca	MX30155	30155	2008	2008
1988	Tapachula	MX07089	7089	2001	2005
1989	Tapalapa	MX07090	7090	NA	NA
1990	Tapalpa	MX14086	14086	NA	NA
1991	Tapilula	MX07091	7091	2002	NA
1992	Tarandacuao	MX11038	11038	NA	NA
1993	Taretan	MX16087	16087	2009	2014
1994	Tarímbaro	MX16088	16088	NA	NA
1995	Tarimoro	MX11039	11039	2017	NA
1996	Tasquillo	MX13058	13058	NA	NA
1997	Tatahuicapan de Juárez	MX30209	30209	2006	2005
1998	Tataltepec de Valdés	MX20543	20543	2015	2015
1999	Tatatila	MX30156	30156	NA	NA
[truncated: 457 more rows]
