# Supplementary material for: Human movement and environmental barriers shape the emergence of dengue
Source: Nat Commun. 2024 May 28;15:4205. doi: 10.1038/s41467-024-48465-0 (PMC11133396; doi:10.1038/s41467-024-48465-0)
Supplement: Supplementary file 7 — Source data [file 41467_2024_48465_MOESM7_ESM.zip › SD_Fig_1B.csv]

Year	Count
1996	16
1997	19
2000	36
2001	91
2002	204
2003	247
2004	301
2005	371
2006	480
2007	631
2008	672
2009	888
2010	984
2011	1009
2012	1055
2013	1121
2014	1175
2015	1219
2016	1237
2017	1263
2018	1277
2019	1350
