# Supplementary material for: Human movement and environmental barriers shape the emergence of dengue
Source: Nat Commun. 2024 May 28;15:4205. doi: 10.1038/s41467-024-48465-0 (PMC11133396; doi:10.1038/s41467-024-48465-0)
Supplement: Supplementary file 7 — Source data [file 41467_2024_48465_MOESM7_ESM.zip › SD_Fig_1C_2D.csv]

	NAME	GAUL_CODE	YearObserved	YearPredicted
5	Sao Jose Do Jacuipe	6890	2009	2008
6	Jaciara	7793	2001	2001
28	Cachoeira Paulista	11076	2010	2009
29	Iporanga	11224	2013	2013
131	Porto Vitoria	9371	NA	NA
157	Vanini	10601	NA	NA
176	Afonso Claudio	7132	2003	2003
216	Tremedal	6922	2013	2004
226	Vera Mendes	9892	NA	2006
230	Mata De Sao Joao	6782	NA	2018
235	Saltinho	10910	NA	NA
237	Alianca	9496	2002	2003
241	Capela	11636	NA	2017
258	Neropolis	7361	2010	2009
260	Curiuva	9184	NA	NA
264	Fortuna De Minas	8164	2008	2008
265	Guanhaes	8188	2013	2012
266	Caetes	9522	2013	2011
269	Marilena	9297	2012	2011
272	Jacarezinho	9257	2010	2009
276	Jundiai Do Sul	9269	2016	2015
278	Catanduvas	10747	NA	NA
288	Malhada	6773	2013	2005
289	Pires Ferreira	7089	2015	2004
292	Presidente Prudente	11445	2013	2011
298	Arcos	7916	2002	2003
338	Prudentopolis	9376	NA	NA
343	Sao Lourenco Da Serra	11539	2015	2015
345	Clementina	11113	2003	2003
355	Itanhandu	8245	NA	NA
359	Videira	10972	NA	NA
362	Tabapua	11567	2001	2001
370	Pompeu	8478	2008	2007
372	Passa Sete	10436	NA	NA
374	Maxaranguape	10066	2007	2004
386	Sao Goncalo Do Amarante	10114	2008	2004
395	Cruz Alta	10265	NA	NA
404	Governador Newton Bello	7531	2003	2004
428	Olivedos	8997	2002	2002
429	Aramari	6559	2019	2017
435	Guia Lopes Da Laguna	7703	2006	2005
447	Pedro Gomes	7726	2002	2002
451	Cicero Dantas	6626	2015	2004
457	Buique	9518	2003	2002
462	Avelinopolis	7237	2013	2013
467	Jacui	8263	NA	NA
468	Cassilandia	7689	2001	2001
485	Ouro Velho	8998	2007	2004
487	Passa Tempo	8427	2007	2012
496	Tigrinhos	10951	NA	NA
500	Jucas	7046	2007	2007
526	Ibotirama	6689	2013	2007
537	Porto Belo	10888	2019	2018
542	Moji-mirim	11326	2010	2009
546	Dom Macedo Costa	6651	2013	2011
562	Alto Rio Doce	7894	NA	2018
569	Sao Jose Dos Quatro Marcos	7855	2001	2001
573	Tibau	10140	2013	2011
574	Belmonte	10719	NA	NA
575	Estacao	10294	NA	NA
579	Santo Antonio De Posse	11517	2011	2009
615	Santa Leopoldina	7192	2016	2016
625	Agricolandia	9675	2001	2001
627	Entre Rios De Minas	8139	2010	2016
641	Santa Cruz Da Conceicao	11497	2013	2012
643	Ninheira	8387	2013	2013
644	Kalore	9272	2015	2012
645	Terra Nova	9659	2010	2003
646	Catuti	8040	2008	2007
650	Cerro Azul	9162	NA	NA
669	Itagi	6710	2009	2008
708	Flores De Goias	7295	2010	2009
735	Bom Jesus	9703	2011	2004
738	Mata Verde	8338	2013	2013
747	Cabrobo	9520	2019	2011
748	Trairao	8858	2007	2007
750	Santo Antonio Do Monte	8573	2010	2009
752	Pedro Avelino	10088	2002	2002
754	Irupi	7164	2019	2017
757	Pirapo	10448	NA	NA
763	Cumari	7282	2013	2013
764	Dionisio Cerqueira	10765	NA	NA
765	Vere	9483	2015	2014
768	Alcantara	7454	NA	NA
769	Bueno Brandao	7968	NA	NA
770	Nova Marilandia	7814	2001	2001
773	Joanesia	8280	2009	2009
784	Artur Nogueira	11022	2010	2009
786	Tobias Barreto	11697	2008	2004
793	Salgado Filho	9406	2019	2018
797	Santo Antonio Dos Lopes	7620	2005	2004
807	Rancho Alegre D'oeste	9387	2013	2012
809	Pedra Dourada	8443	2016	2015
812	Torre De Pedra	11591	2015	2014
815	Carneiros	6373	2015	2011
819	Pracuuba	6467	NA	2019
820	Itaja	10038	2005	2004
833	Cansancao	6612	2016	2015
838	Cananeia	11091	2013	2012
840	Governador Valadares	8185	2001	2001
842	Sao Goncalo Do Rio Abaixo	8592	2013	2012
845	Anajas	8732	NA	NA
852	Heliodora	8201	NA	2018
853	Ipaporanga	7025	2005	2004
855	Ribeira Do Amparo	6855	2001	2001
861	Araguana	7465	2016	2016
862	Alterosa	7891	2016	2016
865	Apiaca	7139	2011	2010
869	Antonio Dias	7903	2007	2006
882	Sao Geraldo Do Araguaia	8844	2005	2003
887	Senador Rui Palmeira	6449	2010	2011
892	Bambui	7926	2002	2005
910	Alto Boa Vista	7749	2008	2007
914	Diamantino	7781	2002	2002
916	Tesouro	7864	2013	2006
923	Ituiutaba	8257	2001	2001
926	Concordia	10754	NA	NA
932	Marapanim	8791	2018	2017
933	Franca	11166	2011	2010
943	Bonfim Do Piaui	9705	2003	2005
944	Agua Nova	9989	2013	2012
950	Araruna	9110	2013	2012
961	Guarinos	7309	2013	2012
963	Piuma	7187	2001	2001
968	Santa Fe Do Araguaia	11815	2011	2010
974	Marcionilio Souza	6780	2001	2001
975	Itau De Minas	8252	2010	2015
999	Guaribas	9764	2008	2007
1012	Caracol	9724	2003	2004
1033	Portelandia	7395	2010	2010
1039	Quirinopolis	7398	2005	2004
1059	Rochedo	7733	2001	2001
1060	Gurinhem	8949	2015	2016
1067	Poco Das Trincheiras	6431	2007	2004
1068	Aracitaba	7906	2016	2015
1110	Socorro Do Piaui	9882	NA	2018
1174	Tupandi	10590	NA	NA
1175	Candoi	9152	NA	NA
1176	Sinimbu	10558	NA	NA
1186	Telha	11696	2008	2007
1188	Rodeio Bonito	10476	NA	NA
1189	Alto Rio Novo	7137	2015	2016
1192	Baixio	6967	2002	2004
1196	Itambaraca	9247	2011	2010
1198	Rochedo De Minas	8523	NA	2018
1199	Sao Joao Da Fronteira	9861	2005	2004
1208	Buriti Dos Montes	9710	2001	2001
1211	Serra	7200	2002	2002
1236	Porto Esperidiao	7835	2002	2002
1242	Itaju Do Colonia	6714	2016	2015
1243	Orizania	8407	NA	2018
1244	Osvaldo Cruz	11370	2006	2008
1248	Uruara	8862	2009	2008
1253	Humberto De Campos	7536	2007	2006
1256	Pinhal	10444	NA	NA
1259	Limeira Do Oeste	8312	2007	2006
1260	Guapiara	11181	NA	NA
1294	Divino De Sao Lourenco	7153	2016	2015
1306	Caninde De Sao Francisco	11635	2008	2005
1309	Carmesia	8021	2019	2017
1319	Altamira Do Parana	9094	2014	2013
1348	Santana Do Matos	10107	2001	2001
1357	Olhos-d'agua	8401	2013	2012
1420	Flexeiras	6385	2007	2003
1470	Capim	8918	2013	2008
1484	Venda Nova Do Imigrante	7203	2016	2016
1485	Gaspar	10781	NA	NA
1520	Inconfidentes	8218	NA	NA
1545	Ipueira	10037	2001	2001
1549	Brasilia De Minas	7964	2006	2004
1550	Itaguatins	11761	2003	2002
1561	Peruibe	11404	2007	2007
1600	Tijucas	10952	NA	2019
1604	Acarape	6948	2002	2002
1611	Jaguaruana	7041	2001	2001
1616	Pontao	10452	NA	NA
1690	Caibate	10209	2015	NA
1724	Quinta Do Sol	9383	2011	2010
1725	Parisi	11388	2009	2008
1734	Sao Jose De Ribamar	7634	2015	2016
1736	Mirinzal	7570	2006	2005
1749	Jauru	7795	2001	2001
1752	Corinto	8081	2007	2006
1757	Oeiras	9813	2001	2001
1763	Julio Mesquita	11272	2009	2008
1778	Pariconha	6422	2010	2009
1782	Teresopolis	9979	2016	2015
1788	Jabora	10816	NA	NA
1793	Rio Bom	9396	2014	2016
1897	Guaraci	11184	2011	2008
1906	Mafra	10838	NA	NA
1921	Santa Luzia	7614	NA	2018
1932	Flores Do Piaui	9753	NA	2004
1936	Palmeiras	6818	2002	2005
2039	Fernao	11160	2015	2014
2120	Grossos	10033	2002	2002
2121	Alcantaras	6952	2007	2006
2128	Eugenio De Castro	10299	NA	NA
2161	Craibas	6379	2008	2004
2164	Santo Antonio Da Platina	9424	2007	2006
2192	Capitao De Campos	9722	2001	2001
2207	Porto Estrela	7836	2009	2008
2210	Alvorada De Minas	7897	NA	2018
2211	Campo Magro	9149	NA	NA
2215	Araguacu	11710	2002	2003
2228	Tupancireta	10589	NA	NA
2230	Sao Pedro Do Butia	10533	NA	NA
2236	Sao Sebastiao Do Tocantins	11825	2005	2004
2239	Floriano	9755	2003	2003
2243	Brejo	7487	2001	2001
2248	Serraria	9070	NA	2017
2251	Ruropolis	8826	2003	2002
2264	Redencao	8823	2001	2001
2265	Agua Limpa	7214	2010	2010
2272	Ouricuri	9603	2002	2003
2274	Constantina	10256	NA	NA
2276	Porto Velho	10655	2009	2004
2278	Vicosa	10150	2001	2001
2279	Rio Branco	6348	2004	2003
2282	Senador La Rocque	7647	2016	2015
2283	Pontes Gestal	11431	2010	2008
2286	Central De Minas	8043	2004	2004
2287	Itambe	9248	2004	2003
2301	Alto Araguaia	7748	2006	2006
2309	Olinda	9600	2002	2002
2313	Regente Feijo	11456	2010	2009
2319	Jati	7043	2010	2010
2321	Itaete	6709	2005	2004
2324	Bernardino Batista	8895	2002	2002
2329	Iguaraci	9564	2001	2001
2331	Ipigua	11223	2006	2005
2333	Pradopolis	11439	2011	2008
2338	Cacimba De Dentro	8910	2019	2002
2339	Vila Langaro	10611	NA	NA
2350	Itauba	7791	2007	2010
2352	Reriutaba	7100	2002	2002
2353	Dolcinopolis	11137	2010	2009
2357	Alvorada Do Sul	9098	2010	2009
2362	Senador Eloi De Souza	10126	2013	2004
2369	Catarina	6988	2001	2001
2374	Rio Das Ostras	9960	2013	2013
2381	Fronteira	8172	2005	2004
2392	Tapejara	10562	NA	NA
2394	Catuipe	10237	NA	NA
2403	Arraial Do Cabo	9900	2013	2013
2412	Cuitegi	8935	2001	2001
2416	Lagoao	10366	NA	NA
2439	Nhamunda	6513	NA	NA
2440	Itaperuna	9927	2001	2001
2441	Nova Europa	11352	2010	2008
2443	Santa Monica	9420	2013	2012
2445	Novo Gama	7371	2013	2012
2449	Piracanjuba	7387	2010	2007
2464	Sao Miguel Do Iguacu	9443	2007	2006
2470	Carapebus	9911	2001	2001
2474	Morada Nova De Minas	8373	2013	2012
2477	Regeneracao	9840	2003	2003
2509	Saire	9625	2006	2005
2527	Mansidao	6776	2009	2005
2552	Itutinga	8260	2015	2015
2555	Assis Chateaubriand	9114	NA	2018
2564	Alto Alegre	10671	2006	2005
2569	Pitanga	9361	NA	2019
2600	Mossamedes	7356	2016	2015
2677	Novo Airao	6515	2001	2001
2680	Rio Espera	8513	2019	2018
2756	Tejupa	11586	NA	2019
2775	Sao Francisco Do Piaui	9857	2010	2007
2786	Muzambinho	8379	NA	NA
2815	Saldanha Marinho	10483	NA	NA
2835	Olivenca	6417	2004	2004
2844	Lauro De Freitas	6761	NA	2017
2855	Guaraquecaba	9226	2016	2015
2880	Alto Alegre	10991	2012	2009
2881	Sao Bernardo Do Campo	11525	2015	2014
2882	Ribeirao Claro	9393	2015	2014
2890	Tunas Do Parana	9472	NA	NA
2898	Esteio	10296	NA	2019
2904	Aveiro	8737	NA	2019
2905	Missao Velha	7060	2015	2016
2913	Ouro Fino	8409	2015	2014
2914	Tiete	11589	2015	2013
2915	Bom Jardim	9512	2002	2002
2923	Matozinhos	8346	2002	2002
2931	Passa E Fica	10082	2002	2003
2973	Augustinopolis	11716	2007	2005
2974	Itabaiana	11651	2002	2002
2976	Virgem Da Lapa	8717	2010	2009
3022	Coxilha	10261	NA	NA
3029	Pedra Preta	10087	2003	2003
3044	Sao Joao Da Canabrava	9860	2001	2001
3061	Pederneiras	11394	2013	2009
3064	Brochier	10202	NA	NA
3066	Ilhota	10795	NA	NA
3073	Sao Joao Do Triunfo	9434	NA	NA
3078	Sao Gabriel Da Cachoeira	6523	2010	2010
3079	Medianeira	9309	2010	2009
3080	Vargem	10969	NA	NA
3094	Belem De Sao Francisco	9506	2015	2016
3105	Augusto De Lima	7923	2007	2007
3107	Parnamirim	9608	2002	2004
3111	Novo Cabrais	10421	NA	NA
3118	Parambu	7081	2001	2001
3120	Ubirata	9476	2007	2006
3131	Papanduva	10870	NA	NA
3137	Guimaraes	7535	NA	NA
3139	Joia	10362	NA	NA
3142	Simonesia	8665	2013	2012
3168	Turvolandia	8690	2015	2017
3169	Nossa Senhora Do Socorro	11671	2001	2001
3180	Fagundes	8945	2002	2002
3183	Joao Ramalho	11270	2015	2009
3184	Corrego Do Bom Jesus	8089	NA	NA
3198	Capinopolis	8008	2008	2005
3199	Tomazina	9470	NA	2019
3215	Orobo	9601	2002	2003
3216	Colorado Do Oeste	10633	2003	2003
3219	Novo Sao Joaquim	7823	2005	2004
3226	Capanema	8757	2001	2001
3230	Malta	8975	2013	2004
3231	Igaratinga	8213	2011	2010
3235	Urucui	9888	2007	2006
3236	Nova Guataporanga	11354	2012	2009
3241	Teixeira Soares	9462	NA	NA
3245	Cordislandia	8080	2016	2015
3262	Santa Rita	9036	2015	2004
3263	Gurjao	8950	2002	2002
3315	Sao Joaquim Da Barra	11533	2001	2001
3320	Uba	8691	2002	2003
3321	Barreiras	6571	2001	2001
3323	Santana De Mangueira	9038	2001	2001
3327	Porciuncula	9951	2007	2007
3330	Sao Domingos De Pombal	9044	2013	2004
3346	Brejo Da Madre De Deus	9516	2002	2003
3347	Breu Branco	8750	2007	2006
3354	Inacio Martins	9237	NA	NA
3355	Correntina	6641	2011	2006
3357	Campo Alegre	10738	NA	NA
3383	Santana Do Maranhao	7618	NA	2018
3388	Canhotinho	9528	2016	2016
3397	Tupirama	11835	2012	2011
3411	Corumbiara	10634	2010	2004
3417	Espinosa	8143	2001	2001
3419	Sapucaia Do Sul	10543	NA	2019
3422	Itaperucu	9250	NA	NA
3425	Simao Dias	11694	2008	2004
3429	Boa Nova	6577	2011	2011
3442	Divinopolis Do Tocantins	11746	2001	2001
3443	Contendas Do Sincora	6636	2015	2004
3457	Cerro Cora	10015	2005	2004
3491	Miraselva	9312	2007	2007
3495	Conselheiro Pena	8074	2002	2003
3501	Campo Formoso	6604	2016	2006
3502	Santa Cruz Do Capibaribe	9632	2015	2002
3503	Vargem Grande Do Sul	11613	2013	2011
3507	Martinopolis	11309	2013	2009
3509	Claudia	7773	2006	2005
3510	Luciara	7802	NA	NA
3522	Ipojuca	9567	2002	2003
3538	Taboleiro Grande	10135	2008	2007
3543	Marizopolis	8980	2001	2001
3548	Porteiras	7091	2002	2004
3551	Caxingo	9728	2002	2004
3552	Parnamirim	10081	2001	2001
3553	Itamarati	6501	NA	NA
3555	Redencao	7099	2003	2003
3558	Goiatuba	7304	2013	2005
3564	Acrelandia	6333	2010	2010
3572	Castelo Do Piaui	9727	2002	2002
3578	Piratini	10449	NA	NA
3580	Mercedes	9310	2010	2004
3585	Viana	7204	2001	2001
3592	Tenorio	9082	2003	2002
3596	Tres Palmeiras	10582	NA	NA
3603	Guidoval	8197	2002	2004
3606	Moncao	7571	NA	2019
3608	Alpinopolis	7890	2016	2015
3616	Ponto Novo	6839	2003	2003
3622	Alto Feliz	10160	NA	NA
3633	Ruy Barbosa	10104	2003	2002
3635	Uruoca	7127	2007	2006
3644	Buriti Alegre	7247	2013	2012
3647	Joao Alfredo	9580	2002	2003
3661	Paraipaba	7080	2013	2013
3673	Iapu	8202	2010	2009
3687	Colider	7775	2007	2010
3702	Capao Alto	10744	NA	NA
3714	Mirassolandia	11322	2006	2005
3717	Juvenilia	8292	2005	2004
3720	Cidreira	10251	NA	NA
3721	Barra Do Rio Azul	10186	NA	NA
3734	Canoas	10225	NA	NA
3738	Santa Cecilia Do Pavao	9410	2011	2010
3745	Barras	9692	2014	2013
3751	Cajuri	7982	2016	2016
3765	Name Unknown	11839	2010	2010
3770	Campos Do Jordao	11089	NA	NA
3771	Itacaja	11760	2001	2001
3779	Gloria	6669	2002	2002
3788	Tres Forquilhas	10581	NA	NA
3789	Sao Joao Do Jaguaribe	7109	2017	2013
3799	Comendador Levy Gasparian	9915	2008	2007
3805	Mazagao	6463	2013	2012
3817	Santa Lucia	11505	2012	2011
3821	Rio Quente	7401	2006	2007
3826	Matias Barbosa	8342	2010	2010
3827	Ouro Verde Do Oeste	9335	2016	2015
3830	Barrinha	11042	2003	2002
3834	Buritis	10624	2009	2006
3837	Boa Vista Do Burica	10193	NA	NA
3839	Tacuru	7740	2007	2009
3843	Sao Vicente Do Sul	10541	NA	NA
3848	Pedro Afonso	11795	2002	2002
3865	Januario Cicco	10043	2003	2003
3872	Santa Terezinha Do Tocantins	11820	2001	2001
3873	Caldas Brandao	8915	2015	2005
3882	Belmiro Braga	7935	2015	2014
3886	Putinga	10464	NA	NA
3899	Pouso Alegre	8485	2015	2014
3907	Barra Do Ribeiro	10185	NA	NA
3908	Taio	10949	NA	NA
3912	Denise	7780	2001	2001
3914	Santa Rita Do Tocantins	11817	2007	2007
3918	Rio Pomba	8519	2008	2008
3942	Francisco Sa	8167	2010	2009
3946	Dona Ines	8941	2007	2004
3961	Itiuba	6731	2002	2002
3992	Sao Luis	7636	2007	2006
4021	Itabirinha De Mantena	8232	2003	2003
4032	Novo Hamburgo	10422	NA	2019
4040	Condeuba	6635	2013	2012
4041	Ilopolis	10341	NA	NA
4043	Ibiuna	11206	2015	2015
4045	Limoeiro De Anadia	6399	2013	2004
4053	Rodrigues Alves	6349	2014	2013
4054	Espirito Santo Do Pinhal	11151	2015	2014
4059	Iracemapolis	11226	2011	2010
4074	Pracinha	11438	2013	2012
4081	Silves	6526	NA	NA
4084	Bela Vista Do Maranhao	7478	NA	2019
4090	Cacequi	10205	NA	NA
4092	Pavao	8437	2006	2005
4093	Duere	11748	2001	2001
4099	Novo Acordo	11785	2010	2004
4117	Fartura Do Piaui	9752	2014	2006
4121	Crisopolis	6644	2014	2003
4135	Caiabu	11079	2015	2011
4143	Santa Rita Do Passa Quatro	11509	2007	2007
4153	Abadiania	7210	2013	2012
4159	Turvo	10963	NA	NA
4160	Iguaracu	9233	2007	2006
4168	Porto	9835	NA	2018
4171	Alto Do Rodrigues	9992	2001	2001
4174	Frutal	8175	2010	2005
4180	Sao Pedro Do Suacui	8622	2013	2015
4192	Mesquita	8352	2009	2008
4208	Ibicarai	6678	2001	2001
4209	Pratinha	8490	NA	2018
4215	Quata	11449	2010	2008
4216	Pojuca	6838	2019	2018
4219	Bom Sucesso	9131	2007	2007
4230	Tuparendi	10591	2016	2019
4233	Guaratuba	9227	NA	2017
4249	Inhambupe	6695	2019	2017
4250	Sao Jose Do Povo	7852	2009	2010
4253	Olaria	8400	2016	2016
4273	Dom Basilio	6650	2003	2004
4276	Jaguaripe	6741	NA	2018
4286	Presidente Janio Quadros	6844	2013	2004
4297	Pedreira	11398	2014	2009
4304	Altos	9680	2001	2001
4307	Oleo	11362	2019	2017
4315	Campina Grande Do Sul	9145	NA	NA
4318	Pauliceia	11390	2013	2008
4321	Farias Brito	7003	2010	2010
4334	Tapes	10564	NA	NA
4336	Pedra Bela	11395	NA	NA
4353	Sao Miguel Da Baixa Grande	9872	2008	2007
4361	Palmeira Dos Indios	6420	2007	2003
4364	Ajuricaba	10154	NA	NA
4373	Ponte Preta	10453	NA	NA
4378	Araguainha	7755	2015	2014
4379	Aguas De Sao Pedro	10985	2014	2009
4382	Petrolina	9615	2008	2008
4387	Cabo Verde	7974	NA	2018
4393	Sao Gabriel Do Oeste	7735	2010	2009
4395	Nova Brasilandia D'oeste	10647	2009	2008
4398	Guaraciaba Do Norte	7014	2015	2016
4400	Monsenhor Paulo	8362	2013	2015
4409	Joviania	7336	2009	2007
4411	Monte Azul	8365	2007	2006
4414	Timburi	11590	NA	2019
4433	Itai	11230	2015	2014
4439	Paranhos	7725	2015	2014
4442	Gonzaga	8183	2013	2012
4447	Sossego	9075	2018	2003
4474	Bofete	11056	2016	2013
4476	Itu	11253	2011	2010
4478	Ipanema	8226	2006	2005
4482	Alegre	7135	2002	2003
4484	Agua Boa	7876	2011	2010
4493	Seringueiras	10664	2009	2008
4511	Itaguacu Da Bahia	6713	2013	2011
4517	Rio Dos Cedros	10902	NA	NA
4518	Vila Maria	10612	NA	NA
4528	Matriz De Camaragibe	6408	2003	2003
4558	Catas Altas	8037	NA	NA
4560	Santo Antonio Do Itambe	8571	2016	2016
4561	Riacho De Santo Antonio	9026	2007	2004
4562	Dourados	7699	2006	2005
4568	Sobrado	9072	2002	2003
4570	Urucara	6532	NA	NA
4578	Cocal Dos Alves	9731	2014	2011
4587	Milagres Do Maranhao	7567	NA	2004
4588	Sambaiba	7610	2017	2016
4594	Santo Estevao	6880	2010	2010
4613	Magda	11299	2006	2007
4616	Pindobacu	6830	2009	2004
4620	Amorinopolis	7223	2010	2009
4625	Seberi	10545	NA	NA
4641	Jaguariuna	11261	2010	2008
4642	Sao Jose Dos Campos	11538	2011	2014
4645	Curral Novo Do Piaui	9742	2002	2002
4653	Lindoia	11285	2015	2014
4655	Cafelandia	11078	2013	2002
4656	Almeirim	8730	2014	2016
4663	Monte Do Carmo	11777	2003	2003
4664	Santana Do Livramento	10497	NA	NA
4672	Santa Maria Da Vitoria	6872	2001	2001
4673	Aquidauana	7676	2006	2005
4690	Escada	9546	2002	2003
4698	Itaguai	9924	2001	2001
4699	Camocim	6978	2001	2001
4716	Porto Grande	6466	2007	2007
4717	Orleans	10860	NA	NA
4719	Pedra Branca	7083	2017	2016
4726	Cristal	10263	NA	NA
4728	Olimpio Noronha	8402	NA	NA
4730	Novo Alegre	11786	2001	2001
4731	Nazare Do Piaui	9808	2017	2011
4736	Engenheiro Coelho	11150	2007	2008
4737	Ita	10809	NA	NA
4747	Ararica	10168	NA	NA
4748	Carire	6983	2015	2014
4761	Sao Marcos	10526	NA	NA
4765	Arceburgo	7915	2010	2009
4798	Rio Branco Do Sul	9399	NA	NA
4799	Candido Sales	6611	2002	2003
4807	Parana	10077	2001	2001
4808	Sao Joao Da Ponte	8599	2010	2010
4814	Piraquara	9360	NA	NA
4828	Querencia Do Norte	9382	2013	2011
4829	Congonhinhas	9170	NA	NA
4835	Santo Antonio De Jesus	6879	2013	2013
4843	Caparao	8003	NA	NA
4853	Icara	10794	NA	NA
4856	Medicilandia	8793	2019	2018
4870	Marechal Candido Rondon	9293	2003	2005
4877	Severiano Melo	10133	2001	2001
4892	Gloria De Dourados	7702	2006	2008
4900	Varzedo	6939	2011	2010
4904	Itacoatiara	6500	2001	2001
4911	Pedrinopolis	8446	2010	2009
4915	Candelaria	10220	NA	NA
4941	Acarau	6949	2002	2002
4947	Ponta De Pedras	8817	2015	2015
4951	Caroebe	10677	2009	2009
4954	Carmo	9913	2007	2006
4956	Careiro	6489	2011	2010
4959	Santa Maria Do Para	8834	NA	2016
4965	Resende	9956	2007	2006
4978	Agrestina	9492	2002	2003
4984	Pimenteiras Do Oeste	10654	2013	2013
5003	Alto Santo	6954	2014	2013
5005	Sapiranga	10542	NA	NA
5008	General Carneiro	7786	2002	2003
5031	Taquaral De Goias	7433	2003	2007
5038	Nova Tebas	9331	NA	2019
5042	Ituverava	11255	2001	2001
5047	Bodo	10003	2012	2011
5048	Paulista	9002	2013	2004
5059	Itaquirai	7707	2007	2008
5063	Amapa Do Maranhao	7460	NA	NA
5064	Peri Mirim	7591	2015	2017
5068	Cabedelo	8907	2002	2003
5073	Cardeal Da Silva	6617	2016	2011
5077	Santos Dumont	8577	2016	2015
5084	Nova Crixas	7365	2008	2007
5090	Sarapui	11551	2015	2015
5093	Sao Miguel Dos Campos	6445	2003	2003
5113	Mateiros	11773	2010	2010
5117	Sao Francisco De Goias	7419	2010	2010
5121	Lagoa De Dentro	8968	2007	2004
5126	Filadelfia	11752	2001	2001
5141	Lajeado Novo	7555	2008	2007
5142	Eugenopolis	8149	2013	2012
5155	Rancharia	11454	2013	2008
5169	Tijucas Do Sul	9468	NA	NA
5184	Capela	6372	2019	2004
5188	Guarara	8194	2010	2011
5190	Toritama	9661	2015	2004
5191	Botupora	6584	2009	2005
5198	Ibimirim	9561	2003	2003
5208	Nilo Pecanha	6802	2005	2011
5211	Paragominas	8811	2011	2010
5228	Senador Canedo	7428	2002	2003
5233	Chale	8046	2016	2015
5242	Dois Irmaos Do Tocantins	11747	2001	2001
5249	Ipero	11221	2011	2011
5259	Cariri Do Tocantins	11730	2001	2001
5263	Chapadao Do Ceu	7271	2013	2013
5267	Quixelo	7096	2007	2007
5293	Oiapoque	6464	2007	2006
5297	Trabiju	11593	2013	2012
5298	Florida	9207	2010	2009
5306	Miguel Alves	9799	2001	2001
5313	Curimata	9740	2015	2004
5317	Ibirarema	11204	2002	2010
5318	Echapora	11142	2015	2014
5320	Tapira	8671	NA	2018
5322	Lourdes	11288	2003	2004
5333	Nova Alianca Do Ivai	9318	2013	2013
5337	Alfredo Chaves	7136	2008	2008
5357	Sao Goncalo Do Gurgueia	9858	NA	2006
5358	Rio Das Pedras	11473	2011	2010
5359	Salto Do Lontra	9408	2015	2014
5364	Itumbiara	7329	2009	2005
5368	Ruy Barbosa	6863	2001	2001
5369	Moema	8360	2001	2001
5379	Santa Helena De Goias	7408	2010	2005
5380	Sao Joao	9431	NA	2019
5388	Marcacao	8978	NA	2018
5401	Porto Dos Gauchos	7834	2003	2003
5402	Potiragua	6841	2001	2001
5403	Novo Horizonte Do Sul	7723	2010	2007
5405	Sao Felix Do Araguaia	7851	2009	2008
5408	Cabeceiras	7250	2014	2013
5425	Tres De Maio	10580	NA	NA
5426	Cedro	6991	2002	2002
5453	Riachuelo	10101	2008	2004
5455	Imbe De Minas	8217	2016	2015
5461	Sao Domingos Do Azeitao	7624	2001	2001
5468	Natividade	11781	2006	2007
5469	Sete Quedas	7737	2007	2010
5475	Joaquim Pires	9778	NA	2019
5478	Sao Miguel	10119	2001	2001
5494	Boqueirao	8901	2015	2004
5500	Epitaciolandia	6339	2003	2003
5501	Feijo	6340	2011	2010
5512	Nazareno	8385	2010	2014
5521	Sao Bonifacio	10923	NA	NA
5525	Itubera	6734	2016	2016
5540	Pendencias	10090	2001	2001
5541	Nova Serrana	8395	2002	2002
5553	Terra Roxa	9466	2010	2009
5556	Jardim De Angicos	10045	2006	2004
5569	Capoeiras	9529	2016	2016
5580	Juatuba	8288	2006	2011
5605	Pastos Bons	7585	2001	2001
5612	Parecis	10652	2008	2008
5634	Francisco Macedo	9758	2001	2001
5642	Oriximina	8806	2005	2004
5644	Tres Marias	8685	2002	2003
5657	Carinhanha	6618	2001	2001
5666	Irati	10807	NA	NA
5668	Brasopolis	7965	NA	NA
5670	Teixeiras	8675	2016	2016
5672	Cajueiro	6367	2014	2003
5682	Condado	9539	2002	2002
5688	Casa Nova	6619	2011	2010
5690	Sitio D'abadia	7432	2011	2010
5708	Agua Doce Do Norte	7133	2015	2014
5710	Oliveira Dos Brejinhos	6814	2001	2001
5711	Sao Luiz Do Norte	7423	2006	2004
5715	Miguel Leao	9800	2014	2013
5718	Ribeirao Dos Indios	11465	2013	2009
5730	Itamari	6717	2011	2010
5737	Heitorai	7310	2013	2012
5738	Baianopolis	6563	2019	2017
5740	Juarina	11765	2004	2003
5744	Tefe	6529	2010	2009
5758	Cairu	6598	2002	2003
5760	Armazem	10705	NA	NA
5769	Guadalupe	9763	2009	2006
5784	Lagoa Real	6754	2008	2005
5785	Sao Joao Do Paraiso	8606	NA	2017
5786	Extrema	8151	NA	NA
5797	Miradouro	8356	2013	2013
5800	Boa Viagem	6976	2002	2003
5809	Itaparica	6721	2015	2016
5832	Tonantins	6530	NA	NA
5833	Luzilandia	9792	2001	2001
5835	Dionisio	8113	2005	2005
5855	Itapui	11243	2011	2004
5877	Piranhas	7388	2001	2001
5901	Irara	6703	2019	2017
5921	Poco De Jose De Moura	9016	2010	2004
5924	Cachoeira De Pajeu	7977	2007	2008
5928	Barra Do Mendes	6569	2003	2004
5934	Sao Pedro Do Ivai	9445	2013	2012
5935	Colorado	9169	2003	2003
5945	Bias Fortes	7943	NA	2018
5953	Moji Das Cruzes	11324	2015	2015
5965	Britania	7246	2013	2012
5976	Alto Alegre Do Maranhao	7457	2003	2004
5977	Logradouro	8972	2007	2004
5978	Itapagipe	8248	2006	2005
5979	Chapada Da Natividade	11735	2007	2004
5984	Sao Joao Nepomuceno	8608	2009	2008
6031	Cristais	8094	2019	2016
6051	Afua	8727	NA	NA
6054	Nova Granada	11353	2007	2002
6057	Manfrinopolis	9290	NA	2019
6075	General Sampaio	7008	2001	2001
6087	Sao Felix De Minas	8582	2013	2012
6090	Tatui	11584	2015	2014
6100	Araguaiana	7754	2007	2005
6102	Guarei	11190	NA	2018
6115	Cachoeira Dourada	7978	2010	2006
6125	Pocos De Caldas	8476	NA	NA
6127	Umburatiba	8696	2010	2009
6138	Santa Ines	6870	2013	2013
6140	Pato Branco	9347	NA	NA
6145	Sao Miguel Das Missoes	10529	NA	NA
6149	Brejolandia	6586	2004	2003
6152	Maraja Do Sena	7561	NA	2017
6155	Jequitai	8275	2010	2009
6158	Vacaria	10597	NA	NA
6169	Carmopolis De Minas	8028	2013	2012
6183	Timbiras	7653	NA	2008
6187	Redentora	10468	NA	NA
6198	Valente	6935	2006	2005
6224	David Canabarro	10267	NA	NA
6247	Piracicaba	11414	2007	2002
6253	Acucena	7875	2009	2008
6255	Bonfim	10674	2009	2008
6256	Candeias	8001	2014	2013
6265	Pirpirituba	9012	2002	2002
6270	Picarras	10879	2015	2018
6279	Santa Barbara Do Tugurio	8537	2016	2016
6281	Tapirai	8672	2010	2011
6286	Sao Jose Da Tapera	6443	NA	2017
6287	Clevelandia	9167	NA	NA
6288	Honorio Serpa	9228	NA	NA
6296	Santa Teresinha	9037	2002	2003
6299	Bom Jardim De Goias	7241	2010	2002
6301	Teotonio Vilela	6452	2007	2003
6304	Apucarana	9106	NA	2019
6311	Sao Francisco Do Para	8843	2005	2004
6314	Rodeiro	8524	2002	2004
6316	Amambai	7670	2008	2008
6319	Montes Claros De Goias	7351	2010	2005
6321	Ribeira	11460	NA	NA
6323	Curralinhos	9743	2003	2003
6324	Arroio Do Meio	10170	NA	NA
6330	Carpina	9532	2002	2002
6335	Goiana	9557	2002	2003
6343	Sao Jose Da Coroa Grande	9642	2002	2002
6348	Cotriguacu	7778	2007	2011
6352	Nova Veneza	10858	NA	NA
6353	Tremembe	11594	2010	2012
6363	Vargem Alta	7202	2016	2015
6366	Serrana	11556	2006	2005
6377	Penha	10876	NA	NA
6387	Santa Maria Do Oeste	9418	NA	NA
6390	Gurupi	11758	2001	2001
6398	Alfredo Vasconcelos	7887	NA	NA
6401	Ibarama	10334	NA	NA
6404	Gameleira	9554	2016	2003
6411	Guaratingueta	11189	2011	2010
6412	Colonia Leopoldina	6376	2002	2003
6414	Porto Lucena	10456	NA	NA
6458	Ingai	8221	2015	2014
6460	Hugo Napoleao	9765	2001	2001
6461	Chapadinha	7507	2002	2003
6475	Cabo Frio	9906	2002	2002
6477	Porto Walter	6347	2014	2015
6478	Santo Inacio Do Piaui	9853	NA	2018
6502	Brejo Grande Do Araguaia	8749	2005	2004
6511	Sao Francisco	8583	2002	2003
6528	Santa Adelia	11492	2007	2004
6550	Santa Terezinha	7848	NA	NA
6552	Araruna	8879	2007	2003
6559	Morro Cabeca No Tempo	9805	2005	2004
6608	Castanheira	7771	2009	2010
6609	Umuarama	9477	2007	2006
6618	Ilicinea	8216	2010	2014
6619	Inhacora	10345	NA	NA
6623	Sao Fernando	10112	2013	2011
6630	Porto Rico Do Maranhao	7599	2002	2002
6635	Jatoba Do Piaui	9775	2016	2016
6737	Queimados	9954	NA	2019
6746	Tibau Do Sul	10141	2001	2001
6753	Vitoria Do Jari	6471	NA	2019
6774	Elias Fausto	11144	2013	2012
6796	Corrego Do Ouro	7275	2014	2013
6802	Santiago Do Sul	10919	NA	NA
6803	Colonia Do Piaui	9734	2014	2007
6804	Uniao Dos Palmares	6454	2007	2003
6813	Ibema	9230	NA	NA
6818	Cuite De Mamanguape	8934	2016	2010
6824	Araucaria	9111	NA	NA
6836	Wanderley	6944	2008	2006
6849	Amparo De Sao Francisco	11624	2016	2015
6857	Reginopolis	11457	2004	2003
6859	Itapecerica	8249	2003	2003
6860	Afranio	9491	2001	2001
6863	Sagrada Familia	10482	NA	NA
6888	Taquaritinga Do Norte	9657	2013	2003
6889	Ibitinga	11205	2006	2005
6890	Carnauba Dos Dantas	10012	2001	2001
6891	Sousa	9076	2003	2003
6892	Sao Joao Del Rei	8601	2002	2015
6905	Medeiros Neto	6784	2001	2001
6909	Rio Pardo De Minas	8517	NA	2017
6910	Sao Sebastiao Do Alto	9972	2013	2013
6913	Reboucas	9389	NA	NA
6917	Piata	6827	NA	2018
6919	Mulungu Do Morro	6795	2008	2005
6920	Macambara	10373	NA	NA
6925	Guaraciaba	10786	NA	2019
6928	Coronel Murta	8085	2003	2003
6929	Nova Hartz	10412	NA	NA
6932	Tucurui	8860	2001	2001
6958	Marechal Floriano	7176	2013	2013
6965	Nova Roma	7368	2013	2002
6966	Agudo	10153	NA	NA
6973	Morro Grande	10853	NA	NA
6979	Quixaba	9022	2005	2004
6982	Parazinho	10079	2008	2004
6986	Lagoa Dourada	8297	NA	NA
6988	Ananindeua	8733	NA	2019
6992	Lagoa Da Canoa	6398	2010	2009
6993	Porteirinha	8482	2010	2009
7001	Pedra Branca	9003	2013	2004
7005	Duque Bacelar	7517	2007	2007
7008	Brejo Do Piaui	9708	2019	2017
7009	Santana Do Garambeu	8562	NA	NA
7012	Centenario Do Sul	9161	2013	2011
7021	Sao Francisco Do Guapore	10662	2011	2010
7022	Guarani Das Missoes	10327	NA	2019
7100	Monte Alegre Do Sul	11330	2015	2013
7102	Marcelandia	7803	2002	2005
7108	Rincao	11470	2001	2001
7110	Oliveira	8403	2010	2011
7119	Viseu	8864	NA	2019
7127	Pato Bragado	9346	2003	2004
7139	Aguanil	7878	2014	2013
7151	Andira	9102	2010	2009
7160	Cajati	11083	2010	2010
7161	Sandovalina	11491	2013	2012
7167	Pirai Do Sul	9359	NA	NA
7205	Ceara-mirim	10014	2001	2001
7250	Pimenta	8461	2010	2010
7251	Mendonca	11312	2007	2006
7254	Boquim	11630	2008	2005
7255	Santa Ines	9414	2013	2013
7259	Narandiba	11342	2012	2011
7303	Cerro Negro	10750	NA	NA
7308	Belmonte	6574	2009	2005
7310	Verdelandia	8710	2010	2009
7314	Nova Aurora	9320	2010	2010
7316	Santa Maria De Jetiba	7193	2016	2016
7324	Bonopolis	7244	2010	2010
7328	Jardim De Piranhas	10046	2001	2001
7333	Julio De Castilhos	10363	NA	NA
7352	Colinas Do Sul	7274	2013	2012
7379	Carmo Do Paranaiba	8026	2014	2013
7391	Montalvania	8363	2001	2001
7396	Ortigueira	9333	NA	NA
7403	Lima Campos	7556	NA	2017
7407	Itumirim	8258	2015	2014
7408	Vitoria Do Xingu	8865	2010	2009
7425	Pires Do Rio	7390	2013	2007
7428	Monte Alegre	8797	2005	2004
7429	Cumaru	9542	2002	2002
7442	Jacutinga	8264	2015	2014
7443	Presidente Getulio	10893	NA	NA
7450	Calumbi	9524	2001	2001
7452	Ouro Branco	6418	2014	2004
7455	Cristais Paulista	11126	2016	2015
7460	Conceicao Do Castelo	7152	2016	2016
7468	Maua	11311	NA	2018
7476	Itaocara	9926	2001	2001
7486	Riversul	11476	NA	2019
7500	Guajeru	6672	2003	2004
7501	Espirito Santo Do Turvo	11152	2015	2014
7538	Quadra	11448	NA	2018
7539	Coronel Ezequiel	10016	2001	2001
7561	Rio Pardo	10473	NA	NA
7564	Italva	9925	2002	2004
7568	Pedro Do Rosario	7589	NA	2017
7576	Tapira	9461	2007	2011
7581	Varzea Nova	6938	2002	2002
7588	Joao Costa	9777	2005	2004
7591	Jau	11267	2010	2002
7613	Serranos	8658	NA	2018
7617	Confins	8068	2001	2001
7622	Potengi	7092	2002	2002
7630	Bonfinopolis De Minas	7957	2014	2014
7636	Malacacheta	8321	2009	2008
7642	Pardinho	11386	2015	2014
7643	Ourilandia Do Norte	8808	2007	2006
7650	Sao Tome	9448	2013	2012
7659	Governador Jorge Teixeira	10638	2009	2008
7699	Brasnorte	7762	2002	2004
7725	Miguelopolis	11315	2001	2001
7731	Pirangi	11417	2010	2008
7735	Iraucuba	7030	2003	2002
7740	Bernardino De Campos	11049	2015	2014
7781	Itau	10039	2001	2001
7787	Sao Braz Do Piaui	9854	2002	2004
7795	Lagoa De Sao Francisco	9785	2001	2001
7803	Sarandi	10544	2019	2018
7811	Monte Alegre De Sergipe	11664	2019	2004
7823	Carlos Barbosa	10233	NA	NA
7824	Manaus	6509	2001	2001
7825	Angical Do Piaui	9683	2010	2009
7826	Santo Antonio Do Grama	8570	2013	2012
7830	Sao Bento	7622	NA	2019
7831	Sao Joao Do Caru	7630	NA	2019
7836	Alem Paraiba	7885	2002	2007
7838	Campina Das Missoes	10215	2012	2018
7842	Careacu	8019	2019	2018
7843	Guaiba	10325	NA	NA
7844	Salgadinho	9626	2002	2003
7856	Rio Novo	8515	2002	2010
7858	Sao Sebastiao Da Amoreira	9447	2010	2009
7863	Sede Nova	10546	NA	NA
7864	Pequi	8450	2010	2010
7880	Boa Vista Da Aparecida	9128	2012	2011
7885	Darcinopolis	11744	2008	2005
7903	Machado	8319	2015	2015
7923	Imbe	10342	NA	NA
7929	Monte Santo Do Tocantins	11778	2001	2001
7961	Caseiros	10236	NA	NA
7996	Iuna	7168	2016	2015
7998	Milagres	6786	2002	2004
8009	Quintana	11452	2007	2009
8093	Aracoiaba	9500	2002	2003
8131	Campo Largo Do Piaui	9718	NA	2017
8143	Alvinopolis	7896	2013	2013
8146	Satiro Dias	6894	2019	2017
8151	Lagoa Dos Tres Cantos	10364	NA	NA
8160	Sud Menucci	11563	2007	2006
8170	Miranda	7717	2006	2006
8241	Araguana	11712	2004	2004
8243	Maua Da Serra	9308	2015	2015
8248	Cunha	11130	NA	NA
8284	Ribeira Do Piaui	9842	2002	2004
8285	Inhumas	7316	2010	2006
8286	Coqueiral	8077	NA	2018
8288	Jesuitas	9267	2006	2005
8294	Planura	8474	2001	2001
8301	Barra Do Choca	6568	2013	2010
8304	Lagoa Do Piaui	9787	NA	2019
8305	Ourinhos	11371	2011	2010
8344	Feira Nova	11644	2008	2003
8347	Formoso	7297	2010	2002
8402	Hulha Negra	10332	NA	NA
8407	Vila Nova Do Sul	10613	NA	NA
8408	Marica	9935	2007	2005
8410	Ibirapuita	10337	NA	NA
8441	Moraujo	7064	2001	2001
8449	Restinga	11459	2013	2012
8451	Campo Novo	10218	NA	NA
8453	Quebrangulo	6435	2019	2017
8459	Jucati	9582	2015	2011
8460	Engenheiro Navarro	8137	2009	2008
8461	Coxim	7695	2001	2001
8462	Silveiras	11560	2015	2014
8491	Nova Bandeirantes	7809	2010	2010
8495	Joaquim Tavora	9268	2011	2011
8498	Macuco	9932	2007	2007
8505	Breves	8751	2015	2015
8514	Vitoria De Santo Antao	9672	2002	2003
8517	Iracema	10678	2005	2004
8532	Ferros	8158	2013	2012
8533	Andradas	7899	2015	2015
8539	Cabaceiras	8906	2012	2004
8543	Sapucai-mirim	8638	2015	2015
8578	Cachoeira Dos Indios	8908	2010	2004
8581	Joanopolis	11269	NA	NA
8605	Corrego Fundo	8090	2015	2014
8615	Magalhaes De Almeida	7559	2007	2008
8663	Dona Francisca	10277	NA	NA
8697	Bom Jesus Do Tocantins	11724	2004	2003
8702	Serio	10552	NA	NA
8708	Luiz Alves	10835	NA	NA
8720	Canarana	7769	2001	2001
8732	Timbauba Dos Batistas	10142	2001	2001
8733	Matureia	8985	2001	2001
8739	Matipo	8344	2010	2011
8754	Divinopolis De Goias	7287	2008	2007
8799	Pedro Velho	10089	2019	2017
8804	Capistrano	6981	2001	2001
8809	Gravatai	10323	NA	2019
8821	Nova Londrina	9326	2003	2010
8827	Ourem	8807	NA	2018
8831	Sao Pedro Da Uniao	8621	NA	NA
8832	Taiacu	11572	2007	2006
8839	Erico Cardoso	6655	2019	2016
8841	Nova Soure	6809	2001	2001
8846	Mamonas	8322	2006	2005
8849	Cachoeirinha	9521	NA	2011
8851	Barra Do Rocha	6570	2009	2008
8868	Chapada Gaucha	8048	2013	2012
8875	Campo Bonito	9146	NA	NA
8876	Maximiliano De Almeida	10387	NA	NA
8878	Maravilhas	8328	2013	2012
8882	Santarem	8836	2001	2001
8883	Guajara-mirim	10639	2008	2008
8903	Rio Formoso	9624	2002	2002
8912	Corumbaiba	7277	2010	2009
8914	Rondon Do Para	8825	2002	2002
8919	Ielmo Marinho	10035	2008	2007
8956	Riachao Das Neves	6852	2003	2003
8962	Santa Rita	7617	NA	2004
8968	Quixere	7098	2001	2001
8994	Cocal De Telha	9730	2014	2016
9013	Ceres	7269	2009	2005
9022	Caranaiba	8014	NA	2018
9025	Maravilha	10842	NA	2019
9027	Sao Pedro Do Sul	10534	NA	NA
9068	Bocaiuva	7948	2002	2004
9079	Salto Veloso	10911	NA	NA
9082	Zabele	9089	2008	2007
9085	Cristopolis	6645	2010	2006
9087	Itapira	11239	2002	2009
9089	Linha Nova	10372	NA	NA
9095	Valentim Gentil	11609	2010	2008
9102	Capim Grosso	6615	2002	2003
9107	Faxinal Do Soturno	10302	NA	NA
9110	Belo Jardim	9507	2006	2004
9116	Divisa Alegre	8119	2015	2014
9123	Tupi Paulista	11598	2007	2008
9142	Nazare	11782	2008	2007
9162	Lajeado Grande	10828	NA	NA
9169	Santa Cruz Do Piaui	9845	2003	2003
9183	Seabra	6897	2009	2009
9187	Queimadas	6846	NA	2017
9218	Alegrete Do Piaui	9678	2001	2001
9219	Terenos	7742	2002	2002
9244	Maracana	8790	NA	2019
9248	Varginha	8705	2015	2014
9252	Sena Madureira	6351	2004	2004
9261	Trajano De Morais	9980	2016	2015
9272	Tres Passos	10583	2019	2018
9276	Serrita	9648	2002	2002
9284	Maquine	10377	NA	NA
9286	Matoes Do Norte	7566	2007	2004
9291	Cristinapolis	11640	2015	2005
9297	Quixada	7095	2003	2003
9303	Fontoura Xavier	10308	NA	NA
9331	Descalvado	11131	2014	2013
9350	Itauna Do Sul	9251	2013	2011
9353	Galinhos	10030	2001	2001
9371	Garrafao Do Norte	8773	NA	2016
9406	Ritapolis	8522	2016	2016
9418	Joao Dias	10049	2001	2001
9419	Bom Jesus	8898	2013	2004
9435	Pereiras	11403	2015	2014
9443	Correntes	9540	2015	2014
9444	Novo Horizonte Do Norte	7821	2009	2010
9445	Piedade Dos Gerais	8460	2015	2014
9451	Atalaia	9116	2002	2002
9456	Piloezinhos	9011	2001	2001
9487	Varzea Grande	9891	2001	2001
9490	Assis Brasil	6334	2009	2010
9491	Santa Rita De Ibitipoca	8551	NA	NA
9496	Areias	11019	2013	2013
9507	Wagner	6943	2006	2005
9520	Santo Amaro Do Maranhao	7619	NA	NA
9521	Rio Grande Da Serra	11474	NA	2019
9527	Sao Sebastiao Do Anta	8628	2013	2012
9528	Diamante Do Norte	9186	2012	2011
9531	Venha-ver	10148	2002	2002
9536	Ampere	9100	2016	2016
9547	Carmo Do Rio Verde	7264	2010	2005
9565	Guaicara	11177	2007	2002
9579	Floresta Do Piaui	9754	2012	2007
9584	Jose Goncalves De Minas	8285	2013	2012
9601	Estrela Do Indaia	8147	2010	2011
9607	Sidrolandia	7738	2002	2003
9617	Nova Era	8389	2013	2012
9621	Patos	9001	2003	2002
9629	Divinolandia De Minas	8117	NA	NA
9634	Mae D'agua	8974	2001	2001
9638	Patos Do Piaui	9824	2001	2001
9642	Tamboara	9459	2013	2013
9644	Mandaguacu	9287	2007	2006
9649	Ararenda	6961	2011	2011
9655	Mario Campos	8332	2013	2012
9675	Dom Pedrito	10275	NA	NA
9682	Caiana	7981	2016	2015
9690	Reserva Do Cabacal	7840	2002	2003
9692	Santa Rosa De Lima	11687	2008	2005
9694	Itapaci	7324	2009	2005
9732	Itajai	10811	2015	2017
9733	Sao Gabriel	10511	NA	NA
9743	Paula Candido	8435	2016	2016
9748	Congo	8928	2001	2001
9751	Sao Bento	9042	2003	2002
9752	Pocao De Pedras	7597	2002	2003
9759	Irapuru	11228	2013	2009
9767	Emas	8943	2002	2002
9769	Maracaja	10841	NA	NA
9781	Brauna	11066	2007	2006
9786	Taquarivai	11581	NA	2019
9788	Barra Longa	7932	2016	2015
9791	Conceicao Do Tocantins	11740	2007	2008
9801	Areia De Baraunas	8881	2005	2004
9808	Jiquirica	6745	NA	2017
9811	Conceicao Do Coite	6632	2012	2011
9827	Tururu	7122	2013	2011
9829	Coqueiros Do Sul	10257	NA	NA
9835	Muriae	8377	2002	2002
9836	Sao Jorge Do Ivai	9436	2002	2004
9841	Arapua	7912	2019	2017
9842	Campo Azul	7992	2006	2005
9854	Angulo	9103	2001	2001
9889	Periquito	8454	2004	2003
9894	Pains	8416	2001	2001
9899	Agua Doce Do Maranhao	7453	NA	2018
9900	Faxinal	9198	2015	2014
9902	Ecoporanga	7156	2008	2010
9917	Piloes	9010	2002	2002
9934	Estancia Velha	10295	NA	NA
9942	Colombia	11115	2001	2001
9943	Simplicio Mendes	9881	2001	2001
9944	Pirapozinho	11419	2015	2012
9945	Jardim Olinda	9265	2010	2009
9949	Guarani	8193	2008	2007
9952	Currais Novos	10019	2001	2001
9953	Sonora	7739	2002	2003
9960	Pindare Mirim	7593	2007	2006
9982	Manoel Viana	10376	NA	NA
9985	Rodeio	10907	NA	NA
9999	Entre Rios	10768	NA	NA
10000	Rio Rufino	10905	NA	NA
10001	Marques De Souza	10383	NA	NA
10004	Mar De Espanha	8327	2002	2004
10014	Planaltina	7391	2010	2005
10016	Jacare Dos Homens	6391	2002	2004
10017	Santana	6468	2002	2002
10022	Jundia	6396	2007	2004
10042	Itaquaquecetuba	11245	2015	2014
10045	Couto De Magalhaes De Minas	8092	2016	2015
10049	Urupa	10667	2008	2007
10053	Angicos	9993	2001	2001
10055	Acaua	9674	2011	2010
10068	Santa Barbara	8534	2013	2013
10079	Brotas De Macaubas	6587	2001	2001
10097	Feliz Natal	7783	2006	2005
10102	Tavares	9080	2001	2001
10104	Dom Pedro	7516	NA	2017
10111	Gramado Xavier	10322	NA	NA
10124	Tarabai	11582	2014	2011
10128	Sao Cristovao	11690	2008	2005
10146	Riacho Dos Cavalos	9027	2001	2001
10149	Pimenta Bueno	10653	2004	2003
10155	Santa Teresa	7194	2016	2015
10158	Igaracu Do Tiete	11209	2019	2017
10169	Rio Do Fogo	10102	2001	2001
10170	Palotina	9340	2007	2006
10171	Carauari	6488	2017	2016
10179	Ibiracu	7161	2013	2016
10183	Salinopolis	8827	2007	2006
10185	Capivari Do Sul	10230	NA	NA
10187	Assis	11025	2010	2008
10193	Salgado De Sao Felix	9030	2015	2014
10200	Rio Preto Da Eva	6520	2003	2002
10204	Cedro	9536	2005	2004
10221	Cruz Machado	9178	NA	NA
10226	Santa Cruz Cabralia	6868	2001	2001
10237	Itatuba	8958	2016	2004
10238	Charqueada	11111	2007	2006
10240	Pacaja	8809	2005	2004
10244	Touros	10143	2015	2016
10245	Oratorios	8406	2010	2010
10250	Alegria	10157	NA	NA
10253	Pedra	9612	2015	2004
10256	Ribeirao Bonito	11461	2014	2011
10257	Demerval Lobao	9744	NA	2018
10266	Antonio Martins	9994	2011	2004
10267	Piloes	10091	2003	2004
10274	Bocaina De Minas	7947	NA	NA
10279	Milton Brandao	9801	2005	2004
10291	Planalto Da Serra	7828	2002	2003
10295	Bom Sucesso	8899	2001	2001
10296	Doresopolis	8132	2013	2013
10297	Virmond	9485	NA	NA
10305	Sao Jose Do Egito	9644	2001	2001
10321	Chacara	8045	2015	2015
10325	Poco Verde	11678	2001	2001
10332	Juquia	11276	2013	2011
10334	Sao Domingos Do Maranhao	7625	NA	2017
10340	Barra Do Ouro	11721	2006	2005
10343	Uniao Do Oeste	10964	2016	2017
10345	Itaruma	7327	2010	2007
10357	Rosana	11477	2013	2012
10358	Abaete	7872	2002	2003
10360	Bocaina	11055	2014	2005
10361	Rio Grande	10472	NA	NA
10365	Capanema	9154	2013	2014
10368	Orizona	7373	2010	2011
10372	Manari	9594	2015	2004
10377	Alto Alegre Do Pindare	7458	NA	2017
10381	Conchal	11116	2007	2009
10386	Fernando Falcao	7521	2003	2003
10392	Capetinga	8006	2010	2011
10397	Angelica	7673	2007	2006
10417	Barretos	11041	2001	2001
10419	Curionopolis	8765	2008	2007
10425	Santana Da Boa Vista	10496	NA	NA
10432	Comendador Gomes	8056	2006	2005
10437	Queluzita	8497	2019	2017
10441	Maracaju	7716	2010	2008
10444	Lajeado Do Bugre	10368	NA	NA
10448	Sirinhaem	9650	2016	2003
10452	Ascurra	10708	NA	NA
10453	Cascavel	6987	2008	2004
10454	Araripina	9501	2002	2003
10459	Juquitiba	11277	2015	2014
10465	Buriti Dos Lopes	9709	2002	2002
10475	Casinhas	9534	2002	2003
10476	Abatia	9090	2015	2014
10492	Guapore	10326	NA	NA
10505	Campestre Do Maranhao	7496	2015	2005
10506	Parana	11793	2007	2007
10507	Alvorada	11704	2006	2005
10515	Munhoz De Melo	9316	2010	2009
10520	Iracema Do Oeste	9242	2007	2006
10521	Marianopolis Do Tocantins	11772	2005	2003
10537	Palmares Paulista	11376	2013	2004
10548	Maiquinique	6771	2009	2009
10554	Ponto Dos Volantes	8481	2008	2009
10561	Dom Expedito Lopes	9746	2003	2003
10581	Guaramirim	10787	NA	NA
10586	Indaiabira	8219	2013	2013
10587	Uruana De Minas	8699	2010	2011
10600	Sertao Santana	10554	NA	NA
10614	Esperantinopolis	7518	2007	2006
10616	Bonito	8746	NA	2019
10619	Madeiro	9793	NA	2017
10620	Jenipapo De Minas	8273	2003	2003
10622	Tocantinia	11833	2007	2004
10624	Ribeirao	9623	2002	2003
10633	Sao Sebastiao Da Bela Vista	8626	NA	NA
10637	Santa Cruz Do Rio Pardo	11500	2011	2010
10641	Corumbatai Do Sul	9177	2007	2011
10707	Independencia	10344	NA	NA
10710	Pirapemas	7596	2002	2004
10711	Realeza	9388	2010	2009
10714	Remigio	9023	2002	2002
10715	Alexania	7216	2013	2012
10725	Alvares Florence	10993	2010	2008
10728	Monte Azul Paulista	11333	2002	2002
10730	Novo Horizonte Do Oeste	10650	2005	2004
10750	Riachao	7607	2001	2001
10751	Olho D'agua Das Flores	6414	2019	2004
10766	Sao Francisco	11528	2011	2008
10769	Peixe	11796	2007	2005
10780	Duartina	11140	2010	2009
10786	Alvaraes	6472	2015	2016
10790	Campinacu	7259	2007	2002
10794	Mundo Novo	7718	2007	2008
10798	Sao Jose Do Alegre	8614	NA	NA
10800	Tupa	11597	2006	2009
10801	Palestina De Goias	7377	2010	2010
10813	Curaca	6647	2005	2004
10822	Laranjeiras Do Sul	9275	NA	NA
10824	Tenente Portela	10569	2019	2018
10827	Sao Jose Do Norte	10520	NA	NA
10833	Estrela Dalva	8146	2008	2007
10854	Parintins	6517	2008	2007
10855	Santa Tereza	10494	NA	NA
10870	Coluna	8055	2016	2016
10871	Cubatao	11129	2001	2001
10880	Pedro Osorio	10440	NA	NA
10885	Guatapara	11194	2013	2012
10891	Landri Sales	9790	2005	2004
10892	Indiana	11217	2013	2012
10917	Borda Da Mata	7959	2015	2014
10944	Belagua	7479	NA	NA
10983	Campo Alegre De Lourdes	6603	2007	2004
10985	Ribeirao Do Sul	11464	2003	2011
11036	Arataca	6560	2016	2015
11039	Monteiropolis	6411	2010	2009
11046	Itapoa	10814	NA	NA
11071	Palmital	11378	2010	2009
11133	Santa Tereza Do Oeste	9421	2013	2013
11134	Maragogi	6403	2002	2002
11205	Carmo De Minas	8024	NA	NA
11240	Mage	9933	NA	2019
11244	Inubia Paulista	11219	2007	2009
11262	Itarantim	6728	2001	2001
11287	Vista Alegre Do Alto	11619	2010	2008
11294	Sao Simao	7427	2002	2002
11295	Cajari	7495	NA	NA
11297	Pirapora Do Bom Jesus	11418	2011	2011
11315	Itapevi	11238	2002	2003
11319	Rio Branco	7843	2006	2004
11399	Campos Novos Paulista	11090	2002	2011
11400	Florestopolis	9206	2007	2006
11418	Taparuba	8670	2013	2011
11508	Crateus	6996	2001	2001
11510	Bayeux	8892	2015	2011
11514	Sao Geraldo Da Piedade	8588	2010	2009
11533	Belo Campo	6575	2012	2005
11543	Ipumirim	10804	NA	NA
11545	Lago Verde	7552	2007	2006
11547	Brasilandia Do Sul	9135	2013	2012
11558	Santa Margarida	8546	2013	2012
11562	Prado	6842	2001	2001
11573	Figueiropolis	11751	2001	2001
11584	Mirim Doce	10847	NA	NA
11593	Santa Fe Do Sul	11502	2003	2003
11596	Altamira	8731	2009	2008
11599	Turilandia	7659	2014	2013
11608	Capao Bonito	11096	2015	2015
11611	Sao Leopoldo	10523	NA	NA
11620	Piquet Carneiro	7088	2001	2001
11627	Boa Vista Do Sul	10194	NA	NA
11636	Raposa	7606	NA	2018
11639	Taciba	11570	2013	2012
11648	Ponte Alta Do Tocantins	11802	2007	2010
11650	Sao Francisco De Assis Do Piaui	9856	2001	2001
11651	Maues	6512	2010	2009
11655	Moreira Sales	9314	2010	2009
11656	Quilombo	10896	NA	2017
11667	Canoinhas	10743	NA	NA
11672	Boqueirao Do Leao	10199	NA	NA
11675	Jaguaribe	7040	2007	2004
11691	Simolandia	7431	2008	2007
11698	Neves Paulista	11345	2001	2001
11712	Patrocinio	8433	2013	2013
11721	Palmares Do Sul	10427	NA	NA
11724	Assare	6965	2002	2002
11733	Niteroi	9941	2001	2001
11745	Capitao	10229	NA	NA
11753	Boa Esperanca	7144	2005	2004
11754	Estiva Gerbi	11153	2011	2010
11774	Piedade Do Rio Grande	8459	NA	2019
11783	Japura	9263	2007	2006
11786	Pedro Laurentino	9828	2019	2006
11788	Ipua	11225	2010	2008
11802	Caicara	10210	NA	NA
11807	Nova Esperanca Do Sul	10411	NA	NA
11811	Nova Independencia	11355	2001	2001
11814	Traipu	6453	2015	2011
11815	Carazinho	10232	NA	NA
11822	Banabuiu	6968	2013	2012
11831	Bage	10178	NA	NA
11832	Uruacu	7442	2001	2001
11833	Itatiaiucu	8251	2013	2012
11838	Rorainopolis	10682	2008	2007
11843	Barro	6971	2001	2001
11845	Granito	9558	NA	2018
11853	Santa Clara D'oeste	11496	2011	2008
11860	Bataguassu	7679	2006	2006
11872	Mataraca	8982	NA	2019
11873	Ribeirao Vermelho	8508	2015	2014
11877	Curitibanos	10763	NA	NA
11888	Jaguaquara	6739	2003	2003
11891	Floresta	9205	2001	2001
11894	Canto Do Buriti	9721	2002	2003
11911	Rio Real	6861	2012	2011
11921	Tres Rios	9981	2001	2001
11923	Telemaco Borba	9463	NA	NA
11927	Cristalandia Do Piaui	9738	2004	2003
11931	Chapeco	10752	2016	2016
11932	Nova Monte Verde	7816	2010	2010
11943	Conceicao Dos Ouros	8066	2015	2015
11949	Pintopolis	8463	2001	2001
11950	Ubai	8692	2015	2011
11953	Cabaceiras Do Paraguacu	6592	2019	2017
11964	Lagoa Seca	8969	2001	2001
11968	Chapada Dos Guimaraes	7772	2002	2002
11973	Sao Vicente	10125	2001	2001
11975	Sobradinho	10559	NA	NA
11981	Serrinha	10131	2014	2011
11989	Votorantim	11621	2006	2005
11994	Cabo De Santo Agostinho	9519	2002	2003
11996	Mesopolis	11314	2013	2012
11998	Candido De Abreu	9151	NA	NA
11999	Luziania	7339	2010	2005
12002	Itaobim	8247	2009	2007
12015	Anahy	9101	2010	2009
12032	Araponga	7910	NA	2018
12035	Ouricangas	6815	NA	2017
12037	Cambui	7986	NA	NA
12038	Passos Maia	10873	NA	NA
12039	Nipoa	11347	2006	2005
12042	Piripa	6833	2002	2004
12052	Lastro	8970	2014	2004
12053	Frei Lagonegro	8171	2019	2016
12055	Luzinopolis	11771	2008	2008
12061	Camargo	10212	NA	NA
12065	Vitoria Brasil	11620	2013	2012
12067	Mato Leitao	10386	NA	NA
12076	Acu	9987	2012	2011
12079	Sao Joao Do Pau D'alho	11532	2007	2008
12088	Maringa	9299	2003	2002
12090	Barra D'alcantara	9691	2007	2004
12092	Joaquim Nabuco	9581	2002	2003
12102	Sao Bernardino	10922	NA	NA
12104	Campos Altos	7996	2013	2012
12110	Comodoro	7776	2001	2001
12117	Bom Jesus Do Amparo	7952	2014	2013
12122	Montauri	10390	NA	NA
12142	Antonina	9104	2016	2015
12152	Itatim	6729	2013	2004
12155	Paranatama	9607	2011	2010
12169	Conceicao Da Barra	7151	2007	2008
12172	Nova Maringa	7815	2006	2005
12198	Reserva	9391	NA	NA
12218	Santa Rita Do Novo Destino	7411	2010	2005
12219	Bauru	11046	2007	2005
12220	Montes Claros	8371	2002	2003
12223	Jerumenha	9776	2007	2004
12225	Lagoa Da Prata	8295	2001	2001
12243	Marata	10378	NA	NA
12246	Itaipe	8237	NA	2018
12250	Cafelandia	9137	2010	2009
12264	Ipeuna	11222	2011	2010
12272	Independencia	7024	2001	2001
12273	Santa Clara Do Sul	10489	NA	NA
12274	Sumidouro	9977	2016	2015
12278	Palmitinho	10429	NA	NA
12285	Sao Sebastiao Do Maranhao	8629	2016	2015
12288	Serrano Do Maranhao	7648	NA	2019
12294	Sao Pedro Da Cipa	7856	2004	2003
12297	Ubata	6927	2002	2002
12298	Bananal	11034	2010	2009
12301	Cocalinho	7774	2015	2014
12313	Icarai De Minas	8211	2008	2007
12319	Mocajuba	8795	NA	NA
12329	Tangara	10950	NA	NA
12330	Penapolis	11401	2001	2001
12331	Saquarema	9974	2013	2012
12332	Arroio Grande	10174	NA	NA
12337	Lima Duarte	8311	2015	2015
12354	Dom Joaquim	8124	2016	2015
12371	Itambe Do Mato Dentro	8242	2001	2001
12376	Santa Vitoria Do Palmar	10495	NA	NA
12386	Santo Antonio Do Jacinto	8572	2009	2008
12388	Fundao	7157	2013	2015
12389	Macaparana	9592	2001	2001
12390	Jacuipe	6392	2010	2003
12392	Vieiropolis	9087	2013	2004
12404	Limoeiro Do Ajuru	8786	NA	NA
12407	Uruburetama	7126	2013	2012
12414	Joca Marques	9779	2014	2013
12421	Rinopolis	11471	2007	2007
12428	Cachoeira De Goias	7252	2015	2014
12430	Princesa Isabel	9019	2002	2003
12431	Santa Vitoria	8557	2009	2005
12434	Herval D'oeste	10790	NA	NA
12438	Timbauba	9660	2002	2002
12445	Babaculandia	11719	2007	2010
12450	Belo Horizonte	7936	2007	2006
12469	Fatima Do Sul	7701	2010	2007
12476	Feira Nova Do Maranhao	7520	2001	2001
12483	Carvalhopolis	8031	2015	2016
12487	Cesario Lange	11110	2015	2014
12494	Nova Guarita	7812	2007	2005
12496	Riachao	9024	2001	2001
12497	Alhandra	8874	2012	2011
12501	Macaubas	6767	2001	2001
12504	Coroata	7513	NA	2004
12506	Santa Quiteria	7104	2011	2010
12510	Nova Rosalandia	11784	2003	2003
12511	Santa Maria Do Suacui	8549	2011	2011
12514	Senhora Do Porto	8648	NA	2018
12519	Carlos Chagas	8020	2003	2003
12520	Alagoinhas	6540	2002	2003
12522	Feira De Santana	6661	2009	2008
12523	Mundo Novo	7358	2015	2014
12530	Nova Esperanca Do Piria	8799	2017	2016
12531	Belem De Maria	9505	2002	2002
12541	Pau Dos Ferros	10085	2002	2003
12564	Morro Da Fumaca	10852	NA	NA
12566	Curralinho	8766	NA	2019
12572	Pindai	6829	2001	2001
12573	Salgadinho	9029	2002	2002
12575	Marinopolis	11308	2007	2008
12583	Tres Coracoes	8684	2010	2015
12599	Carmopolis	11638	2001	2001
12602	Mimoso Do Sul	7178	2008	2011
12604	Pacajus	7073	2013	2013
12607	Cocal Do Sul	10753	NA	NA
12608	Arambare	10167	NA	NA
12611	Senador Alexandre Costa	7646	2001	2001
12612	Gurinhata	8200	2010	2005
12624	Sao Domingos	10926	NA	NA
12625	Sao Paulo De Olivenca	6524	NA	2019
12633	Sao Sebastiao Da Grama	11548	2015	2014
12634	Borebi	11063	2015	2014
12645	Emilianopolis	11149	2013	2012
12655	Mutum	8378	2008	2007
12657	Jupi	9583	2003	2003
12662	Soure	8852	2007	2006
12666	Merces	8351	NA	2018
12667	Bandeirantes	9118	2001	2001
12675	Dores Do Turvo	8131	2016	2015
12676	Gararu	11646	2008	2007
12684	Santa Helena	9413	2007	2008
12688	Itapecuru Mirim	7542	2007	2005
12690	Dom Eliseu	8769	2008	2007
12697	Itamarandiba	8239	2016	2015
12700	Terra Santa	8855	2001	2001
12705	Sacramento	8531	2006	2005
12713	Lagoa De Pedras	10053	2013	2004
12714	Santana Do Cariri	7106	2001	2001
12718	Aldeias Altas	7455	2006	2010
12721	Itaguara	8236	2010	2011
12722	Deputado Irapuan Pinheiro	7000	NA	NA
12724	Lindoia Do Sul	10833	NA	NA
12725	Lagoa Do Barro Do Piaui	9786	2009	2005
12737	Caraubas	8919	2007	2004
12741	Ervalia	8140	2016	2015
12742	Bandeira Do Sul	7928	NA	NA
12749	Santa Terezinha De Itaipu	9422	2002	2004
12763	Brotas	11069	2007	2013
12775	Amarante	9682	2001	2001
12780	Sao Jose Da Safira	8612	2012	2011
12782	Santa Filomena	9633	2001	2001
12783	Itaberai	7320	2010	2007
12785	Adrianopolis	9091	2015	2014
12786	Paulo Jacinto	6425	2012	2011
12788	Buritizeiro	7972	2010	2007
12789	Anchieta	7138	2008	2008
12793	Belford Roxo	9903	2008	2005
12800	Tres Barras	10956	NA	NA
12802	Auriflama	11027	2007	2003
12810	Carmo Da Mata	8023	2010	2011
12816	Teofilo Otoni	8676	2007	2006
12819	Garanhuns	9555	2015	2014
12824	Goianesia Do Para	8774	2003	2003
12826	Pote	8484	2004	2003
12847	Roseira	11478	2014	2013
12849	Campina Grande	8917	2001	2001
12859	Petrolandia	10878	NA	NA
12862	Quatro Barras	9379	NA	NA
12865	Itaberaba	6706	2001	2001
12875	Taguatinga	11830	2007	2006
12881	Oscar Bressane	11369	2014	2013
12908	Abreu E Lima	9489	2002	2003
12909	Cambe	9141	2007	2006
12922	Desterro De Entre Rios	8109	2016	2015
12923	Porto De Moz	8819	NA	NA
12926	Itagimirim	6712	2013	2012
12944	Nina Rodrigues	7574	2008	2008
12951	Taperoa	9079	2002	2003
12952	Abaetetuba	8724	2002	2003
12955	Anhanguera	7225	2014	2014
12956	Wanderlandia	11837	2002	2002
12976	Camaragibe	9525	2008	2007
12984	Sao Francisco Do Oeste	10113	2014	2011
12989	Munhoz	8376	NA	NA
13001	Panambi	10430	2015	NA
13009	Barroso	7933	2015	2016
13013	Sao Goncalo Do Para	8591	2001	2001
13014	Linhares	7173	2008	2007
13020	Porecatu	9367	2007	2007
13031	Lagoa Vermelha	10365	NA	NA
13035	Puxinana	9020	2001	2001
13045	Sebastiao Leal	9878	2010	2007
13048	Pinheiro Preto	10881	NA	NA
13061	Sao Joao Da Serra	9862	NA	NA
13076	Sao Pedro De Alcantara	10941	NA	NA
13079	Pilar Do Sul	11407	NA	2018
13082	Ilha Solteira	11214	2001	2001
13098	Ivolandia	7330	2014	2013
13102	Primavera	8821	2009	2008
13106	Itaju	11232	2010	2009
13107	Mucurici	7180	2008	2008
13118	Praia Norte	11805	2013	2011
13143	Conquista	8072	2001	2001
13152	Tres Coroas	10579	NA	NA
13155	Uarini	6531	NA	NA
13157	Itapeva	8250	NA	NA
13159	Imbuia	10798	NA	NA
13165	Pindoretama	7087	2001	2001
13166	Sao Felix De Balsas	7626	2007	2008
13176	Monte Alegre De Minas	8364	2005	2005
13192	Santo Antonio Do Aventureiro	8569	2013	2013
13194	Entre Folhas	8138	2010	2009
13216	Ibiara	8951	NA	2017
13217	Quixaba	9620	2010	2004
13225	Pedras Grandes	10875	NA	NA
13235	Catolandia	6621	2013	2013
13240	Balneario Camboriu	10713	NA	2019
13260	Sao Roque De Minas	8625	2015	2014
13269	Conceicao Do Mato Dentro	8063	2013	2012
13295	Foz Do Iguacu	9209	2002	2005
13297	Bastos	11044	2007	2009
13303	Sertaneja	9454	2003	2005
13308	Santo Hipolito	8576	2013	2012
13313	Porto Xavier	10459	NA	NA
13314	Bom Jesus Do Sul	9130	NA	NA
13320	Nova Veneza	7369	2013	2012
13337	Poco Redondo	11677	2007	2005
13338	Santo Antonio Dos Milagres	9852	2006	2005
13340	Cachoeirinha	10207	NA	2019
13345	Minduri	8354	NA	2018
13358	Bom Jesus Da Penha	7951	NA	NA
13359	Lorena	11287	2011	2010
13361	Rio Novo Do Sul	7191	2013	2013
13362	Montanha	7179	2001	2001
13371	Perolandia	7384	2010	2009
13376	Antonio Almeida	9685	2014	2005
13377	Sao Joao Do Araguaia	8847	2010	2010
13391	Taboao Da Serra	11569	2014	2013
13397	Castelandia	7265	2010	2008
13400	Jatei	7712	2010	2008
13415	Sao Martinho	10938	NA	NA
13416	Americo Brasiliense	10998	2011	2010
13434	Batatais	11045	2011	2008
13440	Santa Ernestina	11501	2010	2008
13448	Pedra Grande	10086	2016	2016
13451	Curuca	8768	2010	2010
13453	Posse	7396	2010	2002
13470	Paverama	10439	NA	NA
13476	Boca Do Acre	6484	2013	2013
13484	Braco Do Norte	10730	NA	NA
13500	Jordania	8284	2004	2003
13503	Cristino Castro	9739	2006	2005
13506	Cedro De Sao Joao	11639	2008	2007
13510	Sorocaba	11562	2011	2010
13514	Sao Vicente	11550	2001	2001
13523	Palma Sola	10867	NA	NA
13525	Diogo De Vasconcelos	8112	NA	NA
13531	Corrego Novo	8091	2013	2012
13541	Calcoene	6457	2010	2009
13547	Itapissuma	9574	2016	2015
13559	Loreto	7557	2017	2016
13565	Candiba	6610	2007	2005
13576	Campo Maior	9719	2010	2009
13577	Americano Do Brasil	7222	2010	2008
13580	Monte Carmelo	8367	2013	2012
13593	Floresta Do Araguaia	8772	2005	2004
13595	Apiuna	10701	NA	NA
13605	Progresso	10462	NA	NA
13614	Francisco Santos	9759	2017	2011
13620	Conceicao Da Aparecida	8058	NA	NA
13624	Anajatuba	7462	NA	NA
13627	Piedade De Ponte Nova	8458	2013	2012
13629	Sao Sebastiao Do Cai	10535	NA	NA
13633	Sao Tome	10124	2001	2001
13642	Paratinga	6820	2013	2005
13647	Santa Rita De Jacutinga	8552	NA	NA
13650	Coronel Barros	10258	NA	NA
13660	Recursolandia	11808	2002	2003
13661	Roteiro	6437	2008	2004
13662	Santarem Novo	8837	2010	2010
13671	Ipiranga	9240	2016	2016
13674	Pecanha	8438	2015	2014
13675	Nova Alvorada	10405	NA	NA
13679	Sao Lourenco	8619	NA	NA
13680	Garibaldi	10312	NA	NA
13682	Candido Rodrigues	11094	2010	2008
13685	Ipiranga Do Piaui	9768	2003	2003
13691	Sao Mateus Do Maranhao	7638	NA	NA
13692	Caxias	7502	2011	2009
13699	Dom Aquino	7782	2007	2005
13703	Esperanca Do Sul	10292	NA	NA
13705	Sapucaia	8850	2016	2015
13708	Porangatu	7393	2006	2002
13710	Irani	10806	NA	NA
13718	Sao Joao Batista	10928	NA	NA
13729	Modelo	10848	2016	2017
13731	Cafarnaum	6597	2001	2001
13732	Name Unknown	11840	NA	NA
13733	Braganca Paulista	11065	2014	2013
13742	Itirapina	11250	2014	2013
13743	Serra Dourada	6902	2013	2005
13745	Aguia Branca	7134	NA	2017
13747	Santo Antonio Do Retiro	8574	2013	2013
13753	Nova Santa Barbara	9329	2010	2010
13754	Imbituva	9236	NA	NA
13757	Cordilheira Alta	10755	NA	NA
13762	Pinheiros	7186	2001	2001
13763	Alfenas	7886	2013	2014
13778	Luisburgo	8314	2013	2013
13783	Trindade	7437	2002	2003
13785	Para De Minas	8421	2010	2009
13787	Ipora Do Oeste	10802	2016	2017
13788	Arcoverde	9502	2001	2001
13795	Tibagi	9467	NA	NA
13796	Salesopolis	11485	NA	NA
13803	Panelas	9606	2014	2011
13823	Santa Terezinha De Goias	7414	2003	2002
13833	Ataleia	7922	2010	2009
13835	Paty Do Alferes	9947	2013	2012
13837	Unistalda	10595	NA	NA
13859	Sao Jose Dos Cordeiros	9058	2005	2003
13863	Itatiba	11248	2015	2014
13864	Doutor Ricardo	10279	NA	NA
13874	Sao Luis Do Curu	7110	2015	2011
13878	Teofilandia	6919	2009	2010
13890	Governador Eugenio Barros	7529	NA	2018
13891	Goiana	8181	2011	2011
13901	Inhapi	6390	2002	2002
13904	Vicosa	6455	2014	2005
13907	Icapui	7021	2006	2004
13909	Santo Antonio De Lisboa	9851	2006	2004
13923	Mineiros	7348	2006	2005
13925	Corbelia	9173	2007	2007
13930	Lidianopolis	9277	2011	2014
13942	Acaiaca	7874	2011	2010
13958	Poco Branco	10092	2012	2004
13962	Humaita	10333	NA	2019
13969	Santo Antonio De Goias	7416	2013	2012
13971	Bonito De Minas	7958	2013	2012
13984	Bocaina	9702	2002	2002
13987	Agua Fria De Goias	7213	2013	2013
13990	Flora Rica	11162	2008	2009
14007	Ibiraiaras	10336	NA	NA
14028	Leoberto Leal	10832	NA	NA
14031	Lagoa Alegre	9784	2001	2001
14033	Abadia De Goias	7209	2008	2005
14034	Ibiaca	10335	NA	NA
14043	Catende	9535	2001	2001
14045	Ocaucu	11361	2015	2014
14049	Gameleiras	8178	2010	2011
14077	Maranhaozinho	7562	2010	2009
14080	Salvador Do Sul	10486	NA	NA
14085	Dores Do Rio Preto	7155	2016	2016
14088	Ibipeba	6681	2007	2004
14096	Holambra	11197	2014	2009
14099	Ipiau	6697	2002	2003
14108	Mirante	6788	2002	2003
14110	Muniz Ferreira	6797	2014	2015
14128	Arapongas	9107	2015	2014
14137	Virginopolis	8719	2011	2011
14151	Pavussu	9826	2019	2018
14152	Centro Novo Do Maranhao	7506	NA	2019
14155	Sao Bento Do Norte	10110	2012	2011
14159	Santa Tereza De Goias	7413	2001	2001
14164	Potiretama	7093	2007	2006
14172	Vila Velha	7207	2001	2001
14173	Galvao	10778	NA	NA
14174	Algodao De Jandaira	8873	2010	2004
14177	Paripueira	6423	2019	2003
14179	Arroio Trinta	10706	NA	NA
14200	Urucurituba	6533	2016	2016
14209	Bela Vista De Goias	7240	2013	2007
14213	Pajeu Do Piaui	9817	2012	2006
14216	Sanclerlandia	7404	2010	2009
14225	Ewbank Da Camara	8150	2016	2015
14231	Sao Martinho	10527	NA	NA
14252	Arinos	7920	2010	2011
14276	Paranapua	11384	2013	2009
14277	Santa Maria Da Serra	11506	2013	2013
14278	Fama	8152	2013	2015
14280	Leopolis	9276	2011	2010
14283	Irece	6704	2005	2004
14291	Sao Bento Do Sapucai	11524	NA	NA
14295	Rio Dos Bois	11811	2007	2004
14306	Jaru	10641	2004	2003
14308	Uniflor	9479	2013	2013
14314	Sao Raimundo Nonato	9876	2003	2004
14317	Cruzalia	11127	2015	2014
14327	Agua Preta	9493	2002	2002
14334	Santa Rita De Cassia	6873	2011	2004
14336	Rubineia	11480	2007	2006
14362	Sao Pedro Da Agua Branca	7639	2003	2004
14376	Centralina	8044	2009	2005
14380	Maruim	11662	2008	2004
14386	Eusebio	7002	2013	2012
14390	Nova Esperanca Do Sudoeste	9323	2016	2016
14399	Itaipulandia	9246	2007	2007
14408	Canudos	6613	2007	2006
14412	Altonia	9097	2007	2007
14414	Serra Do Navio	6469	2010	2010
14422	Nossa Senhora Das Dores	11669	2008	2005
14439	Betim	7942	2008	2008
14443	Paraibano	7582	2015	2014
14449	Vargem Bonita	8703	2013	2013
14452	Novo Lino	6413	2012	2003
14464	Buritirana	7492	NA	2011
14466	Ouro Verde	10863	NA	NA
14467	Paramirim	6819	2006	2005
14474	Rosario Do Sul	10481	NA	NA
14479	Nova Colinas	7575	2001	2001
14491	Montezuma	8372	2019	2017
14499	Fervedouro	8159	2013	2013
14505	Olho D'agua Do Piaui	9814	2005	2004
14509	Piritiba	6834	2009	2005
14511	Olho D'agua Do Casado	6415	2015	2004
14517	Marituba	8792	2003	2003
14531	Mimoso De Goias	7346	2001	2001
14532	Belo Vale	7938	2013	2014
14541	Geminiano	9761	2003	2003
14546	Matinhos	9306	2016	2015
14548	Sanharo	9629	2015	2004
14551	Santa Terezinha Do Progresso	10918	NA	NA
14560	Pacaembu	11374	2013	2009
14561	Formosa Do Oeste	9208	2013	2011
14564	Dirce Reis	11133	2013	2012
14581	Santa Luzia	9035	2001	2001
14591	Siqueira Campos	9456	2015	2015
14598	Macambira	11659	2002	2003
14603	Pocone	7829	2002	2002
14606	Parnagua	9821	2015	2004
14610	Anastacio	7671	2002	2003
14611	Pinhalzinho	11410	2015	2014
14614	General Salgado	11174	2007	2004
14622	Bom Jesus	10195	NA	NA
14632	Palmitos	10869	NA	NA
14637	Agua Santa	10152	NA	NA
14654	Santa Helena De Minas	8543	2013	2012
14673	Jatoba	9579	2001	2001
14675	Japoata	11656	2016	2015
14691	Itanagra	6719	2005	2004
14695	Tacaratu	9655	2001	2001
14699	Mathias Lobato	8341	2004	2003
14702	Palmelo	7379	2010	2013
14706	Labrea	6506	2010	2010
14707	Petrolina De Goias	7385	2013	2013
14721	Sao Ludgero	10937	NA	NA
14725	Uberlandia	8695	2002	2004
14734	Buritizal	11072	2013	2008
14743	Vera Cruz	6940	2019	2017
14745	Granjeiro	7011	2017	2016
14747	Nobres	7806	2007	2005
14749	Arame	7467	2016	2016
14750	Doutor Severiano	10020	2008	2004
14751	Ponte Alta	10885	NA	NA
14755	Timon	7654	2007	2007
14756	Encanto	10021	2008	2007
14768	Campo Do Tenente	9147	NA	NA
14778	Joao Camara	10048	2002	2002
14786	Aguas Formosas	7879	2006	2008
14791	Nanuque	8381	2009	2008
14796	Aruja	11023	2010	2009
14802	Vermelho Novo	8713	2013	2012
14806	Olho D'agua Das Cunhas	7578	NA	2018
14820	Aimores	7881	2004	2004
14826	Taquarana	6451	2007	2005
14828	Alto Paraiso De Goias	7219	2013	2013
14837	Name Unknown	11842	NA	NA
14843	Materlandia	8339	2019	2017
14849	Pinheirinho Do Vale	10446	NA	NA
14853	Aurora Do Para	8736	2002	2003
14857	Aracai	7905	2010	2009
14889	Cupira	9543	2007	2003
14890	Corrego Danta	8088	2015	2014
14894	Flores	9551	2001	2001
14897	Niquelandia	7362	2010	2002
14902	Jardim Do Serido	10047	2003	2003
14907	Sao Vicente De Minas	8637	2019	2017
14927	Ponte Alta Do Bom Jesus	11801	2010	2009
14933	Juazeirinho	8963	2002	2002
14934	Sarzedo	8640	2010	2009
14940	Alvaro De Carvalho	10995	2015	2014
14945	Herveiras	10330	NA	NA
14961	Vilhena	10670	2001	2001
14973	Sao Paulo Do Potengi	10121	2001	2001
14974	Caldeirao Grande Do Piaui	9714	2002	2003
14975	Marlieria	8334	2010	2009
14976	Celso Ramos	10749	NA	NA
14978	Piracaia	11413	2015	2014
14993	Bom Jardim	7484	2016	2016
14997	Jitauna	6746	2001	2001
14999	Cruzilia	8100	2015	2017
15005	Ibiquera	6683	2001	2001
15032	Toropi	10573	NA	NA
15039	Mandaguari	9288	2007	2006
15041	Belo Oriente	7937	2002	2003
15047	Araua	11627	2002	2003
15051	Bernardo Sayao	11723	2007	2008
15059	Cruz Do Espirito Santo	8931	2015	2005
15060	Sao Joao De Meriti	9968	2008	2006
15062	Estrela D'oeste	11154	2001	2001
15065	Cruzeiro Do Sul	9181	2007	2010
15067	Nicolau Vergueiro	10403	NA	NA
15069	Soledade	9074	2001	2001
15070	Conceicao De Ipanema	8062	NA	2018
15078	Ribeirao Preto	11468	2001	2001
15089	Itupiranga	8782	2007	2006
15090	Saubara	6895	2001	2001
15094	Sao Luis Do Quitunde	6444	2008	2003
15095	Santo Antonio Do Amparo	8568	2016	2015
15099	Sao Miguel Do Anta	8620	2016	2016
15103	Fernando De Noronha	9549	2002	2002
15104	Camanducaia	7985	NA	NA
15105	Aguas Vermelhas	7880	2010	2009
15109	Tamboril	7116	2001	2001
15115	Hidrolandia	7016	2014	2013
15122	Matias Olimpio	9798	2001	2001
15126	Petrolandia	9614	2016	2016
15134	Santana Do Itarare	9423	2019	2018
15135	Barao De Grajau	7475	2010	2010
15141	Itatiba Do Sul	10353	NA	NA
15143	Parapua	11385	2006	2008
15146	Francisco Beltrao	9212	2012	2011
15147	Congonhal	8069	2015	2015
15154	Leme Do Prado	8308	2013	2012
15155	Ouro Verde De Minas	8411	2010	2009
15158	Monte Das Gameleiras	10070	2001	2001
15161	Tanhacu	6912	2018	2004
15169	Barra Do Jacare	9120	2010	2010
15173	Dianopolis	11745	2003	2003
15174	Queluz	11451	2013	2013
15179	Riachao Do Jacuipe	6853	2002	2003
15181	Doutor Pedrinho	10767	NA	NA
15188	Lagoa Grande	8299	2010	2009
15190	Orindiuva	11366	2009	2002
15195	Presidente Kennedy	11806	2008	2009
15197	Charrua	10247	NA	NA
15200	Ponte Serrada	10887	NA	NA
15212	Carmo Do Rio Claro	8027	2010	2014
15216	Jacobina	6738	2001	2001
15224	Anta Gorda	10165	NA	NA
15226	Xangri-la	10618	NA	NA
15229	Carambei	9156	NA	NA
15233	Igarape	8212	2003	2011
15235	Abaiara	6947	2007	2006
15236	Joinville	10822	NA	NA
15256	Itaiba	9570	2015	2014
15264	Banzae	6565	2001	2001
15265	Santa Barbara Do Leste	8535	2013	2015
15270	Pedra Mole	11673	2001	2001
15276	Alegrete	10156	NA	NA
15284	Presidente Vargas	7604	NA	2019
15292	Nordestina	6803	2009	2008
15295	Rio Do Oeste	10900	NA	NA
15298	Cravinhos	11125	2010	2008
15311	Governador Luiz Rocha	7530	2002	2002
15312	Santo Andre	11515	2015	2014
15315	Planalto	9364	2013	2013
15320	Mamanguape	8976	2019	2017
15324	Diamante	8940	2015	2016
15331	Santa Ines	7613	2002	2003
15337	Teixeiropolis	10665	2008	2008
15344	Belo Monte	6363	2003	2004
15353	Santa Maria Do Cambuca	9635	2007	2004
15354	Itabirito	8233	2010	2012
15363	Luis Domingues	7558	2012	2011
15375	Pau D'arco	11794	2013	2011
15384	Dumont	11141	2006	2005
15386	Varjao De Minas	8706	2019	2017
15405	Pescador	8455	2008	2007
15411	Jenipapo Dos Vieiras	7545	2002	2003
15418	Monsenhor Tabosa	7062	2008	2007
15419	Lapao	6760	2008	2005
15423	Horizontina	10331	NA	NA
15437	Paial	10864	NA	NA
15451	Cumaru Do Norte	8764	2003	2002
15459	Mairi	6772	2003	2002
15469	Sinop	7858	2007	2006
15473	Perdigao	8451	2008	2007
15478	Murici	6412	2012	2003
15481	Barauna	10000	2001	2001
15492	Curvelo	8103	2007	2007
15493	Varzea Da Roca	6936	2008	2006
15501	Coronel Xavier Chaves	8087	NA	2018
15503	Bras Pires	7962	2019	2016
15516	Sao Joao Da Parauna	7421	2013	2013
15519	Barra De Guabiraba	9503	2002	2003
15529	Caicara Do Norte	10006	2016	2016
15543	Cocal	9729	2016	2016
15555	Sao Francisco	9046	2013	2012
15564	Paranaiba	7724	2002	2004
15565	Sao Joaquim De Bicas	8609	2003	2011
15568	Aragarcas	7231	2002	2002
15569	Imarui	10796	NA	NA
15580	Guatambu	10789	NA	NA
15590	Lajes	10057	2001	2001
15608	Primavera Do Leste	7838	2002	2002
15618	Tumiritinga	8687	2009	2007
15619	Matoes	7565	2003	2002
15621	Ipupiara	6699	2001	2001
15624	Malhada De Pedras	6774	2003	2004
15627	Piratininga	11421	2013	2011
15638	Florai	9204	2002	2003
15647	Sao Felix Do Tocantins	11822	2019	2017
15651	Andarai	6547	2005	2004
15654	Paranapanema	11383	2015	2015
15657	Mandirituba	9289	NA	NA
15659	Sao Jose Do Rio Preto	11537	2001	2001
15660	Major Sales	10063	2013	2004
15664	Sericita	8650	2016	2015
15665	Santa Isabel Do Ivai	9415	2007	2011
15666	Ibicuitinga	7020	2001	2001
15681	Arroio Do Sal	10171	NA	NA
15686	Baixo Guandu	7142	2002	2003
15687	Novo Oriente De Minas	8398	2011	2010
15689	Itaubal	6460	NA	NA
15691	Uiramuta	10685	2019	2018
15693	Morrinhos	7354	2010	2007
15695	Guaruja	11192	2001	2001
15699	Meruoca	7056	2015	2016
15704	Delfim Moreira	8105	NA	NA
15717	Flores Da Cunha	10306	NA	NA
15722	Itapora Do Tocantins	11763	2002	2002
[truncated: 3,511 more rows]
