# Supplementary material for: Human movement and environmental barriers shape the emergence of dengue
Source: Nat Commun. 2024 May 28;15:4205. doi: 10.1038/s41467-024-48465-0 (PMC11133396; doi:10.1038/s41467-024-48465-0)
Supplement: Supplementary file 7 — Source data [file 41467_2024_48465_MOESM7_ESM.zip › SD_Fig_1D.csv]

Year	Count
2001	549
2002	1016
2003	1221
2004	1273
2005	1379
2006	1524
2007	1911
2008	2133
2009	2280
2010	2734
2011	2859
2012	2913
2013	3398
2014	3539
2015	3880
2016	4090
2017	4107
2018	4115
2019	4229
