# Supplementary material for: Human movement and environmental barriers shape the emergence of dengue
Source: Nat Commun. 2024 May 28;15:4205. doi: 10.1038/s41467-024-48465-0 (PMC11133396; doi:10.1038/s41467-024-48465-0)
Supplement: Supplementary file 7 — Source data [file 41467_2024_48465_MOESM7_ESM.zip › SD_Fig_3A.csv]

	variable	value	stdfvalue
1	Mean nighttime temp.	0.713233411312103	0.790675438257587
2	Mean nighttime temp.	0.506483614444733	0.692928768281594
3	Mean nighttime temp.	-1.07965302467346	0.464896366148412
4	Mean nighttime temp.	0.811275064945221	0.682310042824225
5	Mean nighttime temp.	0.614900410175323	0.720561457460724
6	Mean nighttime temp.	-1.90811395645142	0.341336759352711
7	Mean nighttime temp.	0.224803119897842	0.681708869506945
8	Mean nighttime temp.	-3.38702201843262	0.207740722662953
9	Mean nighttime temp.	-2.18970322608948	0.304632287459765
10	Mean nighttime temp.	1.05978977680206	0.781427355956728
11	Mean nighttime temp.	-1.8759993314743	0.434583004913051
12	Mean nighttime temp.	-3.46267676353455	0.179036124901202
13	Mean nighttime temp.	0.554514765739441	0.771176505199626
14	Mean nighttime temp.	1.93115377426147	0.871498597459317
15	Mean nighttime temp.	0.414644032716751	0.721272393728081
16	Mean nighttime temp.	1.70400822162628	0.833660803282714
17	Mean nighttime temp.	0.195967435836792	0.707312268062067
18	Mean nighttime temp.	-0.0456389114260674	0.627030936587497
19	Mean nighttime temp.	-1.99482798576355	0.426803360338875
20	Mean nighttime temp.	-3.07437896728516	0.265892113473329
21	Mean nighttime temp.	1.07461214065552	0.751871519018727
22	Mean nighttime temp.	-0.97591757774353	0.443276379919404
23	Mean nighttime temp.	-1.12231183052063	0.51043729739918
24	Mean nighttime temp.	1.14087736606598	0.798541748370093
25	Mean nighttime temp.	-3.49661779403687	0.271317448210754
26	Mean nighttime temp.	-2.87280249595642	0.263305591512121
27	Mean nighttime temp.	0.801234602928162	0.795102344972785
28	Mean nighttime temp.	-4.09138679504395	0.327182161888453
29	Mean nighttime temp.	-0.144430756568909	0.616329171972479
30	Mean nighttime temp.	-0.631940960884094	0.47214240347358
31	Mean nighttime temp.	-2.98307490348816	0.338752666008862
32	Mean nighttime temp.	0.76531457901001	0.762005441324811
33	Mean nighttime temp.	-2.97649335861206	0.25661364905752
34	Mean nighttime temp.	-3.08013010025024	0.269731030609997
35	Mean nighttime temp.	1.54475235939026	0.872056818923207
36	Mean nighttime temp.	-3.1870481967926	0.219582573272474
37	Mean nighttime temp.	-2.78360247612	0.289944063265948
38	Mean nighttime temp.	0.133026778697968	0.603579427483841
39	Mean nighttime temp.	-2.77811145782471	0.271843209914629
40	Mean nighttime temp.	1.2648777961731	0.830691679251219
41	Mean nighttime temp.	-1.49625813961029	0.455383917558455
42	Mean nighttime temp.	0.442327886819839	0.70153490097876
43	Mean nighttime temp.	-3.54165124893188	0.407923042774412
44	Mean nighttime temp.	0.905816972255707	0.743470235287951
45	Mean nighttime temp.	0.987823307514191	0.701830666162348
46	Mean nighttime temp.	-0.107978567481041	0.610469487991414
47	Mean nighttime temp.	-1.01619803905487	0.466902548155545
48	Mean nighttime temp.	0.162031322717667	0.709383661349505
49	Mean nighttime temp.	-2.07351994514465	0.387233322756232
50	Mean nighttime temp.	-1.30135726928711	0.527085099740335
51	Mean nighttime temp.	0.305218577384949	0.713429485244134
52	Mean nighttime temp.	-3.4191575050354	0.204754934021662
53	Mean nighttime temp.	0.505386292934418	0.748734535730029
54	Mean nighttime temp.	-2.25520896911621	0.37952121779065
55	Mean nighttime temp.	-2.91580510139465	0.307997379493293
56	Mean nighttime temp.	-1.98973846435547	0.427781916388114
57	Mean nighttime temp.	0.71484237909317	0.729579835449159
58	Mean nighttime temp.	0.626039922237396	0.787191533975326
59	Mean nighttime temp.	0.496925622224808	0.732617483180379
60	Mean nighttime temp.	0.569694519042969	0.720932644630872
61	Mean nighttime temp.	-0.823188543319702	0.541122157485806
62	Mean nighttime temp.	0.480100870132446	0.726756455772462
63	Mean nighttime temp.	-0.718779265880585	0.476621938658546
64	Mean nighttime temp.	-1.96094787120819	0.346050611361048
65	Mean nighttime temp.	-0.992658972740173	0.494214213326193
66	Mean nighttime temp.	0.409923493862152	0.701717227320349
67	Mean nighttime temp.	-2.62618064880371	0.351043418868708
68	Mean nighttime temp.	-3.21389770507812	0.128058919264047
69	Mean nighttime temp.	0.0151968449354172	0.609107429884356
70	Mean nighttime temp.	-1.47786426544189	0.447807406279008
71	Mean nighttime temp.	0.074988104403019	0.644336596276431
72	Mean nighttime temp.	-2.8815016746521	0.149055821090298
73	Mean nighttime temp.	-2.13923764228821	0.395270690463933
74	Mean nighttime temp.	-3.64278554916382	0.136080092270862
75	Mean nighttime temp.	-3.22540402412415	0.112076865726872
76	Mean nighttime temp.	-2.37365055084229	0.206536814954084
77	Mean nighttime temp.	0.252313256263733	0.711399960068732
78	Mean nighttime temp.	0.549144804477692	0.767461891621698
79	Mean nighttime temp.	-1.01246821880341	0.547759636691098
80	Mean nighttime temp.	-0.821792364120483	0.558336837182657
81	Mean nighttime temp.	-0.0419389046728611	0.578931429576342
82	Mean nighttime temp.	0.300422608852386	0.722264342124775
83	Mean nighttime temp.	-1.88020288944244	0.429142228941451
84	Mean nighttime temp.	1.12064957618713	0.85635760268879
85	Mean nighttime temp.	-3.37632274627686	0.288225077042013
86	Mean nighttime temp.	-1.04415929317474	0.46428882294356
87	Mean nighttime temp.	-0.721016764640808	0.457960515101701
88	Mean nighttime temp.	0.929579317569733	0.757589665595651
89	Mean nighttime temp.	-3.35152864456177	0.203318981986692
90	Mean nighttime temp.	0.494824409484863	0.741357070248072
91	Mean nighttime temp.	-0.338183283805847	0.59160973105324
92	Mean nighttime temp.	-2.00951099395752	0.335323570918053
93	Mean nighttime temp.	0.679494798183441	0.729578791673832
94	Mean nighttime temp.	0.392097115516663	0.64081086801336
95	Mean nighttime temp.	1.23758208751678	0.852729635778728
96	Mean nighttime temp.	-0.051309872418642	0.613349267664563
97	Mean nighttime temp.	0.338513046503067	0.68115221127142
98	Mean nighttime temp.	-3.00122809410095	0.246090164088381
99	Mean nighttime temp.	-3.1023805141449	0.239143960842846
100	Mean nighttime temp.	-1.24231112003326	0.540339397769862
101	Mean nighttime temp.	-3.53443026542664	0.059517666483482
102	Mean nighttime temp.	-0.847358703613281	0.581595355343954
103	Mean nighttime temp.	-3.65653324127197	0.259356679103966
104	Mean nighttime temp.	0.786090075969696	0.74864694362221
105	Mean nighttime temp.	-0.943528175354004	0.496618852236885
106	Mean nighttime temp.	-2.84258818626404	0.183497112148816
107	Mean nighttime temp.	-0.297455668449402	0.621384772198904
108	Mean nighttime temp.	1.24957895278931	0.805218402840508
109	Mean nighttime temp.	0.92158442735672	0.704604034254887
110	Mean nighttime temp.	-0.829683423042297	0.555663907777392
111	Mean nighttime temp.	0.342237770557404	0.707663082992548
112	Mean nighttime temp.	-3.37869691848755	0.179642018921967
113	Mean nighttime temp.	-2.5499382019043	0.41504721560122
114	Mean nighttime temp.	-1.14976382255554	0.45927717381391
115	Mean nighttime temp.	2.34490466117859	0.878133178117516
116	Mean nighttime temp.	-3.27315926551819	0.277896438518402
117	Mean nighttime temp.	1.26690995693207	0.798170478683297
118	Mean nighttime temp.	0.252999395132065	0.72050266099542
119	Mean nighttime temp.	-2.90796971321106	0.266683414748251
120	Mean nighttime temp.	-3.24587559700012	0.219534074100134
121	Mean nighttime temp.	0.459681689739227	0.669903272435882
122	Mean nighttime temp.	-3.09242463111877	0.263965057245873
123	Mean nighttime temp.	-0.733914792537689	0.567582283818991
124	Mean nighttime temp.	-1.99806880950928	0.412645667811654
125	Mean nighttime temp.	0.834947168827057	0.777788963066497
126	Mean nighttime temp.	-2.97390532493591	0.227556092486506
127	Mean nighttime temp.	-0.877599954605103	0.49987781657361
128	Mean nighttime temp.	0.211686059832573	0.690438124182102
129	Mean nighttime temp.	-3.137770652771	0.222887923444495
130	Mean nighttime temp.	-1.69254755973816	0.438417693979657
131	Mean nighttime temp.	-3.50993204116821	0.350782522824439
132	Mean nighttime temp.	1.63987874984741	0.850673075928321
133	Mean nighttime temp.	-1.1528480052948	0.5199228340715
134	Mean nighttime temp.	-0.423155188560486	0.594718113028595
135	Mean nighttime temp.	-0.828978061676025	0.519856093085189
136	Mean nighttime temp.	-1.70937037467957	0.424379649632584
137	Mean nighttime temp.	0.761339068412781	0.821488734063636
138	Mean nighttime temp.	1.98209917545319	0.869359847427882
139	Mean nighttime temp.	-0.383469492197037	0.592680989619853
140	Mean nighttime temp.	-3.3157172203064	0.251306174177661
141	Mean nighttime temp.	2.27025890350342	0.767639828141763
142	Mean nighttime temp.	-2.37495899200439	0.369024369107558
143	Mean nighttime temp.	-2.41800665855408	0.374359981427411
144	Mean nighttime temp.	-2.81350207328796	0.245382776419748
145	Mean nighttime temp.	-0.977388381958008	0.483281668467373
146	Mean nighttime temp.	-1.16826915740967	0.468362746231727
147	Mean nighttime temp.	1.37936806678772	0.842480797333985
148	Mean nighttime temp.	-2.50049424171448	0.333760022811446
149	Mean nighttime temp.	-0.825677514076233	0.561531154337258
150	Mean nighttime temp.	1.2146897315979	0.776557621323578
151	Mean nighttime temp.	-1.00664412975311	0.474484570421549
152	Mean nighttime temp.	-3.08308672904968	0.347351298454742
153	Mean nighttime temp.	-3.18410968780518	0.234107458860865
154	Mean nighttime temp.	0.807822704315186	0.826749593145408
155	Mean nighttime temp.	-4.1931209564209	0.294216301151014
156	Mean nighttime temp.	-0.91628885269165	0.454018649617996
157	Mean nighttime temp.	-1.53281772136688	0.430247388389016
158	Mean nighttime temp.	-0.519036829471588	0.4774892015476
159	Mean nighttime temp.	-0.263978123664856	0.605556186893853
160	Mean nighttime temp.	-2.69474101066589	0.280641402044467
161	Mean nighttime temp.	-3.20921230316162	0.112076865726872
162	Mean nighttime temp.	-4.12068271636963	0.351816371658376
163	Mean nighttime temp.	-3.61370921134949	0.168580494874931
164	Mean nighttime temp.	-2.03326272964478	0.312178552063843
165	Mean nighttime temp.	-1.75395393371582	0.412873799506959
166	Mean nighttime temp.	-2.77536177635193	0.180615665492872
167	Mean nighttime temp.	0.0509975627064705	0.720935751567672
168	Mean nighttime temp.	-0.709175169467926	0.561318250019245
169	Mean nighttime temp.	-3.31625652313232	0.0459942714049942
170	Mean nighttime temp.	-0.327672302722931	0.624901007931668
171	Mean nighttime temp.	-1.95020425319672	0.442579222411078
172	Mean nighttime temp.	-1.05764782428741	0.49498310055792
173	Mean nighttime temp.	-2.80645656585693	0.153053559767097
174	Mean nighttime temp.	-2.23054695129395	0.310496231721689
175	Mean nighttime temp.	-2.79612135887146	0.287865946865652
176	Mean nighttime temp.	-1.72345077991486	0.446478317728179
177	Mean nighttime temp.	-2.23787522315979	0.390140836132223
178	Mean nighttime temp.	-1.13958585262299	0.518324342843448
179	Mean nighttime temp.	0.36713120341301	0.68493334188678
180	Mean nighttime temp.	0.333175718784332	0.695677677665114
181	Mean nighttime temp.	-2.08389925956726	0.391987472700666
182	Mean nighttime temp.	-1.53406691551208	0.440062357782735
183	Mean nighttime temp.	0.633240222930908	0.661932031723985
184	Mean nighttime temp.	0.132719695568085	0.654668512050079
185	Mean nighttime temp.	-1.28816866874695	0.430389590552347
186	Mean nighttime temp.	-3.30310440063477	0.0519452795190563
187	Mean nighttime temp.	0.0638348534703255	0.615978479102193
188	Mean nighttime temp.	-3.75732517242432	0.236937749229032
189	Mean nighttime temp.	0.720815241336823	0.714408943264753
190	Mean nighttime temp.	0.458924770355225	0.742591693240263
191	Mean nighttime temp.	1.37161636352539	0.828336134687576
192	Mean nighttime temp.	-3.35305070877075	0.110718749540161
193	Mean nighttime temp.	0.724057734012604	0.697297143077396
194	Mean nighttime temp.	-3.45631551742554	0.202435334534704
195	Mean nighttime temp.	-0.771188974380493	0.484644595827872
196	Mean nighttime temp.	-1.03144681453705	0.491714403566159
197	Mean nighttime temp.	0.328570127487183	0.713152897889516
198	Mean nighttime temp.	0.488918423652649	0.737543145071031
199	Mean nighttime temp.	-1.16968882083893	0.496205641296822
200	Mean nighttime temp.	0.994721531867981	0.751674471621514
201	Mean nighttime temp.	-2.13644790649414	0.455664592985479
202	Mean nighttime temp.	1.00380659103394	0.817082611911452
203	Mean nighttime temp.	0.487354010343552	0.788221938290951
204	Mean nighttime temp.	-0.481661587953568	0.591788299949422
205	Mean nighttime temp.	0.918193876743317	0.665505665738854
206	Mean nighttime temp.	-1.22216379642487	0.442531825256708
207	Mean nighttime temp.	-2.58772993087769	0.217429230376825
208	Mean nighttime temp.	-0.710498869419098	0.465362329585071
209	Mean nighttime temp.	0.864400207996368	0.692804587952374
210	Mean nighttime temp.	0.885205924510956	0.667786702823809
211	Mean nighttime temp.	1.4221076965332	0.764382582140093
212	Mean nighttime temp.	1.26788485050201	0.835855596814693
213	Mean nighttime temp.	-3.00776433944702	0.245103630033651
214	Mean nighttime temp.	-0.427717924118042	0.584115443400659
215	Mean nighttime temp.	-1.34143733978271	0.526345133900216
216	Mean nighttime temp.	-0.89652818441391	0.561156236316904
217	Mean nighttime temp.	0.563971281051636	0.647094048592512
218	Mean nighttime temp.	-0.849247872829437	0.515274635568387
219	Mean nighttime temp.	-1.96849048137665	0.347056327254143
220	Mean nighttime temp.	-0.784744203090668	0.509564664496776
221	Mean nighttime temp.	0.716713488101959	0.774187552331861
222	Mean nighttime temp.	-1.35580110549927	0.513903923699895
223	Mean nighttime temp.	1.51293683052063	0.872895486263773
224	Mean nighttime temp.	1.02215349674225	0.774311376290272
225	Mean nighttime temp.	0.0259900111705065	0.613566563413925
226	Mean nighttime temp.	-2.75415706634521	0.146245333431783
227	Mean nighttime temp.	0.242457702755928	0.681452409864493
228	Mean nighttime temp.	-2.2181293964386	0.329927185974231
229	Mean nighttime temp.	-0.729969263076782	0.566935284164442
230	Mean nighttime temp.	0.398662745952606	0.691905098438169
231	Mean nighttime temp.	0.739888429641724	0.84504667977844
232	Mean nighttime temp.	-0.44409590959549	0.564370031207596
233	Mean nighttime temp.	-2.96662545204163	0.13526031326221
234	Mean nighttime temp.	0.823683500289917	0.762779189883879
235	Mean nighttime temp.	-0.936227798461914	0.565104446026939
236	Mean nighttime temp.	-0.67417311668396	0.512249727752701
237	Mean nighttime temp.	0.875728368759155	0.779487042685949
238	Mean nighttime temp.	-2.52040362358093	0.367524861155234
239	Mean nighttime temp.	1.3724867105484	0.855532152942002
240	Mean nighttime temp.	0.697928309440613	0.682901858927306
241	Mean nighttime temp.	1.0211968421936	0.758752624783671
242	Mean nighttime temp.	0.549119710922241	0.686865085132406
243	Mean nighttime temp.	-1.99282145500183	0.428856750960644
244	Mean nighttime temp.	1.27489221096039	0.741757117145752
245	Mean nighttime temp.	-0.203544169664383	0.602011207999401
246	Mean nighttime temp.	-0.0345155410468578	0.611402853490746
247	Mean nighttime temp.	0.353787958621979	0.767685300623316
248	Mean nighttime temp.	-2.19974088668823	0.419001443601261
249	Mean nighttime temp.	1.79002737998962	0.674258538873664
250	Mean nighttime temp.	0.981162250041962	0.713853344444723
251	Mean nighttime temp.	0.872147679328918	0.786336757725176
252	Mean nighttime temp.	-2.54268312454224	0.12969130725238
253	Mean nighttime temp.	-2.94706511497498	0.302869098061215
254	Mean nighttime temp.	-0.720608234405518	0.5761980403408
255	Mean nighttime temp.	-3.06368374824524	0.076143021457678
256	Mean nighttime temp.	1.93789911270142	0.841564214531349
257	Mean nighttime temp.	-0.166656956076622	0.623167103451296
258	Mean nighttime temp.	0.440629422664642	0.749406183567034
259	Mean nighttime temp.	-3.39402627944946	0.206155037660642
260	Mean nighttime temp.	-3.49304056167603	0.131215736737974
261	Mean nighttime temp.	-1.06003224849701	0.467660558574552
262	Mean nighttime temp.	-1.11127936840057	0.450381265047748
263	Mean nighttime temp.	-1.59635770320892	0.458176350188654
264	Mean nighttime temp.	0.826732873916626	0.766619703005619
265	Mean nighttime temp.	0.876585483551025	0.755853522017241
266	Mean nighttime temp.	-2.31054759025574	0.416981935955775
267	Mean nighttime temp.	-0.957130372524261	0.578912020926844
268	Mean nighttime temp.	1.36744785308838	0.818182258692465
269	Mean nighttime temp.	-3.74751734733582	0.248771973491479
270	Mean nighttime temp.	-1.17521488666534	0.441486217076957
271	Mean nighttime temp.	-1.86643445491791	0.362717849633334
272	Mean nighttime temp.	-2.89973139762878	0.276217929724179
273	Mean nighttime temp.	0.377945184707642	0.699741290822125
274	Mean nighttime temp.	1.42913436889648	0.828365867289108
275	Mean nighttime temp.	0.355025082826614	0.726790467682846
276	Mean nighttime temp.	-1.70325422286987	0.395198329168014
277	Mean nighttime temp.	-2.52733182907104	0.345703881636851
278	Mean nighttime temp.	0.642438411712646	0.771273457713053
279	Mean nighttime temp.	0.698435723781586	0.791144705873053
280	Mean nighttime temp.	-2.01997685432434	0.253750230732736
281	Mean nighttime temp.	-3.30721712112427	0.127733414499088
282	Mean nighttime temp.	1.60790741443634	0.834824611780547
283	Mean nighttime temp.	0.000154525434481911	0.613116457092504
284	Mean nighttime temp.	-0.351267427206039	0.573963809992234
285	Mean nighttime temp.	1.36842751502991	0.839644585438696
286	Mean nighttime temp.	-1.93978464603424	0.369554707463414
287	Mean nighttime temp.	-2.85020399093628	0.233711378283942
288	Mean nighttime temp.	1.42591118812561	0.847298860594165
289	Mean nighttime temp.	1.6580855846405	0.855808187987678
290	Mean nighttime temp.	0.804359912872314	0.653276357488881
291	Mean nighttime temp.	0.943900287151337	0.782233919301922
292	Mean nighttime temp.	0.568351686000824	0.723170328838707
293	Mean nighttime temp.	-2.95059037208557	0.267918860670448
294	Mean nighttime temp.	0.653232336044312	0.713677088979695
295	Mean nighttime temp.	0.160209119319916	0.583155000936326
296	Mean nighttime temp.	0.383883982896805	0.724559968614725
297	Mean nighttime temp.	1.37309288978577	0.870013517280304
298	Mean nighttime temp.	1.82025575637817	0.774614778951411
299	Mean nighttime temp.	-2.65568280220032	0.358839991794836
300	Mean nighttime temp.	0.247781455516815	0.681413552281874
301	Mean nighttime temp.	0.845257222652435	0.761799815477601
302	Mean nighttime temp.	-2.66012334823608	0.404834099365177
303	Mean nighttime temp.	-1.5769339799881	0.471289316225275
304	Mean nighttime temp.	1.67103374004364	0.851705780457995
305	Mean nighttime temp.	0.726104140281677	0.777156853150996
306	Mean nighttime temp.	1.49235284328461	0.877920437527209
307	Mean nighttime temp.	1.16722071170807	0.857629866634248
308	Mean nighttime temp.	0.948538959026337	0.690720316345584
309	Mean nighttime temp.	-1.13138258457184	0.536679754098704
310	Mean nighttime temp.	0.29587996006012	0.712562558852607
311	Mean nighttime temp.	-1.88079726696014	0.371255880023139
312	Mean nighttime temp.	1.06318318843842	0.835182571549816
313	Mean nighttime temp.	0.66782134771347	0.784620862780474
314	Mean nighttime temp.	1.34554421901703	0.875369208743368
315	Mean nighttime temp.	-2.69478106498718	0.302190905977031
316	Mean nighttime temp.	-3.82541537284851	0.104500420045071
317	Mean nighttime temp.	-0.411348253488541	0.610959637629885
318	Mean nighttime temp.	-2.61966133117676	0.299200776705005
319	Mean nighttime temp.	-4.2406759262085	0.198520030249564
320	Mean nighttime temp.	0.627045035362244	0.749515667404358
321	Mean nighttime temp.	2.05908036231995	0.816873786381344
322	Mean nighttime temp.	-3.08875584602356	0.271791747478512
323	Mean nighttime temp.	-2.11947727203369	0.305972539322413
324	Mean nighttime temp.	0.633618056774139	0.779828791310987
325	Mean nighttime temp.	-3.77007961273193	0.181233183001825
326	Mean nighttime temp.	0.70523875951767	0.780891132837007
327	Mean nighttime temp.	0.908239006996155	0.700658689125529
328	Mean nighttime temp.	-2.96306848526001	0.263002622292993
329	Mean nighttime temp.	-3.54057216644287	0.30217297228361
330	Mean nighttime temp.	0.490934491157532	0.663730522265509
331	Mean nighttime temp.	0.109160609543324	0.693703357291314
332	Mean nighttime temp.	-2.85547542572021	0.0954046973328792
333	Mean nighttime temp.	-3.29914903640747	0.229829755215519
334	Mean nighttime temp.	-2.98766541481018	0.318062073020849
335	Mean nighttime temp.	-1.74768304824829	0.429848599373074
336	Mean nighttime temp.	-1.08293342590332	0.542578962598049
337	Mean nighttime temp.	0.701423287391663	0.748846812453306
338	Mean nighttime temp.	-1.60622417926788	0.448154297783197
339	Mean nighttime temp.	-3.35048937797546	0.236419234820666
340	Mean nighttime temp.	1.08839309215546	0.757482803745132
341	Mean nighttime temp.	0.707683384418488	0.777025079532985
342	Mean nighttime temp.	-3.15911984443665	0.214871729499305
343	Mean nighttime temp.	-3.69343757629395	0.313565871695105
344	Mean nighttime temp.	1.3034508228302	0.784886146137351
345	Mean nighttime temp.	-3.36441969871521	0.180556147850009
346	Mean nighttime temp.	0.665226757526398	0.771877153120821
347	Mean nighttime temp.	-2.02562570571899	0.376578784863753
348	Mean nighttime temp.	0.576631307601929	0.714280209562544
349	Mean nighttime temp.	-4.69494295120239	0.301895402008594
350	Mean nighttime temp.	0.478291630744934	0.703459734103776
351	Mean nighttime temp.	0.612850069999695	0.747411542330552
352	Mean nighttime temp.	-3.76091861724854	0.315689678675651
353	Mean nighttime temp.	-1.06043875217438	0.450349281742054
354	Mean nighttime temp.	-1.26707458496094	0.494911725623422
355	Mean nighttime temp.	0.375676661729813	0.714846006045065
356	Mean nighttime temp.	0.671057343482971	0.778423743032447
357	Mean nighttime temp.	0.776311576366425	0.712260126078467
358	Mean nighttime temp.	0.238490760326385	0.633264016275478
359	Mean nighttime temp.	-3.84823250770569	0.153870926401182
360	Mean nighttime temp.	-3.41378879547119	0.155787339686642
361	Mean nighttime temp.	-3.27745962142944	0.404260354401557
362	Mean nighttime temp.	0.628941774368286	0.773745320566337
363	Mean nighttime temp.	-0.635280191898346	0.570633450125795
364	Mean nighttime temp.	1.2690441608429	0.817786380767963
365	Mean nighttime temp.	-0.870954811573029	0.549261066245018
366	Mean nighttime temp.	-3.32259798049927	0.324738891871114
367	Mean nighttime temp.	-2.94034481048584	0.116720572653992
368	Mean nighttime temp.	-2.12569713592529	0.370228101931167
369	Mean nighttime temp.	-0.0516763664782047	0.642241076107255
370	Mean nighttime temp.	0.2091194242239	0.627816930803065
371	Mean nighttime temp.	-3.70560216903687	0.377896911330194
372	Mean nighttime temp.	-1.06477308273315	0.49719957731074
373	Mean nighttime temp.	1.08862042427063	0.759934376343735
374	Mean nighttime temp.	0.792480528354645	0.819400846167248
375	Mean nighttime temp.	0.52915495634079	0.746358729655043
376	Mean nighttime temp.	0.841674387454987	0.785690376854198
377	Mean nighttime temp.	0.231221437454224	0.692293287886873
378	Mean nighttime temp.	-0.252773076295853	0.600368704333092
379	Mean nighttime temp.	-0.988498687744141	0.542364160250006
380	Mean nighttime temp.	-1.12562739849091	0.484380558433122
381	Mean nighttime temp.	-1.22094118595123	0.49821907618616
382	Mean nighttime temp.	0.726935982704163	0.792585471297412
383	Mean nighttime temp.	0.892117321491241	0.725023799625025
384	Mean nighttime temp.	0.343280375003815	0.707739643865301
385	Mean nighttime temp.	-2.02153491973877	0.388992849752977
386	Mean nighttime temp.	0.597571671009064	0.722078793995431
387	Mean nighttime temp.	0.6073117852211	0.7853614046764
388	Mean nighttime temp.	-0.757590770721436	0.462109597387083
389	Mean nighttime temp.	1.61268496513367	0.879036000897252
390	Mean nighttime temp.	1.10305511951447	0.668718485048878
391	Mean nighttime temp.	-0.776174783706665	0.540686885143876
392	Mean nighttime temp.	0.901784420013428	0.781801386119256
393	Mean nighttime temp.	0.517362475395203	0.698622934544906
394	Mean nighttime temp.	0.303992033004761	0.713695808331646
395	Mean nighttime temp.	-0.774838030338287	0.560937404949642
396	Mean nighttime temp.	-0.099332220852375	0.581830297489251
397	Mean nighttime temp.	1.88778913021088	0.873156857184817
398	Mean nighttime temp.	0.90725177526474	0.861820051207532
399	Mean nighttime temp.	0.45233216881752	0.724219780732622
400	Mean nighttime temp.	-4.2248477935791	0.342617030723262
401	Mean nighttime temp.	-1.19085812568665	0.460815706167908
402	Mean nighttime temp.	1.0865592956543	0.79892238858872
403	Mean nighttime temp.	1.20013976097107	0.793959146830477
404	Mean nighttime temp.	0.421533018350601	0.668275092995124
405	Mean nighttime temp.	-0.816157162189484	0.590026047416666
406	Mean nighttime temp.	-0.642749428749084	0.571676639363512
407	Mean nighttime temp.	-0.858678758144379	0.560381906385244
408	Mean nighttime temp.	-0.143526241183281	0.639657925549584
409	Mean nighttime temp.	-1.0920022726059	0.518587247563918
410	Mean nighttime temp.	-3.25189113616943	0.261299537525026
411	Mean nighttime temp.	0.831030249595642	0.734620326530145
412	Mean nighttime temp.	2.57049322128296	0.868210832055485
413	Mean nighttime temp.	0.609750092029572	0.697907964993747
414	Mean nighttime temp.	0.631763279438019	0.72571851082302
415	Mean nighttime temp.	-0.811824202537537	0.535647021631379
416	Mean nighttime temp.	-3.70257210731506	0.267407383961729
417	Mean nighttime temp.	1.4662709236145	0.864003125468224
418	Mean nighttime temp.	-1.23290288448334	0.521687119565048
419	Mean nighttime temp.	-3.32368445396423	0.317983514241555
420	Mean nighttime temp.	0.762944996356964	0.661441402039007
421	Mean nighttime temp.	0.966234505176544	0.767753390419706
422	Mean nighttime temp.	-0.185313418507576	0.609012391754193
423	Mean nighttime temp.	-1.13241314888	0.453045828516071
424	Mean nighttime temp.	-1.21733140945435	0.530980846997966
425	Mean nighttime temp.	1.48878860473633	0.737403913220807
426	Mean nighttime temp.	0.553042948246002	0.751255433487554
427	Mean nighttime temp.	-2.57111620903015	0.39856136288702
428	Mean nighttime temp.	-1.99404311180115	0.423696251095275
429	Mean nighttime temp.	0.157044693827629	0.609994164404642
430	Mean nighttime temp.	1.3313592672348	0.856073295154531
431	Mean nighttime temp.	0.348264068365097	0.714644517507485
432	Mean nighttime temp.	-1.87805211544037	0.437445082380663
433	Mean nighttime temp.	0.497991383075714	0.629983965266083
434	Mean nighttime temp.	-1.37066495418549	0.44774316866551
435	Mean nighttime temp.	0.552545130252838	0.704088165734449
436	Mean nighttime temp.	-1.74551320075989	0.433612684829444
437	Mean nighttime temp.	-2.17458033561707	0.371986957512064
438	Mean nighttime temp.	-2.36095237731934	0.395499637041525
439	Mean nighttime temp.	-1.62655758857727	0.376555516147993
440	Mean nighttime temp.	0.512366592884064	0.715335392435613
441	Mean nighttime temp.	-1.97986209392548	0.404101774992838
442	Mean nighttime temp.	0.792824447154999	0.769515084288757
443	Mean nighttime temp.	-0.104427061975002	0.618970949132844
444	Mean nighttime temp.	-3.3261079788208	0.285888072719592
445	Mean nighttime temp.	-3.35048484802246	0.219231127828284
446	Mean nighttime temp.	0.291592687368393	0.68436738367337
447	Mean nighttime temp.	1.31022667884827	0.868687888240876
448	Mean nighttime temp.	1.36364126205444	0.854765134986628
449	Mean nighttime temp.	-1.39738774299622	0.481645451369622
450	Mean nighttime temp.	-0.608751535415649	0.591683086379524
451	Mean nighttime temp.	0.757179141044617	0.735447297248811
452	Mean nighttime temp.	-0.0779197365045547	0.605797922277483
453	Mean nighttime temp.	-1.741419672966	0.417288603049628
454	Mean nighttime temp.	-3.46632647514343	0.298042231183367
455	Mean nighttime temp.	-2.79954552650452	0.273784703936391
456	Mean nighttime temp.	-1.96293187141418	0.445705666340284
457	Mean nighttime temp.	-0.936628222465515	0.485474788624366
458	Mean nighttime temp.	1.05816900730133	0.742287899584866
459	Mean nighttime temp.	0.915598392486572	0.812066011895749
460	Mean nighttime temp.	-0.739926636219025	0.591093274866248
461	Mean nighttime temp.	-2.73793339729309	0.351360402992821
462	Mean nighttime temp.	-2.35791420936584	0.365904533007329
463	Mean nighttime temp.	1.05628085136414	0.77292105855979
464	Mean nighttime temp.	0.807052373886108	0.842453568994306
465	Mean nighttime temp.	0.877103805541992	0.672795562436013
466	Mean nighttime temp.	0.735262930393219	0.781660283611008
467	Mean nighttime temp.	-1.12495827674866	0.496262118600387
468	Mean nighttime temp.	0.16897277534008	0.609961257720211
469	Mean nighttime temp.	0.481478035449982	0.738522501979756
470	Mean nighttime temp.	0.722119867801666	0.725927289906224
471	Mean nighttime temp.	-1.41555380821228	0.445629004688619
472	Mean nighttime temp.	-2.57204556465149	0.443224169322894
473	Mean nighttime temp.	-2.26997756958008	0.338866796639552
474	Mean nighttime temp.	-3.65194249153137	0.276487286372054
475	Mean nighttime temp.	-0.784727036952972	0.477228317900136
476	Mean nighttime temp.	0.810440301895142	0.747006323012252
477	Mean nighttime temp.	1.32090282440186	0.756025114405771
478	Mean nighttime temp.	0.530785024166107	0.704542254970793
479	Mean nighttime temp.	1.89554119110107	0.867403018400946
480	Mean nighttime temp.	0.74305248260498	0.713628130636718
481	Mean nighttime temp.	-3.77158689498901	0.253077944064612
482	Mean nighttime temp.	1.03648793697357	0.836642648875839
483	Mean nighttime temp.	0.509751260280609	0.67008408547713
484	Mean nighttime temp.	-3.15068459510803	0.139531192518952
485	Mean nighttime temp.	-2.56947779655457	0.312180435323212
486	Mean nighttime temp.	-0.341411858797073	0.578281538071895
487	Mean nighttime temp.	0.118041940033436	0.618486494639512
488	Mean nighttime temp.	-3.9443564414978	0.19499111285578
489	Mean nighttime temp.	-1.53338539600372	0.504858119362148
490	Mean nighttime temp.	-2.59892964363098	0.327313533630845
491	Mean nighttime temp.	-0.986636161804199	0.461234033463773
492	Mean nighttime temp.	1.01886034011841	0.835906833591663
493	Mean nighttime temp.	-3.59237551689148	0.192344049044897
494	Mean nighttime temp.	-2.54093098640442	0.322806344122641
495	Mean nighttime temp.	-4.36185789108276	0.288423229161634
496	Mean nighttime temp.	-0.0301844906061888	0.657599962756736
497	Mean nighttime temp.	-4.10034656524658	0.35163799819333
498	Mean nighttime temp.	-1.61193978786469	0.424450092629292
499	Mean nighttime temp.	0.482189893722534	0.645366394881305
500	Mean nighttime temp.	-3.4794225692749	0.326607132642415
501	Mean nighttime temp.	-2.69325470924377	0.21362846443912
502	Mean nighttime temp.	0.782377362251282	0.742557735041376
503	Mean nighttime temp.	-0.892497539520264	0.516440679022626
504	Mean nighttime temp.	-1.67505705356598	0.439152557807702
505	Mean nighttime temp.	-0.539996862411499	0.483286669813431
506	Mean nighttime temp.	-1.0522575378418	0.549691966767265
507	Mean nighttime temp.	0.961278021335602	0.755615369714797
508	Mean nighttime temp.	-0.188680276274681	0.648691998289261
509	Mean nighttime temp.	0.625551462173462	0.716389268037365
510	Mean nighttime temp.	-0.830404818058014	0.530873309195324
511	Mean nighttime temp.	0.680360913276672	0.756923372862052
512	Mean nighttime temp.	-1.09255611896515	0.524609898717503
513	Mean nighttime temp.	1.04402327537537	0.727666204972065
514	Mean nighttime temp.	-0.63105320930481	0.572969448869319
515	Mean nighttime temp.	0.452345162630081	0.764925107067952
516	Mean nighttime temp.	1.35246586799622	0.82376583890137
517	Mean nighttime temp.	-2.30798959732056	0.415969326332796
518	Mean nighttime temp.	-2.62386178970337	0.225558901209878
519	Mean nighttime temp.	1.48611211776733	0.91522549824125
520	Mean nighttime temp.	-1.21392726898193	0.48372111411683
521	Mean nighttime temp.	-2.96354389190674	0.132276117201579
522	Mean nighttime temp.	0.661342322826385	0.785984572986045
523	Mean nighttime temp.	-0.730570375919342	0.490062659812572
524	Mean nighttime temp.	0.549726903438568	0.645375273537296
525	Mean nighttime temp.	-1.34909605979919	0.477947466602657
526	Mean nighttime temp.	0.628564238548279	0.652289030331092
527	Mean nighttime temp.	-3.0420937538147	0.34533094041013
528	Mean nighttime temp.	-2.62916254997253	0.379123728954454
529	Mean nighttime temp.	-3.19899773597717	0.248138627400566
530	Mean nighttime temp.	-2.88047027587891	0.306343708115599
531	Mean nighttime temp.	-2.50032377243042	0.412001315788109
532	Mean nighttime temp.	-1.86592018604279	0.411506985769375
533	Mean nighttime temp.	0.795627057552338	0.773285953197897
534	Mean nighttime temp.	0.323694229125977	0.710034883711231
535	Mean nighttime temp.	-3.94713401794434	0.276036508978518
536	Mean nighttime temp.	0.538370370864868	0.778104283160796
537	Mean nighttime temp.	0.563162982463837	0.812401818754137
538	Mean nighttime temp.	0.64672726392746	0.813431580948813
539	Mean nighttime temp.	0.980068981647491	0.823008769778516
540	Mean nighttime temp.	0.674296617507935	0.786207327290256
541	Mean nighttime temp.	0.419432163238525	0.773305126360845
542	Mean nighttime temp.	0.812379598617554	0.774074366597444
543	Mean nighttime temp.	0.660925984382629	0.733446511890473
544	Mean nighttime temp.	-3.33950209617615	0.403139929741707
545	Mean nighttime temp.	-3.19955611228943	0.167733636710087
546	Mean nighttime temp.	-1.17706108093262	0.531506953640236
547	Mean nighttime temp.	0.880121767520905	0.732602605799031
548	Mean nighttime temp.	0.252456724643707	0.629211485829035
549	Mean nighttime temp.	-2.73108839988708	0.326528320611674
550	Mean nighttime temp.	-0.872853875160217	0.501755039665648
551	Mean nighttime temp.	0.790980160236359	0.795548777329868
552	Mean nighttime temp.	-0.400181084871292	0.621836812002142
553	Mean nighttime temp.	-3.06283140182495	0.182204730945751
554	Mean nighttime temp.	1.36366415023804	0.903948814396158
555	Mean nighttime temp.	0.782654404640198	0.724138558403309
556	Mean nighttime temp.	-0.123251765966415	0.615497106836355
557	Mean nighttime temp.	0.633442461490631	0.74032149021484
558	Mean nighttime temp.	0.556359767913818	0.669831850579626
559	Mean nighttime temp.	-2.84291744232178	0.347511282666507
560	Mean nighttime temp.	0.743189692497253	0.732424646330269
561	Mean nighttime temp.	-2.9042751789093	0.39347244979277
562	Mean nighttime temp.	0.227924153208733	0.642086344194088
563	Mean nighttime temp.	-0.744147658348083	0.476002601842496
564	Mean nighttime temp.	-3.05730748176575	0.149209927096674
565	Mean nighttime temp.	-2.08239316940308	0.329319912373662
566	Mean nighttime temp.	-2.20626425743103	0.245040407251772
567	Mean nighttime temp.	-1.07524240016937	0.513567828370484
568	Mean nighttime temp.	-1.85384905338287	0.363610949799013
569	Mean nighttime temp.	-1.21648037433624	0.446062173394832
570	Mean nighttime temp.	0.855473220348358	0.745802185892146
571	Mean nighttime temp.	-1.16600477695465	0.539967161824248
572	Mean nighttime temp.	-0.81936240196228	0.536784683107074
573	Mean nighttime temp.	-0.949909687042236	0.534652405152032
574	Mean nighttime temp.	-2.95005536079407	0.157371742780149
575	Mean nighttime temp.	0.742847561836243	0.697090748592839
576	Mean nighttime temp.	1.51177954673767	0.85455809377728
577	Mean nighttime temp.	-3.17558741569519	0.192967901658198
578	Mean nighttime temp.	0.30251082777977	0.681152091427642
579	Mean nighttime temp.	1.02635312080383	0.682039306749752
580	Mean nighttime temp.	-2.52777934074402	0.381786260618892
581	Mean nighttime temp.	-0.769561469554901	0.481603739215279
582	Mean nighttime temp.	0.661696493625641	0.664030551331669
583	Mean nighttime temp.	-2.86963582038879	0.211380329106222
584	Mean nighttime temp.	-3.11778283119202	0.260041757165139
585	Mean nighttime temp.	-3.12626457214355	0.262208099958769
586	Mean nighttime temp.	2.33775758743286	0.811927966718517
587	Mean nighttime temp.	0.134211137890816	0.712960200404837
588	Mean nighttime temp.	1.28986895084381	0.763213791091989
589	Mean nighttime temp.	0.158013388514519	0.718929512407609
590	Mean nighttime temp.	-3.2173330783844	0.173832238606228
591	Mean nighttime temp.	-3.43055129051208	0.165900457269517
592	Mean nighttime temp.	0.737834572792053	0.730968411246071
593	Mean nighttime temp.	0.832170963287354	0.766454997346312
594	Mean nighttime temp.	-0.015316572971642	0.607317674744282
595	Mean nighttime temp.	-1.21984088420868	0.498253382525067
596	Mean nighttime temp.	-2.55429816246033	0.397775244238088
597	Mean nighttime temp.	1.5416647195816	0.810857478469912
598	Mean nighttime temp.	-0.173820078372955	0.634684171087741
599	Mean nighttime temp.	1.30514645576477	0.854395346308886
600	Mean nighttime temp.	0.133397132158279	0.626091707899462
601	Mean nighttime temp.	-0.743965029716492	0.56208964181737
602	Mean nighttime temp.	-2.61900091171265	0.339144422304551
603	Mean nighttime temp.	0.18491792678833	0.729716239371365
604	Mean nighttime temp.	0.381679594516754	0.711465042815278
605	Mean nighttime temp.	-3.80461406707764	0.321799474619143
606	Mean nighttime temp.	0.490656703710556	0.716063368157204
607	Mean nighttime temp.	0.444177687168121	0.680821432416923
608	Mean nighttime temp.	0.762091934680939	0.723807148890296
609	Mean nighttime temp.	1.69959688186646	0.856844214082386
610	Mean nighttime temp.	-1.07510316371918	0.451372644108553
611	Mean nighttime temp.	1.61643826961517	0.816935161319069
612	Mean nighttime temp.	-2.10865354537964	0.370624303760488
613	Mean nighttime temp.	-2.93180394172668	0.306525860808646
614	Mean nighttime temp.	0.716794908046722	0.645038201507548
615	Mean nighttime temp.	-2.45922231674194	0.283040329171485
616	Mean nighttime temp.	1.02751982212067	0.785420169185946
617	Mean nighttime temp.	-0.639100849628448	0.505822653526517
618	Mean nighttime temp.	-2.47904920578003	0.300372314483176
619	Mean nighttime temp.	-3.57671332359314	0.246222739639702
620	Mean nighttime temp.	-2.46726846694946	0.39930216557227
621	Mean nighttime temp.	0.49080628156662	0.639856345972871
622	Mean nighttime temp.	-2.88779139518738	0.339077590863034
623	Mean nighttime temp.	-0.409246116876602	0.597882163626732
624	Mean nighttime temp.	-1.02616691589355	0.538462660083397
625	Mean nighttime temp.	-2.54360461235046	0.0726062915039355
626	Mean nighttime temp.	-2.82226252555847	0.411409832848491
627	Mean nighttime temp.	-0.276096701622009	0.593983135785121
628	Mean nighttime temp.	-0.768238544464111	0.545371275129071
629	Mean nighttime temp.	0.58148592710495	0.74716314519984
630	Mean nighttime temp.	0.850024938583374	0.762813742490002
631	Mean nighttime temp.	0.863296806812286	0.693533766461725
632	Mean nighttime temp.	0.394488483667374	0.731009698719115
633	Mean nighttime temp.	0.618213295936584	0.751697182688845
634	Mean nighttime temp.	-2.34671330451965	0.324045131715764
635	Mean nighttime temp.	1.04773759841919	0.688769095640064
636	Mean nighttime temp.	-2.34008121490479	0.335475455991321
637	Mean nighttime temp.	0.602262556552887	0.688469245545088
638	Mean nighttime temp.	-1.09850883483887	0.561849041469132
639	Mean nighttime temp.	-3.06656765937805	0.23699187693482
640	Mean nighttime temp.	0.258180379867554	0.640948103462276
641	Mean nighttime temp.	-1.01671767234802	0.528174954890885
642	Mean nighttime temp.	-2.04689192771912	0.40591805414883
643	Mean nighttime temp.	0.799307227134705	0.733825540434105
644	Mean nighttime temp.	0.907142579555511	0.787162077583193
645	Mean nighttime temp.	-3.67733883857727	0.305261699428827
646	Mean nighttime temp.	0.286602139472961	0.709515947395857
647	Mean nighttime temp.	-0.480692535638809	0.484703004932573
648	Mean nighttime temp.	-2.67871594429016	0.327929304111378
649	Mean nighttime temp.	-3.09542512893677	0.164601070744434
650	Mean nighttime temp.	-2.72625589370728	0.333267268675719
651	Mean nighttime temp.	-3.08876848220825	0.19567909589079
652	Mean nighttime temp.	-2.85093212127686	0.392549777021633
653	Mean nighttime temp.	1.02612054347992	0.697976506065058
654	Mean nighttime temp.	0.784550666809082	0.729986980814137
655	Mean nighttime temp.	-1.09681582450867	0.515000014564961
656	Mean nighttime temp.	-1.88600826263428	0.375799174567581
657	Mean nighttime temp.	0.601613104343414	0.727724793961259
658	Mean nighttime temp.	0.434173852205276	0.670118962911132
659	Mean nighttime temp.	-3.09694457054138	0.159626109847914
660	Mean nighttime temp.	0.784331738948822	0.787592048030406
661	Mean nighttime temp.	0.412404179573059	0.679843360496487
662	Mean nighttime temp.	-2.27482604980469	0.451936470582362
663	Mean nighttime temp.	0.635146975517273	0.736145092306321
664	Mean nighttime temp.	0.946996569633484	0.754959184298835
665	Mean nighttime temp.	1.33948934078217	0.821270304252084
666	Mean nighttime temp.	1.19231796264648	0.825863540191825
667	Mean nighttime temp.	0.0294214636087418	0.648707762277981
668	Mean nighttime temp.	1.77589154243469	0.666823630261994
669	Mean nighttime temp.	-0.87360692024231	0.521145781582947
670	Mean nighttime temp.	-0.992899835109711	0.544523308808213
671	Mean nighttime temp.	1.65825474262238	0.898694790763989
672	Mean nighttime temp.	-2.4077320098877	0.339987609221425
673	Mean nighttime temp.	0.378633975982666	0.731170872910451
674	Mean nighttime temp.	-1.99533414840698	0.38443510006326
675	Mean nighttime temp.	-3.20660066604614	0.311075184043756
676	Mean nighttime temp.	0.762545585632324	0.655790461972904
677	Mean nighttime temp.	0.340336292982101	0.690092570888419
678	Mean nighttime temp.	-2.12195611000061	0.437147143473916
679	Mean nighttime temp.	1.3631579875946	0.811625225295948
680	Mean nighttime temp.	0.565195739269257	0.687905435355159
681	Mean nighttime temp.	0.278230905532837	0.769043232546022
682	Mean nighttime temp.	0.509259641170502	0.765112599939544
683	Mean nighttime temp.	0.716569423675537	0.789888970681712
684	Mean nighttime temp.	-3.02975273132324	0.262678593539159
685	Mean nighttime temp.	1.40899384021759	0.799644029579866
686	Mean nighttime temp.	0.59286367893219	0.688410328446235
687	Mean nighttime temp.	-1.14985418319702	0.447626850438422
688	Mean nighttime temp.	0.698837459087372	0.684953669715864
689	Mean nighttime temp.	0.561278522014618	0.686465901434722
690	Mean nighttime temp.	-3.25484228134155	0.135046330886041
691	Mean nighttime temp.	0.546034932136536	0.72022769304244
692	Mean nighttime temp.	-2.10388612747192	0.412447453588114
693	Mean nighttime temp.	-0.85850727558136	0.469779740122381
694	Mean nighttime temp.	-2.97484707832336	0.324669417536197
695	Mean nighttime temp.	-0.894144058227539	0.517928160943817
696	Mean nighttime temp.	-0.844087779521942	0.563183592575707
697	Mean nighttime temp.	0.32162618637085	0.635093359036667
698	Mean nighttime temp.	-3.22488021850586	0.295226517875745
699	Mean nighttime temp.	0.853391408920288	0.68378729434407
700	Mean nighttime temp.	0.326859712600708	0.632170746054157
701	Mean nighttime temp.	-1.34304809570312	0.555284547948918
702	Mean nighttime temp.	-1.99540138244629	0.369689120485054
703	Mean nighttime temp.	-0.810324311256409	0.519950811047583
704	Mean nighttime temp.	0.0779602006077766	0.721001941175243
705	Mean nighttime temp.	-1.21779787540436	0.487043711695126
706	Mean nighttime temp.	-2.32149600982666	0.399292848831901
707	Mean nighttime temp.	0.199133545160294	0.685304454762461
708	Mean nighttime temp.	1.94385385513306	0.854809915607548
709	Mean nighttime temp.	-0.0180417560040951	0.648765220152066
710	Mean nighttime temp.	0.240898355841637	0.681896109800222
711	Mean nighttime temp.	-0.125042945146561	0.704464942373226
712	Mean nighttime temp.	1.08892810344696	0.776376499776919
713	Mean nighttime temp.	-0.473579406738281	0.600961022216653
714	Mean nighttime temp.	-4.43631362915039	0.251286409027691
715	Mean nighttime temp.	-1.14400351047516	0.440821565709572
716	Mean nighttime temp.	-3.63217878341675	0.19098840330411
717	Mean nighttime temp.	-2.16168260574341	0.392022502628226
718	Mean nighttime temp.	-0.875011324882507	0.508003810307611
719	Mean nighttime temp.	0.311921268701553	0.738049746272525
720	Mean nighttime temp.	-0.510335505008698	0.593343209869997
721	Mean nighttime temp.	2.43509197235107	0.937071955411986
722	Mean nighttime temp.	-1.04527842998505	0.554055308862923
723	Mean nighttime temp.	0.969837367534637	0.791724219969863
724	Mean nighttime temp.	-2.93762111663818	0.14994435116915
725	Mean nighttime temp.	-3.94952797889709	0.252429512015164
726	Mean nighttime temp.	0.169510900974274	0.669603756590976
727	Mean nighttime temp.	-0.392997235059738	0.612679282379155
728	Mean nighttime temp.	0.613105535507202	0.781696557326309
729	Mean nighttime temp.	-3.22401809692383	0.307202757773617
730	Mean nighttime temp.	-1.09455025196075	0.458849339670621
731	Mean nighttime temp.	1.36582410335541	0.8098924416311
732	Mean nighttime temp.	-2.63584232330322	0.341308686127544
733	Mean nighttime temp.	-3.10494208335876	0.269575879579305
734	Mean nighttime temp.	0.232533439993858	0.706805617856731
735	Mean nighttime temp.	-2.31889820098877	0.169783656850018
736	Mean nighttime temp.	-1.11012208461761	0.535795935011627
737	Mean nighttime temp.	-1.99474167823792	0.420627084166688
738	Mean nighttime temp.	0.996464252471924	0.772192772336374
739	Mean nighttime temp.	-3.98646211624146	0.192202915372175
740	Mean nighttime temp.	-2.56913876533508	0.279139289261526
741	Mean nighttime temp.	2.09151530265808	0.845210634123517
742	Mean nighttime temp.	2.48457646369934	0.824352711686151
743	Mean nighttime temp.	1.13842928409576	0.823028286340731
744	Mean nighttime temp.	-2.79317688941956	0.204891221535569
745	Mean nighttime temp.	1.62028992176056	0.834037432770426
746	Mean nighttime temp.	0.76028174161911	0.772706305447285
747	Mean nighttime temp.	-0.264814883470535	0.64381871263754
748	Mean nighttime temp.	-0.720082581043243	0.568190554439226
749	Mean nighttime temp.	-0.565806448459625	0.488225675066864
750	Mean nighttime temp.	-2.40176606178284	0.379295998255292
751	Mean nighttime temp.	-0.810604095458984	0.474789502881216
752	Mean nighttime temp.	-1.77539932727814	0.465739617752302
753	Mean nighttime temp.	-3.11003398895264	0.299904901305105
754	Mean nighttime temp.	-3.01895523071289	0.0930010897073966
755	Mean nighttime temp.	1.70283091068268	0.808432630482035
756	Mean nighttime temp.	1.57870995998383	0.823022722774114
757	Mean nighttime temp.	-1.28285932540894	0.504691107490095
758	Mean nighttime temp.	0.955166637897491	0.81052507620096
759	Mean nighttime temp.	-1.3982470035553	0.45109857082385
760	Mean nighttime temp.	-0.567733824253082	0.588764542679149
761	Mean nighttime temp.	0.2362399995327	0.731782010944952
762	Mean nighttime temp.	-2.60704326629639	0.300769611713722
763	Mean nighttime temp.	-0.272591888904572	0.617925245365811
764	Mean nighttime temp.	0.314290434122086	0.704750326328292
765	Mean nighttime temp.	-1.0337860584259	0.551090135449559
766	Mean nighttime temp.	0.925719857215881	0.808815841814069
767	Mean nighttime temp.	-1.96063494682312	0.282269169585182
768	Mean nighttime temp.	0.865485727787018	0.83199402115552
769	Mean nighttime temp.	0.835787057876587	0.83935872819914
770	Mean nighttime temp.	-2.37120461463928	0.381038300214928
771	Mean nighttime temp.	-0.955315828323364	0.503811993154189
772	Mean nighttime temp.	-3.6325945854187	0.201896096243196
773	Mean nighttime temp.	0.796000957489014	0.770652942214252
774	Mean nighttime temp.	-3.30601215362549	0.234686627584849
775	Mean nighttime temp.	-0.0964647680521011	0.604126012086699
776	Mean nighttime temp.	-0.458337306976318	0.574463980691749
777	Mean nighttime temp.	-4.2905707359314	0.166355723528563
778	Mean nighttime temp.	-1.43078982830048	0.431621508051667
779	Mean nighttime temp.	-1.1423978805542	0.510750069853737
780	Mean nighttime temp.	0.564085066318512	0.769262166248148
781	Mean nighttime temp.	-2.5386700630188	0.166224821000858
782	Mean nighttime temp.	-0.142119109630585	0.642594835301749
783	Mean nighttime temp.	-3.73254442214966	0.168460831466817
784	Mean nighttime temp.	0.897961914539337	0.777011130120057
785	Mean nighttime temp.	-1.38015139102936	0.515724256021739
786	Mean nighttime temp.	-1.06722772121429	0.517466052866228
787	Mean nighttime temp.	-1.11403167247772	0.542417188402642
788	Mean nighttime temp.	-0.877533435821533	0.512702757190274
789	Mean nighttime temp.	-0.692661702632904	0.568869515083141
790	Mean nighttime temp.	0.971576809883118	0.77062643910231
791	Mean nighttime temp.	-1.50865232944489	0.490946859054278
792	Mean nighttime temp.	-2.37691211700439	0.452688057240588
793	Mean nighttime temp.	0.643578171730042	0.712814364957801
794	Mean nighttime temp.	-0.896305322647095	0.562162483303223
795	Mean nighttime temp.	-0.805712819099426	0.507942034125068
796	Mean nighttime temp.	-0.768603146076202	0.565913823522673
797	Mean nighttime temp.	-2.92561149597168	0.294427177457173
798	Mean nighttime temp.	1.12046802043915	0.810322032776711
799	Mean nighttime temp.	0.275509089231491	0.705927717929878
800	Mean nighttime temp.	-2.31508255004883	0.408554511574557
801	Mean nighttime temp.	-0.918749213218689	0.546307134526326
802	Mean nighttime temp.	1.27734100818634	0.851906130768594
803	Mean nighttime temp.	0.313631683588028	0.674221392136508
804	Mean nighttime temp.	-0.188821747899055	0.604069460849897
805	Mean nighttime temp.	-3.50564050674438	0.289531356699223
806	Mean nighttime temp.	1.05658543109894	0.824816110900542
807	Mean nighttime temp.	0.746463358402252	0.754657630161853
808	Mean nighttime temp.	0.303736418485641	0.76619642045419
809	Mean nighttime temp.	-0.784572601318359	0.570162390512548
810	Mean nighttime temp.	-2.39829325675964	0.334434507162884
811	Mean nighttime temp.	0.546689033508301	0.646481829465246
812	Mean nighttime temp.	-1.16358470916748	0.473214305470948
813	Mean nighttime temp.	-0.979958176612854	0.522815701478242
814	Mean nighttime temp.	-2.47816896438599	0.366288999457993
815	Mean nighttime temp.	-2.92763781547546	0.331796671888276
816	Mean nighttime temp.	1.17777788639069	0.808389880692683
817	Mean nighttime temp.	-2.4993462562561	0.410815412050927
818	Mean nighttime temp.	-2.20878791809082	0.369938659085148
819	Mean nighttime temp.	-4.13713502883911	0.186660548461764
820	Mean nighttime temp.	-0.350131154060364	0.59978433960683
821	Mean nighttime temp.	1.39570128917694	0.809058183283484
822	Mean nighttime temp.	-3.25097751617432	0.11349569117958
823	Mean nighttime temp.	0.0581827238202095	0.625236733612537
824	Mean nighttime temp.	-1.03693532943726	0.487674374874229
825	Mean nighttime temp.	-2.8986964225769	0.360804610296208
826	Mean nighttime temp.	0.567476570606232	0.706116689593851
827	Mean nighttime temp.	-2.18339896202087	0.39419167919428
828	Mean nighttime temp.	-0.622560918331146	0.476249023515135
829	Mean nighttime temp.	0.488695204257965	0.699264258850069
830	Mean nighttime temp.	-3.60399508476257	0.1586277482746
831	Mean nighttime temp.	-0.878410875797272	0.513298503817372
832	Mean nighttime temp.	0.7584308385849	0.6730617770263
833	Mean nighttime temp.	-1.42294573783875	0.512490365465156
834	Mean nighttime temp.	-3.2281596660614	0.156778820354506
835	Mean nighttime temp.	1.10474288463593	0.77159615235962
836	Mean nighttime temp.	1.28703784942627	0.791326764165549
837	Mean nighttime temp.	0.706808984279633	0.676222793166325
838	Mean nighttime temp.	0.0516483969986439	0.707768371325277
839	Mean nighttime temp.	1.49640798568726	0.871459014095843
840	Mean nighttime temp.	-0.255592197179794	0.62491789185306
841	Mean nighttime temp.	-3.52721571922302	0.171998916382595
842	Mean nighttime temp.	0.834233820438385	0.811471577249758
843	Mean nighttime temp.	-0.770944237709045	0.563301187721914
844	Mean nighttime temp.	1.27650690078735	0.798841490761505
845	Mean nighttime temp.	-1.0620721578598	0.473535266534185
846	Mean nighttime temp.	-2.76463794708252	0.352638034239471
847	Mean nighttime temp.	-3.15263605117798	0.290301724992357
848	Mean nighttime temp.	-1.30155801773071	0.5168598211377
849	Mean nighttime temp.	-2.09495854377747	0.404373131785051
850	Mean nighttime temp.	0.939379394054413	0.801175811105893
851	Mean nighttime temp.	0.39713191986084	0.803094082654828
852	Mean nighttime temp.	-1.15474331378937	0.520744689802975
853	Mean nighttime temp.	0.0727513059973717	0.709369284269111
854	Mean nighttime temp.	1.40886628627777	0.815940891457917
855	Mean nighttime temp.	-3.58580946922302	0.34235063786245
856	Mean nighttime temp.	-0.133442744612694	0.625101767600606
857	Mean nighttime temp.	-0.405663728713989	0.650782772267445
858	Mean nighttime temp.	-1.18376708030701	0.490884689339105
859	Mean nighttime temp.	-0.765724778175354	0.564368085824561
860	Mean nighttime temp.	0.137086451053619	0.692081624726464
861	Mean nighttime temp.	1.17026054859161	0.833689262336906
862	Mean nighttime temp.	-3.75711178779602	0.175062432861681
863	Mean nighttime temp.	0.0083719827234745	0.615501996452908
864	Mean nighttime temp.	-0.933891952037811	0.497555920043606
865	Mean nighttime temp.	-1.30691528320312	0.54340281419121
866	Mean nighttime temp.	1.22636210918427	0.789067074196639
867	Mean nighttime temp.	0.534623742103577	0.77966018921665
868	Mean nighttime temp.	0.549794495105743	0.76956930949802
869	Mean nighttime temp.	0.864107191562653	0.799872014124827
870	Mean nighttime temp.	0.791459083557129	0.786127598288178
871	Mean nighttime temp.	0.570117473602295	0.775857218173349
872	Mean nighttime temp.	-1.13017725944519	0.459791108621424
873	Mean nighttime temp.	0.539538443088531	0.693657598209057
874	Mean nighttime temp.	-1.11186265945435	0.553554553889337
875	Mean nighttime temp.	0.787877798080444	0.725688214380173
876	Mean nighttime temp.	-0.953390955924988	0.517291273302706
877	Mean nighttime temp.	-2.16772270202637	0.282604600234816
878	Mean nighttime temp.	1.12994718551636	0.901143200294636
879	Mean nighttime temp.	1.4497435092926	0.757557273086906
880	Mean nighttime temp.	-0.864883601665497	0.515268819762361
881	Mean nighttime temp.	0.890258431434631	0.827617281494203
882	Mean nighttime temp.	-3.31822609901428	0.105608038733364
883	Mean nighttime temp.	-2.99683403968811	0.25823325211497
884	Mean nighttime temp.	-0.0913384780287743	0.622059597892845
885	Mean nighttime temp.	-2.20356845855713	0.384890604424331
886	Mean nighttime temp.	-0.340555340051651	0.591346314764815
887	Mean nighttime temp.	1.29561710357666	0.68101855626486
888	Mean nighttime temp.	-3.00561928749084	0.424698225646897
889	Mean nighttime temp.	-0.371139913797379	0.582039095563306
890	Mean nighttime temp.	-2.41805481910706	0.0770074317053475
891	Mean nighttime temp.	-0.999226629734039	0.497898416198244
892	Mean nighttime temp.	0.453910142183304	0.67230999958036
893	Mean nighttime temp.	-1.9941942691803	0.31384222339053
894	Mean nighttime temp.	0.540299713611603	0.653332088377198
895	Mean nighttime temp.	1.07348597049713	0.810606102747138
896	Mean nighttime temp.	-0.566389799118042	0.577965462160988
897	Mean nighttime temp.	-3.00755405426025	0.10422140981517
898	Mean nighttime temp.	-2.72117161750793	0.381008263317777
899	Mean nighttime temp.	-2.86559128761292	0.276723436018946
900	Mean nighttime temp.	-0.10716936737299	0.616505281553484
901	Mean nighttime temp.	-0.65172678232193	0.54712947482634
902	Mean nighttime temp.	0.53676176071167	0.736402445670781
903	Mean nighttime temp.	-1.01837337017059	0.504485871831089
904	Mean nighttime temp.	-1.20582389831543	0.505470599620973
905	Mean nighttime temp.	-1.74733352661133	0.408088326670044
906	Mean nighttime temp.	1.33956456184387	0.800383127737563
907	Mean nighttime temp.	-1.23885631561279	0.535907370472532
908	Mean nighttime temp.	-1.8665269613266	0.405458936555863
909	Mean nighttime temp.	-0.886309921741486	0.501473316149113
910	Mean nighttime temp.	-3.27469778060913	0.190903849389635
911	Mean nighttime temp.	1.20029544830322	0.827339032926322
912	Mean nighttime temp.	1.03000891208649	0.762359650730401
913	Mean nighttime temp.	-2.69105744361877	0.203118957685698
914	Mean nighttime temp.	-3.50608253479004	0.417149806908572
915	Mean nighttime temp.	-1.07787680625916	0.526860449705238
916	Mean nighttime temp.	-0.0253512039780617	0.603731189436571
917	Mean nighttime temp.	1.52262198925018	0.837194433531529
918	Mean nighttime temp.	-3.98905730247498	0.147113744610511
919	Mean nighttime temp.	-3.38805675506592	0.167142789789656
920	Mean nighttime temp.	0.373984038829803	0.70247448356323
921	Mean nighttime temp.	0.304614096879959	0.713106296564546
922	Mean nighttime temp.	-0.544602572917938	0.57684757934584
923	Mean nighttime temp.	0.607783377170563	0.777711450027057
924	Mean nighttime temp.	-1.50972425937653	0.443265687437386
925	Mean nighttime temp.	0.893080651760101	0.748081787281891
926	Mean nighttime temp.	-3.11609935760498	0.349732293840417
927	Mean nighttime temp.	0.728627443313599	0.779362034547462
928	Mean nighttime temp.	1.08170926570892	0.731392741694937
929	Mean nighttime temp.	0.686963260173798	0.772079960839395
930	Mean nighttime temp.	0.301862895488739	0.72883074664171
931	Mean nighttime temp.	-1.81483829021454	0.4219374802059
932	Mean nighttime temp.	-1.58872985839844	0.433179384513795
933	Mean nighttime temp.	-3.04505157470703	0.316709297454089
934	Mean nighttime temp.	-3.01465153694153	0.333044594267645
935	Mean nighttime temp.	0.539384424686432	0.714430727669684
936	Mean nighttime temp.	1.194340467453	0.851679817304017
937	Mean nighttime temp.	-2.63001537322998	0.279288821944376
938	Mean nighttime temp.	-1.35051941871643	0.527721627842207
939	Mean nighttime temp.	-1.06566572189331	0.500850150155777
940	Mean nighttime temp.	-0.598151862621307	0.571166438999353
941	Mean nighttime temp.	-1.17727279663086	0.505551424681898
942	Mean nighttime temp.	-0.625918030738831	0.465330587867469
943	Mean nighttime temp.	-1.71238934993744	0.391611633213235
944	Mean nighttime temp.	-1.95428931713104	0.359847295645965
945	Mean nighttime temp.	-0.606223881244659	0.574634308049834
946	Mean nighttime temp.	-1.69146990776062	0.395186679863631
947	Mean nighttime temp.	-0.721376180648804	0.460224296258024
948	Mean nighttime temp.	1.25893366336823	0.754966369054916
949	Mean nighttime temp.	1.59230506420135	0.840312756550923
950	Mean nighttime temp.	-2.50684261322021	0.237379832496653
951	Mean nighttime temp.	-1.70483136177063	0.33110692611103
952	Mean nighttime temp.	-2.21643280982971	0.291330949400669
953	Mean nighttime temp.	1.48842656612396	0.68469163970197
954	Mean nighttime temp.	-1.13794577121735	0.539921650394222
955	Mean nighttime temp.	-1.10861194133759	0.523121874560976
956	Mean nighttime temp.	-3.14095568656921	0.24753644967829
957	Mean nighttime temp.	0.598344802856445	0.782615125084376
958	Mean nighttime temp.	0.620213687419891	0.775783383855607
959	Mean nighttime temp.	0.426492124795914	0.770673678113211
960	Mean nighttime temp.	-0.903223514556885	0.543684164188803
961	Mean nighttime temp.	-0.696663439273834	0.471990123715421
962	Mean nighttime temp.	1.69269609451294	0.787748082815638
963	Mean nighttime temp.	0.992805600166321	0.777828379754954
964	Mean nighttime temp.	-0.920805275440216	0.51376103129218
965	Mean nighttime temp.	-3.23309421539307	0.326288967524769
966	Mean nighttime temp.	0.568073749542236	0.741491590767305
967	Mean nighttime temp.	-2.50212574005127	0.392590067694136
968	Mean nighttime temp.	-3.11617112159729	0.265026251744384
969	Mean nighttime temp.	0.594215512275696	0.695968340779501
970	Mean nighttime temp.	0.268796026706696	0.71402110894496
971	Mean nighttime temp.	1.59229040145874	0.844901971605583
972	Mean nighttime temp.	0.646905362606049	0.76292006020651
973	Mean nighttime temp.	0.84101414680481	0.744795628598856
974	Mean nighttime temp.	0.977887749671936	0.745208412465378
975	Mean nighttime temp.	0.99531227350235	0.818535513280745
976	Mean nighttime temp.	-1.50339424610138	0.514504655088506
977	Mean nighttime temp.	-2.26912975311279	0.225233508331702
978	Mean nighttime temp.	-0.376134753227234	0.57899741606653
979	Mean nighttime temp.	-2.08869671821594	0.40259615421703
980	Mean nighttime temp.	1.18736743927002	0.760355630186795
981	Mean nighttime temp.	-1.05665349960327	0.487127536888455
982	Mean nighttime temp.	1.07834112644196	0.805077007925486
983	Mean nighttime temp.	0.248940274119377	0.725910153828536
984	Mean nighttime temp.	0.977543234825134	0.802396820445621
985	Mean nighttime temp.	0.739960074424744	0.785895364097529
986	Mean nighttime temp.	-2.37585115432739	0.395724963680029
987	Mean nighttime temp.	-0.814386785030365	0.476721544936947
988	Mean nighttime temp.	-2.52025985717773	0.411146399259419
989	Mean nighttime temp.	-2.84677004814148	0.180945583731552
990	Mean nighttime temp.	1.84328043460846	0.873489616929546
991	Mean nighttime temp.	0.698666214942932	0.643389868278849
992	Mean nighttime temp.	-2.84753966331482	0.256221842484771
993	Mean nighttime temp.	0.775773704051971	0.746054103747946
994	Mean nighttime temp.	1.49472308158875	0.750289808527331
995	Mean nighttime temp.	-0.435633659362793	0.579601670507818
996	Mean nighttime temp.	0.266409903764725	0.683735677551985
997	Mean nighttime temp.	0.678993761539459	0.781688206978884
998	Mean nighttime temp.	0.210854798555374	0.778860523937919
999	Mean nighttime temp.	-3.98721218109131	0.293013208598038
1000	Mean nighttime temp.	0.809456408023834	0.756956259001835
1001	Mean nighttime temp.	-0.914734482765198	0.486560685585071
1002	Mean nighttime temp.	0.750156939029694	0.742186955489958
1003	Mean nighttime temp.	-1.52115547657013	0.458484654142882
1004	Mean nighttime temp.	1.1348192691803	0.800317066528546
1005	Mean nighttime temp.	0.607686400413513	0.746813636494653
1006	Mean nighttime temp.	1.74737465381622	0.848450593542164
1007	Mean nighttime temp.	-2.91817760467529	0.231207163469006
1008	Mean nighttime temp.	-4.07832860946655	0.128008087878075
1009	Mean nighttime temp.	-0.54406201839447	0.550126780583384
1010	Mean nighttime temp.	-1.10740232467651	0.472445163002063
1011	Mean nighttime temp.	0.959199965000153	0.63214705555778
1012	Mean nighttime temp.	-2.61292004585266	0.0997540349948953
1013	Mean nighttime temp.	-2.59747910499573	0.40178193318018
1014	Mean nighttime temp.	-1.29183650016785	0.44028258834896
1015	Mean nighttime temp.	-0.893987774848938	0.463023762010714
1016	Mean nighttime temp.	-0.45602747797966	0.596229085643137
1017	Mean nighttime temp.	-1.26418650150299	0.538918657874272
1018	Mean nighttime temp.	0.802087187767029	0.666582141517155
1019	Mean nighttime temp.	-1.36375498771667	0.405328836567445
1020	Mean nighttime temp.	-1.14507293701172	0.519472161424307
1021	Mean nighttime temp.	0.874253571033478	0.759236045752702
1022	Mean nighttime temp.	-0.867350876331329	0.458784574295701
1023	Mean nighttime temp.	1.14952957630157	0.773857450307049
1024	Mean nighttime temp.	-3.23713636398315	0.267732442302873
1025	Mean nighttime temp.	-1.93822073936462	0.465726751785424
1026	Mean nighttime temp.	-3.64153361320496	0.097670641237186
1027	Mean nighttime temp.	0.754583835601807	0.663998810508995
1028	Mean nighttime temp.	0.0613854005932808	0.613121035205972
1029	Mean nighttime temp.	0.876233816146851	0.809397232670489
1030	Mean nighttime temp.	-3.57841181755066	0.241072336926102
1031	Mean nighttime temp.	-2.48247885704041	0.284603930820697
1032	Mean nighttime temp.	-3.32770538330078	0.194836493760239
1033	Mean nighttime temp.	-2.96792054176331	0.289721653411675
1034	Mean nighttime temp.	0.430965811014175	0.72009422978824
1035	Mean nighttime temp.	-2.78398108482361	0.252746675048917
1036	Mean nighttime temp.	-1.91681730747223	0.409574035525347
1037	Mean nighttime temp.	-2.89125156402588	0.332489833534627
1038	Mean nighttime temp.	-2.46878933906555	0.337229025668189
1039	Mean nighttime temp.	-1.04759562015533	0.521198828568176
1040	Mean nighttime temp.	-0.945501804351807	0.466859748686149
1041	Mean nighttime temp.	0.608812689781189	0.671313009258733
1042	Mean nighttime temp.	0.740579426288605	0.774538645421915
1043	Mean nighttime temp.	0.845799565315247	0.732437055049914
1044	Mean nighttime temp.	-2.38906741142273	0.419949682821247
1045	Mean nighttime temp.	-0.0576510839164257	0.613547324627036
1046	Mean nighttime temp.	-1.11428904533386	0.519816431998465
1047	Mean nighttime temp.	-0.670143842697144	0.487215710142575
1048	Mean nighttime temp.	1.35561728477478	0.807697937916351
1049	Mean nighttime temp.	-1.87893211841583	0.394358806430294
1050	Mean nighttime temp.	0.785411894321442	0.687282896275703
1051	Mean nighttime temp.	-0.859648585319519	0.512691200675478
1052	Mean nighttime temp.	-2.38482546806335	0.35669999258828
1053	Mean nighttime temp.	-0.783621728420258	0.568024505245051
1054	Mean nighttime temp.	0.374707847833633	0.663988440175109
1055	Mean nighttime temp.	0.295328617095947	0.677416158253849
1056	Mean nighttime temp.	-4.04809141159058	0.346661970301333
1057	Mean nighttime temp.	-0.462380677461624	0.587062064023662
1058	Mean nighttime temp.	-1.22439515590668	0.530150662896021
1059	Mean nighttime temp.	-3.23903822898865	0.141466044332396
1060	Mean nighttime temp.	-2.66856837272644	0.299342560848769
1061	Mean nighttime temp.	-2.94443082809448	0.283314549628546
1062	Mean nighttime temp.	-1.11671102046967	0.51611459838862
1063	Mean nighttime temp.	-2.26713037490845	0.408353424967572
1064	Mean nighttime temp.	-0.956557333469391	0.497948475116808
1065	Mean nighttime temp.	1.87133884429932	0.774016732952483
1066	Mean nighttime temp.	0.044434517621994	0.621845472533463
1067	Mean nighttime temp.	1.65727305412292	0.897521415108382
1068	Mean nighttime temp.	-0.302379131317139	0.582559935935544
1069	Mean nighttime temp.	0.68003123998642	0.786068739170651
1070	Mean nighttime temp.	-2.40224719047546	0.148567617486508
1071	Mean nighttime temp.	0.737466216087341	0.775297237066461
1072	Mean nighttime temp.	-0.791131436824799	0.542669916565898
1073	Mean nighttime temp.	1.3118052482605	0.841468873124398
1074	Mean nighttime temp.	-1.80710446834564	0.377403749345595
1075	Mean nighttime temp.	-0.940874576568604	0.537988547329949
1076	Mean nighttime temp.	-0.951765716075897	0.538736806636444
1077	Mean nighttime temp.	0.03864486515522	0.609781855803385
1078	Mean nighttime temp.	-3.33786797523499	0.173367976706474
1079	Mean nighttime temp.	-3.09603953361511	0.226897578807117
1080	Mean nighttime temp.	-3.00878095626831	0.131756122979521
1081	Mean nighttime temp.	0.925081849098206	0.829274094534096
1082	Mean nighttime temp.	-0.925498187541962	0.556818559945262
1083	Mean nighttime temp.	0.378388255834579	0.647404790510463
1084	Mean nighttime temp.	0.502494156360626	0.735620365741428
1085	Mean nighttime temp.	-1.98771023750305	0.253750230732736
1086	Mean nighttime temp.	-2.92260766029358	0.258527557549714
1087	Mean nighttime temp.	-4.1179027557373	0.304663653698457
1088	Mean nighttime temp.	-1.33645105361938	0.505424323137809
1089	Mean nighttime temp.	0.657946765422821	0.767950309927607
1090	Mean nighttime temp.	-1.32294046878815	0.526991379891731
1091	Mean nighttime temp.	-0.132081657648087	0.614306493250556
1092	Mean nighttime temp.	1.13833117485046	0.683723638349827
1093	Mean nighttime temp.	1.18594408035278	0.723689458573007
1094	Mean nighttime temp.	-0.718738973140717	0.493093176523284
1095	Mean nighttime temp.	-0.428539574146271	0.579948840259972
1096	Mean nighttime temp.	-3.30421304702759	0.249677449709076
1097	Mean nighttime temp.	0.565808355808258	0.712077128119453
1098	Mean nighttime temp.	-3.8462336063385	0.25914133762677
1099	Mean nighttime temp.	-1.7142196893692	0.469358739336746
1100	Mean nighttime temp.	-3.62112879753113	0.26649857616457
1101	Mean nighttime temp.	-1.06504917144775	0.442793157721279
1102	Mean nighttime temp.	-4.37937355041504	0.188283048415243
1103	Mean nighttime temp.	0.400877386331558	0.724607102932474
1104	Mean nighttime temp.	-2.06645846366882	0.410573282396133
1105	Mean nighttime temp.	1.35753965377808	0.783495525452562
1106	Mean nighttime temp.	-1.08504641056061	0.467446202028402
1107	Mean nighttime temp.	-2.90175628662109	0.348261070428566
1108	Mean nighttime temp.	-1.78056168556213	0.427569021917209
1109	Mean nighttime temp.	-1.48996841907501	0.381355385410081
1110	Mean nighttime temp.	-2.85775995254517	0.244357288635487
1111	Mean nighttime temp.	-3.24204516410828	0.235367815792258
1112	Mean nighttime temp.	-3.62381482124329	0.189139863113885
1113	Mean nighttime temp.	-2.72478699684143	0.333588856725082
1114	Mean nighttime temp.	-2.79676008224487	0.372446300409352
1115	Mean nighttime temp.	-2.66521286964417	0.330552225309284
1116	Mean nighttime temp.	1.00397837162018	0.757829101833893
1117	Mean nighttime temp.	0.46437469124794	0.70404150295134
1118	Mean nighttime temp.	-2.27262401580811	0.302848989282351
1119	Mean nighttime temp.	0.88102000951767	0.747682580280423
1120	Mean nighttime temp.	-2.08351373672485	0.252530175551842
1121	Mean nighttime temp.	-1.21498394012451	0.450950484600657
1122	Mean nighttime temp.	-1.38565301895142	0.466325578044557
1123	Mean nighttime temp.	-0.876595556735992	0.525657366390536
1124	Mean nighttime temp.	-2.31321978569031	0.281375709053493
1125	Mean nighttime temp.	-2.40515851974487	0.334708315536938
1126	Mean nighttime temp.	-2.63809537887573	0.300823283276382
1127	Mean nighttime temp.	-3.52934455871582	0.202488570953671
1128	Mean nighttime temp.	0.573614418506622	0.662661753899192
1129	Mean nighttime temp.	0.498385846614838	0.701160433546337
1130	Mean nighttime temp.	-0.609297454357147	0.564823446210373
1131	Mean nighttime temp.	-3.32865810394287	0.171296364628609
1132	Mean nighttime temp.	-1.28663146495819	0.504864215425248
1133	Mean nighttime temp.	-0.317473202943802	0.579438070658623
1134	Mean nighttime temp.	-3.43997120857239	0.105678159680374
1135	Mean nighttime temp.	-1.61639678478241	0.419920470480729
1136	Mean nighttime temp.	0.463265269994736	0.700391486625739
1137	Mean nighttime temp.	-3.0856306552887	0.234045790117301
1138	Mean nighttime temp.	-1.43067061901093	0.435048397579694
1139	Mean nighttime temp.	-1.19852232933044	0.528945405870418
1140	Mean nighttime temp.	-3.11310577392578	0.340865124105676
1141	Mean nighttime temp.	-2.98939514160156	0.317058490425638
1142	Mean nighttime temp.	0.68017303943634	0.735947674813053
1143	Mean nighttime temp.	0.195765271782875	0.657918274264553
1144	Mean nighttime temp.	0.736010253429413	0.803992892854241
1145	Mean nighttime temp.	0.817071259021759	0.749740409736344
1146	Mean nighttime temp.	1.08078789710999	0.810140548610306
1147	Mean nighttime temp.	-2.84912300109863	0.228969301395095
1148	Mean nighttime temp.	0.854553818702698	0.738638207148325
1149	Mean nighttime temp.	0.679097592830658	0.789632016557789
1150	Mean nighttime temp.	-0.598059713840485	0.577573273480439
1151	Mean nighttime temp.	-0.219846785068512	0.616474874892593
1152	Mean nighttime temp.	-3.18790459632874	0.183838004250621
1153	Mean nighttime temp.	-2.16122078895569	0.455514131639882
1154	Mean nighttime temp.	1.00888752937317	0.80782008784097
1155	Mean nighttime temp.	0.569174468517303	0.694395413013082
1156	Mean nighttime temp.	-1.55724692344666	0.367672130649922
1157	Mean nighttime temp.	0.527070939540863	0.799332235062981
1158	Mean nighttime temp.	0.625759184360504	0.827849242651407
1159	Mean nighttime temp.	1.61226737499237	0.809276656857079
1160	Mean nighttime temp.	-4.07543325424194	0.238297527378949
1161	Mean nighttime temp.	0.375836491584778	0.676083285743459
1162	Mean nighttime temp.	-3.88259696960449	0.135087276463619
1163	Mean nighttime temp.	-1.8215948343277	0.391616244613824
1164	Mean nighttime temp.	0.927241802215576	0.800182004866112
1165	Mean nighttime temp.	1.45759475231171	0.735636283527265
1166	Mean nighttime temp.	-3.13862657546997	0.304171464970136
1167	Mean nighttime temp.	-2.43390011787415	0.391292716163403
1168	Mean nighttime temp.	-3.85585689544678	0.261611616326585
1169	Mean nighttime temp.	-1.14682018756866	0.557955478456673
1170	Mean nighttime temp.	0.881322503089905	0.773051425091512
1171	Mean nighttime temp.	-1.15859484672546	0.505783194089057
1172	Mean nighttime temp.	-0.903070747852325	0.51755246731667
1173	Mean nighttime temp.	1.0924117565155	0.829957551515145
1174	Mean nighttime temp.	1.1172262430191	0.795957253412597
1175	Mean nighttime temp.	1.42933404445648	0.861171141432681
1176	Mean nighttime temp.	-3.94753837585449	0.231212084598154
1177	Mean nighttime temp.	-1.8204311132431	0.420785253951369
1178	Mean nighttime temp.	1.12461113929749	0.771185466349081
1179	Mean nighttime temp.	-1.3371045589447	0.436742291157324
1180	Mean nighttime temp.	-3.40037155151367	0.248773058709038
1181	Mean nighttime temp.	0.251913905143738	0.657581693718904
1182	Mean nighttime temp.	-0.951519310474396	0.530265326602992
1183	Mean nighttime temp.	0.868001341819763	0.716779233200952
1184	Mean nighttime temp.	0.948755025863647	0.758976494172083
1185	Mean nighttime temp.	-2.98364973068237	0.326727270490897
1186	Mean nighttime temp.	-1.87497639656067	0.363871745761188
1187	Mean nighttime temp.	-2.90951204299927	0.313559202741339
1188	Mean nighttime temp.	-3.18027210235596	0.214003266287565
1189	Mean nighttime temp.	0.700033903121948	0.740836017790439
1190	Mean nighttime temp.	-3.53683948516846	0.210014050850681
1191	Mean nighttime temp.	1.60927510261536	0.859593080812621
1192	Mean nighttime temp.	1.69017732143402	0.918669132486491
1193	Mean nighttime temp.	0.334308862686157	0.72996503179091
1194	Mean nighttime temp.	-0.839216709136963	0.52807740743024
1195	Mean nighttime temp.	0.734174847602844	0.765735449202896
1196	Mean nighttime temp.	0.878757476806641	0.738971820445011
1197	Mean nighttime temp.	-3.73986387252808	0.266722853378344
1198	Mean nighttime temp.	-0.489885956048965	0.583895930218618
1199	Mean nighttime temp.	-2.40464019775391	0.369318078693183
1200	Mean nighttime temp.	-0.735685646533966	0.510963545883245
1201	Mean nighttime temp.	-0.780340313911438	0.472469201757517
1202	Mean nighttime temp.	-1.10899543762207	0.458937517680569
1203	Mean nighttime temp.	-1.39924573898315	0.444389199835562
1204	Mean nighttime temp.	-1.04495251178741	0.501372088104599
1205	Mean nighttime temp.	-2.91170644760132	0.14697179371736
1206	Mean nighttime temp.	0.516282141208649	0.687952063380072
1207	Mean nighttime temp.	0.663297057151794	0.747407598259323
1208	Mean nighttime temp.	0.744526326656342	0.676713629774845
1209	Mean nighttime temp.	1.04052400588989	0.779084017392789
1210	Mean nighttime temp.	1.18155491352081	0.817386695524254
1211	Mean nighttime temp.	1.08724272251129	0.801972691726188
1212	Mean nighttime temp.	0.178744450211525	0.638062848355326
1213	Mean nighttime temp.	-0.00610829796642065	0.677877272133809
1214	Mean nighttime temp.	2.04487991333008	0.854247758525349
1215	Mean nighttime temp.	-0.368243038654327	0.599925356169305
1216	Mean nighttime temp.	-1.13453304767609	0.452803221628231
1217	Mean nighttime temp.	-3.10370135307312	0.322452839450208
1218	Mean nighttime temp.	0.782836496829987	0.791019720226256
1219	Mean nighttime temp.	0.375814110040665	0.662706435361901
1220	Mean nighttime temp.	-0.122860930860043	0.610089091880017
1221	Mean nighttime temp.	0.673867344856262	0.757403343923913
1222	Mean nighttime temp.	0.639893054962158	0.780592228886365
1223	Mean nighttime temp.	-2.50112152099609	0.418626761559294
1224	Mean nighttime temp.	0.127460226416588	0.723254825219073
1225	Mean nighttime temp.	-2.04051971435547	0.370327501837736
1226	Mean nighttime temp.	-2.78694796562195	0.260030812104805
1227	Mean nighttime temp.	0.852461397647858	0.685055250488228
1228	Mean nighttime temp.	1.0320953130722	0.767217005655923
1229	Mean nighttime temp.	-1.40730154514313	0.440545215145516
1230	Mean nighttime temp.	0.129461750388145	0.702773468601698
1231	Mean nighttime temp.	1.55671668052673	0.856681677720834
1232	Mean nighttime temp.	-2.69464206695557	0.347759768940497
1233	Mean nighttime temp.	-4.2785906791687	0.342754660584015
1234	Mean nighttime temp.	-1.37361168861389	0.439903732945618
1235	Mean nighttime temp.	-1.52336192131042	0.440689235744071
1236	Mean nighttime temp.	-1.05338370800018	0.527451091416589
1237	Mean nighttime temp.	0.995979368686676	0.809098919273498
1238	Mean nighttime temp.	1.184849858284	0.764128873869082
1239	Mean nighttime temp.	0.790528893470764	0.751934282022147
1240	Mean nighttime temp.	-0.367797017097473	0.602911338636788
1241	Mean nighttime temp.	2.19519114494324	0.754542920358908
1242	Mean nighttime temp.	2.62709760665894	0.929443047421716
1243	Mean nighttime temp.	-2.82451844215393	0.360615867826635
1244	Mean nighttime temp.	-1.91863310337067	0.426546714878338
1245	Mean nighttime temp.	-1.57898080348969	0.432433724583583
1246	Mean nighttime temp.	-0.122218869626522	0.616933631761991
1247	Mean nighttime temp.	-3.80536127090454	0.25705674429131
1248	Mean nighttime temp.	0.405584454536438	0.698228440798716
1249	Mean nighttime temp.	-2.47518730163574	0.347194984491149
1250	Mean nighttime temp.	-3.08784198760986	0.426185033070165
1251	Mean nighttime temp.	-2.33692979812622	0.313319622608263
1252	Mean nighttime temp.	0.504496574401855	0.779481957549955
1253	Mean nighttime temp.	0.434785783290863	0.703294632184945
1254	Mean nighttime temp.	-3.24146127700806	0.311123731441561
1255	Mean nighttime temp.	-1.1523574590683	0.495444534124119
1256	Mean nighttime temp.	-0.859620809555054	0.540030336615813
1257	Mean nighttime temp.	-3.26052975654602	0.163637134003707
1258	Mean nighttime temp.	-1.44513559341431	0.431856250793031
1259	Mean nighttime temp.	-0.164507955312729	0.551217142133649
1260	Mean nighttime temp.	-0.994033455848694	0.498864701809882
1261	Mean nighttime temp.	-2.85993504524231	0.097018451208288
1262	Mean nighttime temp.	-0.447745323181152	0.576386564431821
1263	Mean nighttime temp.	0.5163214802742	0.642355319978719
1264	Mean nighttime temp.	-1.06828284263611	0.448926175483022
1265	Mean nighttime temp.	1.47807395458221	0.82442123793842
1266	Mean nighttime temp.	1.4437073469162	0.855953777401245
1267	Mean nighttime temp.	-0.509239196777344	0.486035163527646
1268	Mean nighttime temp.	0.884007453918457	0.724661619494035
1269	Mean nighttime temp.	-2.57199192047119	0.365006321471877
1270	Mean nighttime temp.	-1.80011987686157	0.431226710419921
1271	Mean nighttime temp.	0.770253360271454	0.725093549227929
1272	Mean nighttime temp.	-3.08843564987183	0.348455297789018
1273	Mean nighttime temp.	1.40197587013245	0.816692790515638
1274	Mean nighttime temp.	0.137860685586929	0.584360979547511
1275	Mean nighttime temp.	-2.7192907333374	0.227941808007629
1276	Mean nighttime temp.	-0.801465570926666	0.557718197852586
1277	Mean nighttime temp.	-0.764578580856323	0.502496128076057
1278	Mean nighttime temp.	-1.44663095474243	0.457733817095738
1279	Mean nighttime temp.	-1.03150904178619	0.505414330350725
1280	Mean nighttime temp.	1.3230322599411	0.751104000299555
1281	Mean nighttime temp.	-0.901399612426758	0.460405038733478
1282	Mean nighttime temp.	1.20020163059235	0.748642125875
1283	Mean nighttime temp.	0.851580679416656	0.675301775008996
1284	Mean nighttime temp.	0.495879352092743	0.718986754313519
1285	Mean nighttime temp.	0.226970225572586	0.716306515405086
1286	Mean nighttime temp.	1.81676197052002	0.646317526532552
1287	Mean nighttime temp.	0.901124000549316	0.686855892693145
1288	Mean nighttime temp.	0.599200487136841	0.780193235810885
1289	Mean nighttime temp.	0.569295704364777	0.671674096990892
1290	Mean nighttime temp.	-0.0988756418228149	0.61786888498496
1291	Mean nighttime temp.	-0.860521554946899	0.514273899234624
1292	Mean nighttime temp.	-2.60488653182983	0.356129186638636
1293	Mean nighttime temp.	-1.46592438220978	0.46714008501375
1294	Mean nighttime temp.	2.80554342269897	0.947050668778808
1295	Mean nighttime temp.	-3.13922452926636	0.332566258320835
1296	Mean nighttime temp.	0.995878279209137	0.670474079333153
1297	Mean nighttime temp.	1.26572644710541	0.842405451242654
1298	Mean nighttime temp.	-3.25051021575928	0.358940972059448
1299	Mean nighttime temp.	0.724693834781647	0.785731566660466
1300	Mean nighttime temp.	0.931106209754944	0.702872040979498
1301	Mean nighttime temp.	-3.64831352233887	0.302170623748397
1302	Mean nighttime temp.	-1.21300339698792	0.456058853870438
1303	Mean nighttime temp.	0.858526110649109	0.784295110606931
1304	Mean nighttime temp.	-0.824971079826355	0.569644634507324
1305	Mean nighttime temp.	-0.619779765605927	0.594352798026341
1306	Mean nighttime temp.	0.6977259516716	0.763604973268584
1307	Mean nighttime temp.	-0.882825970649719	0.531212318037759
1308	Mean nighttime temp.	-1.93940663337708	0.346045105596892
1309	Mean nighttime temp.	0.300289809703827	0.684604612121607
1310	Mean nighttime temp.	-1.71535110473633	0.434159651084273
1311	Mean nighttime temp.	-1.41064620018005	0.433837232860089
1312	Mean nighttime temp.	-3.4667432308197	0.264000903426265
1313	Mean nighttime temp.	-0.722500681877136	0.494598476815024
1314	Mean nighttime temp.	0.510681986808777	0.675147251299174
1315	Mean nighttime temp.	-3.54265785217285	0.32583763286419
1316	Mean nighttime temp.	-0.822978079319	0.535995708211372
1317	Mean nighttime temp.	-0.952096164226532	0.550822232572637
1318	Mean nighttime temp.	0.954754412174225	0.804810333769207
1319	Mean nighttime temp.	-1.93455004692078	0.324307008272933
1320	Mean nighttime temp.	-0.853591084480286	0.496751640485736
1321	Mean nighttime temp.	-2.50088429450989	0.296551088570884
1322	Mean nighttime temp.	-1.64712560176849	0.429084181625646
1323	Mean nighttime temp.	-1.55641257762909	0.401829179374461
1324	Mean nighttime temp.	-2.10062909126282	0.299376575836375
1325	Mean nighttime temp.	-0.660312294960022	0.573326229326027
1326	Mean nighttime temp.	-1.69931530952454	0.399419700410946
1327	Mean nighttime temp.	-0.949995815753937	0.558570005929212
1328	Mean nighttime temp.	-0.389569014310837	0.586022698716839
1329	Mean nighttime temp.	0.997348368167877	0.753185767201756
1330	Mean nighttime temp.	-1.13859152793884	0.483378283365674
1331	Mean nighttime temp.	-0.646176934242249	0.575824073773275
1332	Mean nighttime temp.	-0.588822484016418	0.473372164456289
1333	Mean nighttime temp.	-0.608407080173492	0.570906817092506
1334	Mean nighttime temp.	-1.6685516834259	0.343981223929471
1335	Mean nighttime temp.	-2.40170860290527	0.360088054477847
1336	Mean nighttime temp.	0.349044680595398	0.744266189000213
1337	Mean nighttime temp.	-2.20488905906677	0.306383895920994
1338	Mean nighttime temp.	-2.23537731170654	0.39796900725558
1339	Mean nighttime temp.	-0.891269266605377	0.555455538052527
1340	Mean nighttime temp.	-1.320317029953	0.436244634083856
1341	Mean nighttime temp.	-2.95134973526001	0.0853735052252265
1342	Mean nighttime temp.	0.967120349407196	0.760999783037296
1343	Mean nighttime temp.	-1.87643337249756	0.399350706650058
1344	Mean nighttime temp.	0.574673473834991	0.788222873273838
1345	Mean nighttime temp.	-0.850958287715912	0.517756130739445
1346	Mean nighttime temp.	0.370905727148056	0.737677247908775
1347	Mean nighttime temp.	-0.698356151580811	0.573455443074742
1348	Mean nighttime temp.	-0.704449117183685	0.540920808113514
1349	Mean nighttime temp.	-2.40014600753784	0.267235302798574
1350	Mean nighttime temp.	-0.813945174217224	0.568435688341109
1351	Mean nighttime temp.	0.800877869129181	0.725670546264231
1352	Mean nighttime temp.	-0.813299119472504	0.569711745008843
1353	Mean nighttime temp.	0.710324287414551	0.771929732983874
1354	Mean nighttime temp.	-1.36545586585999	0.434779992500274
1355	Mean nighttime temp.	-1.55486667156219	0.426757992313467
1356	Mean nighttime temp.	-1.07539594173431	0.461019120335767
1357	Mean nighttime temp.	-1.64644646644592	0.379253834845531
1358	Mean nighttime temp.	-1.11745047569275	0.437521582407203
1359	Mean nighttime temp.	1.41275107860565	0.756555117433468
1360	Mean nighttime temp.	2.38829302787781	0.917747439546025
1361	Mean nighttime temp.	-0.705484807491302	0.51778498221381
1362	Mean nighttime temp.	0.681176126003265	0.708876257793771
1363	Mean nighttime temp.	-0.181412696838379	0.600813333703331
1364	Mean nighttime temp.	-0.352508991956711	0.601412710004955
1365	Mean nighttime temp.	-2.61936521530151	0.35223964786445
1366	Mean nighttime temp.	-1.62544763088226	0.369135139431965
1367	Mean nighttime temp.	-0.188437059521675	0.615054949451664
1368	Mean nighttime temp.	-2.75757622718811	0.28535494836674
1369	Mean nighttime temp.	0.181269377470016	0.633302257518668
1370	Mean nighttime temp.	-2.13905143737793	0.299868689972855
1371	Mean nighttime temp.	-2.6609194278717	0.270966758940041
1372	Mean nighttime temp.	-1.72361075878143	0.420697986841252
1373	Mean nighttime temp.	-2.86915588378906	0.357142318139969
1374	Mean nighttime temp.	-1.05548810958862	0.543939429166306
1375	Mean nighttime temp.	-2.16475510597229	0.350882730452423
1376	Mean nighttime temp.	1.40915095806122	0.906081775494304
1377	Mean nighttime temp.	-1.0987776517868	0.529245721459011
1378	Mean nighttime temp.	-0.248948082327843	0.586557843483571
1379	Mean nighttime temp.	-1.83803725242615	0.245128440395615
1380	Mean nighttime temp.	-2.74768853187561	0.333849220300953
1381	Mean nighttime temp.	1.06258141994476	0.806696622466774
1382	Mean nighttime temp.	-0.37369978427887	0.599889740587077
1383	Mean nighttime temp.	-3.29815649986267	0.136411194260342
1384	Mean nighttime temp.	-0.0136160543188453	0.723288540731512
1385	Mean nighttime temp.	0.500505864620209	0.741915984702174
1386	Mean nighttime temp.	-0.647461891174316	0.465529211909732
1387	Mean nighttime temp.	-2.9701030254364	0.161602128241413
1388	Mean nighttime temp.	-0.287067741155624	0.625309882004033
1389	Mean nighttime temp.	-0.135045304894447	0.612786538484178
1390	Mean nighttime temp.	0.332564145326614	0.682758182854436
1391	Mean nighttime temp.	1.23347914218903	0.735143673671015
1392	Mean nighttime temp.	-1.00819301605225	0.544883063968199
1393	Mean nighttime temp.	-1.29956901073456	0.476545390025291
1394	Mean nighttime temp.	-1.69172096252441	0.336713573886193
1395	Mean nighttime temp.	-2.47919678688049	0.263530971500288
1396	Mean nighttime temp.	-1.82090771198273	0.361407547869824
1397	Mean nighttime temp.	-1.02646100521088	0.499014310407392
1398	Mean nighttime temp.	-2.56427836418152	0.389397171296391
1399	Mean nighttime temp.	1.74282121658325	0.920906892950041
1400	Mean nighttime temp.	-1.83174681663513	0.373939038078548
1401	Mean nighttime temp.	-1.79956126213074	0.44598220688917
1402	Mean nighttime temp.	-1.83863508701324	0.410500842850876
1403	Mean nighttime temp.	1.2008239030838	0.88830785454675
1404	Mean nighttime temp.	-1.79532277584076	0.342483407932024
1405	Mean nighttime temp.	-0.787497878074646	0.50842798151028
1406	Mean nighttime temp.	-0.989063262939453	0.504806717459367
1407	Mean nighttime temp.	-2.23625826835632	0.28204101825161
1408	Mean nighttime temp.	-0.763253152370453	0.47557877576643
1409	Mean nighttime temp.	-1.41598451137543	0.428087549689508
1410	Mean nighttime temp.	-1.82833015918732	0.409584072189984
1411	Mean nighttime temp.	-2.51125526428223	0.321459342858872
1412	Mean nighttime temp.	-2.45188593864441	0.0846956647882961
1413	Mean nighttime temp.	-0.92333197593689	0.502867196639753
1414	Mean nighttime temp.	-1.27541482448578	0.469000518171524
1415	Mean nighttime temp.	-0.151869282126427	0.586729138108989
1416	Mean nighttime temp.	0.725658655166626	0.753537874353687
1417	Mean nighttime temp.	-2.94517850875854	0.291691326690855
1418	Mean nighttime temp.	0.531243205070496	0.703087616468631
1419	Mean nighttime temp.	-3.03113603591919	0.336981465685119
1420	Mean nighttime temp.	0.83788651227951	0.678186311855819
1421	Mean nighttime temp.	-1.5421884059906	0.432968850886988
1422	Mean nighttime temp.	-0.748685598373413	0.473779110957299
1423	Mean nighttime temp.	-1.13292372226715	0.532714937454397
1424	Mean nighttime temp.	-0.622999906539917	0.556115313970176
1425	Mean nighttime temp.	0.294048130512238	0.682364221611409
1426	Mean nighttime temp.	0.407383382320404	0.711504362270901
1427	Mean nighttime temp.	-0.414017826318741	0.576449439651784
1428	Mean nighttime temp.	-0.830002307891846	0.47744375644168
1429	Mean nighttime temp.	-1.31963515281677	0.441003400669193
1430	Mean nighttime temp.	-0.850951015949249	0.553508885957436
1431	Mean nighttime temp.	-1.56027102470398	0.37612488981447
1432	Mean nighttime temp.	-2.90790557861328	0.278095877901192
1433	Mean nighttime temp.	-0.809699296951294	0.523744729363326
1434	Mean nighttime temp.	0.727222561836243	0.734463196230782
1435	Mean nighttime temp.	-2.54997324943542	0.278570503574197
1436	Mean nighttime temp.	-1.18595778942108	0.491555744134042
1437	Mean nighttime temp.	0.257458359003067	0.652345820571268
1438	Mean nighttime temp.	0.347903847694397	0.628552898949655
1439	Mean nighttime temp.	-2.87073230743408	0.148443473767429
1440	Mean nighttime temp.	0.573290586471558	0.785037251426989
1441	Mean nighttime temp.	-2.42082953453064	0.334044356271393
1442	Mean nighttime temp.	-1.83006203174591	0.399671879918468
1443	Mean nighttime temp.	-0.852991819381714	0.547009629369821
1444	Mean nighttime temp.	-3.23718881607056	0.0856084775026731
1445	Mean nighttime temp.	1.50568437576294	0.838488173635473
1446	Mean nighttime temp.	1.38200378417969	0.857648491383628
1447	Mean nighttime temp.	-2.8786735534668	0.337498398225952
1448	Mean nighttime temp.	-0.936727941036224	0.547538478141995
1449	Mean nighttime temp.	0.145622327923775	0.62327988626556
1450	Mean nighttime temp.	-2.7359561920166	0.134387069552181
1451	Mean nighttime temp.	-0.229706093668938	0.625464445900922
1452	Mean nighttime temp.	-2.48549270629883	0.309565895263056
1453	Mean nighttime temp.	-3.35190439224243	0.148767307970547
1454	Mean nighttime temp.	-1.87873911857605	0.294718126997574
1455	Mean nighttime temp.	-0.6180100440979	0.510356306168311
1456	Mean nighttime temp.	-1.22785019874573	0.514511850374722
1457	Mean nighttime temp.	-2.55526947975159	0.267929143952483
1458	Mean nighttime temp.	0.874693334102631	0.671495500602474
1459	Mean nighttime temp.	-2.13256096839905	0.392426264748342
1460	Mean nighttime temp.	-1.22240710258484	0.436682854014568
1461	Mean nighttime temp.	1.43335163593292	0.839252193498201
1462	Mean nighttime temp.	-1.73658692836761	0.433789112998342
1463	Mean nighttime temp.	-0.0790136381983757	0.625878818352111
1464	Mean nighttime temp.	-0.501651585102081	0.598533611669811
1465	Mean nighttime temp.	0.859033405780792	0.79080338700463
1466	Mean nighttime temp.	0.326009482145309	0.721656750647256
1467	Mean nighttime temp.	0.885128080844879	0.776487277054234
1468	Mean nighttime temp.	-1.03003764152527	0.55163177266065
1469	Mean nighttime temp.	-2.31583738327026	0.341073524637921
1470	Mean nighttime temp.	-0.719533503055573	0.561296998729697
1471	Mean nighttime temp.	0.466314822435379	0.67279165855012
1472	Mean nighttime temp.	-1.14228498935699	0.531829858725289
1473	Mean nighttime temp.	0.876947999000549	0.756508704259095
1474	Mean nighttime temp.	-0.89866691827774	0.575591624177143
1475	Mean nighttime temp.	0.927263915538788	0.768458070048063
1476	Mean nighttime temp.	-0.774710536003113	0.494398743909644
1477	Mean nighttime temp.	1.02331387996674	0.662505783307784
1478	Mean nighttime temp.	-2.39524102210999	0.401319106861361
1479	Mean nighttime temp.	-0.37898451089859	0.598420338347171
1480	Mean nighttime temp.	-1.81321263313293	0.36221602973913
1481	Mean nighttime temp.	-1.06184768676758	0.456802372480841
1482	Mean nighttime temp.	-1.03508079051971	0.54810101879355
1483	Mean nighttime temp.	-3.66181349754333	0.36229335472133
1484	Mean nighttime temp.	-2.18504357337952	0.243590799740042
1485	Mean nighttime temp.	0.921648025512695	0.799259954829861
1486	Mean nighttime temp.	-1.93101406097412	0.385419727508794
1487	Mean nighttime temp.	-0.632553994655609	0.512662715454354
1488	Mean nighttime temp.	0.870225191116333	0.785901224087371
1489	Mean nighttime temp.	-2.51806163787842	0.278164989827373
1490	Mean nighttime temp.	-0.704595386981964	0.57936198698011
1491	Mean nighttime temp.	0.19103567302227	0.626679362896127
1492	Mean nighttime temp.	-1.40352439880371	0.384749530889303
1493	Mean nighttime temp.	-0.364844352006912	0.594519880394734
1494	Mean nighttime temp.	-0.73734712600708	0.50380017071655
1495	Mean nighttime temp.	0.867990612983704	0.666303555289169
1496	Mean nighttime temp.	0.680134117603302	0.753265842839852
1497	Mean nighttime temp.	0.859039008617401	0.749577331030017
1498	Mean nighttime temp.	-1.62483382225037	0.394934613856983
1499	Mean nighttime temp.	-2.04648995399475	0.284638387417518
1500	Mean nighttime temp.	-1.66950666904449	0.370262236930399
1501	Mean nighttime temp.	-1.04760074615479	0.452612272667975
1502	Mean nighttime temp.	-0.612175226211548	0.59921075788564
1503	Mean nighttime temp.	0.0737394317984581	0.637048224358207
1504	Mean nighttime temp.	-1.16650497913361	0.467025398210836
1505	Mean nighttime temp.	-2.40634346008301	0.280799529363496
1506	Mean nighttime temp.	-0.905903518199921	0.529617795563908
1507	Mean nighttime temp.	-1.48143100738525	0.417589311213252
1508	Mean nighttime temp.	-1.04620981216431	0.534259756651565
1509	Mean nighttime temp.	-0.648507237434387	0.477773112656683
1510	Mean nighttime temp.	-1.7070277929306	0.407957423526895
1511	Mean nighttime temp.	-2.42017793655396	0.276740427449654
1512	Mean nighttime temp.	-0.586588561534882	0.600605773031658
1513	Mean nighttime temp.	0.134474545717239	0.635004369492478
1514	Mean nighttime temp.	-1.93221306800842	0.285523563632993
1515	Mean nighttime temp.	-1.03685319423676	0.510099154856054
1516	Mean nighttime temp.	-2.15583872795105	0.391181183903856
1517	Mean nighttime temp.	0.63849014043808	0.787727908399646
1518	Mean nighttime temp.	-1.08341145515442	0.552344862015715
1519	Mean nighttime temp.	-2.49962139129639	0.276500336251682
1520	Mean nighttime temp.	-0.760337650775909	0.50705399978655
1521	Mean nighttime temp.	-1.45777320861816	0.438071471986995
1522	Mean nighttime temp.	-0.275887370109558	0.584946744634606
1523	Mean nighttime temp.	0.609524369239807	0.67093390072845
1524	Mean nighttime temp.	0.343939632177353	0.642918649564475
1525	Mean nighttime temp.	2.55590844154358	0.945542366350074
1526	Mean nighttime temp.	-0.900766789913177	0.573580469340859
1527	Mean nighttime temp.	2.05339932441711	0.820589114634749
1528	Mean nighttime temp.	-1.04403984546661	0.451588274388337
1529	Mean nighttime temp.	-2.41049957275391	0.159592834508506
1530	Mean nighttime temp.	-1.71359348297119	0.416180819576141
1531	Mean nighttime temp.	0.248538300395012	0.728635059160458
1532	Mean nighttime temp.	-0.0218484159559011	0.620899206754795
1533	Mean nighttime temp.	-2.99213361740112	0.402730242913681
1534	Mean nighttime temp.	-0.795101046562195	0.493440092910941
1535	Mean nighttime temp.	-2.52495670318604	0.440763712530069
1536	Mean nighttime temp.	-0.0259189773350954	0.606174245238144
1537	Mean nighttime temp.	-0.963436603546143	0.483461855769678
1538	Mean nighttime temp.	1.62961685657501	0.845598056974878
1539	Mean nighttime temp.	-1.30191004276276	0.53914017825614
1540	Mean nighttime temp.	-0.777257859706879	0.572771908547719
1541	Mean nighttime temp.	0.521647155284882	0.741388672078819
1542	Mean nighttime temp.	0.249603092670441	0.631905131012063
1543	Mean nighttime temp.	-3.73382377624512	0.302583389890125
1544	Mean nighttime temp.	-0.508106589317322	0.574553361130951
1545	Mean nighttime temp.	-1.11119139194489	0.520432349390272
1546	Mean nighttime temp.	-2.13893342018127	0.34442165847473
1547	Mean nighttime temp.	-2.066819190979	0.289381653088572
1548	Mean nighttime temp.	-0.978040099143982	0.541588190921947
1549	Mean nighttime temp.	-1.83221399784088	0.384111958968883
1550	Mean nighttime temp.	-3.89131236076355	0.252762383647655
1551	Mean nighttime temp.	-0.630190193653107	0.562510803705085
1552	Mean nighttime temp.	0.160627856850624	0.642157653256201
1553	Mean nighttime temp.	-0.474385201931	0.585683490470471
1554	Mean nighttime temp.	0.532019317150116	0.675389337899924
1555	Mean nighttime temp.	-3.62749600410461	0.146392216584579
1556	Mean nighttime temp.	-0.701880693435669	0.572571219566948
1557	Mean nighttime temp.	1.67445361614227	0.915970161151796
1558	Mean nighttime temp.	-2.10862469673157	0.303376530112431
1559	Mean nighttime temp.	-0.136029854416847	0.620735666556348
1560	Mean nighttime temp.	-1.25199091434479	0.444395235388599
1561	Mean nighttime temp.	0.418943703174591	0.666143002838495
1562	Mean nighttime temp.	-1.03455007076263	0.460682812062649
1563	Mean nighttime temp.	-0.208651557564735	0.605930762012641
1564	Mean nighttime temp.	-1.71253979206085	0.303852263585065
1565	Mean nighttime temp.	-1.18348634243011	0.455443409711573
1566	Mean nighttime temp.	-0.753838539123535	0.561958217136741
1567	Mean nighttime temp.	-3.29951691627502	0.198903233583256
1568	Mean nighttime temp.	-0.937244594097137	0.558710430610171
1569	Mean nighttime temp.	-2.4154212474823	0.309054918991561
1570	Mean nighttime temp.	-0.245481044054031	0.607235089726904
1571	Mean nighttime temp.	-2.11233925819397	0.246544101761573
1572	Mean nighttime temp.	0.338486164808273	0.649593622867448
1573	Mean nighttime temp.	-2.25842618942261	0.242644820095602
1574	Mean nighttime temp.	-2.51161789894104	0.256473667496413
1575	Mean nighttime temp.	0.289208799600601	0.730935716855267
1576	Mean nighttime temp.	-0.721278250217438	0.539926057221145
1577	Mean nighttime temp.	-2.81994557380676	0.389465239232202
1578	Mean nighttime temp.	0.901672899723053	0.699640302506162
1579	Mean nighttime temp.	0.916976094245911	0.785009517884839
1580	Mean nighttime temp.	-1.99142515659332	0.375347868076765
1581	Mean nighttime temp.	-0.711934864521027	0.56257204286857
1582	Mean nighttime temp.	-2.57521343231201	0.385303788523032
1583	Mean nighttime temp.	-2.44863772392273	0.273839612024998
1584	Mean nighttime temp.	-2.27669620513916	0.307665819495562
1585	Mean nighttime temp.	-0.670489966869354	0.574073262927779
1586	Mean nighttime temp.	-1.73967051506042	0.394940788965335
1587	Mean nighttime temp.	0.439698100090027	0.691732661513077
1588	Mean nighttime temp.	-1.77700769901276	0.294144659749013
1589	Mean nighttime temp.	-1.19214904308319	0.526213771020222
1590	Mean nighttime temp.	-0.221045106649399	0.620221581060562
1591	Mean nighttime temp.	-1.82753694057465	0.336679834002163
1592	Mean nighttime temp.	1.13053417205811	0.829881698142345
1593	Mean nighttime temp.	-1.22819268703461	0.370992808629665
1594	Mean nighttime temp.	-2.06582951545715	0.293118349860817
1595	Mean nighttime temp.	0.895193815231323	0.759215641522238
1596	Mean nighttime temp.	-2.16153049468994	0.331391335202423
1597	Mean nighttime temp.	-0.8459352850914	0.528907932332372
1598	Mean nighttime temp.	0.909693002700806	0.797100429435147
1599	Mean nighttime temp.	-0.704648494720459	0.463662315479656
1600	Mean nighttime temp.	0.607478559017181	0.697812122801333
1601	Mean nighttime temp.	-2.44651079177856	0.298954747893683
1602	Mean nighttime temp.	-3.29223155975342	0.261952224093152
1603	Mean nighttime temp.	-1.13350868225098	0.37287673267857
1604	Mean nighttime temp.	-0.277278870344162	0.596412042444515
1605	Mean nighttime temp.	0.559445440769196	0.651831307999625
1606	Mean nighttime temp.	-3.49156785011292	0.161217495779061
1607	Mean nighttime temp.	1.07864856719971	0.776815542925844
1608	Mean nighttime temp.	-2.91423368453979	0.0695145138254273
1609	Mean nighttime temp.	0.500062227249146	0.729487654518872
1610	Mean nighttime temp.	-1.19608128070831	0.516993857929484
1611	Mean nighttime temp.	0.943516373634338	0.792727991566002
1612	Mean nighttime temp.	-0.767894148826599	0.553124452899017
1613	Mean nighttime temp.	-1.90626609325409	0.354421034577041
1614	Mean nighttime temp.	-3.00943470001221	0.200913251078587
1615	Mean nighttime temp.	-0.765314996242523	0.499486133089709
1616	Mean nighttime temp.	-1.23859894275665	0.436868246498064
1617	Mean nighttime temp.	-0.708023428916931	0.538979455731847
1618	Mean nighttime temp.	-1.77380895614624	0.346159846734741
1619	Mean nighttime temp.	-0.979708969593048	0.499590591209383
1620	Mean nighttime temp.	-1.23518598079681	0.436614139419187
1621	Mean nighttime temp.	-1.1511754989624	0.483657293780209
1622	Mean nighttime temp.	0.0232687126845121	0.581837418020264
1623	Mean nighttime temp.	0.912313997745514	0.764718267583641
1624	Mean nighttime temp.	-0.862240612506866	0.558924634746415
1625	Mean nighttime temp.	0.705317139625549	0.777748576085287
1626	Mean nighttime temp.	-1.26846313476562	0.47294108269403
1627	Mean nighttime temp.	-3.55361199378967	0.344945618157876
1628	Mean nighttime temp.	1.55185484886169	0.911248180004278
1629	Mean nighttime temp.	-2.36498975753784	0.327616936316141
1630	Mean nighttime temp.	0.695566236972809	0.727060295364166
1631	Mean nighttime temp.	-1.71739566326141	0.423198674835231
1632	Mean nighttime temp.	-0.977104067802429	0.522522571578736
1633	Mean nighttime temp.	0.507121741771698	0.649124132461168
1634	Mean nighttime temp.	1.45982956886292	0.890782865002058
1635	Mean nighttime temp.	2.69446539878845	0.941201073159697
1636	Mean nighttime temp.	1.23197877407074	0.798729821010117
1637	Mean nighttime temp.	-0.724756717681885	0.501742986805686
1638	Mean nighttime temp.	-0.896302163600922	0.565673593801582
1639	Mean nighttime temp.	0.882169425487518	0.805493159304468
1640	Mean nighttime temp.	-1.00344812870026	0.499077133466719
1641	Mean nighttime temp.	0.454986125230789	0.66053179514905
1642	Mean nighttime temp.	-0.882593214511871	0.561890358777224
1643	Mean nighttime temp.	-0.593942284584045	0.575593562826494
1644	Mean nighttime temp.	-1.06459748744965	0.544650998409271
1645	Mean nighttime temp.	-2.46592330932617	0.325505182195557
1646	Mean nighttime temp.	1.36064636707306	0.841373501071775
1647	Mean nighttime temp.	-1.95351958274841	0.225460091276645
1648	Mean nighttime temp.	-2.23094010353088	0.359552251678135
1649	Mean nighttime temp.	-2.60910224914551	0.347608142189691
1650	Mean nighttime temp.	-1.3753707408905	0.445857154246871
1651	Mean nighttime temp.	-0.21223209798336	0.61295168292257
1652	Mean nighttime temp.	2.2662353515625	0.844528070028969
1653	Mean nighttime temp.	-0.45088791847229	0.603759771946815
1654	Mean nighttime temp.	-1.02375245094299	0.533354694905228
1655	Mean nighttime temp.	1.45265138149261	0.871512227087418
1656	Mean nighttime temp.	-0.95905464887619	0.53042065118896
1657	Mean nighttime temp.	-1.02482354640961	0.558711793203715
1658	Mean nighttime temp.	-0.0859376043081284	0.622030241202679
1659	Mean nighttime temp.	-2.52722644805908	0.227361701346625
1660	Mean nighttime temp.	-2.22944164276123	0.291355353219403
1661	Mean nighttime temp.	0.858584821224213	0.693443074598773
1662	Mean nighttime temp.	-1.40366554260254	0.435815681758662
1663	Mean nighttime temp.	-2.67590188980103	0.293852973644947
1664	Mean nighttime temp.	-0.684936165809631	0.544006446612656
1665	Mean nighttime temp.	-1.12536418437958	0.383781247545668
1666	Mean nighttime temp.	0.444188743829727	0.716019019245394
1667	Mean nighttime temp.	-1.07740867137909	0.458583296050743
1668	Mean nighttime temp.	-2.56549572944641	0.276292956161152
1669	Mean nighttime temp.	0.910017073154449	0.771006239561806
1670	Mean nighttime temp.	-0.652253866195679	0.548115146931484
1671	Mean nighttime temp.	-2.656907081604	0.340112747744571
1672	Mean nighttime temp.	-3.72857737541199	0.1705297167243
1673	Mean nighttime temp.	-3.10625267028809	0.0711066285429434
1674	Mean nighttime temp.	-3.19979071617126	0.32176064220194
1675	Mean nighttime temp.	-0.822547852993011	0.494852118618056
1676	Mean nighttime temp.	0.199278518557549	0.694172918104416
1677	Mean nighttime temp.	0.164035066962242	0.635788564546309
1678	Mean nighttime temp.	0.98789393901825	0.804789391925022
1679	Mean nighttime temp.	-2.35373902320862	0.302840288624066
1680	Mean nighttime temp.	-1.89279329776764	0.287194915703774
1681	Mean nighttime temp.	-1.70986127853394	0.388435756310455
1682	Mean nighttime temp.	-0.887283802032471	0.518430747479455
1683	Mean nighttime temp.	-0.193806484341621	0.644877244948074
1684	Mean nighttime temp.	-0.794974565505981	0.54763116404428
1685	Mean nighttime temp.	-0.877468526363373	0.5498751525139
1686	Mean nighttime temp.	-1.30479621887207	0.486750743005268
1687	Mean nighttime temp.	-0.652497053146362	0.587603661723233
1688	Mean nighttime temp.	-1.07893526554108	0.555419412706629
1689	Mean nighttime temp.	-1.03386664390564	0.433262373476661
1690	Mean nighttime temp.	-2.27243757247925	0.223584547731933
1691	Mean nighttime temp.	0.385221987962723	0.726994599076687
1692	Mean nighttime temp.	0.795305192470551	0.778515025721868
1693	Mean nighttime temp.	-2.84793734550476	0.146282980155839
1694	Mean nighttime temp.	-0.990582883358002	0.43573255985984
1695	Mean nighttime temp.	-0.540435671806335	0.578990494443717
1696	Mean nighttime temp.	-1.1229020357132	0.489275854094048
1697	Mean nighttime temp.	-1.01321744918823	0.555927194822527
1698	Mean nighttime temp.	-1.41517472267151	0.436861732636246
1699	Mean nighttime temp.	-1.43253600597382	0.442388135098957
1700	Mean nighttime temp.	-2.75881552696228	0.263164899112918
1701	Mean nighttime temp.	0.353135675191879	0.641118562525428
1702	Mean nighttime temp.	-1.00788998603821	0.519335952712221
1703	Mean nighttime temp.	-2.34465885162354	0.323484599984432
1704	Mean nighttime temp.	-0.537630379199982	0.563227683000938
1705	Mean nighttime temp.	-2.57770347595215	0.26362260868559
1706	Mean nighttime temp.	-2.66056156158447	0.350326733568119
1707	Mean nighttime temp.	-1.93267703056335	0.334223321559069
1708	Mean nighttime temp.	-1.04756855964661	0.49906593582807
1709	Mean nighttime temp.	-0.86506325006485	0.484542643472391
1710	Mean nighttime temp.	0.907311737537384	0.684013688088016
1711	Mean nighttime temp.	-2.87274432182312	0.277391849081034
1712	Mean nighttime temp.	-1.71887719631195	0.391497581548775
1713	Mean nighttime temp.	-2.10900092124939	0.280761630531101
1714	Mean nighttime temp.	0.460250705480576	0.682136265989105
1715	Mean nighttime temp.	-2.18745946884155	0.248153117419712
1716	Mean nighttime temp.	0.227352499961853	0.696606846944274
1717	Mean nighttime temp.	0.994143068790436	0.786319282088855
1718	Mean nighttime temp.	-0.833141982555389	0.526676144429331
1719	Mean nighttime temp.	-0.511425614356995	0.559881374817917
1720	Mean nighttime temp.	-2.30407762527466	0.345964291613964
1721	Mean nighttime temp.	-2.16685390472412	0.346246603271392
1722	Mean nighttime temp.	-1.76723730564117	0.374124646804531
1723	Mean nighttime temp.	0.65902453660965	0.661894876124432
1724	Mean nighttime temp.	-2.2065749168396	0.277353519213875
1725	Mean nighttime temp.	-1.83528161048889	0.37249558756945
1726	Mean nighttime temp.	-1.83019077777863	0.422892585826409
1727	Mean nighttime temp.	-1.42200183868408	0.368686385915748
1728	Mean nighttime temp.	-1.47537887096405	0.426053995144728
1729	Mean nighttime temp.	-0.700888395309448	0.559910244076246
1730	Mean nighttime temp.	-0.809108674526215	0.576891050985848
1731	Mean nighttime temp.	-1.00214660167694	0.467808024718944
1732	Mean nighttime temp.	-0.101618558168411	0.618733535363486
1733	Mean nighttime temp.	-1.62894725799561	0.411122008258792
1734	Mean nighttime temp.	-2.52610492706299	0.321430547453852
1735	Mean nighttime temp.	-0.759885251522064	0.51743001668469
1736	Mean nighttime temp.	-2.65396046638489	0.267115456603521
1737	Mean nighttime temp.	0.475623905658722	0.727208881140904
1738	Mean nighttime temp.	-0.149542480707169	0.6111638789548
1739	Mean nighttime temp.	-2.25610685348511	0.342333766358153
1740	Mean nighttime temp.	-3.17573547363281	0.253762084188765
1741	Mean nighttime temp.	-0.828570306301117	0.455751606953663
1742	Mean nighttime temp.	-0.459469109773636	0.561178475247401
1743	Mean nighttime temp.	0.319639563560486	0.723870131844018
1744	Mean nighttime temp.	1.03756654262543	0.7992885162676
1745	Mean nighttime temp.	-0.799645781517029	0.537535106575689
1746	Mean nighttime temp.	-0.440488398075104	0.59489949974979
1747	Mean nighttime temp.	-1.72871053218842	0.4229587586696
1748	Mean nighttime temp.	-1.01943552494049	0.431044610316922
1749	Mean nighttime temp.	-0.869727790355682	0.533810241103482
1750	Mean nighttime temp.	-1.85213708877563	0.381844772980683
1751	Mean nighttime temp.	-2.30283284187317	0.36272197660031
1752	Mean nighttime temp.	-2.70578122138977	0.265030208435392
1753	Mean nighttime temp.	-0.531627476215363	0.564364950099965
1754	Mean nighttime temp.	-0.679088950157166	0.496060027883819
1755	Mean nighttime temp.	-0.735046803951263	0.502115580967727
1756	Mean nighttime temp.	-0.406916797161102	0.578470119654876
1757	Mean nighttime temp.	-2.17912197113037	0.30276684150867
1758	Mean nighttime temp.	-0.220542177557945	0.623844404893352
1759	Mean nighttime temp.	-2.19895052909851	0.362497215133603
1760	Mean nighttime temp.	-0.62534761428833	0.535786887981325
1761	Mean nighttime temp.	-1.00030827522278	0.456944704199855
1762	Mean nighttime temp.	-2.51401329040527	0.280107265375398
1763	Mean nighttime temp.	0.299045503139496	0.717894498695985
1764	Mean nighttime temp.	0.186115682125092	0.707971518224
1765	Mean nighttime temp.	1.343510389328	0.873184183278263
1766	Mean nighttime temp.	1.2021998167038	0.835468103580766
1767	Mean nighttime temp.	-0.844502747058868	0.539485875254202
1768	Mean nighttime temp.	-2.16939616203308	0.344054185999061
1769	Mean nighttime temp.	-2.16304540634155	0.404327066023599
1770	Mean nighttime temp.	1.26514220237732	0.749990982128732
1771	Mean nighttime temp.	-0.493776470422745	0.590374770797606
1772	Mean nighttime temp.	-0.92977386713028	0.456614176410719
1773	Mean nighttime temp.	-2.15335488319397	0.337529815423427
1774	Mean nighttime temp.	-0.761700928211212	0.504208284099836
1775	Mean nighttime temp.	0.600175738334656	0.675333137642179
1776	Mean nighttime temp.	-0.724496483802795	0.509937735156528
1777	Mean nighttime temp.	0.787931263446808	0.744724313382301
1778	Mean nighttime temp.	1.96267032623291	0.864410332160122
1779	Mean nighttime temp.	1.34949469566345	0.848297976248058
1780	Mean nighttime temp.	0.613697588443756	0.74737079007487
1781	Mean nighttime temp.	-1.85042142868042	0.366540218503238
1782	Mean nighttime temp.	1.2344137430191	0.769181858160384
1783	Mean nighttime temp.	1.47128224372864	0.858183162258297
1784	Mean nighttime temp.	-1.9001601934433	0.393296470898165
1785	Mean nighttime temp.	-0.85641485452652	0.525855929584095
1786	Mean nighttime temp.	-1.78111922740936	0.293509063404598
1787	Mean nighttime temp.	1.49315893650055	0.888217852876537
1788	Mean nighttime temp.	-2.14243125915527	0.279914884891843
1789	Mean nighttime temp.	-2.47741007804871	0.280493344624065
1790	Mean nighttime temp.	-1.42022907733917	0.422592102313569
1791	Mean nighttime temp.	-2.28687286376953	0.22199349267092
1792	Mean nighttime temp.	-1.77422189712524	0.378103508575653
1793	Mean nighttime temp.	0.628912091255188	0.794453793571114
1794	Mean nighttime temp.	-0.982339203357697	0.45573651766767
1795	Mean nighttime temp.	-0.800944924354553	0.506335215075336
1796	Mean nighttime temp.	-0.775051295757294	0.498091191797
1797	Mean nighttime temp.	0.0281087681651115	0.613495801604829
1798	Mean nighttime temp.	-0.797193050384521	0.566303821010463
1799	Mean nighttime temp.	-0.106894858181477	0.643058870410302
1800	Mean nighttime temp.	-1.99827492237091	0.331659961841769
1801	Mean nighttime temp.	-0.897088646888733	0.495213349921047
1802	Mean nighttime temp.	0.0454901829361916	0.620919982258604
1803	Mean nighttime temp.	-1.97741663455963	0.352606734152242
1804	Mean nighttime temp.	-1.10638093948364	0.492370204329472
1805	Mean nighttime temp.	1.50334930419922	0.878072347368298
1806	Mean nighttime temp.	1.2163895368576	0.826147201576773
1807	Mean nighttime temp.	1.30492210388184	0.912939296697504
1808	Mean nighttime temp.	-1.68361067771912	0.344327598900906
1809	Mean nighttime temp.	-2.03176808357239	0.203198333744707
1810	Mean nighttime temp.	-0.697508692741394	0.569843412533736
1811	Mean nighttime temp.	-1.73406720161438	0.409511223286388
1812	Mean nighttime temp.	-1.07605373859406	0.478759213111016
1813	Mean nighttime temp.	0.737331509590149	0.739935050639767
1814	Mean nighttime temp.	0.0378209389746189	0.628204180243472
1815	Mean nighttime temp.	0.794901609420776	0.654173536033107
1816	Mean nighttime temp.	-1.45454382896423	0.47004045046445
1817	Mean nighttime temp.	0.310381382703781	0.675147906510579
1818	Mean nighttime temp.	-2.14250707626343	0.290389174695063
1819	Mean nighttime temp.	-0.85422158241272	0.557393810751226
1820	Mean nighttime temp.	2.05961680412292	0.922850662796675
1821	Mean nighttime temp.	-1.55858409404755	0.403509641250857
1822	Mean nighttime temp.	0.22478723526001	0.627404376606398
1823	Mean nighttime temp.	-0.491353929042816	0.577222515712811
1824	Mean nighttime temp.	-0.201660946011543	0.629873164700268
1825	Mean nighttime temp.	-0.180259704589844	0.604507473789128
1826	Mean nighttime temp.	-0.172667026519775	0.632443912210205
1827	Mean nighttime temp.	-0.933677852153778	0.537721051750491
1828	Mean nighttime temp.	-2.37841892242432	0.344299006592484
1829	Mean nighttime temp.	-1.54176890850067	0.419756996182158
1830	Mean nighttime temp.	-1.49158215522766	0.415159140290393
1831	Mean nighttime temp.	-0.883017301559448	0.521770423635365
1832	Mean nighttime temp.	-1.74346995353699	0.397643241788441
1833	Mean nighttime temp.	-2.43471574783325	0.312180789819093
1834	Mean nighttime temp.	0.576793730258942	0.687247431916917
1835	Mean nighttime temp.	1.69411528110504	0.771171513848211
1836	Mean nighttime temp.	0.357605248689651	0.712946293258726
1837	Mean nighttime temp.	1.53072607517242	0.847099664056647
1838	Mean nighttime temp.	0.900209903717041	0.770432608253395
1839	Mean nighttime temp.	-1.15789318084717	0.499379857789941
1840	Mean nighttime temp.	0.47066068649292	0.713002605815702
1841	Mean nighttime temp.	-0.785482823848724	0.544345637134231
1842	Mean nighttime temp.	1.65740323066711	0.855069585544869
1843	Mean nighttime temp.	-1.8564966917038	0.270489703493183
1844	Mean nighttime temp.	0.894367098808289	0.825602873151118
1845	Mean nighttime temp.	-1.17692077159882	0.49946242617765
1846	Mean nighttime temp.	-0.778880834579468	0.452928912820304
1847	Mean nighttime temp.	-1.73309826850891	0.41902494741672
1848	Mean nighttime temp.	-0.810644626617432	0.503710749130505
1849	Mean nighttime temp.	0.143616244196892	0.707539777878945
1850	Mean nighttime temp.	-0.777776002883911	0.469084049340764
1851	Mean nighttime temp.	-2.1877748966217	0.250123937271508
1852	Mean nighttime temp.	1.57526075839996	0.876817078240569
1853	Mean nighttime temp.	-2.02590179443359	0.356500160305888
1854	Mean nighttime temp.	-1.42233371734619	0.371505409673949
1855	Mean nighttime temp.	-2.85015225410461	0.359103919579421
1856	Mean nighttime temp.	1.39233767986298	0.84749916971126
1857	Mean nighttime temp.	0.579375505447388	0.76372694084162
1858	Mean nighttime temp.	-0.633663654327393	0.453929213788813
1859	Mean nighttime temp.	0.182629317045212	0.632892451417549
1860	Mean nighttime temp.	1.35086464881897	0.848090307561523
1861	Mean nighttime temp.	-1.92992663383484	0.400247950496157
1862	Mean nighttime temp.	-1.87323641777039	0.303461874995841
1863	Mean nighttime temp.	0.659155309200287	0.786458167212381
1864	Mean nighttime temp.	-2.39807057380676	0.30968908258179
1865	Mean nighttime temp.	-1.04458379745483	0.475954297684634
1866	Mean nighttime temp.	-1.61828327178955	0.382376934268099
1867	Mean nighttime temp.	-2.2090630531311	0.28780955247921
1868	Mean nighttime temp.	-1.93938565254211	0.312129565164253
1869	Mean nighttime temp.	-2.95269322395325	0.219456509662784
1870	Mean nighttime temp.	1.16279530525208	0.797670044495131
1871	Mean nighttime temp.	0.0605246610939503	0.629920809931419
1872	Mean nighttime temp.	-2.05742192268372	0.213682093019155
1873	Mean nighttime temp.	-0.738616645336151	0.548123337263406
1874	Mean nighttime temp.	0.460819870233536	0.776763793478081
1875	Mean nighttime temp.	-2.24981784820557	0.32325287784339
1876	Mean nighttime temp.	-0.741595447063446	0.494840791366851
1877	Mean nighttime temp.	-0.289649069309235	0.607385093181988
1878	Mean nighttime temp.	-0.919258058071136	0.576972082836037
1879	Mean nighttime temp.	-0.993658781051636	0.495771957883919
1880	Mean nighttime temp.	-2.76852774620056	0.324412421873965
1881	Mean nighttime temp.	-1.17060005664825	0.514875980947599
1882	Mean nighttime temp.	1.12157154083252	0.836148181139918
1883	Mean nighttime temp.	1.45528328418732	0.839491552071352
1884	Mean nighttime temp.	1.51871287822723	0.845528483993041
1885	Mean nighttime temp.	1.51479518413544	0.900059721321631
1886	Mean nighttime temp.	-0.819047331809998	0.465402683467317
1887	Mean nighttime temp.	-1.90993940830231	0.373706511527269
1888	Mean nighttime temp.	-1.8966658115387	0.21309104314415
1889	Mean nighttime temp.	0.38518899679184	0.729900789927142
1890	Mean nighttime temp.	-1.07685422897339	0.460529827395675
1891	Mean nighttime temp.	2.13234782218933	0.881844644810005
1892	Mean nighttime temp.	0.166546314954758	0.637278863809745
1893	Mean nighttime temp.	-1.22375702857971	0.436471550836286
1894	Mean nighttime temp.	-2.28446173667908	0.27482742587609
1895	Mean nighttime temp.	-0.783870160579681	0.49787831702031
1896	Mean nighttime temp.	-0.271291315555573	0.606637525374638
1897	Mean nighttime temp.	-2.03767538070679	0.274340437159227
1898	Mean nighttime temp.	-1.50395274162292	0.36454269698772
1899	Mean nighttime temp.	-1.98263263702393	0.286211248715959
1900	Mean nighttime temp.	-0.507538318634033	0.588477582694478
1901	Mean nighttime temp.	1.36638295650482	0.84204254016828
1902	Mean nighttime temp.	0.475898295640945	0.654276826104401
1903	Mean nighttime temp.	-2.57184267044067	0.324842629393506
1904	Mean nighttime temp.	-0.86072564125061	0.516141531243653
1905	Mean nighttime temp.	-0.811830401420593	0.450233405900871
1906	Mean nighttime temp.	-2.14787530899048	0.317609628368488
1907	Mean nighttime temp.	-1.86633729934692	0.411667621732016
1908	Mean nighttime temp.	0.356791526079178	0.744284938878199
1909	Mean nighttime temp.	-1.1051299571991	0.44838992096962
1910	Mean nighttime temp.	-1.51211714744568	0.426880280731931
1911	Mean nighttime temp.	-0.358385443687439	0.605501789500875
1912	Mean nighttime temp.	-0.8676398396492	0.508397380391865
1913	Mean nighttime temp.	-1.18334722518921	0.448670150010886
1914	Mean nighttime temp.	-1.03532314300537	0.501577872123416
1915	Mean nighttime temp.	-1.4345223903656	0.465800491852278
1916	Mean nighttime temp.	0.642933487892151	0.790634406282499
1917	Mean nighttime temp.	-3.31271386146545	0.263598841635837
1918	Mean nighttime temp.	0.558376431465149	0.772850112609778
1919	Mean nighttime temp.	-1.10099244117737	0.526842472214898
1920	Mean nighttime temp.	-1.23435139656067	0.556910121167161
1921	Mean nighttime temp.	-2.20810556411743	0.448886743279989
1922	Mean nighttime temp.	-1.0806370973587	0.457873797267271
1923	Mean nighttime temp.	0.198402404785156	0.683015286531309
1924	Mean nighttime temp.	0.666945993900299	0.716409995883118
1925	Mean nighttime temp.	0.66638195514679	0.799504298501342
1926	Mean nighttime temp.	-3.16639280319214	0.161969115285955
1927	Mean nighttime temp.	-0.380022078752518	0.622197297386717
1928	Mean nighttime temp.	-0.935015916824341	0.542218130102924
1929	Mean nighttime temp.	-0.707219123840332	0.587983836399878
1930	Mean nighttime temp.	1.16729867458344	0.781562920379854
1931	Mean nighttime temp.	0.793454110622406	0.804470859650927
1932	Mean nighttime temp.	-2.80938005447388	0.225886012538966
1933	Mean nighttime temp.	0.928775429725647	0.785134398807645
1934	Mean nighttime temp.	-2.58995842933655	0.434383953209777
1935	Mean nighttime temp.	-0.681465744972229	0.496070432337934
1936	Mean nighttime temp.	1.05741107463837	0.778561693416558
1937	Mean nighttime temp.	0.0811783149838448	0.714596907320454
1938	Mean nighttime temp.	-3.39382362365723	0.229030158367709
1939	Mean nighttime temp.	-2.82153582572937	0.26643299854803
1940	Mean nighttime temp.	0.269352376461029	0.710178819244202
1941	Mean nighttime temp.	0.476400583982468	0.715844468677565
1942	Mean nighttime temp.	0.49806421995163	0.785475518734173
1943	Mean nighttime temp.	-0.137290805578232	0.618554852206899
1944	Mean nighttime temp.	-3.00777792930603	0.211893104233305
1945	Mean nighttime temp.	0.677060425281525	0.729660229212717
1946	Mean nighttime temp.	0.604668915271759	0.737151499793908
1947	Mean nighttime temp.	0.65334278345108	0.726158054064349
1948	Mean nighttime temp.	1.72935605049133	0.867979094875224
1949	Mean nighttime temp.	-2.29196977615356	0.306761780639228
1950	Mean nighttime temp.	0.69862961769104	0.772003556751144
1951	Mean nighttime temp.	0.559209764003754	0.785555934291235
1952	Mean nighttime temp.	-0.571183800697327	0.585988931342966
1953	Mean nighttime temp.	0.514377593994141	0.765438263489117
1954	Mean nighttime temp.	0.398181259632111	0.793417530367014
1955	Mean nighttime temp.	-2.10295653343201	0.35767283637372
1956	Mean nighttime temp.	0.326153159141541	0.677429240136578
1957	Mean nighttime temp.	-0.784936785697937	0.50714739221882
1958	Mean nighttime temp.	-0.58890438079834	0.459693713964064
1959	Mean nighttime temp.	1.06277966499329	0.812333921131829
1960	Mean nighttime temp.	0.538212716579437	0.780415188099151
1961	Mean nighttime temp.	0.440824925899506	0.771450082331752
1962	Mean nighttime temp.	-1.0381875038147	0.491965593925223
1963	Mean nighttime temp.	-0.070291668176651	0.619963979824997
1964	Mean nighttime temp.	0.53509110212326	0.765829105748665
1965	Mean nighttime temp.	0.16227051615715	0.633654165579982
1966	Mean nighttime temp.	-0.143413946032524	0.616771739690815
1967	Mean nighttime temp.	-1.53022074699402	0.526105072067202
1968	Mean nighttime temp.	-2.08387970924377	0.346860678761683
1969	Mean nighttime temp.	0.108276225626469	0.729994180934173
1970	Mean nighttime temp.	0.731087148189545	0.76352798469269
1971	Mean nighttime temp.	0.371635109186172	0.743620861743858
1972	Mean nighttime temp.	0.364198386669159	0.73920425368791
1973	Mean nighttime temp.	2.44122076034546	0.860713416350815
1974	Mean nighttime temp.	0.45042222738266	0.772058644989071
1975	Mean nighttime temp.	0.205532044172287	0.722713420613794
1976	Mean nighttime temp.	0.0546491630375385	0.730853778250568
1977	Mean nighttime temp.	-1.0901974439621	0.452496387331367
1978	Mean nighttime temp.	-0.146071895956993	0.712609655107496
1979	Mean nighttime temp.	-0.965983808040619	0.523227763588504
1980	Mean nighttime temp.	-0.723325788974762	0.474937563849651
1981	Mean nighttime temp.	-2.44369983673096	0.384371308272214
1982	Mean nighttime temp.	-1.00185966491699	0.525992379479986
1983	Mean nighttime temp.	-0.4587641954422	0.584514495990072
1984	Mean nighttime temp.	0.481664717197418	0.741451235937439
1985	Mean nighttime temp.	0.34072732925415	0.73080962874269
1986	Mean nighttime temp.	0.592257499694824	0.752049592885519
1987	Mean nighttime temp.	0.447720468044281	0.735704304312774
1988	Mean nighttime temp.	1.11948812007904	0.793211774747831
1989	Mean nighttime temp.	-0.770012855529785	0.544842714213049
1990	Mean nighttime temp.	-3.55117917060852	0.330122153539186
1991	Mean nighttime temp.	-0.786103844642639	0.559499567983152
1992	Mean nighttime temp.	-1.77782690525055	0.423574682602701
1993	Mean nighttime temp.	0.289026439189911	0.642750702709535
1994	Mean nighttime temp.	-2.10996770858765	0.427046144185035
1995	Mean nighttime temp.	-0.948392271995544	0.457229822775365
1996	Mean nighttime temp.	-0.518290579319	0.490562282152339
1997	Mean nighttime temp.	1.37623918056488	0.763484270829633
1998	Mean nighttime temp.	0.552464544773102	0.768792686136571
1999	Mean nighttime temp.	-1.21351277828217	0.451177974947117
[truncated: 901,809 more rows]
