# Supplementary material for: Human movement and environmental barriers shape the emergence of dengue
Source: Nat Commun. 2024 May 28;15:4205. doi: 10.1038/s41467-024-48465-0 (PMC11133396; doi:10.1038/s41467-024-48465-0)
Supplement: Supplementary file 7 — Source data [file 41467_2024_48465_MOESM7_ESM.zip › SD_Fig_3B.csv]

	Subject	time	X
Env.1	Env	1997	1
Mob.1	Mob	1997	0
Env.2	Env	1998	0.823529411764706
Mob.2	Mob	1998	0.176470588235294
Env.3	Env	1999	0.945454545454545
Mob.3	Mob	1999	0.0545454545454545
Env.4	Env	2000	0.982300884955752
Mob.4	Mob	2000	0.0176991150442478
Env.5	Env	2001	0.837209302325581
Mob.5	Mob	2001	0.162790697674419
Env.6	Env	2002	0.592592592592593
Mob.6	Mob	2002	0.407407407407407
Env.7	Env	2003	0.757142857142857
Mob.7	Mob	2003	0.242857142857143
Env.8	Env	2004	0.596330275229358
Mob.8	Mob	2004	0.403669724770642
Env.9	Env	2005	0.516556291390728
Mob.9	Mob	2005	0.483443708609272
Env.10	Env	2006	0.439024390243902
Mob.10	Mob	2006	0.560975609756098
Env.11	Env	2007	0.462962962962963
Mob.11	Mob	2007	0.537037037037037
Env.12	Env	2008	0.625
Mob.12	Mob	2008	0.375
Env.13	Env	2009	0.44
Mob.13	Mob	2009	0.56
Env.14	Env	2010	0.434782608695652
Mob.14	Mob	2010	0.565217391304348
Env.15	Env	2011	0.242424242424242
Mob.15	Mob	2011	0.757575757575758
Env.16	Env	2012	0.351851851851852
Mob.16	Mob	2012	0.648148148148148
Env.17	Env	2013	0.477272727272727
Mob.17	Mob	2013	0.522727272727273
Env.18	Env	2014	0.111111111111111
Mob.18	Mob	2014	0.888888888888889
Env.19	Env	2015	0.115384615384615
Mob.19	Mob	2015	0.884615384615385
Env.20	Env	2016	0.142857142857143
Mob.20	Mob	2016	0.857142857142857
Env.21	Env	2017	0.342465753424658
Mob.21	Mob	2017	0.657534246575342
