# Supplementary material for: Human movement and environmental barriers shape the emergence of dengue
Source: Nat Commun. 2024 May 28;15:4205. doi: 10.1038/s41467-024-48465-0 (PMC11133396; doi:10.1038/s41467-024-48465-0)
Supplement: Supplementary file 7 — Source data [file 41467_2024_48465_MOESM7_ESM.zip › SD_Fig_3C.csv]

	Mean env. veg. index	Std dev env. veg. index	Landcover	Mean daytime temp.	Std dev daytime temp.	Mean nighttime temp.	Std dev nighttime temp.	Mean tassled cap brightness	Std dev tassled cap brightness	Std dev tassled cap wetness	Radiation	Adjacency	Air travel	Migration	Friction surface	Longitude	Infected	Year_end	TestElig	GAUL	Env_Shap	Mob_Shap	Driver_Shap
1	1.24425518512726	0.223729893565178	0.416237145662308	-0.00396920554339886	0.680208206176758	2.33775758743286	0.0695912539958954	0.761057436466217	0.543982684612274	0.207530632615089	-0.239007860422134	-0.545509338378906	1.42120957374573	-2.22504949569702	-0.0507495664060116	-0.250680714845657	1	1997	1	4009	6.22970010526478	-1.63910668715835	Env
2	0.497181534767151	0.195964843034744	0.190925762057304	-0.29566153883934	0.647220194339752	2.48457646369934	-0.136845543980598	0.77519965171814	0.470744460821152	0.10667772591114	0.33182430267334	-0.406492412090302	1.97997725009918	-2.24576497077942	0.303490847349167	-0.143667012453079	1	1997	1	31038	4.79231654107571	-0.0369649827480316	Env
3	0.60778820514679	0.484694510698318	0.110828660428524	0.045938428491354	1.33818459510803	0.868001341819763	0.206892400979996	0.207735180854797	0.823424637317657	0.447841227054596	0.0682834610342979	-0.531241476535797	-1.55090892314911	0.508427500724792	0.503930866718292	0.0439741127192974	1	1997	1	21111	5.18530330061913	-1.00150857120752	Env
4	0.205901727080345	-0.0798114016652107	0.125783011317253	-0.0153100732713938	0.430840849876404	2.09087491035461	0.202544882893562	0.0743331536650658	-1.13849818706512	-0.281692504882812	1.57003796100616	0.850880444049835	0.0708348602056503	-0.0829491093754768	0.269727200269699	-0.469800293445587	1	2000	1	30204	1.14516607485712	2.67853135615587	Mob
5	0.487459599971771	0.42036297917366	0.140143439173698	0.553911447525024	0.907763302326202	2.45166254043579	1.1310111284256	-0.700360298156738	0.191307827830315	0.250246703624725	-1.21042776107788	-0.517069816589355	0.518283843994141	-0.792598485946655	-0.392045557498932	0.207352742552757	1	2000	1	7009	6.0408614128828	-2.39385777711868	Env
6	0.547687530517578	0.775106310844421	-0.00155514129437506	0.137510359287262	0.903612792491913	0.0529491454362869	0.758318305015564	0.642698705196381	0.213951423764229	0.907561600208282	-1.23913633823395	-0.508495807647705	0.361488878726959	0.361480861902237	-0.765306115150452	0.482997894287109	1	2000	1	7013	5.42083892575465	-1.78996852040291	Env
7	0.418852537870407	0.0659528374671936	-0.267457008361816	-0.0967411771416664	0.615674197673798	2.12614750862122	-0.0171670764684677	0.626641273498535	-0.199188217520714	-0.0379419773817062	0.54838228225708	-1.23534142971039	0.415970712900162	0.594509840011597	-0.284780234098434	0.0545428209006786	1	2000	1	30032	3.28931571915746	0.0387411713600159	Env
8	0.412555724382401	1.0000524520874	-0.124993599951267	0.492587149143219	0.108880177140236	1.71578276157379	0.309136092662811	0.00985629018396139	0.114609345793724	1.09325110912323	-0.670640051364899	-0.664860308170319	0.755300223827362	-0.472666174173355	-0.346425890922546	-0.100241236388683	1	2000	1	7027	5.03147626575083	-1.39929220080376	Env
9	1.05573856830597	-0.219814240932465	0.0672411397099495	0.136825323104858	0.981235563755035	2.43062591552734	0.479474037885666	0.161318928003311	1.01688420772552	0.300765573978424	-2.0420081615448	-0.435850828886032	0.370255291461945	-0.99188619852066	-0.165178388357162	0.0661320686340332	1	2000	1	7040	6.47642708569765	-3.26466828584671	Env
10	-0.424357265233994	0.49760028719902	0.469907313585281	0.483779102563858	1.22205543518066	4.02376985549927	0.86467707157135	0.308337241411209	0.325868397951126	0.376667976379395	-1.26445472240448	-0.743147671222687	-2.11404776573181	-1.00864458084106	0.178424388170242	0.076049916446209	1	2000	1	20079	8.22435533255339	-4.9518703520298	Env
11	0.0300423428416252	-0.252340823411942	0.0627039819955826	0.421675026416779	-0.359035074710846	1.44179952144623	0.413294970989227	-0.388765066862106	0.326211839914322	-0.0958054810762405	0.695346117019653	-0.477789342403412	2.18577027320862	-1.04699373245239	0.869782269001007	-0.16314922273159	1	2000	1	19045	1.43663201481104	2.22611558437347	Mob
12	0.0194661375135183	-0.0294724050909281	-0.212808772921562	-0.251071274280548	0.531610131263733	1.48642373085022	-0.220778793096542	0.0324139595031738	-0.324658662080765	-0.174877986311913	1.08592426776886	1.01953935623169	0.95836079120636	0.25379604101181	-0.497909516096115	0.523784399032593	1	2000	1	30141	1.38003046438098	2.8197109401226	Mob
13	-0.0810307040810585	0.536938488483429	-0.0578571669757366	0.959880471229553	1.05268120765686	4.33405303955078	0.872302830219269	-0.103143014013767	0.895687460899353	0.408196568489075	-2.29767751693726	-0.78200900554657	-2.06580471992493	-0.966631412506104	0.295338481664658	0.173482626676559	1	2000	1	20308	8.99119180813432	-5.8167841732502	Env
14	0.457864552736282	1.26346921920776	0.316762149333954	0.665346503257751	0.89309149980545	2.57741284370422	0.12389911711216	0.415430992841721	0.24706606566906	0.620944201946259	-1.17753458023071	-0.682279706001282	-0.912542045116425	-0.918610751628876	-0.4091736972332	0.343369364738464	1	2000	1	20515	7.92465651035309	-4.10014078021049	Env
15	0.553189277648926	0.982316792011261	0.0171486120671034	-0.186632230877876	0.469169795513153	1.34513759613037	0.753605604171753	0.0938505008816719	0.319169968366623	0.924521267414093	-1.13341534137726	-0.578542053699493	-0.246200695633888	0.157694846391678	-0.158174633979797	0.303362905979156	1	2000	1	7086	5.57484008930624	-1.95863787829876	Env
16	0.808987140655518	-0.357916682958603	0.40203458070755	-0.197913274168968	0.475810647010803	2.1631007194519	0.13483515381813	0.505693197250366	0.437810480594635	0.0914099887013435	-0.328131884336472	-0.571676194667816	0.93182247877121	-0.791489899158478	-0.477026253938675	0.581400871276855	1	2000	1	7092	5.04525282233953	-1.23650175333023	Env
17	0.499160706996918	0.199450969696045	0.0113182477653027	0.00183243257924914	0.664279580116272	2.72896242141724	1.10319089889526	0.102812021970749	0.191446468234062	0.163783639669418	-0.959337413311005	-0.459833979606628	0.787918508052826	-1.10051381587982	-0.218875735998154	0.107077546417713	1	2000	1	7097	5.77331493375823	-1.95064243674278	Env
18	0.381231069564819	0.437619596719742	-0.000127556268125772	0.43914270401001	0.750813961029053	1.71080601215363	0.780817806720734	-0.722570896148682	-0.0701314657926559	0.698096752166748	0.248444855213165	-0.864445447921753	1.29217088222504	-0.633049845695496	-0.196644395589828	0.195049196481705	1	2000	1	7101	4.60074718063697	-0.153523951768875	Env
19	0.410791128873825	0.221097454428673	-0.0161280706524849	-0.453982263803482	0.785255432128906	1.14931976795197	0.647888123989105	0.361800789833069	0.655530333518982	0.631316125392914	-1.17244219779968	-0.47286719083786	0.84527587890625	0.0298070088028908	-0.334962248802185	0.281159788370132	1	2000	1	7107	4.6740486100316	-1.10518874973059	Env
20	0.297292351722717	0.426703453063965	0.207638338208199	-0.162442684173584	0.404252350330353	1.03868901729584	0.758163332939148	0.0852438732981682	0.295971691608429	0.636409342288971	-0.689911007881165	-0.412708520889282	1.26432597637177	0.172228887677193	-0.54267156124115	0.241322353482246	1	2000	1	7108	4.22924342006445	-0.208736225962639	Env
21	0.535418510437012	-0.725093066692352	0.00283945258706808	-0.0543532036244869	1.39430618286133	0.713771164417267	1.09273219108582	0.166729614138603	1.95844161510468	-0.0241171512752771	-0.718655169010162	-0.345533609390259	-1.54324269294739	-0.194883450865746	1.53108429908752	0.345467448234558	1	2001	1	7001	5.40614275727421	-1.27123062312603	Env
22	0.603577256202698	-0.26306089758873	0.0209396090358496	0.242416769266129	0.793674230575562	2.20862030982971	1.63707673549652	0.0320522785186768	0.897965312004089	-0.18242572247982	-0.291699260473251	0.601042807102203	-0.773311078548431	-1.68574941158295	0.847958624362946	0.472369283437729	1	2001	1	7003	6.46320516429842	-1.30175831913948	Env
23	0.0947336703538895	0.411966174840927	0.0978137478232384	0.683620452880859	0.750509202480316	2.65629649162292	0.150839641690254	-0.0959228202700615	-0.207411959767342	-0.0239658504724503	-0.231223419308662	-0.865312874317169	1.23745930194855	-0.439215034246445	-0.377220779657364	0.31899282336235	1	2001	1	12001	4.83747157454491	-0.675512805581093	Env
24	0.726765096187592	0.0739949941635132	0.294491916894913	-0.218355521559715	0.592433750629425	0.920717537403107	0.379842281341553	0.928777813911438	1.04748129844666	-0.301541209220886	-1.05125617980957	-0.300957530736923	-0.0880875810980797	0.319040089845657	0.116088196635246	0.42337092757225	1	2001	1	12011	4.86797888576984	-1.00517300516367	Env
25	0.438093096017838	0.259001612663269	0.20447413623333	0.330411076545715	0.697120308876038	2.35467314720154	0.357651263475418	0.838571548461914	0.390519261360168	0.248429521918297	-1.53929853439331	-0.543727397918701	-1.10861837863922	0.341271817684174	0.361814826726913	0.54916900396347	1	2001	1	12014	6.668113976717	-2.48855766654015	Env
26	0.141484677791595	0.47118678689003	0.415142506361008	-0.812284708023071	0.217037841677666	0.386210650205612	0.554936110973358	0.113048732280731	0.0284632369875908	-0.116693824529648	2.0989031791687	0.775383234024048	0.134120434522629	-0.959383606910706	1.36112999916077	-0.260923475027084	1	2001	1	7012	1.13760853558779	3.41015323996544	Mob
27	1.05617094039917	-0.614737629890442	0.0350684151053429	-0.191127464175224	1.9813791513443	0.456063807010651	1.01092576980591	0.24786739051342	1.73375034332275	0.4193414747715	-0.721281468868256	-0.447263598442078	-0.142544344067574	-0.733437478542328	0.550030469894409	-0.107076898217201	1	2001	1	7015	6.02762529999018	-1.49449642002583	Env
28	0.807538151741028	0.694064497947693	0.112756475806236	0.0905366763472557	0.596906542778015	2.68176555633545	0.297601133584976	0.203208580613136	0.540308654308319	0.0584000386297703	0.22332201898098	-0.467069655656815	-0.243578389286995	-1.81130242347717	0.20320425927639	0.0408703647553921	1	2001	1	31018	6.12395667284727	-2.09542419016361	Env
29	0.232648208737373	0.541076123714447	0.254834473133087	-0.181856840848923	0.49368953704834	0.80210268497467	0.846261501312256	0.334523409605026	0.178229138255119	0.675245761871338	-0.577137529850006	-0.470824897289276	-0.114833347499371	0.380374938249588	0.279477685689926	0.159402549266815	1	2001	1	7030	4.33615654706955	-0.502943150699139	Env
30	0.575378000736237	0.55631297826767	0.29531055688858	0.0374295674264431	-0.852270901203156	2.0254065990448	0.415979474782944	0.614148557186127	0.37322810292244	0.609014689922333	-0.37608939409256	-0.665573835372925	-0.984328150749207	0.625179290771484	0.317620247602463	0.375282257795334	1	2001	1	12022	5.02521988376975	-1.08319184184074	Env
31	0.714348018169403	-0.0961255505681038	-0.00199955864809453	-0.110834546387196	1.42360103130341	0.53305858373642	1.79139745235443	-0.287946999073029	1.38777136802673	0.113649018108845	-0.177419483661652	0.663338899612427	-0.356605052947998	-1.35714364051819	1.07316029071808	-0.344170987606049	1	2001	1	7032	5.12274782941677	-0.154668986797333	Env
32	0.185858622193336	0.424172222614288	0.653550386428833	0.301802545785904	-0.0140077536925673	1.36419188976288	1.0667382478714	-0.131306648254395	0.152675360441208	1.06238257884979	-0.341638952493668	-0.719388127326965	0.744647562503815	-0.314370930194855	-0.17874838411808	0.338054865598679	1	2001	1	7034	5.40411231759936	-0.809498831629753	Env
33	0.644211053848267	0.487892806529999	-0.0411825552582741	0.790955722332001	0.592481136322021	2.38393712043762	1.386683344841	-0.537141859531403	1.53925466537476	0.261991769075394	-1.47421288490295	-0.591142952442169	-1.32064950466156	-0.516700565814972	0.454593807458878	0.48274552822113	1	2001	1	7035	7.99182873219252	-3.44811210036278	Env
34	0.100579008460045	0.551183819770813	0.62180757522583	0.353612005710602	0.684212386608124	2.53429007530212	0.786112308502197	0.250118136405945	0.183515474200249	-0.33308145403862	1.65394175052643	0.86561131477356	-1.09139358997345	-1.88779306411743	0.0156706683337688	-0.480349212884903	1	2001	1	20043	5.25200012326241	-0.443962920457125	Env
35	0.63864129781723	-0.0617723166942596	-0.0465489663183689	0.295711606740952	0.963047564029694	2.39609217643738	1.6729382276535	-0.240382865071297	1.01023018360138	-0.403252571821213	0.256208688020706	0.753473579883575	-2.00883078575134	-1.25078213214874	1.18620586395264	0.502979457378387	1	2001	1	7037	6.72768379375339	-1.06372478604317	Env
36	0.250791877508163	0.0243953987956047	0.117924630641937	0.145533472299576	0.578046858310699	2.39135885238647	0.413008540868759	0.545026302337646	0.313901722431183	0.168170630931854	-0.858905613422394	0.680234611034393	-0.0281650833785534	-2.32104063034058	0.630611538887024	0.4200219810009	1	2001	1	31039	5.3681802675128	-1.89726517722011	Env
37	0.324195772409439	-0.753652334213257	0.138257473707199	-0.118715137243271	0.607660472393036	2.78947925567627	0.396458327770233	0.129400372505188	-0.156706407666206	0.154374554753304	1.33152461051941	-1.59318113327026	-0.0268631801009178	0.31163364648819	0.32643923163414	0.429254114627838	1	2001	1	30089	3.94000646471977	0.349553175270557	Env
38	0.419064193964005	0.0223684720695019	0.186197847127914	-0.0343061573803425	0.251479923725128	1.77127397060394	0.16451233625412	-0.0317791476845741	-0.680828332901001	0.155426517128944	1.16159117221832	0.968907654285431	-0.298054575920105	0.0419010929763317	0.306357264518738	-0.491100490093231	1	2001	1	30169	1.73230913281441	2.18070260807872	Mob
39	0.298746228218079	0.563740789890289	0.0619415752589703	0.30303892493248	0.838209569454193	2.20508980751038	0.226882442831993	0.0373575240373611	0.377824813127518	0.458866983652115	0.150253161787987	-0.641721487045288	-0.377359062433243	-1.57499957084656	0.420858949422836	-0.0176786575466394	1	2001	1	31045	5.35402000136673	-2.02296800911427	Env
40	0.75716233253479	-0.175119787454605	0.105792865157127	-0.0122810900211334	1.09126543998718	1.65916860103607	2.01979064941406	0.0124209886416793	0.37169161438942	-0.228945434093475	-0.5248703956604	-0.477889060974121	0.0523007474839687	-0.835593640804291	0.926550388336182	0.0096001885831356	1	2001	1	7051	5.61054636817425	-0.859501961618662	Env
41	0.562439620494843	0.544525265693665	-0.0152847124263644	0.257898032665253	0.943493902683258	2.40696811676025	1.46962440013885	-0.378147095441818	1.56181454658508	0.185862466692924	-1.03471207618713	-0.668007135391235	-2.06286883354187	-0.716859936714172	0.495665401220322	0.473034560680389	1	2001	1	7055	8.01222910452634	-3.98678258061409	Env
42	0.363421887159348	-0.232837617397308	0.121630683541298	-0.417544066905975	1.52960848808289	-0.997508645057678	1.01218867301941	0.483345776796341	1.72116589546204	-0.539402484893799	0.449371367692947	0.58244651556015	0.011397261172533	-0.376759111881256	0.243743151426315	0.403175085783005	1	2001	1	7057	3.44724367558956	0.91019918397069	Env
43	0.982904255390167	0.496572285890579	0.0938330292701721	0.149933248758316	0.630115509033203	2.71830129623413	-0.212546840310097	-0.122595138847828	0.36036017537117	0.422759205102921	0.0346572287380695	-0.534133076667786	0.187990605831146	-1.82824385166168	-0.0895274356007576	0.6714106798172	1	2001	1	31053	6.19104770570993	-2.22925652936101	Env
44	0.234944239258766	-0.905983567237854	-0.0086869839578867	-0.105006292462349	0.914059162139893	2.33289790153503	0.0396646298468113	-0.391025394201279	-0.549563229084015	-0.00907846167683601	1.23132848739624	1.03631818294525	-0.507171869277954	-0.403166919946671	0.396170526742935	0.245424404740334	1	2001	1	30206	1.79764640890062	1.7534784078598	Env
45	0.29370191693306	-0.296286970376968	0.0279873944818974	0.144248872995377	0.703326523303986	2.29911661148071	0.179667353630066	0.232826516032219	0.195248767733574	0.193376153707504	0.797764897346497	-1.34191393852234	-1.09081017971039	0.461486607789993	0.921947121620178	-0.0931470468640327	1	2001	1	30120	3.88006609305739	-0.251525491476059	Env
46	1.00334060192108	-0.131478756666183	0.244964972138405	-0.184023708105087	0.762955725193024	2.58336019515991	0.439274966716766	0.132859945297241	0.159563079476357	-0.18246953189373	1.2361615896225	-0.400623202323914	1.60614824295044	-3.24240803718567	0.243469223380089	-0.11135645210743	1	2001	1	23004	4.71699103713036	-0.557252183556557	Env
47	0.76255339384079	-0.165998324751854	-0.130799740552902	0.128377646207809	0.783911526203156	2.5938777923584	0.465027362108231	0.120138898491859	0.352644890546799	-0.192750543355942	-0.292269855737686	-0.410420894622803	0.157600253820419	-0.614253401756287	-0.0389301478862762	0.502626836299896	1	2001	1	7065	5.21960973739624	-1.19827404618263	Env
48	0.407168865203857	0.474715143442154	0.339482605457306	-0.0671820864081383	1.17844533920288	1.60061371326447	0.401120841503143	0.572731077671051	0.332688987255096	0.224017292261124	-0.936470627784729	-0.333636045455933	-0.930547535419464	0.447707384824753	0.129497140645981	0.0856571272015572	1	2001	1	12048	5.5494589060545	-1.62344968318939	Env
49	0.7055584192276	0.50670850276947	0.181070923805237	0.0202332157641649	0.853769779205322	2.38788104057312	0.14970526099205	-0.232267156243324	0.367350518703461	0.177037671208382	-0.650512218475342	-0.637373208999634	1.94061088562012	-1.99904561042786	-0.0838806107640266	0.00497022783383727	1	2001	1	31058	5.12201840383932	-1.43020076304674	Env
50	0.47668993473053	-0.454281717538834	0.56564873456955	-0.0793569907546043	0.598243057727814	1.91638898849487	0.446415603160858	0.155096977949142	0.122045002877712	0.146984592080116	0.679765284061432	-0.222797110676765	0.986038088798523	-1.24411988258362	-0.172436773777008	0.0423918850719929	1	2001	1	7068	3.93626606836915	0.0264496058225632	Env
51	0.839550614356995	0.259271591901779	-0.0600214190781116	-0.111039817333221	0.65724766254425	2.17053914070129	1.745689868927	0.197190687060356	0.208769753575325	-0.0571193024516106	1.38117122650146	0.685661971569061	0.264428704977036	-1.82561540603638	0.0392352975904942	-0.228590086102486	1	2001	1	7069	5.62148869410157	0.544881794601679	Env
52	0.740161120891571	-0.887169182300568	0.0373756736516953	0.536321401596069	0.651993334293365	2.50099039077759	1.06140744686127	-0.131825864315033	0.383416146039963	-0.266831696033478	-0.318959414958954	-0.361040085554123	1.14604163169861	-0.832927703857422	-0.366968184709549	0.348556816577911	1	2001	1	7074	4.97439558804035	-0.733853757381439	Env
53	0.697936952114105	-0.296135395765305	0.393200844526291	0.00393783487379551	0.471153765916824	1.29967904090881	0.107499815523624	-0.68834525346756	0.0383732579648495	-0.0764981359243393	1.15745627880096	0.773581385612488	1.05901253223419	-1.2543203830719	1.03856062889099	-0.662660837173462	1	2001	1	20184	1.28814188949764	2.77429044246674	Mob
54	0.488934993743896	-0.115287244319916	0.0705977827310562	0.180043801665306	1.19509124755859	1.14063322544098	-0.132186323404312	0.796967327594757	0.0723638013005257	0.50326943397522	0.240294605493546	0.9881991147995	-0.0705616921186447	-1.60747087001801	-0.112717255949974	-0.313163548707962	1	2001	1	20559	3.88726449757814	-0.562256097793579	Env
55	0.154215380549431	0.872970223426819	0.0081088850274682	0.641524612903595	0.389979600906372	2.47292709350586	0.463931024074554	-0.31615537405014	0.10583620518446	0.658524870872498	-1.18966853618622	-0.533161520957947	-0.352789849042892	0.0907433107495308	-0.082681693136692	0.158879637718201	1	2001	1	12053	5.61074216011912	-2.06755828857422	Env
56	0.504559755325317	0.700579345226288	0.049418430775404	0.366727590560913	0.830620229244232	2.60345506668091	0.980046927928925	0.287528723478317	-0.12777042388916	0.114118732511997	-0.561857223510742	-0.457098841667175	0.592607200145721	-0.964873611927032	-0.22882117331028	0.102080635726452	1	2001	1	20324	6.41136501356959	-1.62004365026951	Env
57	1.07841694355011	0.509682655334473	0.157494872808456	-0.0618633627891541	0.795049250125885	2.66990995407104	-0.0297588761895895	0.656854927539825	0.515991270542145	0.206895068287849	-0.472402840852737	-0.599644720554352	-0.952105224132538	-0.947084128856659	0.277272641658783	0.48775577545166	1	2001	1	31066	6.98642847873271	-2.6939642727375	Env
58	0.212485671043396	1.04239928722382	-0.0351565293967724	0.558332085609436	0.923862040042877	2.54198741912842	1.13167786598206	0.0370232164859772	-0.0993281453847885	0.454983919858932	-0.596543908119202	-0.632643103599548	0.274592578411102	-1.05482721328735	-0.335643857717514	0.130180642008781	1	2001	1	20413	6.89844747260213	-2.34506550431252	Env
59	0.412831604480743	1.25794446468353	-0.188901111483574	0.982060849666595	0.665355861186981	3.05883646011353	1.0540052652359	0.316022604703903	0.0754364877939224	0.0418953597545624	-1.00674951076508	0.900318026542664	-2.20348358154297	-1.4323103427887	-0.214981883764267	0.41211673617363	1	2001	1	20453	8.08760458230972	-3.95720729231834	Env
60	0.128813445568085	0.93715226650238	0.245363831520081	0.635566234588623	0.838440239429474	3.19015741348267	0.85899692773819	-0.199963212013245	0.0995283350348473	0.510538041591644	-0.736494302749634	-0.501314759254456	-1.3527272939682	-1.12941694259644	0.0210731271654367	0.111699238419533	1	2001	1	20505	7.35629276186228	-3.69888017140329	Env
61	0.243097245693207	0.229768872261047	0.076363317668438	-0.116998367011547	0.674063205718994	0.718970596790314	0.833568036556244	-0.0093915406614542	0.241283148527145	-0.125485777854919	1.28373003005981	-0.257719993591309	0.609306395053864	-0.501948952674866	-0.174020916223526	0.100986666977406	1	2001	1	7081	2.86622540466487	0.959346562623978	Env
62	0.790518403053284	-0.266462802886963	-0.00103946996387094	-0.107951693236828	1.07106864452362	1.64179968833923	2.12961554527283	0.280743509531021	0.581810414791107	-0.44697117805481	1.26237916946411	-1.02526986598969	0.360264390707016	-0.926754772663116	0.847524404525757	-0.422864496707916	1	2001	1	7089	5.25026656466071	0.518143326044083	Env
63	1.01298999786377	0.485547244548798	0.117795027792454	0.329985111951828	0.896309435367584	2.84832334518433	-0.0873263254761696	-0.099464014172554	0.305334895849228	0.261894196271896	-0.413064956665039	-0.547338008880615	0.0179345980286598	-1.89026975631714	0.29083377122879	0.476965516805649	1	2001	1	31075	6.54835443198681	-2.54190435260534	Env
64	0.150457665324211	0.340279400348663	-0.153660595417023	-0.162553429603577	0.741604685783386	1.60702812671661	0.482116192579269	0.589670062065125	0.506097614765167	0.2344009578228	-1.07339441776276	-0.414569228887558	-0.123344592750072	0.501883924007416	0.406223058700562	0.499190658330917	1	2001	1	12057	4.83463133871555	-0.70320125669241	Env
65	1.32353913784027	0.340518772602081	0.254063010215759	-0.190657928586006	0.978333175182343	2.70307850837708	-0.0964021682739258	0.0193148963153362	0.37167301774025	0.0153493238613009	-0.847737967967987	-0.580779552459717	1.89019238948822	-1.75991594791412	-0.0677949711680412	-0.060755729675293	1	2001	1	31079	5.65805401559919	-1.36603605002165	Env
66	0.239881262183189	0.00984029658138752	0.0926674753427505	0.287633925676346	0.672435402870178	2.62700700759888	0.473428636789322	0.344108551740646	0.00740212248638272	0.112661674618721	-0.495730966329575	-0.280792415142059	0.626419365406036	-1.54275500774384	0.504288554191589	0.0453303754329681	1	2001	1	27017	4.91239673132077	-1.18857046961784	Env
67	1.14631938934326	0.478798747062683	0.048628780990839	0.181743532419205	0.756426095962524	2.90596151351929	0.0163395181298256	0.0384795814752579	0.0718980506062508	0.269486218690872	-0.249994590878487	-0.442409068346024	1.74262940883636	-2.29464817047119	-0.713302135467529	0.18102177977562	1	2001	1	31089	6.09510320797563	-1.95772455632687	Env
68	1.18319404125214	0.47346767783165	0.131909802556038	0.161851197481155	0.78132164478302	2.57863998413086	-0.128217220306396	0.0280507132411003	0.509793996810913	0.320429712533951	-0.632172405719757	-0.5052610039711	-0.223328560590744	-1.50052094459534	0.0295159742236137	0.0616358332335949	1	2001	1	31094	6.10207738354802	-2.83176694065332	Env
69	0.267003536224365	0.539108335971832	0.147073790431023	0.661017835140228	0.833771467208862	1.84068143367767	0.184578701853752	-0.292841851711273	0.24361814558506	0.494617849588394	-0.623231709003448	-0.458462327718735	2.45902228355408	-2.32241415977478	-0.264496654272079	0.147258013486862	1	2001	1	31096	5.06588725745678	-1.20958256721497	Env
70	0.061070628464222	0.610910952091217	0.300361424684525	1.53890025615692	-0.706880629062653	3.15118336677551	-0.121554248034954	0.0460610911250114	0.187143713235855	0.485137939453125	-1.18147218227386	-0.767268776893616	-1.03448891639709	0.0330225266516209	0.48465484380722	0.083091601729393	1	2001	1	12067	5.63542609661818	-2.46555250510573	Env
71	0.874933063983917	-0.321759730577469	0.290659785270691	0.230606704950333	0.740802466869354	1.75326359272003	1.72087240219116	0.0937319025397301	1.09242534637451	-0.298881083726883	-0.255890399217606	-0.36197829246521	-1.39642786979675	-0.686613619327545	1.01693546772003	0.0328072123229504	1	2001	1	7102	6.20946166291833	-1.68397471308708	Env
72	0.342876106500626	0.524355113506317	0.667151629924774	-0.0874951705336571	0.373552799224854	0.9060378074646	0.810837507247925	0.296950459480286	0.470250606536865	0.41137757897377	-0.29221373796463	-0.429235517978668	-0.452481120824814	0.102262511849403	0.0854043737053871	0.234457612037659	1	2001	1	7104	4.95035205036402	-0.986263491213322	Env
73	0.341527938842773	0.586907684803009	0.492313146591187	0.473510980606079	0.998731195926666	3.1414532661438	1.31241548061371	-0.35107210278511	0.641260266304016	0.105043172836304	-0.503211736679077	-0.756467342376709	-0.970397889614105	-1.24423456192017	0.0898876264691353	0.372613877058029	1	2001	1	20557	8.11470490694046	-3.38442390412092	Env
74	0.307145655155182	0.422991573810577	0.651957929134369	0.0400303117930889	-0.237651571631432	1.67844212055206	0.787501275539398	0.416722595691681	0.0202349908649921	0.172001153230667	0.281730502843857	0.942340970039368	0.434068918228149	-0.489800930023193	-1.05693471431732	0.364194333553314	1	2001	1	7106	4.6235703676939	0.111404746770859	Env
75	0.516693413257599	-0.354379415512085	-0.147441625595093	-0.0584807358682156	0.866253614425659	2.26365232467651	1.74864733219147	0.0898279994726181	0.823712229728699	-0.319711625576019	2.07331371307373	0.84774523973465	-1.9809535741806	-1.32846069335938	1.31880164146423	0.219911620020866	1	2001	1	7071	5.64868513122201	0.930446326732635	Env
76	-0.0591334849596024	0.430564969778061	0.0722540989518166	-0.0159224160015583	0.644468367099762	1.70060288906097	-0.352110832929611	0.584976077079773	0.440291285514832	0.621608912944794	-0.189092770218849	-0.986758172512054	0.16056977212429	-0.656855523586273	1.35737669467926	0.760720670223236	1	2002	1	31001	4.82832053676248	-0.314759999513626	Env
77	0.292689681053162	0.439348995685577	0.336711317300797	1.10704231262207	-0.235726580023766	0.943024456501007	0.463253140449524	0.170111656188965	-0.389554083347321	0.106202892959118	1.94153547286987	1.05641329288483	-0.0128564322367311	-1.07242870330811	0.199589923024178	-0.192238882184029	1	2002	1	7002	3.0408649072051	2.11225355323404	Env
78	0.629135966300964	0.200418427586555	0.166970029473305	0.54365199804306	0.282952278852463	1.48259210586548	0.134542375802994	0.560246765613556	0.333193987607956	0.568847835063934	-0.87093323469162	-0.68798553943634	0.3880894780159	-0.412879467010498	-0.785199761390686	1.10014653205872	1	2002	1	18001	6.00269830226898	-2.36890852451324	Env
79	0.935899019241333	0.488527745008469	-0.35200309753418	-0.089299812912941	0.657715260982513	1.36678540706635	-0.050533264875412	-0.278302371501923	0.225861385464668	0.182281002402306	-0.578592419624329	0.88487696647644	0.168276771903038	-1.39521634578705	0.742116689682007	0.950675129890442	1	2002	1	31003	4.03760640323162	-0.178538337349892	Env
80	-0.0715379416942596	0.0516396164894104	0.0100160744041204	1.11366844177246	0.860617339611053	0.53016996383667	0.201940923929214	0.995886564254761	0.337045818567276	0.0772330015897751	-0.529688775539398	-0.608141899108887	-0.192952573299408	-0.0289856698364019	-0.0333926752209663	1.29388630390167	1	2002	1	21013	5.40056610666215	-1.39316159300506	Env
81	0.332406312227249	-0.204598695039749	0.116155438125134	-0.201431587338448	0.836387455463409	1.67202162742615	0.42913693189621	0.40342178940773	0.356375396251678	0.237235754728317	0.532710254192352	-0.502397418022156	0.251918345689774	-0.68560653924942	0.151973515748978	0.634696245193481	1	2002	1	7005	4.61180666834116	-0.251401841640472	Env
82	0.414327561855316	0.431662142276764	0.0852162465453148	-0.0785965472459793	0.755691885948181	1.16744828224182	0.102005869150162	0.880605340003967	0.55293220281601	-0.277004271745682	0.658431768417358	-1.21025705337524	0.434870332479477	-0.613577663898468	0.116936653852463	0.185405060648918	1	2002	1	30014	4.21969377249479	-0.613595962524414	Env
83	0.487936019897461	0.921356379985809	0.0292855817824602	1.05402994155884	0.48551481962204	2.53751516342163	0.295468211174011	0.197038814425468	-0.0284771025180817	-0.083012230694294	-0.0447299517691135	-0.963791787624359	-0.0720752626657486	0.15822546184063	-0.457123398780823	0.201239481568336	1	2002	1	16006	6.09789508022368	-1.37949493899941	Env
84	0.235607355833054	0.521789729595184	-0.236290946602821	0.899829030036926	0.699134588241577	1.28065121173859	-0.0651463568210602	0.72660881280899	-0.482085436582565	0.09954484552145	1.90061855316162	1.01845324039459	-1.22644650936127	-1.70651245117188	0.734294295310974	0.118711829185486	1	2002	1	6001	3.79835466295481	0.720407128334045	Env
85	0.385632127523422	0.3519227206707	0.0240076966583729	0.363706886768341	-0.110576920211315	0.740119636058807	-0.200731813907623	0.703131198883057	0.0135416565462947	0.25268691778183	1.83319711685181	-1.62513053417206	0.00148854847066104	1.15622496604919	-0.243539944291115	0.526406288146973	1	2002	1	14015	3.04984639491886	1.12224015290849	Env
86	-0.184484735131264	0.864688992500305	0.739073872566223	1.32392919063568	-0.2183847874403	1.49165391921997	-0.0209059342741966	0.632562816143036	-0.360013663768768	0.24987904727459	0.433031320571899	-1.01130163669586	0.257110357284546	-0.876944124698639	-0.112246222794056	0.500960648059845	1	2002	1	17004	5.01895936578512	-1.31035030633211	Env
87	0.204099267721176	0.278537094593048	0.333271384239197	0.477317571640015	0.823949992656708	1.94569826126099	0.892410755157471	0.430225133895874	-0.0542027242481709	0.173121422529221	1.39981651306152	-0.776286363601685	-0.489497095346451	-0.452580332756042	-0.87948203086853	0.538656413555145	1	2002	1	12012	6.04308457300067	-1.19802930951118	Env
88	0.0902066305279732	0.882588744163513	-0.0597518309950829	1.35660374164581	0.339809954166412	1.90540170669556	0.501038908958435	-1.01601076126099	0.122198946774006	0.8489750623703	0.693148136138916	-0.548157513141632	-1.41462349891663	-0.671022891998291	0.614524960517883	0.440088957548141	1	2002	1	12013	5.41115006059408	-1.32613080739975	Env
89	0.0435456670820713	0.553552627563477	-0.0552617534995079	0.518792450428009	0.261652261018753	1.60389256477356	-0.41042771935463	-0.349355816841125	0.179409638047218	0.525961101055145	0.344790816307068	0.927773535251617	-0.044531736522913	-1.64717388153076	0.934431970119476	0.773299396038055	1	2002	1	31004	3.64506041631103	0.515290703624487	Env
90	0.100668765604496	0.146417543292046	0.0198519639670849	1.77128183841705	-0.590483844280243	1.30712151527405	2.41700124740601	0.388029783964157	0.390580743551254	0.281717598438263	-1.5168251991272	-0.578093409538269	-0.299180626869202	-0.917374432086945	-0.37329888343811	0.918244063854218	1	2002	1	26012	7.15043121948838	-3.68477255105972	Env
91	0.0730059370398521	0.521279692649841	0.063913032412529	0.455718994140625	-0.145298510789871	1.61697435379028	0.683902740478516	1.14577162265778	0.321604251861572	0.563088476657867	-0.493348985910416	-0.711753845214844	0.43357515335083	-0.593622267246246	-0.818437337875366	0.289573639631271	1	2002	1	25003	5.58953423053026	-2.18358728289604	Env
92	-0.399387061595917	-0.534705698490143	-0.0192774571478367	0.16666279733181	0.677543163299561	1.43181276321411	-0.120662316679955	0.540485203266144	-0.704835832118988	-0.335411995649338	1.46222984790802	1.07916438579559	1.25596499443054	-0.451222717761993	0.478544265031815	-0.511663794517517	1	2002	1	30028	0.190559770911932	3.82468077540398	Mob
93	0.667071104049683	0.450801759958267	0.0767280459403992	-0.164710745215416	0.641913294792175	1.15985000133514	0.118524700403214	-0.274707049131393	0.284474402666092	-0.012379826977849	0.095771424472332	0.971361935138702	0.257140070199966	-0.618392407894135	0.903898537158966	0.778807997703552	1	2002	1	31008	3.72637368552387	1.60977955907583	Env
94	-0.139699801802635	0.78282642364502	0.0498546324670315	0.572937250137329	-0.380266934633255	1.85903704166412	0.567418336868286	1.50795590877533	0.37709978222847	0.933260142803192	-0.701832950115204	-0.771488428115845	0.477603852748871	-0.75829952955246	-0.963410198688507	0.206021219491959	1	2002	1	25007	6.33644400164485	-2.71742725372314	Env
95	0.373698592185974	0.759363830089569	-0.0842663794755936	0.620721399784088	0.905499875545502	1.89939951896667	0.582222461700439	0.30419534444809	-0.0693253576755524	0.294331043958664	1.34137070178986	-0.902023375034332	-1.7322450876236	-0.920176982879639	0.730684220790863	0.177790462970734	1	2002	1	20014	5.76363079249859	-1.48239052295685	Env
96	-0.193616762757301	0.571154296398163	-0.00756991701200604	0.862926840782166	1.1264556646347	1.64568018913269	0.174894988536835	0.090911477804184	0.0654498562216759	0.200328454375267	1.28002381324768	1.00651061534882	-2.5661461353302	-0.100543104112148	-0.161653637886047	0.152498617768288	1	2002	1	16014	4.68911370588467	-0.541808448731899	Env
97	0.146509870886803	0.551702260971069	0.55847692489624	-0.24701951444149	0.263131499290466	0.482388108968735	0.595015585422516	0.473999589681625	0.0700490847229958	0.49103257060051	0.570327520370483	-0.801803529262543	-1.06935811042786	-0.431631594896317	1.32916271686554	0.739448249340057	1	2002	1	6003	4.12473423033953	-0.403302997350693	Env
98	0.456357598304749	0.447636038064957	0.0889467149972916	0.446997374296188	1.07761347293854	1.40545749664307	-0.157869130373001	0.915937960147858	0.216309621930122	0.240114599466324	-0.923738420009613	-0.592752695083618	0.597417831420898	-0.789825916290283	-0.267250239849091	0.993074238300323	1	2002	1	18004	6.13057598471642	-1.97614943981171	Env
99	0.659738302230835	0.231314286589622	0.0897596776485443	0.450030326843262	0.0836434215307236	1.31786072254181	0.208152249455452	1.37828314304352	0.442582488059998	0.362646341323853	-0.519947409629822	-0.705228567123413	0.27576744556427	-0.420106738805771	-1.10866558551788	0.911460936069489	1	2002	1	25004	6.1354718953371	-2.47818085551262	Env
100	0.33299395442009	0.851531505584717	-0.0798862427473068	0.77343088388443	0.673395574092865	1.39373910427094	0.460165619850159	0.69267326593399	0.0854282677173615	0.272559434175491	0.554404437541962	0.916058540344238	-1.49221682548523	-1.14030575752258	0.105994172394276	0.351500153541565	1	2002	1	6004	5.8075315207243	-1.05606543272734	Env
101	0.671312868595123	0.517885565757751	-0.0097915418446064	1.23343551158905	0.426581710577011	1.36925494670868	0.0914325416088104	1.13132858276367	0.240786850452423	0.260203003883362	-0.255023896694183	-0.767907798290253	-2.02080011367798	0.374629437923431	-0.330379813909531	0.613234400749207	1	2002	1	20022	6.54566444084048	-2.99948218464851	Env
102	-0.0903972461819649	0.476561427116394	-0.123468592762947	-0.250672787427902	1.14040958881378	1.72755765914917	0.729800224304199	0.662294745445251	-0.0797535255551338	-0.217963963747025	2.09811162948608	0.990813970565796	-0.955951511859894	-1.25786006450653	0.503668606281281	0.0933513641357422	1	2002	1	12021	4.06771889328957	1.37878262996674	Env
103	0.157227650284767	0.753619849681854	0.502789497375488	1.32799935340881	-0.254030793905258	0.665183663368225	-0.256680816411972	0.165226802229881	-0.458314776420593	0.389878004789352	1.66107869148254	0.932395279407501	-2.07175135612488	-0.945592820644379	1.10327816009521	0.250305950641632	1	2002	1	6005	3.24320438504219	0.679407954216003	Env
104	0.260277837514877	0.268970757722855	0.132860794663429	0.895534873008728	-0.274599701166153	2.01366949081421	0.124348178505898	1.08089220523834	0.148245602846146	0.330647319555283	-1.24686062335968	-0.767422199249268	1.99270880222321	-0.988269746303558	-0.828014075756073	1.07171833515167	1	2002	1	25006	6.05256569385529	-1.83785784244537	Env
105	0.321312725543976	0.436761915683746	0.106649227440357	-0.267862319946289	1.3844553232193	1.51324534416199	0.216325968503952	0.295170933008194	0.30572983622551	0.391024976968765	-0.513398587703705	-0.685042083263397	-0.0904103070497513	-0.580631375312805	-0.0682671666145325	0.97422331571579	1	2002	1	31014	5.67703724652529	-1.93774951994419	Env
106	0.10205353051424	1.18288862705231	0.290247321128845	0.513183414936066	0.517255961894989	1.63294279575348	0.156199082732201	-0.5809286236763	0.546240329742432	0.842979073524475	-0.970954358577728	-0.760627031326294	0.0278860330581665	-0.874005138874054	0.771620273590088	0.765834808349609	1	2002	1	31031	5.96889632195234	-1.80608022212982	Env
107	0.691090226173401	0.225710138678551	0.498171240091324	1.40151393413544	-0.441120356321335	0.752545833587646	0.240933567285538	0.123595297336578	-0.217723235487938	0.34744393825531	0.506573557853699	-1.16930174827576	0.277368187904358	0.946757078170776	-0.685733377933502	0.55893212556839	1	2002	1	14037	4.1810927093029	-0.124336302280426	Env
108	-0.365106016397476	0.264751702547073	0.0369972959160805	1.02802813053131	0.800191700458527	1.94624149799347	0.544306337833405	1.37931108474731	0.137785002589226	0.332987427711487	-1.31951761245728	-0.677516520023346	0.38072457909584	-0.827514171600342	-0.749096930027008	1.17992281913757	1	2002	1	25008	7.28541698306799	-3.19292065501213	Env
109	0.015305002219975	0.42697674036026	-0.0397572703659534	1.48023962974548	1.06248903274536	1.90248262882233	0.149523004889488	-0.0687423124909401	-0.0894175171852112	0.304187893867493	1.45243513584137	0.84253454208374	-1.84842348098755	-1.67532348632812	0.160530358552933	-0.0907961130142212	1	2002	1	12030	5.05249071959406	-1.06824693083763	Env
110	0.664480745792389	0.509103834629059	-0.0579804293811321	0.954160273075104	0.675704836845398	2.09161758422852	0.137253820896149	0.969385027885437	0.249780714511871	0.179152742028236	-0.482383251190186	-0.573168456554413	-1.63931941986084	0.595936179161072	-0.843026697635651	0.58976423740387	1	2002	1	16033	6.9624233879149	-2.94196164608002	Env
111	0.116942353546619	0.258852571249008	0.122443653643131	0.420139968395233	0.803072392940521	1.51155292987823	-0.260239541530609	0.940196454524994	0.111895971000195	0.495473116636276	-0.871891677379608	-0.864292740821838	0.39135217666626	-0.518166244029999	1.02814376354218	0.845248222351074	1	2002	1	31033	5.36557809263468	-0.83485472202301	Env
112	-0.469956040382385	0.0871836468577385	0.162069454789162	1.52619886398315	-0.950700044631958	2.19420862197876	1.42329835891724	-0.0867460817098618	0.377623498439789	0.145654752850533	-1.22338998317719	-0.564214944839478	1.07685279846191	-1.15869474411011	-0.305110812187195	1.08540892601013	1	2002	1	26030	5.4942439571023	-2.17455768585205	Env
113	0.653806388378143	-0.374712139368057	0.0614440180361271	0.181922316551208	0.667070925235748	2.17775678634644	0.106468252837658	0.506443858146667	0.155802518129349	-0.0986123830080032	0.565985202789307	-0.813799619674683	-0.330966114997864	-0.232146874070168	0.710234582424164	0.127384439110756	1	2002	1	30070	4.16477498039603	-0.100692823529243	Env
114	0.720181226730347	0.537137269973755	0.0269438698887825	0.0624779686331749	0.882958233356476	-0.35831543803215	0.586929380893707	0.729961395263672	0.391283631324768	0.321404159069061	0.155262842774391	-0.360557228326797	-1.08240056037903	-0.0315594673156738	0.146304845809937	0.803065180778503	1	2002	1	20040	4.7040268778801	-1.17294956743717	Env
115	0.417488068342209	0.27525395154953	0.43438708782196	0.742193520069122	0.813081979751587	1.74758994579315	1.04777860641479	0.119677044451237	-0.0277366396039724	0.134470969438553	0.0391852296888828	-0.492249876260757	-1.07817113399506	-0.107987858355045	0.432241588830948	0.480329304933548	1	2002	1	12036	6.18451383896172	-1.20698205009103	Env
116	0.403881937265396	0.423462361097336	0.0477145798504353	0.337872952222824	0.905350863933563	-1.18988144397736	0.486641675233841	1.78709411621094	0.469869256019592	0.17732872068882	0.00924151670187712	-0.935347080230713	0.268070250749588	-0.565518081188202	-0.0499759912490845	0.912940442562103	1	2002	1	30081	4.76227546110749	-1.27352938521653	Env
117	0.496017038822174	0.771996915340424	-0.0390831120312214	1.15685713291168	0.866369664669037	1.47351014614105	0.467559248209	0.59203827381134	0.0670751482248306	0.0751531273126602	1.4623636007309	0.94255542755127	-3.20250940322876	-0.953062117099762	0.265910983085632	0.175984725356102	1	2002	1	6006	6.10347830876708	-1.48474150896072	Env
118	0.0679135322570801	1.19117558002472	-0.0581845790147781	0.405330330133438	0.318073183298111	1.81586456298828	-0.333948701620102	-0.353557765483856	0.129707172513008	0.671409964561462	-0.415001034736633	-0.921794652938843	1.91386914253235	-1.14477050304413	0.239630430936813	0.481596797704697	1	2002	1	31040	4.33538007736206	-0.328066617250443	Env
119	0.11502131074667	0.510288059711456	-0.083555169403553	0.48331493139267	0.726631462574005	1.40430212020874	0.448334902524948	0.30200868844986	0.234835639595985	0.202564343810081	1.51634919643402	0.881779372692108	-2.10129594802856	-0.985535204410553	0.343463331460953	0.360642403364182	1	2002	1	12039	4.70438869297504	-0.345239251852036	Env
120	0.192190289497375	0.865525841712952	0.270351529121399	1.64820802211761	0.448414415121078	1.99577665328979	0.445086777210236	-0.860051572322845	-0.131188929080963	0.599204301834106	0.00873490981757641	-0.597865104675293	-1.95299136638641	-0.592346489429474	0.770519852638245	0.570098519325256	1	2002	1	12080	6.043615847826	-2.36394819803536	Env
121	-0.136810168623924	0.389208227396011	0.296667069196701	0.3503697514534	0.812752604484558	1.10069382190704	-0.111530356109142	0.0387884303927422	-1.01823961734772	-0.286850333213806	0.496791362762451	0.980060398578644	-0.219740703701973	-0.465936660766602	1.15260708332062	0.0917931869626045	1	2002	1	30016	1.52684261649847	1.94378148019314	Mob
122	0.278771549463272	0.274108231067657	0.237392112612724	-0.37195810675621	0.592523276805878	1.08500444889069	0.352011024951935	0.592158854007721	-0.299850672483444	0.0218250211328268	1.88317131996155	0.940333485603333	0.0917302221059799	-1.46783757209778	-0.449424564838409	0.470786839723587	1	2002	1	7020	3.23277257941663	0.997972890734673	Env
123	0.403019577264786	0.344145804643631	0.0419950559735298	1.01137351989746	0.993418335914612	1.85380625724792	0.376486003398895	0.045759741216898	0.212510108947754	0.440323531627655	0.309498459100723	-1.37536001205444	-1.18811893463135	0.354876846075058	-0.0329913347959518	0.67503148317337	1	2002	1	14043	6.39786941930652	-1.93209497630596	Env
124	0.415416568517685	1.28197312355042	-0.068409375846386	1.18225228786469	1.04691481590271	2.06646323204041	0.0832278653979301	0.754112422466278	0.0219917576760054	0.0500368140637875	-0.488011628389359	0.974420964717865	-2.13246393203735	-1.00403106212616	0.0583595149219036	0.630278468132019	1	2002	1	12068	7.46425797976553	-2.5917261429131	Env
125	-0.127576991915703	0.361867487430573	-0.0106456950306892	0.183741435408592	0.619878888130188	0.0383861921727657	0.507028162479401	0.527537763118744	0.415771096944809	0.529679477214813	-0.093671128153801	-0.415268838405609	-0.377136915922165	0.34715673327446	-0.210078522562981	1.07417142391205	1	2002	1	20051	4.11983923986554	-0.748998671770096	Env
126	0.450487047433853	0.593105971813202	-0.0539056062698364	0.541226804256439	0.594866812229156	1.79086267948151	0.166035294532776	1.2652827501297	-0.0471843779087067	-0.016655046492815	-0.228070557117462	0.770603537559509	-1.52142322063446	-1.40401017665863	0.0908045992255211	0.762526214122772	1	2002	1	20052	6.04664854332805	-2.29209581762552	Env
127	1.40731406211853	0.227088153362274	0.0890122577548027	-0.149381190538406	0.508570909500122	1.28487455844879	-0.112742990255356	-0.361051052808762	0.414108335971832	0.169554173946381	-0.454532742500305	0.9593825340271	-0.140293434262276	-0.916630864143372	1.20182681083679	0.768408119678497	1	2002	1	31047	4.24575533717871	0.649752303957939	Env
128	0.183212012052536	0.654122352600098	-0.0369157418608665	1.62820672988892	0.750628590583801	2.12909746170044	0.574948072433472	0.0681966990232468	-0.0933827385306358	0.464417070150375	0.551401257514954	-0.576494634151459	-1.44503962993622	-0.662568390369415	-0.201603874564171	0.177918568253517	1	2002	1	12077	6.5004490762949	-2.33430527150631	Env
129	0.312010258436203	0.411841064691544	-0.10914684087038	0.904092848300934	-0.0710262954235077	1.22952008247375	0.351061284542084	0.508898854255676	0.178363904356956	0.5785271525383	0.425374180078506	-0.863869249820709	-0.774464726448059	-0.45198667049408	0.263304263353348	0.537688493728638	1	2002	1	12042	4.8318308070302	-1.40164220333099	Env
130	-0.0920510515570641	0.596975445747375	0.0737732276320457	0.147471740841866	0.521244645118713	1.58551943302155	-0.305150836706161	0.68885612487793	0.296158760786057	0.433603823184967	-1.23268508911133	0.932969510555267	0.545692324638367	-1.30093455314636	1.22227346897125	-0.043255340307951	1	2002	1	31048	3.90314597263932	0.167315661907196	Env
131	0.0689009353518486	0.547994375228882	0.195033699274063	0.358104795217514	0.686131834983826	1.94551908969879	-0.207001984119415	-0.779536962509155	0.507093608379364	0.433703720569611	1.39080584049225	-1.36438775062561	2.07901930809021	-1.24493086338043	0.288072288036346	-0.237772047519684	1	2002	1	31050	3.51817106455564	1.14857882261276	Env
132	0.166733130812645	0.770567893981934	0.0603297837078571	-0.514364123344421	0.670951902866364	0.546676397323608	0.450150847434998	1.06090188026428	0.552736937999725	0.339405596256256	0.112565517425537	0.829057276248932	-1.22991275787354	-0.687512695789337	0.352039813995361	0.151901662349701	1	2002	1	6008	4.25599190965295	-0.623762845993042	Env
133	0.345299631357193	0.440447062253952	0.00412270100787282	-0.288953423500061	1.35750424861908	0.831967949867249	0.608517467975616	0.870982825756073	0.473955780267715	0.0169005282223225	0.924485385417938	-0.52108246088028	-0.499408155679703	-0.656754970550537	0.638529598712921	0.191895768046379	1	2002	1	12044	4.85264053987339	-0.11423060297966	Env
134	0.175877749919891	0.466014087200165	0.18141533434391	1.60440647602081	0.783696353435516	2.08622670173645	0.231214940547943	0.730349838733673	0.212846964597702	-0.590792179107666	-0.723501324653625	-0.52485978603363	-1.13596165180206	0.369698017835617	-0.370794504880905	0.640076041221619	1	2002	1	16055	6.52133230865002	-2.38541924953461	Env
135	-0.301355928182602	0.179979249835014	-0.00120927777606994	1.07711923122406	0.659577310085297	2.02981996536255	0.868711411952972	1.11128795146942	0.0638394951820374	-0.00933728739619255	-0.839425444602966	-0.640435457229614	0.988847136497498	-1.16008031368256	-0.749292314052582	0.862980604171753	1	2002	1	25018	6.54141272592824	-2.40038639307022	Env
136	0.118954136967659	0.856357038021088	-0.0790138319134712	0.825956702232361	0.159143880009651	1.86026859283447	1.1537082195282	-0.857349336147308	0.110946528613567	0.838937401771545	0.581082582473755	-0.681448578834534	-0.0246352534741163	-0.748434603214264	0.283238649368286	-0.151697531342506	1	2002	1	12046	4.83621180057526	-0.590197203680873	Env
137	0.692492425441742	0.592884480953217	0.0206025466322899	-0.380301833152771	0.529784500598907	1.60481595993042	-0.206065446138382	0.375273168087006	0.425892561674118	0.0870210081338882	-0.0245412681251764	0.983225226402283	-0.144883558154106	-0.955803096294403	1.05672657489777	-0.312764704227448	1	2002	1	31055	3.42963466793299	0.914723878726363	Env
138	1.10195815563202	0.556778848171234	0.00994505919516087	-0.496656954288483	0.574067950248718	1.8468964099884	0.0512149147689342	0.345955520868301	0.193951770663261	0.0182421393692493	1.22514176368713	1.01125240325928	0.595945000648499	-0.921728610992432	1.23731982707977	0.126968011260033	1	2002	1	31056	4.32932182587683	3.14793038368225	Env
139	-0.115687511861324	0.697489559650421	0.207561418414116	0.253565460443497	-0.105947904288769	1.50234127044678	0.129123657941818	-1.05072820186615	0.316683262586594	0.840236365795135	0.832384765148163	1.07318472862244	1.07066905498505	-1.30396544933319	0.743396997451782	0.241098344326019	1	2002	1	31057	2.91573572158813	2.41567009687424	Env
140	-0.0239395890384912	1.0372486114502	-0.0690456479787827	1.49104309082031	0.584438025951385	2.36513566970825	0.420644611120224	0.446944266557693	-0.00791116058826447	-0.00722594931721687	-1.35057365894318	-0.721063256263733	-0.976258993148804	0.376314014196396	0.020720437169075	0.652992725372314	1	2002	1	16064	6.89032465405762	-2.65086145699024	Env
141	0.0518904179334641	0.322452336549759	0.224692359566689	1.00342905521393	0.132575929164886	1.4280766248703	-0.210217282176018	0.214010491967201	-0.652400732040405	0.0164107400923967	0.935639202594757	1.0008111000061	-0.127423092722893	-0.74408096075058	0.362532377243042	-0.0142161957919598	1	2002	1	30126	2.51670374535024	1.42747862637043	Env
142	0.243924111127853	0.0244602598249912	0.063771516084671	0.284883141517639	0.666215300559998	2.61803007125854	-0.28105217218399	0.374719023704529	0.204318791627884	0.310465276241302	-1.70314085483551	-1.07926988601685	1.06914389133453	0.764922142028809	-0.287536352872849	0.58699643611908	1	2002	1	14067	5.0967317558825	-1.23588106036186	Env
143	0.10709784924984	0.22866253554821	0.0667308419942856	0.711475193500519	0.638721227645874	1.97735202312469	-0.49585834145546	-1.00808000564575	0.208066657185555	0.739833652973175	0.148037031292915	1.03674697875977	0.502619862556458	-1.51000690460205	0.469586282968521	0.103342048823833	1	2002	1	31061	3.27734368294477	0.646983250975609	Env
144	0.647842884063721	0.202901661396027	0.0696602463722229	1.05562961101532	0.570663571357727	1.83626222610474	0.096613347530365	1.00268495082855	0.231538102030754	0.407411336898804	-1.21938335895538	-0.726653158664703	0.513148844242096	-0.783064484596252	-0.433833748102188	0.667671978473663	1	2002	1	18010	6.78887991607189	-2.64978590607643	Env
145	0.616480350494385	0.631264865398407	0.018212977796793	0.232805132865906	0.830844759941101	-0.230239644646645	0.318896949291229	1.14752614498138	0.26721316576004	0.612769186496735	-0.467198044061661	-0.390374064445496	-1.06465911865234	0.263330280780792	0.456935316324234	0.425758063793182	1	2002	1	20123	4.87153195217252	-1.20196563005447	Env
146	0.509244322776794	0.203453004360199	0.244587704539299	0.815866947174072	0.679055511951447	2.14329147338867	0.288270205259323	1.26929223537445	-0.526883661746979	-0.0101261464878917	-0.698728680610657	-0.522429347038269	0.661303758621216	-0.98070102930069	-0.407539457082748	0.86934620141983	1	2002	1	18012	6.48539779800922	-1.94809475541115	Env
147	0.6601682305336	-0.472466677427292	0.0791278928518295	-0.26361295580864	1.55949711799622	1.61662340164185	0.184757396578789	0.0718114897608757	0.147990182042122	-0.0537268444895744	1.29294335842133	0.815570592880249	-0.468371272087097	-1.1314651966095	0.785023152828217	-0.399167001247406	1	2002	1	20134	3.13100223243237	1.2937006354332	Env
148	0.461790144443512	-0.0587340667843819	0.383048295974731	-0.280655562877655	0.608692288398743	1.86949133872986	0.0185771230608225	0.688180804252625	0.10618531703949	0.271018534898758	-0.0585428029298782	-0.424707233905792	0.196121364831924	-0.199361011385918	-0.0789812728762627	0.242810010910034	1	2002	1	20190	4.31040422804654	-0.565470956265926	Env
149	-0.0367434732615948	0.323449581861496	0.508818328380585	0.30308935046196	0.334558099508286	-0.912736296653748	0.633489787578583	0.800682365894318	0.22245180606842	0.308510720729828	-0.1881133466959	-0.331415325403214	-0.417026489973068	0.30621001124382	1.68084287643433	0.343432992696762	1	2002	1	20208	2.82900326326489	1.05049772560596	Env
150	0.192901730537415	0.547454833984375	-0.0171343255788088	0.853890061378479	0.401925355195999	1.84109330177307	1.07773947715759	0.288980305194855	0.230244010686874	0.334283798933029	-0.22642257809639	-0.290964365005493	-1.82683742046356	0.0191542059183121	0.0931660383939743	0.179377242922783	1	2002	1	20300	5.93075579218566	-2.23190411925316	Env
151	0.316630035638809	0.962379038333893	-0.00011505139991641	0.931770801544189	0.273067891597748	1.7729104757309	0.902260601520538	-0.488767743110657	0.143273219466209	0.320204615592957	-0.0588809438049793	-0.591139554977417	-1.12735986709595	-0.280998378992081	-0.000670771929435432	0.416053682565689	1	2002	1	20312	5.54966756748036	-2.05904951679986	Env
152	0.110023029148579	0.954414308071136	-0.0366915985941887	1.11286294460297	1.10460209846497	2.20164799690247	1.2635155916214	0.0385995395481586	-0.175330698490143	0.188191756606102	-0.105094432830811	-0.597567319869995	-1.38732242584229	-0.707416772842407	-0.0407678596675396	0.703737199306488	1	2002	1	20318	7.46557216718793	-2.83816881105304	Env
153	0.479366272687912	0.115746363997459	1.00762104988098	1.29067993164062	0.634314954280853	0.120556831359863	0.162129178643227	-0.253286451101303	0.114747263491154	0.58610725402832	-0.325475186109543	-0.656277418136597	0.40294137597084	-0.523206114768982	0.0401785746216774	0.524119317531586	1	2002	1	20399	4.78210196644068	-1.0618387684226	Env
154	0.185750365257263	0.848784327507019	-0.122730813920498	1.25909388065338	1.21853423118591	1.98531997203827	1.05120623111725	-0.50640594959259	0.443978816270828	0.176316440105438	-0.134464472532272	-0.592143476009369	-1.14809763431549	-1.03674709796906	0.023263793438673	0.0659326761960983	1	2002	1	20401	6.60578017681837	-2.88818888738751	Env
155	0.480540752410889	0.425149708986282	0.624738276004791	0.120639026165009	1.22709691524506	1.56245982646942	0.383779644966125	0.310288608074188	0.266069531440735	0.227546289563179	-0.828545391559601	-0.346961796283722	-2.02704668045044	0.103086523711681	0.245309337973595	0.708621978759766	1	2002	1	20415	6.33693055808544	-2.85415800660849	Env
156	-0.203291013836861	0.669785559177399	0.209695100784302	1.14943850040436	0.864743709564209	2.03401851654053	0.890691041946411	-0.475578844547272	0.287842839956284	0.2918621301651	0.122864156961441	0.758955359458923	-0.801877081394196	-1.99014639854431	0.79852169752121	0.339892566204071	1	2002	1	20439	6.05910010635853	-1.11168226599693	Env
157	0.635113477706909	0.203272446990013	-0.012885857373476	0.473636150360107	0.430922001600266	0.113661654293537	0.495229482650757	1.04589128494263	0.421571850776672	0.271222710609436	-0.100958399474621	-0.313786506652832	-0.647174954414368	0.40708190202713	-0.186155796051025	0.637888312339783	1	2002	1	20462	4.71552351489663	-0.840993754565716	Env
158	-0.326163083314896	-0.115692906081676	0.0845427960157394	1.19339454174042	0.826841413974762	2.25254130363464	0.0849157124757767	1.09022319316864	0.0812702775001526	0.271929502487183	-1.08465838432312	-0.698859691619873	0.606333613395691	-1.11506724357605	-0.00296434015035629	0.92677503824234	1	2002	1	18015	6.37057778984308	-2.29521604627371	Env
159	0.418581962585449	0.714096426963806	-0.0665453374385834	1.20036029815674	1.36081075668335	2.06474280357361	0.576735258102417	0.279638081789017	0.198198691010475	0.131296128034592	-0.922161996364594	-0.477576643228531	-1.36398816108704	-0.378511399030685	-0.0410565994679928	0.351860612630844	1	2002	1	20467	7.22977568209171	-3.18329479917884	Env
160	0.17743045091629	0.57387501001358	0.195930421352386	1.48610496520996	0.951977252960205	2.04425239562988	0.571501910686493	-0.543516993522644	-0.15653033554554	0.0983172804117203	0.339250326156616	-0.490814059972763	-0.222474068403244	-0.475114732980728	0.215784072875977	-0.16778789460659	1	2002	1	20482	5.23155446350574	-0.633368462324142	Env
161	0.578448593616486	0.253707617521286	0.01458606030792	0.0621252283453941	1.06461715698242	0.756555259227753	1.00175166130066	0.937324643135071	0.891546547412872	0.454580962657928	-0.236793577671051	0.878448605537415	-1.32111716270447	-0.84255313873291	-0.136998638510704	0.697360455989838	1	2002	1	20495	6.71260418649763	-1.65901391208172	Env
162	0.490045130252838	0.369556099176407	0.0280040055513382	-0.0136091848835349	0.743159890174866	1.94142663478851	0.45075386762619	1.08956897258759	0.293221950531006	0.329193204641342	-0.03352165594697	-0.734033524990082	-1.34169852733612	-0.243817791342735	-0.0612466186285019	0.629275262355804	1	2002	1	20513	6.35059583280236	-2.41431811824441	Env
163	0.868860900402069	0.492403239011765	0.101288728415966	-0.186222270131111	0.774046301841736	2.22424721717834	-0.00885991938412189	0.523099005222321	0.304658114910126	0.0466481633484364	-0.262018620967865	-0.691895365715027	0.640513122081757	-0.644901633262634	-0.849017381668091	0.747805833816528	1	2002	1	31069	5.88797531463206	-1.80731987953186	Env
164	0.450964033603668	-0.545562326908112	-0.255764126777649	0.660153031349182	1.45400071144104	1.9501279592514	0.900111794471741	0.131613194942474	0.965780854225159	-0.106740400195122	1.69786882400513	0.81220144033432	-1.38151943683624	-1.53955006599426	-0.036787424236536	0.194669157266617	1	2002	1	7087	5.7993538826704	-0.447786662727594	Env
165	0.0798390731215477	0.92459636926651	0.0642687603831291	0.291871696710587	0.157348796725273	1.15729463100433	0.041637796908617	-1.1670093536377	0.296093344688416	0.820088267326355	-0.883138954639435	0.80719929933548	-0.106392450630665	-0.932928800582886	1.08267283439636	0.974062144756317	1	2002	1	31070	3.64009152725339	-0.0325880721211433	Env
166	0.822399258613586	0.437107592821121	0.0770519152283669	-0.0644824802875519	0.786363482475281	1.63405787944794	0.167328208684921	0.428267806768417	0.0267379973083735	-0.2368054240942	0.0918210744857788	1.02617645263672	-0.231020852923393	-0.751749694347382	1.02852249145508	0.43136802315712	1	2002	1	31073	4.50939426012337	1.1637494713068	Env
167	0.733317255973816	-0.192588612437248	0.0862034782767296	-0.443272948265076	1.46554327011108	-0.000729176099412143	0.535033047199249	0.414623767137527	0.157063081860542	0.0747195035219193	0.673646926879883	-0.318713694810867	0.335463583469391	-0.512233853340149	0.490530848503113	0.621053278446198	1	2002	1	7091	3.45096594572533	0.66869381070137	Env
168	0.227483779191971	0.330110251903534	-0.115933857858181	1.2429416179657	0.900016844272614	0.938311517238617	-0.0885286405682564	0.439838767051697	-0.566393196582794	-0.0152052324265242	1.70340168476105	0.891418278217316	-0.24698494374752	-1.69920670986176	0.613219559192657	-0.481490433216095	1	2002	1	6009	2.81115141697228	1.26184786856174	Env
169	0.0558540858328342	-0.00206463062204421	-0.0338275022804737	1.07561898231506	0.721054911613464	2.02036118507385	0.725646078586578	0.67701917886734	0.35852324962616	0.688639640808105	-1.02869236469269	-0.601157784461975	0.45332270860672	-0.851119101047516	-0.521833837032318	0.397219210863113	1	2002	1	18016	6.68404439068399	-2.54948037862778	Env
170	0.377634525299072	0.596986353397369	-0.273107886314392	-0.0715422928333282	0.852241039276123	1.43650031089783	-0.174573943018913	0.0478384532034397	0.184550002217293	0.0791862607002258	1.02159249782562	0.947326481342316	1.34371852874756	-1.12374675273895	-0.228081107139587	0.32809853553772	1	2002	1	31085	3.38381135836244	1.96080964803696	Env
171	0.099047876894474	0.955439269542694	0.555558323860168	2.04692721366882	0.336090296506882	2.41955542564392	0.207263886928558	0.109141305088997	-0.184050872921944	0.315180897712708	-0.555400192737579	-1.00943922996521	-0.996455192565918	0.261496663093567	-0.401436746120453	-0.112356655299664	1	2002	1	16089	6.74779696762562	-2.70123469829559	Env
172	0.173149108886719	1.02049922943115	-0.0522369369864464	1.43410873413086	-0.443492352962494	1.71862864494324	0.379559576511383	0.238237321376801	0.0349168702960014	0.318599492311478	1.18625199794769	-0.900820076465607	-0.992291927337646	-0.846422553062439	0.0699315741658211	0.484475940465927	1	2002	1	12059	5.30644562840462	-1.48335098475218	Env
173	0.468881726264954	0.477244347333908	0.0218550823628902	0.591082632541656	0.602261185646057	1.2805083990097	0.0209380108863115	0.738279819488525	0.338782012462616	0.159228384494781	-0.895358026027679	-0.664687812328339	0.719368100166321	-0.69537740945816	-0.330326527357101	1.16504383087158	1	2002	1	18017	5.86410543136299	-1.86638167500496	Env
174	0.763366341590881	0.547132670879364	0.111983589828014	-0.10463672876358	0.659990668296814	1.84915065765381	-0.00902143772691488	-0.170863762497902	0.505170226097107	-0.2056665122509	-0.364218324422836	-0.714424908161163	1.57602155208588	-0.413665473461151	-0.436780571937561	0.695721864700317	1	2002	1	31091	4.64232757780701	-0.353067725896835	Env
175	0.086076907813549	0.544312715530396	0.0397352948784828	0.410051912069321	0.643082439899445	1.52884066104889	-0.346645176410675	-0.0561520345509052	0.453155845403671	0.311555206775665	0.0367559231817722	-0.698213338851929	0.450163185596466	-1.34963011741638	0.780757486820221	0.598711788654327	1	2002	1	31095	4.21272556111217	-0.780166860669851	Env
176	-0.167999297380447	-0.136795774102211	0.0258808210492134	1.35320138931274	0.65872985124588	2.09551954269409	0.741853594779968	0.679575145244598	0.293992131948471	0.490034580230713	-1.05193483829498	-0.512551486492157	0.228672459721565	-0.637278616428375	-0.349396586418152	1.28332436084747	1	2002	1	18018	7.31731634587049	-2.3224890679121	Env
177	0.302254140377045	-0.683523237705231	0.037947665899992	-0.373016059398651	1.5493950843811	1.45356953144073	1.45271289348602	0.077996239066124	0.658886551856995	-0.00881583243608475	1.55008614063263	0.836662530899048	-1.97733306884766	-1.09102427959442	0.922783732414246	0.0867404416203499	1	2002	1	7103	4.5541474185884	0.241175055503845	Env
178	0.340613156557083	0.434767425060272	0.184411555528641	-0.456243515014648	0.824589133262634	1.57824516296387	0.219516322016716	-0.0402977280318737	0.23231528699398	-0.31126007437706	1.60139715671539	0.89965295791626	0.0147547153756022	-1.09628069400787	0.188555791974068	0.188648611307144	1	2002	1	31098	3.19530533626676	1.60807992797345	Env
179	-0.114492654800415	0.605343043804169	0.0733129680156708	-0.201160177588463	0.403811693191528	1.89943218231201	-0.534168243408203	0.761623024940491	0.52309250831604	-0.0439984798431396	-0.282088696956635	0.913196444511414	-0.131885588169098	-1.2462420463562	1.14175081253052	0.669441103935242	1	2002	1	31100	4.04223696887493	0.394730925559998	Env
180	-0.344151973724365	0.804782807826996	0.0211617182940245	0.40481573343277	0.512052059173584	1.63956618309021	-0.644720435142517	0.330513387918472	0.379354417324066	0.322354733943939	0.860007405281067	1.01752984523773	1.28502607345581	-1.4563262462616	1.02618181705475	0.283123463392258	1	2002	1	31101	3.70885209552944	2.73241889476776	Env
181	0.550849914550781	-0.184640303254128	0.0147873442620039	-0.354993730783463	1.91588854789734	0.567063927650452	0.597939610481262	0.210996836423874	1.68130660057068	0.396449089050293	1.38275611400604	0.799708366394043	-2.09553003311157	-1.04538953304291	0.167665481567383	0.166457146406174	1	2002	1	7105	5.56210498325527	-0.790789604187012	Env
182	-0.0752329379320145	0.143163129687309	0.0375559143722057	1.2952127456665	-0.742164969444275	1.6977733373642	2.33912897109985	-0.0201918557286263	0.220744088292122	0.296489119529724	-0.931233584880829	-0.603129804134369	-0.22605673968792	-0.960998356342316	-0.119086690247059	1.14059889316559	1	2002	1	26066	6.33307643607259	-2.84050517529249	Env
183	0.787217795848846	0.565979778766632	0.105111368000507	-0.0847468003630638	0.679536163806915	1.68080592155457	-0.222671031951904	0.0745610296726227	0.166847124695778	0.161919951438904	1.5130649805069	-1.22792649269104	1.85497605800629	-1.01439356803894	0.303908705711365	0.386437833309174	1	2002	1	31102	4.30099913477898	1.42962968349457	Env
184	0.231538400053978	0.452615678310394	0.250328630208969	0.545391619205475	0.25493660569191	0.441965848207474	0.435947686433792	0.28059384226799	0.116191498935223	0.162707135081291	1.88400733470917	0.918704152107239	-0.713452577590942	-1.58768451213837	0.452188283205032	0.280088990926743	1	2002	1	6010	3.45230593532324	0.95376268029213	Env
185	0.214260190725327	0.493886858224869	0.155269980430603	0.88428008556366	0.999322950839996	2.34530067443848	0.928162932395935	0.13698548078537	0.0103393420577049	0.640468835830688	-0.740120589733124	-0.450522243976593	-1.01214408874512	-0.578229129314423	0.0026507864240557	0.105816647410393	1	2002	1	20334	6.91409397870302	-2.7783652653452	Env
186	0.0486567094922066	0.0956734269857407	0.347835123538971	-0.232629343867302	0.922185301780701	1.43364524841309	0.821714162826538	0.557707667350769	0.0783433020114899	0.197736829519272	0.380400508642197	-0.374918729066849	-1.12523019313812	-0.233258530497551	0.187003448605537	0.810858070850372	1	2002	1	12071	5.08172649890184	-1.16600349545479	Env
187	1.00438964366913	-0.299448817968369	0.0950664877891541	-0.0621229745447636	1.03846669197083	0.419962882995605	-0.0353177972137928	0.120924696326256	0.00977467652410269	0.281999796628952	0.555604994297028	0.974693238735199	-0.081229954957962	-1.23083925247192	-0.204080402851105	1.06014931201935	1	2002	1	7109	3.63384459819645	0.014148622751236	Env
188	0.942344605922699	0.470870554447174	0.0948565378785133	-0.0363635048270226	0.78718364238739	1.93539953231812	0.243433520197868	0.327861309051514	0.15490834414959	-0.133281275629997	0.133740931749344	0.957699775695801	1.21186435222626	-1.19474065303802	-1.61159265041351	0.543403804302216	1	2002	1	31104	5.33061707019806	-0.503028243780136	Env
189	-0.0851786360144615	-0.329628527164459	0.418297350406647	1.41232848167419	-0.0396466813981533	1.46998202800751	0.192785039544106	-0.00819752458482981	-0.0522875152528286	-0.14911225438118	2.38169813156128	-1.43261528015137	1.35183191299438	-1.12992548942566	0.234734266996384	0.376156061887741	1	2003	1	25001	3.20549782272428	1.40572354197502	Env
190	0.0337020680308342	-0.0619755052030087	0.0953354164958	2.21913576126099	0.269267022609711	1.31818211078644	0.0429657995700836	0.741566002368927	0.358782708644867	-0.11055700480938	1.3967924118042	0.958497941493988	0.975890278816223	-1.93806898593903	0.0554389506578445	0.558316588401794	1	2003	1	25002	5.46472096815705	1.44855059683323	Env
191	0.367941558361053	0.99488240480423	-0.0230377838015556	0.250393271446228	-0.492958813905716	1.98210871219635	-0.0990771055221558	0.69393926858902	0.475331366062164	0.300558656454086	0.495465725660324	-0.794681191444397	0.0935949236154556	-0.268653869628906	0.175149321556091	0.260180860757828	1	2003	1	12006	4.71026239544153	-0.299125090241432	Env
192	0.677562355995178	0.537599682807922	0.111678525805473	-0.122479416429996	1.33786010742188	1.85150372982025	-0.27242836356163	0.02569779753685	0.229682862758636	0.64727109670639	-0.392073959112167	-0.475509881973267	0.0498160161077976	0.119591780006886	-0.0533641278743744	0.428978681564331	1	2003	1	7114	5.45292706042528	-0.751540172845125	Env
193	0.48429936170578	0.920677244663239	-0.0276745650917292	-0.177833154797554	0.101213715970516	1.25856864452362	-0.0782293528318405	0.812198400497437	0.247945010662079	0.895472884178162	-0.352579921483994	-0.664738535881042	0.472908496856689	-0.44118070602417	0.586660921573639	0.438455879688263	1	2003	1	12015	4.87509406916797	-0.398929744958878	Env
194	0.217862084507942	0.327276080846786	0.0656875222921371	1.84674274921417	-1.64422929286957	0.804028034210205	0.443020701408386	0.319413423538208	0.402539968490601	0.0628496259450912	0.0624958872795105	0.888003051280975	0.346882313489914	-1.30944001674652	0.1146250218153	0.593835771083832	1	2003	1	26020	3.43902666866779	0.102566257119179	Env
195	0.267872214317322	0.10361310094595	0.0642143562436104	-0.0136279659345746	0.578373849391937	2.23849129676819	-0.344614326953888	-0.150093898177147	0.275754600763321	0.164140582084656	1.19003927707672	0.955788195133209	-0.417127788066864	-0.805498361587524	0.693081855773926	-0.835472762584686	1	2003	1	30059	2.34865104686469	1.61628317832947	Env
196	0.0170826595276594	0.903016209602356	-0.0473780520260334	0.356713831424713	-0.573980033397675	2.35303783416748	0.29636886715889	0.798555433750153	0.315040290355682	0.597605288028717	0.151344448328018	0.922567546367645	0.206118851900101	-1.03220236301422	0.0287071838974953	-0.411400258541107	1	2003	1	12017	4.60466207005084	0.276535667479038	Env
197	0.39238053560257	0.284907758235931	0.0889288857579231	0.351916253566742	1.14472675323486	1.5966203212738	0.0575559213757515	0.369859546422958	0.522970736026764	0.313075006008148	-0.180035993456841	-0.561711668968201	-0.447092890739441	-0.488386362791061	-0.0774966180324554	0.0618809647858143	1	2003	1	30042	5.18482268229127	-1.754723533988	Env
198	-0.124438405036926	0.796137273311615	0.232427135109901	1.6236777305603	-0.134134531021118	1.1552654504776	-0.0475855357944965	-0.384721964597702	0.358386367559433	0.0952966809272766	0.801753282546997	-1.24777805805206	1.07824885845184	-0.167534902691841	0.301037162542343	0.0332530364394188	1	2003	1	3001	3.6035632379353	0.765726342797279	Env
199	-0.133977636694908	0.811189353466034	-0.0306582972407341	1.3724969625473	-0.497249007225037	2.10050892829895	-0.0165146086364985	0.852391421794891	-0.149752423167229	0.664055168628693	-0.183835864067078	1.01372528076172	0.0603678561747074	-0.898387610912323	0.132830366492271	-0.386613458395004	1	2003	1	12019	4.58587640337646	0.124700028449297	Env
200	-0.167846173048019	0.15927417576313	-0.00600014487281442	-0.127895399928093	0.320446312427521	1.38360738754272	-0.197215542197227	0.656556129455566	0.610260784626007	-0.147585690021515	-0.115492202341557	1.04953896999359	0.386478900909424	-0.84505170583725	1.43037271499634	-0.470530420541763	1	2003	1	30052	2.01307141920552	1.90584667772055	Env
201	0.170782089233398	0.843778550624847	-0.0738652348518372	0.316847652196884	-0.455560177564621	1.19306433200836	0.982810914516449	0.75740110874176	0.0579994469881058	0.363648742437363	1.11556124687195	1.15213680267334	0.127763330936432	-1.52854537963867	1.14920687675476	-0.470928847789764	1	2003	1	12075	3.68597857654095	2.01612287759781	Env
202	-0.00207107095047832	0.0942368656396866	0.0183967556804419	1.28632652759552	-0.588035762310028	1.86473119258881	-0.374276220798492	0.450967818498611	0.473634213209152	0.436371147632599	1.28304851055145	0.910372614860535	1.31310486793518	-1.57682061195374	0.0447915010154247	-0.458536028862	1	2003	1	25010	3.20174543792382	1.97449688240886	Env
203	0.46212238073349	0.214133620262146	-0.00364465685561299	2.2255585193634	-0.742417573928833	1.25185477733612	0.760161519050598	-0.278577566146851	0.370165139436722	0.0248195268213749	1.63717412948608	-1.32054281234741	0.494156211614609	-0.964496374130249	-0.339209020137787	-0.104501262307167	1	2003	1	26025	4.17967442376539	-0.492917865514755	Env
204	0.141563445329666	0.203346267342567	0.293632358312607	1.62862694263458	0.261753916740417	1.67553615570068	0.0585912577807903	0.209498211741447	-0.115410596132278	0.0437266938388348	2.18411922454834	-1.32162988185883	1.66020083427429	-1.04287278652191	0.137483671307564	-0.434023410081863	1	2003	1	25011	3.96684124320745	1.61730106174946	Env
205	0.320058763027191	0.248198062181473	0.01374092977494	2.10969543457031	-0.904690027236938	1.20412886142731	-0.0604854896664619	-0.491064429283142	-0.020843394100666	-0.120845250785351	2.95910501480103	1.12995517253876	1.57820582389832	-1.53739070892334	0.281452685594559	-0.61510843038559	1	2003	1	26029	1.68278502952307	4.41132798790932	Mob
206	0.532183229923248	-0.0884320586919785	0.071421854197979	2.26774668693542	-0.25408998131752	1.49274945259094	0.275298416614532	-0.401742488145828	0.226112991571426	0.210134923458099	1.01488435268402	-1.1494767665863	1.09027063846588	-0.893502473831177	0.224967867136002	-0.111355274915695	1	2003	1	26033	4.22002775222063	0.287143617868423	Env
207	0.212183147668839	0.496670246124268	0.00235120346769691	0.0660377368330956	-0.256869941949844	2.09938931465149	-0.490722358226776	0.522432327270508	-0.446566492319107	0.0543007999658585	1.20512664318085	1.03270208835602	0.501130640506744	-0.548906028270721	0.303528636693954	-0.849353969097137	1	2003	1	30073	1.40985201438889	2.49358198046684	Mob
208	0.509797334671021	0.0678857564926147	0.172968402504921	1.8151022195816	0.0018251424189657	1.59617376327515	-0.0584539882838726	-0.49804213643074	-0.0377511829137802	0.361975610256195	1.84810864925385	-1.41561150550842	1.11323475837708	-1.0007791519165	-0.101620227098465	-0.0216268394142389	1	2003	1	3003	3.90985408215784	0.443332523107529	Env
209	-0.607882142066956	0.142138570547104	0.133322477340698	2.35125660896301	-0.630581736564636	2.23605704307556	0.382064789533615	0.613801062107086	0.417855948209763	0.118366956710815	0.0165998749434948	-0.797947525978088	0.628377139568329	-0.853368937969208	0.209284022450447	-0.0492868348956108	1	2003	1	3009	5.10711274296045	-0.797055426985025	Env
210	0.0417743101716042	0.655607342720032	0.15733776986599	1.17017376422882	0.324780434370041	1.60688281059265	-0.589048981666565	0.257288873195648	0.13005043566227	0.493816316127777	1.96132111549377	0.99130380153656	1.62288117408752	-1.00254595279694	0.234402015805244	-0.552750468254089	1	2003	1	25012	3.69591260701418	3.80736215412617	Mob
211	0.120805993676186	0.00922463741153479	0.397088825702667	0.307751297950745	0.530773460865021	1.97051572799683	0.0204791724681854	0.428738474845886	0.204144030809402	-0.0612389445304871	0.0844472423195839	0.913201808929443	-0.391614079475403	-0.513329923152924	0.447208553552628	-0.188174083828926	1	2003	1	30104	3.74010859336704	0.539913602173328	Env
212	0.265897780656815	0.402065277099609	0.153897166252136	0.163331612944603	0.118812344968319	1.31724452972412	-0.144221693277359	-0.409464091062546	-0.626000285148621	0.0339369587600231	0.647834658622742	0.999829411506653	1.85991263389587	-0.468252718448639	0.841147541999817	-0.70225602388382	1	2003	1	30105	0.573243577033281	3.88047152757645	Mob
213	0.790638148784637	0.220765769481659	0.0797029286623001	0.0866006761789322	0.851812422275543	1.93823945522308	-0.0619570799171925	0.45675852894783	0.168689340353012	-0.158560335636139	-0.355582565069199	-0.892124235630035	1.71721279621124	-0.343446314334869	-0.475527107715607	-0.0408302396535873	1	2003	1	30109	4.33185961470008	-0.349467426538467	Env
214	-0.0254751443862915	0.978846311569214	0.128646358847618	1.93269348144531	-0.715737760066986	-0.208811551332474	-0.0248958598822355	0.265473872423172	0.462480157613754	0.11596317589283	2.00059986114502	-1.07361960411072	0.382111668586731	-0.450611144304276	0.242364913225174	0.0831497013568878	1	2003	1	3002	2.9923327434808	1.10084569454193	Env
215	-0.140163123607635	0.835630118846893	0.0981511473655701	1.25816833972931	-1.60251450538635	0.446853369474411	0.460092931985855	0.526528298854828	0.527915894985199	0.150011137127876	1.28543090820312	1.05718493461609	0.279775947332382	-0.950441539287567	0.367208391427994	0.018183583393693	1	2003	1	26047	2.57885719276965	2.03915864229202	Env
216	0.226024061441422	0.158382937312126	0.130842849612236	0.189276829361916	0.00121134251821786	2.16992807388306	-0.0566573478281498	-0.465493649244308	0.0673021078109741	0.0549074970185757	1.19316375255585	1.01140630245209	1.06077694892883	-0.63306599855423	0.0171083435416222	-0.630053162574768	1	2003	1	30130	1.8456715393113	2.64938934892416	Mob
217	-0.0648752152919769	0.507667601108551	-0.0417934395372868	2.34003686904907	-0.773850977420807	1.49651253223419	0.870656430721283	1.07149052619934	0.427211612462997	0.407287806272507	0.142051517963409	-0.668615937232971	-0.0638036504387856	-0.863896787166595	0.251849740743637	-0.00412489427253604	1	2003	1	26049	6.23621885152534	-1.20241511613131	Env
218	-0.0726351514458656	1.23544335365295	0.131395131349564	0.876647472381592	0.29805788397789	1.65044212341309	-0.542132437229156	0.649672627449036	0.0942722856998444	0.941459119319916	0.251968741416931	0.910671174526215	1.14386892318726	-1.30970513820648	0.0736406594514847	-0.77658075094223	1	2003	1	25014	4.48604165762663	1.0704443603754	Env
219	-0.0201197788119316	0.464085429906845	-0.0839283540844917	0.927073776721954	0.712690114974976	4.19202184677124	0.0716154426336288	-0.0734577924013138	-0.129476398229599	-0.0319834016263485	0.691074550151825	0.937387406826019	-1.36085951328278	-2.04162955284119	0.503183901309967	-0.576837062835693	1	2003	1	20124	5.45168382301927	-1.27084320783615	Env
220	0.725118279457092	0.230731591582298	0.0698681697249413	-0.0509004779160023	0.566841006278992	2.2360827922821	0.142342627048492	0.439570784568787	0.243315607309341	-0.294609695672989	1.36015069484711	0.877425968647003	0.255462497472763	-1.636101603508	0.079094409942627	-0.944638073444366	1	2003	1	20166	3.36372261121869	0.936031967401505	Env
221	0.738943159580231	0.44195944070816	0.0369456671178341	0.066854290664196	1.02800714969635	1.48468387126923	-0.145977079868317	0.750345647335052	0.344003170728683	0.216146141290665	0.267250031232834	-0.386870354413986	-1.090376496315	0.157614052295685	0.512834250926971	-0.094667911529541	1	2003	1	20223	4.86724354699254	-0.539548516273499	Env
222	-0.165791675448418	0.395769029855728	0.441999465227127	1.12687397003174	-1.39270198345184	3.6811785697937	-0.10110417753458	-0.209564298391342	0.317042320966721	0.594238460063934	-0.179695531725883	1.1019549369812	-0.516361474990845	0.214730441570282	0.729887247085571	-0.30417674779892	1	2003	1	16077	4.38376293331385	1.35051561892033	Env
223	0.0109435832127929	0.529515385627747	0.0273393895477057	1.0184041261673	-0.491442859172821	1.54309964179993	-0.536279797554016	0.518866777420044	0.245396316051483	0.50444358587265	0.978841304779053	0.912052154541016	1.37939953804016	-1.26439619064331	0.00517145451158285	-0.516654014587402	1	2003	1	25017	2.85363213438541	2.0110682612285	Env
224	0.15061454474926	0.218977034091949	0.0592486336827278	0.3962322473526	-0.763259589672089	2.29282450675964	-0.234913095831871	0.108452476561069	0.130284681916237	0.191605761647224	1.19431388378143	1.08349549770355	1.75173854827881	-0.892853498458862	-0.0444424338638783	-0.71172022819519	1	2003	1	30148	1.83834697306156	3.09225199744105	Mob
225	0.206750378012657	0.37780824303627	-0.0205821469426155	2.65301895141602	-0.794302523136139	1.60422539710999	0.621349632740021	0.9868283867836	0.215898960828781	0.422492444515228	-0.0894838497042656	-1.0022759437561	-0.201286017894745	-0.5923912525177	0.456227660179138	-0.21868608891964	1	2003	1	26062	6.05480163544416	-1.42920940369368	Env
226	0.463467657566071	0.495158553123474	0.345378905534744	0.1412563174963	0.625474035739899	1.88365566730499	-0.254883348941803	0.169727429747581	0.275765180587769	-0.161388516426086	0.147128567099571	-0.770345568656921	0.0822774097323418	-0.686072885990143	1.09745931625366	0.0628057196736336	1	2003	1	31074	4.04641760140657	-0.129553161561489	Env
227	-0.0635850802063942	0.214093551039696	0.110190525650978	-0.187943011522293	0.510781168937683	2.10426044464111	-0.0760516300797462	0.28369152545929	0.429096698760986	0.161019682884216	-0.446836113929749	0.989509999752045	-0.0795861706137657	-0.867901742458344	1.18045115470886	-0.500683486461639	1	2003	1	31087	2.98487038910389	0.775637127459049	Env
228	-0.0295721273869276	0.583839654922485	0.0067441645078361	0.409784078598022	0.602283000946045	1.65972590446472	-0.226622566580772	-0.166759982705116	0.152661353349686	-0.0400005914270878	1.03115844726562	1.06474184989929	1.27772974967957	-1.22686076164246	1.11578333377838	-0.506632328033447	1	2003	1	31093	2.44545056065544	3.26255261898041	Mob
229	-0.0267532281577587	0.152426674962044	0.180593848228455	0.651804685592651	0.781219303607941	2.23596882820129	-0.131091624498367	-0.0906692445278168	0.241353660821915	-0.0531867109239101	1.91886460781097	1.17112052440643	1.34089827537537	-0.427424818277359	-0.965633869171143	-0.530554354190826	1	2003	1	14100	3.41111183911562	3.03782472014427	Env
230	0.6471146941185	-0.0897339060902596	0.518383502960205	0.233462259173393	0.822541832923889	2.13554120063782	0.105280473828316	0.360686093568802	0.399985820055008	-0.057933397591114	0.390433073043823	-0.718808174133301	0.792347848415375	-0.286151319742203	0.321465313434601	-0.228888332843781	1	2003	1	30189	4.84644024074078	0.499286741018295	Env
231	0.293551534414291	0.608655452728271	-0.0585754625499249	2.03130483627319	-0.9929159283638	1.02937424182892	0.780433177947998	0.805085897445679	0.231463924050331	0.559511840343475	-0.350394994020462	1.23889410495758	-0.234384328126907	-0.777127027511597	0.231945142149925	-0.0767114609479904	1	2003	1	26068	5.21117805317044	0.10893289744854	Env
232	0.610720038414001	0.688236355781555	0.0786637589335442	0.346994280815125	1.01790595054626	-0.323905944824219	-0.185216814279556	0.677555739879608	0.761975347995758	0.138343840837479	0.435423195362091	-0.495162576436996	-0.682210922241211	0.208471745252609	0.544390201568604	-0.0251970738172531	1	2004	1	30002	3.78607548028231	0.0109116435050964	Env
233	0.241185694932938	0.66681033372879	0.0148806981742382	0.348494201898575	0.398606389760971	1.93318665027618	-0.0261193830519915	0.0061062783934176	0.0517594888806343	-0.243382707238197	1.1163637638092	-1.46563327312469	1.1821540594101	0.14413683116436	0.703744649887085	-0.366697907447815	1	2004	1	30004	3.02482973830774	1.68076603114605	Env
234	-0.0112136770039797	-0.247114732861519	0.00341843557544053	-0.194487899541855	0.426467299461365	1.99074697494507	-0.215576827526093	0.446270644664764	-1.12481141090393	-0.267900168895721	1.01946651935577	1.05768239498138	1.97465169429779	0.00192239985335618	0.252198308706284	-0.845543622970581	1	2004	1	30011	-0.039744985057041	4.30592131719459	Mob
235	-0.109871223568916	-0.0803118497133255	0.0322162434458733	0.007302051410079	0.356282532215118	3.09249234199524	0.00302515225484967	0.0802666023373604	0.239715754985809	0.205770090222359	-1.11136317253113	0.964469969272614	0.102818451821804	0.117410875856876	0.421602606773376	-0.276621788740158	1	2004	1	30012	3.55026590684429	0.494938731193542	Env
236	-0.0030823324341327	0.513753712177277	0.0890666022896767	-0.323822975158691	0.553742229938507	0.772088170051575	0.23041757941246	0.622993052005768	-0.0585374161601067	-0.226539924740791	-0.0298380088061094	1.05786800384521	1.40764427185059	0.146891459822655	0.897875189781189	-0.461864441633224	1	2004	1	30021	1.70821425574832	3.48044091649354	Mob
237	0.377644687891006	-0.176426485180855	-0.000418636918766424	0.767309308052063	-1.38011240959167	0.361252874135971	1.5873476266861	0.97346419095993	0.261896073818207	0.0568737462162971	0.685447573661804	-0.414218455553055	0.174778133630753	0.0299172606319189	0.545145452022552	0.11284052580595	1	2004	1	26011	2.94167150187423	1.02106996439397	Env
238	0.0171179734170437	0.446504861116409	0.1188690289855	0.24560584127903	0.451419353485107	1.41897535324097	0.151510387659073	-1.01578068733215	0.184050634503365	0.554871320724487	-0.0701436400413513	0.938205718994141	0.865599930286407	-1.18584406375885	1.30639982223511	-0.1879902780056	1	2004	1	31006	2.38515378907323	1.85421776771545	Env
239	0.127547264099121	0.783701121807098	0.0426425747573376	0.315782189369202	-0.200910553336143	1.91340756416321	0.0203510448336601	0.112635657191277	0.339811682701111	-0.220392435789108	0.670928537845612	-1.56539964675903	1.4333324432373	0.406906843185425	0.829738676548004	-0.446196794509888	1	2004	1	30031	2.78837931528687	1.77550685405731	Env
240	0.684849381446838	-0.0584826022386551	0.625365018844604	0.251759320497513	0.5464026927948	1.54716098308563	0.225797221064568	-0.233038291335106	0.17202627658844	0.026303231716156	-0.428287386894226	-0.854621112346649	0.0657985135912895	0.773019433021545	0.601859033107758	0.210584878921509	1	2004	1	30060	3.9987281113863	0.157768480479717	Env
241	0.206562355160713	0.200844928622246	0.213545203208923	-0.018645066767931	0.274555772542953	1.28942620754242	0.52558696269989	-0.35599073767662	0.201380968093872	0.0963474735617638	0.0884443670511246	0.817831695079803	-0.384092926979065	0.754365622997284	-0.333086282014847	0.0526086427271366	1	2004	1	30063	2.68622270971537	0.9434624761343	Env
242	0.264040738344193	0.035443127155304	0.0283292401582003	0.17874276638031	0.53527569770813	1.80284178256989	0.56153130531311	-0.232845306396484	0.297978907823563	-0.216497346758842	0.397114992141724	-0.827612698078156	0.292705982923508	0.853236973285675	0.2495246976614	-0.0797636583447456	1	2004	1	30040	3.17507725395262	0.964969947934151	Env
243	0.16131965816021	0.396276533603668	0.231194287538528	0.301474153995514	0.259359508752823	1.61913597583771	0.147828415036201	0.0443715751171112	0.203774824738503	-0.0536427907645702	0.194916650652885	1.07776892185211	0.481416672468185	-0.138063192367554	0.00089932163245976	-0.720572113990784	1	2004	1	30043	2.59052002802491	1.61693837423809	Env
244	0.280980885028839	-0.0347593575716019	0.116787850856781	-0.446321099996567	0.49022564291954	0.326159536838531	0.375151634216309	0.220554664731026	-0.07001993060112	-0.730627238750458	1.6423317193985	1.11592149734497	1.21348428726196	0.0215410105884075	0.283480167388916	-0.645272850990295	1	2004	1	30044	-0.117140263319016	4.27675868198276	Mob
245	0.00244763540104032	-0.0715619474649429	-0.0181086491793394	0.59286367893219	-0.44398108124733	1.75469148159027	-0.633946657180786	0.36981388926506	0.238712579011917	0.820207118988037	1.35804760456085	1.01256954669952	0.952338635921478	0.213476702570915	-0.747119545936584	-0.701541662216187	1	2004	1	25005	1.90959638589993	2.78931294381618	Mob
246	0.128878235816956	0.21822464466095	0.40134471654892	0.288214772939682	-0.312595516443253	1.75154435634613	-0.308885842561722	0.404486417770386	-0.319158941507339	-0.0437284708023071	1.04045414924622	0.974956870079041	1.60283041000366	0.331319630146027	-0.136620759963989	-0.76331239938736	1	2004	1	30045	1.44501197338104	3.81294029951096	Mob
247	0.269420862197876	0.231661558151245	0.526414632797241	-0.135680198669434	-0.674261271953583	2.20810294151306	-0.181733444333076	-0.649464309215546	0.147809833288193	0.380195438861847	0.736384153366089	1.0385605096817	1.20603168010712	-0.0327290706336498	0.279557526111603	-0.487782299518585	1	2004	1	30049	1.63468374311924	3.22780479863286	Mob
248	0.119750961661339	0.18449978530407	0.0329512469470501	0.267350614070892	0.642407894134521	1.96668124198914	0.155035302042961	-0.399046987295151	0.256441622972488	0.0676958113908768	-0.370425283908844	0.828381776809692	0.0797559469938278	-0.920000314712524	1.08069574832916	-0.00683208787813783	1	2004	1	31026	3.28693540534005	0.698407873511314	Env
249	0.216719403862953	0.271002024412155	-0.00338753964751959	-0.115239381790161	0.587164521217346	1.50603497028351	0.170418187975883	-0.287442147731781	0.264384627342224	-0.18962587416172	0.0139131909236312	0.981188952922821	1.2028740644455	-0.628270149230957	1.11906254291534	-0.531262278556824	1	2004	1	31032	1.88876651320606	2.68876860197634	Mob
250	0.128805786371231	0.385178089141846	0.0727106183767319	-0.281097918748856	0.639233112335205	0.157635897397995	0.827729225158691	0.0144394803792238	0.164780512452126	-0.35382205247879	-0.182312726974487	1.03985917568207	1.03359735012054	0.362752854824066	0.45037579536438	-0.41045007109642	1	2004	1	30068	1.34514267928898	2.70427244901657	Mob
251	0.38858625292778	0.154608085751534	0.101708993315697	-0.103824354708195	0.577350914478302	0.499459475278854	0.245396420359612	0.455843180418015	0.11265055090189	0.0611112974584103	0.834960997104645	0.746380209922791	-0.116126097738743	-0.175862416625023	0.0052829859778285	-0.0115432282909751	1	2004	1	13027	2.48134758789092	1.2946356786415	Env
252	0.482259750366211	-0.162585213780403	0.142814770340919	0.133225798606873	0.432085573673248	2.77472543716431	-0.00271842302754521	0.253893733024597	-0.0050830920226872	-0.0461452305316925	0.492878586053848	-1.04410314559937	1.28976154327393	0.551604866981506	-0.0902965813875198	-0.330572932958603	1	2004	1	30075	3.67190017085522	1.1998452693224	Env
253	0.203684985637665	0.263282299041748	0.651046752929688	0.271657854318619	0.362156391143799	1.69354391098022	0.676174938678741	0.0204825773835182	0.0998930037021637	0.111908756196499	-0.337293684482574	-0.629195511341095	0.509775280952454	0.714384019374847	-0.847718834877014	0.188537046313286	1	2004	1	30078	4.54236851632595	-0.590048730373383	Env
254	-0.217786058783531	0.589504599571228	0.0309842173010111	-0.531254529953003	0.479802429676056	0.220648095011711	0.351747423410416	0.0904681012034416	-0.238951474428177	0.462209045886993	1.19226157665253	1.0463033914566	1.07189798355103	-0.436821520328522	0.659258306026459	-0.206821963191032	1	2004	1	7044	1.03054988570511	3.53289973735809	Mob
255	0.22489695250988	0.742410480976105	0.0909801498055458	-0.130010336637497	0.85790091753006	0.770224511623383	0.0755397081375122	1.1576179265976	0.516120433807373	0.0415142774581909	-0.0517969839274883	-0.980322897434235	-0.584726929664612	0.321832120418549	0.703959763050079	0.229764312505722	1	2004	1	30093	4.57695933431387	-0.591054927557707	Env
256	-0.0194850619882345	0.813721835613251	0.714849233627319	0.955529689788818	-0.356492042541504	1.95013213157654	-0.0922461375594139	0.653220534324646	0.219248563051224	-0.150733634829521	0.49963515996933	-0.994952082633972	1.26991379261017	-1.39530634880066	0.173149332404137	-0.250891834497452	1	2004	1	17012	4.43685327656567	-0.447560146450996	Env
257	0.128736168146133	0.333300024271011	-0.279175460338593	0.0747812241315842	0.497157216072083	3.00806450843811	0.0905498936772346	-0.0292403120547533	0.152974769473076	-0.237644299864769	0.312849432229996	-1.29980909824371	0.845369637012482	0.526474833488464	0.126851156353951	-0.550897598266602	1	2004	1	30097	3.18860613368452	0.511735960841179	Env
258	0.397167474031448	0.119074858725071	0.367099106311798	0.327460110187531	0.432122558355331	1.66606688499451	-0.156870499253273	0.184418141841888	-0.115809373557568	-0.315458387136459	1.3299732208252	0.942781209945679	0.361965864896774	0.018915394321084	-0.0440620183944702	-0.43376612663269	1	2004	1	30102	2.47150474786758	2.60957367159426	Mob
259	0.464730441570282	0.520930528640747	0.0615374706685543	-0.299342036247253	0.623500466346741	0.62686151266098	0.545460224151611	1.07957339286804	-0.327432066202164	0.0987392067909241	-1.06625151634216	0.905514240264893	-0.322928071022034	0.25347563624382	0.99542635679245	0.755267798900604	1	2004	1	30113	4.14982694014907	0.765236645936966	Env
260	0.538878440856934	-0.258818209171295	0.0615560933947563	0.136884808540344	0.187804162502289	1.67769551277161	0.0278281103819609	0.14922733604908	0.238223984837532	-0.435287266969681	0.605928778648376	0.988844275474548	-0.252705693244934	0.331315785646439	0.380871087312698	0.107180453836918	1	2004	1	30114	2.43117342703044	2.05425423383713	Env
261	-0.242805302143097	0.281129270792007	0.0854706391692162	-0.152845725417137	0.345618724822998	0.770797789096832	0.321912199258804	-0.00909898988902569	-0.0633248090744019	-0.0357820615172386	2.02459359169006	1.18151247501373	0.774863541126251	-0.251559853553772	0.374653965234756	-0.394134491682053	1	2004	1	7061	0.906937243416905	4.10406371951103	Mob
262	0.276179224252701	0.217472314834595	0.0537144690752029	0.171595171093941	0.192328810691833	2.59964108467102	-0.0652613341808319	-0.506058692932129	0.141247853636742	0.452164620161057	1.00333082675934	-1.43945825099945	-0.0018395995721221	0.705340623855591	0.794350147247314	-0.273028582334518	1	2004	1	30116	3.25999493896961	1.06172374729067	Env
263	-0.072803683578968	0.397017776966095	-0.356958031654358	0.0659454986453056	0.0490140579640865	1.55640172958374	0.15171617269516	0.164962351322174	-0.248803064227104	-0.690276265144348	0.262241989374161	1.0540486574173	1.17146039009094	0.0305398553609848	1.64685928821564	-0.460143625736237	1	2004	1	30117	0.556072916835546	4.16515018045902	Mob
264	0.415562689304352	-0.0363669283688068	0.0457143150269985	0.315571278333664	0.397447943687439	1.86022281646729	-0.100525476038456	0.275983244180679	-0.397186577320099	-0.171970874071121	0.462516754865646	0.995665848255157	-0.412378400564194	0.297175318002701	0.815476417541504	-0.489408582448959	1	2004	1	30119	2.11504384875298	2.15845593810081	Mob
265	0.0809694156050682	0.390286654233932	-0.122497528791428	0.162995383143425	-0.178159669041634	1.89929223060608	-0.131486341357231	-0.0109192728996277	0.0787787213921547	-0.161880612373352	0.753393173217773	1.07449114322662	1.24207866191864	-0.0973704904317856	0.2680584192276	-0.488321483135223	1	2004	1	30125	1.51905749738216	3.24065090715885	Mob
266	0.237288638949394	-0.175716742873192	0.00845671445131302	0.47201880812645	0.495939582586288	2.00376176834106	0.547858834266663	0.376541167497635	0.310080707073212	-0.325537353754044	1.28833425045013	-1.27623558044434	0.127185881137848	0.441177576780319	0.33051335811615	0.0836991593241692	1	2004	1	30131	4.03439128398895	0.910975486040115	Env
267	0.0829722434282303	1.01065981388092	0.551324427127838	0.752786040306091	-0.697640597820282	1.20910954475403	-0.393943279981613	0.43886336684227	0.0334026589989662	0.369162946939468	0.475079745054245	1.01668179035187	0.957231879234314	-1.30282747745514	0.174190431833267	-0.102918356657028	1	2004	1	17017	3.25377880781889	1.32035636901855	Env
268	0.166666433215141	0.7787264585495	0.811423599720001	1.08657395839691	-0.714029610157013	2.71187782287598	-0.406363815069199	-0.529511332511902	0.305107772350311	0.400330662727356	0.965642392635345	0.809556365013123	-0.572687864303589	-1.67480790615082	0.706609606742859	-0.676495492458344	1	2004	1	12050	3.93430645763874	0.23431259393692	Env
269	-0.013583492487669	0.872667253017426	-0.0744831040501595	0.510211646556854	0.196492522954941	2.25828814506531	0.277240455150604	0.596551477909088	-0.0530847236514091	0.43133670091629	0.500580310821533	0.971452295780182	-0.909388363361359	-2.02036356925964	0.739905655384064	-0.141863241791725	1	2004	1	20418	4.85977363958955	-0.717813670635223	Env
270	0.197827681899071	0.349489212036133	-0.0263504702597857	0.0609046295285225	0.0252653248608112	1.73463201522827	0.0818436071276665	-0.463972598314285	-0.0574030578136444	0.0244381967931986	1.06470906734467	0.989874660968781	0.82045567035675	-0.0222453400492668	0.373125702142715	-0.513020098209381	1	2004	1	30143	1.41365444287658	3.22591976076365	Mob
271	0.475939899682999	0.000736168934963644	0.0770621970295906	0.0872633382678032	0.219459801912308	2.18783330917358	-0.0355121046304703	-0.434123277664185	-0.272658675909042	0.362361997365952	1.00611984729767	0.998880445957184	-0.523977637290955	0.338668078184128	0.554283738136292	-0.313695460557938	1	2004	1	30145	2.35466719360556	2.37397447228432	Mob
272	-0.171867668628693	0.111872635781765	0.123840808868408	-0.631100416183472	0.888964951038361	1.73168873786926	-0.00409886473789811	-0.0103548970073462	0.231743156909943	-0.0496224761009216	1.34073555469513	0.814459085464478	1.91781616210938	-2.17604780197144	-0.671051144599915	0.157155185937881	1	2004	1	23008	2.37822115374729	1.22591185569763	Env
273	-0.0198467448353767	0.0242140665650368	0.0436275340616703	-0.00522235641255975	0.195893362164497	1.36833989620209	0.423243880271912	-0.501243829727173	0.0210169069468975	0.0965154990553856	0.144800499081612	0.794302582740784	0.0170205347239971	0.751191020011902	0.494404345750809	0.178481787443161	1	2004	1	30154	1.82502000173554	2.2017189823091	Mob
274	0.283073753118515	0.422630101442337	0.135158881545067	0.149898752570152	0.539062559604645	2.09442591667175	0.0595838353037834	-0.368569999933243	0.345926553010941	0.0515753924846649	-0.323949933052063	-0.563564538955688	0.336088508367538	0.675190806388855	-0.144259005784988	0.104969188570976	1	2004	1	30158	3.81773493438959	-0.0204941630363464	Env
275	0.239572688937187	0.0138300340622663	0.463376343250275	0.361443907022476	-0.456910401582718	1.8391056060791	-0.1843231767416	-0.923844695091248	-0.266675591468811	0.0511984340846539	0.679848074913025	0.943982303142548	1.60342168807983	0.148741036653519	0.288046836853027	-0.387067973613739	1	2004	1	30174	0.749705174937844	3.66403993964195	Mob
276	0.256552249193192	-0.0423242710530758	0.500184834003448	0.307035356760025	0.443951576948166	1.23978054523468	0.270291447639465	0.0772189646959305	0.127629831433296	0.083482064306736	1.76992475986481	1.00835812091827	-1.19233393669128	0.0112913977354765	0.371977210044861	-0.34741598367691	1	2004	1	30175	2.91638661548495	1.96921755187213	Env
277	0.0222627371549606	-0.61761999130249	-0.0313439965248108	-0.0891599804162979	0.544960200786591	3.01483201980591	-0.12865324318409	0.176954239606857	0.473036170005798	0.0829635933041573	-0.157971367239952	0.863933861255646	0.131388232111931	0.153603538870811	-0.0611930824816227	-0.190481036901474	1	2004	1	30178	3.25775071233511	0.929761182516813	Env
278	0.11925894767046	0.211268126964569	0.00222554965876043	0.329833447933197	-0.302977710962296	1.86964106559753	-0.196435585618019	-0.965969443321228	-0.0311025232076645	-0.166684582829475	0.911022782325745	1.02406489849091	1.91317915916443	0.280920386314392	0.427089959383011	-0.644572138786316	1	2004	1	30181	0.224485153099522	4.55627718567848	Mob
279	0.0936391651630402	0.542670071125031	-0.0345087125897408	0.235709920525551	-0.372947514057159	1.19199287891388	0.0645211637020111	-0.0522643774747849	0.296958327293396	0.956633925437927	1.70321118831635	-1.1214702129364	1.69307732582092	-0.828581035137177	-0.440753817558289	0.334463268518448	1	2004	1	12066	3.2568681165576	1.0054834485054	Env
280	0.363582074642181	-0.0584707707166672	0.119005173444748	-0.205481261014938	0.912717878818512	0.704694509506226	0.161261573433876	0.893578946590424	0.436233401298523	-0.211138129234314	0.336347252130508	-1.07406854629517	0.378971070051193	-0.0283601582050323	0.650586426258087	0.263213902711868	1	2004	1	30188	3.37919729948044	0.26347604393959	Env
281	0.628835260868073	0.79710990190506	0.0259435344487429	0.342375636100769	-0.688282310962677	2.27538895606995	0.227504760026932	0.640489101409912	0.172303199768066	0.494745552539825	-0.404887974262238	-0.669930994510651	-0.121541604399681	0.253990739583969	-0.386221587657928	0.0853646397590637	1	2004	1	16099	5.00177823193371	-1.32859142124653	Env
282	0.120696306228638	0.293527901172638	0.105647794902325	0.469450294971466	0.855444610118866	1.76752114295959	0.0786583498120308	-0.0280982442200184	-0.0400029085576534	-0.69920140504837	0.599360883235931	1.08030641078949	0.966188490390778	-0.355769485235214	0.494471967220306	-0.604774117469788	1	2004	1	30191	2.31886972486973	2.78455826640129	Mob
283	-0.101126201450825	0.514168620109558	0.0705511718988419	-0.0844697579741478	-0.0719328820705414	0.915422558784485	0.226038128137589	0.322064250707626	0.122595377266407	-0.575425505638123	0.765005648136139	1.09428107738495	0.632043421268463	-0.16034971177578	1.35464894771576	-0.730305850505829	1	2004	1	30196	0.607579909265041	3.68562938272953	Mob
284	0.199981331825256	0.000830964534543455	0.128742218017578	-0.154520228505135	0.825993776321411	0.343341052532196	0.00839484855532646	-0.0137209491804242	0.238565936684608	-0.170546755194664	1.19757330417633	0.964150249958038	-0.36272794008255	-0.266236245632172	1.14053118228912	0.0523411333560944	1	2004	1	30197	1.45940332894679	2.67329055070877	Mob
285	0.11422948539257	0.0539792776107788	0.417438685894012	0.0640307813882828	0.419295877218246	1.00961065292358	0.588747560977936	0.210651233792305	0.186444088816643	-0.660272300243378	0.0358574911952019	0.995444893836975	0.0780337005853653	0.285252630710602	0.42373138666153	-0.0503756627440453	1	2004	1	30200	2.35377968102694	1.81832010298967	Env
286	0.22225096821785	0.162532523274422	0.659778475761414	0.472162425518036	1.26039361953735	1.50557434558868	1.21619701385498	-0.113540157675743	-0.0129532534629107	0.243039265275002	-0.799117803573608	-0.32478067278862	-0.456756442785263	0.115266755223274	0.314667731523514	0.179142698645592	1	2005	1	28001	5.79457792453468	-1.1507204324007	Env
287	0.295723229646683	0.410142481327057	0.0589267462491989	-0.15771010518074	1.40212178230286	0.974221885204315	0.573233485221863	0.304768085479736	0.3993259370327	0.217576369643211	0.614072501659393	-0.565696597099304	0.467523753643036	-0.521744787693024	-0.398324847221375	0.353295773267746	1	2005	1	28002	4.83162567019463	-0.404169976711273	Env
288	-0.255409091711044	-0.161019787192345	0.443631023168564	0.226095512509346	0.856803357601166	1.19501888751984	-0.662962436676025	0.697708904743195	-0.605105400085449	-0.32739844918251	1.93460738658905	0.887190520763397	1.28458642959595	-1.23890197277069	0.289477467536926	-0.593754589557648	1	2005	1	28003	0.813607931137085	3.15695983171463	Mob
289	0.284249305725098	0.396167397499084	0.117989927530289	-0.0621959753334522	1.48253989219666	1.11189424991608	0.586955189704895	0.534978806972504	0.142432346940041	0.18524095416069	-0.561418473720551	-0.459791302680969	-0.589091658592224	0.403101623058319	0.0431974940001965	0.155627384781837	1	2005	1	28004	4.93587948009372	-1.16400231793523	Env
290	0.0765678882598877	0.770770251750946	0.0707668587565422	0.443021893501282	1.07777380943298	1.77140188217163	0.252903312444687	0.431386977434158	0.211497455835342	0.0238598752766848	-0.766847193241119	-1.15374028682709	-0.964381396770477	0.812078177928925	0.917579710483551	0.10151319950819	1	2005	1	30017	5.23146340437233	-1.15531098842621	Env
291	0.0690710172057152	0.699419438838959	-0.0496158637106419	0.911350667476654	-0.72977876663208	1.81450247764587	0.67990243434906	0.548200607299805	0.256065607070923	0.682679772377014	1.05506539344788	1.06670987606049	-1.01432168483734	-0.860939919948578	-0.249356016516685	-0.757609307765961	1	2005	1	12008	4.12418808415532	-0.00284235179424286	Env
292	0.436901390552521	0.0850674957036972	0.690393209457397	-0.181215301156044	1.61080384254456	1.23970210552216	0.0653690174221992	0.183495447039604	0.191711574792862	0.081986129283905	-0.229768842458725	-0.603381931781769	0.393367022275925	-0.169472470879555	-0.262816548347473	0.0633168742060661	1	2005	1	13011	4.46753178536892	-0.872072771191597	Env
293	0.16576375067234	0.884808123111725	0.269232839345932	-0.11505950987339	-0.186680018901825	-0.890977382659912	0.333565533161163	0.509856879711151	0.178601056337357	1.00237429141998	0.949418187141418	1.02254784107208	-0.0123501308262348	-0.613517224788666	-0.165360689163208	0.261449575424194	1	2005	1	14017	2.41293513774872	1.18073798343539	Env
294	-0.00181619357317686	-0.696726024150848	0.0572039522230625	-0.583060622215271	1.38464903831482	1.65646529197693	0.257867366075516	-0.232444733381271	0.145365476608276	-0.196232080459595	2.62742471694946	1.02459728717804	1.49292314052582	-1.90937113761902	0.179871961474419	-0.515905141830444	1	2005	1	23005	1.275366329588	3.41544596850872	Mob
295	0.374807447195053	0.258834600448608	0.0131284864619374	-0.0914216414093971	1.14081418514252	1.08282256126404	0.798826336860657	0.891241252422333	0.189048424363136	0.442483514547348	-0.261728733778	-0.38589671254158	-1.51536440849304	0.274062007665634	0.682190120220184	0.19206577539444	1	2005	1	28008	5.29265094269067	-1.2067377269268	Env
296	0.108088865876198	0.296483516693115	0.0549343973398209	0.0759710967540741	0.493304818868637	1.70975840091705	0.450586259365082	0.106768228113651	-0.315747857093811	-0.172936752438545	0.870070099830627	0.837200343608856	-1.30324220657349	1.14132332801819	0.527466893196106	-0.480094909667969	1	2005	1	30033	2.32711606472731	2.07281845808029	Env
297	0.470845133066177	0.174923837184906	-0.712354600429535	0.209658905863762	1.21892642974854	1.1547394990921	0.311059921979904	-0.179800853133202	0.267006397247314	-0.370289266109467	0.633698165416718	-0.778946101665497	0.306531101465225	0.677123963832855	0.640023827552795	-0.0291764717549086	1	2005	1	30034	2.51553893275559	1.4784309566021	Env
298	0.165411069989204	0.35326623916626	-0.0552212335169315	0.780239760875702	0.584936201572418	1.4770439863205	0.273942738771439	-1.18521392345428	-0.136673554778099	0.363146066665649	0.325808495283127	0.980647921562195	-0.13501550257206	0.367902100086212	0.444887816905975	-0.15666475892067	1	2005	1	7028	2.46421259269118	1.98423083126545	Env
299	-0.101342134177685	0.206596672534943	-0.172668382525444	-0.259352952241898	0.622555673122406	0.843507707118988	0.218000933527946	-0.111821323633194	-0.0678272396326065	-0.0791066363453865	0.886419177055359	1.00375747680664	1.87357413768768	0.108286686241627	0.0873340293765068	-0.224288389086723	1	2005	1	7017	0.874253928661346	3.95937150716782	Mob
300	0.316884309053421	-0.384368240833282	0.126217857003212	-0.287986546754837	0.896876156330109	0.751502275466919	0.506028473377228	-0.105275645852089	-0.338927298784256	0.132062986493111	1.37086236476898	0.885542094707489	-0.370500773191452	0.316322922706604	0.805138349533081	-0.0383214429020882	1	2005	1	30035	1.57469288259745	3.0073649585247	Mob
301	0.199605405330658	0.0473855398595333	-0.078865684568882	-0.228806003928185	1.04584312438965	0.898299753665924	0.245363056659698	-0.303107291460037	0.219681933522224	-0.172361865639687	0.808749496936798	0.789366364479065	1.56770098209381	-0.024438725784421	-0.335961192846298	-0.502157390117645	1	2005	1	7021	1.37088057771325	2.80541692487895	Mob
302	0.114292994141579	0.526512563228607	0.0742398425936699	-0.0842350274324417	0.84192031621933	2.45755910873413	0.188296645879745	0.760788142681122	-0.200212806463242	-0.0653712078928947	-0.200567588210106	0.99986720085144	0.610681354999542	-1.54145574569702	0.317681342363358	-0.393815696239471	1	2005	1	20021	4.21997487545013	0.186206564307213	Env
303	0.175424054265022	-0.190820217132568	-0.0652501136064529	-0.100799262523651	0.957075774669647	2.304847240448	0.155618295073509	0.0955349430441856	-0.111829608678818	-0.272739768028259	1.40621376037598	0.895673513412476	0.528693318367004	0.298707902431488	0.0700059831142426	-0.809545934200287	1	2005	1	30048	2.13751540333033	3.19929447770119	Mob
304	0.48097088932991	0.998326003551483	0.179759994149208	0.778504014015198	-0.526880204677582	-0.176986798644066	0.610801637172699	0.268196761608124	0.357950270175934	0.209876284003258	-0.133013293147087	-0.50095534324646	0.0905121713876724	-0.358659595251083	0.330555498600006	0.665681540966034	1	2005	1	5007	3.8462003916502	-0.571560561656952	Env
305	0.381145626306534	0.349194765090942	0.191837757825851	-0.223873540759087	0.387338370084763	-0.0626133009791374	0.463591784238815	0.447816520929337	0.333381742238998	-0.188732117414474	0.587396383285522	-1.09587812423706	1.97103190422058	-0.915177166461945	0.694471776485443	0.195449575781822	1	2005	1	17007	2.27453718334436	1.24184477329254	Env
306	0.202714920043945	0.121989294886589	0.327895969152451	0.102944925427437	0.819030106067657	1.45249533653259	0.599421322345734	0.35521188378334	0.230346262454987	-0.0568352229893208	0.540075600147247	-0.517762243747711	0.17958177626133	1.08480679988861	-0.853969752788544	0.0859610140323639	1	2005	1	30205	4.24117581173778	0.432732179760933	Env
307	0.189965590834618	-0.510349452495575	0.0656316131353378	-0.141124680638313	1.13872480392456	2.41914224624634	0.0766208842396736	0.0882268995046616	0.327672690153122	-0.25003257393837	2.56833362579346	0.850490808486938	-0.0452595390379429	-1.78037798404694	-0.282537162303925	-0.460506319999695	1	2005	1	27007	2.94397170096636	1.31064974889159	Env
308	0.266663640737534	-0.0397477149963379	0.0523044764995575	-0.425451248884201	0.961273550987244	1.90799999237061	0.468753308057785	0.292535841464996	0.143277406692505	0.029570959508419	2.15663123130798	0.916000425815582	0.573450446128845	-1.95230174064636	-0.39631199836731	-0.649183392524719	1	2005	1	23002	3.00799681991339	1.29746836423874	Env
309	0.435609638690948	0.394407957792282	0.366397976875305	-0.119928799569607	1.49621605873108	0.085673913359642	0.315906554460526	0.760194778442383	0.110755674540997	0.268559724092484	-0.73590475320816	-0.543780088424683	-0.620089948177338	0.761418163776398	0.0398239232599735	0.360374182462692	1	2005	1	28011	4.47416765987873	-1.09853270277381	Env
310	-0.0916705578565598	0.157671302556992	0.712970793247223	0.123751483857632	1.23158860206604	1.57660901546478	0.338419049978256	0.393182516098022	0.164679974317551	-0.488366395235062	0.574761152267456	-0.972898900508881	0.586441397666931	-0.821936726570129	0.380768984556198	0.155779466032982	1	2005	1	28012	4.27461525052786	-0.252864092588425	Env
311	0.102369301021099	0.10414545238018	0.630984008312225	0.431188404560089	0.993261635303497	1.52610743045807	1.29288947582245	0.340260148048401	0.361443787813187	0.187060356140137	-0.558194518089294	-0.219658002257347	-0.901021480560303	0.0852221846580505	0.332870304584503	0.164561599493027	1	2005	1	28013	6.13427159935236	-1.26078151166439	Env
312	-0.265089988708496	0.388192176818848	0.0735510066151619	-0.257769495248795	0.716738402843475	1.62272560596466	0.00856708083301783	0.71820741891861	0.592354834079742	-0.101084932684898	-0.052061103284359	0.954473435878754	-0.000354482792317867	-1.09517180919647	0.200011432170868	-0.0935473591089249	1	2005	1	31037	3.4028447503224	0.00689747277647257	Env
313	0.081989623606205	1.11218690872192	-0.0434150658547878	0.172415480017662	-0.420109540224075	1.61592662334442	0.728317081928253	0.0311037134379148	-0.0161604583263397	0.855574250221252	1.10356330871582	1.00538563728333	0.221765443682671	-1.4886417388916	-0.383099943399429	-0.187511265277863	1	2005	1	12034	3.93031735159457	0.458972707390785	Env
314	0.536950051784515	0.717552661895752	-0.0146465543657541	0.465819805860519	0.363977134227753	-0.209156945347786	0.117661625146866	0.726023614406586	0.444608807563782	0.39942792057991	0.0680800825357437	-0.46759158372879	0.41437178850174	-0.433602273464203	0.337463647127151	0.5196253657341	1	2005	1	12037	4.06784348748624	-0.0812783390283585	Env
315	0.412756502628326	-0.320201069116592	0.085257813334465	-0.107799768447876	1.50610339641571	0.186769247055054	-0.030755341053009	0.360100924968719	-0.248682424426079	-0.206613644957542	1.10473918914795	0.728779077529907	0.181780278682709	-0.473774015903473	1.08719754219055	-0.403588861227036	1	2005	1	7042	1.23334677517414	2.62872207164764	Mob
316	0.403607845306396	-0.714504957199097	0.132895663380623	-0.228949621319771	1.51589953899384	2.20020365715027	-0.0225157700479031	0.193498060107231	0.312291890382767	-0.296425521373749	0.755622446537018	0.825225055217743	-0.254569500684738	0.39751398563385	1.03058743476868	-0.65856009721756	1	2005	1	30082	2.83744068816304	2.75437942147255	Env
317	-0.202703952789307	-0.0310468394309282	-0.105480454862118	-0.0864542946219444	0.548685491085052	2.61291551589966	0.0605563931167126	-0.107414998114109	0.308456897735596	-0.51236629486084	0.18368311226368	0.907438337802887	-0.0901594758033752	0.390808433294296	1.17168414592743	-0.30788379907608	1	2005	1	30084	2.17726366408169	2.56345455348492	Mob
318	0.165897473692894	0.436066925525665	0.0760780870914459	0.19288045167923	1.30024170875549	1.50197947025299	-0.126242965459824	-1.28039038181305	-0.183407947421074	-0.189259141683578	0.596746981143951	0.909988164901733	0.917452275753021	0.116585284471512	0.685162127017975	-0.779301583766937	1	2005	1	30090	1.11454209685326	3.22593483328819	Mob
319	-0.0231133811175823	0.057375006377697	0.15719810128212	0.485270619392395	1.12918221950531	1.29886877536774	1.17775475978851	0.246241122484207	0.267210394144058	0.187144428491592	-0.359488725662231	-0.353796362876892	-0.680633187294006	-0.21882988512516	0.486517459154129	0.260157316923141	1	2005	1	28018	5.24328936263919	-1.12623070180416	Env
320	0.42205822467804	1.45412003993988	0.539959847927094	0.369365274906158	0.913204789161682	2.57591986656189	0.47863507270813	0.603104650974274	0.099345363676548	0.0911152213811874	-0.410586893558502	1.01850152015686	-3.42042231559753	-1.26552832126617	1.66840505599976	-0.306499809026718	1	2005	1	20053	7.24032854288816	-2.40963095426559	Env
321	0.0709752291440964	0.0586029216647148	0.161320194602013	0.0240254495292902	0.385620623826981	1.83717834949493	0.0347330458462238	0.200688660144806	0.245910689234734	-0.422455936670303	0.094866618514061	-0.747379958629608	1.15447163581848	-0.123748198151588	0.609866499900818	-0.0210472494363785	1	2005	1	28022	2.57555197738111	0.988076597452164	Env
322	0.130540028214455	-0.21818770468235	0.361012011766434	-0.0981647223234177	0.190865963697433	0.645695805549622	-0.424882084131241	0.870279014110565	0.58536022901535	-0.792035758495331	0.42493262887001	0.937661707401276	0.818510413169861	-0.225346118211746	0.758193135261536	-0.152219414710999	1	2005	1	19039	1.09826336801052	2.71395176649094	Mob
323	0.21667717397213	0.307862877845764	0.00636380398645997	0.608640611171722	0.370238810777664	1.31933045387268	0.338876008987427	-0.047499343752861	0.0529863126575947	0.751126885414124	0.222583040595055	1.08945691585541	-0.659370183944702	0.0207887627184391	0.395990401506424	-0.437842071056366	1	2005	1	7058	3.48676152387634	1.06944893673062	Env
324	0.531672060489655	0.376312971115112	0.0140671227127314	-0.236801519989967	1.28001284599304	1.15285766124725	0.389864206314087	0.774825632572174	0.0206307731568813	0.402558267116547	-0.496015608310699	-0.447374701499939	-0.582220673561096	0.475290656089783	-0.112826459109783	0.0138069177046418	1	2005	1	28029	4.71980693843216	-1.16314678639174	Env
325	-0.160210520029068	-0.345226526260376	0.470822989940643	0.498075067996979	0.948294997215271	1.89027380943298	0.998959183692932	0.495788156986237	0.0525951683521271	0.0651739239692688	-0.101969793438911	-0.33551287651062	-0.781296908855438	0.0856531783938408	0.451006084680557	-0.00887548830360174	1	2005	1	28030	4.9056707629934	-0.682120315730572	Env
326	0.019473172724247	0.59758049249649	-0.372753918170929	0.386630833148956	0.697978675365448	1.78175532817841	-0.00603405386209488	0.255341380834579	0.0404382012784481	-0.783128321170807	1.09800457954407	1.07405960559845	0.674898087978363	-0.187809139490128	0.549612820148468	-0.912442445755005	1	2005	1	30134	1.70483934506774	3.20876595377922	Mob
327	0.396963119506836	-0.0479652285575867	0.0642310306429863	-0.381651371717453	0.941576957702637	-0.573020935058594	0.0633625462651253	0.349858641624451	0.24769900739193	-0.25899475812912	0.702709019184113	0.768324613571167	0.410896748304367	-0.253086358308792	1.1446418762207	-0.0143668409436941	1	2005	1	7073	0.787692168727517	2.77348589897156	Mob
328	-0.0163398124277592	0.119238920509815	0.302155584096909	0.344925433397293	0.380110055208206	1.21418058872223	0.0892095267772675	-0.798607885837555	0.155129194259644	-0.387323826551437	1.47553408145905	-0.978349506855011	2.56945705413818	-0.576577842235565	-0.0222800113260746	-0.0456279553472996	1	2005	1	28032	1.35704982280731	2.46778377518058	Mob
329	0.0810659155249596	0.780839145183563	-0.151917904615402	0.727947652339935	0.838367700576782	3.04194045066833	0.486451208591461	-0.049098301678896	-0.00169106270186603	0.807531535625458	0.518640875816345	0.87819504737854	-1.62337756156921	-1.81091845035553	0.16751566529274	-0.243208676576614	1	2005	1	20130	6.31822766293772	-1.86994442343712	Env
330	0.160965144634247	0.400856077671051	0.415423214435577	-0.331574946641922	0.538664877414703	0.643532276153564	-0.0391029939055443	-0.13932029902935	-0.066654197871685	0.0596567988395691	1.44940543174744	0.924180328845978	1.22986912727356	-0.160987049341202	0.144470065832138	-0.674218833446503	1	2005	1	7079	0.968227118253708	3.58693790435791	Mob
331	-0.262114495038986	0.128980338573456	0.118005141615868	0.631607234477997	1.00333416461945	1.92402017116547	0.339210689067841	0.341088056564331	0.589103281497955	0.00234488747082651	-1.20527684688568	-0.409158766269684	1.30086231231689	0.117103800177574	0.141504734754562	0.0905975475907326	1	2005	1	28035	4.90617701760493	-0.0549647659063339	Env
332	0.197160840034485	-0.230412870645523	0.0222622100263834	-0.226146325469017	1.10295343399048	2.16721415519714	0.328146815299988	0.45505827665329	0.101371087133884	-0.20803590118885	1.51051425933838	0.800502181053162	-0.0148569932207465	-1.13261032104492	-0.0486286021769047	-0.469428718090057	1	2005	1	20207	3.2401430029422	1.11492052394897	Env
333	0.077674113214016	0.539463400840759	0.461002022027969	-0.134487748146057	0.525291562080383	0.338159561157227	0.279953628778458	-0.342737764120102	0.26124382019043	0.807191908359528	-0.0140007119625807	0.760085880756378	0.459384173154831	0.266640514135361	0.572852432727814	-0.182650342583656	1	2005	1	7110	2.63010416179895	2.0449622888118	Env
334	0.521984457969666	0.62238085269928	-0.00244397693313658	0.495676398277283	0.699525773525238	-1.00185585021973	0.333918839693069	0.632216572761536	0.668532311916351	-0.0421233586966991	1.14621555805206	0.966612040996552	-0.456172227859497	-1.07615196704865	0.278413534164429	-0.217981964349747	1	2005	1	20240	2.70983005664311	0.858916938304901	Env
335	0.109302431344986	0.387470841407776	-0.00242049200460315	-0.345312774181366	0.698056757450104	2.50641012191772	1.44153070449829	0.252935379743576	-0.00973212439566851	0.00617731874808669	0.198368355631828	0.813763022422791	0.302049100399017	-2.23575973510742	0.404480427503586	-0.546063899993896	1	2005	1	20266	4.49835426453501	-0.5170988291502	Env
336	0.0830883830785751	-0.157443821430206	-0.124813415110111	-0.123311102390289	1.48249089717865	2.42838859558105	0.501972675323486	0.419719934463501	0.147665604948997	-0.197284176945686	1.07381677627563	0.864104628562927	0.735587596893311	-1.68464052677155	-0.0663731396198273	-0.527326762676239	1	2005	1	20278	3.93314681202173	0.9224953353405	Env
337	-0.00359490141272545	1.2159515619278	0.868969082832336	0.887475311756134	0.16174142062664	2.00442504882812	0.350555330514908	-1.13154578208923	0.444819539785385	0.966998696327209	-0.106370337307453	0.953928828239441	-1.35811948776245	-1.46653342247009	-0.0511236973106861	-0.302754282951355	1	2005	1	20345	5.46304102614522	-2.02821811661124	Env
338	0.50199031829834	0.390238642692566	-0.0289049539715052	-0.207585707306862	1.24830198287964	1.47902703285217	-0.120036147534847	1.20295798778534	0.510344743728638	0.212926432490349	-0.697467625141144	-0.414493024349213	-0.442182302474976	-0.383807182312012	0.611679375171661	0.297165542840958	1	2005	1	20357	5.48642587475479	-1.32627075910568	Env
339	0.551409482955933	0.258899718523026	0.00995933916419744	0.800360798835754	0.872247219085693	1.13019061088562	0.261258661746979	0.858033061027527	0.528917491436005	-0.342538505792618	0.100304283201694	-0.535729885101318	-0.870140671730042	-0.38579660654068	0.0989233180880547	0.75418347120285	1	2005	1	20431	5.68292134907097	-1.59243956208229	Env
340	0.0286323688924313	0.373076409101486	0.570328235626221	-0.33877968788147	0.45247808098793	1.86634719371796	0.331815481185913	0.38507080078125	0.208875834941864	-0.0111205549910665	-0.254271775484085	0.79181432723999	-0.309546381235123	-1.13979601860046	0.783837497234344	0.709458708763123	1	2005	1	20447	4.57618287112564	-0.127962350845337	Env
341	0.320487648248672	1.19759774208069	-0.00491586327552795	1.07301735877991	-0.104282267391682	2.41562795639038	0.658519923686981	-0.0220340956002474	-0.0641745403409004	0.717247664928436	-0.508022844791412	-0.85130649805069	0.119551464915276	-0.70291268825531	0.176865845918655	-0.352656036615372	1	2005	1	20525	5.83443549089134	-1.76582472026348	Env
342	-0.0609107650816441	0.469102770090103	-0.256559044122696	0.252394080162048	0.727189362049103	1.72755110263824	0.354201793670654	1.0749706029892	-0.940188765525818	-0.0687865912914276	0.770006895065308	1.00152933597565	-0.174928724765778	0.0258021708577871	-0.383991986513138	-0.464190751314163	1	2005	1	7083	2.8147737942636	1.23841769061983	Env
343	0.462277293205261	-0.0735293999314308	0.00591122964397073	-0.331687957048416	0.476943373680115	1.47042953968048	0.509516835212708	-0.111021913588047	0.34276419878006	-0.20002406835556	1.15003800392151	0.790316164493561	0.13807275891304	-0.161789417266846	0.660226285457611	-0.920055031776428	1	2005	1	30149	1.63152409950271	2.57686379551888	Mob
344	0.393094569444656	0.220236897468567	0.0667361617088318	-0.12118574231863	0.980682373046875	1.31786715984344	0.687628567218781	0.27502179145813	0.505751669406891	0.209774851799011	-0.343453705310822	-0.349280595779419	0.662447094917297	0.167856574058533	-0.114705629646778	-0.208021581172943	1	2005	1	28037	4.32758671790361	0.0228637382388115	Env
345	0.0782108157873154	-0.30057355761528	-0.0842953100800514	-0.212808340787888	0.87051796913147	1.34500503540039	0.215129256248474	-0.380141615867615	0.324037104845047	-0.168587058782578	0.660385370254517	0.954579830169678	-0.150229305028915	0.443299978971481	0.640130162239075	-0.235088005661964	1	2005	1	30150	1.45140629261732	2.54816603660583	Mob
346	-0.263379544019699	0.767884910106659	0.417048007249832	-0.487658739089966	0.530976891517639	1.490363240242	-0.112354949116707	0.147448420524597	0.333961844444275	0.572618186473846	1.01555740833282	1.00483798980713	0.770160555839539	-1.03026103973389	-0.265554934740067	-0.431578665971756	1	2005	1	31076	2.96532960236073	1.49473997950554	Env
347	0.259142488241196	0.0103605668991804	-0.015671543776989	-0.148396417498589	1.10317361354828	1.10888993740082	-0.0130933253094554	-0.336442321538925	0.247508257627487	-0.0438841469585896	0.269072830677032	0.911127746105194	0.45362514257431	0.420852601528168	0.315923750400543	0.274741053581238	1	2005	1	30167	2.44632816221565	2.37060207128525	Env
348	0.8620445728302	0.387059837579727	0.0257646795362234	-0.142691120505333	1.23758065700531	-1.23302865028381	0.0753261968493462	0.615632593631744	-0.123097248375416	-0.0926493182778358	-0.0208075325936079	-0.559665024280548	0.716936886310577	0.34465754032135	1.00968706607819	0.386746615171432	1	2005	1	30171	1.99868881516159	1.49080893583596	Env
349	0.619017064571381	0.718237221240997	0.0244966074824333	0.449631363153458	1.29671943187714	-1.14484786987305	0.10657761245966	0.468338340520859	-0.417180627584457	-0.158418342471123	-0.415643066167831	0.857175827026367	0.257099568843842	0.194128975272179	1.2825049161911	-0.057956762611866	1	2005	1	30177	1.90461403876543	2.17526622116566	Mob
350	0.397861003875732	0.264996320009232	0.303993225097656	0.588993728160858	0.204995453357697	1.37860667705536	0.566657960414886	0.0158435069024563	0.113011948764324	0.900820136070251	0.342209428548813	0.897752702236176	0.0403872989118099	0.189201518893242	0.368193209171295	-0.586702585220337	1	2005	1	7098	4.14907737448812	1.83774415776134	Env
351	-0.172057330608368	0.409245043992996	0.0272398330271244	0.502159237861633	0.691860616207123	1.48785448074341	0.632931470870972	-0.398316264152527	0.264421284198761	-0.0321479588747025	-0.867492198944092	-0.533788025379181	1.49729478359222	-0.0237875729799271	0.401779532432556	-0.186869114637375	1	2005	1	28040	3.22632129862905	0.474006518721581	Env
352	0.516176402568817	-0.0689634159207344	0.179422825574875	-0.15250688791275	1.0283397436142	1.1961305141449	0.290684103965759	0.606696903705597	-0.0866128131747246	0.1072121784091	0.94066995382309	-0.875937938690186	0.395739495754242	-0.159244626760483	0.5667405128479	-0.0873015075922012	1	2005	1	28041	3.52927804738283	0.867967396974564	Env
353	0.505616962909698	0.376276820898056	0.611201584339142	0.348768502473831	1.398885846138	1.16333031654358	0.625887393951416	-0.0607827119529247	0.290221989154816	0.0321573652327061	-0.389475047588348	-0.728450894355774	-0.352674126625061	0.360402137041092	-0.140493735671043	0.13740399479866	1	2005	1	28043	5.42896806448698	-1.25069166719913	Env
354	0.129201769828796	1.14140355587006	0.0146571509540081	0.943098783493042	-0.26346355676651	0.69916969537735	-0.240068078041077	0.513683974742889	0.181938096880913	-0.291981816291809	0.426293730735779	1.01985275745392	0.236208662390709	-1.5835747718811	1.2981493473053	-0.399563193321228	1	2005	1	17028	2.42807638272643	1.3969297260046	Env
355	0.293057650327682	-0.174097299575806	0.123989373445511	-0.0696890950202942	0.608576476573944	2.70618176460266	-0.0729069486260414	-0.0841566249728203	0.342028021812439	-0.0124403387308121	1.63332688808441	0.872061729431152	-1.21930420398712	0.935278832912445	-0.076563723385334	-0.483155220746994	1	2005	1	30199	3.17738775908947	2.14479952305555	Env
356	0.010356618091464	0.0195700787007809	0.085290752351284	0.142210364341736	-0.154416024684906	1.52531361579895	-0.425000727176666	-0.957743942737579	-0.402913093566895	0.16359731554985	0.493200302124023	1.21827554702759	1.78599226474762	1.6316214799881	0.838174700737	-0.652933061122894	1	2006	1	30003	-0.646668104454875	5.96726429462433	Mob
357	0.424142241477966	0.0233468152582645	0.202096790075302	0.222128182649612	0.258937060832977	1.63950717449188	-0.179100185632706	0.141557991504669	0.0325405858457088	-0.192048490047455	1.86485028266907	1.2429473400116	1.12234973907471	1.32617425918579	-0.1312146037817	-0.21624082326889	1	2006	1	30160	2.35686734318733	5.42510701715946	Mob
358	0.325971007347107	0.180146500468254	0.0325159393250942	0.18033604323864	0.633046329021454	-1.03787887096405	0.507403671741486	0.075866736471653	0.689427435398102	0.0530607961118221	1.05084800720215	0.992466330528259	0.794741868972778	0.46190732717514	0.0643647015094757	-0.237410575151443	1	2006	1	12004	1.40248501300812	3.3643282353878	Mob
359	0.139390408992767	-0.199124783277512	-0.0405838824808598	-0.130065962672234	0.311429262161255	0.854598462581635	-0.296071618795395	0.614687144756317	0.216114059090614	-0.534349381923676	0.992284774780273	0.995991349220276	1.30412113666534	-0.730258405208588	0.352072864770889	0.04029605910182	1	2006	1	19004	0.976319767534733	2.9142117202282	Mob
360	0.0652347505092621	0.194543316960335	0.0696500837802887	-0.0802930891513824	0.358643651008606	1.81013882160187	-0.297840774059296	0.00312511157244444	-0.0359162017703056	-0.0545501559972763	0.73565262556076	1.26321887969971	1.22017598152161	0.876429378986359	0.127669543027878	-0.253929913043976	1	2006	1	30009	1.77880560141057	4.22314640879631	Mob
361	-0.0366400182247162	0.580117166042328	0.294081926345825	0.82850056886673	-0.576594471931458	1.18673288822174	-0.741468131542206	-0.109850876033306	0.232336029410362	0.741787970066071	1.42040777206421	1.08292186260223	1.27839386463165	-1.12194538116455	0.861774981021881	-0.750190615653992	1	2006	1	17001	1.64881243556738	3.52155309915543	Mob
362	-0.0656118914484978	0.338366091251373	0.0454099662601948	0.745321214199066	-0.644433081150055	2.13435626029968	1.09872078895569	-0.4372518658638	0.269985109567642	0.08682981133461	-0.518166184425354	-0.714213311672211	1.09276378154755	-0.147489085793495	0.781704425811768	-0.131349503993988	1	2006	1	19005	3.44034289941192	0.494599625468254	Env
363	0.0844315588474274	0.0491715595126152	0.043494563549757	-0.606406271457672	0.882586598396301	0.24839286506176	0.0288923121988773	0.541634261608124	0.154205143451691	-0.187553644180298	1.51065897941589	1.005366563797	1.00806045532227	-0.715917348861694	0.61267501115799	-0.585561990737915	1	2006	1	7008	0.653286956250668	3.42084366083145	Mob
364	0.418428391218185	-0.157538637518883	0.00503205042332411	0.0157606583088636	0.332097411155701	2.01200580596924	-0.358443349599838	0.431294500827789	-0.644662916660309	-0.376540064811707	1.04984974861145	1.15127980709076	1.63520181179047	1.09167969226837	0.295707166194916	-0.330283224582672	1	2006	1	30015	1.34715062472969	5.22371822595596	Mob
365	0.0562437064945698	0.758380532264709	0.648535788059235	0.973971664905548	-0.766493320465088	0.667006611824036	0.622708797454834	0.0191206783056259	0.53712397813797	0.151043087244034	-0.826803207397461	-0.701538741588593	2.02020907402039	-0.354283154010773	0.731585323810577	-0.0728722363710403	1	2006	1	17002	3.59476928785443	0.869169294834137	Env
366	0.715731978416443	0.510876774787903	0.381011039018631	0.859887421131134	0.103317074477673	1.14643359184265	-0.158755943179131	0.285305380821228	0.711969792842865	-0.484214514493942	-0.602264642715454	-0.953798592090607	0.049809742718935	0.66631942987442	0.71569961309433	0.0278483610600233	1	2006	1	21021	4.09941095672548	-0.124234449118376	Env
367	-0.164364665746689	0.375328660011292	0.619707882404327	1.2154403924942	-0.198115333914757	1.85097575187683	-0.239611700177193	0.514560997486115	0.692800998687744	-0.414628535509109	-0.13215497136116	-0.754730701446533	2.00130558013916	-0.768705070018768	0.496908873319626	-0.160978779196739	1	2006	1	17003	4.09111566841602	0.842623710632324	Env
368	-0.121053829789162	0.622871041297913	-0.0849923864006996	-0.255002379417419	0.358906954526901	1.31008648872375	0.277386039495468	0.0766513273119926	0.289237946271896	0.249848604202271	1.30633962154388	1.0390100479126	2.13504672050476	-1.80532670021057	-0.0187605395913124	-0.746042728424072	1	2006	1	18020	1.97789707779884	2.65630915015936	Mob
369	0.0255810543894768	0.0296472534537315	-0.0490876026451588	-0.40040847659111	0.762117624282837	1.98378252983093	-0.172746434807777	0.192334517836571	0.0119412019848824	0.238093554973602	1.32330870628357	1.09354257583618	1.22060680389404	-1.04032218456268	0.0217635482549667	-0.419134140014648	1	2006	1	14020	2.20212108269334	2.61889944970608	Mob
370	-0.379708796739578	0.553909957408905	-0.155278295278549	-0.0296591725200415	0.207657843828201	1.15277457237244	0.121948972344398	-0.224130719900131	-0.129068657755852	0.615482687950134	0.461551249027252	0.882719993591309	1.05875992774963	-0.867062985897064	1.17144930362701	-0.363229513168335	1	2006	1	31007	1.37069887854159	2.70741748809814	Mob
371	0.709113478660583	-0.0144447423517704	0.0880519971251488	-0.516960442066193	1.03414404392242	2.11718010902405	0.0581714920699596	0.166889578104019	-0.100922368466854	-0.0710297524929047	1.24581027030945	0.896293103694916	1.59027850627899	-1.71340811252594	-0.519645988941193	-0.667853891849518	1	2006	1	4010	2.80233950167894	1.49932777881622	Env
372	0.332318991422653	-0.0984386801719666	-0.0281859803944826	0.212941065430641	-0.229265764355659	1.62528574466705	-0.383887827396393	-0.255810230970383	-0.0292786061763763	0.129833161830902	1.15437293052673	1.19417476654053	0.984239459037781	0.451062440872192	0.548708260059357	-0.349130272865295	1	2006	1	30007	0.926381601020694	4.33255785703659	Mob
373	0.578535199165344	-0.100060887634754	0.00692641269415617	-0.177702412009239	1.02066171169281	1.26709163188934	1.712526679039	0.12022527307272	-0.249891012907028	-0.555938422679901	0.608599960803986	0.760908782482147	0.622389018535614	-1.4976133108139	0.362777054309845	-0.614927172660828	1	2006	1	20012	3.00744699966162	0.857061505317688	Env
374	-0.14560005068779	0.048241950571537	0.403909504413605	0.0813831239938736	0.357344537973404	1.52088105678558	-0.0512118153274059	0.274064272642136	0.183356747031212	-0.516931116580963	1.60539245605469	1.09901893138885	-0.394838273525238	1.08210647106171	0.109074287116528	-0.0240013413131237	1	2006	1	30157	2.13143686950207	3.50075387209654	Mob
375	0.172103673219681	0.697320520877838	-0.0443715080618858	-0.167642265558243	0.30591893196106	1.61461973190308	0.0728877037763596	0.240467101335526	-0.0161980055272579	0.594407975673676	-0.208432748913765	1.08389520645142	0.121741220355034	-0.558598458766937	0.745356261730194	-0.397749215364456	1	2006	1	7029	3.07176464423537	1.18396148085594	Env
376	-0.0390223823487759	0.232526928186417	-0.611103296279907	-0.00774010131135583	0.481877624988556	1.59054970741272	-0.191846951842308	0.175571471452713	0.082338385283947	-0.322740525007248	0.712490320205688	1.25206351280212	1.41593933105469	1.12958836555481	-0.29000049829483	-0.309617549180984	1	2006	1	30058	1.08079331135377	4.22008103132248	Mob
377	0.19338259100914	0.877897202968597	0.191073879599571	0.655606806278229	0.0639753863215446	2.16401290893555	-0.350973755121231	0.404556274414062	0.0487610027194023	-0.0705951824784279	-1.20310914516449	-1.09799039363861	2.07468748092651	0.428455322980881	0.0061797178350389	-0.199882283806801	1	2006	1	21051	3.97781483083963	0.208222982939333	Env
378	0.0619117021560669	0.0299421269446611	0.121018804609776	-0.555007755756378	0.62060022354126	-0.0607494190335274	0.614662230014801	0.805725872516632	0.270253539085388	0.201605081558228	1.66047322750092	1.0109601020813	1.275062084198	-0.397559314966202	0.170931205153465	-0.585561037063599	1	2006	1	12029	1.52440136857331	3.71986730396748	Mob
379	0.627657532691956	-0.0371143221855164	0.0970755964517593	-0.00869215931743383	0.785678505897522	1.98636913299561	-0.235680669546127	0.0632054433226585	0.346925497055054	0.26231724023819	-0.152657508850098	-0.574229180812836	0.915378332138062	0.477708846330643	-0.707150340080261	0.0485415458679199	1	2006	1	24014	3.93628334347159	-0.0409498512744904	Env
380	0.300825566053391	0.141791671514511	0.0738715454936028	0.10031308978796	0.645283937454224	1.49566173553467	-0.290380448102951	0.132782787084579	0.256360352039337	-0.325856775045395	0.452117621898651	-0.800421714782715	0.740742385387421	0.701174378395081	-0.105178713798523	0.182228729128838	1	2006	1	30050	2.71288219094276	0.988433957099915	Env
381	0.0451094843447208	-0.965147972106934	0.00142993568442762	-0.242575138807297	1.60987627506256	2.20533323287964	0.2596535384655	0.401140511035919	0.136824518442154	-0.0917300879955292	2.58614158630371	0.901429891586304	1.38251888751984	-2.29321789741516	0.243164360523224	-0.584886908531189	1	2006	1	23001	2.77502738847397	2.82003682851791	Mob
382	0.163006260991096	0.583024322986603	0.19014672935009	0.665759027004242	-0.100887887179852	0.89380669593811	-0.20982401072979	-0.0191210992634296	-0.414341330528259	-0.789515197277069	2.24249339103699	1.08134329319	1.95322918891907	-1.00973689556122	0.320267677307129	-0.999943137168884	1	2006	1	17006	-0.037889625877142	4.58759665489197	Mob
383	-0.00939806550741196	0.337041944265366	-0.023868452757597	-0.272773593664169	-0.0887991338968277	1.30587983131409	-0.119586102664471	0.435370415449142	0.418384730815887	0.333454728126526	2.20786547660828	1.09109961986542	1.42440938949585	-1.29312670230865	-1.09716987609863	-0.265746653079987	1	2006	1	18009	2.04995964840055	2.33307790756226	Mob
384	0.139596953988075	0.205189853906631	0.0550178475677967	-0.155665025115013	0.583237111568451	1.55690622329712	-0.114668630063534	0.301310122013092	0.138502404093742	0.131004810333252	0.17414303123951	0.982571125030518	1.28656160831451	-0.654863178730011	0.147904053330421	-0.771048069000244	1	2006	1	31030	2.06938360258937	1.93631663918495	Env
385	0.179265037178993	0.168215423822403	-0.132244154810905	0.501897215843201	1.09554624557495	3.297208070755	1.06841778755188	-0.394305467605591	0.425009310245514	-0.581076622009277	1.20190262794495	0.825061202049255	-3.00444269180298	-1.64969718456268	0.776752412319183	-0.700073540210724	1	2006	1	20030	4.92785930633545	-1.85042363405228	Env
386	0.500591576099396	0.65359103679657	0.340488404035568	0.728096425533295	0.00502789998427033	1.07180452346802	0.312585204839706	0.445926338434219	-0.219558238983154	-1.11851441860199	2.24672341346741	1.16167747974396	1.5910050868988	-0.949400961399078	0.958963990211487	-1.00144755840302	1	2006	1	17008	1.71859119320288	5.00896900892258	Mob
387	0.500850319862366	-0.276715040206909	0.0981458947062492	0.0375887826085091	0.476070672273636	1.61780858039856	-0.255121171474457	-0.474568337202072	0.469290375709534	-0.459927678108215	0.185021877288818	0.923845648765564	0.375854581594467	1.04694259166718	0.294536501169205	-0.197152361273766	1	2006	1	30066	1.53627003729343	2.82620120048523	Mob
388	-0.090337261557579	0.247338712215424	0.203927278518677	-0.282022833824158	0.304985582828522	1.37609136104584	-0.253275454044342	0.0679006427526474	-0.113669261336327	0.440523535013199	-0.0192816574126482	0.953338444232941	1.04626953601837	-0.807696461677551	1.4166693687439	-0.48031359910965	1	2006	1	31034	1.42114870250225	2.58929922990501	Mob
389	0.130207538604736	0.220980942249298	0.388387799263	0.434370487928391	-0.328280657529831	1.55892026424408	0.194226786494255	0.405797511339188	0.0397499203681946	0.00790470093488693	0.512733697891235	1.1756157875061	0.466047286987305	-0.420986264944077	0.056855596601963	-0.621933341026306	1	2006	1	12033	2.43033195286989	1.79026610404253	Env
390	0.563881814479828	0.108960218727589	0.0787639543414116	-0.0467029251158237	1.02454566955566	0.998264074325562	0.00342933600768447	0.327172636985779	0.0442805849015713	0.351845890283585	-0.219028562307358	-0.592830002307892	1.049196600914	0.621258914470673	-0.636451601982117	0.0181346368044615	1	2006	1	24018	3.47257589129731	0.222145348787308	Env
391	0.154871463775635	-0.868486702442169	0.0748473927378654	-0.373408913612366	1.07547068595886	2.01575088500977	0.0375835411250591	0.667881667613983	0.540564775466919	-0.246881902217865	2.09600162506104	1.07673096656799	1.63971841335297	-1.85315191745758	0.869420349597931	-0.808866560459137	1	2006	1	23003	2.26932633295655	3.82871943712234	Mob
392	0.0268482230603695	0.110828347504139	0.0527031756937504	0.180785313248634	0.55471134185791	1.13940811157227	0.137901440262794	0.0611972957849503	-0.0842136144638062	-0.62622195482254	-0.455103069543839	1.02553582191467	1.31259334087372	0.771825075149536	0.367770791053772	-0.103743493556976	1	2006	1	30083	1.45020418614149	3.02262195944786	Mob
393	0.311683773994446	0.856611549854279	0.543235778808594	0.419128060340881	0.211455076932907	2.27579474449158	-0.547038674354553	0.76528537273407	0.187328174710274	0.0300453342497349	-0.354942053556442	-1.3551664352417	1.93817138671875	0.379966139793396	0.159029319882393	-0.131886869668961	1	2006	1	21085	4.92164232209325	0.767058357596397	Env
394	0.0171509385108948	1.10652112960815	0.0388595759868622	0.935637950897217	-0.463445037603378	1.1126594543457	-0.198178067803383	-0.66574090719223	-0.06124122813344	0.769654273986816	-1.19737708568573	0.868308365345001	2.10717034339905	-0.599462389945984	0.790815055370331	-0.593209326267242	1	2006	1	17010	1.99866875633597	1.96945428848267	Env
395	0.529135704040527	-0.177990645170212	-0.0837489292025566	0.0826898515224457	0.328016936779022	2.73447728157043	0.0695713758468628	-0.432936191558838	-0.0887611210346222	0.127788484096527	-0.917387306690216	0.864304423332214	0.995102226734161	1.18535482883453	-0.56495726108551	-0.152062624692917	1	2006	1	30091	2.93618012219667	1.56241691112518	Env
396	0.30905294418335	0.581031560897827	0.269082576036453	0.444867640733719	0.163018107414246	1.16616094112396	0.545014977455139	0.288460403680801	0.0424503348767757	-0.809523642063141	2.96678018569946	1.22908425331116	2.01889491081238	-0.851341128349304	0.648346364498138	-0.931482911109924	1	2006	1	17011	2.06813293322921	6.01176458597183	Mob
397	0.254428684711456	0.271155327558517	0.125650867819786	-0.540844261646271	0.881292045116425	1.92543399333954	0.505321860313416	0.111630588769913	0.20054192841053	-0.332060933113098	1.46680283546448	0.98741203546524	1.67422616481781	-1.96785795688629	-0.474600702524185	-0.634304583072662	1	2006	1	23006	2.76824551820755	1.68598237633705	Env
398	0.0914614722132683	0.824438333511353	0.058423113077879	0.519748330116272	0.827903151512146	2.93701791763306	0.185074254870415	-0.0272106826305389	0.0993504077196121	-0.0848025381565094	1.6422621011734	1.15410470962524	-0.3388651907444	-0.928343176841736	0.780802488327026	0.267681509256363	1	2006	1	16052	5.69908526912332	2.30996093153954	Env
399	0.452994227409363	0.288394540548325	0.0753022655844688	0.0209518503397703	0.801759898662567	1.58456754684448	0.236726447939873	0.672756254673004	0.107524439692497	-0.556330502033234	1.67524111270905	1.29079627990723	0.0451505929231644	0.777512609958649	-0.130655094981194	0.383585423231125	1	2006	1	28019	4.06823239289224	3.65804550051689	Env
400	0.257305502891541	-0.368006974458694	-0.0761071890592575	1.19703471660614	0.311202853918076	1.64118707180023	-0.251826077699661	-1.13346815109253	0.354757785797119	0.3506800532341	2.99112415313721	1.27955734729767	1.6756819486618	-1.71864080429077	0.0762921422719955	0.320413619279861	1	2006	1	3008	2.60317321121693	4.3040147870779	Mob
401	0.317135989665985	-0.427671045064926	-0.175078853964806	0.0032907712738961	0.653036713600159	-0.811236381530762	0.428964167833328	0.790044128894806	0.150417387485504	0.154300391674042	1.31555140018463	0.880719006061554	0.81084793806076	0.0343458093702793	0.16100113093853	0.170268461108208	1	2006	1	12041	1.25347173097543	3.20246528461576	Mob
402	-0.0729779601097107	1.72249805927277	1.05062687397003	1.69405460357666	0.192387714982033	2.26606202125549	0.243451148271561	-0.858283996582031	0.421346306800842	0.63567066192627	-0.22825625538826	1.12345731258392	-1.54743790626526	-1.2984733581543	0.0478117614984512	0.346365094184875	1	2006	1	20056	7.64120052754879	-1.90289844572544	Env
403	0.00632768077775836	-0.273321330547333	-0.0157124754041433	0.0417571552097797	0.956698179244995	2.5088095664978	0.5629061460495	-0.174439430236816	-0.00940436031669378	-0.59516578912735	1.2704211473465	0.989611625671387	-0.180371671915054	-0.476403951644897	-0.0806269496679306	0.509502708911896	1	2006	1	7054	3.5179580510594	1.52263019979	Env
404	0.133975297212601	0.71579897403717	-0.0200574807822704	0.419589281082153	-0.425356775522232	0.757246971130371	0.464714616537094	0.308557599782944	-0.0806035324931145	0.4979248046875	0.346411556005478	1.1523642539978	1.86681163311005	-0.689114451408386	1.13112020492554	0.0285678468644619	1	2006	1	17015	2.80035760253668	3.80759319663048	Mob
405	0.520660161972046	-0.741375505924225	-0.0789402797818184	-0.0323885641992092	0.23806993663311	1.71411693096161	0.181630566716194	0.0756755694746971	-0.103133201599121	0.0296021308749914	2.02579569816589	1.14194631576538	0.607426762580872	1.2296599149704	0.478646993637085	-0.339849293231964	1	2006	1	30108	1.46406845189631	5.48347568511963	Mob
406	0.0213954281061888	-0.949461579322815	0.13129198551178	-0.589683413505554	0.443297177553177	1.26436066627502	-0.0251116715371609	0.183771461248398	0.247638806700706	-0.489101499319077	1.47140073776245	1.08692562580109	2.07047080993652	-0.444980770349503	0.0245404560118914	0.246695578098297	1	2006	1	7059	0.485092939808965	4.20835685916245	Mob
407	0.400286227464676	-0.0369426794350147	0.100955486297607	0.960348606109619	0.340344280004501	1.0730299949646	0.557037055492401	-0.586341500282288	-0.012021672911942	0.605683922767639	-0.20816108584404	-0.543563604354858	1.47331440448761	-0.907464206218719	0.782149612903595	0.326834052801132	1	2006	1	20068	3.72921377327293	0.596275120973587	Env
408	0.16394130885601	-0.247033342719078	-0.0814428403973579	-0.222537994384766	0.471143662929535	2.54614853858948	-0.0684912800788879	-0.406248956918716	-0.118282057344913	-0.0420962236821651	0.894981384277344	1.27192413806915	-0.709884405136108	0.990696728229523	0.181226715445518	0.303966283798218	1	2006	1	30122	2.29906709864736	2.62894456088543	Mob
409	0.256196945905685	-0.503212213516235	-0.541860520839691	-0.0586339309811592	0.42155322432518	1.44227278232574	-0.305622190237045	0.175624147057533	0.174542710185051	-0.408217877149582	2.45104455947876	1.1980494260788	1.12891948223114	0.438277721405029	0.953887820243835	0.0674279034137726	1	2006	1	30124	0.720070980489254	6.17017900943756	Mob
410	-0.0665966868400574	0.342413634061813	-0.0279392320662737	0.52012175321579	0.585651934146881	2.79389762878418	-0.33383697271347	0.0400914214551449	0.0861679688096046	-0.142630785703659	-0.635544836521149	-1.01440513134003	0.594249963760376	0.710281312465668	-0.385692059993744	0.611184775829315	1	2006	1	21113	4.40852543897927	-0.731110751628876	Env
411	0.85723477602005	-0.535311102867126	0.0264124982059002	0.0950432866811752	1.26850926876068	1.3533935546875	1.14273977279663	0.264024794101715	0.44209411740303	-0.113027721643448	0.0299825351685286	0.713074386119843	0.114633113145828	-1.70225691795349	0.260194957256317	0.177250370383263	1	2006	1	20071	4.97836361452937	-0.584371926262975	Env
412	-0.267873913049698	-0.324589669704437	0.311458617448807	-0.312181293964386	0.59442400932312	2.90806674957275	0.420843511819839	0.310729086399078	-0.218048274517059	0.188539415597916	2.05150413513184	1.13055384159088	1.56281840801239	-0.442198991775513	0.417935073375702	0.150049954652786	1	2006	1	31059	3.76141819357872	4.7206124663353	Mob
413	-0.277460277080536	-0.159846365451813	-0.03303362429142	-0.156619802117348	0.507484972476959	1.84268999099731	-0.529114186763763	0.725002527236938	-0.15007396042347	-0.243484675884247	1.99711394309998	-1.8085253238678	1.90038597583771	0.804040014743805	0.864294350147247	0.143322363495827	1	2006	1	30133	1.66886696219444	3.75730895996094	Mob
414	-0.296500086784363	0.493079215288162	-0.0096054682508111	0.0875338241457939	0.032630667090416	1.35309767723083	0.175385624170303	0.285918533802032	-0.0779378190636635	0.425157696008682	1.71054410934448	1.17201769351959	1.51247298717499	-1.81178772449493	1.07759165763855	0.200957447290421	1	2006	1	18011	2.66971731092781	3.66083872318268	Mob
415	-0.470642983913422	0.29429417848587	-0.0490566976368427	-0.447342842817307	0.542087495326996	1.77456498146057	-0.147193148732185	0.330952346324921	0.202165946364403	0.456431001424789	-0.0421979464590549	1.16721761226654	0.908297300338745	-0.857273161411285	1.14045941829681	0.290491104125977	1	2006	1	31063	2.77675138041377	2.31650322303176	Env
416	0.648532867431641	0.287113398313522	-0.0178684294223785	-0.0167106837034225	0.611733496189117	-1.18864703178406	0.363336563110352	1.19895732402802	0.682327449321747	0.12450497597456	-0.697699069976807	-0.556654810905457	0.600607931613922	-0.696016550064087	1.71256148815155	0.633207142353058	1	2006	1	20084	3.32648707181215	0.362798988819122	Env
417	0.177254766225815	-0.0433377660810947	-0.0278387796133757	-0.0830635353922844	0.681216061115265	0.615801095962524	1.17261016368866	0.154442802071571	0.565252304077148	-0.532276391983032	0.275085180997849	0.792206585407257	1.45940005779266	-1.31868100166321	-0.237145021557808	0.438169360160828	1	2006	1	20085	3.11823008023202	0.970865800976753	Env
418	-0.0813467279076576	1.09468507766724	0.436383426189423	1.10759139060974	0.341547667980194	1.95521998405457	0.77427875995636	-0.924092710018158	0.469639539718628	1.18627071380615	-0.273645460605621	0.905340611934662	0.0952451303601265	-1.33986806869507	0.271614849567413	0.261187434196472	1	2006	1	20090	6.62136455625296	-0.341312937438488	Env
419	-0.0093845073133707	0.230909183621407	-0.00231571448966861	0.66882336139679	0.660047650337219	0.401957094669342	0.138262152671814	-0.10377924144268	0.282426923513412	0.0836629197001457	-0.9863321185112	-0.597052097320557	2.93665051460266	-0.693594217300415	0.769497871398926	0.397112041711807	1	2006	1	20107	2.74772186437622	1.42916995286942	Env
420	0.209319278597832	-0.186616584658623	0.0744557976722717	0.607398390769958	0.418697118759155	0.0227790251374245	0.3018579185009	-0.65759402513504	0.0180244781076908	0.23245270550251	1.54215824604034	0.997054219245911	1.27440762519836	-1.57136511802673	1.3001424074173	0.0486658476293087	1	2006	1	20157	1.08943995088339	3.54239737987518	Mob
421	0.0644474104046822	1.64863955974579	0.872141599655151	1.65357029438019	0.168793797492981	2.23652291297913	0.312319695949554	-1.07853865623474	0.447308212518692	0.835091471672058	-0.728525876998901	1.1330760717392	-1.73833632469177	-1.28906059265137	-0.0567610859870911	0.54327666759491	1	2006	1	20168	7.70357296615839	-2.67960780858994	Env
422	-0.215523481369019	1.31027007102966	0.228630781173706	2.32208228111267	-0.0144195929169655	2.10624718666077	-0.0843896642327309	-0.975144624710083	0.531396150588989	0.962732791900635	-0.127321183681488	1.0297726392746	-1.39584314823151	-1.25923776626587	-0.0698885545134544	0.440649688243866	1	2006	1	20180	6.6125315874815	-1.82251801341772	Env
423	0.29532864689827	0.561900556087494	-0.315126448869705	0.754951000213623	0.345270544290543	1.96701669692993	1.39611780643463	-0.808518886566162	0.069482296705246	0.212443009018898	1.46002554893494	0.97825413942337	-0.113373927772045	-1.49358701705933	0.826504230499268	0.252461105585098	1	2006	1	20185	4.73132632672787	1.6578229740262	Env
424	0.63841050863266	-0.0143444640561938	-0.0564091876149178	-0.0803751945495605	0.765348255634308	2.28325128555298	1.32544243335724	0.33874922990799	0.402805030345917	-0.430663287639618	-0.885028183460236	0.59764575958252	0.572948038578033	-1.57931458950043	0.790390133857727	0.131930038332939	1	2006	1	20188	5.30414464790374	-0.503358840942383	Env
425	-0.179511547088623	0.125906422734261	0.152219340205193	0.290055155754089	0.2127925157547	2.44958090782166	-0.145410344004631	-0.573709011077881	0.039936076849699	0.335380017757416	-0.538203120231628	0.925609290599823	1.09003782272339	0.757235765457153	0.186186671257019	0.0629306435585022	1	2006	1	30142	2.77017017826438	2.42086642980576	Env
426	0.812246918678284	-0.444843798875809	-0.00889320019632578	0.487711727619171	0.569623947143555	0.522978246212006	1.21271502971649	0.507592141628265	0.715450525283813	-0.275087028741837	-0.533372342586517	-0.304386556148529	-0.00519746448844671	-0.736260890960693	0.754363179206848	0.339356392621994	1	2006	1	20202	4.43885090108961	-0.824854074977338	Env
427	-0.151463612914085	0.157310709357262	0.110860131680965	-0.350077748298645	0.579069375991821	1.66656529903412	0.50399512052536	-0.056977566331625	0.325821578502655	0.090278334915638	1.45915508270264	1.0511554479599	0.943518161773682	-0.377847850322723	-0.230694711208344	-0.28748232126236	1	2006	1	12052	2.58789930120111	2.84528613090515	Mob
428	-0.0244413409382105	1.12671113014221	0.194107294082642	1.3798896074295	0.11053542047739	1.73252153396606	0.627775609493256	-0.946425139904022	0.34825798869133	1.41317415237427	0.255487412214279	0.942229628562927	-0.81176495552063	-1.39969325065613	0.726778328418732	0.13553749024868	1	2006	1	20285	6.09764374606311	-0.28696283698082	Env
429	0.0323132500052452	-0.249034881591797	0.682781338691711	0.654663026332855	-0.448503971099854	1.63979136943817	-0.366111934185028	-0.843982875347137	-0.132609501481056	-0.756685435771942	2.74956202507019	1.2878965139389	1.47022068500519	-0.731961488723755	-0.032214667648077	0.298691630363464	1	2006	1	19046	0.511312015354633	4.74350306764245	Mob
430	0.211361855268478	0.527981817722321	-0.160888731479645	0.762573421001434	0.602955102920532	2.18046975135803	0.671025156974792	0.0335203744471073	0.00928109604865313	0.624990582466125	0.039385698735714	0.986163258552551	0.243617072701454	-1.53935956954956	-0.361160516738892	0.279600739479065	1	2006	1	20307	5.7428711662069	-0.631354056298733	Env
431	0.643822193145752	0.701430320739746	-0.0508883595466614	-0.00511121656745672	0.525812327861786	1.15185785293579	0.0760229006409645	1.04533469676971	0.241040021181107	0.835649788379669	-0.896471500396729	-0.445794850587845	-0.692438244819641	-0.244950413703918	0.145354822278023	0.195202574133873	1	2006	1	20314	5.36017309967428	-2.13430018723011	Env
432	0.370858281850815	-0.117816887795925	-0.0871070697903633	0.111390367150307	0.409453630447388	1.50089728832245	-0.240170270204544	0.0145966447889805	-0.217787608504295	-0.244544729590416	1.69432163238525	1.17840433120728	0.340565353631973	0.589585244655609	1.17226958274841	-0.0590092241764069	1	2006	1	30211	1.44076042249799	4.97514614462852	Mob
433	0.00179200735874474	0.310410469770432	-0.00595878204330802	0.708868443965912	0.70003879070282	0.00283304345794022	0.242806747555733	-0.464669227600098	0.243193373084068	0.550419569015503	-0.565160155296326	-0.648524522781372	2.35114169120789	-0.657272100448608	1.06594467163086	0.427647709846497	1	2006	1	20350	2.71738214511424	1.54612958431244	Env
434	0.263573825359344	0.750975489616394	-0.0654785260558128	1.08447825908661	0.230134651064873	2.05579447746277	0.750425279140472	-1.25244629383087	0.462861716747284	1.31675088405609	-0.0947990790009499	0.950639724731445	-0.383417874574661	-1.39150083065033	0.149037569761276	-0.0235469788312912	1	2006	1	20367	5.57352278381586	-0.770040489733219	Env
435	0.0692392811179161	0.125647008419037	0.0213825237005949	0.350332200527191	0.693627595901489	0.884326219558716	0.297352463006973	-0.389222204685211	0.385599344968796	0.290604472160339	-0.810888409614563	-0.491538763046265	1.98815548419952	-0.815783083438873	0.631378650665283	0.359528332948685	1	2006	1	20390	3.08841723762453	0.501323878765106	Env
436	0.181001633405685	0.498104214668274	-0.0997247099876404	0.935421884059906	0.630698561668396	2.41989326477051	0.848442792892456	-1.2938460111618	0.108786687254906	0.770991504192352	1.02920150756836	0.973784804344177	-0.0743128806352615	-1.855104804039	0.0118262944743037	0.159478068351746	1	2006	1	20414	5.15924789011478	0.0853949217125773	Env
437	-0.0890766307711601	1.74759161472321	0.204023271799088	1.78902363777161	-0.0428646802902222	2.37482666969299	0.23125484585762	-1.28324019908905	0.485298603773117	1.19414293766022	-0.0424528792500496	1.08713722229004	-1.15421307086945	-1.33544886112213	0.251490563154221	0.158201560378075	1	2006	1	20474	6.76918163150549	-1.19348702579737	Env
438	0.0259457156062126	0.772030711174011	-0.0216304790228605	0.202458500862122	0.274118721485138	2.98360204696655	0.943050980567932	-1.36093270778656	0.242492020130157	0.114645980298519	0.941268920898438	1.00480306148529	0.252950936555862	-1.94763052463531	-0.202914163470268	0.114873774349689	1	2006	1	20509	4.29065526463091	0.0484782308340073	Env
439	0.254461765289307	0.120356447994709	-0.0197920501232147	-0.301880329847336	0.674652218818665	1.78486311435699	1.2145653963089	-0.293779879808426	0.156206831336021	-0.0245061349123716	1.15142822265625	0.840958118438721	0.180574253201485	-1.85496687889099	0.286801248788834	0.453901022672653	1	2006	1	20526	4.0190484020859	0.604794964194298	Env
440	-0.115268267691135	-0.245445623993874	-0.0353147573769093	0.159613057971001	-0.00156097975559533	1.79149091243744	-0.25927746295929	-0.760092854499817	-0.272527903318405	0.581235408782959	0.564995467662811	1.12507665157318	1.06384718418121	0.745255589485168	0.317020565271378	0.387360841035843	1	2006	1	30144	1.23021237063222	3.81619545817375	Mob
441	0.302766293287277	0.129284337162971	0.113065712153912	0.0979591086506844	0.626111924648285	0.807532668113708	-0.225951254367828	1.02615094184875	0.313349783420563	-0.327577769756317	0.176189705729485	1.00458645820618	0.102147616446018	0.172546803951263	0.835793972015381	0.100479632616043	1	2006	1	30146	2.96317137777805	2.29126455634832	Env
442	0.59569388628006	0.398729711771011	0.229565978050232	1.10914754867554	0.30848354101181	1.09776282310486	0.185574784874916	-0.592791259288788	0.257459282875061	0.919801771640778	0.232927605509758	1.18180632591248	-0.582785367965698	0.0987294614315033	-0.252852708101273	0.255466997623444	1	2006	1	24040	4.76489506661892	0.677825316786766	Env
443	0.252279460430145	0.243188008666039	0.402606129646301	0.335893660783768	0.285527974367142	1.76063001155853	0.43827548623085	0.248623386025429	0.180568113923073	-0.0138439033180475	-0.426370412111282	-0.736619234085083	0.964300394058228	0.262980818748474	-0.63052225112915	0.539720475673676	1	2006	1	24041	4.67346880398691	-0.566230684518814	Env
444	0.21530556678772	-0.455916672945023	0.0213596075773239	0.0305076614022255	0.661787331104279	2.3704788684845	0.13058814406395	0.328782111406326	0.33269926905632	-0.237445652484894	1.39631175994873	1.08764624595642	-0.0675818026065826	0.424496501684189	0.283729255199432	0.484228014945984	1	2006	1	30209	3.88237424939871	3.12460196018219	Env
445	-0.0417562574148178	0.36295884847641	-0.0363889820873737	-0.156022563576698	0.533938407897949	2.06289649009705	0.0905439555644989	0.177377060055733	-0.184869989752769	0.0559787303209305	0.0886494889855385	1.05817747116089	0.994913697242737	-0.769877672195435	0.987419068813324	-0.244550377130508	1	2006	1	31080	2.6201053224504	2.35928205400705	Env
446	0.666359782218933	0.618451595306396	0.00838726200163364	-0.245135739445686	0.61246782541275	1.76787567138672	0.0138613972812891	0.485646665096283	0.136104598641396	0.0497537478804588	-1.12097370624542	0.972907066345215	1.25896298885345	-0.283639222383499	1.03841662406921	-0.235542640089989	1	2006	1	31081	3.87823016569018	1.86567375063896	Env
447	0.131667584180832	0.319609791040421	-0.17023991048336	1.00575518608093	-0.26761719584465	1.03993225097656	0.606338083744049	-0.0742230266332626	-0.485012412071228	-0.333771526813507	2.7500147819519	1.3229501247406	1.10185015201569	-0.719416677951813	1.02101385593414	-0.045592162758112	1	2006	1	17018	1.72684666141868	5.47641223669052	Mob
448	0.438783675432205	0.21793270111084	0.0711902603507042	0.270818591117859	0.808581113815308	0.572012901306152	-0.270972698926926	0.507908463478088	0.260894060134888	-0.87356960773468	0.0830759927630424	-0.917113304138184	0.767128765583038	0.448056399822235	1.09285509586334	0.321102887392044	1	2006	1	30164	2.32468234747648	1.47400294989347	Env
449	-0.0611847452819347	0.745984017848969	0.466776221990585	0.81731504201889	-0.409671574831009	1.62430989742279	-0.258398324251175	0.443385630846024	0.204445794224739	0.704888164997101	0.0740382969379425	1.06542813777924	2.00269341468811	-0.963185727596283	0.0105614755302668	0.464912384748459	1	2006	1	17019	4.74276250973344	2.18953559733927	Env
450	0.813181102275848	0.343187749385834	-0.0451628342270851	0.174658223986626	0.650064527988434	-1.30326318740845	0.737689256668091	1.27418875694275	0.619718015193939	-0.150218442082405	-0.118022225797176	-0.803888618946075	1.40272045135498	-0.0192729011178017	0.691144406795502	0.424245685338974	1	2006	1	17022	3.53828885406256	1.15268111228943	Env
451	0.114258252084255	-0.34482878446579	-0.436269044876099	-0.227014154195786	0.390531361103058	2.13356137275696	-0.377180963754654	0.390327364206314	0.114875309169292	0.447681695222855	1.57673180103302	1.16415131092072	-0.0891914963722229	0.631193816661835	0.514146864414215	0.4258773624897	1	2006	1	30172	2.6318197697401	3.79703229665756	Mob
452	-0.0513620525598526	0.549901962280273	0.0212422572076321	-0.264102667570114	0.220534771680832	1.59394896030426	-0.610421538352966	-0.40586519241333	0.154195725917816	0.752611339092255	-0.424378037452698	1.0749534368515	0.37321537733078	-0.388926684856415	0.736290991306305	0.401373267173767	1	2006	1	31088	2.36205683276057	1.37115508317947	Env
453	0.537839531898499	0.551073849201202	0.00951094087213278	-0.351690739393234	0.581536829471588	1.95048487186432	0.0944925844669342	0.0480358824133873	-0.1303880661726	-0.0800570920109749	-0.308006703853607	0.920283854007721	1.29997158050537	-0.453353464603424	1.03106665611267	-0.00102863181382418	1	2006	1	31092	3.20980996079743	2.48996192216873	Env
454	0.137028276920319	0.524065256118774	-0.0565790198743343	0.195422530174255	-0.136925473809242	0.555618345737457	0.422996640205383	-0.0307574942708015	0.192332878708839	0.0520868524909019	0.0974903032183647	0.996846675872803	0.173407256603241	0.235944300889969	0.165140137076378	0.313051134347916	1	2006	1	12065	2.16833992674947	1.66882867366076	Env
455	0.453536242246628	0.3102086186409	0.471395403146744	0.335673898458481	0.671897888183594	-1.81261658668518	0.588007628917694	0.91871440410614	0.639974176883698	-0.114244841039181	-0.0578330121934414	-0.507064521312714	1.04774737358093	0.439165353775024	0.76524293422699	0.280894756317139	1	2006	1	17023	2.74344158917665	1.68725812807679	Env
456	0.140491858124733	0.867848932743073	0.0580330044031143	0.85235983133316	-0.307578444480896	1.72651290893555	-0.170766443014145	0.553373396396637	-0.219999879598618	-0.314874678850174	0.94903576374054	1.09900879859924	0.6905277967453	-1.0746556520462	0.680710554122925	0.242879390716553	1	2006	1	17024	3.42827987670898	2.3446272611618	Env
457	-0.0439640432596207	1.05062651634216	0.150503575801849	0.840993344783783	-0.533556401729584	1.62230467796326	-0.0953603535890579	0.499311655759811	0.160576015710831	0.32186034321785	1.27594304084778	1.23210370540619	1.62224519252777	-1.26278173923492	1.36101365089417	0.412589341402054	1	2006	1	17025	4.38588467240334	4.22852385044098	Env
458	0.292706549167633	0.810844779014587	0.109477944672108	-0.169881641864777	0.411750257015228	1.84057176113129	0.241140231490135	-0.0116053391247988	-0.10406655818224	0.1033551171422	-0.804408609867096	0.946648120880127	1.19765865802765	-0.448323518037796	0.42686340212822	-0.0275967549532652	1	2006	1	31097	3.4966963455081	1.3184380531311	Env
459	0.542825281620026	-0.407950550317764	0.0627285540103912	-0.152863278985023	0.424161791801453	2.8287456035614	0.0340314619243145	0.00737706385552883	0.128177642822266	-0.259828150272369	0.580168604850769	0.987416982650757	1.30296850204468	0.193919941782951	-0.256864339113235	0.0504332929849625	1	2006	1	30210	3.25783871300519	2.80760969221592	Env
460	0.359167397022247	0.102096557617188	1.19452822208405	0.293263167142868	-0.0431450344622135	-1.58814120292664	-0.030237965285778	0.468802183866501	0.618607521057129	-0.00577202765271068	-0.896331965923309	-0.194679468870163	1.09343445301056	0.471160471439362	2.53642773628235	0.0171443466097116	1	2006	1	30194	1.38631316507235	3.0100112259388	Mob
461	0.197035819292068	0.748026609420776	-0.0214237440377474	0.940821528434753	-0.232378050684929	0.94325864315033	-0.158184573054314	0.359297931194305	-0.437093585729599	-0.161203280091286	1.61948430538177	1.10164272785187	2.08208894729614	-0.534303843975067	0.982750713825226	0.149847820401192	1	2006	1	17029	2.32800511829555	5.25166285037994	Mob
462	0.205334156751633	1.00212800502777	0.242373153567314	1.04783093929291	-0.555061221122742	0.399657338857651	0.187423691153526	-0.858321964740753	0.0655639916658401	1.06516492366791	-1.01815569400787	0.865596234798431	1.58661472797394	-0.534008622169495	0.672191500663757	0.334643393754959	1	2006	1	17030	3.13673640787601	1.57223814725876	Env
463	0.0176435131579638	0.383477002382278	-0.118214897811413	0.917376577854156	-0.193165078759193	1.316002368927	-0.493308693170547	0.294320493936539	-0.215899616479874	-0.590783715248108	1.82171225547791	1.17941963672638	1.42913174629211	-0.464607954025269	0.101147145032883	0.41774582862854	1	2006	1	17031	1.73519378341734	4.06680282950401	Mob
464	0.0410400629043579	0.726646542549133	0.0597817674279213	0.345907092094421	-0.290028929710388	-0.00957546476274729	0.468439877033234	0.236446425318718	0.516917288303375	0.865073978900909	-0.833345651626587	-0.704552054405212	2.09883809089661	-0.265351563692093	0.858276844024658	0.349803894758224	1	2006	1	17032	3.31045253481716	1.15386566519737	Env
465	0.145283907651901	1.06544768810272	-0.0265928413718939	0.797675549983978	-0.145458787679672	0.921792447566986	-0.296974062919617	0.610149681568146	-0.00765377841889858	0.937860488891602	0.688456237316132	-1.39983832836151	0.990591108798981	-0.546053647994995	0.215152308344841	0.341588973999023	1	2007	1	18002	4.34311926737428	-0.051692321896553	Env
466	-0.0457097850739956	0.363387405872345	-0.117043308913708	-0.617156207561493	-0.131330370903015	0.902385592460632	0.332730829715729	0.454104065895081	-0.0628474578261375	0.224038615822792	1.7002956867218	1.177614569664	0.715171158313751	-0.598625242710114	1.08709096908569	0.346189111471176	1	2007	1	12003	1.64874849095941	4.08154714107513	Mob
467	-0.0642481297254562	0.632150232791901	-0.0589435212314129	1.07547378540039	-0.645902097225189	1.70311760902405	-0.506656885147095	0.40526470541954	0.275572687387466	1.37515795230865	-0.15050607919693	1.06891810894012	0.795040130615234	-0.353070855140686	0.0268655698746443	0.200386747717857	1	2007	1	26003	4.39137308672071	1.38724687509239	Env
468	0.181562155485153	0.241450145840645	-0.0441140942275524	0.221634209156036	-0.744798839092255	0.459382355213165	0.676225125789642	-0.180206373333931	0.0824818909168243	0.533994913101196	1.05717253684998	1.2144672870636	-0.1889438778162	-0.119424358010292	1.05560696125031	0.0913802981376648	1	2007	1	12005	1.51899178698659	3.01887854933739	Mob
469	0.454467833042145	0.203710108995438	0.0308599807322025	-0.521292686462402	0.586787521839142	-0.178928330540657	0.225838303565979	0.230875968933105	0.132972866296768	-0.393834680318832	1.24715375900269	0.95545095205307	0.893799364566803	-0.745385646820068	0.584684312343597	0.38061261177063	1	2007	1	7006	1.15206949785352	2.93570274114609	Mob
470	-0.0661702901124954	-0.195190459489822	0.641332507133484	0.87805038690567	-1.18825995922089	0.583200931549072	-0.556325912475586	-0.802429616451263	0.000455766130471602	-0.0111165279522538	2.68848299980164	1.10827660560608	1.68137192726135	-0.541546106338501	0.718843936920166	0.204478725790977	1	2007	1	19006	-0.511974448192632	5.65542936325073	Mob
471	-0.0428573973476887	0.612421572208405	-0.0122361136600375	-0.250593781471252	0.815188050270081	2.87596559524536	-0.0196097940206528	-0.198388770222664	0.130796730518341	0.603340566158295	0.3785779774189	0.940519452095032	0.294581532478333	-0.462249636650085	-0.960220336914062	0.396048903465271	1	2007	1	16008	4.91007556114346	0.191208988428116	Env
472	-0.0188226234167814	0.47921547293663	0.0844166874885559	0.163559779524803	-0.949729800224304	2.5949432849884	-0.26102676987648	-0.286785423755646	-0.502662122249603	0.585545122623444	0.908313810825348	1.09529101848602	0.927744150161743	-0.599835693836212	-0.0724106952548027	0.37841010093689	1	2007	1	12007	2.26706370897591	2.2591025903821	Env
473	0.179838687181473	0.129164636135101	0.0809643045067787	0.101943112909794	0.451477915048599	2.54479455947876	0.304664134979248	-0.887776792049408	0.112747237086296	0.379685133695602	1.42095768451691	1.18429529666901	-0.747534990310669	-0.853716015815735	1.10869514942169	0.350294679403305	1	2007	1	20005	3.74779760837555	2.1126971244812	Env
474	0.393025189638138	1.00102174282074	0.0662448108196259	0.141498282551765	-0.643689036369324	-2.75346446037292	0.0515131726861	0.506592333316803	0.143892467021942	0.923712730407715	0.964203476905823	-0.405384868383408	0.794929385185242	0.234644562005997	1.48427748680115	0.24485969543457	1	2007	1	15012	0.0752069279551506	3.0726700425148	Mob
475	-0.0891034975647926	-0.228811293840408	0.0675535574555397	-0.00359791936352849	0.346554160118103	0.43730092048645	0.0900533050298691	-0.0646030381321907	-0.199799671769142	-0.500610113143921	1.4732426404953	1.07605111598969	1.69479179382324	0.736391484737396	-0.190853536128998	0.133169740438461	1	2007	1	30023	-0.0118938502855599	4.78962349891663	Mob
476	0.468852907419205	-0.0403789654374123	0.0526406206190586	0.0997285172343254	0.740981042385101	1.65280950069427	-0.113789759576321	0.593941628932953	0.134579107165337	-0.066402904689312	0.23256354033947	0.908092558383942	0.251297414302826	-0.309650599956512	-0.960645198822021	0.048294685781002	1	2007	1	20009	3.57125638052821	0.121657714247704	Env
477	0.0428768210113049	1.23960745334625	-0.0252760853618383	1.79834711551666	-0.921006500720978	1.06582736968994	0.0232176221907139	-0.0966896191239357	0.0745965093374252	1.34360325336456	0.438225746154785	-1.04102492332458	1.30852031707764	-0.399701297283173	0.0719527155160904	0.229240939021111	1	2007	1	26071	4.77434487827122	0.377972558140755	Env
478	0.192816644906998	0.33334481716156	-0.0085027115419507	-0.0881191492080688	0.376690626144409	2.0084285736084	-0.0817955881357193	-0.458779394626617	0.249621793627739	0.316068410873413	-0.205555871129036	0.915328025817871	0.418028920888901	-0.509967982769012	0.56928539276123	-0.224402606487274	1	2007	1	31005	2.61537141632289	1.18711848556995	Env
479	0.028874147683382	-0.0200109500437975	-0.0255235601216555	0.440380841493607	-0.239682406187057	2.14825797080994	0.426262408494949	-0.582978487014771	0.00208248617127538	-0.00206472096033394	1.59963381290436	-1.66938138008118	1.63859951496124	1.50216615200043	-0.488162040710449	0.294677078723907	1	2007	1	28007	2.47027480904944	2.5828560590744	Mob
480	0.177680566906929	0.263332575559616	-0.0490122735500336	0.274619430303574	0.380746155977249	2.00528740882874	-0.0990516766905785	-0.50438404083252	-0.395886093378067	0.42821404337883	-0.369142919778824	0.981444120407104	1.3565753698349	-0.660230815410614	1.21303081512451	0.289575457572937	1	2007	1	31009	2.77112155407667	2.52167657017708	Env
481	-0.210381299257278	-0.68264627456665	0.000151619082316756	-0.112754300236702	0.185230135917664	2.7617039680481	-0.110490679740906	-0.162460669875145	-0.873696804046631	-0.00162961415480822	1.0751565694809	1.24522078037262	0.829537451267242	1.37731909751892	-0.170564413070679	0.156940907239914	1	2007	1	30208	0.949966988409869	4.356669485569	Mob
482	0.0294842272996902	-0.939995586872101	-0.239238440990448	-0.237198501825333	1.01615190505981	2.59713363647461	0.224275931715965	0.206876531243324	-0.0365014784038067	-0.0214449502527714	1.79962348937988	0.949935376644135	1.18469321727753	-2.20758438110352	-0.348449230194092	0.370679438114166	1	2007	1	27004	2.97022271156311	1.37821847200394	Env
483	-0.137258946895599	-0.423692166805267	0.0305699538439512	0.00329804024659097	0.113259695470333	2.42999291419983	-0.17929744720459	-0.274926781654358	-0.958579838275909	-0.133068963885307	1.28625202178955	1.12288403511047	0.521406710147858	1.54127705097198	0.376425504684448	0.205253601074219	1	2007	1	30054	0.675550060113892	4.84824532270432	Mob
484	0.114074572920799	0.474092096090317	0.0330997928977013	-0.240955412387848	0.502707600593567	2.13708162307739	0.381492048501968	0.162915572524071	-0.0635629147291183	-0.145425081253052	0.238059818744659	1.0546098947525	1.40006768703461	-0.308789908885956	0.19877927005291	0.062119834125042	1	2007	1	31017	3.41763973236084	2.58272676169872	Env
485	0.0397101119160652	0.342853635549545	0.141686379909515	-0.349465250968933	0.85907655954361	2.05633807182312	0.242281794548035	-0.207230269908905	0.257591068744659	0.1254703104496	1.39686465263367	1.04380488395691	1.25757777690887	-0.339427292346954	0.0780104994773865	0.0827952772378922	1	2007	1	31019	3.5911076888442	3.43683052062988	Env
486	0.217725485563278	0.254532217979431	-0.0332494266331196	-0.623862266540527	0.693020045757294	1.82106912136078	-0.13040466606617	-0.300124853849411	-0.179382339119911	0.0882175713777542	1.19188380241394	1.11574840545654	1.48515963554382	-0.27081960439682	0.496707201004028	0.0868079215288162	1	2007	1	31021	1.89434881135821	4.01867944002151	Mob
487	0.0454928763210773	-0.46098056435585	-0.0305446516722441	0.7570840716362	-1.07219791412354	2.18028736114502	-0.206110194325447	-0.499229282140732	0.0384981222450733	0.259676218032837	1.19195318222046	1.19061672687531	1.14768850803375	-0.333858758211136	-0.142496973276138	0.0763398408889771	1	2007	1	19013	1.08831588365138	3.05390268564224	Mob
488	0.0874838829040527	-0.227341890335083	0.0257096607238054	0.19324903190136	0.613562822341919	1.28530919551849	0.205488175153732	-0.302934139966965	0.410308808088303	-0.534931004047394	0.178083136677742	0.856399655342102	-0.545064330101013	1.42444729804993	1.03422069549561	-0.020806048065424	1	2007	1	30064	1.7350984942168	2.94808645546436	Mob
489	0.0651655644178391	0.127380475401878	-0.0991385951638222	0.199016839265823	0.637358903884888	2.74227142333984	0.0516665317118168	-0.00510431919246912	0.278318732976913	0.808081388473511	1.85766494274139	1.13934290409088	-0.353924721479416	-0.908700942993164	0.149660617113113	0.305190950632095	1	2007	1	14022	5.11020789574832	1.88404279947281	Env
490	-0.0240894425660372	0.275458991527557	0.0890666618943214	-0.284589856863022	0.337962985038757	-1.12764513492584	0.134919002652168	0.0145221911370754	0.571203291416168	-0.618316948413849	1.14591026306152	1.01375496387482	0.356336563825607	0.9614417552948	2.40274930000305	0.258218437433243	1	2007	1	30036	-0.373289821669459	5.8801928460598	Mob
491	0.455696254968643	0.220929309725761	0.0398024134337902	0.052007507532835	0.539088487625122	0.720706760883331	0.0666835531592369	0.17360220849514	0.349527597427368	0.0570009648799896	-0.59607595205307	-0.603387534618378	-0.0431128293275833	1.05075418949127	1.50693345069885	0.230785980820656	1	2007	1	30037	2.90583103895187	1.31511132419109	Env
492	0.0922596529126167	0.192265555262566	0.0523557290434837	-0.595383644104004	0.576809704303741	-1.56006741523743	-0.155646964907646	0.404176145792007	0.32217013835907	-0.372967034578323	1.20516109466553	0.980251550674438	0.752727806568146	0.662231206893921	1.34396755695343	0.363991379737854	1	2007	1	30038	-0.680036753416061	4.94433921575546	Mob
493	-0.150930136442184	0.754243016242981	-0.315412133932114	0.874418556690216	0.0275159906595945	2.87263798713684	-0.00379061279818416	-0.87204384803772	-0.0577753819525242	0.354690492153168	0.34039694070816	1.08002483844757	-0.201760798692703	0.43216073513031	0.395206242799759	0.3437420129776	1	2007	1	12018	3.82729594269767	2.0460279583931	Env
494	0.27854511141777	-0.0171358771622181	0.0856495425105095	-0.181340277194977	0.435367316007614	0.365228712558746	-0.105700612068176	0.435894072055817	0.149826154112816	-0.335934221744537	1.34531772136688	1.0859637260437	0.366300910711288	0.644330680370331	1.74068510532379	0.279834568500519	1	2007	1	30046	1.39023448899388	5.18259814381599	Mob
495	-0.243924304842949	0.17000387609005	0.0840711146593094	0.773845434188843	-0.0709905996918678	2.77809739112854	0.490158259868622	-1.26065218448639	0.0536779277026653	0.37798348069191	0.902272760868073	1.13427340984344	0.368472844362259	-0.00496207317337394	0.972495496273041	0.281704068183899	1	2007	1	12023	3.43397446349263	3.37255243817344	Env
496	0.329860627651215	0.0704066008329391	-0.0268912073224783	-0.233867287635803	0.358838796615601	1.60544347763062	0.0747801810503006	-0.0794852897524834	-0.373248249292374	0.0837523490190506	0.00756554864346981	1.01521599292755	0.671827256679535	-0.539238631725311	0.615227997303009	0.476351588964462	1	2007	1	31025	2.28594158776104	1.77059816382825	Env
497	0.18891841173172	0.2392907589674	0.218720570206642	0.346354454755783	0.638510346412659	2.69684672355652	-0.0127715403214097	0.136985898017883	-0.0163505077362061	0.449522107839584	0.130997687578201	-1.37179923057556	1.7943480014801	-0.0537593923509121	0.100092887878418	0.480356395244598	1	2007	1	31027	5.36638361867517	0.599879954010248	Env
498	-0.103184252977371	-0.367639362812042	0.115742094814777	-0.196596279740334	0.67148756980896	2.48767423629761	0.254692524671555	-0.0474020540714264	0.271333336830139	0.268598854541779	-1.47765338420868	0.958348214626312	0.945296466350555	0.0207516420632601	0.239604219794273	0.46565192937851	1	2007	1	31028	3.82035859674215	0.686347158625722	Env
499	0.021158292889595	0.0383833907544613	-0.0609722025692463	0.11487203836441	0.218090578913689	1.83686232566833	-0.267890453338623	-0.61318427324295	-0.283716320991516	0.910325348377228	0.20919580757618	1.10056328773499	1.20176315307617	-0.848543643951416	0.405840069055557	0.415465891361237	1	2007	1	31029	2.32939461618662	2.06881867349148	Env
500	-0.335694551467896	0.250848919153214	-0.134391158819199	-0.0158165134489536	0.157905116677284	0.6217320561409	-0.2568339407444	0.0858370065689087	-0.0433963164687157	-0.00358330854214728	1.62701964378357	1.1092437505722	-0.376419484615326	1.19338774681091	0.604502379894257	0.016501123085618	1	2007	1	30065	0.343108432134613	4.15773403644562	Mob
501	0.725537538528442	-0.112713903188705	0.0745672434568405	0.220317840576172	0.443432867527008	0.836016714572906	0.0242964923381805	0.12022902816534	0.791747987270355	-0.150772914290428	-0.904649555683136	-0.622590243816376	0.948521018028259	1.36150944232941	0.593357622623444	0.326751589775085	1	2007	1	30067	3.2994104847312	1.3761482834816	Env
502	0.378781378269196	-0.415713220834732	-0.0975146517157555	-0.369016975164413	1.35776615142822	1.78594076633453	0.325784921646118	-0.141600087285042	0.245225682854652	-0.495433539152145	0.378147274255753	0.820455253124237	0.387754201889038	-0.849988222122192	0.23122002184391	0.487742781639099	1	2007	1	7033	3.06196320801973	0.967588528990746	Env
503	-0.136754304170609	-0.189979523420334	0.701696455478668	0.875303030014038	-1.10373556613922	1.0620276927948	-0.363452941179276	-0.0559603460133076	0.329321444034576	-0.0823973417282104	2.53787088394165	1.2259783744812	0.909943878650665	-0.27141398191452	0.674204587936401	0.158111989498138	1	2007	1	19021	1.19418058916926	5.0765837430954	Mob
504	-0.0893449783325195	-0.522087633609772	0.068555474281311	0.273240387439728	-0.538088083267212	1.45586585998535	-0.181183084845543	-0.13892437517643	0.0611550360918045	-0.71347713470459	3.03081035614014	1.28547692298889	1.83179092407227	-0.224456086754799	0.0140280900523067	0.317399382591248	1	2007	1	19026	-0.00688914954662323	5.9376502064988	Mob
505	0.0353039242327213	0.344703853130341	0.0188939608633518	0.711145460605621	0.344956904649734	0.200976550579071	0.213275551795959	-0.403276234865189	0.360110342502594	0.486489355564117	0.0486845970153809	-0.918680250644684	-0.0572920441627502	-0.263295471668243	2.1089231967926	0.198931127786636	1	2007	1	20033	2.51151079684496	0.918340027332306	Env
506	0.540088951587677	-0.0244951769709587	0.050580520182848	-0.364207774400711	0.996308326721191	1.05058860778809	0.185949549078941	0.722847580909729	0.0979389399290085	0.395560175180435	-0.439444750547409	1.00888168811798	0.222582548856735	-0.254719078540802	-0.588832497596741	0.301939934492111	1	2007	1	20036	3.95309963449836	-0.0515320897102356	Env
507	-0.0314982123672962	-0.0252007618546486	-0.0275674089789391	0.330979645252228	-0.520936727523804	1.84822368621826	0.112210981547832	-1.07152986526489	-0.116980150341988	0.313395410776138	1.59333264827728	1.280646443367	1.78212797641754	1.63103985786438	0.28178408741951	0.201455816626549	1	2007	1	28015	1.01255241408944	6.56893101334572	Mob
508	-0.0374862402677536	-0.544747531414032	-0.462081104516983	0.125431552529335	0.300765812397003	1.63392066955566	-0.131554543972015	0.119930595159531	-0.0778072029352188	0.0260864533483982	1.75673615932465	1.13984417915344	0.30242332816124	1.53659749031067	0.43724250793457	0.323859989643097	1	2007	1	30069	1.27631844952703	5.17284366488457	Mob
509	0.129448339343071	0.146918833255768	0.0469032898545265	0.51472669839859	0.287641316652298	-0.609492480754852	0.419679403305054	0.363225758075714	0.229843363165855	0.0806150883436203	0.153892353177071	1.0085141658783	1.54122364521027	-0.140031486749649	1.05623292922974	0.122551515698433	1	2007	1	20028	1.73206112533808	3.61983160674572	Mob
510	0.145707488059998	-0.324070036411285	0.126307129859924	-0.137919098138809	-0.112647198140621	1.18298637866974	-0.0882781445980072	0.155596718192101	0.259758293628693	-0.0446693785488605	1.31797623634338	1.09712612628937	0.517521679401398	1.66054463386536	-0.103928931057453	-0.00524818431586027	1	2007	1	28016	1.15752396825701	4.48923974484205	Mob
511	0.302876055240631	0.329783201217651	0.0523544102907181	-0.236737996339798	0.698027610778809	-1.15319156646729	0.117558836936951	1.36795508861542	0.210515737533569	-0.289870053529739	-0.311482906341553	-0.626826107501984	1.04019784927368	0.757740318775177	1.95652544498444	0.0814423486590385	1	2007	1	30074	1.48071367293596	2.81615459918976	Mob
512	0.106647960841656	-0.734924912452698	0.136631444096565	-0.536453008651733	0.927054703235626	0.966287970542908	0.16103820502758	-0.0610267370939255	0.552028715610504	-0.626460909843445	1.50652468204498	0.80540919303894	1.3449764251709	-0.714859545230865	0.356709182262421	0.37995234131813	1	2007	1	7039	1.27077577263117	3.29875993728638	Mob
513	0.210030928254128	0.527179896831512	0.523214876651764	0.388731598854065	-0.771428763866425	1.98344528675079	-0.064357303082943	-0.830979883670807	-0.0206326674669981	0.778044998645782	0.763188302516937	1.01506173610687	1.60379767417908	-0.755818545818329	0.408588200807571	0.257253676652908	1	2007	1	12035	2.98050264455378	3.03481736779213	Mob
514	-0.0655915141105652	-0.139937922358513	-0.0168968457728624	-0.00605308869853616	0.550814986228943	-0.539351642131805	0.82179468870163	1.47928857803345	0.334381222724915	0.304184764623642	-0.233361423015594	0.770861089229584	0.978953897953033	0.367130488157272	-0.649081587791443	0.213496550917625	1	2007	1	19030	2.93612977815792	1.23450246453285	Env
515	0.407618790864944	-0.23095391690731	0.0388175435364246	-0.553065061569214	0.398678809404373	-0.832547128200531	-0.0200211480259895	0.447404563426971	0.153265416622162	-0.381483495235443	1.97797453403473	1.01357138156891	0.742526710033417	0.62447851896286	1.20194697380066	0.219687849283218	1	2007	1	30080	-0.352597776800394	5.56049811840057	Mob
516	-0.516703486442566	-0.395441830158234	0.141096532344818	-0.301632702350616	0.858410120010376	1.85803067684174	-0.072373740375042	0.150823175907135	-0.182562351226807	-0.308657139539719	0.989474356174469	0.820504546165466	0.943205595016479	-0.849939048290253	0.901431977748871	0.81648325920105	1	2007	1	7043	2.04747251421213	2.80467742681503	Mob
517	0.157923966646194	-0.0226974096149206	0.0446778312325478	-0.387923657894135	0.514156877994537	0.053003516048193	0.0554983988404274	0.558577477931976	0.134947255253792	-0.770252346992493	2.09933161735535	1.25157761573792	0.50534200668335	1.02480018138885	0.442514836788177	0.255346804857254	1	2007	1	30085	0.593258714303374	5.32356625795364	Mob
518	0.0340758934617043	0.378670394420624	-0.0119863618165255	-0.19621741771698	-0.433763086795807	0.608183205127716	0.458022773265839	0.413804203271866	0.507145643234253	0.984271049499512	0.650851130485535	-1.26919496059418	1.47417306900024	0.14353846013546	0.170285537838936	0.454506903886795	1	2007	1	18006	3.196713199839	1.169653236866	Env
519	0.273055702447891	0.533903241157532	-0.0256237387657166	-0.0438756011426449	-0.0129848252981901	0.543599009513855	0.371681958436966	0.74765819311142	0.33636799454689	0.722880661487579	0.709864854812622	-1.30391454696655	0.716016590595245	-0.382526576519012	0.546664714813232	0.515765130519867	1	2007	1	18007	3.96242772601545	0.286105036735535	Env
520	0.00867234915494919	-0.156668931245804	-0.00114429439418018	0.0104878703132272	0.38496008515358	-1.138312458992	0.470271021127701	1.46868872642517	0.0979106351733208	0.135359734296799	1.55829584598541	1.10833752155304	0.407719165086746	0.987099826335907	0.0197777524590492	0.197934716939926	1	2007	1	28017	1.47815945395268	4.08123011142015	Mob
521	0.173744916915894	0.626465201377869	0.324355363845825	1.24429881572723	-0.451112985610962	1.118687748909	-0.341208547353745	-0.155141398310661	0.0793044194579124	-0.0898990109562874	1.53117883205414	1.1886533498764	1.29515099525452	-0.764925122261047	1.43608283996582	0.117005065083504	1	2007	1	17013	2.64649958908558	4.68614089488983	Mob
522	-0.0323799550533295	-0.13347002863884	-0.543748915195465	0.26433202624321	0.12343530356884	2.07466220855713	0.0598451122641563	-1.15209627151489	-0.333690375089645	0.250894993543625	1.10852646827698	1.13327586650848	0.811191320419312	1.5485657453537	0.478429883718491	-0.0303715188056231	1	2007	1	30094	0.547412579879165	5.07998928427696	Mob
523	0.336501628160477	-0.00507653132081032	0.190161556005478	-0.464446604251862	0.559954524040222	0.571898818016052	-0.023422759026289	-0.0718844309449196	-0.217306151986122	-0.312840789556503	1.68413472175598	0.879161477088928	1.18023180961609	0.474501937627792	1.13450109958649	0.23244135081768	1	2007	1	30095	0.795980609953403	5.35253104567528	Mob
524	0.323355555534363	0.528404414653778	0.0219059735536575	-0.383450835943222	0.594887554645538	2.2177095413208	0.322492629289627	-0.302040129899979	-0.300986647605896	0.096596285700798	-0.306618571281433	0.89156973361969	1.00097000598907	-0.273903399705887	-0.81742388010025	0.28564864397049	1	2007	1	31043	3.40452298521996	0.494593888521194	Env
525	0.0066269226372242	0.356320858001709	-0.0560312643647194	-0.220305889844894	0.50337153673172	2.44977903366089	0.00603761989623308	0.116371750831604	-0.299954622983932	0.608031332492828	0.0131394295021892	1.15047514438629	0.997490644454956	-0.498249977827072	0.909449875354767	0.158294916152954	1	2007	1	31044	3.62854219321162	2.57230511587113	Env
526	0.293360739946365	-0.110124133527279	0.00547318207100034	0.100361816585064	0.873287856578827	-0.526053428649902	0.595136046409607	0.129875361919403	0.913397550582886	-0.376425296068192	1.85480058193207	-0.772984027862549	1.14944100379944	-0.72515344619751	0.466745018959045	0.271692842245102	1	2007	1	7041	2.16998253809288	1.97284913063049	Env
527	-0.129223585128784	0.435891658067703	-0.0772511884570122	-0.155846267938614	0.59937709569931	0.357617944478989	0.248984515666962	-0.156544834375381	-0.280233681201935	0.637882828712463	0.821629405021667	1.03133189678192	1.7444258928299	-0.687126994132996	0.509385764598846	0.241400256752968	1	2007	1	7099	1.72205474227667	3.41964596509933	Mob
528	0.0222831722348928	-0.83459734916687	-0.174683287739754	-0.0122473118826747	0.392628610134125	2.65542483329773	-0.0410759598016739	-0.0866774916648865	0.179677411913872	-0.540174603462219	1.62311053276062	1.07950007915497	1.33054447174072	1.83998692035675	0.0152558404952288	0.527894914150238	1	2007	1	30061	2.08845293801278	5.88839784450829	Mob
529	-0.00735738268122077	-0.193518862128258	-0.0282099545001984	-0.544666707515717	0.917928874492645	2.25547409057617	0.0938465669751167	0.013384054414928	-0.00936975888907909	-0.239069640636444	1.98512887954712	1.15227460861206	1.73216390609741	-1.41468167304993	-0.431916743516922	0.38286104798317	1	2007	1	23007	2.64130232809111	3.02296897768974	Mob
530	0.0676819831132889	0.470006465911865	-0.048659659922123	-0.749489903450012	-0.00497491750866175	-1.01930487155914	0.528456807136536	0.139401748776436	-0.0861951485276222	0.737990498542786	2.17427229881287	1.04798626899719	0.48843041062355	-0.160089164972305	0.827520787715912	0.311252534389496	1	2007	1	12040	0.346165536902845	4.37812060117722	Mob
531	0.0644212067127228	0.0104552032426	0.183058679103851	0.146478921175003	0.248594522476196	1.20122933387756	-0.022693358361721	-1.23059499263763	-0.238909885287285	-0.0689545720815659	0.84510737657547	1.08097910881042	1.87912738323212	-0.502209305763245	0.554064989089966	0.804175138473511	1	2007	1	20044	1.09726019669324	3.85706955194473	Mob
532	-0.0705762803554535	0.139759793877602	0.0377837456762791	0.424483150243759	0.454296618700027	-0.243475705385208	0.244004294276237	-0.0566712841391563	0.456487715244293	0.379570752382278	-0.369882106781006	-0.422011405229568	1.09383189678192	0.121193751692772	1.41128242015839	0.446953266859055	1	2007	1	20045	2.21261606737971	1.83441455662251	Env
533	-0.0816647261381149	0.11300004273653	-0.23980076611042	0.320778578519821	-0.231204316020012	2.41146850585938	-0.0384123995900154	-1.17220711708069	-0.206993356347084	0.43126454949379	0.981603026390076	1.19466745853424	1.42762279510498	1.32900500297546	0.461600184440613	-0.0545936822891235	1	2007	1	30100	1.25163531303406	5.39449846744537	Mob
534	0.234861224889755	0.416926950216293	0.0436988808214664	-0.106307365000248	1.04098045825958	1.33337724208832	-0.140527442097664	-0.0714326202869415	0.321317315101624	-0.141419157385826	1.62228763103485	1.14539432525635	-0.887818217277527	-0.622459888458252	-0.0422103889286518	0.398103475570679	1	2007	1	7116	3.32957896217704	1.21519346162677	Env
535	-0.0953549817204475	-0.340933352708817	0.167858138680458	-0.430618822574615	0.615577459335327	2.3399350643158	0.317246496677399	-0.0109379105269909	0.185834676027298	-0.20977184176445	1.79296517372131	0.963695704936981	0.579642772674561	-0.779699444770813	-0.150598749518394	0.0822001546621323	1	2007	1	20057	2.62103508040309	2.40600545704365	Env
536	0.770392835140228	-0.128036201000214	0.0476439520716667	0.0921745747327805	0.96916788816452	2.2207977771759	0.148576572537422	0.249100267887115	-0.657268464565277	-0.414637982845306	-0.592720210552216	-0.928226172924042	1.52751886844635	0.546367406845093	0.449056148529053	0.176905155181885	1	2007	1	24057	3.47481637448072	1.00199604034424	Env
537	0.392991006374359	0.828467488288879	0.0154711455106735	-0.228572577238083	0.859160363674164	-0.910206079483032	0.0922156125307083	0.421523094177246	0.537989020347595	0.42384734749794	0.668124735355377	0.983747482299805	0.399511069059372	-1.02926647663116	0.763490200042725	0.189897790551186	1	2007	1	7053	2.62278421223164	1.78560701012611	Env
538	0.250647127628326	0.0128023074939847	0.040396835654974	0.471854478120804	0.426026225090027	-0.0230545271188021	0.44416156411171	-0.184633776545525	0.0287428740411997	0.563688993453979	-0.422158777713776	-0.530965864658356	2.37414193153381	0.0808994993567467	0.637856721878052	0.325215429067612	1	2007	1	20059	2.35584753099829	2.13977351039648	Env
539	-0.0458749830722809	0.110283516347408	0.0228144489228725	0.591897487640381	-0.303788095712662	2.18769955635071	0.122952461242676	-0.787450134754181	0.0337241962552071	0.223197191953659	1.61938405036926	-1.67930507659912	1.11311721801758	1.32561242580414	-0.14044651389122	0.0184967759996653	1	2007	1	28025	2.17395242117345	2.23836210370064	Mob
540	-0.236253872513771	0.723891019821167	-0.103560924530029	0.670839846134186	0.413719654083252	1.34563088417053	-0.382546246051788	-0.810226857662201	-0.141431480646133	0.260145306587219	0.230536073446274	0.957550644874573	0.701821625232697	-0.625360250473022	0.405167073011398	0.00982487760484219	1	2007	1	31051	1.75003220699728	1.66971516609192	Env
541	0.157468855381012	-0.984583675861359	-0.311195224523544	0.000818969099782407	1.2316437959671	2.53480815887451	0.108995877206326	0.397750437259674	0.546482801437378	-0.162145242094994	0.0791300386190414	-0.792791962623596	1.51351606845856	-1.23793053627014	0.0667854100465775	0.364553987979889	1	2007	1	27013	3.88459874072578	-0.371290981769562	Env
542	0.608451783657074	0.505820512771606	0.0176393091678619	-0.420306146144867	0.67163610458374	-2.87124705314636	-0.117317110300064	1.151118516922	0.554109990596771	-0.425077766180038	-0.381760239601135	1.21614301204681	1.79876446723938	0.845279633998871	0.378379285335541	0.365132123231888	1	2007	1	30115	0.0399602651596069	3.85680615901947	Mob
543	0.346237987279892	0.639196515083313	-0.0756570547819138	1.31725859642029	-1.47233831882477	2.19038772583008	0.29134726524353	-1.04464149475098	-0.211067363619804	0.3517706990242	1.5433474779129	1.30079054832458	0.684136569499969	1.36822402477264	-0.521186053752899	0.0957840904593468	1	2007	1	28027	2.42827864736319	4.3753125667572	Mob
544	0.453425854444504	0.146724477410316	0.0129819735884666	-0.144318670034409	0.321926832199097	-2.14576196670532	0.495146781206131	-0.104648157954216	0.252200424671173	-0.0414452031254768	2.21961426734924	1.12448048591614	1.17892384529114	-0.156596109271049	1.56263506412506	0.297210186719894	1	2007	1	20067	-0.456557467579842	5.92905755341053	Mob
545	0.35264977812767	0.37600302696228	-0.0334321707487106	0.539571106433868	-0.488335698843002	0.977834403514862	0.514330744743347	-0.373481333255768	-0.309335917234421	1.32375991344452	0.216900676488876	1.0134996175766	0.773596048355103	-0.243950307369232	-0.159089490771294	0.119790717959404	1	2007	1	12045	2.99935457110405	1.60095654428005	Env
546	-0.133423998951912	-0.295800626277924	0.0394907295703888	-0.745481073856354	0.480296313762665	-2.43538880348206	0.0654290840029716	0.286186844110489	0.682108104228973	-0.450655966997147	1.3189799785614	0.951898753643036	0.694083690643311	0.905569553375244	2.19237589836121	0.40705344080925	1	2007	1	30118	-2.10018595308065	6.0629078745842	Mob
547	-0.0256208814680576	-0.822639942169189	0.0449036732316017	-0.334802955389023	0.859256386756897	2.68900680541992	-0.124192699790001	0.146471232175827	0.0921110436320305	-0.306656718254089	1.36560034751892	1.01970148086548	1.33234179019928	-0.378343611955643	-0.402986645698547	0.399833559989929	1	2007	1	7062	2.61766950413585	2.93631336092949	Mob
548	0.0974925756454468	-0.263398557901382	0.104577332735062	0.0947174727916718	0.0919982567429543	1.62865459918976	-0.817209899425507	-0.496159285306931	-0.126816466450691	-0.147088333964348	1.92138946056366	1.13101148605347	0.646193146705627	1.25801587104797	0.0431056544184685	-0.315978467464447	1	2007	1	30123	-0.149210773408413	4.9997156187892	Mob
549	0.00830441247671843	-0.36274915933609	0.718877553939819	0.544506371021271	-0.93396133184433	0.974003612995148	-0.0937774777412415	-1.15037131309509	-0.0934170261025429	0.432075411081314	1.33410274982452	0.998855948448181	1.15643262863159	-0.434963226318359	0.613196015357971	0.145796895027161	1	2007	1	19041	0.189287948422134	3.66762411594391	Mob
550	-0.0250310003757477	0.185694292187691	-0.0689124241471291	0.566863477230072	0.156293496489525	2.38214302062988	0.960565567016602	-1.22386252880096	0.0671876445412636	0.954890489578247	0.59163498878479	1.02237856388092	0.0146762253716588	-0.639796376228333	0.900855422019958	0.155092731118202	1	2007	1	20070	4.11092476546764	1.889748823829	Env
551	-0.0488059483468533	0.604488253593445	-0.0329455323517323	-0.409797102212906	0.070281483232975	0.675449252128601	-0.0376316383481026	-0.0100259892642498	0.149455457925797	0.191080957651138	1.80530309677124	0.996825098991394	1.14447641372681	-0.381046950817108	-1.08749663829803	0.0350149907171726	1	2007	1	12051	1.18656418472528	2.4780610203743	Mob
552	0.168813496828079	-0.135998591780663	-0.0134822698310018	0.219683840870857	0.147885322570801	-0.422826021909714	1.01409590244293	1.29846489429474	0.637622535228729	0.0806755200028419	0.958323121070862	-1.16106700897217	1.34255981445312	0.0838405042886734	0.431032747030258	0.137700706720352	1	2007	1	19043	3.13263533543795	1.65468917787075	Env
553	0.0381608083844185	-0.00328304758295417	0.0733250975608826	-0.502543330192566	0.490688025951385	-2.49458479881287	0.128933683037758	1.36383306980133	0.563776612281799	-0.479733943939209	0.214587211608887	0.921875059604645	0.686606466770172	1.09385478496552	1.13253676891327	0.43361708521843	1	2007	1	30138	-0.387810738291591	4.04946029186249	Mob
554	-0.313305824995041	-0.470655709505081	0.0720179080963135	-0.195075437426567	1.24954044818878	1.11492276191711	0.101700387895107	-0.075226753950119	0.314082086086273	-0.490305215120316	0.342467457056046	0.701131701469421	1.80861663818359	-0.529958367347717	0.263203322887421	0.52968841791153	1	2007	1	7076	1.837383069098	2.58546075224876	Mob
555	0.149441838264465	0.380592226982117	0.0264026969671249	-0.118090413510799	0.561378240585327	1.82816660404205	0.0658184811472893	0.179242253303528	0.349158704280853	-0.181846156716347	-0.0945133566856384	1.05729019641876	0.481627374887466	-0.21196836233139	0.0647683143615723	0.346047073602676	1	2007	1	31062	3.58631154894829	1.29720416665077	Env
556	0.252240538597107	-0.402896612882614	-0.0953912809491158	-0.25813764333725	0.430043488740921	2.0527229309082	-0.523029386997223	-0.431912809610367	0.252220630645752	-0.0441020764410496	1.16470694541931	1.17105460166931	-0.0998999178409576	1.22599136829376	1.14850580692291	0.460558503866196	1	2007	1	30139	1.69231628254056	4.61035880446434	Mob
557	0.993066668510437	-0.107766889035702	-0.0150069538503885	-0.043962549418211	0.641184389591217	2.25934958457947	1.30932700634003	-0.340959072113037	0.313917458057404	-0.117097988724709	-1.04884123802185	0.861728847026825	-0.416702151298523	-0.413049906492233	0.748177826404572	0.510344088077545	1	2007	1	20082	5.40239574201405	-0.26868662238121	Env
558	0.213962405920029	0.200990617275238	0.0193639378994703	0.554081797599792	0.0615084283053875	-0.943987727165222	0.313864767551422	-0.794211089611053	0.20182791352272	0.552184760570526	0.901531338691711	1.08286571502686	1.85767590999603	-0.458939611911774	1.53489410877228	0.268579423427582	1	2007	1	20083	0.648165235295892	4.9180274605751	Mob
559	0.688553750514984	0.233423590660095	0.0109781548380852	0.587508499622345	0.684346616268158	-0.809639155864716	0.415380954742432	-0.50646585226059	0.329190075397491	0.384846419095993	0.780376791954041	-0.361089050769806	-0.162299126386642	0.272433042526245	0.932218849658966	0.434781640768051	1	2007	1	20086	2.45290469378233	1.4616405069828	Env
560	0.182430133223534	0.130543783307076	0.0987826287746429	0.019951531663537	0.651892423629761	-0.74813038110733	0.335158139467239	0.424124985933304	0.37057363986969	0.204693466424942	0.936675131320953	0.986455321311951	0.625495851039886	-0.528389573097229	1.0990674495697	0.53180980682373	1	2007	1	20087	2.20183015801013	3.11930418014526	Mob
561	0.649229049682617	0.160317316651344	0.0504561513662338	0.166784018278122	0.625580906867981	2.19707226753235	1.20366811752319	-0.643723547458649	0.22220778465271	0.0103110782802105	0.764915823936462	1.05761313438416	-0.767859220504761	-1.03025674819946	0.472696274518967	0.189076766371727	1	2007	1	20111	4.83097990974784	0.497109264135361	Env
562	0.22971311211586	-0.153296038508415	-0.0201358236372471	0.0674814209342003	-0.158982709050179	1.19287371635437	0.137853384017944	-0.293939858675003	0.28047975897789	0.120563693344593	0.0884812548756599	0.953494966030121	0.555246710777283	1.26938283443451	-0.257292449474335	0.270951479673386	1	2007	1	28034	1.6735621355474	2.60931331664324	Mob
563	-0.301953256130219	0.308409482240677	0.350777894258499	0.179796993732452	0.224816530942917	2.13670611381531	-0.123296275734901	-0.673033475875854	0.164396107196808	0.623946189880371	0.427238672971725	0.93638813495636	0.868626654148102	-0.54728239774704	1.0491931438446	0.0642478615045547	1	2007	1	31065	2.95481416583061	2.73416420817375	Env
564	-0.347724765539169	-0.101931594312191	-0.0641497895121574	0.765834033489227	0.667622625827789	3.1345419883728	-0.0584174990653992	0.573037326335907	0.135095104575157	0.463532954454422	-1.68886137008667	0.806866943836212	0.195733293890953	0.0130302868783474	-0.165719464421272	0.0275209508836269	1	2007	1	20141	5.19496133551002	-0.83895030990243	Env
565	-0.188796669244766	0.111970566213131	0.576913118362427	0.991011917591095	0.142204493284225	2.81672525405884	0.255820095539093	-0.0478037260472775	-0.29498878121376	0.538632810115814	-0.773289918899536	0.94737434387207	0.0422459803521633	-0.552429437637329	0.278921842575073	0.18507607281208	1	2007	1	20143	5.0867651514709	-0.0571771897375584	Env
566	0.172839656472206	0.771137893199921	0.00532099371775985	-0.379741877317429	0.552496612071991	0.165487617254257	1.02979099750519	0.360330998897552	0.204289793968201	-0.173006430268288	0.788015902042389	-0.0721864923834801	0.551875293254852	-0.36652797460556	0.335049778223038	0.236289486289024	1	2007	1	20148	2.94523574179038	1.23622650653124	Env
567	0.275311172008514	0.282611042261124	0.0630777627229691	-0.264791578054428	0.433767348527908	1.64907169342041	1.24072158336639	-0.163787722587585	0.355528235435486	0.123381108045578	1.54425227642059	0.941033601760864	-1.04941058158875	-0.92398589849472	0.456579089164734	0.0688964128494263	1	2007	1	20153	4.0637870579958	0.968468487262726	Env
568	0.210549801588058	0.611053943634033	-0.0415499210357666	0.117042578756809	-0.178964957594872	1.43756186962128	-0.138828814029694	0.177155315876007	-0.303932100534439	1.00009107589722	1.35807049274445	1.25221431255341	1.46570527553558	0.321396201848984	-1.15864706039429	0.22989621758461	1	2007	1	25016	3.12007500976324	3.23873922228813	Mob
569	0.57358717918396	-0.088220439851284	-0.00435534119606018	1.23540437221527	0.488461792469025	-0.145763486623764	0.196806132793427	0.184634134173393	0.18240724503994	-0.127981707453728	-0.62209564447403	-0.534410059452057	0.742246091365814	0.238457560539246	1.05455195903778	0.502872467041016	1	2007	1	20550	2.99785234779119	0.878749907016754	Env
570	-0.0797564014792442	0.372719526290894	0.0236805658787489	0.42771577835083	0.264478653669357	1.20032441616058	0.240333929657936	1.40689837932587	0.412171512842178	-0.167861074209213	-1.22854852676392	1.03870940208435	0.699371874332428	-0.495862126350403	0.408283472061157	0.0919889435172081	1	2007	1	20177	4.19269423000515	0.421954095363617	Env
571	0.0511002540588379	0.158411338925362	-0.0230756551027298	0.54339075088501	0.410174936056137	-0.806537389755249	0.165946766734123	-0.883248865604401	0.281967222690582	0.630396068096161	1.11922550201416	0.999472260475159	1.3334869146347	-0.635863900184631	1.25889909267426	-0.0527189522981644	1	2007	1	20227	0.475806474685669	4.07521986961365	Mob
572	0.295619249343872	0.405919283628464	0.0112253082916141	0.184655532240868	1.03095805644989	0.413807094097137	0.228936955332756	0.955573618412018	0.791706800460815	0.0692613795399666	-0.661724328994751	-0.19185271859169	0.622098863124847	0.0631346926093102	-0.660337686538696	0.294384658336639	1	2007	1	20229	4.68204793613404	-0.82868117839098	Env
573	-0.541599810123444	-0.348680585622787	-0.184091702103615	0.583535730838776	0.434177339076996	3.26976132392883	0.129431396722794	-0.0175277702510357	-0.105619102716446	-0.22120963037014	1.50233554840088	1.05520105361938	-1.2107367515564	-0.265228718519211	-0.0297804810106754	0.138579562306404	1	2007	1	20248	3.13675675168633	1.05179065093398	Env
574	0.49196794629097	-0.0182582717388868	0.0315172635018826	0.0415673479437828	1.01532483100891	0.820121765136719	1.09353053569794	0.82433807849884	0.359290599822998	-0.473258644342422	0.559493660926819	0.872709214687347	-0.493065714836121	-0.729379951953888	-0.14265088737011	0.279455542564392	1	2007	1	20272	4.46559699438512	0.0671063214540482	Env
575	-0.0655070915818214	0.189815923571587	-0.0520339421927929	-0.517524421215057	-0.147563189268112	0.925817310810089	0.211270675063133	0.596911072731018	0.216944545507431	0.407836407423019	0.202132657170296	1.01989531517029	0.808151543140411	-0.106402009725571	0.201560273766518	0.253606110811234	1	2007	1	12054	2.01957340165973	2.12533777952194	Mob
576	0.123926945030689	0.248262822628021	-0.0252071600407362	0.899859309196472	0.0573761239647865	-0.566043138504028	0.249725356698036	-0.48682701587677	0.436935037374496	0.45152884721756	-0.312431752681732	0.914978742599487	1.2812385559082	-0.538376927375793	1.5620481967926	0.0827299654483795	1	2007	1	20295	1.47226709313691	2.90745681524277	Mob
577	-0.114738278090954	0.445131629705429	-0.10635582357645	1.0346999168396	-0.858693420886993	-0.0852146744728088	0.268965303897858	0.184844970703125	0.306446611881256	-0.0904256924986839	1.66359496116638	1.22421646118164	1.16387867927551	0.221126675605774	-0.585961878299713	0.153127208352089	1	2007	1	5033	1.13778775185347	3.6868548989296	Mob
578	0.619198143482208	0.114533230662346	0.0616661459207535	0.0815485268831253	0.523391902446747	1.63566267490387	1.29074132442474	-0.144840940833092	0.137280076742172	0.0147059662267566	0.425755739212036	0.953406870365143	-0.865310728549957	-0.602462649345398	1.13344132900238	-0.362723171710968	1	2007	1	20302	3.97116387914866	1.0448305606842	Env
579	-0.384239107370377	-0.329963326454163	-0.0167491044849157	-0.451522022485733	0.941898882389069	2.23707270622253	0.164304614067078	-0.200487032532692	-0.354987859725952	-0.0944720283150673	1.23881220817566	1.05132448673248	1.16194653511047	-0.830152213573456	0.445667952299118	0.029308682307601	1	2007	1	20309	1.54016440361738	3.06759896874428	Mob
580	0.260334134101868	0.143662214279175	1.26979911327362	1.05970203876495	0.295471787452698	-0.922961473464966	-0.00150771893095225	-0.701166391372681	0.476991504430771	0.983214139938354	0.125514641404152	0.891316831111908	0.890149354934692	-0.972382783889771	1.2986649274826	0.198348268866539	1	2007	1	20310	3.06188761733938	2.23326297104359	Env
581	0.124651737511158	0.88183718919754	-0.0563197880983353	0.553431153297424	-0.0494614616036415	0.318028956651688	-0.0879878103733063	0.0546582005918026	0.313184499740601	1.02685308456421	0.270135045051575	0.924244999885559	-0.378337651491165	-1.35387587547302	1.295374751091	0.295902758836746	1	2007	1	18013	3.37477852031589	0.75754126906395	Env
582	0.563644528388977	0.186707630753517	0.0147558245807886	0.200856044888496	0.380854249000549	-0.506443560123444	0.651568174362183	0.698909938335419	-0.0446473099291325	0.20137844979763	-0.0346212796866894	-0.322170257568359	0.668780982494354	0.461393564939499	0.248930692672729	0.129249200224876	1	2007	1	20337	2.47683317027986	1.02231370285153	Env
583	1.0383574962616	-0.0587642304599285	0.0236932132393122	0.511077225208282	0.939346313476562	-0.831138372421265	0.0717029273509979	0.705786466598511	0.372357249259949	0.639294385910034	-0.663203775882721	-0.645799100399017	-0.393612504005432	0.434683918952942	1.08873510360718	0.152651458978653	1	2007	1	20335	3.56436413340271	-0.179196357727051	Env
584	0.0202437974512577	0.180207163095474	0.19221293926239	0.692975163459778	-0.464547008275986	1.6303985118866	-0.196683913469315	-0.852971971035004	0.172724038362503	-0.255671977996826	1.45330667495728	1.19923877716064	0.0348081886768341	-0.0843705981969833	0.481057316064835	0.733721673488617	1	2007	1	24034	1.85260841622949	3.08404035866261	Mob
585	0.138832613825798	-0.345906436443329	-0.198625281453133	-0.237843483686447	-0.21017025411129	-0.96812516450882	-0.271252632141113	1.17743039131165	-0.255119562149048	0.0840606018900871	2.7670681476593	1.13324356079102	1.36175489425659	-0.478700459003448	0.710152626037598	-0.166292205452919	1	2007	1	19048	-1.25301141291857	5.49351876974106	Mob
586	-0.0369638055562973	0.0232371278107166	0.145774826407433	0.680265486240387	0.566950440406799	-0.564589858055115	0.496299415826797	-0.649446845054626	0.386894822120667	0.154485464096069	1.91513729095459	1.1494288444519	1.33273267745972	-0.566213846206665	1.39204335212708	0.0313399918377399	1	2007	1	20375	1.23424706608057	5.22312831878662	Mob
587	0.300161868333817	-0.0389762856066227	0.00400157691910863	0.503244519233704	0.240646496415138	-0.448936760425568	0.469534635543823	-0.719041287899017	0.195984229445457	0.247386991977692	1.30907726287842	1.03879964351654	1.38124310970306	-0.775788903236389	1.55159783363342	0.0969636663794518	1	2007	1	20385	0.850969650316983	4.50492894649506	Mob
588	0.199085459113121	0.365252375602722	0.0381507985293865	0.24288484454155	0.486077636480331	-0.78283166885376	0.558273792266846	0.167598053812981	0.392650038003922	0.0984184145927429	0.446446299552917	1.03620719909668	1.55274033546448	-0.409367740154266	1.15219700336456	0.104461632668972	1	2007	1	20409	1.87002137675881	3.77822309732437	Mob
589	0.595678687095642	-0.0703436583280563	-0.322931587696075	-0.045682430267334	0.946519911289215	2.13532114028931	-0.22551055252552	0.46032840013504	0.638330578804016	-0.620001554489136	0.726648211479187	1.03892350196838	0.515456020832062	-0.595633745193481	-0.0627767890691757	0.262208610773087	1	2007	1	20417	3.75391754508018	1.62261720001698	Env
590	0.115560531616211	0.660305857658386	0.495624184608459	0.718643426895142	0.633252084255219	3.23220562934875	-0.04570047929883	0.0767943933606148	-0.200901597738266	-0.0614282265305519	-0.32172766327858	0.947151064872742	-2.22133564949036	-0.389110505580902	1.19199478626251	-0.152582839131355	1	2007	1	20421	5.47177296504378	-0.793027967214584	Env
591	0.00940167997032404	0.209538146853447	0.0558248497545719	-0.502102196216583	0.364685982465744	1.69469404220581	0.0708366259932518	-0.176352620124817	0.466747850179672	0.0261253453791142	1.15553605556488	1.05346298217773	0.358053177595139	-1.0680695772171	0.160405531525612	-0.00669345445930958	1	2007	1	20427	2.21270625200123	1.65938816964626	Env
592	-0.518079161643982	-0.443835645914078	-0.195806443691254	1.1310818195343	0.462678611278534	3.3917932510376	0.0744000449776649	0.153791502118111	-0.377707958221436	-0.0987545326352119	1.44461226463318	1.03721475601196	-2.42390894889832	-0.303521662950516	0.774921953678131	0.382636368274689	1	2007	1	20441	3.96219785511494	0.529318362474442	Env
593	0.542021214962006	0.105091989040375	0.0638875216245651	-0.0382869131863117	0.851775407791138	1.90265071392059	-0.216653183102608	0.337334960699081	0.240209192037582	0.0153053803369403	-0.340111374855042	0.729223966598511	1.00514554977417	-0.270801723003387	-0.8167325258255	0.267463326454163	1	2007	1	20468	4.07079961057752	0.306723892688751	Env
594	0.284457057714462	0.237292796373367	0.307290375232697	1.10456299781799	0.0535868555307388	2.21285486221313	0.140647873282433	-0.537724614143372	0.0568653233349323	0.267675518989563	0.320875704288483	1.06399619579315	-0.488523840904236	-0.794064700603485	0.132131054997444	0.628778219223022	1	2007	1	20066	4.75628726556897	0.234414413571358	Env
595	0.265500664710999	0.754908680915833	-0.0235330350697041	0.194589629769325	0.261421680450439	2.27455353736877	0.894560098648071	-0.270266771316528	0.159352704882622	0.487073719501495	-0.253501206636429	1.03017830848694	-0.257207304239273	-0.754785120487213	0.759711086750031	0.360860407352448	1	2007	1	20489	5.35902131721377	0.524395763874054	Env
596	0.371618986129761	0.135147646069527	0.0664106532931328	-0.376245409250259	0.500853061676025	1.49605095386505	-0.282164812088013	0.0329119712114334	0.400389164686203	0.155457958579063	1.3765594959259	1.02839195728302	-0.427987039089203	-0.547824025154114	0.780670523643494	0.793548822402954	1	2007	1	20498	3.29397899657488	2.2098109126091	Env
597	0.234884709119797	0.700136363506317	0.638920426368713	0.162336900830269	-0.259603142738342	-0.487973690032959	0.342335522174835	0.34446594119072	0.258042126893997	0.688116729259491	-0.597920715808868	-0.610611796379089	1.80045855045319	-0.468467891216278	0.379618406295776	0.672528743743896	1	2007	1	14082	3.29419063031673	0.503076553344727	Env
598	0.734016835689545	0.35650709271431	0.00436423206701875	0.766270041465759	0.748323321342468	-2.26208567619324	0.281235158443451	1.44091248512268	0.369741797447205	0.0134756416082382	0.0829427093267441	-1.17031526565552	1.0449413061142	0.528913140296936	0.691002309322357	0.386143654584885	1	2007	1	30147	2.83890458429232	1.17748419940472	Env
599	0.303742945194244	-0.957219362258911	0.277489840984344	-0.290941745042801	1.08565485477448	1.75976479053497	0.182077512145042	0.150676980614662	0.372287571430206	-0.0892803072929382	1.43980228900909	0.800905108451843	1.19100666046143	-1.9101390838623	-0.236752822995186	0.573623776435852	1	2007	1	27015	3.36787685751915	1.28482215106487	Env
600	0.194552168250084	0.183126926422119	-0.0573268905282021	-0.222232386469841	0.141965821385384	0.523902475833893	-0.050062146037817	0.529562175273895	0.610814869403839	0.761435270309448	-0.221839040517807	0.984991610050201	0.772616386413574	-0.757185518741608	0.316748678684235	0.0794330686330795	1	2007	1	14087	2.69517135247588	1.0953321158886	Env
601	-0.108816407620907	0.355519950389862	-0.0487371757626534	-0.212501659989357	-0.625851094722748	0.73083084821701	0.0579546242952347	-0.31277459859848	-0.272234857082367	1.12582182884216	0.163642719388008	0.986931085586548	1.80787646770477	-0.273986756801605	0.302423030138016	0.193341851234436	1	2007	1	12058	0.882553309202194	2.98688654601574	Mob
602	0.138033092021942	0.0184128377586603	-0.231431677937508	-0.52722692489624	0.556922674179077	1.72548484802246	0.0545562244951725	0.194346845149994	0.163292124867439	-0.685982286930084	1.43754649162292	1.27770459651947	1.31018972396851	0.657488644123077	0.451910436153412	0.235612437129021	1	2007	1	30173	1.64202019385993	5.13483989238739	Mob
603	-0.00108492374420166	0.460920721292496	-0.0775482803583145	-0.471881419420242	-0.44920489192009	-0.101846657693386	0.574014186859131	-0.344168394804001	-0.0157611649483442	0.451955378055573	1.56811702251434	1.0152416229248	1.05785775184631	-0.629237174987793	0.965247511863708	0.242043808102608	1	2007	1	12061	0.267438361421227	3.97722673416138	Mob
604	-0.00547167146578431	-0.259066373109818	0.312231093645096	0.0455139726400375	0.404057383537292	1.59386825561523	-0.205034106969833	-0.242800697684288	-0.264382570981979	-0.0336509607732296	0.129477351903915	0.966109693050385	-0.187869116663933	1.33539867401123	0.477953165769577	0.772702574729919	1	2007	1	30176	2.11796689918265	2.72106976807117	Mob
605	0.0397778153419495	0.462340354919434	0.0051074936054647	0.670442521572113	0.594592273235321	0.0780488327145576	0.347834140062332	0.0913615375757217	0.255868136882782	-0.113533705472946	-2.02308297157288	0.726330518722534	1.57304501533508	0.385012567043304	0.903386473655701	0.346028804779053	1	2007	1	20551	2.77786820521578	1.56469160318375	Env
606	0.20963978767395	0.382339507341385	-0.11879588663578	0.677579522132874	-0.931786358356476	2.31458854675293	-0.431689143180847	-0.482624024152756	0.100729286670685	0.3103067278862	1.01901137828827	1.03347706794739	-0.0265109278261662	-0.15424445271492	-0.0415705293416977	0.453733444213867	1	2007	1	12064	2.48402141034603	1.83016253635287	Env
607	-0.269415616989136	-0.770971894264221	0.00249870773404837	0.0927775651216507	0.345714032649994	1.63501214981079	0.00429621385410428	-0.289160639047623	0.164256498217583	-0.541236042976379	1.76629519462585	1.15152263641357	1.31025826931	1.46229958534241	0.0184244122356176	-0.241679906845093	1	2007	1	30183	0.132091067265719	5.70880009792745	Mob
608	0.813253402709961	0.165667876601219	-0.0262736883014441	0.772238433361053	-0.0221783965826035	0.118607752025127	0.357255429029465	-0.0470488965511322	0.087766021490097	1.01910305023193	-0.894494950771332	-0.592451512813568	0.605600774288177	0.227045819163322	1.05002903938293	0.130596145987511	1	2007	1	20555	3.36898713000119	0.395729169249535	Env
609	-0.0437846183776855	-0.332073658704758	0.350436180830002	-0.0372651629149914	0.288584291934967	2.6274847984314	-0.450427561998367	-0.403286278247833	0.467507600784302	-0.456461280584335	0.981400012969971	1.01476347446442	0.0837588161230087	1.21167469024658	-0.02149698138237	-0.118680641055107	1	2007	1	30192	1.89203367009759	3.27010001242161	Mob
610	0.46696013212204	0.461883366107941	0.0245569553226233	-0.188663527369499	0.743218660354614	-0.906297266483307	0.234666749835014	0.838759422302246	0.340305685997009	0.111429117619991	-0.87381637096405	0.698528468608856	0.901269853115082	0.046665120869875	1.07674825191498	0.42738476395607	1	2007	1	20277	2.55420405976474	1.84939532354474	Env
611	0.144267618656158	-0.0476683154702187	-0.573046684265137	-0.258940547704697	0.318432241678238	-0.125603556632996	0.133399814367294	0.164711028337479	-0.035546887665987	-0.941959619522095	2.74621510505676	1.2370936870575	0.157061904668808	1.20016646385193	0.764327764511108	0.0216105934232473	1	2007	1	30087	-1.20034431479871	6.1048649251461	Mob
612	0.35762831568718	-0.137938648462296	0.677201926708221	-0.0301307309418917	0.449899554252625	0.618865370750427	0.0910727977752686	0.219448432326317	-0.123913235962391	-0.210110604763031	0.269860208034515	-0.739361822605133	1.71742367744446	-0.0431475043296814	0.781800091266632	0.187028914690018	1	2007	1	21197	2.09905209206045	1.98657464981079	Env
613	0.0456762500107288	0.792135179042816	-0.112149275839329	0.576561391353607	-0.855823874473572	2.42462825775146	0.421749293804169	-0.200906783342361	0.0380503609776497	1.0166779756546	0.551664590835571	1.02667605876923	-0.235805511474609	0.0323737822473049	-0.782023668289185	0.152851074934006	1	2007	1	12073	4.29944984987378	0.592885252088308	Env
614	0.249971404671669	0.392947882413864	-0.0365030840039253	-0.258975028991699	-0.449174761772156	0.547882795333862	0.56227719783783	-0.0666941106319427	0.250033289194107	0.768021166324615	1.13894534111023	1.09588170051575	0.895449817180634	-0.470950365066528	-0.113235287368298	0.127077981829643	1	2007	1	12074	2.08686473220587	2.54609120637178	Mob
615	0.388926863670349	0.0640138164162636	0.0780612677335739	-0.131867080926895	0.596985280513763	1.50642478466034	-0.418920934200287	-0.00542527437210083	0.252939581871033	-0.29215145111084	0.178459569811821	0.907419621944427	0.487370699644089	0.696443915367126	1.77383649349213	0.193629220128059	1	2007	1	30203	2.23261607438326	4.04353030025959	Mob
616	-0.0154625801369548	0.206568941473961	-0.0635870918631554	-0.440566748380661	0.425830036401749	1.85245180130005	-0.047391552478075	-0.0151190757751465	-0.264754384756088	0.110720656812191	1.3564817905426	1.11191689968109	1.40907943248749	-0.473154544830322	0.206126376986504	-0.166921719908714	1	2008	1	31002	1.58176828268915	3.61044995486736	Mob
617	0.299044579267502	0.530514240264893	-0.0573349632322788	0.173233851790428	-1.79863262176514	0.744503617286682	0.849749207496643	0.205572992563248	0.339160948991776	0.568066835403442	0.19414409995079	1.01330280303955	0.693181812763214	0.0708202123641968	-0.0419730395078659	-0.00279143662191927	1	2008	1	26001	1.85108725144528	1.92947588860989	Mob
618	-0.149273619055748	-0.0419913344085217	0.0410483852028847	-0.437053292989731	0.380398362874985	-1.22968852519989	0.0923238396644592	-0.259425312280655	0.309646308422089	0.0234807822853327	1.67586576938629	0.933951199054718	0.802154839038849	-0.362132668495178	2.61078405380249	0.231779113411903	1	2008	1	7011	-1.03875529207289	5.66062319278717	Mob
619	0.127558499574661	-0.183878511190414	0.0711329653859138	-0.000800940149929374	0.417539775371552	1.16338288784027	-0.0226471479982138	0.0410737320780754	0.398135244846344	-0.465433806180954	1.0246022939682	1.02598214149475	0.265889555215836	1.9214038848877	-0.233970686793327	0.111534275114536	1	2008	1	30027	1.65759697469184	4.00390718877316	Mob
620	0.119079574942589	0.359415322542191	0.130463019013405	0.666664302349091	-0.386713236570358	2.69665741920471	0.36177721619606	0.140313372015953	0.0426492914557457	-0.216523140668869	1.39650559425354	1.17803084850311	0.362276673316956	-0.416836649179459	-0.332031637430191	0.368316411972046	1	2008	1	16012	4.28209955245256	2.18794482946396	Env
621	0.180161371827126	-1.43326795101166	0.0858005583286285	-0.160390347242355	0.506120622158051	2.6933650970459	0.252713233232498	0.469380378723145	0.265761256217957	0.0253663193434477	2.20665597915649	-1.3254566192627	1.61697292327881	-1.69856882095337	0.152661621570587	0.15907883644104	1	2008	1	27002	3.04408937506378	0.952265083789825	Env
622	0.104444988071918	0.0338350012898445	-0.0170969031751156	0.752544045448303	0.128749683499336	2.21889805793762	0.782769024372101	-0.766257345676422	0.0658122971653938	0.837723076343536	1.04286181926727	-1.33496963977814	0.589280247688293	-0.680521845817566	0.089207611978054	0.442091822624207	1	2008	1	20025	4.58351374790072	-0.294141806662083	Env
623	0.429558873176575	-0.216875374317169	0.358290493488312	0.19521290063858	0.414072334766388	1.97762477397919	0.0220918152481318	-0.273375123739243	0.23044827580452	-0.379330843687057	-1.03358471393585	-0.558525502681732	1.01545798778534	1.93308794498444	0.650392711162567	0.180736318230629	1	2008	1	30055	2.93845444358885	2.00682842731476	Env
624	0.676322281360626	0.933654725551605	0.0303139928728342	-0.0544141009449959	0.0525260753929615	-0.342736840248108	0.285474985837936	0.135952800512314	0.571213245391846	0.163668856024742	0.135753646492958	-0.647928595542908	1.05104970932007	0.284709990024567	-0.225895091891289	0.644742071628571	1	2008	1	16022	3.09671809338033	0.597689658403397	Env
625	-0.367153257131577	-0.425575584173203	-0.289892762899399	-0.111753568053246	0.331320762634277	2.12473225593567	-0.556373775005341	-0.324234157800674	-0.396009266376495	-0.481923073530197	2.33958435058594	1.10639023780823	1.73999166488647	0.959269165992737	-0.802970588207245	0.101352199912071	1	2008	1	28009	-0.395510226488113	5.34226483106613	Mob
626	0.234597146511078	0.206566497683525	0.153459012508392	-0.0508833229541779	0.826837360858917	1.63494908809662	0.111202500760555	-0.0583781525492668	0.425135493278503	-0.429597169160843	1.86799693107605	1.24804830551147	1.25252819061279	-0.0519296862185001	0.124538868665695	-0.0140285398811102	1	2008	1	24013	3.03985991515219	4.44118260964751	Mob
627	0.07766442745924	0.833405435085297	-0.0638381987810135	0.1549152135849	-0.331446886062622	1.16425967216492	0.578209042549133	0.566770195960999	-0.167395547032356	0.762824237346649	-1.08346259593964	1.09929728507996	0.975548803806305	-1.04676783084869	1.1562294960022	0.299215465784073	1	2008	1	17005	3.87458305805922	1.10084515810013	Env
628	0.0628079175949097	-0.0881183296442032	-0.0691322460770607	0.00649154698476195	0.72905969619751	1.98543095588684	-0.142383560538292	-0.477462440729141	0.28673180937767	-0.329140335321426	0.721616446971893	1.03213167190552	0.889398813247681	1.62484955787659	0.370446294546127	-0.114494539797306	1	2008	1	30051	1.84979047393426	4.63844278454781	Mob
629	0.12894968688488	-1.33169281482697	-0.151712685823441	0.138635769486427	0.443655014038086	2.32452821731567	0.0182792209088802	-0.185266941785812	-0.140473648905754	0.071919359266758	2.46244740486145	0.896599531173706	1.38181483745575	-2.34792351722717	0.491808265447617	-0.0201244298368692	1	2008	1	27006	1.29669674672186	2.88474652171135	Mob
630	-0.19571690261364	0.250892966985703	-0.253814816474915	0.457873463630676	-1.02972197532654	2.7525041103363	-0.087193176150322	0.311607629060745	0.150650054216385	0.437484949827194	0.986583352088928	1.20262658596039	0.726668477058411	0.0680355876684189	0.721733510494232	0.568819522857666	1	2008	1	12027	3.36338582634926	3.70564751327038	Mob
631	-0.0494296178221703	-0.113674215972424	-0.00164447177667171	0.206906959414482	0.204518094658852	1.58322441577911	0.0768860056996346	-0.0764774084091187	0.275774955749512	-0.512782156467438	1.25231683254242	1.00811815261841	0.0315901786088943	0.418359577655792	0.247608199715614	-0.0379395298659801	1	2008	1	21064	1.55536303098779	2.95799294114113	Mob
632	-0.299293011426926	0.0913188308477402	-0.198452785611153	0.711182236671448	-0.770156443119049	3.447918176651	0.216187968850136	0.0559774376451969	0.250345170497894	0.485293388366699	1.64028477668762	1.16612911224365	0.772222101688385	-0.437724322080612	-0.0112666971981525	0.403560757637024	1	2008	1	16038	4.39388172701001	3.12964497134089	Env
633	0.0372098945081234	-0.635551035404205	-0.0601279512047768	0.0664802268147469	0.425971895456314	-2.88086891174316	0.43430495262146	1.07743811607361	0.623205065727234	-0.0890068486332893	1.10080289840698	1.10106444358826	1.40956997871399	-0.0214672852307558	2.33632588386536	0.171249121427536	1	2008	1	17009	-0.829695474356413	5.92629591934383	Mob
634	-0.453845888376236	0.503224313259125	-0.146141290664673	0.685333728790283	-0.963286936283112	2.85597252845764	-0.221130311489105	0.160318374633789	0.172850906848907	0.0481697134673595	1.51183843612671	1.12784779071808	0.0559825710952282	-0.680027604103088	-0.403934389352798	0.266613185405731	1	2008	1	16035	2.90807832404971	1.61170680448413	Env
635	0.182245254516602	-0.322775900363922	0.175024658441544	-0.0606077797710896	0.72855132818222	1.10094130039215	-0.209911912679672	-0.02640993706882	-0.239855274558067	-0.444171249866486	1.52462911605835	1.07571065425873	1.42036592960358	0.0772429257631302	-0.0639640092849731	0.105048902332783	1	2008	1	19033	0.988079389557242	4.03398461639881	Mob
636	0.0801055282354355	0.573679983615875	-0.050408873707056	0.749119639396667	-0.498120486736298	1.21764779090881	0.388285577297211	0.488132119178772	0.192303076386452	0.448447287082672	0.961316525936127	1.24081552028656	0.710617065429688	-0.686661005020142	1.7868047952652	0.187605276703835	1	2008	1	17014	3.77679691836238	4.01289290189743	Mob
637	-0.00854841899126768	-0.190158739686012	0.0992226079106331	-0.247470512986183	0.748224318027496	0.944267153739929	0.0362022258341312	0.0231865048408508	0.340880125761032	-0.57999986410141	2.0627293586731	1.03487026691437	-0.156851634383202	1.63433957099915	0.499636858701706	0.0166538115590811	1	2008	1	30103	1.18245921190828	5.07472442090511	Mob
638	-0.279280364513397	-0.335796326398849	-0.620056748390198	0.0675835758447647	0.32510307431221	1.52448499202728	0.0257437024265528	-0.720949769020081	0.0980349853634834	-0.372404992580414	1.11741852760315	1.05082035064697	0.678594410419464	1.72838222980499	0.67348712682724	0.359043657779694	1	2008	1	30013	0.0715057868510485	5.24870264530182	Mob
639	0.212096869945526	0.770602405071259	-0.0513088889420033	0.597034931182861	-0.587191879749298	2.52986335754395	0.241387650370598	0.701677918434143	-0.0810024663805962	0.531839728355408	-1.22211766242981	-0.860925257205963	0.43012923002243	0.0755089372396469	-0.163121730089188	0.507904052734375	1	2008	1	16057	5.37290367856622	-1.74052648246288	Env
640	0.325783669948578	-0.759285449981689	0.259869486093521	-0.0807967185974121	0.784493625164032	3.63847708702087	0.303159952163696	0.377169996500015	0.183954760432243	-0.321874797344208	1.3159008026123	-1.27113687992096	0.574604213237762	-1.71832263469696	0.166220217943192	0.498032778501511	1	2008	1	27014	5.20898438990116	-0.932734280824661	Env
641	0.299824655056	1.03517711162567	-0.0463734902441502	-0.133051186800003	-0.150514096021652	0.704932034015656	0.676700949668884	0.206705540418625	0.321729242801666	0.262782782316208	-0.237241864204407	-1.0084263086319	0.975618660449982	0.132681667804718	0.542416274547577	0.243151351809502	1	2008	1	12049	3.42106489464641	0.405048429965973	Env
642	0.69373893737793	0.227731674909592	-0.208354085683823	0.238034412264824	0.448055982589722	2.23169875144958	0.284381628036499	-0.412898153066635	0.234336584806442	-0.0347237139940262	-0.932080209255219	-0.76650196313858	0.695222973823547	1.89795660972595	-0.354644894599915	0.393138587474823	1	2008	1	30129	4.09514060616493	0.539952516555786	Env
643	0.376252233982086	-0.151833117008209	0.0441790372133255	0.101666018366814	0.70962929725647	1.94791507720947	0.00367269432172179	-0.206203237175941	0.16746774315834	-0.438405483961105	-0.30974930524826	-0.780601441860199	1.29845643043518	0.552509069442749	1.46393191814423	0.471015483140945	1	2008	1	24029	3.02535574650392	2.2245466709137	Env
644	0.33198606967926	0.180560886859894	-0.00729916943237185	0.0129543971270323	0.784614205360413	1.35380780696869	0.364909887313843	0.384363114833832	-0.693256497383118	-0.131035029888153	-1.37379932403564	0.86567759513855	1.36779463291168	-0.396568059921265	0.562202394008636	0.0412326380610466	1	2008	1	20406	2.62283830950037	1.02530723810196	Env
645	0.772520899772644	0.128979757428169	0.01119090244174	-0.136617004871368	1.12724173069	-0.222188591957092	-0.11048050224781	1.4279500246048	0.128295883536339	0.243977710604668	-0.937490105628967	0.862064838409424	-0.620235562324524	-0.140159666538239	0.410649061203003	0.0612177811563015	1	2008	1	20458	3.43208859115839	-0.425171434879303	Env
646	-0.126504123210907	0.561073780059814	-0.023045040667057	0.128633365035057	0.491801559925079	0.760731220245361	0.215752691030502	0.471350282430649	0.0531617477536201	0.204390123486519	-0.156761690974236	-0.471802771091461	0.921766340732574	-0.261375397443771	0.942322254180908	0.241795137524605	1	2008	1	20520	2.97914074361324	0.974148735404015	Env
647	-0.319491684436798	0.386663913726807	0.00825797487050295	-0.451007008552551	-0.0348855443298817	-0.00869124941527843	-0.0959009453654289	0.104088306427002	-0.0647621899843216	0.584601223468781	1.28087615966797	0.984162390232086	1.10719573497772	-0.139357760548592	0.816805362701416	0.175836384296417	1	2008	1	7085	0.284709180705249	4.0496818870306	Mob
648	0.112065620720387	0.183860570192337	-0.0358146987855434	-0.0625634714961052	0.310983449220657	2.24041986465454	-0.232692390680313	-0.325832366943359	0.0293649919331074	-0.0122311199083924	0.0226388890296221	1.04668760299683	0.851044118404388	1.87060523033142	0.459832519292831	-0.114755854010582	1	2008	1	30151	2.09280459489673	4.25080836005509	Mob
649	0.109914183616638	-0.269493669271469	0.0576229840517044	-0.255837351083755	0.369922250509262	0.648583829402924	-0.107674330472946	0.161047458648682	-0.220204994082451	-0.398930758237839	1.38225769996643	0.994561910629272	-0.676804602146149	1.60159802436829	1.19561445713043	0.0126608097925782	1	2008	1	30153	0.107610412873328	4.49722748994827	Mob
650	-0.348621904850006	-0.0504247844219208	0.270793735980988	0.110631212592125	0.0197261348366737	1.94469094276428	0.0873853787779808	-0.437980800867081	0.162398099899292	-0.158712178468704	1.06700193881989	1.11856997013092	0.494280815124512	2.28875017166138	0.136970967054367	-0.0196013133972883	1	2008	1	30155	1.58028452284634	5.10557386279106	Mob
651	-0.20690281689167	-0.103306032717228	-0.184434339404106	0.519650459289551	-0.0615933239459991	2.11033129692078	0.307669073343277	-0.129685819149017	0.0550713986158371	0.181820273399353	0.710200488567352	1.13943886756897	0.73331880569458	-0.129321217536926	-0.198462694883347	0.332554787397385	1	2008	1	12056	2.82117495685816	2.25517424941063	Env
652	0.163073554635048	0.774768888950348	0.00403381511569023	0.895164668560028	-0.535418570041656	-0.336044132709503	0.66390585899353	-0.935479700565338	-0.137918770313263	1.12079477310181	1.56174921989441	0.973261475563049	1.35372674465179	-0.19977530837059	0.560359060764313	-0.0125180184841156	1	2008	1	17033	1.66436236724257	4.24932119250298	Mob
653	-0.11726763099432	-0.305355608463287	-0.00893340073525906	0.0195307862013578	0.202140256762505	2.14526677131653	-0.185985013842583	0.239781677722931	-0.0372227728366852	-0.163633421063423	1.17603242397308	1.15938878059387	0.688322305679321	2.13100290298462	0.145551055669785	-0.284415274858475	1	2008	1	30161	1.50390636920929	5.30029746890068	Mob
654	0.281620502471924	0.580401957035065	-0.00525823188945651	-0.335263788700104	0.276079535484314	-1.2873797416687	0.664206743240356	0.751507520675659	0.0308142211288214	-0.230636849999428	2.45228123664856	0.997395098209381	1.08841156959534	-0.593181729316711	0.356398552656174	0.125953629612923	1	2008	1	17020	0.852045497391373	4.30130472779274	Mob
655	-0.12469195574522	0.353827387094498	-0.0488673597574234	0.693561375141144	-0.479039669036865	1.37918174266815	0.691398739814758	0.598986208438873	0.0940959826111794	0.855229318141937	-1.43634569644928	1.15245091915131	0.477762550115585	-0.844193756580353	2.17349410057068	0.51094514131546	1	2008	1	17021	4.52462691068649	1.52316811680794	Env
656	0.317358285188675	0.479050010442734	0.0336540229618549	-0.291364580392838	-0.217762231826782	-3.2176628112793	0.589860439300537	0.0939028412103653	0.682828962802887	0.244931131601334	1.23181247711182	1.21589648723602	1.42923355102539	0.219280898571014	1.96418797969818	0.0660393536090851	1	2008	1	17027	-1.21916457638144	6.06041139364243	Mob
657	-0.119835399091244	-0.260357677936554	0.0705588012933731	0.160545498132706	0.64852911233902	2.13170599937439	-0.394416660070419	0.317871481180191	0.218062788248062	-0.490855813026428	1.3426787853241	1.09797513484955	0.0228475481271744	2.01541590690613	0.136447325348854	0.375994443893433	1	2009	1	21002	2.65780257433653	4.6153647005558	Mob
658	-0.499850928783417	0.258825749158859	-0.0821534171700478	0.297901719808578	0.18970675766468	2.3017246723175	0.299312502145767	-0.18840304017067	0.0668866708874702	-0.0938786789774895	-0.866184175014496	1.10041522979736	1.17324113845825	1.5483660697937	0.136543348431587	0.317576318979263	1	2009	1	21003	2.8676483258605	3.09238161146641	Mob
659	0.0920366942882538	0.563333868980408	0.63046532869339	0.5157630443573	-0.737629413604736	-0.377398639917374	-0.163575112819672	-0.499032527208328	0.167683511972427	0.91070157289505	-0.709433555603027	-0.46855241060257	1.01076447963715	2.79911994934082	0.195483714342117	0.179300159215927	1	2009	1	14002	1.28164848685265	2.82738217711449	Mob
660	-0.0742789506912231	0.10636405646801	0.0257758628576994	-0.0697597488760948	0.184892952442169	2.34006452560425	0.103618465363979	0.325153172016144	0.065902017056942	-0.359423339366913	0.955479025840759	1.17807376384735	1.13641893863678	-0.951075494289398	-0.0577379949390888	0.59294605255127	1	2009	1	20002	3.24125506542623	2.2611582390964	Env
661	-0.0258111711591482	0.26450988650322	0.339700371026993	0.290293335914612	-0.274270862340927	-0.419069588184357	0.145163312554359	0.190434396266937	0.469045549631119	0.835877060890198	-0.0810279920697212	-0.919251084327698	0.629778206348419	0.772853910923004	1.87901473045349	0.620594501495361	1	2009	1	21005	2.43646679259837	2.2813677713275	Env
662	-0.18314029276371	-0.725555658340454	-0.108213864266872	-0.23499321937561	0.183138728141785	2.34947752952576	-0.028341218829155	-0.31185507774353	-0.554581463336945	-0.32469317317009	0.0739525035023689	1.1221296787262	0.419965326786041	2.05008387565613	0.297197729349136	0.574930965900421	1	2009	1	30005	0.636173255741596	3.96332911401987	Mob
663	0.285896569490433	0.477749317884445	-0.0729444175958633	0.268833190202713	-0.450949430465698	0.685246467590332	0.797491908073425	0.157670348882675	0.126944869756699	0.860209882259369	-0.115401513874531	1.010626912117	0.703574955463409	0.203975796699524	-0.70608377456665	0.0463675931096077	1	2009	1	19002	3.18251629918814	1.09669237583876	Env
664	0.125718384981155	0.380540579557419	-0.0796698182821274	-0.207445204257965	-0.564863204956055	1.27029740810394	0.207797572016716	0.10387359559536	-0.121514700353146	0.26750910282135	1.49705684185028	1.13514304161072	-0.626488864421844	1.24563348293304	-0.636912643909454	0.451788514852524	1	2009	1	16002	1.83403223007917	2.61443185806274	Mob
665	0.256205409765244	0.849511563777924	-0.0578269250690937	0.359301149845123	-0.716545164585114	0.744491338729858	0.390506535768509	-0.17161251604557	0.196702629327774	0.848986208438873	1.67345714569092	1.20741128921509	1.04411327838898	0.50258481502533	-0.63489705324173	0.133960694074631	1	2009	1	12002	2.83368092402816	3.79266947507858	Mob
666	0.352613747119904	0.449779719114304	0.57538628578186	-0.195310741662979	-0.343051701784134	-0.43385112285614	0.0424649827182293	0.099486917257309	-0.0346862971782684	0.511190176010132	-0.0826079323887825	-0.57002717256546	1.48853981494904	3.237309217453	-0.734927296638489	0.361239194869995	1	2009	1	14003	1.38526115939021	3.33828663080931	Mob
667	0.590897381305695	0.177370846271515	0.00301291653886437	0.370390653610229	0.394773989915848	-2.37175607681274	0.15119768679142	0.273870080709457	0.303709626197815	0.1989975720644	-0.570152103900909	1.08362472057343	0.467818558216095	1.15763521194458	0.951172769069672	0.267630606889725	1	2009	1	21010	0.360095283482224	3.09009915590286	Mob
668	0.0692276209592819	0.97629314661026	-0.0788965150713921	0.177206918597221	-0.266970247030258	1.57490015029907	0.150436118245125	0.16091226041317	0.0969443246722221	0.46747899055481	-0.901247680187225	-1.11570191383362	-0.342007398605347	1.51937460899353	0.915959477424622	0.379642754793167	1	2009	1	21011	3.70717552304268	0.0763770937919617	Env
669	0.225051209330559	0.115755550563335	-0.0413377322256565	-0.0966825038194656	-0.433036416769028	-2.14906573295593	-0.185711652040482	0.198520630598068	0.467226415872574	0.5619877576828	0.908551156520844	0.981534242630005	0.87082177400589	3.22532415390015	0.444244384765625	0.269578605890274	1	2009	1	14004	-1.06771386787295	6.43047571182251	Mob
670	0.305576413869858	0.268580615520477	0.608021318912506	0.494198888540268	-0.384679287672043	1.32497847080231	-0.189118698239326	0.217182829976082	0.0618877969682217	0.0130829392001033	-1.02156984806061	-0.907010793685913	1.74768877029419	2.84280943870544	0.025829566642642	0.17048767209053	1	2009	1	14005	2.89019895996898	2.68774713389575	Env
671	0.0224356707185507	0.622534394264221	-0.0364899784326553	0.12204571813345	-0.336532026529312	0.583863079547882	0.0914657190442085	-0.37969121336937	0.144413813948631	1.21290767192841	1.12161040306091	1.14017510414124	0.643945336341858	0.218217968940735	-0.514721512794495	0.233484819531441	1	2009	1	18003	2.28043766878545	2.60922729969025	Mob
672	0.290634304285049	0.573175311088562	0.610298633575439	0.193869635462761	-0.73190826177597	-0.218094378709793	0.187583327293396	-0.0888967365026474	-0.113798961043358	0.74246746301651	0.467070072889328	-0.786274552345276	0.797788739204407	2.39867758750916	-0.355904579162598	0.355823934078217	1	2009	1	14006	1.80115427076817	2.52135726809502	Mob
673	0.0867151916027069	0.333759605884552	-0.252828508615494	-0.435037285089493	0.289254903793335	0.797616243362427	0.241623401641846	0.111424542963505	0.515307366847992	-0.609351098537445	1.42346501350403	1.14782023429871	0.70755535364151	0.535057663917542	0.725561738014221	0.265367448329926	1	2009	1	24003	1.34385181218386	4.53946000337601	Mob
674	0.391061067581177	1.01792025566101	-0.0693101957440376	-0.101380534470081	0.284945875406265	2.1220395565033	0.301673740148544	0.497772425413132	0.372201412916183	0.602634489536285	-0.697247564792633	1.17241334915161	-1.43968391418457	0.161665692925453	-0.0585550367832184	0.220130234956741	1	2009	1	20008	5.63968832790852	-0.861407473683357	Env
675	0.182937383651733	0.530404090881348	0.776764392852783	0.119076818227768	-0.297352373600006	-1.48597490787506	-0.106135040521622	-0.501973986625671	0.0141435181722045	0.826040327548981	-1.23564684391022	0.800032675266266	0.816334843635559	2.60788750648499	1.02910184860229	0.180655688047409	1	2009	1	14014	0.238585910759866	4.01771003007889	Mob
676	0.549290597438812	0.182681530714035	0.0284979417920113	-0.253377944231033	1.16655123233795	1.68416726589203	-0.152927681803703	-0.491923123598099	0.126482799649239	-0.102440774440765	1.51513087749481	1.19273495674133	0.722475469112396	0.688265681266785	0.767793297767639	0.433225810527802	1	2009	1	24053	3.17022765427828	4.88640028238297	Mob
677	0.267940491437912	-0.0579088777303696	-0.000572462507989258	0.208268895745277	0.720531821250916	2.06575584411621	-0.318002998828888	-0.0817600190639496	0.111980713903904	-0.157066822052002	-0.769921541213989	-0.697630047798157	0.454882234334946	1.55839097499847	0.672370553016663	0.271953999996185	1	2009	1	21025	3.03112058626721	1.21809217333794	Env
678	0.128327339887619	-0.375916123390198	0.0496154353022575	-0.127176940441132	0.612097203731537	2.52718830108643	0.234766036272049	-0.221656396985054	0.188786908984184	-0.0314868837594986	2.18127012252808	1.07463216781616	0.0977116152644157	-1.82276880741119	-0.306137144565582	0.531095802783966	1	2009	1	27001	3.51564068347216	1.22470795363188	Env
679	-0.0937064662575722	0.850005507469177	0.0129859931766987	0.485742807388306	-0.0538230538368225	-0.542739748954773	0.226365625858307	0.816378355026245	0.159470349550247	0.0283325165510178	-1.36176252365112	-0.690376698970795	1.12917649745941	1.66511023044586	0.470869183540344	0.510862469673157	1	2009	1	16011	2.39987435564399	1.2130166888237	Env
680	-0.248740136623383	-0.0944988057017326	-0.271058827638626	1.5023148059845	-1.38129365444183	1.40483903884888	-0.870790362358093	0.448872208595276	0.321393936872482	0.467002391815186	1.57147943973541	1.08871269226074	1.06897068023682	-0.32886129617691	0.0693405941128731	0.0280863791704178	1	2009	1	26018	1.30612697452307	3.46964211016893	Mob
681	0.416797757148743	0.154049813747406	0.0437437146902084	-0.0542501769959927	0.612396001815796	0.787531316280365	0.196540310978889	0.232917964458466	-0.387566924095154	-0.22473555803299	-0.0265179369598627	-0.460274815559387	1.40268802642822	0.934510886669159	-0.571953177452087	0.194885417819023	1	2009	1	13014	1.97230963781476	1.27845298312604	Env
682	-0.245704531669617	0.137923792004585	0.203168109059334	-0.383943855762482	0.839668095111847	2.22590947151184	0.093529149889946	0.0375314690172672	0.26328918337822	0.166667565703392	2.01467299461365	-1.71183753013611	0.99188232421875	-1.10260689258575	0.127395361661911	0.392957776784897	1	2009	1	4002	3.73099622502923	0.319506257772446	Env
683	0.0984159037470818	0.570148944854736	0.0405883938074112	0.347036838531494	-0.681317150592804	-1.07721781730652	0.521803975105286	-0.223458141088486	0.653026282787323	0.966309487819672	-0.522434592247009	-0.782022893428802	1.1523768901825	2.36367511749268	-0.912745833396912	0.585153937339783	1	2009	1	14117	1.80049065500498	1.29884868860245	Env
684	0.0721124336123466	0.040209699422121	0.19681915640831	-0.165083959698677	0.630469441413879	2.29426145553589	0.313734620809555	-0.293383091688156	0.396227329969406	-0.0404603444039822	1.97147464752197	1.01368939876556	0.54071056842804	-1.42080700397491	-0.427402466535568	0.426690608263016	1	2009	1	4011	3.87159734964371	1.67766514420509	Env
685	0.0464860685169697	-0.183737456798553	-0.0699610114097595	0.553889036178589	-1.4394873380661	2.13073682785034	-0.217258974909782	0.13899040222168	0.0550568327307701	0.498336732387543	1.09943306446075	1.07122206687927	-0.180062308907509	0.954678356647491	0.639568388462067	0.232053399085999	1	2009	1	16013	1.74510451778769	3.58483956754208	Mob
686	0.0273983329534531	-0.881543874740601	0.0146830920130014	-0.390233844518661	0.607375144958496	2.23778486251831	0.106204807758331	0.218728512525558	0.151622518897057	-0.0419897958636284	1.96272122859955	1.07183361053467	0.600123047828674	-1.922154545784	-0.121658720076084	0.189087554812431	1	2009	1	4003	2.23911731131375	1.59086462110281	Env
687	-0.151230499148369	0.258261889219284	0.00120045780204237	0.0120539236813784	0.187669336795807	0.859352111816406	-0.193489372730255	-0.209580555558205	0.155368387699127	-0.0896609723567963	0.713642537593842	1.0675163269043	-0.194045692682266	2.49784350395203	0.484956562519073	0.30128601193428	1	2009	1	14021	1.1312307191547	4.56991323828697	Mob
688	0.00782089121639729	-0.657614886760712	-0.00236762245185673	-0.187480986118317	0.60552191734314	2.24403882026672	-0.0456286780536175	0.445801794528961	0.479715406894684	-0.181638360023499	0.155769854784012	1.15592122077942	0.565823376178741	0.210016906261444	-0.255488216876984	0.382310330867767	1	2009	1	31011	3.09047862770967	1.83204314112663	Env
689	0.44338259100914	0.466777712106705	0.284887701272964	-0.0411949977278709	0.467298597097397	2.34620428085327	0.245485156774521	-0.679885566234589	-0.00319295818917453	0.0338092893362045	-0.270847201347351	0.969765186309814	0.988258123397827	0.161014392971992	-0.291468590497971	0.300667852163315	1	2009	1	31012	3.86423965846188	1.55672191083431	Env
690	0.0407129377126694	-0.541356205940247	0.114719152450562	-0.299611300230026	0.639664351940155	2.58755970001221	-0.0664152875542641	0.375789195299149	0.242600232362747	-0.110973700881004	3.35637545585632	1.17696988582611	0.805063962936401	-1.78228414058685	-1.20268392562866	0.422513514757156	1	2009	1	27003	3.4052025899291	2.35344123840332	Env
691	0.584213495254517	0.00742354057729244	0.159168884158134	-0.300878137350082	0.827832937240601	2.24389743804932	0.213335767388344	0.0376206561923027	0.308955490589142	-0.144472807645798	1.40091061592102	0.922417163848877	1.06227588653564	-1.73780226707458	-1.14329969882965	0.406138032674789	1	2009	1	4004	4.34323529712856	0.504501700401306	Env
692	-0.0517631433904171	-0.00990615040063858	-0.0649661347270012	-0.00277162599377334	-0.0694926977157593	1.91597008705139	0.374516725540161	-0.137382462620735	0.18547660112381	0.254349082708359	0.409008920192719	1.27556002140045	0.716907560825348	0.803049027919769	0.0575358308851719	-0.101059474050999	1	2009	1	21047	2.2929708075244	3.26206136122346	Mob
693	-0.140101134777069	0.211192071437836	-0.0523240491747856	0.232706487178802	0.380522310733795	1.60765814781189	-0.0571240372955799	-1.0251452922821	-0.267631530761719	0.214215323328972	0.686092734336853	1.14280784130096	1.1734653711319	0.358613640069962	0.627919554710388	-0.237856924533844	1	2009	1	31020	0.866111371666193	3.98889914155006	Mob
694	-0.24245847761631	0.231331303715706	-0.0964162945747375	0.55483740568161	0.373046457767487	1.97480261325836	0.135392218828201	-0.927509903907776	-0.185729548335075	-0.0450989454984665	-1.79194521903992	1.15408599376678	-0.226425543427467	1.51358640193939	0.680224895477295	0.282848060131073	1	2009	1	21059	2.05504488945007	1.32952652871609	Env
695	-0.433048158884048	1.09885048866272	-0.0267632566392422	-0.341119766235352	0.236241385340691	0.424866288900375	0.119413591921329	-0.264981746673584	0.0315881967544556	0.867171406745911	1.42642903327942	1.02725458145142	-1.26980268955231	1.28765642642975	-0.214230239391327	0.260586977005005	1	2009	1	16026	1.97280540689826	2.25730711221695	Mob
696	0.195998728275299	0.784910917282104	-0.0928278118371964	0.239380970597267	-0.982615351676941	2.14603233337402	0.13680374622345	0.159102737903595	0.0666980743408203	1.0001962184906	0.946348190307617	1.14141285419464	-1.23259818553925	0.494939833879471	-0.0166758466511965	0.261062353849411	1	2009	1	12016	3.91474291682243	1.33342684619129	Env
697	0.136818960309029	0.773121476173401	-0.0174350813031197	-0.137215107679367	0.239658623933792	-0.113005854189396	-0.272311896085739	0.261400729417801	-0.173492640256882	0.47703543305397	1.90420639514923	0.885091423988342	0.504369616508484	1.32693457603455	-1.4968820810318	0.237152695655823	1	2009	1	16015	1.41172733902931	3.1237199306488	Mob
698	0.331752389669418	0.4191033244133	0.850069642066956	0.145073816180229	-0.753513336181641	-0.198891639709473	-0.216093391180038	0.0655319020152092	-0.203017741441727	0.696711122989655	-0.357000589370728	-0.569581270217896	0.554821014404297	3.01647520065308	-0.470227748155594	0.34437894821167	1	2009	1	14024	1.48110503703356	2.17448660731316	Mob
699	0.254402667284012	0.956198275089264	-0.0429233312606812	0.11851841211319	-0.0563730373978615	2.05927467346191	0.161063328385353	0.130421310663223	0.338898241519928	0.754781544208527	-2.35696029663086	1.2008615732193	-0.961581826210022	1.17419922351837	-0.522268056869507	0.475167691707611	1	2009	1	21032	5.14942977577448	-1.46574938297272	Env
700	0.0285775437951088	-1.28105247020721	0.124125204980373	-0.233819127082825	0.541796028614044	2.4232280254364	0.305579155683517	0.249188393354416	0.102160446345806	-0.181385487318039	3.28593897819519	1.17534339427948	2.00455546379089	-1.11383664608002	0.69599175453186	0.437824964523315	1	2009	1	27005	2.5162226781249	6.04799294471741	Mob
701	0.456290423870087	-0.0176465474069118	-0.0202925261110067	-0.0359859131276608	0.0432373806834221	-2.04579424858093	0.602952897548676	0.394863724708557	0.19755382835865	0.604873538017273	1.51442980766296	0.954679846763611	0.737360775470734	0.416071385145187	0.245189115405083	0.255274683237076	1	2009	1	12020	0.435327241197228	3.86773093044758	Mob
702	0.302976608276367	0.859906494617462	-0.0653029233217239	-0.094163715839386	-0.291606366634369	0.310383200645447	0.519939184188843	-0.465745389461517	-0.167907193303108	0.717408657073975	0.739926934242249	1.06598567962646	-0.0944163575768471	0.58543986082077	0.886425793170929	-0.292863100767136	1	2009	1	12024	1.33302545547485	3.18336191028357	Mob
703	0.143480867147446	0.40743151307106	-0.0106550930067897	-0.104714274406433	-0.0361527428030968	-2.05557346343994	0.158445924520493	0.0885416120290756	-0.0113380709663033	0.597019493579865	0.427146285772324	1.03976047039032	0.0553070493042469	2.95204448699951	1.1093327999115	0.223737984895706	1	2009	1	14028	-0.59977624937892	5.5835910923779	Mob
704	0.23224838078022	0.496421843767166	-0.0293721649795771	-0.297481417655945	-0.806876718997955	1.30142796039581	0.0563821233808994	-0.363115102052689	-0.123370833694935	1.12376642227173	1.18677639961243	1.1387859582901	0.159773603081703	0.553394615650177	-0.0623854994773865	0.439727187156677	1	2009	1	12026	2.0297576803714	2.97634507715702	Mob
705	0.723497807979584	0.0214310102164745	0.114700123667717	-0.000923743296880275	0.613858640193939	2.581871509552	0.229170918464661	-0.102166533470154	-0.196375623345375	-0.745611131191254	0.108316861093044	1.03090584278107	1.54211163520813	0.086178831756115	0.19300788640976	-0.272129267454147	1	2009	1	31015	2.96732371131657	2.96052105724812	Env
706	0.105461522936821	-0.216326728463173	-0.0719053000211716	0.618445694446564	-0.44476842880249	1.51336395740509	0.213802099227905	-0.639504849910736	0.705198645591736	0.727086186408997	-0.741540372371674	0.967160701751709	0.0716978907585144	0.0315494723618031	0.581643223762512	0.130130752921104	1	2009	1	19015	2.64098355174065	0.910510916262865	Env
707	0.0160168241709471	0.733678996562958	-0.058510284870863	0.0205322578549385	-0.401484608650208	1.05802977085114	-0.506412386894226	0.184892758727074	0.111185692250729	1.2944347858429	-0.840804398059845	1.06300163269043	0.930768251419067	0.0616052448749542	1.16764938831329	-0.0155704822391272	1	2009	1	19016	2.43679332360625	2.3822201192379	Env
708	0.0870335921645164	0.278774678707123	0.131912499666214	0.370871841907501	0.00344250584021211	1.3882040977478	-0.459991455078125	0.162702098488808	0.15493580698967	0.766915917396545	1.41066682338715	1.25001966953278	0.420107632875443	-0.0270059630274773	-0.101180449128151	0.0894030183553696	1	2009	1	24016	2.97420460218564	2.95260771363974	Env
709	0.205918490886688	0.100102968513966	-0.0529207922518253	0.0344279557466507	-0.507103025913239	0.79836118221283	0.251163303852081	-0.130129233002663	0.0443523339927197	0.827076613903046	-1.32835936546326	0.960675537586212	-0.839453756809235	2.5464973449707	1.17756927013397	-0.079998567700386	1	2009	1	14034	1.49125123023987	2.5169290304184	Mob
710	0.23337721824646	0.373340427875519	-0.0464505515992641	0.205240160226822	-0.755432367324829	-0.507810056209564	-0.323950260877609	0.156850203871727	0.409067541360855	0.47550505399704	-0.666502475738525	-0.611293196678162	1.64501559734344	2.88400340080261	0.401869803667068	0.181089147925377	1	2009	1	14009	0.400826517492533	3.65309312939644	Mob
711	-0.417600065469742	0.857324659824371	0.243719682097435	-0.523206949234009	-0.110936246812344	1.94894528388977	0.560020387172699	-0.466174602508545	0.156683281064034	0.579165041446686	1.05497133731842	0.990544855594635	-0.314695596694946	-0.548861145973206	0.92059326171875	-0.0905895456671715	1	2009	1	20010	2.73735092580318	2.10255271196365	Env
712	-0.068576417863369	-0.0940290614962578	0.22688452899456	0.452158331871033	0.212154284119606	1.25361251831055	-0.881656527519226	-0.132423043251038	-0.0938849970698357	-0.261362224817276	1.94772565364838	1.25137996673584	0.0316333845257759	0.961625754833221	-0.0429912433028221	-0.367031633853912	1	2009	1	28021	0.245845757424831	4.14937351644039	Mob
713	-0.117511294782162	0.515057384967804	0.0518474876880646	-0.545231640338898	0.461687654256821	0.316314846277237	0.346626371145248	0.676113247871399	0.628714084625244	-0.541840195655823	0.98635196685791	1.16069340705872	0.75582081079483	0.342469751834869	0.356549382209778	0.122599460184574	1	2009	1	24058	1.91437740623951	3.6018853187561	Mob
714	-0.0809955447912216	0.00223084702156484	0.0151560800150037	0.804698526859283	0.228648811578751	1.47561466693878	-1.09002208709717	0.203542739152908	0.122290283441544	0.744263350963593	1.2602573633194	1.1812310218811	0.0626281201839447	-0.155313655734062	9.89720283541828e-05	-0.194296523928642	1	2009	1	25009	2.2311311501544	2.34890182167874	Mob
715	0.227272257208824	0.291039049625397	-0.189416199922562	1.4347757101059	-0.879922568798065	-0.606989681720734	-0.176381796598434	-0.189463138580322	0.0865443721413612	0.158594712615013	1.82543385028839	1.11699175834656	0.843286097049713	-0.161920130252838	1.06370913982391	-0.184852689504623	1	2009	1	5009	-0.0287999734282494	4.68750071525574	Mob
716	0.192758664488792	0.22728456556797	-0.00995243992656469	0.526461899280548	-0.851751089096069	1.68458259105682	-0.157977685332298	-0.79347836971283	-0.239487633109093	0.792240023612976	0.216736406087875	1.01128911972046	-0.4139124751091	0.815792083740234	0.326140433549881	0.578073263168335	1	2009	1	12031	1.94875378999859	1.95604556798935	Mob
717	0.272719830274582	0.963589310646057	-0.0407309420406818	0.116688214242458	-0.0698834732174873	-3.34220933914185	0.15494729578495	0.305669784545898	0.303857415914536	0.61781257390976	-0.978033542633057	1.02804338932037	0.253099590539932	2.78023481369019	1.08701777458191	0.326487302780151	1	2009	1	14079	-0.391052026301622	4.17036202549934	Mob
718	0.213310673832893	0.0997892469167709	0.040943555533886	1.55224442481995	-0.428167641162872	-0.252196907997131	0.431529223918915	0.43510490655899	0.380516469478607	-0.696465790271759	1.42157816886902	-1.35376834869385	1.49977135658264	-0.660482168197632	0.512985169887543	0.282856822013855	1	2009	1	10007	2.0594649836421	1.42008417844772	Env
719	0.107465110719204	-0.113756939768791	-0.0871849879622459	0.88611227273941	-0.66269314289093	1.63565242290497	-0.20340071618557	-0.0867095813155174	-0.0630398467183113	1.23411417007446	-0.219446569681168	0.99833869934082	1.58886444568634	0.00317767448723316	0.161115109920502	0.181058168411255	1	2009	1	19022	2.82761693000793	2.53204935975373	Env
720	0.207807898521423	0.715414941310883	-0.079832598567009	0.254700928926468	-0.284592002630234	0.274910569190979	-0.132748961448669	0.153178468346596	0.553704440593719	0.595289051532745	-0.450998872518539	-0.690584361553192	0.33332160115242	2.35013580322266	-0.222171798348427	0.260343283414841	1	2009	1	14038	2.51817601919174	1.31970237195492	Env
721	0.711110055446625	0.0153995305299759	0.0527267716825008	-0.00306297722272575	0.659583806991577	1.06221866607666	-0.111653178930283	0.0981283038854599	-0.195965528488159	-0.188239216804504	-0.478634148836136	-0.794954419136047	0.658577024936676	1.20856261253357	1.18413627147675	0.49676126241684	1	2009	1	21068	2.59700749558397	1.77768734097481	Env
722	0.137129738926888	0.701477110385895	-0.0574042126536369	0.106082551181316	-0.452369421720505	0.896308243274689	-0.173027083277702	0.0382216572761536	-0.0160632506012917	0.777645349502563	-0.789124965667725	1.10837781429291	1.34005129337311	0.0181718617677689	0.217148289084435	0.260766446590424	1	2009	1	19028	2.21876712888479	1.89462429285049	Env
723	0.532033085823059	0.206426024436951	0.440856277942657	-0.00472629722207785	1.06897985935211	2.31615042686462	0.137968480587006	-0.176675081253052	-0.228606387972832	-0.200658977031708	-0.413087457418442	1.01920580863953	1.53551864624023	0.185291662812233	0.264153003692627	0.428970664739609	1	2009	1	31035	4.52071807626635	2.59108166396618	Env
724	0.753483593463898	-0.00694157043471932	-0.0480151697993279	-0.209827825427055	0.977666735649109	2.42197823524475	-0.0477270297706127	-0.755251526832581	0.0384664610028267	-0.431048661470413	0.00702328840270638	1.10700166225433	0.595746755599976	0.13966266810894	0.348879039287567	0.433938294649124	1	2009	1	31036	3.126721536275	2.19831341365352	Env
725	-0.185863196849823	0.585803687572479	-0.00615685060620308	-0.166031152009964	-0.243726387619972	0.89294707775116	-0.2501620054245	0.239719957113266	0.0412450209259987	0.712644338607788	1.29760301113129	1.16285085678101	1.0084331035614	0.106137551367283	-0.377103239297867	0.487783342599869	1	2009	1	18005	2.1082038320601	3.19792128354311	Mob
726	-0.161631882190704	0.156665235757828	-0.146002069115639	-0.35442841053009	0.922524571418762	1.82578670978546	-0.358461320400238	-0.100027404725552	0.206272602081299	-0.254844427108765	1.281898021698	1.05231606960297	1.01500856876373	-0.0275506526231766	0.3764588534832	0.5323606133461	1	2009	1	13025	2.26821421831846	3.69813086092472	Mob
727	0.0445767045021057	-0.110308416187763	-0.121368564665318	-0.207595407962799	0.742684304714203	1.44944190979004	0.0239643473178148	-0.155383661389351	-0.240181162953377	-0.441345691680908	-0.196651443839073	0.914114713668823	1.00563848018646	1.71751379966736	1.2465888261795	0.10962963104248	1	2009	1	21072	1.09411399252713	4.68720437586308	Mob
728	-0.0251170005649328	-0.0566878207027912	-0.0924250036478043	0.230939835309982	-0.465976685285568	1.67447328567505	0.0569120831787586	-0.0316825658082962	0.0336312837898731	-0.184990301728249	0.35594767332077	1.24999725818634	0.303983956575394	0.90260773897171	0.378905266523361	-0.0498044341802597	1	2009	1	21073	1.08927267603576	3.19144189357758	Mob
729	0.197684496641159	0.0727199539542198	-0.210325345396996	-0.532446026802063	0.880200445652008	1.56923317909241	-0.45667353272438	-0.0331831462681293	-0.20371113717556	-0.25424000620842	1.3393052816391	1.0914831161499	0.656756222248077	-0.0433913581073284	1.54898750782013	0.0415443368256092	1	2009	1	13028	1.07080321758986	4.59314076974988	Mob
730	0.245656326413155	-0.9040407538414	0.0488948374986649	-0.15928216278553	0.437004148960114	1.79404008388519	0.286696970462799	-0.325268566608429	0.300544202327728	-0.0677013024687767	2.67496109008789	1.11208117008209	1.56221354007721	-1.42692685127258	1.17554664611816	0.50148618221283	1	2009	1	27008	2.15802996605635	5.09787559509277	Mob
731	0.233211264014244	-0.528883278369904	0.00393625814467669	-0.321320533752441	0.778619527816772	-0.800960063934326	0.467435717582703	0.885263085365295	-0.445992648601532	-0.536255717277527	1.88207447528839	0.967106878757477	0.311316072940826	0.359845817089081	0.354153782129288	0.165486991405487	1	2009	1	12081	-0.0994593976065516	3.87449702620506	Mob
732	0.0455383993685246	-0.138746678829193	-0.116364598274231	0.495317578315735	-0.611135065555573	2.38855528831482	0.505344867706299	0.00764503702521324	0.0564777515828609	0.110846109688282	-0.0635510757565498	1.24206101894379	-0.231503874063492	0.98399144411087	0.300915360450745	0.288302540779114	1	2009	1	21081	3.03178123012185	2.23191287368536	Env
733	-0.00322911026887596	0.568938970565796	0.0345385521650314	0.502450227737427	-0.494632959365845	-0.387945920228958	0.106231942772865	0.652370989322662	0.609265744686127	0.199709057807922	-0.535903334617615	-0.522289991378784	0.673870205879211	1.64083397388458	0.189075365662575	0.578861117362976	1	2009	1	16043	2.36655861255713	1.44558621942997	Env
734	0.0824216529726982	-0.331308722496033	0.0731729790568352	0.0320621840655804	0.928497910499573	2.58097791671753	0.350103229284286	-1.06876254081726	0.499861270189285	-0.267187893390656	1.93568170070648	0.99417370557785	0.803228139877319	-1.15997624397278	0.365447849035263	0.19234724342823	1	2009	1	27009	3.07218522951007	2.93855515122414	Env
735	-0.0455436781048775	-1.00545167922974	0.0716507136821747	-0.13820044696331	0.882375955581665	2.86035299301147	0.100211210548878	0.0173240639269352	0.257767647504807	-0.180430039763451	3.66114187240601	1.17759931087494	1.07142472267151	-1.4591212272644	0.13279190659523	0.35802549123764	1	2009	1	27010	3.1780822314322	4.58383658528328	Mob
736	0.0709546580910683	-0.0483307540416718	0.0324769206345081	-0.262070864439011	0.462798446416855	1.03507578372955	-0.190181136131287	-0.120718903839588	-0.0388266108930111	-0.523064196109772	1.48383808135986	1.02387189865112	-0.0972865223884583	1.52352452278137	0.730786085128784	-0.304369658231735	1	2009	1	21086	0.113743685185909	4.66473406553268	Mob
737	0.421145081520081	0.59858113527298	-0.00460698129609227	-0.149049699306488	0.181844636797905	0.790999174118042	0.143469154834747	1.48580753803253	0.0446827746927738	0.360616862773895	-0.730206787586212	-0.751314640045166	0.909627139568329	-0.194316312670708	-0.122689552605152	0.369287520647049	1	2009	1	22009	4.24277719808742	-0.888900153338909	Env
738	0.485286325216293	0.350617736577988	-0.00499249808490276	-0.0788643807172775	0.843415021896362	1.62358057498932	0.0174628924578428	-0.279481381177902	-0.353283733129501	-0.387403547763824	-0.0987685173749924	-0.519826292991638	0.858314692974091	0.467658907175064	1.4151839017868	-0.108772166073322	1	2009	1	13032	2.10756484419107	2.12256269156933	Mob
739	0.135549008846283	-0.106071569025517	-0.139950543642044	0.151953160762787	-0.693635761737823	1.49800646305084	0.0915587842464447	-0.290443181991577	-0.310895174741745	0.138558104634285	1.33981502056122	1.15627002716064	-0.742149710655212	2.15547466278076	0.689848244190216	0.460991382598877	1	2009	1	14049	0.935620673000813	4.59925824403763	Mob
740	0.292658567428589	1.27818202972412	-0.0345101691782475	0.27647539973259	-0.185713112354279	-0.957394003868103	0.128412589430809	0.556299805641174	0.0293921940028667	0.628313601016998	-0.800238251686096	-0.578772127628326	1.69558429718018	1.50434255599976	-0.57820338010788	0.356871575117111	1	2009	1	16045	2.36898847669363	1.24271309375763	Env
741	-0.161288186907768	-0.31079363822937	-0.0910184159874916	0.437352657318115	-0.634963870048523	2.09116148948669	0.29995784163475	0.110056824982166	0.146162822842598	0.257589906454086	-0.837564885616302	1.17824900150299	0.959651947021484	0.982720553874969	0.236172035336494	0.291127860546112	1	2009	1	21087	2.43534529209137	2.51922865211964	Mob
742	0.21249184012413	-0.409297853708267	0.568528056144714	-0.0730210989713669	0.700678408145905	2.17627596855164	0.173270374536514	0.486311703920364	-0.0302536357194185	0.138432964682579	0.0779182761907578	0.737572133541107	0.427956312894821	-1.34142506122589	-0.26722839474678	0.516470193862915	1	2009	1	27011	4.45988692156971	-0.365206733345985	Env
743	0.398472338914871	-0.151413068175316	0.074414849281311	0.124703727662563	0.719032347202301	0.139700263738632	-0.131668999791145	-0.300302505493164	-0.101719737052917	-0.377121210098267	1.27443444728851	1.0029444694519	0.283563435077667	1.39509391784668	0.457848101854324	0.208603098988533	1	2009	1	21089	0.602701105177402	4.41388437151909	Mob
744	-0.136815816164017	-0.439131319522858	-0.218737110495567	-0.0868355333805084	0.482979357242584	2.84651112556458	0.240463599562645	-0.991761565208435	-0.162223905324936	-0.043259609490633	1.1927752494812	0.930960714817047	0.866514921188354	0.128248915076256	-0.168235778808594	0.791288435459137	1	2009	1	7048	2.28247765824199	2.95026402175426	Mob
745	0.102922633290291	0.638344287872314	-0.0515168942511082	-0.2152299284935	-0.200842976570129	0.462481647729874	0.539878249168396	0.176465049386024	-0.30377608537674	0.0219622515141964	0.761156022548676	1.10353577136993	0.557991325855255	1.02526748180389	0.679628312587738	0.281580954790115	1	2009	1	16046	1.45226918905973	4.1275789141655	Mob
746	0.0223636031150818	0.236917272210121	-0.094075120985508	0.451803147792816	-0.430922627449036	1.27794516086578	0.00337415817193687	-0.0730739012360573	-0.00404443964362144	0.477860867977142	-0.45670747756958	-1.00503861904144	0.68258935213089	2.91184139251709	0.277322977781296	0.306013226509094	1	2009	1	14052	2.17416134732775	2.41000762581825	Mob
747	-0.0382957272231579	0.25924813747406	-0.184188082814217	-0.00683026295155287	1.00959420204163	1.68241631984711	0.16808457672596	-1.28441143035889	-0.520606756210327	0.15315979719162	0.912050187587738	1.11223697662354	1.1174019575119	-0.370251446962357	0.47638475894928	0.30926850438118	1	2009	1	31041	1.54743927810341	3.2478224337101	Mob
748	0.612804591655731	0.48670506477356	-0.0441610403358936	-0.340710163116455	0.625579118728638	1.93154430389404	-0.410471677780151	-0.382729917764664	-0.358353555202484	-0.104816734790802	0.0969475507736206	1.06969606876373	1.52713489532471	0.139307707548141	0.558390319347382	0.162891209125519	1	2009	1	31042	2.17828119918704	3.39147654175758	Mob
749	0.137864872813225	0.411092907190323	0.381517857313156	0.359488874673843	-0.56806892156601	-0.812483727931976	0.556343197822571	-0.413098335266113	0.160944104194641	0.897654294967651	-1.27312684059143	-0.671120584011078	1.41734635829926	2.66119384765625	0.20369990170002	0.360997051000595	1	2009	1	14018	1.47225217521191	2.33799268305302	Mob
750	0.790837109088898	0.43692809343338	-0.0456383004784584	1.10764765739441	0.0892392545938492	-0.226522445678711	0.519139468669891	-0.130921885371208	0.0857029855251312	0.712863028049469	0.461076498031616	0.913558006286621	-0.300329297780991	-0.444573670625687	1.15959858894348	0.0122696403414011	1	2009	1	20069	3.35154460556805	1.78933012485504	Env
751	-0.0344791784882545	0.346567124128342	-0.0161664038896561	0.0125647513195872	0.158759385347366	0.197734236717224	0.000786012038588524	0.0680083781480789	0.940396308898926	0.991240799427032	0.900016486644745	1.13567614555359	0.586106359958649	0.30369770526886	-0.379547506570816	-0.173749715089798	1	2009	1	18019	2.49166169855744	2.54594919085503	Mob
752	0.379669308662415	0.310798317193985	0.0173798240721226	-0.147599846124649	-0.254476130008698	0.921783089637756	0.67554122209549	1.2992354631424	0.586881816387177	0.275699585676193	-0.748259425163269	-0.686891615390778	0.891762495040894	0.560118556022644	-0.540841341018677	0.488554090261459	1	2009	1	24019	4.55346674099565	-0.524111330509186	Env
753	0.141501531004906	0.379829257726669	0.0114150308072567	0.670897781848907	-1.29432046413422	1.19283711910248	-0.0537420213222504	-0.151493072509766	0.0428557693958282	1.5082710981369	-0.250168472528458	0.952183723449707	0.962323009967804	0.224499195814133	0.261292576789856	0.0419670827686787	1	2009	1	19042	2.49001911282539	2.15013003349304	Env
754	0.774451971054077	0.171652615070343	0.0339413210749626	0.224268972873688	0.344185292720795	-2.42673373222351	0.0762352496385574	1.16638374328613	0.383717656135559	0.106585964560509	0.153686806559563	-0.792087614536285	1.54038369655609	1.46288228034973	0.186657339334488	0.790495693683624	1	2009	1	16075	1.64518474787474	2.55152250826359	Mob
755	0.0173505190759897	-0.691561460494995	0.19149062037468	-0.278032749891281	0.930639624595642	2.21312427520752	0.153357118368149	0.173127427697182	0.250383228063583	-0.159306436777115	3.57783603668213	1.10754179954529	1.34627890586853	-1.40884244441986	-0.311406701803207	0.158706933259964	1	2009	1	27012	2.95927909947932	4.31140759587288	Mob
756	0.693619310855865	1.03578495979309	0.00530230021104217	0.275760382413864	0.0582971163094044	-2.12386417388916	0.206678569316864	0.610557675361633	0.336152970790863	0.274771809577942	0.402172356843948	0.999637126922607	0.50920844078064	0.0411413460969925	0.677270948886871	0.128038480877876	1	2009	1	20048	1.50109940161929	2.62943021953106	Mob
757	0.0843372195959091	0.000600707251578569	0.0560165233910084	1.64527916908264	-0.533085286617279	-0.275413304567337	0.39124858379364	0.225857138633728	0.654521942138672	1.20926594734192	-0.358513951301575	-0.681955695152283	1.20575356483459	-0.41449910402298	-0.17438080906868	0.428627461194992	1	2009	1	10013	3.88725610123947	-0.423595994710922	Env
758	0.00352810649201274	0.0424679517745972	0.0556635484099388	-0.385160803794861	0.63222348690033	1.81627833843231	0.131730079650879	-0.0669063702225685	0.364832162857056	-0.172859624028206	1.62850761413574	1.11497259140015	-0.240759089589119	0.359446078538895	-0.748069822788239	0.293464481830597	1	2009	1	7115	2.71526135830209	2.11409737169743	Env
759	0.187626913189888	0.237363487482071	-0.071057066321373	0.739516019821167	-0.686978399753571	0.776992499828339	-0.422631174325943	-0.775867819786072	0.349585592746735	1.02005314826965	1.10054671764374	0.984417676925659	0.885999143123627	-0.125274628400803	0.512439072132111	-0.0808136314153671	1	2009	1	19034	1.27378956973553	3.35812798142433	Mob
760	0.187212005257607	0.163616195321083	-0.0660272836685181	-0.278366446495056	0.347790598869324	-1.37985634803772	0.0533664263784885	0.00224982318468392	-0.0536196231842041	0.683431088924408	1.80365908145905	0.945719182491302	0.55472594499588	2.15714335441589	-1.51699233055115	0.0907246470451355	1	2009	1	14058	-0.249478916404769	3.94425523281097	Mob
761	0.410029113292694	0.0346441492438316	-0.0433681719005108	1.08880770206451	-0.691363036632538	-0.663035809993744	0.000180151051608846	0.260599195957184	0.32416033744812	-0.41320812702179	1.63000273704529	0.99696159362793	1.37650787830353	0.0476261526346207	-0.133224934339523	-0.238658383488655	1	2009	1	5017	0.0687871200207155	3.91787342727184	Mob
762	0.338937163352966	-0.134979724884033	0.0233914945274591	0.0241490602493286	1.06323516368866	-0.987658798694611	0.381623148918152	0.29488068819046	0.3226418197155	0.0158167090266943	1.09242129325867	0.992571175098419	0.265697777271271	0.6443692445755	-0.321801841259003	0.141356095671654	1	2009	1	12043	1.48339281976223	2.67325764894485	Mob
763	-0.0250567272305489	0.325579077005386	0.309545606374741	-0.0513194054365158	-0.101173505187035	0.677517831325531	-1.11486947536469	0.669702351093292	0.114949926733971	-0.219477191567421	1.94427466392517	1.03485155105591	1.18469655513763	-0.492051839828491	0.571187734603882	-0.319659799337387	1	2009	1	19038	0.265738688409328	4.2429586648941	Mob
764	0.0346171967685223	0.381346821784973	0.0050645200535655	-0.101299628615379	0.719060301780701	2.22388195991516	0.125849336385727	-0.210077315568924	-0.182776659727097	0.174215137958527	0.350244641304016	1.0587592124939	0.338114112615585	0.388514071702957	0.309687227010727	0.0288005266338587	1	2009	1	31054	3.19868219736964	2.44531926512718	Env
765	-0.257109820842743	0.0160555280745029	-0.0321185067296028	1.11191201210022	-1.61892759799957	1.02719581127167	-0.500640213489532	0.0270604211837053	0.298627376556396	0.575194597244263	1.71336209774017	1.06042408943176	1.00941848754883	-0.327838599681854	0.398496806621552	-0.0283626820892096	1	2009	1	26042	0.618886925280094	3.85386288166046	Mob
766	0.490041136741638	-0.312676697969437	0.0206716135144234	0.770443081855774	-0.230906888842583	0.301895320415497	0.277275592088699	-0.479564994573593	0.93426525592804	1.20409858226776	-0.0521977283060551	-0.540961146354675	1.06744575500488	-0.390265434980392	0.460458427667618	0.232872501015663	1	2009	1	10015	3.20841450244188	0.544479873031378	Env
767	0.044935829937458	1.04445028305054	0.239105373620987	-0.217095628380775	0.144124865531921	1.01443707942963	0.246259957551956	0.537264287471771	0.234277009963989	0.869461536407471	-0.990491628646851	1.0227906703949	0.0879134982824326	-0.260461151599884	0.265415847301483	0.307136535644531	1	2009	1	20064	4.46435713022947	0.125167235732079	Env
768	0.106376439332962	0.710963189601898	0.173050284385681	0.0352359674870968	-0.278690874576569	1.3658252954483	0.31218284368515	-0.0415337905287743	-0.132072612643242	0.301164984703064	1.02854681015015	1.09387171268463	-1.71950042247772	1.0037534236908	0.700289964675903	-0.042167454957962	1	2009	1	16059	2.51033427193761	2.10696148872375	Env
769	0.658454895019531	-0.0548598617315292	0.0423655658960342	-0.432392716407776	0.613206148147583	0.932478368282318	0.0080977426841855	-0.0839019119739532	-0.4392129778862	-0.196456730365753	-0.624151110649109	0.759326815605164	0.563994765281677	1.12333691120148	0.900990664958954	0.224258109927177	1	2009	1	21107	1.27203663159162	2.72349804639816	Mob
770	0.235223606228828	0.780231416225433	-0.0382113233208656	-0.170806750655174	-0.53400731086731	-0.706860244274139	0.449886351823807	-0.33687162399292	0.134555816650391	1.12805676460266	0.707964599132538	0.988039195537567	0.397010803222656	0.666398227214813	1.03650736808777	0.0909005776047707	1	2009	1	12047	1.03209728002548	3.79592019319534	Mob
771	0.168615505099297	0.104495018720627	-0.00091976800467819	-0.0146939177066088	0.21568375825882	-1.42113220691681	0.388987123966217	0.236000418663025	0.26155099272728	0.175668060779572	0.211303010582924	0.870553374290466	0.704724311828613	1.62611889839172	-0.345963031053543	0.516679525375366	1	2009	1	16068	0.630934510962106	3.06673656404018	Mob
772	0.156061068177223	0.382556140422821	-0.0382183864712715	0.738575756549835	0.299301326274872	1.26365923881531	0.143326818943024	-0.927226006984711	0.257367074489594	0.106748022139072	-1.40354216098785	0.978751957416534	0.266990959644318	1.21794414520264	0.258963882923126	0.453808456659317	1	2009	1	21112	2.83595950901508	1.31910878419876	Env
773	0.061145942658186	0.864050328731537	0.0433665029704571	-0.399612277746201	-0.0926023051142693	0.115891061723232	0.132871016860008	0.268393963575363	-0.0053462409414351	0.827477157115936	1.10560548305511	1.01727569103241	-0.897491097450256	2.25114011764526	0.626338005065918	0.0318925939500332	1	2009	1	14065	1.84752774378285	4.10286819934845	Mob
774	-0.977755069732666	-0.0737218260765076	0.117592692375183	-0.0466840974986553	0.745700478553772	1.96258497238159	0.177343532443047	-0.674425005912781	0.345937341451645	-0.265737563371658	1.18644201755524	0.831477522850037	-0.229366883635521	0.537397980690002	-0.171122506260872	0.513548731803894	1	2009	1	7077	1.82438418641686	2.15482813119888	Mob
775	-0.122575253248215	-0.182693481445312	-0.271202176809311	1.37435925006866	0.0349695645272732	1.0937374830246	-0.927178561687469	0.244284778833389	-0.209924101829529	0.0445513278245926	2.02112603187561	1.01170241832733	1.03589689731598	-0.574594974517822	-0.14935228228569	0.102244652807713	1	2009	1	25015	1.18057348206639	3.34477809071541	Mob
776	-0.0275353118777275	0.159203305840492	0.019674114882946	-0.429058343172073	0.63249284029007	1.56237781047821	0.0784962922334671	-0.293046087026596	0.365406483411789	-0.189075201749802	1.80728459358215	1.18975830078125	-0.658502042293549	0.77657687664032	0.131029218435287	0.184956505894661	1	2009	1	24026	2.06389240920544	3.24614694714546	Mob
777	0.461231529712677	0.309357792139053	-0.00720836175605655	-0.187500923871994	0.406349450349808	1.87248969078064	1.26798713207245	-0.127106189727783	0.0300997719168663	0.0688341557979584	-0.287030875682831	1.06705439090729	-1.164506316185	-0.112740308046341	1.00537836551666	0.0916976109147072	1	2009	1	20117	4.18623165832832	0.508155256509781	Env
778	0.0647968128323555	0.341787397861481	0.0255039986222982	0.29397252202034	-0.191847532987595	1.0103839635849	-0.30361744761467	0.200998052954674	0.304840356111526	0.387633949518204	-0.877618908882141	-0.768663644790649	1.27032244205475	2.8472044467926	-0.803099393844604	0.343878835439682	1	2009	1	14071	2.4783309083432	1.66814494132996	Env
779	0.204658195376396	0.150947660207748	-0.0751321911811829	-0.134159475564957	0.867876946926117	1.89411103725433	-0.237844586372375	0.0944685190916061	0.239269405603409	-0.365650832653046	1.39811623096466	1.07598257064819	1.2327526807785	-0.13064132630825	-0.301063984632492	0.329877376556396	1	2009	1	13046	2.96842205524445	3.27514617145061	Mob
780	0.0709434077143669	-0.225137934088707	0.0207693949341774	0.167852491140366	0.34709757566452	0.309829443693161	0.123385280370712	-0.885634779930115	0.155589774250984	-0.0268395747989416	1.72933971881866	1.20302772521973	0.334169238805771	1.13090407848358	0.748937904834747	0.0200962293893099	1	2009	1	21124	0.0779513083398342	5.14637866616249	Mob
781	0.0105099622160196	0.397557109594345	-0.0578302592039108	0.383780032396317	0.31143045425415	1.63022077083588	0.292285680770874	-0.927282094955444	0.551052808761597	-0.158123597502708	-1.59629786014557	1.01996564865112	0.128892809152603	1.22453820705414	0.601264238357544	0.304593831300735	1	2009	1	21127	2.73819469846785	1.37836304306984	Env
782	-0.0584346055984497	0.0859996899962425	0.0579990744590759	0.458633303642273	0.244359314441681	0.4240862429142	0.357877314090729	-0.789200782775879	0.239439740777016	-0.101239770650864	0.283259719610214	1.1023131608963	0.869957506656647	1.08855056762695	0.555396914482117	-0.0828279331326485	1	2009	1	21129	0.836691588163376	3.89947786927223	Mob
783	0.351775825023651	0.746194064617157	-0.0323723368346691	0.279544919729233	-0.162988692522049	-1.17698621749878	0.294447094202042	1.78671336174011	0.507118105888367	0.177211031317711	0.266687452793121	1.14142107963562	0.0768594220280647	-0.457142174243927	1.16707909107208	0.0728301256895065	1	2009	1	20193	2.84348728135228	2.19490487128496	Env
784	-0.0167723372578621	0.021582568064332	0.215977936983109	-0.46890452504158	0.3956658244133	2.28030681610107	0.266446471214294	-0.261345833539963	0.241668373346329	-0.0530766621232033	1.36593377590179	0.893961787223816	0.579249501228333	-0.612985849380493	-0.139312505722046	0.271746397018433	1	2009	1	20198	2.89329502917826	2.0868467092514	Env
785	0.435069888830185	0.181041479110718	0.0665407553315163	-0.405279576778412	0.767383277416229	0.0431755259633064	-0.0951682701706886	1.01811563968658	0.292180955410004	0.46240496635437	0.129913166165352	1.09648609161377	0.0193985719233751	0.163543581962585	-0.293565571308136	0.163554653525352	1	2009	1	20212	2.92901929467916	1.11577584035695	Env
786	-0.063078336417675	0.333282202482224	0.0432713441550732	-0.221328064799309	0.888045251369476	0.115267679095268	0.79534786939621	1.11751651763916	0.486830741167068	0.129606813192368	0.752622961997986	0.870786786079407	-0.454136431217194	-0.369310259819031	0.259125679731369	0.136054292321205	1	2009	1	20213	3.76081630960107	1.05908873677254	Env
787	0.242597013711929	0.576289713382721	-0.0820959508419037	0.395920872688293	-0.645689010620117	-0.241589620709419	-0.180389255285263	0.236691489815712	-0.237652778625488	0.719339370727539	-0.223590016365051	-0.592957437038422	0.969976305961609	3.0049786567688	-0.647901475429535	0.578593194484711	1	2009	1	14007	1.36201503872871	2.5105060338974	Mob
788	0.216405481100082	0.558467626571655	0.679486632347107	0.142600253224373	-0.638612866401672	-0.166795060038567	-0.263460636138916	-0.430511653423309	0.00460729422047734	0.827178835868835	-0.449292004108429	-0.57269424200058	1.36447465419769	2.82630515098572	-0.111625231802464	0.615921854972839	1	2009	1	14077	1.54528776230291	3.05716832727194	Mob
789	0.94403487443924	-0.459920048713684	-0.0178143605589867	-0.0468877255916595	1.23573982715607	0.997975766658783	0.699451506137848	0.752927124500275	0.620359063148499	0.226499244570732	-0.975271701812744	1.16328299045563	-0.040038138628006	0.282091498374939	-0.666375696659088	0.0115209519863129	1	2009	1	20253	4.96388622373343	-0.236311048269272	Env
790	0.0808714181184769	0.415020495653152	-0.0874092131853104	0.828495264053345	0.28254023194313	2.02969574928284	0.0412830971181393	-1.14385795593262	-0.196558892726898	-0.251127630472183	-1.6407790184021	0.904376327991486	0.310218900442123	1.47512984275818	0.518719911575317	0.232317477464676	1	2009	1	21139	2.23127004131675	1.56766596436501	Env
791	0.0557875633239746	0.337913691997528	-0.187218889594078	0.746726095676422	0.567403316497803	3.60619497299194	1.1962982416153	-0.878721415996552	0.463137477636337	0.51947146654129	0.250008344650269	1.05381989479065	-2.90521478652954	-0.043782152235508	0.54746401309967	-0.0101515417918563	1	2009	1	20305	6.41684097889811	-1.09770468622446	Env
792	0.856031358242035	-0.198619484901428	0.0589269697666168	-0.502888679504395	0.767925918102264	-0.337549537420273	-0.0822283402085304	0.763247787952423	0.385825842618942	0.0515951365232468	-0.0542626827955246	-0.430956721305847	0.847738862037659	0.739432096481323	0.384650111198425	0.397961497306824	1	2009	1	20326	2.16022846847773	1.48660166561604	Env
793	-0.421621561050415	0.483528852462769	-0.0857445597648621	0.38494747877121	0.00822820514440536	2.54631185531616	0.660940766334534	-0.66492486000061	-0.255964696407318	0.121749646961689	1.01904189586639	1.05137550830841	0.487412571907043	-0.512635111808777	0.982721626758575	0.266996294260025	1	2009	1	20327	3.04444742202759	3.02791649103165	Env
794	0.170010566711426	0.0637079104781151	0.0624592825770378	-0.54805725812912	0.727334797382355	0.665724396705627	-0.141228467226028	1.24574315547943	0.259865373373032	-0.105277962982655	-0.210008934140205	0.890080809593201	0.38200443983078	-0.114515841007233	0.954450607299805	-0.0736348628997803	1	2009	1	20330	2.32664693146944	1.90201108157635	Env
795	0.0108480714261532	0.473006695508957	-0.0241903327405453	0.324639618396759	-0.103509373962879	1.57684803009033	0.400457203388214	1.68820357322693	0.0837079808115959	0.014786696061492	-1.09679472446442	1.20011961460114	-0.183967620134354	0.0963870137929916	0.365722924470901	0.252555638551712	1	2009	1	20333	4.69735380075872	0.381467208266258	Env
796	0.311119616031647	0.24347385764122	-0.0233041048049927	0.443943858146667	0.438799530267715	1.77140605449677	0.101710751652718	-0.0957251116633415	0.373443514108658	0.165217205882072	-1.5423811674118	-1.06778848171234	0.279030680656433	1.57051777839661	1.1425017118454	0.345605790615082	1	2009	1	21141	4.07569096237421	0.381880521774292	Env
797	0.477524399757385	-0.478799849748611	0.0493534058332443	0.429046213626862	0.383894294500351	-0.743646323680878	-0.0120962020009756	1.27712905406952	0.364682465791702	0.180504128336906	0.269926965236664	1.17060732841492	0.188685700297356	-0.223426833748817	0.480687439441681	0.0515972040593624	1	2009	1	20336	1.97918879054487	1.8864805996418	Env
798	0.0757497400045395	0.132974579930305	-0.0862623900175095	-0.16955828666687	0.343011766672134	0.572371363639832	0.0368746072053909	0.215957581996918	0.412748456001282	0.69525134563446	-0.472247958183289	0.884102880954742	0.369803220033646	2.38904285430908	-1.06699454784393	-0.267190784215927	1	2009	1	14080	1.96192798018456	2.10370644927025	Mob
799	0.280666470527649	0.20798160135746	0.0337065346539021	-0.0891015231609344	-0.0253803618252277	1.2297238111496	0.649413287639618	1.11593878269196	0.217478767037392	0.29738113284111	-0.781149744987488	-0.873667359352112	0.453456878662109	0.70921528339386	0.180825963616371	0.345083504915237	1	2009	1	24031	4.26289200782776	-0.311318978667259	Env
800	0.31687980890274	-0.117186404764652	0.0502307415008545	-0.337784767150879	0.547149121761322	0.317146331071854	0.574799716472626	0.635584056377411	0.207412213087082	-0.218529492616653	1.54630625247955	0.887589037418365	0.232898011803627	-0.27092519402504	-0.274239242076874	0.164272457361221	1	2009	1	20364	2.13997378200293	2.12162886559963	Env
801	0.374070435762405	-0.0866376087069511	0.0600409731268883	-0.580535888671875	0.854168653488159	1.09403932094574	0.178283587098122	1.02663624286652	0.0239308178424835	-0.213273301720619	1.32375371456146	0.946538031101227	-0.0347919911146164	0.19372071325779	-0.55704528093338	-0.071910485625267	1	2009	1	20407	2.6588127464056	1.87217518687248	Env
802	0.012084255926311	0.995999574661255	0.78780072927475	1.88054656982422	-0.649121105670929	2.1898889541626	0.293471068143845	-0.936615884304047	0.118058890104294	1.04740762710571	-0.866664111614227	1.26079225540161	-1.78601896762848	0.0459642484784126	0.31486502289772	0.21611113846302	1	2009	1	20402	5.95563181769103	-1.03106155246496	Env
803	0.0869144201278687	0.822024405002594	-0.0737537667155266	0.425938725471497	-0.531682074069977	0.380592614412308	0.203926011919975	0.373951196670532	0.348280817270279	0.773215651512146	1.59940814971924	1.07544457912445	0.104267083108425	0.144808515906334	-0.299906104803085	0.345987945795059	1	2009	1	18014	3.15539594739676	2.62402222305536	Env
804	0.393622636795044	1.22851669788361	-0.099801704287529	0.216826438903809	-0.0768773928284645	2.31675362586975	-0.0695678889751434	0.366632461547852	-0.0550839453935623	0.214403927326202	-0.347079873085022	1.34892964363098	-1.30716979503632	0.269971519708633	-0.718423426151276	-0.0184587929397821	1	2009	1	20440	4.41696606390178	-0.753771930932999	Env
805	0.345443069934845	1.15585625171661	-0.0992930084466934	0.403053373098373	0.461613982915878	2.48139905929565	0.133732438087463	0.146284148097038	0.00314128352329135	0.462381184101105	-0.565618216991425	1.19517183303833	-1.81543481349945	0.191218450665474	0.588675916194916	0.191001906991005	1	2009	1	20472	5.68461368931457	-0.405986830592155	Env
806	0.783996760845184	0.251864969730377	-0.0358217470347881	-0.0157813020050526	1.07277464866638	2.57680463790894	-0.0464164316654205	0.140078499913216	-0.221513211727142	-0.401889115571976	1.33130061626434	1.20483016967773	1.55288589000702	-0.180051207542419	0.403827011585236	0.407643109560013	1	2009	1	31067	4.51174081861973	4.31279247999191	Env
807	0.0853526815772057	0.48142808675766	-0.0303626768290997	0.209101602435112	0.642918825149536	2.15089797973633	-0.0526773072779179	-0.698617458343506	-0.131473407149315	0.0259683113545179	-0.402087539434433	1.05614995956421	0.829804539680481	0.317402243614197	0.233131363987923	-0.0377440638840199	1	2009	1	31068	2.6447925735265	2.03440056741238	Env
808	0.484796673059464	0.632507264614105	-0.0526496917009354	0.0531075075268745	0.181543946266174	-0.222848296165466	0.28047975897789	0.102978378534317	0.131725877523422	0.917643189430237	-1.48764503002167	0.83831000328064	1.51660418510437	0.538174748420715	-0.00639040768146515	0.00594796752557158	1	2009	1	15080	2.51523257559165	1.39905349910259	Env
809	0.152845308184624	0.229042649269104	-0.0042220801115036	-0.100709460675716	0.741278886795044	2.06360483169556	0.110342681407928	-0.275238871574402	-0.0687966495752335	-0.210320025682449	-0.274481505155563	1.02718043327332	0.181826651096344	0.363993048667908	0.566307783126831	-0.0687203481793404	1	2009	1	31072	2.56910692155361	1.86482641100883	Env
810	0.42236390709877	0.475777357816696	0.223049104213715	0.611377120018005	-0.728773832321167	-0.860337495803833	0.0379470884799957	-0.232823848724365	0.0149599546566606	0.703166246414185	0.563966274261475	-0.733539462089539	0.257826179265976	2.7101047039032	-0.22963148355484	0.625069081783295	1	2009	1	14083	1.29177468363196	2.56872621178627	Mob
811	0.0301476791501045	0.917317748069763	-0.12322410941124	-0.073251836001873	-0.294337034225464	-1.4101368188858	-0.059078760445118	0.272054761648178	-0.0022075807210058	0.846524715423584	-1.02260065078735	0.743568241596222	1.51383996009827	2.46055126190186	0.335459917783737	0.281630665063858	1	2009	1	14085	0.385439429664984	4.03081873059273	Mob
812	0.476968973875046	-0.0860679224133492	0.0600568316876888	-0.270840913057327	0.744136810302734	1.56873333454132	-0.136162459850311	0.276966392993927	0.0359751433134079	-0.263576030731201	1.7758594751358	1.20328044891357	0.16114866733551	0.509997069835663	0.888957917690277	0.0569428242743015	1	2009	1	24037	2.46313298493624	4.53924357891083	Mob
813	0.384825080633163	0.22480845451355	-0.478250831365585	-0.0775096490979195	1.06523430347443	1.7514808177948	0.171527579426765	-0.0825627818703651	0.324523478746414	-0.301749020814896	1.3108526468277	1.17662274837494	0.421269565820694	0.921111524105072	0.905923247337341	0.717986941337585	1	2009	1	24038	3.70031437277794	4.73577973246574	Mob
814	0.220587164163589	0.0573319047689438	0.202434316277504	0.156560257077217	0.748946189880371	1.81532323360443	0.136132165789604	-0.819053292274475	0.503452658653259	-0.398732542991638	-0.674014925956726	0.787987768650055	0.507091879844666	0.871272683143616	0.994560897350311	0.681694269180298	1	2009	1	24039	3.3046763241291	2.48689830303192	Env
815	-0.0197416041046381	0.044404111802578	-0.0566255748271942	0.00643176585435867	0.285137534141541	1.71354651451111	-0.0730403587222099	0.14352585375309	0.19823744893074	-0.269774049520493	1.42211842536926	1.25649392604828	0.634163558483124	0.491327673196793	0.729437410831451	0.845521807670593	1	2009	1	24012	2.81762344948947	4.53354099392891	Mob
816	0.106915153563023	0.26445335149765	2.25786876678467	1.19183099269867	-0.691652357578278	0.0412991605699062	0.16526485979557	-0.614309847354889	0.171953842043877	0.875918984413147	-0.295126467943192	1.14012169837952	-1.49881494045258	-0.315319329500198	0.92938631772995	0.352101027965546	1	2009	1	20542	4.12164393439889	-0.039752721786499	Env
817	0.271334558725357	0.00109594117384404	0.0239174328744411	0.0463637262582779	0.725571036338806	1.5936062335968	0.184805303812027	-0.576331734657288	0.182194873690605	-0.158768311142921	0.0905043929815292	0.897363603115082	0.276130080223083	0.735264360904694	0.448226809501648	0.597255945205688	1	2009	1	24042	2.89104500587564	2.44748924672604	Env
818	0.773003756999969	0.381719917058945	0.0362105742096901	0.138169154524803	0.364653497934341	0.580455362796783	0.409749388694763	0.284785240888596	0.095316007733345	0.0789008513092995	0.640992879867554	-1.32753670215607	-0.77361124753952	1.49945819377899	0.449969828128815	0.449881136417389	1	2009	1	16087	3.59284488856792	0.489272952079773	Env
819	0.217318162322044	0.592115223407745	-0.0605079866945744	-0.838908612728119	0.0225837640464306	0.147102281451225	0.898527979850769	0.468608021736145	-0.100801646709442	0.0830609202384949	1.23682069778442	1.15677380561829	0.637443780899048	-0.209298118948936	0.51198136806488	0.218176931142807	1	2009	1	12055	1.64727503806353	3.3337215334177	Mob
820	0.38956692814827	-0.918925642967224	0.0642057880759239	-0.145957350730896	0.94100546836853	2.75260639190674	0.239466309547424	-0.00942083913832903	0.302410781383514	-0.226726099848747	1.63984370231628	1.01717662811279	0.233451724052429	-1.26659309864044	0.24825245141983	0.476495862007141	1	2009	1	27016	3.86472759675235	1.87213140726089	Env
821	0.487529873847961	0.5722616314888	-0.0333331264555454	0.32891121506691	-0.250195682048798	-2.11710906028748	0.190326899290085	0.305024296045303	-0.131587490439415	0.49647930264473	0.250293850898743	-0.49094232916832	0.828802764415741	2.51032948493958	1.09273290634155	0.329982876777649	1	2009	1	14089	0.178290735930204	4.19121667742729	Mob
822	-0.270487934350967	0.488792210817337	-0.0838883444666862	0.239834159612656	-0.243117570877075	1.94926142692566	-0.0490288622677326	-0.0992862954735756	-0.0431943833827972	-0.172920107841492	1.11680209636688	1.34317433834076	0.621319472789764	1.23032605648041	-0.384118348360062	0.246461451053619	1	2009	1	21157	1.96242574974895	3.92750361561775	Mob
823	0.230704978108406	0.362267315387726	0.371687799692154	-0.0252799093723297	0.463250726461411	2.24625468254089	-0.130862280726433	-0.321767926216125	0.0128292161971331	-0.010073184967041	-0.0588649585843086	1.03980207443237	0.722449660301208	0.39929336309433	0.314735978841782	0.361382156610489	1	2009	1	31077	3.56039357371628	2.41741611808538	Env
824	0.0186894424259663	0.20334467291832	-0.0412277542054653	-0.117034055292606	0.617337942123413	2.2957398891449	0.267895519733429	-0.198371812701225	-0.178925052285194	-0.586802244186401	0.293665915727615	1.15521240234375	1.15717625617981	0.402553588151932	0.565070807933807	0.269432574510574	1	2009	1	31078	2.55007912218571	3.57367897033691	Mob
825	0.0305219553411007	0.135772868990898	-0.0493520125746727	0.119188539683819	0.618036210536957	1.84295439720154	0.0723221004009247	-0.745730638504028	-0.116783492267132	0.216131165623665	0.627432227134705	1.18443775177002	0.93836635351181	0.220667868852615	0.398209571838379	0.382136464118958	1	2009	1	31082	2.50519755855203	3.36911377310753	Mob
826	0.0605595931410789	0.355783402919769	-0.0302333571016788	-0.0613530278205872	0.715051591396332	2.25119733810425	0.329200744628906	-0.178892567753792	-0.357512801885605	0.128022626042366	-0.0615166276693344	1.08901464939117	1.51652789115906	0.301816552877426	0.431648045778275	0.315211623907089	1	2009	1	31084	3.52703516557813	3.2774905115366	Env
827	0.357687801122665	0.122672967612743	0.0725085213780403	0.0214503780007362	0.897112369537354	2.40448021888733	0.36076420545578	0.526880979537964	0.526758849620819	0.219103768467903	-0.286662817001343	-1.1122145652771	-0.124748520553112	-1.05474877357483	0.352464824914932	0.569425225257874	1	2009	1	4008	6.07884528487921	-2.22590985149145	Env
828	0.028155367821455	0.844412446022034	-0.0786285847425461	0.0901871547102928	-0.439644783735275	-0.545910894870758	-0.0797973200678825	0.159415572881699	0.00362596521154046	0.538770794868469	-0.777007520198822	-0.677234649658203	1.92336201667786	2.55791044235229	0.769028007984161	0.322957098484039	1	2009	1	14092	0.843542816583067	3.79605829715729	Mob
829	0.163708612322807	-0.108018584549427	0.0338485538959503	0.0760040804743767	0.277960032224655	1.08312511444092	0.165009930729866	0.0231863725930452	0.252967268228531	0.0386941321194172	-0.671314656734467	1.00051605701447	0.820457696914673	0.169826745986938	0.295386254787445	0.176926016807556	1	2009	1	20545	2.1834115292877	1.61487209796906	Env
830	-0.00682736607268453	-0.317215502262115	-0.0769063830375671	0.286543935537338	-0.274207651615143	1.4016695022583	0.198128715157509	0.537700653076172	0.260111808776855	0.115611173212528	0.306924879550934	1.23087537288666	-0.553508162498474	1.16551065444946	0.914247035980225	-0.102685108780861	1	2009	1	21160	2.02192377625033	3.0640497803688	Mob
831	0.193400755524635	0.0259326379746199	-0.0681301355361938	0.146282538771629	-0.35410064458847	0.85284698009491	0.0456744618713856	-0.130065634846687	-0.35268035531044	0.590977013111115	0.209812313318253	-1.00157463550568	0.69327574968338	2.53882908821106	0.519656717777252	0.301983326673508	1	2009	1	14094	1.25212094374001	2.95999923348427	Mob
832	0.129742279648781	0.820119738578796	0.663931131362915	0.229090139269829	-0.548289954662323	0.205308899283409	-0.0815754905343056	-0.0517111420631409	0.173243403434753	0.751704335212708	-0.285096436738968	-0.766249895095825	0.301394104957581	3.34215831756592	-0.556275606155396	0.337264031171799	1	2009	1	14095	2.62882737070322	2.03593048453331	Env
833	0.230449363589287	0.253604710102081	-0.0311120245605707	0.15409941971302	-0.0593099817633629	0.220780491828918	0.098921425640583	-0.140400901436806	-0.391838580369949	-0.204334318637848	0.765679836273193	1.26176369190216	0.803756356239319	0.97416079044342	0.623725593090057	0.323447734117508	1	2009	1	21176	0.454307338222861	4.42908626794815	Mob
834	0.0394597053527832	0.506753444671631	-0.0841237306594849	0.60535740852356	-0.72042453289032	2.36443257331848	0.118743494153023	0.292462438344955	0.0160617288202047	0.415389835834503	1.03696584701538	1.07097911834717	0.18031632900238	1.18170118331909	-0.586575329303741	0.422144919633865	1	2009	1	16092	3.9762572851032	2.88338714838028	Env
835	0.323377817869186	0.471977025270462	0.0393054857850075	0.236828461289406	0.17131581902504	-1.93939137458801	0.429638862609863	0.331394851207733	0.430582195520401	0.261323392391205	0.0490630716085434	0.860996305942535	1.17755115032196	-0.286775827407837	1.6505343914032	0.0209823362529278	1	2009	1	20553	0.777334872633219	3.4513690918684	Mob
836	0.456536740064621	0.0371242500841618	-0.037115890532732	-0.285132557153702	0.914601266384125	0.994593977928162	0.0928547531366348	0.0895710065960884	-0.0679889246821404	0.017501650378108	-0.722352862358093	-0.742873132228851	1.56545543670654	1.21207928657532	-0.294508457183838	0.547252297401428	1	2009	1	13073	2.75979856960475	1.01780027151108	Env
837	-0.156840682029724	0.0243460219353437	1.12647783756256	0.630550622940063	-0.260772913694382	0.449397325515747	0.0478801913559437	0.0171936936676502	0.393218100070953	-0.0148557499051094	0.359182208776474	-1.00545132160187	0.381833434104919	2.28385329246521	-0.587833642959595	0.390776783227921	1	2009	1	14098	2.64737123064697	1.43158397078514	Env
838	-0.271150022745132	0.113918118178844	-0.0144795840606093	0.260511994361877	-0.985926389694214	2.56605577468872	-0.0728888735175133	-0.258259057998657	-0.395054399967194	0.822824060916901	0.945396065711975	1.14457499980927	1.06816303730011	-0.931657135486603	0.151815608143806	-0.0695480778813362	1	2009	1	15105	1.69600354228169	2.37829257547855	Mob
839	0.419105887413025	0.990089118480682	-0.0352340862154961	-0.0993819087743759	-0.141232073307037	0.214785844087601	0.0192538816481829	0.383830666542053	0.102380268275738	0.606900811195374	-0.769741952419281	-0.510265648365021	0.504581928253174	1.8222690820694	-0.117079608142376	0.369247198104858	1	2009	1	16095	2.8297456074506	0.929763801395893	Env
840	0.247758805751801	0.38789838552475	-0.0714782848954201	0.142839878797531	0.0937352776527405	0.352579772472382	0.187148004770279	0.44410315155983	-0.0685548037290573	0.411907166242599	0.187864601612091	0.940185725688934	0.0560292638838291	2.43066024780273	-0.85583108663559	-0.0375035144388676	1	2009	1	14099	2.09043383970857	2.758908752352	Mob
841	0.07232616096735	0.811789035797119	-0.0944486036896706	0.68919450044632	-0.798270225524902	-0.0912748724222183	0.108089670538902	-0.464210003614426	-0.0339285358786583	0.7888263463974	0.195940241217613	-0.675015330314636	0.792448937892914	2.60501337051392	-0.310921996831894	0.380020260810852	1	2009	1	14101	1.36811373382807	2.60746522247791	Mob
842	0.484762609004974	0.44532099366188	0.0200307033956051	-0.143436640501022	0.00529211852699518	-0.890846788883209	0.254273891448975	0.30444261431694	-0.0416460484266281	0.0503821186721325	1.54365646839142	1.09445059299469	1.32101321220398	0.0102416658774018	1.09461116790771	-0.17212675511837	1	2009	1	15107	0.316448816098273	5.0639731073752	Mob
843	0.20292429625988	0.267073839902878	-0.0722358077764511	0.334772974252701	-0.367498099803925	0.769388318061829	0.282812088727951	-0.141335338354111	0.118216224014759	0.667336285114288	-0.302732616662979	-0.969529926776886	0.332014441490173	2.519211769104	0.636266529560089	0.381119221448898	1	2009	1	14102	2.4425740018487	2.2152301967144	Env
844	0.297440469264984	0.146465465426445	0.34328481554985	-0.15833654999733	-0.279892951250076	-1.04718518257141	0.216905534267426	-0.146184056997299	0.275375068187714	0.423650294542313	0.289655357599258	1.0054829120636	-0.764023721218109	3.3377993106842	1.27332174777985	0.270958483219147	1	2009	1	14103	0.342481389641762	5.1422356069088	Mob
845	0.254081636667252	0.236794918775558	-0.0580243617296219	0.5118368268013	-0.970233023166656	0.343830496072769	-0.259623557329178	-0.312867403030396	0.199054151773453	0.733021020889282	1.76168298721313	-1.33402860164642	1.94497716426849	0.121259659528732	0.402891606092453	0.309950649738312	1	2009	1	5035	0.987821355462074	2.89678281545639	Mob
846	-0.0437698066234589	0.0816159918904305	-0.0782373324036598	0.573991894721985	-0.117890045046806	1.80628252029419	0.263605773448944	-0.153965681791306	0.20393243432045	0.456470459699631	-0.987457752227783	1.235018491745	0.319718956947327	1.64824748039246	0.47017776966095	0.232792928814888	1	2009	1	21191	3.22482913732529	2.68570494651794	Env
847	0.312233060598373	0.512941718101501	-0.0335338190197945	-0.0916243717074394	-0.0121830077841878	0.742555201053619	-0.0217993855476379	0.670054018497467	-0.192584127187729	0.547981739044189	0.43755778670311	1.08652257919312	-1.16886878013611	1.42470133304596	0.499878734350204	0.414755076169968	1	2009	1	16096	2.84879610221833	2.27979165315628	Env
848	0.100207172334194	0.335000365972519	-0.0676916912198067	0.0322933793067932	-0.616776764392853	2.04883432388306	0.362507671117783	0.305632293224335	-0.0634435713291168	0.717538893222809	0.841550707817078	1.04463934898376	0.71358859539032	1.11819887161255	-0.716854572296143	0.314161628484726	1	2009	1	16097	3.46826370060444	3.00112295150757	Env
849	0.204525455832481	0.282366156578064	0.300381004810333	-0.153279051184654	-0.396157205104828	-1.65334475040436	0.00345286633819342	0.206925004720688	0.0806426480412483	0.386604934930801	0.851327836513519	1.00700879096985	0.576568365097046	2.6872935295105	-0.357915192842484	0.257887005805969	1	2009	1	14108	-0.479995929636061	4.76428332924843	Mob
850	-0.141276076436043	-0.471336305141449	-0.0478573888540268	-0.102997668087482	0.143336862325668	2.71284365653992	-0.329753011465073	-0.226494416594505	0.185262590646744	0.179263159632683	0.101607382297516	1.19352352619171	-0.577163100242615	1.89093494415283	0.922630250453949	0.35691773891449	1	2009	1	30190	2.25790914148092	3.53153300285339	Mob
851	0.289595991373062	0.279800325632095	-0.0434398464858532	0.0558654181659222	-0.624988794326782	0.895562350749969	0.469138711690903	0.524411261081696	-0.110828198492527	0.453873872756958	0.76530921459198	1.10585927963257	0.532085955142975	1.41652762889862	0.180482864379883	0.23768649995327	1	2009	1	16101	2.42667759209871	4.00026494264603	Mob
852	0.176995187997818	0.31115061044693	-0.0346282422542572	-0.374429941177368	0.888148605823517	1.88333344459534	0.270461887121201	-0.563415169715881	-0.0838720053434372	-0.540696322917938	-0.204307034611702	1.0447838306427	0.817423462867737	0.228557750582695	0.614135086536407	0.344338089227676	1	2009	1	31099	2.2773861438036	2.50059309601784	Mob
853	0.163943350315094	0.465991795063019	-0.0911079719662666	0.41233366727829	-1.00958871841431	1.01146841049194	0.442119866609573	-0.55234158039093	0.125555098056793	1.55582416057587	0.0132464608177543	1.04612052440643	0.00214366056025028	0.200227841734886	-0.190772652626038	0.117836222052574	1	2009	1	19050	2.64203429967165	1.07096583489329	Env
854	-0.27338844537735	-0.319780141115189	-0.0231513008475304	-0.0577054545283318	0.405410617589951	2.2272777557373	0.210380628705025	-0.574634492397308	0.119727268815041	-0.465632975101471	0.81867504119873	1.07936918735504	0.345317780971527	1.91246736049652	-0.296612709760666	0.020223006606102	1	2009	1	21194	1.26872646808624	3.85921666026115	Mob
855	0.076303131878376	0.797501683235168	-0.0993745028972626	0.324119597673416	-0.264252513647079	0.0421980544924736	-0.166357159614563	-0.24393592774868	-0.089555524289608	0.67425262928009	-1.0449560880661	-0.565420925617218	1.97355973720551	2.72343254089355	-0.0687708631157875	0.445425987243652	1	2009	1	14114	1.49632545560598	3.01784440129995	Mob
856	-0.245820462703705	0.322017103433609	-0.0774960443377495	-0.310834497213364	0.239441901445389	0.868517994880676	0.0810677483677864	-0.55174732208252	-0.232718646526337	0.111887939274311	1.40628349781036	1.15334153175354	0.0548503920435905	2.43416714668274	-0.513349592685699	0.223283618688583	1	2009	1	14068	0.427599333226681	4.53529297560453	Mob
857	-0.180071070790291	0.753140270709991	0.059202566742897	0.227661803364754	-0.216261029243469	-0.705763697624207	0.0915600582957268	0.191968575119972	0.121052846312523	0.525112450122833	-0.270174026489258	-0.663859188556671	1.40865707397461	1.53074157238007	0.608685076236725	0.532674670219421	1	2009	1	16105	1.40027744323015	2.61405050754547	Mob
858	0.128734275698662	0.174067467451096	-0.0313600525259972	-0.299400746822357	0.045431200414896	-0.0443257465958595	-0.25478458404541	0.318574130535126	-0.0194147303700447	0.128883644938469	2.80338644981384	1.05717015266418	0.206332474946976	-0.26783475279808	0.703981399536133	0.466390520334244	1	2009	1	18008	0.612795379012823	4.50303572416306	Mob
859	0.527908682823181	0.165832802653313	-0.0656619891524315	-0.299298048019409	-0.425021678209305	-0.844330966472626	0.119001932442188	-0.0354072190821171	0.0988369062542915	0.700473725795746	1.08314478397369	0.962756752967834	0.0872137695550919	0.501850962638855	1.15294313430786	0.330576479434967	1	2009	1	12069	0.272910628467798	3.78790940344334	Mob
860	0.392315357923508	0.602563738822937	-0.0246186759322882	0.445284217596054	0.602835893630981	1.62411606311798	0.170920208096504	0.632234752178192	0.270420134067535	-0.185375288128853	-1.1341267824173	-1.11316311359406	-0.295408576726913	1.44291937351227	0.614243805408478	0.253597438335419	1	2009	1	21196	4.78429383970797	-0.48553529381752	Env
861	0.290982574224472	-0.0312341842800379	0.0787004455924034	-1.12845313549042	0.524449467658997	-0.669008612632751	0.113075613975525	0.386816680431366	-0.0937793776392937	-0.492564171552658	1.51599586009979	0.996415495872498	1.35672414302826	0.721627056598663	0.331540763378143	0.0212262775748968	1	2009	1	24054	-0.999788422137499	4.92230331897736	Mob
862	0.722107827663422	0.232316195964813	0.458013862371445	-0.222172200679779	0.96437406539917	2.23798441886902	-0.0599265731871128	-0.262029707431793	-0.00555198453366756	-0.304488927125931	-0.843950033187866	0.875092744827271	0.749505937099457	0.266031831502914	0.266729235649109	-0.163017272949219	1	2009	1	31103	3.59760970436037	1.31340971589088	Env
863	0.331520646810532	0.187873661518097	0.0753589421510696	-0.281453728675842	0.529825627803802	0.896231114864349	0.0755277797579765	-0.549454391002655	0.194779142737389	-0.121868386864662	1.16794157028198	1.02987551689148	1.23743116855621	0.100376099348068	0.642660200595856	0.127472341060638	1	2009	1	13078	1.46581275016069	4.1782845556736	Mob
864	0.0408285111188889	0.0133311962708831	0.0552550815045834	-0.0587778799235821	0.708376288414001	1.5020364522934	-0.179873093962669	0.186751022934914	0.0755019634962082	-0.539842188358307	0.815625846385956	1.05585014820099	0.928225517272949	-0.252577602863312	-0.287082612514496	0.193895816802979	1	2009	1	13080	1.99748317059129	2.26004129648209	Mob
865	0.128419265151024	0.333149433135986	-0.00260295416228473	0.237251862883568	0.606671273708344	2.35081958770752	-0.0272166281938553	-0.698949992656708	-0.200372710824013	0.126226738095284	-0.363506138324738	0.986347734928131	0.327569127082825	0.4573715031147	0.688577771186829	-0.0654174014925957	1	2009	1	31105	2.78797847335227	2.09635999798775	Env
866	0.232146859169006	0.635152280330658	0.378954201936722	0.317760586738586	-0.0543575994670391	-0.356810748577118	0.0719916298985481	0.496724009513855	0.469927370548248	-0.0835845023393631	-1.21468555927277	-0.566690385341644	1.88754332065582	1.74169659614563	0.0398493446409702	0.497260749340057	1	2009	1	16106	2.60516483709216	1.88771331682801	Env
867	0.376802176237106	1.04772937297821	-0.00616270629689097	0.266115963459015	-0.284813314676285	-0.743655323982239	0.183985739946365	0.73821896314621	0.307174623012543	-0.0470964424312115	-0.579530596733093	-0.567829668521881	1.09524774551392	1.75572240352631	0.271818459033966	0.43461737036705	1	2009	1	16108	2.27291642175987	1.97542834281921	Env
868	0.130402401089668	0.30716347694397	-0.0259472448378801	0.107893891632557	-0.546543955802917	0.145700037479401	-0.081429235637188	-0.129046604037285	-0.215337574481964	0.374920576810837	2.23836517333984	-1.2824295759201	1.16756522655487	2.38423752784729	-0.684982419013977	0.222556591033936	1	2009	1	14120	0.290332360193133	3.82275593280792	Mob
869	0.277878493070602	0.224073812365532	0.673036515712738	0.17014279961586	-0.464073479175568	-1.32937455177307	0.383408069610596	-0.211888283491135	0.0815338715910912	0.52691775560379	-0.074705995619297	0.830795884132385	0.423784345388412	2.63024830818176	0.295459568500519	0.135034784674644	1	2009	1	14121	0.46668978780508	4.10558211058378	Mob
870	0.342096298933029	0.279615253210068	-0.0306068826466799	-0.256478875875473	0.139651149511337	-1.18410503864288	-0.0687524005770683	0.532934784889221	0.353225916624069	0.277639240026474	0.409931927919388	0.967848718166351	-0.0979937389492989	2.8053035736084	-0.442186594009399	0.118620537221432	1	2009	1	14122	0.503839982673526	3.64290388673544	Mob
871	0.429420411586761	0.346361398696899	0.604604601860046	0.106596246361732	0.00213726912625134	-4.25858497619629	0.0949091985821724	0.0441671758890152	0.149526655673981	0.454986333847046	1.96747970581055	1.15813434123993	0.165141254663467	3.12349629402161	0.00477505568414927	0.144303917884827	1	2009	1	14023	-1.88157176668756	6.4190266514197	Mob
872	0.100752659142017	0.196104615926743	0.0169396139681339	0.592503011226654	0.0548151843249798	0.775430560112	0.136185690760612	-0.794224679470062	-0.0245109722018242	-0.186626598238945	1.15018653869629	1.25950241088867	0.590493202209473	1.30474817752838	0.312923491001129	-0.0692436993122101	1	2009	1	21214	0.798125386238098	4.61785382032394	Mob
873	-0.21026211977005	-0.581083178520203	-0.0347972139716148	0.48622465133667	-0.500257849693298	1.22389256954193	0.191539064049721	0.896403610706329	0.397602885961533	0.0399799011647701	-1.39952194690704	1.02972686290741	0.811617791652679	1.47243678569794	0.670633614063263	-0.0586485974490643	1	2010	1	19001	1.85059372335672	2.58489310741425	Mob
874	0.015766017138958	0.211837872862816	-0.0649450346827507	0.780814230442047	-0.0881767272949219	1.19852495193481	0.0708642154932022	-0.343433111906052	0.241259440779686	0.736436367034912	-0.6067715883255	1.05785167217255	0.0688294395804405	0.907549738883972	0.213080137968063	0.215689480304718	1	2010	1	21007	2.97463770210743	1.64053940027952	Env
875	-0.488611459732056	0.977643311023712	0.0285279527306557	0.922024726867676	-1.51396691799164	-0.571615397930145	0.340764313936234	0.55622124671936	0.227529257535934	-0.0597025454044342	-0.130778402090073	0.972062587738037	1.27447509765625	-0.170602649450302	1.04111051559448	-0.0250826552510262	1	2010	1	26004	0.393731832504272	2.98626714944839	Mob
876	0.168538182973862	-0.0162353366613388	-0.0230655856430531	-0.114623300731182	0.207353383302689	-1.61874341964722	0.574623823165894	0.0617093406617641	0.169137850403786	0.884632766246796	1.01664757728577	0.964737772941589	1.13041138648987	0.265621066093445	-0.20077109336853	0.164213836193085	1	2010	1	12010	0.457541540265083	3.17664670944214	Mob
877	0.370691388845444	0.706503391265869	0.0298950392752886	0.481265902519226	0.641531348228455	-2.89818167686462	0.128882557153702	0.899089634418488	0.301376312971115	0.0393677912652493	1.6459778547287	1.07671427726746	0.568959474563599	0.31865131855011	0.200657099485397	0.122596643865108	1	2010	1	7010	0.82301833294332	3.81096002459526	Mob
878	0.0202335231006145	-0.307403981685638	-0.0660093650221825	0.59118241071701	0.496166408061981	1.36776614189148	0.152772858738899	0.245485857129097	-0.21375846862793	0.412055194377899	1.28868234157562	1.09739077091217	1.0188159942627	-2.45262813568115	0.726733386516571	0.371956944465637	1	2010	1	4001	3.07044752314687	1.67899435758591	Env
879	-0.0295503567904234	-0.461346536874771	-0.12283219397068	0.365039229393005	-0.524007320404053	0.859305679798126	-0.205692946910858	-0.00159301701933146	0.232970640063286	-0.0824723839759827	1.51919102668762	1.03802216053009	0.986124634742737	0.851217448711395	0.336693972349167	-0.13390351831913	1	2010	1	19010	-0.104082725010812	4.73124924302101	Mob
880	-0.129355132579803	-0.863458752632141	-0.109908230602741	0.254192292690277	0.365262269973755	3.14740705490112	-0.00502014299854636	-0.338377147912979	0.367685049772263	-0.100228056311607	1.47405207157135	1.08959221839905	-0.695462167263031	0.77988588809967	-0.127302289009094	0.563649237155914	1	2010	1	7016	3.15184844145551	2.52076572179794	Env
881	0.245990052819252	0.207957252860069	-0.0292036700993776	1.2976461648941	0.413270354270935	0.941139698028564	0.34427136182785	0.34680637717247	0.234178066253662	0.334760040044785	-0.913592994213104	-0.865026652812958	-0.0678150281310081	0.906758666038513	-0.125848829746246	0.263940066099167	1	2010	1	21052	4.60075576417148	-1.0655248388648	Env
882	0.902249574661255	0.0493332855403423	0.037371713668108	0.0550614558160305	0.851330876350403	2.85076236724854	0.0395061783492565	0.134235262870789	0.448357045650482	-0.119110986590385	-0.384848535060883	1.0570912361145	1.24309992790222	0.0745169296860695	-0.607212960720062	0.0174309890717268	1	2010	1	31022	5.26652776263654	1.38264659792185	Env
883	0.177275717258453	0.264769166707993	-0.0410776399075985	-0.183453008532524	-0.0389684922993183	-0.727450907230377	0.492989420890808	-0.390478789806366	0.166315823793411	0.701330721378326	1.7715665102005	1.05237174034119	0.471028059720993	-0.288758665323257	0.833916485309601	-0.0016335038235411	1	2010	1	12028	0.419618508429267	3.84012413024902	Mob
884	-0.426079154014587	0.780899822711945	-0.0419840700924397	0.316166192293167	0.331481516361237	2.1379337310791	0.186189323663712	0.338076829910278	0.288957476615906	0.587548851966858	0.342559099197388	1.19691276550293	0.84251195192337	-0.2920141518116	0.61889386177063	0.341641902923584	1	2010	1	31023	4.84083242341876	2.70886352658272	Env
885	-0.355480790138245	0.199807092547417	-0.0023786008823663	0.268201947212219	0.262594938278198	2.2102906703949	0.211401402950287	0.0154963545501232	0.0413100011646748	0.408463507890701	-0.295037984848022	1.080038189888	-0.172215133905411	-0.111586451530457	0.765443086624146	-0.00996140670031309	1	2010	1	31024	3.24974511726759	1.26664170622826	Env
886	-0.136949867010117	0.314191818237305	-0.0239319987595081	0.613617360591888	0.585530042648315	1.56084275245667	-0.116950042545795	0.07705357670784	0.385861396789551	0.439981281757355	-0.701636433601379	-0.874722301959991	0.384692162275314	0.964945375919342	0.660042822360992	0.316801726818085	1	2010	1	21031	4.01604804769158	0.433321624994278	Env
887	-0.00665535777807236	0.159850314259529	-0.0453631095588207	0.439141929149628	-0.502896308898926	0.458388715982437	0.258187353610992	-0.210684522986412	0.217721432447433	0.588110744953156	0.372564733028412	1.19270372390747	0.481705218553543	0.29458749294281	1.41866326332092	-0.229912832379341	1	2010	1	21033	1.1258883588016	3.76022443175316	Mob
888	0.127383455634117	0.602064371109009	0.0656032338738441	0.948632419109344	-0.108285158872604	2.48347973823547	0.204825907945633	-1.13307762145996	0.101412810385227	0.606604874134064	0.755024075508118	1.09108865261078	0.681438505649567	-0.289150685071945	0.307714581489563	0.148435816168785	1	2010	1	31013	4.04707984626293	2.54611513018608	Env
889	-0.269269913434982	-0.219846978783607	0.0132282441481948	0.666583240032196	0.23850229382515	0.407859921455383	0.224832743406296	-0.0908805578947067	-0.21440789103508	-0.157079413533211	1.3985378742218	1.12862586975098	0.595030725002289	0.715496063232422	0.719791293144226	-0.24132639169693	1	2010	1	21035	0.358195296488702	4.55748182535172	Mob
890	-0.152459993958473	0.456189036369324	-0.0977600291371346	0.971372961997986	0.519585132598877	2.57197999954224	-0.0769636929035187	-1.02227020263672	-0.100969642400742	0.608805000782013	0.569229900836945	1.02380084991455	-0.763305127620697	0.200852796435356	-0.487139672040939	0.0260487589985132	1	2010	1	12025	3.70355732925236	0.543438747525215	Env
891	0.0399723872542381	0.275891423225403	-0.0731434226036072	1.14622628688812	0.0810885801911354	1.74609470367432	0.219446212053299	-0.063714787364006	0.16222220659256	0.615211367607117	-0.350644797086716	1.26110768318176	0.0952433943748474	0.850554406642914	0.200676739215851	0.00931935198605061	1	2010	1	21042	4.15861430950463	2.05693742632866	Env
892	0.440140664577484	0.383809596300125	-0.0862363874912262	0.695167243480682	-0.569956243038177	0.21452359855175	0.580657660961151	0.372157275676727	-0.170553281903267	0.314659416675568	0.542187631130219	1.07675242424011	-0.622512817382812	-0.40978080034256	0.793793141841888	0.225680291652679	1	2010	1	14054	2.4000498354435	1.38043957948685	Env
893	0.376052379608154	0.130322620272636	0.0765851587057114	0.743282675743103	-0.0313508361577988	0.70850133895874	0.1461061835289	-0.0801040604710579	0.104754038155079	0.149338528513908	-0.21929919719696	1.11364257335663	-0.258843958377838	0.547850906848907	0.922636866569519	-0.0482729114592075	1	2010	1	21062	2.27521511539817	2.10598719120026	Env
894	0.144036665558815	0.604370653629303	-0.0807921960949898	0.846975028514862	0.652245938777924	1.57301473617554	0.419291645288467	0.500531911849976	0.116754107177258	0.310067772865295	-1.42701411247253	1.00824368000031	-0.854764819145203	0.715165317058563	0.219452485442162	-0.00334454188123345	1	2010	1	20032	5.08315172186121	-0.338917449116707	Env
895	0.460890740156174	1.25025677680969	0.0227332934737206	0.171139061450958	-0.157881841063499	-3.15253829956055	0.172464236617088	0.220863923430443	0.868125557899475	0.255299389362335	0.272542059421539	1.03362619876862	0.134392857551575	1.40692090988159	1.22985982894897	-0.0868358314037323	1	2010	1	19017	0.0245170071721077	4.0773418545723	Mob
896	-0.115664966404438	-0.186832517385483	-0.0282259080559015	0.719024956226349	-0.8581423163414	1.33994269371033	-0.114302664995193	-0.62985497713089	0.770727455615997	0.395629793405533	-0.134595230221748	0.978022634983063	0.915550172328949	1.03706073760986	0.46589070558548	0.158073857426643	1	2010	1	19020	1.45037540607154	3.26192902028561	Mob
897	0.0969798862934113	0.587379157543182	-0.0475329533219337	0.790539801120758	0.202216029167175	1.42016637325287	0.587633311748505	0.339944452047348	0.432934522628784	0.981868267059326	-0.835878491401672	-1.09743499755859	-0.664956331253052	0.967549681663513	-0.0857158079743385	0.396782845258713	1	2010	1	20034	5.78891169279814	-1.71643594652414	Env
898	-0.3255455493927	0.564829170703888	-0.0224792454391718	0.347091674804688	0.0449295900762081	2.15234327316284	-0.00829604454338551	0.580522537231445	0.13054196536541	0.380508989095688	1.78802406787872	1.29171800613403	0.745661020278931	-1.25486588478088	1.38974523544312	0.688923537731171	1	2010	1	4005	4.53336989879608	3.96028244495392	Env
899	-0.173987120389938	-0.304645925760269	-0.0684775039553642	0.449819445610046	-0.494135499000549	1.01550590991974	-0.088986799120903	1.23455703258514	0.383628696203232	0.182834252715111	0.385684192180634	1.02159893512726	0.753526151180267	1.36716711521149	-0.288841634988785	0.00460059987381101	1	2010	1	19047	2.14071308868006	3.23913475871086	Mob
900	0.0757333114743233	-0.212114632129669	0.331646025180817	0.268582969903946	-0.295137792825699	1.18186140060425	-0.0738677531480789	0.0712092965841293	0.319170415401459	0.444058984518051	1.1526358127594	1.12994420528412	0.976979315280914	0.943395256996155	0.974641501903534	0.267547369003296	1	2010	1	19029	2.37868959456682	5.17759609222412	Mob
901	0.0621262788772583	0.270202398300171	0.380792409181595	0.765232086181641	-0.268632411956787	-0.811230719089508	0.384732902050018	0.0259698033332825	-0.353240698575974	-0.208650127053261	0.238980710506439	1.03131520748138	1.36174345016479	0.676767528057098	0.795956552028656	-0.01233612280339	1	2010	1	21069	0.234965798445046	4.10476344823837	Mob
902	0.223997414112091	0.783052980899811	-0.0313066616654396	0.673431813716888	-0.352262914180756	-0.5744269490242	0.155324250459671	0.569325506687164	0.329334527254105	-0.0175255555659533	0.667897880077362	1.13685786724091	0.931271016597748	-0.261027187108994	-0.234559580683708	0.10269533097744	1	2010	1	16042	1.86163974367082	2.24043999612331	Mob
903	0.0220639538019896	-0.718531370162964	-0.385321795940399	0.387799829244614	0.706993222236633	2.77669048309326	0.162938892841339	-0.282396107912064	0.250746697187424	0.178219616413116	1.14189600944519	1.00005984306335	-2.12591814994812	0.877511143684387	0.232816770672798	0.622208476066589	1	2010	1	7050	3.72141189686954	1.12636561691761	Env
904	-0.220278561115265	-0.364094793796539	0.0295372828841209	-0.206903293728828	1.06223881244659	1.02820420265198	0.496933966875076	1.17468571662903	0.233734339475632	-0.0403329990804195	0.0651235207915306	0.887293815612793	-0.602043986320496	-0.142141357064247	-0.000396751129301265	0.241968661546707	1	2010	1	20076	3.43569333478808	0.20783524189028	Env
905	0.0274410992860794	-0.169375240802765	-0.0247499365359545	0.829608500003815	-0.644848525524139	1.61799657344818	0.855719566345215	-0.470920234918594	-0.249143987894058	-0.0264506954699755	0.221592396497726	1.0163186788559	-0.131280779838562	1.24281525611877	0.148453921079636	0.206367716193199	1	2010	1	19032	1.951644834131	2.49789947271347	Mob
906	0.307889372110367	0.463394165039062	-0.205357789993286	-0.104566775262356	0.802555501461029	-1.50498569011688	0.378933072090149	-0.199180886149406	0.334322392940521	0.0582404844462872	1.13920533657074	0.907603681087494	0.864276468753815	0.417456924915314	0.338621914386749	0.304459780454636	1	2010	1	7075	0.635703627020121	3.66716432571411	Mob
907	0.0674827694892883	-0.216786935925484	-0.0457485504448414	0.68144303560257	-0.803423702716827	2.08789300918579	0.327676862478256	-0.860778450965881	-0.00484170485287905	-0.141131997108459	-0.64911150932312	0.925930976867676	0.136664479970932	1.57652723789215	0.378354668617249	0.311731457710266	1	2010	1	19003	1.4035157924518	2.36836585402489	Mob
908	0.202260807156563	0.301014363765717	-0.0536258220672607	0.715465545654297	0.430144339799881	1.57116854190826	0.458958834409714	0.325048267841339	0.481057047843933	0.47083592414856	-1.26882290840149	1.02717995643616	-0.368858188390732	0.65966409444809	0.428813427686691	0.20694100856781	1	2010	1	20055	5.10926885902882	0.477976381778717	Env
909	-0.0415903851389885	0.238761469721794	-0.046111561357975	0.114773251116276	-0.865647196769714	1.91699326038361	0.778440892696381	0.173476502299309	0.195170387625694	0.354176938533783	0.0106461709365249	-0.51932680606842	0.424472481012344	1.72505509853363	0.0640668869018555	0.0773483291268349	1	2010	1	19035	2.895791888237	1.70491383131593	Env
910	0.0219157040119171	0.0196183510124683	0.0246335715055466	0.0621607750654221	-0.0336165130138397	0.143671035766602	0.440330743789673	-0.19886802136898	0.481750220060349	0.462697356939316	1.12662410736084	-0.818194270133972	0.966900050640106	1.47298145294189	0.216179952025414	-0.0159852746874094	1	2010	1	19036	1.40830794908106	2.96449129283428	Mob
911	-0.266024082899094	0.784158110618591	0.0049325511790812	1.48364973068237	-0.60738617181778	1.03096342086792	0.251144111156464	0.187710151076317	0.197580337524414	0.0416898243129253	-1.03180181980133	0.819544434547424	0.326712340116501	1.24457883834839	-0.317897766828537	0.0534490868449211	1	2010	1	19037	3.16186706954613	1.04113602638245	Env
912	0.208334937691689	0.075779601931572	0.515641629695892	0.85021311044693	0.571753680706024	-0.895520985126495	0.2967409491539	-0.479374080896378	0.24832159280777	0.594095766544342	-0.246633633971214	0.872720539569855	0.369449257850647	0.044344749301672	0.701308906078339	-0.0588592737913132	1	2010	1	20063	1.92712692916393	1.7411898188293	Env
913	0.383800834417343	0.0995819121599197	-0.0454335771501064	1.67954611778259	-0.791855454444885	0.148757696151733	0.729498624801636	-0.293482154607773	0.163716316223145	0.0410157255828381	0.481267839670181	0.930011034011841	0.591248869895935	-0.140658020973206	0.190904021263123	0.0153086269274354	1	2010	1	26045	2.13045466784388	2.05277374386787	Env
914	0.233798548579216	-0.362457394599915	-0.0123839564621449	-0.11695784330368	0.365457117557526	-0.823059141635895	0.464615315198898	1.64201617240906	-0.308641761541367	0.256416499614716	0.672723829746246	0.992887079715729	-1.14561212062836	1.29677307605743	0.920460283756256	0.0472197234630585	1	2010	1	28031	1.38602327927947	2.73723214864731	Mob
915	0.225248277187347	-0.0910901948809624	-0.0148620558902621	0.755715131759644	-0.858548223972321	0.939201414585114	1.4153858423233	-0.390421390533447	0.0974007621407509	0.140125796198845	0.0984775498509407	0.986293256282806	0.52670681476593	-0.164486646652222	-0.269987404346466	0.210504621267319	1	2010	1	5026	2.42865998018533	1.17700356990099	Env
916	-0.111559346318245	-0.222650945186615	0.00136348465457559	0.0203217230737209	1.0925532579422	0.141893059015274	0.943735182285309	0.601865291595459	0.184624716639519	-0.149677142500877	-0.382436156272888	0.83406001329422	0.610416531562805	-0.146885514259338	0.33546569943428	0.382207900285721	1	2010	1	20073	2.88467718148604	1.25062057375908	Env
917	-0.223330244421959	0.665588080883026	-0.0475352741777897	-0.274227559566498	0.353290677070618	2.04289126396179	-0.518579423427582	0.227498263120651	0.0379790440201759	0.395241677761078	-0.414054095745087	1.11029469966888	-0.145854577422142	0.0196444448083639	0.936697363853455	0.32734626531601	1	2010	1	31060	2.98616277053952	1.50672783516347	Env
918	0.250539422035217	0.705536365509033	-0.103940978646278	1.15789806842804	0.395960837602615	2.16757750511169	0.120726838707924	-0.659520208835602	0.149551779031754	0.176006257534027	-0.0358840264379978	0.995249092578888	-1.68946921825409	-0.263183832168579	0.685754835605621	0.402476727962494	1	2010	1	20075	4.76281261444092	-0.307533148676157	Env
919	0.0722242221236229	-0.135678619146347	-0.125262141227722	0.542361199855804	-0.088371142745018	0.963881075382233	-0.348123401403427	-1.61181128025055	0.22535914182663	0.197249561548233	1.71664309501648	1.12649941444397	0.416460335254669	1.20078337192535	0.180914670228958	0.0426983535289764	1	2010	1	28033	-0.265473030507565	4.64130088686943	Mob
920	-0.0430624820291996	0.301260083913803	-0.044769611209631	0.576523125171661	-0.966929852962494	1.31053376197815	0.0237054340541363	0.178824305534363	0.237227842211723	0.0505426526069641	1.36986124515533	1.13307321071625	1.04380822181702	1.21316981315613	0.0225458387285471	0.127101466059685	1	2010	1	19044	1.75095672532916	4.78245832957327	Mob
921	-0.196948304772377	0.582104682922363	-0.0726602599024773	0.430086314678192	-0.697906136512756	-1.08680856227875	-0.0298353116959333	0.500807523727417	-0.0835195034742355	-0.0735348835587502	2.73493218421936	1.19533848762512	1.77299106121063	-0.3737972676754	1.11417162418365	0.0735293105244637	1	2010	1	16076	-0.654685130342841	6.44363608956337	Mob
922	0.172155126929283	0.494657158851624	-0.0888311341404915	0.707236886024475	0.758530616760254	-0.163523361086845	0.381485849618912	0.41960483789444	0.178373649716377	0.175049051642418	-0.62128359079361	0.937252104282379	-1.28622782230377	0.428319334983826	0.730095028877258	0.374411255121231	1	2010	1	20080	3.40914993733168	0.188155055046082	Env
923	0.327041149139404	0.0109805930405855	1.37871468067169	1.16342031955719	0.0827584937214851	0.137338891625404	0.396124124526978	-0.418676942586899	0.213480234146118	0.482824593782425	0.0953909531235695	0.863911092281342	0.281629532575607	-0.362538248300552	0.341097325086594	-0.214732706546783	1	2010	1	20103	3.5592734310776	1.21949065476656	Env
924	0.277643173933029	0.33076137304306	0.0323763303458691	-0.44764643907547	0.702811419963837	0.324232906103134	-0.0462463237345219	1.02363348007202	0.197456300258636	0.121813252568245	-0.0276276059448719	0.957377791404724	0.536457717418671	0.280214965343475	-0.161081925034523	0.288170576095581	1	2010	1	20125	2.80500604957342	1.58534094318748	Env
925	0.362187623977661	-0.280438393354416	0.0434948839247227	-0.999890744686127	1.19306266307831	-0.050562147051096	0.129495069384575	0.724631130695343	0.110742494463921	0.0375470742583275	1.11970019340515	0.907719016075134	0.820879757404327	0.119036167860031	-0.413791924715042	0.102576911449432	1	2010	1	20136	1.37284656614065	2.5535432100296	Mob
926	1.10004258155823	-0.896036565303802	0.0274804718792439	0.667044281959534	1.08319938182831	-1.42361843585968	-0.0384800955653191	1.39079856872559	0.465481519699097	0.0482688546180725	-0.621368646621704	1.3429034948349	0.287276417016983	0.244137898087502	0.380346268415451	-0.0668259188532829	1	2010	1	20139	2.35735464468598	1.63329543173313	Env
927	0.225152656435966	0.295265406370163	0.04989954829216	0.271867245435715	0.719675362110138	-0.661017954349518	0.361381828784943	-0.838438272476196	0.304040968418121	0.362639099359512	0.241467267274857	0.789634883403778	0.0571129843592644	-0.298857092857361	1.26824164390564	0.186786696314812	1	2010	1	20145	1.27725258469582	2.05759968608618	Mob
928	0.067646250128746	-0.281876444816589	-0.0575981326401234	1.88510155677795	-0.563344240188599	1.03155279159546	0.199887976050377	-0.135684698820114	0.00886400882154703	0.360512912273407	1.08495998382568	1.10416090488434	1.00642371177673	-0.241636887192726	-0.437574088573456	-0.0417776331305504	1	2010	1	26072	2.47328434605151	2.51633362472057	Mob
929	0.514311492443085	-0.392216384410858	-0.104520343244076	2.11962127685547	0.393389195203781	1.01383662223816	0.358892112970352	-0.831836044788361	-0.0294684916734695	1.48787045478821	-0.710899651050568	0.978050291538239	-1.06104016304016	0.517265319824219	0.226077914237976	0.0747703164815903	1	2010	1	20165	4.60465020686388	-0.0505462884902954	Env
930	0.429670602083206	0.455404996871948	0.0200033113360405	-0.0103890551254153	0.580062508583069	-0.577422440052032	0.3169926404953	1.48819887638092	0.324028164148331	-0.0216761417686939	-0.622015178203583	0.91441684961319	-0.0885544195771217	0.384199261665344	0.324685573577881	-0.0351067371666431	1	2010	1	20179	2.96976672578603	0.91273208707571	Env
931	0.294608741998672	1.05300211906433	-0.0634649619460106	1.14746332168579	-0.61820650100708	1.0572167634964	0.277065545320511	0.31600958108902	0.103664435446262	1.3257782459259	-0.424421191215515	1.18903195858002	-0.88744455575943	0.346486538648605	1.36719822883606	-0.100356750190258	1	2010	1	20183	4.79278054088354	1.59085097908974	Env
932	0.754834949970245	0.192413300275803	0.0569452568888664	-0.266306966543198	1.9680198431015	0.292919993400574	-0.165250092744827	0.133866354823112	0.219021245837212	-0.115209117531776	-0.0715871974825859	1.08555364608765	0.0126976957544684	0.263044387102127	-0.39008441567421	-0.181804224848747	1	2010	1	20182	2.88945054262877	0.899624115787446	Env
933	0.0293393414467573	0.590140223503113	-0.0596646852791309	0.227300599217415	0.68053150177002	1.23776745796204	0.09991804510355	1.07840716838837	0.170378118753433	0.323428094387054	-0.411744028329849	1.14677703380585	-1.465780377388	0.342986106872559	0.10163376480341	0.323253393173218	1	2010	1	20204	4.70079925842583	-0.286127500236034	Env
934	0.470438331365585	-0.039009477943182	1.92480421066284	0.975388944149017	0.193388387560844	-0.303788810968399	0.368341058492661	-0.529016852378845	0.420006483793259	0.227311328053474	-1.32965755462646	0.809038817882538	-0.36239093542099	0.400801748037338	0.556371688842773	-0.0147027708590031	1	2010	1	20243	3.69316083192825	0.0741637647151947	Env
935	0.139216214418411	0.463044852018356	-0.029939929023385	0.346870809793472	0.67074853181839	1.27596962451935	-0.109155789017677	0.241320714354515	0.209794625639915	0.612311244010925	-0.379914045333862	-0.803774118423462	-1.01785016059875	0.947127103805542	0.683069944381714	0.262350469827652	1	2010	1	20245	4.08253136835992	-0.571341276168823	Env
936	0.193596333265305	0.673913955688477	-0.0415790677070618	0.871771633625031	-0.672383427619934	0.916473209857941	0.459580957889557	-0.935788214206696	0.366205275058746	1.21844339370728	-0.298444479703903	1.15192365646362	-0.937082827091217	0.182070598006248	1.03862738609314	0.0671387016773224	1	2010	1	20251	3.11737275123596	1.13709433376789	Env
937	0.220161855220795	0.315974593162537	-0.049606766551733	0.414743095636368	0.175240576267242	1.03505921363831	0.249892219901085	-0.236364409327507	0.00842217355966568	0.705170810222626	-0.965459167957306	1.02392172813416	0.746155440807343	0.473167538642883	-0.0637161433696747	0.33571320772171	1	2010	1	20261	3.17440656945109	1.2140693962574	Env
938	0.575876474380493	0.0868456214666367	-0.0219477210193872	1.90457427501678	-1.00698399543762	0.971868336200714	0.0543402433395386	-0.356119185686111	0.0474172309041023	0.073197141289711	0.771335363388062	1.08194375038147	1.33862817287445	-0.604893207550049	-0.267517060041428	0.172392770648003	1	2010	1	26056	2.50146119110286	2.31949701905251	Env
939	0.0791231170296669	0.417454838752747	-0.0421572513878345	1.04443252086639	0.854381263256073	1.9636926651001	0.578681766986847	0.515652239322662	0.405555605888367	0.184901252388954	-0.586387813091278	-0.956627726554871	-0.900201916694641	1.07888567447662	0.310131758451462	0.313647329807281	1	2010	1	20290	6.31536534801126	-1.0542000234127	Env
940	-0.0439919158816338	0.12058386951685	0.0473317541182041	0.501979112625122	0.283107548952103	-1.24990320205688	0.360772639513016	-0.619736194610596	0.260664790868759	0.278829127550125	0.931000888347626	1.00526809692383	1.06338787078857	-0.178409218788147	1.18573200702667	0.30798614025116	1	2010	1	20293	0.247623670846224	4.00697964429855	Mob
941	0.159158423542976	-0.022955970838666	0.0222466476261616	-0.0607496872544289	0.659493267536163	-1.81740999221802	0.0962727665901184	0.117047019302845	0.444892048835754	0.0950052365660667	1.12307894229889	0.947501361370087	0.671065330505371	0.220605358481407	1.18734157085419	0.244494721293449	1	2010	1	20298	-0.0625055190175772	4.14959256350994	Mob
942	-0.0168625731021166	0.659398257732391	-0.0206182412803173	-0.22364903986454	0.840483367443085	-0.843573153018951	0.282736986875534	0.263009011745453	0.318990588188171	0.248129978775978	-0.508503377437592	0.761128306388855	-0.443549185991287	0.650501310825348	0.752295970916748	0.500557601451874	1	2010	1	20343	2.00860278494656	1.21187302470207	Env
943	0.074151411652565	0.33509624004364	-0.0788159295916557	1.36683547496796	-0.0599445775151253	1.85090267658234	0.333664894104004	0.214780941605568	0.184502050280571	0.137594237923622	-0.548245906829834	-1.01416730880737	-0.174749702215195	0.808874249458313	0.20222370326519	0.47510689496994	1	2010	1	20381	4.83387431502342	-0.726064965128899	Env
944	0.511453866958618	0.115115292370319	-0.0891485661268234	0.829071938991547	0.306189924478531	-0.0498115383088589	0.37431612610817	-0.315354704856873	-0.00343294837512076	0.62335741519928	0.208487764000893	0.819222152233124	-0.102606542408466	-0.237038388848305	0.52085816860199	0.346444547176361	1	2010	1	20393	2.64820135361515	1.20892315357924	Env
945	0.210702925920486	0.163465052843094	0.503990054130554	0.571133255958557	0.190950468182564	-0.724056422710419	0.293854027986526	-1.00871551036835	0.0829041749238968	0.277039468288422	-0.317348122596741	0.982708692550659	0.549599409103394	-0.196221306920052	2.28917050361633	0.508768200874329	1	2010	1	20403	1.07003569602966	3.30790917575359	Mob
946	0.0970136448740959	-0.2347671687603	-0.0862695276737213	-0.938879489898682	0.267025411128998	-1.21228194236755	0.0164601895958185	1.26248025894165	-0.416435480117798	-0.132340908050537	2.108234167099	1.00464689731598	0.592763125896454	1.01459312438965	0.883777022361755	-0.12410780787468	1	2010	1	19049	-1.50210282020271	5.60401433706284	Mob
947	0.170233085751534	-0.0668639168143272	-0.0488625392317772	0.543015420436859	0.392696738243103	0.494871586561203	0.628306984901428	-0.156011655926704	0.327325940132141	0.370910555124283	-0.765845656394958	0.910906374454498	0.428377002477646	0.474713742733002	1.16267275810242	-0.306192457675934	1	2010	1	20459	2.34942974150181	2.2108242213726	Env
948	0.508079171180725	-0.188821062445641	0.0351620577275753	-0.497270077466965	1.78226804733276	0.565338373184204	-0.176157176494598	0.859879314899445	0.307906776666641	0.638826131820679	-1.1556738615036	0.927465498447418	0.264203071594238	0.44301038980484	-0.119359105825424	-0.167632520198822	1	2010	1	20460	3.66757903620601	0.359645992517471	Env
949	0.0395047999918461	0.296417951583862	0.818767249584198	0.395911246538162	0.305689871311188	0.977082669734955	0.49663233757019	-0.329567193984985	0.492520451545715	1.32573437690735	-0.628867924213409	-0.583992063999176	0.187498107552528	0.590327799320221	-0.153697162866592	0.0909340307116508	1	2010	1	20484	4.90962779149413	-0.588731244206429	Env
950	0.0471750125288963	0.712597608566284	-0.0502257831394672	0.494483590126038	0.194419115781784	1.01449882984161	0.228282243013382	0.400184363126755	0.20371849834919	1.44156444072723	-0.948675394058228	-0.806475698947906	-1.042684674263	0.916190266609192	0.787402093410492	0.143503576517105	1	2010	1	20501	4.83020149543881	-1.09424340724945	Env
951	0.486818641424179	0.120339967310429	-0.0514037534594536	-0.129852116107941	0.395233243703842	-0.537866175174713	0.0362607575953007	0.397740930318832	0.157754391431808	0.676307916641235	-0.351951032876968	0.791564345359802	1.00420451164246	0.510195136070251	0.362900257110596	0.245385214686394	1	2010	1	20537	1.79671901836991	2.31691321730614	Mob
952	0.642249166965485	0.0459624789655209	0.0491349175572395	0.0550673753023148	0.872373223304749	0.661072731018066	0.267877459526062	-0.0239874925464392	0.446118533611298	-0.184109464287758	0.902562379837036	-0.517689883708954	0.626782178878784	0.45183914899826	0.494415611028671	0.224671453237534	1	2010	1	7082	3.05643038265407	1.9579094350338	Env
953	-0.0223979186266661	-0.138492152094841	-0.0642861500382423	-0.465672522783279	0.526376187801361	0.616060495376587	0.089784562587738	0.27603867650032	-0.0922371596097946	0.168892830610275	1.23086524009705	1.16383421421051	0.92896431684494	0.20237210392952	1.06899905204773	0.26665985584259	1	2010	1	14084	1.16072670556605	4.59503492712975	Mob
954	-0.0142756579443812	0.294840663671494	0.0225331485271454	-0.425929367542267	0.562114477157593	0.714801967144012	0.0425398945808411	0.318543791770935	0.191996619105339	-0.240569725632668	1.12273585796356	1.25042939186096	0.643755793571472	0.0980789288878441	-0.271801292896271	0.36617374420166	1	2010	1	24036	1.8327695550397	2.84319867938757	Mob
955	0.318485707044601	0.340342015028	0.386043071746826	0.640436887741089	-0.0827832445502281	-0.180807188153267	0.129326149821281	-0.0245711896568537	0.10636580735445	0.521818161010742	-0.829461336135864	1.00999629497528	0.836393117904663	0.307089388370514	1.03442203998566	0.443595558404922	1	2010	1	21166	2.59825173579156	2.35843950510025	Env
956	0.290614396333694	0.760207891464233	-0.0497868023812771	0.619469821453094	-0.252758830785751	0.435351848602295	0.496244847774506	0.240472719073296	0.173386231064796	0.977289736270905	-0.207977443933487	1.18813014030457	0.810918569564819	0.19181053340435	1.07675039768219	0.293070435523987	1	2010	1	21168	3.98356229439378	3.05963219702244	Env
957	0.080952487885952	0.568725168704987	-0.0258166175335646	-0.899073541164398	0.638020515441895	-1.26384139060974	0.0855743363499641	0.700776696205139	0.0180647261440754	0.183831751346588	1.55538153648376	1.11410140991211	0.789182841777802	0.240500748157501	1.54078805446625	0.0982800871133804	1	2010	1	12060	0.185494219884276	5.23995459079742	Mob
958	-0.413486808538437	-0.0106597701087594	-0.0305885318666697	-0.155113935470581	0.763636350631714	1.50809752941132	0.279908925294876	0.0489379912614822	0.151307821273804	0.055784810334444	-0.242005214095116	1.11427879333496	0.500177681446075	0.0623596869409084	0.371506839990616	0.229751482605934	1	2010	1	12062	2.42757586482912	1.80631778761744	Env
959	-0.067048691213131	0.257204681634903	0.00612226920202374	0.437337547540665	-0.189306706190109	0.62908136844635	0.512272119522095	0.00859430339187384	-0.114289216697216	0.0196944866329432	1.13834357261658	1.27809464931488	0.763299703598022	0.620118379592896	0.887038230895996	0.127056419849396	1	2010	1	21185	1.62671858211979	4.68689453601837	Mob
960	0.413048297166824	0.0920184701681137	-0.0796175971627235	0.554283022880554	-0.596478939056396	0.83148980140686	0.219076886773109	0.654217541217804	0.4580437541008	0.230604946613312	0.336379855871201	1.27063381671906	-0.90117073059082	-0.147278070449829	0.923028171062469	0.251967251300812	1	2010	1	14106	3.02865343540907	1.48159304261208	Env
961	0.592195332050323	-0.0352699607610703	0.0313815400004387	-0.582023322582245	0.856679499149323	-0.16611909866333	0.241669356822968	1.22290635108948	0.458429843187332	0.170370832085609	-0.705957055091858	1.03274250030518	0.56058531999588	0.643893718719482	-0.551326990127563	0.133658677339554	1	2010	1	20280	2.92387904971838	0.979937493801117	Env
962	-0.143526151776314	0.0958730652928352	-0.0679541230201721	0.624236583709717	-0.474558532238007	1.26044857501984	0.67755001783371	0.682526588439941	-0.178609058260918	-0.0162495691329241	0.102163337171078	1.00198364257812	0.218809440732002	1.57443785667419	-0.809679567813873	0.146972388029099	1	2010	1	19051	2.6067097838968	2.08771470934153	Env
963	-0.0197208914905787	0.971047639846802	-0.0434687547385693	0.692809283733368	-0.563661098480225	-0.677457809448242	0.0847622230648994	0.48103341460228	0.499845892190933	-0.117694616317749	0.612358272075653	1.12257921695709	0.692475318908691	-0.572840452194214	1.11003017425537	0.081014983355999	1	2010	1	16104	1.38851026631892	2.96460253000259	Mob
964	0.185482457280159	0.341382473707199	-0.0890052542090416	0.525590479373932	-0.585081160068512	0.595715820789337	0.723379611968994	-0.185419604182243	0.201811268925667	1.09955310821533	0.678735911846161	1.21116650104523	-0.216001287102699	0.181928783655167	0.141218557953835	0.178373977541924	1	2010	1	12070	2.99178317934275	1.99704846739769	Env
965	0.0720731988549232	0.213078111410141	-0.0310183111578226	0.011038969270885	-0.982546448707581	0.208976149559021	0.427448511123657	0.83968323469162	0.40154492855072	0.628686785697937	1.18624567985535	-0.587027072906494	1.46014070510864	0.128350391983986	-0.146158143877983	0.264972716569901	1	2010	1	26069	2.0539378458634	2.0415515601635	Env
966	-0.092602401971817	0.314583510160446	-0.0517304353415966	0.420320242643356	0.444178014993668	2.20032501220703	-0.302910268306732	-0.251008152961731	0.0484665185213089	0.807034194469452	-0.923757374286652	1.10271835327148	-0.206563457846642	0.135930791497231	0.770517706871033	0.0575713217258453	1	2010	1	31106	3.59422755613923	0.878846019506454	Env
967	0.216910243034363	0.356034189462662	-0.0106877125799656	0.878400564193726	0.540657341480255	1.23758852481842	0.206248298287392	0.153414890170097	0.481977999210358	0.45608726143837	-0.810606181621552	-0.913820385932922	0.677834689617157	0.767537951469421	-0.116908095777035	0.170407742261887	1	2010	1	21206	4.68703934177756	-0.39596202224493	Env
968	0.217830002307892	-0.148515611886978	0.375714242458344	-0.677080750465393	0.693959414958954	0.451304018497467	0.0943891108036041	0.255298316478729	0.0458506271243095	-0.434738963842392	-0.133434653282166	-0.360428214073181	0.634911954402924	0.694076836109161	1.52516770362854	0.208468407392502	1	2010	1	21210	1.08247881382704	2.36029362678528	Mob
969	0.250032186508179	0.289269089698792	0.0378867946565151	-0.619822382926941	0.0960860624909401	-0.350846290588379	0.382248938083649	1.64226388931274	-0.113742560148239	-0.361820608377457	0.622267305850983	0.95148229598999	0.856871545314789	-0.287771940231323	0.683914482593536	0.310033857822418	1	2011	1	22003	1.56158897653222	2.82676368951797	Mob
970	0.0208387412130833	0.541453123092651	0.00465574441477656	-0.275117844343185	0.997737407684326	2.38001203536987	0.112637475132942	0.0578657612204552	-0.0091054318472743	-0.0541124455630779	-1.33521044254303	1.04145133495331	0.367772877216339	1.0128927230835	0.467601835727692	0.290879160165787	1	2011	1	31010	4.06774372654036	1.55450832843781	Env
971	0.122106939554214	0.578723251819611	-0.0105248475447297	-0.599142670631409	0.66100412607193	1.61779999732971	0.173154443502426	0.101029001176357	-0.192193254828453	-0.0107464166358113	0.0840082913637161	1.11201894283295	0.0701343566179276	1.06341576576233	0.568010568618774	0.438426226377487	1	2011	1	31016	2.87963679619133	2.89758792519569	Mob
972	0.143070384860039	0.516830384731293	-0.0254267305135727	0.503413796424866	-0.66240531206131	-1.06435990333557	-0.00585526833310723	0.0484497956931591	0.397047519683838	0.90957236289978	0.669705808162689	1.06758344173431	0.309286147356033	1.36181223392487	0.948534905910492	0.0938391238451004	1	2011	1	21055	0.854176153894514	4.35692253708839	Mob
973	0.0353660359978676	0.13624769449234	-0.0791982412338257	0.72715824842453	-0.940769791603088	1.82550048828125	0.202090561389923	0.969068109989166	0.312330335378647	-0.0524149760603905	-0.860008656978607	1.33679044246674	-1.55503618717194	1.01298487186432	1.20316445827484	0.0979100093245506	1	2011	1	21056	3.23328847438097	1.13789492845535	Env
974	-0.485311895608902	0.341670960187912	-0.0794807150959969	0.749820172786713	-0.155962079763412	2.54511404037476	-0.33999165892601	0.676684737205505	0.239998608827591	-0.0487881600856781	1.85674715042114	1.14626705646515	-0.351669400930405	0.763058960437775	-0.378644108772278	-0.00495197158306837	1	2011	1	16029	3.43880203831941	3.03575965762138	Env
975	0.075219564139843	0.16679148375988	0.0749841630458832	-0.32866308093071	0.450967609882355	0.200099378824234	0.0619854815304279	-0.131051868200302	0.389549106359482	0.0188752729445696	0.632707953453064	0.899368345737457	0.548031330108643	0.992778599262238	0.165516704320908	0.154887989163399	1	2011	1	7018	1.13364510051906	3.23840293288231	Mob
976	0.208960056304932	1.47757124900818	0.00870137941092253	0.20037654042244	0.0136433513835073	-3.18263530731201	0.544405043125153	-0.108573138713837	0.346006453037262	0.107462361454964	1.48205363750458	1.29854512214661	0.94490247964859	1.60445892810822	-0.413213074207306	0.0199460294097662	1	2011	1	19014	-0.364135982468724	4.91674709320068	Mob
977	-0.164266988635063	0.493143290281296	-0.0399198606610298	-0.608455955982208	-0.199396044015884	0.271200507879257	0.171418622136116	0.658090651035309	0.453317314386368	0.141584947705269	1.86624944210052	1.03760254383087	0.833047151565552	0.526823699474335	-1.40503787994385	0.356437802314758	1	2011	1	12032	1.53315428644419	2.85868495702744	Mob
978	-0.0238343942910433	0.545648455619812	0.0210774075239897	0.372756630182266	-0.267985969781876	0.619458436965942	-0.0875211134552956	0.540314018726349	0.767112016677856	-0.0722107216715813	-0.175989732146263	-0.75526374578476	0.75497043132782	1.15844225883484	0.886204302310944	0.129002496600151	1	2011	1	21150	2.54381726309657	1.86836351454258	Env
979	-0.0917312055826187	0.0634878948330879	-0.190355956554413	-0.299178928136826	0.0284635461866856	0.564050555229187	0.380463004112244	-0.264881402254105	0.227048248052597	0.116348773241043	1.91635227203369	1.18567097187042	1.2949253320694	0.909839034080505	-0.122115328907967	-0.0880516394972801	1	2011	1	7046	0.445662889629602	5.18467228114605	Mob
980	-0.079640731215477	-0.822036147117615	-0.0546721294522285	-1.09835815429688	0.297091245651245	-1.30118799209595	0.0765955522656441	0.282768368721008	-0.0343077965080738	-0.494808584451675	3.55899286270142	1.06763505935669	1.43779695034027	0.856711208820343	0.14320769906044	0.359889775514603	1	2011	1	7052	-2.86866659298539	7.06434378027916	Mob
981	0.00504837883636355	-0.131450489163399	-0.0103076659142971	0.13510300219059	0.0518650449812412	1.49480676651001	1.23356354236603	-0.70695698261261	0.171382948756218	-0.624048829078674	-0.743742287158966	0.875971734523773	0.440364718437195	1.67166674137115	0.539177000522614	0.0941553935408592	1	2011	1	19027	1.71316111041233	2.78343790769577	Mob
982	-0.030716922134161	0.473561316728592	0.0363160744309425	-0.25164532661438	0.422409057617188	1.44291269779205	-0.0661056712269783	0.311654269695282	0.36184760928154	0.41676464676857	-0.0612246282398701	1.17963600158691	0.178491219878197	1.20020949840546	0.981220483779907	0.0461689084768295	1	2011	1	31046	3.16316666081548	3.4783325754106	Mob
983	0.16075037419796	1.12300896644592	-0.0660979822278023	0.928028583526611	-1.32030487060547	1.6274242401123	0.945258557796478	0.816564321517944	-0.143258184194565	0.514470517635345	-1.26068258285522	1.0159512758255	-1.28041887283325	0.0787287876009941	-0.228602468967438	0.508435845375061	1	2011	1	26044	5.09428036957979	-1.67502386122942	Env
984	0.218030765652657	0.837049901485443	-0.0770094022154808	0.268801897764206	-0.220436006784439	1.34277081489563	0.314974367618561	1.13360464572906	0.0686972141265869	0.356891542673111	-0.174528032541275	1.38888013362885	-0.960473418235779	0.653234481811523	-0.534289002418518	0.365858882665634	1	2011	1	20122	4.60923462361097	0.372824162244797	Env
985	0.00205878773704171	0.279176890850067	-0.441228359937668	0.266523152589798	0.414999723434448	2.0874228477478	0.916018426418304	-0.570173323154449	-0.0183622054755688	0.323491543531418	0.130144953727722	1.0420480966568	-0.502693235874176	0.127390876412392	0.702589452266693	-0.0512890852987766	1	2011	1	20225	3.20863839844242	1.49948014318943	Env
986	0.0752954483032227	0.462378293275833	0.0054450249299407	-0.0793138816952705	0.595281362533569	1.80919098854065	0.272387623786926	0.0862000286579132	0.324124604463577	0.487364709377289	0.109094589948654	1.19332206249237	-0.125832945108414	1.20621716976166	0.80291086435318	0.188436239957809	1	2011	1	31064	4.22679044213146	3.18571174144745	Env
987	-0.155343294143677	0.403404921293259	0.0331790558993816	-0.460175484418869	0.716624081134796	0.961003124713898	0.176209166646004	0.998559474945068	0.496827900409698	0.011201236397028	0.00874496437609196	0.880540728569031	0.0283928979188204	0.428592681884766	-0.851096212863922	0.226511731743813	1	2011	1	20466	3.4080019146204	0.495175059884787	Env
988	0.255953997373581	0.0465840138494968	0.0201365984976292	-0.0199135467410088	-0.0266855042427778	-1.40451264381409	-0.188481584191322	0.230758786201477	0.373962044715881	0.583836853504181	-0.141643285751343	1.06510245800018	0.855395078659058	0.186723679304123	2.75240206718445	0.135891005396843	1	2011	1	20483	0.00753002054989338	4.71797999739647	Mob
989	0.0811532139778137	0.398927956819534	-0.0118451351299882	-0.420932352542877	0.633597850799561	1.46500647068024	0.219321027398109	0.141337215900421	-0.200204327702522	-0.143902152776718	-0.0693078190088272	1.0912264585495	0.0279152672737837	0.995310008525848	0.760307312011719	0.170578226447105	1	2011	1	31071	2.33303799387068	2.80545122735202	Mob
990	-0.0873060375452042	-0.319398641586304	-0.0339139737188816	0.0657060891389847	0.653459787368774	2.2526695728302	0.351737856864929	-0.155741691589355	-0.0921388268470764	-0.0552162006497383	-0.508671283721924	1.06621599197388	-0.0504112057387829	0.860676288604736	0.683700501918793	0.477430164813995	1	2011	1	31083	3.05728809908032	2.0515102930367	Env
991	0.0971249938011169	0.780450046062469	-0.0159581787884235	-0.347935497760773	0.53497302532196	1.52784502506256	0.00930108409374952	-0.354944556951523	-0.179399818181992	0.315358549356461	-0.222095608711243	1.14877271652222	0.222221478819847	0.898725032806396	0.943979561328888	0.270267933607101	1	2011	1	31086	2.63708260562271	2.99160318076611	Mob
992	-0.0608313754200935	0.579083204269409	-0.0250475108623505	0.0242108013480902	0.709204018115997	1.82954096794128	-0.247193321585655	-0.105923749506474	-0.0975975394248962	0.153941228985786	0.317317724227905	1.23318898677826	0.485063791275024	0.661969482898712	0.613953769207001	0.201008513569832	1	2011	1	31090	2.96039523743093	3.3114937543869	Mob
993	0.127224713563919	-0.134652554988861	0.00258128577843308	-0.42097544670105	0.841942369937897	1.99159896373749	0.0766779631376266	-0.101758398115635	0.0585431605577469	-0.208580985665321	1.77898931503296	1.13617658615112	1.4802029132843	-1.13192522525787	-1.13794195652008	0.364237397909164	1	2011	1	23009	2.59683846915141	2.12550163269043	Env
994	-0.0180229898542166	-0.0048654368147254	-0.0428740717470646	1.3465781211853	-0.742105901241302	1.49860751628876	0.256542831659317	-0.44958820939064	0.0143388155847788	-0.107251301407814	0.185745760798454	1.02860534191132	0.146504282951355	1.46662151813507	0.389545232057571	0.170938402414322	1	2012	1	19008	1.92229777667671	3.21702213585377	Mob
995	-0.136833786964417	-0.282721877098083	-0.034546073526144	0.512030720710754	-0.421312600374222	1.75306630134583	0.156334146857262	-0.0198175720870495	-0.113263718783855	-0.354597836732864	-0.105567015707493	1.08227705955505	1.20607399940491	1.55523097515106	0.684904754161835	0.191953375935555	1	2012	1	19011	1.25029107928276	4.42291977256536	Mob
996	-0.0621637590229511	0.106192536652088	-0.0634769573807716	0.286624431610107	0.59922844171524	1.78677797317505	-0.0431001670658588	-0.535975396633148	0.208115920424461	-0.552434980869293	1.39562284946442	1.18434846401215	-0.660348653793335	2.04324245452881	-0.117487840354443	0.137152045965195	1	2012	1	30056	1.86694008857012	3.84537727385759	Mob
997	0.377645611763	0.331946104764938	-0.014058287255466	0.44486066699028	0.620451092720032	-0.716191411018372	0.273118853569031	0.172553643584251	0.471336305141449	-0.0473635829985142	0.128173723816872	0.793903768062592	0.0224619265645742	0.2859206199646	0.648553788661957	0.335058927536011	1	2012	1	20015	2.24935792479664	1.87901382707059	Env
998	0.243487238883972	0.0570297539234161	0.0200906991958618	0.912114560604095	-0.304789453744888	-0.443732649087906	0.0447157062590122	-0.289831459522247	0.593763053417206	0.292508363723755	0.575649559497833	1.08714115619659	0.735514342784882	-0.0160282496362925	0.441730916500092	0.200984135270119	1	2012	1	24017	1.3263399489224	2.82400772534311	Mob
999	0.183268919587135	0.19235035777092	-0.127067536115646	0.16077184677124	-0.397142797708511	1.08593499660492	-0.05302444845438	-0.281432181596756	0.114353157579899	0.498625904321671	-0.0246116816997528	1.09830343723297	0.828221142292023	1.29181480407715	-0.915851414203644	0.194148346781731	1	2012	1	14040	1.57078656554222	2.27787628769875	Mob
1000	0.359984993934631	-0.0351749211549759	0.0515155158936977	-0.37609788775444	0.916673421859741	-0.621901214122772	0.00016242079436779	1.5161120891571	0.550249993801117	0.209191605448723	-0.941585421562195	0.978997707366943	0.603323042392731	0.704367280006409	0.0686969682574272	0.190541490912437	1	2012	1	20042	2.76125750876963	1.41379957646132	Env
1001	-0.292406916618347	0.0335162058472633	0.0294942241162062	0.424287229776382	0.514021813869476	1.48844742774963	0.115890271961689	0.341922610998154	0.0644715800881386	-0.772566378116608	-0.048437025398016	1.23542010784149	-1.37762570381165	2.25074481964111	1.08835935592651	-0.0366612859070301	1	2012	1	30088	1.91041678376496	3.14846155419946	Mob
1002	-0.349846541881561	0.42077174782753	-0.0844919234514236	0.669712066650391	-0.280356556177139	-0.796024739742279	-0.409838169813156	-0.0294728334993124	-0.142700120806694	-0.216636627912521	2.43415689468384	1.07700228691101	1.37844455242157	0.731683313846588	0.2505724132061	-0.0548602491617203	1	2012	1	16069	-1.27374394796789	5.87185946106911	Mob
1003	0.192002713680267	0.446762681007385	0.0377945229411125	0.109911687672138	-0.259062379598618	1.49959862232208	-0.0720930844545364	-0.376783818006516	-0.180533990263939	0.593895137310028	-0.498715937137604	1.07527816295624	0.915123283863068	0.384441286325455	-0.137181028723717	0.112136781215668	1	2012	1	15123	2.10362887382507	1.73894576728344	Env
1004	0.182132542133331	0.0766512081027031	0.0282311458140612	0.364024132490158	-0.718375325202942	-1.43966841697693	-0.223876282572746	-0.484304785728455	-0.283658385276794	0.518371760845184	1.81551682949066	1.08510732650757	0.955973029136658	1.47012543678284	0.924267649650574	0.0540532618761063	1	2012	1	14055	-1.92641914449632	6.2509902715683	Mob
1005	0.350538223981857	0.106715597212315	0.00361071852967143	-0.253351867198944	0.572962820529938	-0.913856208324432	0.143407940864563	0.0210567899048328	0.11685174703598	-0.202260240912437	0.234307929873466	1.07145142555237	1.34848093986511	0.620273768901825	0.738487184047699	0.12162222713232	1	2012	1	15052	0.0672977487556636	4.01300124824047	Mob
1006	-0.107864990830421	0.347647607326508	-0.0544541627168655	-0.1245381757617	0.157705262303352	2.87882137298584	0.180952191352844	-0.470872551202774	-0.138584449887276	0.431844145059586	-0.0943346172571182	1.26014006137848	-0.24686174094677	1.05375814437866	0.0358456782996655	0.336087167263031	1	2012	1	31049	3.43674341589212	2.00854752585292	Env
1007	0.151011154055595	0.189156666398048	0.062678374350071	0.0490379855036736	0.481230795383453	-1.69875931739807	-0.246771991252899	-0.0703254193067551	0.326327115297318	0.219652190804482	0.0945157259702682	0.859090685844421	0.57656192779541	1.02985310554504	1.27170348167419	0.268246173858643	1	2012	1	30106	-0.268516272306442	3.83172492682934	Mob
1008	-0.306121230125427	0.133307278156281	0.0104922279715538	0.757286667823792	-1.92834651470184	0.28842157125473	0.720185697078705	0.129261016845703	0.295546174049377	0.0419390127062798	1.75476837158203	1.17869484424591	1.91453456878662	-0.426759421825409	0.301806956529617	-0.0871662274003029	1	2012	1	5020	0.0548056736588478	4.72304531931877	Mob
1009	0.104153513908386	-0.223147630691528	-0.0359367169439793	0.798283636569977	-0.720190644264221	2.12264347076416	1.09621965885162	-0.604442000389099	0.0793539211153984	-0.066042922437191	-0.611108958721161	1.0368937253952	0.26184356212616	1.93293225765228	0.067312516272068	0.0683909207582474	1	2012	1	19040	2.61928520724177	2.68787310272455	Mob
1010	0.318878412246704	-0.0443922467529774	0.0373731553554535	-0.169000253081322	0.804151296615601	-1.66510260105133	-0.483812481164932	0.751580536365509	0.191002950072289	-0.32889249920845	1.19457638263702	1.12817633152008	1.3214385509491	1.01526701450348	0.281873852014542	0.251564472913742	1	2012	1	30135	-0.336649257689714	4.94133213162422	Mob
1011	-0.169646441936493	0.865785837173462	0.0277501307427883	1.09338986873627	-1.02550625801086	0.10367614030838	-0.175185054540634	0.39542829990387	-0.00986446533352137	0.0722363293170929	0.975677132606506	1.1796909570694	1.69143414497375	-0.49680370092392	-0.102393791079521	-0.0626143515110016	1	2012	1	5027	1.11545003484935	3.24760474264622	Mob
1012	0.587772846221924	0.00274211564101279	0.0331737399101257	-0.43771043419838	0.492959588766098	-0.498647928237915	0.072831779718399	1.34218883514404	0.609086871147156	0.276948124170303	-0.0582841895520687	1.27012979984283	-0.0816861987113953	0.83553421497345	-0.3139927983284	0.194163829088211	1	2012	1	20156	2.67550936737098	1.65170082822442	Env
1013	-0.0712138116359711	-0.299829214811325	-0.0500280819833279	-0.150278806686401	0.562549471855164	1.97830712795258	-0.0862035602331161	-0.465490698814392	0.455891042947769	-0.271295011043549	0.932249963283539	0.998246431350708	1.01632905006409	-0.0374582894146442	-0.669496476650238	0.558660924434662	1	2012	1	20205	2.16106938198209	2.23987067863345	Mob
1014	0.540127873420715	0.780180335044861	-0.0818389505147934	-0.165192157030106	0.287707805633545	-0.716961979866028	0.266434729099274	-0.0893717184662819	0.269260615110397	0.782017230987549	-0.252482563257217	1.02432990074158	-0.990189671516418	0.34191632270813	1.29771256446838	0.407411694526672	1	2012	1	20237	2.2797754779458	1.42128655314445	Env
1015	0.932506680488586	-0.154225707054138	0.00159818714018911	0.468658953905106	0.611100971698761	-1.19980180263519	0.356543779373169	1.53259372711182	0.506192147731781	0.400309383869171	-0.404521137475967	-0.48889434337616	-0.468199491500854	0.607161641120911	0.605353593826294	0.187115088105202	1	2012	1	20256	3.64259140973445	-0.149099737405777	Env
1016	0.426504075527191	0.227566435933113	-0.315925866365433	-0.304661214351654	1.10424363613129	1.84781968593597	0.518361628055573	0.415930837392807	0.27705118060112	-0.00485200062394142	1.18784987926483	1.02603912353516	-0.234198465943336	0.524728059768677	-1.20955955982208	0.125560313463211	1	2012	1	20265	4.31759871169925	1.29485903680325	Env
1017	0.120780639350414	0.54256534576416	-0.010207868181169	0.482836157083511	0.799579977989197	-0.879550993442535	0.495282679796219	0.165515035390854	0.439696133136749	0.188978776335716	-1.55125796794891	0.965442299842834	-0.542312383651733	1.7529730796814	0.715358138084412	0.188722938299179	1	2012	1	21135	2.5341988215223	1.340203166008	Env
1018	0.20637321472168	0.571701765060425	0.563137590885162	0.968721091747284	0.260103613138199	-0.864610373973846	0.277530580759048	-0.661689877510071	0.283280044794083	0.78670459985733	0.175210207700729	0.934072375297546	-0.652782917022705	0.243003219366074	1.23775732517242	0.331126064062119	1	2012	1	20301	2.72237831354141	1.93726021051407	Env
1019	0.0320017263293266	0.27386948466301	0.645863831043243	0.786203265190125	0.455982565879822	-0.503832221031189	0.0182835217565298	-0.615477561950684	-0.0197871588170528	0.891701579093933	0.118502788245678	0.958803057670593	-0.0596991740167141	0.388059467077255	0.852765440940857	0.376663595438004	1	2012	1	20360	2.34147262759507	2.25843157991767	Env
1020	0.773230254650116	-0.0419055484235287	0.000393837020965293	0.203473344445229	1.62451577186584	0.753486692905426	1.15573728084564	0.546272218227386	0.945539772510529	0.126118585467339	0.173811420798302	0.993368625640869	-1.68653738498688	0.466554880142212	-0.419544070959091	0.0329410955309868	1	2012	1	20433	6.11980330504593	-0.472346529364586	Env
1021	0.28048574924469	-0.318135976791382	0.0640260130167007	-0.651135683059692	0.996250927448273	0.922804951667786	-0.0565096102654934	1.22350108623505	0.248429581522942	-0.139540284872055	0.260452032089233	1.12088763713837	-0.0480841770768166	0.713690876960754	-0.231228947639465	0.15826903283596	1	2012	1	20457	2.72844578698277	1.81571742147207	Env
1022	0.160618409514427	0.151204407215118	0.0413081347942352	-0.593091666698456	0.51261168718338	0.937275826931	0.293450862169266	0.8400599360466	0.632692217826843	-0.450025230646133	0.0409307405352592	1.04584181308746	-0.153868734836578	0.238022848963737	0.689985692501068	-0.000177299691131338	1	2012	1	20470	2.52592728464515	1.86091236025095	Env
1023	-0.310135334730148	0.951263725757599	-0.0373027138411999	-0.234756022691727	0.9187371134758	2.72859525680542	0.446153193712234	0.463300943374634	-0.00779581209644675	0.12612147629261	-0.074101097881794	0.9617800116539	-2.39542818069458	0.485103487968445	-0.225219964981079	0.281057894229889	1	2012	1	20508	5.32523972028866	-1.24786574393511	Env
1024	0.41634002327919	0.365836024284363	-0.0251714829355478	0.186661079525948	-0.357858896255493	1.36956369876862	-0.0662942603230476	-0.28778275847435	0.10813707113266	0.736111044883728	-0.669281601905823	-0.730347394943237	0.878878831863403	1.23079037666321	-0.0936596766114235	0.367999196052551	1	2012	1	15078	2.81354073993862	0.616380535066128	Env
1025	0.137648358941078	0.259322196245193	0.0604647174477577	0.318096041679382	0.416319221258163	-0.663213968276978	0.346527278423309	0.382172226905823	0.699619352817535	0.315926283597946	-0.207050114870071	1.00718462467194	0.0280476454645395	0.358154594898224	1.13497006893158	0.226522639393806	1	2012	1	20530	2.49940434843302	2.32130681909621	Env
1026	0.473657608032227	-0.258187770843506	0.0594559535384178	-0.123917929828167	0.825810074806213	1.32508993148804	0.165033459663391	-0.00125541107263416	-0.359467595815659	-0.447663813829422	-0.16203884780407	0.718588888645172	0.689454913139343	0.692838370800018	0.0945071429014206	0.178389802575111	1	2012	1	7084	1.83694430871401	2.03335046768188	Mob
1027	0.270334899425507	-0.503992140293121	0.0062004690989852	-0.0351310446858406	0.478408008813858	2.47278714179993	0.11203944683075	-0.030720042064786	-0.327706187963486	-0.113275699317455	-0.0429043993353844	0.874863266944885	-0.849423885345459	1.68514585494995	0.739288628101349	0.221529901027679	1	2012	1	7088	2.55047475267202	2.40696946531534	Env
1028	0.429203867912292	-0.0551921129226685	0.046132143586874	1.84258639812469	0.135974228382111	0.534101903438568	0.0337224379181862	-0.35207810997963	0.497617781162262	0.356721669435501	-0.255613654851913	-0.69989812374115	1.04080319404602	-0.223599135875702	0.376446336507797	0.112358115613461	1	2012	1	32044	3.58114832267165	0.238138616085052	Env
1029	0.151600286364555	0.181775242090225	-0.0183501839637756	0.0998913273215294	0.344808667898178	2.10352349281311	-0.53043133020401	-0.419114977121353	-0.531521320343018	-0.116287812590599	1.04825031757355	1.17691206932068	0.0125544425100088	1.72013962268829	0.11015472561121	0.292738854885101	1	2012	1	30152	1.55863224714994	4.06801117770374	Mob
1030	0.0151317603886127	-0.0379154458642006	-0.0584602206945419	0.550532758235931	-0.20773121714592	1.19564878940582	-0.0365144051611423	-0.206767037510872	-0.0629826933145523	0.319589883089066	-0.360628664493561	1.21860492229462	-0.607649326324463	1.03160715103149	1.17091476917267	0.241389781236649	1	2012	1	21155	1.71192195266485	2.45284885168076	Mob
1031	0.384272009134293	0.49661859869957	0.226699456572533	0.248329147696495	-0.246392697095871	0.916260480880737	-0.00435989210382104	-0.304986238479614	-0.088622011244297	0.685102105140686	0.768706202507019	1.14763522148132	0.603123843669891	-0.0632416531443596	0.112213842570782	0.0936871916055679	1	2012	1	15082	2.40660815080628	2.56843745708466	Mob
1032	0.0575336739420891	-0.246674418449402	0.403179526329041	0.226450458168983	0.232047840952873	1.92365574836731	-0.189291208982468	-0.579552948474884	0.0307771638035774	-0.593849360942841	1.16194403171539	1.11546957492828	-0.7312291264534	2.35330033302307	0.0188646465539932	0.18792961537838	1	2012	1	21158	1.45220609009266	3.91834945976734	Mob
1033	-0.0900574252009392	-0.501309216022491	0.0498509556055069	-0.685074150562286	0.485578626394272	0.556686758995056	0.226896360516548	-0.0579110495746136	0.157206103205681	-0.749723196029663	1.66820693016052	0.821103990077972	0.949104964733124	1.25134575366974	0.227443516254425	0.114713780581951	1	2012	1	7096	-0.493142452090979	4.91720515489578	Mob
1034	-0.28055727481842	0.0411157757043839	0.0174271501600742	0.0085547836497426	0.472833663225174	0.229714691638947	0.242431446909904	0.634109258651733	0.209455251693726	-0.592483460903168	1.22920179367065	1.20560765266418	0.0889936313033104	1.20986914634705	-0.320326089859009	0.191770851612091	1	2012	1	30024	1.17437213752419	3.41334613412619	Mob
1035	0.4593525826931	0.328255444765091	-0.0655311048030853	0.15913213789463	-0.281928837299347	-0.424492448568344	0.614208042621613	0.0465624257922173	0.163779646158218	-0.289796948432922	1.13051807880402	0.963560521602631	1.44758546352386	-0.496902048587799	0.913627862930298	0.490432947874069	1	2012	1	17026	1.19997388869524	3.95838987827301	Mob
1036	0.38630598783493	-0.0900975167751312	-0.0624625869095325	0.380576133728027	0.683811366558075	0.575928866863251	0.164382055401802	-0.183191150426865	0.18532457947731	-0.0488797500729561	-1.36176478862762	1.09601211547852	-0.512446582317352	1.44975829124451	1.12421381473541	0.31976118683815	1	2012	1	21190	2.31145917251706	1.79577285051346	Env
1037	-0.193688377737999	0.0861877575516701	-0.126185446977615	-0.383945852518082	-0.530644357204437	-0.480430990457535	0.00227007223293185	1.01770508289337	0.0406011343002319	0.503470122814178	1.09587275981903	1.19058001041412	0.320559203624725	1.4901442527771	0.01273497287184	0.160174936056137	1	2012	1	14107	0.095514080952853	4.10989119950682	Mob
1038	-0.220764234662056	-0.0224004276096821	-0.111505024135113	0.36809578537941	-0.404786825180054	1.73136270046234	-0.0318182893097401	-0.393546313047409	0.165797561407089	-0.0305630005896091	1.16681861877441	1.23774790763855	-0.0547366179525852	1.41626048088074	0.26934826374054	0.250484049320221	1	2012	1	28042	1.3003559820354	4.03543865308166	Mob
1039	0.354398787021637	0.534543871879578	-0.0281622502952814	-0.133254259824753	0.542151272296906	-1.31895470619202	0.396580964326859	0.245872721076012	0.0164675619453192	0.37970569729805	0.381427735090256	1.11751043796539	0.874271512031555	0.664612352848053	0.422387719154358	0.103639274835587	1	2012	1	15117	1.0929889343679	3.46020975708961	Mob
1040	-0.151753351092339	-0.0922382920980453	-0.00169052137061954	0.225706830620766	-1.23669528961182	0.804834425449371	0.793756246566772	0.0149762434884906	-0.0137433400377631	0.0204970482736826	1.41833901405334	1.31307744979858	1.06049335002899	-0.00722276046872139	-0.0400737822055817	0.224723652005196	1	2013	1	5002	0.588373652193695	3.74461327120662	Mob
1041	-0.0863337889313698	0.898837387561798	-0.00588242337107658	0.0901859477162361	0.211931616067886	-1.3342741727829	0.480965435504913	-0.396871387958527	0.506904184818268	-0.134676903486252	1.2539609670639	1.22987627983093	0.132139220833778	1.28366470336914	0.208935126662254	0.0460906215012074	1	2013	1	19007	0.276876516640186	4.10857629776001	Mob
1042	0.162598237395287	0.729850471019745	0.00515759736299515	0.232724219560623	0.413880109786987	-1.3750296831131	0.216178089380264	-0.163719937205315	-0.107433751225471	-0.0208012238144875	1.16262423992157	1.13903164863586	0.482539504766464	1.39127504825592	0.0210132412612438	0.0809912234544754	1	2013	1	28006	0.174395352602005	4.19648368284106	Mob
1043	0.290105819702148	-0.416265517473221	-0.0203812923282385	0.209092244505882	1.09366309642792	-1.34298241138458	0.186947032809258	-0.146671742200851	0.501267910003662	-0.0436410382390022	1.96709167957306	1.12832617759705	0.713172495365143	0.326061606407166	-0.176565706729889	0.196318089962006	1	2013	1	24008	0.507452191784978	3.95808625221252	Mob
1044	-0.0247258469462395	0.13213424384594	-0.0458110421895981	0.522682845592499	-0.503314971923828	-1.13674473762512	-0.0446828119456768	0.605791747570038	0.110101513564587	-0.0572704784572124	1.45086526870728	1.10831272602081	0.529781758785248	0.608424961566925	0.909409701824188	0.104185648262501	1	2013	1	16023	-0.337653890252113	4.60679441690445	Mob
1045	0.200503095984459	0.262962251901627	-0.0429257526993752	1.3019186258316	-1.06919658184052	1.8874419927597	-0.234662473201752	-0.784883379936218	0.0894569084048271	-0.0233733076602221	1.18777585029602	1.22356808185577	0.625259518623352	1.79534757137299	0.377498865127563	0.0399254448711872	1	2013	1	19012	1.62716682441533	5.2094498872757	Mob
1046	-0.00225877715274692	0.0383950211107731	-0.0462100729346275	0.417811572551727	0.331113159656525	-0.03375643491745	0.136403232812881	-0.319799214601517	0.0204795841127634	0.0562730617821217	1.89326977729797	1.11234176158905	1.25454497337341	-0.0918609797954559	0.212754890322685	-0.00482593849301338	1	2013	1	24010	0.593625193927437	4.38105042278767	Mob
1047	0.0644453912973404	0.624947786331177	0.127021193504333	0.177350759506226	0.172005176544189	1.7348837852478	0.530874133110046	-0.146085664629936	0.0614798851311207	-0.510755717754364	-0.252981960773468	1.09492683410645	-0.374664664268494	2.04990792274475	-0.637410819530487	0.129531741142273	1	2013	1	28010	2.96569846943021	1.87977731227875	Env
1048	0.119745843112469	0.117495521903038	0.0175736080855131	0.483977437019348	0.804067194461823	-0.916483759880066	0.424476027488708	-0.260139018297195	0.234267175197601	0.0734986588358879	1.01249206066132	0.993323147296906	1.55945694446564	0.371992886066437	0.502861559391022	0.191595911979675	1	2013	1	20023	1.2900745999068	4.44012659788132	Mob
1049	-0.129234686493874	-0.0479892492294312	-0.709679782390594	0.273600369691849	0.537818312644958	1.80382776260376	0.31278333067894	-0.0841350555419922	-0.0437309592962265	-0.883833408355713	1.06397008895874	1.18467462062836	0.506974160671234	1.08897709846497	-0.193776115775108	0.207684457302094	1	2013	1	30053	1.23711109161377	3.65081985294819	Mob
1050	0.209530144929886	-0.202823325991631	-0.0349317528307438	0.589230537414551	1.41460716724396	-3.83359932899475	0.493179738521576	0.0999300554394722	1.05123102664948	-0.130034923553467	1.27329123020172	0.938570261001587	0.714544177055359	0.977190971374512	0.291945576667786	0.188951283693314	1	2013	1	7070	-0.154729377478361	4.19554221630096	Mob
1051	-0.33255872130394	-0.232915729284286	-0.107900939881802	0.584976971149445	-0.580459713935852	-0.412234544754028	-0.336850732564926	-0.857936024665833	0.241133436560631	0.188559681177139	2.88147282600403	1.13840055465698	0.522368609905243	1.06166887283325	0.419486224651337	-0.139363154768944	1	2013	1	14070	-1.9855494722724	6.02339708805084	Mob
1052	0.532479047775269	-0.330903112888336	0.0115144224837422	-0.343016177415848	1.43370711803436	-0.650598883628845	0.424449622631073	0.526081442832947	-0.251193344593048	-0.0104151098057628	-0.324298888444901	0.798353254795074	1.07087337970734	1.04730796813965	0.612534761428833	0.332180351018906	1	2013	1	20029	1.67428537644446	3.20477047562599	Mob
1053	-0.753002941608429	-0.0521779879927635	-0.0685203671455383	0.6450514793396	-0.792645514011383	0.929770827293396	-0.0131133403629065	-0.204763159155846	-0.0698211938142776	0.0510686971247196	2.64302802085876	1.19838261604309	0.713370084762573	1.88266813755035	0.179546564817429	0.248362869024277	1	2013	1	19018	-0.0797906313091516	6.61699542403221	Mob
1054	0.389105826616287	0.751063108444214	-0.0655894875526428	1.18813621997833	-0.969410181045532	1.7843724489212	0.0175566431134939	-0.659830212593079	0.394938617944717	-0.00129161076620221	1.38530170917511	1.26082122325897	0.7196044921875	1.87575972080231	0.41855800151825	0.0542219579219818	1	2013	1	19025	2.88327333098277	5.66004514694214	Mob
1055	-1.26025021076202	-0.690267145633698	0.244415059685707	0.461708247661591	-0.302678853273392	0.345199406147003	-0.089337594807148	-0.552275657653809	0.0345518030226231	-1.03941571712494	3.1583936214447	1.17822873592377	0.751103162765503	0.941764414310455	0.311020255088806	0.116213545203209	1	2013	1	14039	-2.73213711753488	6.34051018953323	Mob
1056	-0.215421482920647	0.131494224071503	0.0535076335072517	0.246739029884338	0.756913065910339	-1.08080494403839	0.624763429164886	0.0218540858477354	0.466429382562637	0.111251853406429	0.261832594871521	1.05583274364471	0.350860267877579	0.613824188709259	1.86273384094238	0.15155391395092	1	2013	1	20039	1.268280191347	4.14508363604546	Mob
1057	0.0953467488288879	0.326028645038605	-0.0887478813529015	0.575982868671417	-1.11868441104889	0.715180993080139	0.35244220495224	0.559209585189819	0.295487225055695	0.431382328271866	-0.434748142957687	1.05224168300629	-0.359002262353897	-0.00924805644899607	0.861092269420624	0.172418758273125	1	2013	1	26034	2.31604706496	1.11033549066633	Env
1058	0.0616948157548904	-0.2200678139925	0.0155814159661531	-0.157194465398788	1.39728546142578	1.43849265575409	0.2347601801157	-0.0632240772247314	-0.166327238082886	-0.410831093788147	0.714383661746979	0.770755350589752	-0.110451482236385	1.40591728687286	0.028574226424098	0.227978900074959	1	2013	1	7045	2.35814874060452	2.80917904339731	Mob
1059	0.164974227547646	0.467069119215012	0.0118951555341482	0.418532401323318	-0.776447534561157	1.12085247039795	2.0669105052948	-0.0576613023877144	-0.102522507309914	-0.0862124785780907	0.399652749300003	-0.502498805522919	0.500819087028503	0.44965872168541	-0.0896407589316368	0.169460728764534	1	2013	1	5014	3.39685078524053	0.757990993559361	Env
1060	0.0369088910520077	0.681246876716614	-0.0207217130810022	1.17579412460327	-0.65276163816452	1.86086702346802	0.899620354175568	0.285123258829117	0.0110358372330666	0.122861854732037	-0.2925905585289	0.905417442321777	-1.50281703472137	0.37194487452507	-0.217460125684738	0.054888442158699	1	2013	1	5015	4.45486331172287	-0.735505402088165	Env
1061	-0.307586759328842	-0.211784690618515	-0.167052686214447	0.181577429175377	-0.662054777145386	1.47021126747131	-0.202954277396202	0.24763660132885	-0.0402357839047909	-0.236629694700241	2.40141153335571	1.28826749324799	1.01409101486206	1.98336565494537	-0.0633495822548866	0.0978413000702858	1	2013	1	19031	0.168967928737402	6.62378611415625	Mob
1062	0.404397666454315	0.549500107765198	0.00896057207137346	-0.0726992934942245	0.0303182490170002	-1.43745720386505	0.553052186965942	0.671731650829315	0.0935488045215607	0.238843634724617	0.633123338222504	1.05558943748474	0.425943940877914	1.04456770420074	-0.0139158926904202	0.0682282894849777	1	2013	1	16047	1.10842466447502	3.14530852809548	Mob
1063	0.395292311906815	-0.341574937105179	0.017418697476387	0.573126256465912	1.04150545597076	-3.36615777015686	0.0725695714354515	0.430125027894974	0.0516820512712002	-0.478267908096313	1.8014098405838	0.96923953294754	0.690064072608948	1.1640408039093	0.831184148788452	-0.0442940890789032	1	2013	1	7036	-1.64857533201575	5.45593839883804	Mob
1064	0.293114095926285	-0.00576556939631701	0.00435069063678384	-0.317381292581558	1.21739053726196	-0.0163271687924862	-0.0929227024316788	0.44486528635025	-0.131084859371185	0.0380171723663807	1.3814994096756	0.992104291915894	0.488650411367416	0.0316378511488438	0.00414705835282803	0.21601477265358	1	2013	1	13034	1.65027096262202	2.89803902246058	Mob
1065	0.409158706665039	0.21724696457386	0.277539819478989	-0.454761147499084	0.435121238231659	-4.31230592727661	0.0730285421013832	0.24625763297081	0.252939641475677	-0.29546320438385	1.67047166824341	1.142498254776	1.35386443138123	0.765449583530426	2.42290616035461	0.329553931951523	1	2013	1	30101	-2.82168380171061	7.35519009828568	Mob
1066	-0.166363835334778	0.125095471739769	0.0977236330509186	0.387028425931931	-0.374310523271561	1.40371644496918	0.12811179459095	-0.759883999824524	0.0287321396172047	0.183149918913841	0.025964766740799	1.1193939447403	0.0454230532050133	1.38746571540833	-0.152036741375923	0.381120920181274	1	2013	1	28023	1.4341203905642	2.42621073871851	Mob
1067	-0.0684778168797493	1.1773476600647	0.0241706371307373	0.105989068746567	0.559717535972595	-2.61742949485779	0.38668093085289	0.625999569892883	0.381534785032272	0.0609817169606686	0.649822950363159	1.41518950462341	0.491601854562759	1.4460951089859	-0.725546896457672	0.0719133317470551	1	2013	1	28026	0.708427924662828	3.27716252207756	Mob
1068	-0.260993987321854	0.244498282670975	-0.132921189069748	0.679661691188812	-0.579346537590027	1.74702799320221	-1.11129522323608	0.540671467781067	0.264563828706741	0.301092863082886	1.0825217962265	1.052694439888	0.482110857963562	-0.101338647305965	0.0930137261748314	-0.0222363211214542	1	2013	1	25013	1.67072286829352	2.60900217294693	Mob
1069	0.0592693164944649	-0.218880996108055	0.0531794056296349	-1.00193500518799	1.08862996101379	-0.609845280647278	0.217247262597084	0.696439683437347	0.362159848213196	-0.42064705491066	2.08796739578247	0.984873533248901	0.444976776838303	1.29042387008667	-0.468463778495789	0.0881659090518951	1	2013	1	7117	0.313783049583435	4.33977779746056	Mob
1070	-0.12372400611639	0.286000311374664	-0.339512795209885	-0.0331104435026646	0.523773789405823	1.15714120864868	0.221049472689629	0.212266594171524	0.194071471691132	-0.28349956870079	-0.364280253648758	1.06257629394531	-0.483647108078003	1.25581932067871	0.926064729690552	0.141449511051178	1	2013	1	28028	1.9559055455029	2.39653298258781	Mob
1071	-0.559307634830475	1.2121639251709	0.205487444996834	1.34792971611023	-0.891348481178284	-0.718327581882477	0.519694447517395	0.622178196907043	-0.201754152774811	0.0755679458379745	1.10006833076477	1.15185749530792	1.05485832691193	0.227479383349419	-0.38607519865036	-0.117645747959614	1	2013	1	5023	1.49463807791471	3.14818833768368	Mob
1072	-0.278480529785156	0.0554616935551167	-0.0912911668419838	0.591458976268768	-0.583532214164734	-1.72361612319946	-0.402683645486832	-0.00460458640009165	0.413649797439575	0.618684232234955	2.32310080528259	0.963437974452972	0.0852768197655678	1.09821617603302	0.570307612419128	0.0792063698172569	1	2013	1	14063	-1.32574719656259	5.04033938795328	Mob
1073	0.0627934038639069	-0.0752451047301292	-0.0575626827776432	0.902207970619202	0.522129476070404	0.58903843164444	0.349963456392288	0.198962956666946	0.466759353876114	0.0999705567955971	-0.24588280916214	-1.00795233249664	1.81528723239899	0.301671862602234	-0.0661974474787712	0.182213008403778	1	2013	1	24024	3.2412308268249	0.796926505863667	Env
1074	0.166536346077919	-0.410752058029175	-0.0412551835179329	0.315561801195145	0.892992079257965	-2.40005040168762	0.114798180758953	1.25136864185333	0.393912196159363	-0.588947355747223	0.675499618053436	0.944232404232025	0.574492156505585	0.797968804836273	0.965300142765045	0.246580556035042	1	2013	1	20091	-0.0592551976442337	3.95749312639236	Mob
1075	-0.0107537899166346	-0.144770085811615	-0.0442983657121658	1.07097673416138	0.389366120100021	1.796422123909	0.121417343616486	0.64080137014389	0.23748841881752	-0.149418279528618	-0.440423488616943	1.15949296951294	-0.832847714424133	0.419228404760361	0.660369515419006	0.234264135360718	1	2013	1	20109	4.14149572513998	0.96581968665123	Env
1076	0.279690474271774	-0.326778382062912	-0.0571139454841614	0.182909518480301	0.21696075797081	0.434918493032455	0.181509345769882	1.28558385372162	0.00760158523917198	-0.0143624870106578	-0.517345130443573	1.18134331703186	0.190632849931717	0.500387191772461	1.21330225467682	0.187526896595955	1	2013	1	24027	2.37844611052424	2.56832048296928	Mob
1077	0.467704087495804	0.168241739273071	0.025203475728631	0.160237655043602	1.09585690498352	-0.446715235710144	0.395640313625336	0.922456324100494	0.437183171510696	0.292496860027313	-1.01024866104126	-0.560488760471344	0.0749429315328598	1.27876913547516	-0.0166785418987274	0.218671292066574	1	2013	1	20137	3.7369765881449	-0.233703896403313	Env
1078	0.49872487783432	0.192608639597893	-0.0317591615021229	-0.165564849972725	0.45368492603302	-2.29297590255737	0.247045814990997	1.31267476081848	0.664329469203949	0.0229466408491135	0.0373970307409763	0.696223139762878	0.819742918014526	0.742325007915497	1.3495786190033	0.164842516183853	1	2013	1	20178	1.06655773147941	3.64526671543717	Mob
1079	0.154858902096748	0.312253296375275	-0.0390546508133411	-0.123634822666645	0.656526148319244	0.818270206451416	0.272083401679993	1.13655865192413	-0.0800657346844673	-0.0847239568829536	-0.787158668041229	1.11442995071411	-0.397279620170593	0.726017773151398	0.292834162712097	0.285950869321823	1	2013	1	20206	3.30902231112123	0.948843598365784	Env
1080	0.100912898778915	-0.362145036458969	0.0247916840016842	0.431252628564835	0.536027133464813	-1.71064233779907	0.325411081314087	1.37756872177124	0.371763557195663	0.0794082134962082	-0.252866506576538	1.37944209575653	0.34103462100029	1.04749548435211	-0.0633944571018219	0.130483821034431	1	2013	1	20220	1.30483236536384	2.45171123743057	Mob
1081	0.135396987199783	0.12716618180275	0.0011234087869525	-0.504752695560455	0.668136358261108	0.100405022501945	0.285897642374039	0.559855580329895	0.209700435400009	0.165134564042091	0.110830336809158	1.05207395553589	0.407855778932571	0.382135033607483	0.490462362766266	0.194839015603065	1	2013	1	20244	1.94290250074118	2.44335746765137	Mob
1082	0.111384510993958	0.50139182806015	-0.0370098613202572	0.820330083370209	0.463606119155884	-0.848201751708984	0.39665824174881	-0.692773103713989	0.566887199878693	0.70897388458252	0.0135811949148774	0.961574554443359	-1.20967900753021	0.870445489883423	0.599911212921143	0.414652556180954	1	2013	1	20268	2.40589970722795	1.23583344463259	Env
1083	0.0702023655176163	-0.0494913719594479	0.0632080584764481	-0.203240111470222	0.614780247211456	0.715317487716675	0.864612221717834	1.54666697978973	0.265213280916214	-0.34054571390152	-0.127944663167	1.07266783714294	-0.675094246864319	1.79069066047668	-0.391859740018845	0.222118303179741	1	2013	1	28036	3.76884174719453	1.66845984756947	Env
1084	0.129930064082146	0.0777765363454819	0.0253365375101566	-0.233978852629662	0.50354927778244	-2.03389716148376	0.370481997728348	0.0471293218433857	0.267893671989441	0.1473318785429	-0.0120099941268563	1.05670058727264	0.491161167621613	0.644318699836731	2.37338018417358	0.346088320016861	1	2013	1	20294	-0.352358408272266	4.55355064477772	Mob
1085	-0.222385540604591	-0.380043357610703	-0.207092016935349	-0.158296912908554	-0.170458450913429	0.622712194919586	-0.236375629901886	0.599625647068024	-0.168240875005722	-0.6939976811409	2.40930199623108	1.19500827789307	0.598822236061096	1.6642153263092	0.279196530580521	-0.109891325235367	1	2013	1	19019	-1.12444394826889	6.14654436707497	Mob
1086	-0.0547657087445259	0.171348363161087	-0.0144379204139113	0.353707075119019	1.00993549823761	-2.21287298202515	0.462680399417877	0.997514545917511	0.744146645069122	0.408863425254822	-1.01780903339386	0.862792015075684	0.388433486223221	1.0150933265686	0.634517848491669	0.0350322686135769	1	2013	1	20535	1.90115160960704	1.88302764296532	Env
1087	0.364676475524902	0.603305995464325	0.00251688528805971	0.197151228785515	0.528165638446808	-2.12969183921814	0.301757097244263	1.011843085289	0.7045938372612	0.182707160711288	0.0664469972252846	1.00694394111633	0.414023876190186	0.887037813663483	0.00830605439841747	0.109216697514057	1	2013	1	20378	1.87624226231128	2.3827586825937	Mob
1088	0.472040385007858	1.2783807516098	-0.000835283484775573	0.457457184791565	0.603168427944183	-1.3857843875885	0.263466477394104	-0.552028894424438	0.405186712741852	0.456041067838669	-0.457927972078323	0.914437174797058	0.260863035917282	0.677020251750946	0.731455504894257	0.0808048099279404	1	2013	1	20388	2.07789725175826	2.12584799528122	Mob
1089	0.279393315315247	0.881544828414917	-0.0268498919904232	-0.363186419010162	0.889872193336487	0.91348260641098	0.413066774606705	1.45364415645599	0.465189188718796	0.361001878976822	-0.00937979109585285	-1.0973744392395	-0.517669856548309	0.728489756584167	-0.472745686769485	0.183811515569687	1	2013	1	20436	5.45097014680505	-1.36868001706898	Env
1090	-0.119040325284004	0.396943509578705	-0.0207495428621769	0.290073812007904	0.95194286108017	0.669733464717865	-0.230583801865578	1.17627060413361	-0.139721408486366	-0.0310136768966913	-1.13579487800598	0.958345293998718	-0.289001941680908	0.888626217842102	0.69108259677887	0.0416471362113953	1	2013	1	20449	2.98550263233483	1.1132572889328	Env
1091	-0.361038565635681	0.533483982086182	-0.0197271313518286	0.850604951381683	0.889477491378784	2.46588897705078	0.269758522510529	-0.868061363697052	0.00630444614216685	0.346535056829453	0.368024349212646	1.05855214595795	-1.54785752296448	0.548886060714722	-0.042667381465435	-0.227559462189674	1	2013	1	20485	3.88566690450534	0.384937651455402	Env
1092	0.602832436561584	-0.295644789934158	0.000244210124947131	0.558662533760071	0.562772393226624	-1.68601512908936	0.241166904568672	1.57311224937439	0.350998103618622	-0.131535738706589	0.133524492383003	-0.740160286426544	0.859425663948059	1.00757253170013	0.847518622875214	-0.130659699440002	1	2013	1	20494	1.6459334740648	2.10788102447987	Mob
1093	-0.0597453713417053	0.215478241443634	-0.155726775527	1.10988330841064	0.451938182115555	1.86987853050232	0.431987285614014	-0.756560623645782	-0.153660461306572	0.249765291810036	-0.212591305375099	1.04469525814056	-0.562523603439331	0.682277739048004	0.132571905851364	-0.326821267604828	1	2013	1	20507	2.87641634047031	1.0844299942255	Env
1094	0.32768526673317	0.327843368053436	0.117922127246857	0.183757901191711	0.61054003238678	-0.667041420936584	0.450139045715332	-0.4884292781353	0.222853302955627	0.288726449012756	0.476660877466202	0.95892071723938	0.474318891763687	0.524682521820068	1.01720213890076	-0.282043635845184	1	2013	1	20539	1.0919531583786	3.45178514719009	Mob
1095	0.143839418888092	0.568342328071594	-0.0760233476758003	0.231451526284218	-0.634602785110474	0.806577444076538	0.0632763653993607	0.195817276835442	-0.15131488442421	0.608155369758606	0.956402480602264	1.1729930639267	0.118683241307735	0.905913591384888	0.429852366447449	-0.00565899256616831	1	2013	1	16081	1.7498597195372	3.58384474366903	Mob
1096	0.273101627826691	0.194638103246689	0.247813656926155	-0.159911900758743	0.166510507464409	-2.32010531425476	0.0864568799734116	0.236871033906937	0.558785319328308	0.0602892637252808	1.44480550289154	0.963788568973541	0.982262849807739	1.01487720012665	0.513441979885101	-0.0744142010807991	1	2013	1	16082	-0.729965023696423	4.91917610168457	Mob
1097	-0.173576980829239	0.333873778581619	-0.115530639886856	0.252273499965668	0.682583808898926	-4.28004503250122	0.138928711414337	0.166556656360626	0.171846091747284	-0.0639262422919273	1.4311637878418	1.08988058567047	1.30413413047791	1.48378694057465	1.19394588470459	0.0587059818208218	1	2013	1	21156	-2.82831036671996	6.50291132926941	Mob
1098	-0.15748405456543	-0.434304386377335	0.0796107649803162	-0.851728916168213	1.12204849720001	-0.0947161540389061	0.244323372840881	0.12481515109539	-0.100300051271915	-0.149840518832207	1.46079409122467	1.12456405162811	0.444283545017242	1.46797025203705	-0.302540361881256	0.233534276485443	1	2013	1	30165	0.0159579813480377	4.19507157802582	Mob
1099	0.00835821125656366	-0.0395413227379322	0.0330372676253319	-0.26117467880249	0.608257472515106	1.14133524894714	0.0860739946365356	0.247090369462967	0.106486350297928	-0.41501522064209	1.40359449386597	1.03995716571808	1.43357622623444	-0.287154048681259	-0.335416913032532	-0.336740702390671	1	2013	1	13062	1.17816699016839	3.25455692410469	Mob
1100	0.0188781023025513	-0.271504700183868	0.0396443121135235	-0.764954686164856	1.21173512935638	-1.56726503372192	0.230204060673714	0.832254827022552	-0.341816693544388	-0.0321329683065414	1.66714179515839	1.02815163135529	0.558490037918091	1.08239221572876	0.469465523958206	0.800170302391052	1	2013	1	30185	0.1552126519382	4.80564120411873	Mob
1101	0.0633667036890984	0.19837361574173	-0.0266572199761868	0.480272024869919	0.463311374187469	-1.02689123153687	0.403720319271088	-0.215444192290306	-0.294564783573151	-0.0910534486174583	1.90055620670319	1.11821758747101	0.579925656318665	1.2708101272583	0.150410279631615	0.521496772766113	1	2013	1	28039	0.47592993453145	5.01991985738277	Mob
1102	-0.710301339626312	-0.551588118076324	0.0194000452756882	-0.536726117134094	0.611394464969635	0.679401993751526	-0.103706493973732	-0.104605682194233	0.245573818683624	-0.241979360580444	1.90117824077606	0.794334948062897	0.229930937290192	1.49407804012299	0.115050569176674	1.04957234859467	1	2013	1	7100	0.356435559689999	4.53457273542881	Mob
1103	0.140737161040306	0.114013150334358	-0.001904739998281	0.531468749046326	0.39665886759758	1.89373278617859	-0.0350623019039631	0.702570199966431	-0.0518731363117695	-0.232481732964516	-0.329639256000519	1.28170943260193	-1.09770882129669	0.448574513196945	0.561676323413849	0.960436582565308	1	2013	1	20558	4.41829558555037	0.864612191915512	Env
1104	0.145143583416939	0.325438737869263	0.319554686546326	0.541676044464111	-0.0393792577087879	-0.731594920158386	0.0387061908841133	0.0995846465229988	-0.31901428103447	-0.165746703743935	1.57478213310242	1.13419198989868	1.10668110847473	0.497211545705795	0.771551609039307	1.02867102622986	1	2013	1	16103	1.24303975328803	5.08441838622093	Mob
1105	0.00459483452141285	-0.0501540154218674	0.0282148234546185	0.715752780437469	0.554533362388611	-1.21956014633179	0.273596554994583	-0.618161618709564	-0.205650329589844	0.123154081404209	1.45609188079834	1.07795584201813	0.441517978906631	0.423053175210953	0.751736044883728	0.921445846557617	1	2013	1	20565	0.527766173705459	4.15035492181778	Mob
1106	-0.0672326013445854	0.139753475785255	-0.072425402700901	0.636708736419678	-0.154893159866333	1.52540600299835	-0.0211743228137493	-0.474580943584442	-0.0551444031298161	0.221354901790619	-0.23318250477314	1.31807661056519	-0.992855429649353	1.77473056316376	1.07090330123901	0.332716464996338	1	2014	1	21009	2.01048874855042	2.93767254054546	Mob
1107	0.0955480560660362	0.0955451130867004	0.0902253910899162	0.343749076128006	0.105025470256805	0.452920466661453	0.439787954092026	-0.861524522304535	0.253739506006241	0.219635352492332	0.493676424026489	1.07603633403778	0.14275498688221	0.775196254253387	1.0973082780838	0.204862534999847	1	2014	1	20174	1.43951439857483	3.58497227728367	Mob
1108	0.0955082327127457	0.328951776027679	-0.00234296871349216	0.0842088684439659	-1.60384356975555	0.776081442832947	0.800422966480255	0.833796203136444	0.61891758441925	1.15793550014496	0.477217763662338	-0.506727814674377	0.363763093948364	0.254232823848724	0.115532740950584	0.0823234170675278	1	2014	1	26005	3.17195945279673	0.704018607735634	Env
1109	-0.254692405462265	0.352358341217041	-0.13370481133461	1.0626312494278	-1.6348260641098	-0.104614295065403	0.0458518713712692	0.165563896298409	0.221918314695358	-0.042781226336956	1.42320585250854	0.974100768566132	1.17554259300232	0.351754009723663	0.43061152100563	0.00665456335991621	1	2014	1	26017	-0.315640565939248	4.35521474480629	Mob
1110	0.0074799912981689	0.123588651418686	-0.263666570186615	-0.368840545415878	0.730758965015411	1.07404661178589	-0.391329526901245	0.179630517959595	0.094372384250164	-0.522692859172821	1.89264893531799	1.09155035018921	1.02396631240845	-0.245535522699356	0.0532816685736179	-0.453718096017838	1	2014	1	13018	0.209629524033517	3.81591174378991	Mob
1111	0.0487495250999928	0.557465314865112	-0.0475147441029549	-0.155612468719482	-1.23030745983124	-1.03360044956207	0.0967884734272957	0.855812728404999	0.478026747703552	0.947857916355133	1.3260680437088	1.22566044330597	0.493002325296402	1.10699701309204	0.395556747913361	0.336625635623932	1	2014	1	16074	0.854291219264269	4.54728457331657	Mob
1112	0.0830283537507057	-0.147020146250725	0.05133992806077	-0.53341943025589	0.460932999849319	1.05406534671783	-0.111867904663086	0.21718917787075	0.183670252561569	-0.490638136863708	0.936928868293762	1.102055311203	0.939786672592163	1.81414532661438	0.352870672941208	-0.102400757372379	1	2014	1	21043	0.664879683405161	5.14578685164452	Mob
1113	-0.243526011705399	-0.209807276725769	-0.0645565986633301	0.739628076553345	-1.10503232479095	0.488734394311905	-0.266732722520828	-0.874149978160858	-0.0876935422420502	0.9564208984375	1.59663498401642	1.07678437232971	1.59511816501617	0.472326874732971	0.323822200298309	-0.0890332907438278	1	2014	1	26026	-0.755748376250267	5.06468659639359	Mob
1114	0.20751591026783	-0.102533593773842	0.0567077994346619	-0.671603500843048	0.502516627311707	-0.154586881399155	-0.0578159317374229	1.07244920730591	-0.511330127716064	-0.342092305421829	-0.741092085838318	0.917446553707123	1.08943164348602	1.17017936706543	1.72059631347656	0.0960948392748833	1	2014	1	21078	0.0953220427036285	4.15656179189682	Mob
1115	0.16254885494709	0.728566884994507	-0.0721927434206009	0.361197501420975	-1.40486228466034	-0.643612027168274	-0.289871454238892	-0.258180350065231	-0.339324772357941	0.515631318092346	2.034343957901	1.11517584323883	0.864155173301697	1.5138875246048	0.534902155399323	-0.217117607593536	1	2014	1	14045	-1.4572166800499	6.06246465444565	Mob
1116	0.380490362644196	0.489395648241043	-0.118066377937794	0.0284813828766346	-0.0747097134590149	-0.0562821514904499	0.0994731783866882	0.322566956281662	0.167344033718109	-0.0871385931968689	2.70181751251221	1.26478123664856	1.32260203361511	1.92072808742523	1.12124085426331	-0.112719669938087	1	2014	1	14047	1.03883505612612	8.33116972446442	Mob
1117	0.160731568932533	-0.0906319990754128	0.024138979613781	-0.228321805596352	0.698290526866913	1.64430797100067	-0.001030916813761	-0.0914350003004074	0.173951998353004	-0.241562888026237	-0.435631811618805	0.988426387310028	-0.57211434841156	1.36402118206024	0.820621311664581	0.059687651693821	1	2014	1	21088	2.10812608664855	2.16532272100449	Mob
1118	-0.295416444540024	0.487950176000595	0.0230014603585005	0.715743243694305	-1.72295618057251	0.460481584072113	0.599098265171051	-0.281816273927689	0.263511419296265	-0.0148470085114241	1.50762450695038	-1.42277717590332	1.83244061470032	0.674322485923767	0.177331998944283	0.751954555511475	1	2014	1	26036	0.986704796552658	2.76894243061543	Mob
1119	0.0839931443333626	0.0589298233389854	-0.0461841411888599	-0.652043104171753	0.549386382102966	1.45753419399261	0.0478477291762829	0.775790631771088	-0.309782058000565	0.134358465671539	-0.0385664775967598	1.03468465805054	-0.0211316011846066	1.30218100547791	0.5494584441185	-0.140965059399605	1	2014	1	7063	1.95886600762606	2.82662602886558	Mob
1120	0.0501886419951916	0.352766960859299	-0.0834198147058487	0.465414643287659	-0.651978969573975	-1.57171130180359	-0.0927840918302536	0.0673914775252342	0.0978925302624702	-0.18046572804451	1.21770167350769	1.18379294872284	1.1779180765152	1.38047099113464	0.431826412677765	0.133012548089027	1	2014	1	16062	-1.41369310393929	5.39171010255814	Mob
1121	-0.511905074119568	0.6905677318573	-0.0950404927134514	1.06382167339325	-1.51297080516815	0.252259016036987	0.737565577030182	0.667777359485626	0.457849204540253	0.13952499628067	0.776957929134369	-1.20302152633667	1.11366248130798	0.572596192359924	-0.235104709863663	0.36715379357338	1	2014	1	26048	2.25660298019648	1.02509036660194	Env
1122	-0.0998517796397209	0.565024435520172	-0.0299374368041754	0.369663834571838	-1.21529865264893	0.382732421159744	-0.0554389879107475	0.585527539253235	0.0786698386073112	0.370454758405685	1.31633341312408	1.31843912601471	0.879990518093109	-0.0294809937477112	0.170962676405907	0.950503945350647	1	2014	1	24023	1.90204991586506	3.6562447398901	Mob
1123	0.0207185614854097	0.47515019774437	-0.0462743677198887	0.913467824459076	-1.65017008781433	0.735838890075684	0.0425745621323586	0.590540528297424	0.353376537561417	0.823935747146606	0.212672024965286	1.10740518569946	0.908600389957428	0.280331879854202	-0.56922847032547	0.632850885391235	1	2014	1	26051	2.89200927875936	1.93978101015091	Env
1124	0.470142960548401	0.784131467342377	-0.0352349691092968	-0.0266034454107285	-1.06717443466187	-2.86364650726318	-0.11807008087635	0.0559795275330544	0.0155063178390265	0.200668409466743	1.67604231834412	1.25323724746704	1.25675308704376	0.622584402561188	1.4246209859848	0.590465724468231	1	2014	1	5030	-1.99383503012359	6.23323804140091	Mob
1125	0.241647288203239	0.124297671020031	0.0979486405849457	0.155704244971275	0.428269326686859	-0.342271417379379	0.229674592614174	-0.505517780780792	-0.0117183048278093	0.361987978219986	0.535509407520294	1.07380843162537	0.759578168392181	0.561086714267731	0.857630491256714	0.212350279092789	1	2014	1	20102	0.992372518405318	3.78761321306229	Mob
1126	0.458450168371201	-0.9913689494133	0.0288093220442533	0.458153754472733	0.680295467376709	-1.36976075172424	0.309023946523666	1.8306211233139	0.310719162225723	-0.391566902399063	-0.824766874313354	1.11833202838898	0.194807156920433	0.901840090751648	0.85141122341156	0.474863797426224	1	2014	1	20104	1.79824013821781	2.24162362515926	Mob
1127	0.460330814123154	0.143948540091515	0.698724508285522	0.484457671642303	-0.0995236337184906	0.132119327783585	0.411821782588959	-1.26375615596771	-0.175821185112	0.470189601182938	0.784038364887238	1.21262979507446	1.11252725124359	0.483930379152298	0.880968987941742	-0.142398580908775	1	2014	1	20115	1.120092689991	4.47409477829933	Mob
1128	0.0957317799329758	-0.378994047641754	-0.0116340015083551	-0.563317954540253	0.0183985866606236	-1.71414649486542	0.174669563770294	1.6368362903595	0.162005692720413	0.543481409549713	1.8349701166153	1.25085401535034	0.893311321735382	-0.219116672873497	-0.350243538618088	0.624188125133514	1	2014	1	10026	0.587218949571252	3.40977524220943	Mob
1129	0.600540459156036	0.396783530712128	-0.0170279480516911	-0.111048981547356	0.192558273673058	-0.931561946868896	0.394782096147537	1.11583423614502	0.356973946094513	0.55158942937851	0.184330701828003	1.23160350322723	-0.497808367013931	0.798047006130219	0.105468526482582	0.722340941429138	1	2014	1	20149	3.271764036268	1.82164137065411	Env
1130	0.194098681211472	0.893435299396515	-0.058098565787077	1.4631245136261	-1.51740503311157	1.50214076042175	0.289868384599686	1.15141594409943	0.206861466169357	0.667779803276062	-0.838162004947662	1.12568950653076	-0.626221835613251	0.130969315767288	-0.147282436490059	0.0971541479229927	1	2014	1	26054	4.89037540182471	-0.355007454752922	Env
1131	0.447018384933472	-0.347629994153976	0.0243269968777895	0.447788000106812	0.634197235107422	-1.44985806941986	-0.0569893829524517	2.12680172920227	0.676862716674805	-0.670492470264435	0.116809189319611	1.37747716903687	-0.0759046375751495	0.75756424665451	0.772127509117126	0.211529344320297	1	2014	1	20173	2.04355449043214	2.94807347655296	Mob
1132	0.599613010883331	-0.0815643072128296	0.341112285852432	0.950388193130493	-0.000746269593946636	-0.822906851768494	0.371749490499496	-0.791240453720093	0.355880051851273	0.636826872825623	-0.302650839090347	1.0868022441864	0.0955614075064659	0.878673911094666	0.863127887248993	0.708324670791626	1	2014	1	20197	2.26743669353891	2.62151461094618	Mob
1133	0.213289141654968	0.251432508230209	-0.0168509166687727	-0.215751528739929	0.142895460128784	-0.732788443565369	0.0185023602098227	-0.068285159766674	0.42962110042572	0.4827980697155	0.848285019397736	0.961104810237885	-0.229574844241142	0.673309028148651	0.510234773159027	0.641585111618042	1	2014	1	20203	1.1464477032423	2.76335878670216	Mob
1134	0.457999646663666	0.30556720495224	-0.00950398109853268	-0.297871261835098	-0.0419515818357468	-0.783506333827972	0.229666456580162	-0.251671105623245	0.307932078838348	0.536277294158936	1.05843424797058	1.10399854183197	-0.298532277345657	0.46297550201416	1.16145181655884	0.660284698009491	1	2014	1	20219	1.11322311498225	3.48832783102989	Mob
[truncated: 200 more rows]
