# Supplementary material for: Human movement and environmental barriers shape the emergence of dengue
Source: Nat Commun. 2024 May 28;15:4205. doi: 10.1038/s41467-024-48465-0 (PMC11133396; doi:10.1038/s41467-024-48465-0)
Supplement: Supplementary file 7 — Source data [file 41467_2024_48465_MOESM7_ESM.zip › SD_Fig_3D.csv]

	variable	value	stdfvalue
1	Mean nighttime temp.	0.694204151630402	0.692211278005564
2	Mean nighttime temp.	1.58078169822693	0.578278835831829
3	Mean nighttime temp.	-1.13810896873474	0.433607939092906
4	Mean nighttime temp.	-0.32104554772377	0.471206341420392
5	Mean nighttime temp.	-4.34016847610474	0.254229633992328
6	Mean nighttime temp.	-3.7755172252655	0.293936493604853
7	Mean nighttime temp.	-1.21761345863342	0.433749396318882
8	Mean nighttime temp.	0.962511301040649	0.54691456603268
9	Mean nighttime temp.	0.60883241891861	0.806071552981483
10	Mean nighttime temp.	1.33751666545868	0.675445254963021
11	Mean nighttime temp.	-2.57576394081116	0.366538378224878
12	Mean nighttime temp.	1.90497231483459	0.697372211842197
13	Mean nighttime temp.	0.508840024471283	0.636466003017305
14	Mean nighttime temp.	-1.38444232940674	0.43586116513194
15	Mean nighttime temp.	-2.17626714706421	0.375671345054395
16	Mean nighttime temp.	-1.30820786952972	0.427062377127386
17	Mean nighttime temp.	-1.56407845020294	0.406291325019912
18	Mean nighttime temp.	-0.737383723258972	0.514048170192044
19	Mean nighttime temp.	0.655706942081451	0.569763164595082
20	Mean nighttime temp.	-0.298369735479355	0.498098910598308
21	Mean nighttime temp.	-1.64625990390778	0.408963598333321
22	Mean nighttime temp.	-4.46834564208984	0.255228279411628
23	Mean nighttime temp.	0.363221436738968	0.707814965755602
24	Mean nighttime temp.	1.04748558998108	0.819072323572034
25	Mean nighttime temp.	0.33726242184639	0.545777498661526
26	Mean nighttime temp.	-0.843354523181915	0.414535887251068
27	Mean nighttime temp.	-3.65314555168152	0.327701151213444
28	Mean nighttime temp.	-2.65204167366028	0.362212043903818
29	Mean nighttime temp.	-0.238906770944595	0.510044974525892
30	Mean nighttime temp.	-5.06888580322266	0.245796601887683
31	Mean nighttime temp.	-4.39232969284058	0.24952256438784
32	Mean nighttime temp.	-0.179909646511078	0.507996737138884
33	Mean nighttime temp.	-0.226031810045242	0.484796977445597
34	Mean nighttime temp.	-3.50152277946472	0.326637893370752
35	Mean nighttime temp.	0.454928815364838	0.787460904804724
36	Mean nighttime temp.	0.160950273275375	0.766793044527187
37	Mean nighttime temp.	-3.32352614402771	0.310450966341211
38	Mean nighttime temp.	0.752341985702515	0.739157302544161
39	Mean nighttime temp.	0.790533304214478	0.621486672837843
40	Mean nighttime temp.	0.848227798938751	0.605501318603678
41	Mean nighttime temp.	0.390757292509079	0.585881770755469
42	Mean nighttime temp.	1.08055353164673	0.631856218777459
43	Mean nighttime temp.	0.385826230049133	0.607732818152069
44	Mean nighttime temp.	0.241741999983788	0.610245807495209
45	Mean nighttime temp.	-0.536270201206207	0.463436542789794
46	Mean nighttime temp.	-3.6090030670166	0.312840689716071
47	Mean nighttime temp.	1.10015451908112	0.542113759345993
48	Mean nighttime temp.	0.768811941146851	0.688955333589643
49	Mean nighttime temp.	-2.51561641693115	0.350303004734922
50	Mean nighttime temp.	-2.06472086906433	0.396255620216464
51	Mean nighttime temp.	0.387993514537811	0.789280861118358
52	Mean nighttime temp.	0.2481619566679	0.785675778493713
53	Mean nighttime temp.	-1.46576189994812	0.436077057645544
54	Mean nighttime temp.	-1.12880313396454	0.441994640521602
55	Mean nighttime temp.	0.848872900009155	0.635894417230221
56	Mean nighttime temp.	-2.20219469070435	0.3805989213571
57	Mean nighttime temp.	1.0132155418396	0.686783283791277
58	Mean nighttime temp.	0.647567451000214	0.862978710702881
59	Mean nighttime temp.	-1.76810240745544	0.405583347756382
60	Mean nighttime temp.	-3.57608819007874	0.289757299033729
61	Mean nighttime temp.	-1.46472537517548	0.43190956748169
62	Mean nighttime temp.	-0.279325693845749	0.509121981284637
63	Mean nighttime temp.	0.984311163425446	0.728404871421561
64	Mean nighttime temp.	-3.64055013656616	0.323452383162119
65	Mean nighttime temp.	-1.16309189796448	0.426987007919802
66	Mean nighttime temp.	-1.48584890365601	0.434183745471344
67	Mean nighttime temp.	-0.0372964106500149	0.465850430539854
68	Mean nighttime temp.	1.20126569271088	0.824348918951974
69	Mean nighttime temp.	0.536553859710693	0.693831296063326
70	Mean nighttime temp.	-2.46045875549316	0.392933415515585
71	Mean nighttime temp.	-0.128361105918884	0.48915405620525
72	Mean nighttime temp.	0.589508235454559	0.659244421231036
73	Mean nighttime temp.	1.33492255210876	0.68325724074265
74	Mean nighttime temp.	-0.126740083098412	0.461554719032317
75	Mean nighttime temp.	1.0045211315155	0.853788789906092
76	Mean nighttime temp.	0.699909031391144	0.76116163431021
77	Mean nighttime temp.	-1.26245307922363	0.409821111862443
78	Mean nighttime temp.	1.00172483921051	0.832221089258829
79	Mean nighttime temp.	-1.24195027351379	0.392927000928914
80	Mean nighttime temp.	-0.993408441543579	0.438311055623218
81	Mean nighttime temp.	-0.230603888630867	0.509809500929563
82	Mean nighttime temp.	-2.63849902153015	0.364966848580129
83	Mean nighttime temp.	-2.01944756507874	0.376069277000003
84	Mean nighttime temp.	0.942557275295258	0.800841388255406
85	Mean nighttime temp.	-4.25913143157959	0.294550914343139
86	Mean nighttime temp.	1.13270902633667	0.643477211267536
87	Mean nighttime temp.	0.416630506515503	0.529748683453802
88	Mean nighttime temp.	-1.33886051177979	0.441634804275935
89	Mean nighttime temp.	0.698994159698486	0.66340092043659
90	Mean nighttime temp.	-1.67518925666809	0.404133230561593
91	Mean nighttime temp.	0.994684398174286	0.76880732293455
92	Mean nighttime temp.	-1.01829767227173	0.437124844086505
93	Mean nighttime temp.	-1.55939614772797	0.437019141914998
94	Mean nighttime temp.	-1.1665940284729	0.427660673283558
95	Mean nighttime temp.	0.56954300403595	0.674185072013864
96	Mean nighttime temp.	0.666547000408173	0.721614715318175
97	Mean nighttime temp.	0.333026260137558	0.916224151291316
98	Mean nighttime temp.	0.469974607229233	0.710696877065534
99	Mean nighttime temp.	0.875784516334534	0.539348205453099
100	Mean nighttime temp.	1.24458754062653	0.59753074157774
101	Mean nighttime temp.	-2.14824199676514	0.406264923931811
102	Mean nighttime temp.	0.431926816701889	0.744132730626485
103	Mean nighttime temp.	-2.94554042816162	0.354438414160486
104	Mean nighttime temp.	0.573686361312866	0.779217520464493
105	Mean nighttime temp.	0.73828125	0.624498538598144
106	Mean nighttime temp.	0.791049361228943	0.736078917236456
107	Mean nighttime temp.	-1.78885722160339	0.374971163364092
108	Mean nighttime temp.	0.104808799922466	0.537209995294081
109	Mean nighttime temp.	-1.44817137718201	0.440406354396664
110	Mean nighttime temp.	0.697321653366089	0.738153140903227
111	Mean nighttime temp.	0.464176118373871	0.69619941430418
112	Mean nighttime temp.	-0.650579333305359	0.381212877452027
113	Mean nighttime temp.	1.33399558067322	0.661289218732544
114	Mean nighttime temp.	0.996094286441803	0.617222143202436
115	Mean nighttime temp.	1.06299781799316	0.596732601841168
116	Mean nighttime temp.	1.18090808391571	0.550364115908864
117	Mean nighttime temp.	-2.41593503952026	0.363842155908073
118	Mean nighttime temp.	0.716569066047668	0.748064050024315
119	Mean nighttime temp.	-0.897234916687012	0.425493659850338
120	Mean nighttime temp.	1.38059139251709	0.749514115494568
121	Mean nighttime temp.	0.979798376560211	0.844166040185867
122	Mean nighttime temp.	-0.638244450092316	0.444605818894276
123	Mean nighttime temp.	1.23199844360352	0.652615169390958
124	Mean nighttime temp.	1.68531560897827	0.636665600019222
125	Mean nighttime temp.	0.915477156639099	0.70368609180524
126	Mean nighttime temp.	0.902982115745544	0.648276204406497
127	Mean nighttime temp.	-1.27847027778625	0.414075035245541
128	Mean nighttime temp.	1.45114314556122	0.643863923391318
129	Mean nighttime temp.	1.64169526100159	0.689821464887933
130	Mean nighttime temp.	-0.0758798122406006	0.503077921676979
131	Mean nighttime temp.	0.267813235521317	0.546311584840627
132	Mean nighttime temp.	0.706910014152527	0.595574099692416
133	Mean nighttime temp.	0.560090243816376	0.720053392911212
134	Mean nighttime temp.	1.00175642967224	0.688227867308427
135	Mean nighttime temp.	-1.55052888393402	0.415099964805518
136	Mean nighttime temp.	1.06292140483856	0.761440148883028
137	Mean nighttime temp.	-1.78647458553314	0.406691911507442
138	Mean nighttime temp.	-3.65148138999939	0.306438194674667
139	Mean nighttime temp.	-2.27397179603577	0.37728993770586
140	Mean nighttime temp.	1.23207807540894	0.677905730910237
141	Mean nighttime temp.	-1.58212924003601	0.407059492678926
142	Mean nighttime temp.	-0.241969212889671	0.501329956115613
143	Mean nighttime temp.	1.09617173671722	0.827822021731232
144	Mean nighttime temp.	-0.730934739112854	0.498867530910425
145	Mean nighttime temp.	0.0898233726620674	0.48952127240462
146	Mean nighttime temp.	0.516079068183899	0.793833483448575
147	Mean nighttime temp.	0.856386423110962	0.805830681942523
148	Mean nighttime temp.	1.84222710132599	0.626422874404619
149	Mean nighttime temp.	0.730374395847321	0.706984176444971
150	Mean nighttime temp.	0.55444610118866	0.593989312079418
151	Mean nighttime temp.	-1.6328192949295	0.398588070686539
152	Mean nighttime temp.	-0.107221953570843	0.524098891099971
153	Mean nighttime temp.	0.412032306194305	0.739910695943664
154	Mean nighttime temp.	0.928114354610443	0.773171609020413
155	Mean nighttime temp.	-1.4753702878952	0.406452408147689
156	Mean nighttime temp.	0.527593314647675	0.580138313715938
157	Mean nighttime temp.	-3.46214604377747	0.34558084550634
158	Mean nighttime temp.	-2.41225576400757	0.357380588359549
159	Mean nighttime temp.	0.550227582454681	0.730334703696113
160	Mean nighttime temp.	-0.298559993505478	0.460949331813212
161	Mean nighttime temp.	-1.34135365486145	0.438713416723367
162	Mean nighttime temp.	0.874440014362335	0.889978776816653
163	Mean nighttime temp.	-0.29616904258728	0.488132775795574
164	Mean nighttime temp.	1.43961536884308	0.629846975617661
165	Mean nighttime temp.	1.3956196308136	0.712294631032142
166	Mean nighttime temp.	-2.72305917739868	0.357460810253167
167	Mean nighttime temp.	-1.82688975334167	0.420761834021124
168	Mean nighttime temp.	-3.72609853744507	0.331986094627933
169	Mean nighttime temp.	0.974736750125885	0.917384303430562
170	Mean nighttime temp.	0.362261891365051	0.525481028898033
171	Mean nighttime temp.	0.715789318084717	0.736748794844746
172	Mean nighttime temp.	1.30134081840515	0.562939031635427
173	Mean nighttime temp.	-1.74758195877075	0.42413944452122
174	Mean nighttime temp.	1.76340818405151	0.746287766572871
175	Mean nighttime temp.	1.27779829502106	0.842319090582502
176	Mean nighttime temp.	-3.27584719657898	0.292066926005531
177	Mean nighttime temp.	-1.86991763114929	0.389336852070053
178	Mean nighttime temp.	-0.264583855867386	0.481289365054466
179	Mean nighttime temp.	0.216378688812256	0.543774002325519
180	Mean nighttime temp.	0.322100192308426	0.82276861656108
181	Mean nighttime temp.	1.23398184776306	0.692844916254692
182	Mean nighttime temp.	1.03289544582367	0.634411582622116
183	Mean nighttime temp.	0.221555054187775	0.514867753158662
184	Mean nighttime temp.	0.920220017433167	0.836426827407625
185	Mean nighttime temp.	-0.532642483711243	0.475676666284104
186	Mean nighttime temp.	0.277205765247345	0.71331381977074
187	Mean nighttime temp.	-2.87972736358643	0.336375796173043
188	Mean nighttime temp.	-3.81716799736023	0.309977140497793
189	Mean nighttime temp.	-1.35382127761841	0.431497550863983
190	Mean nighttime temp.	0.100914798676968	0.559138207107403
191	Mean nighttime temp.	-4.63911294937134	0.242398395980557
192	Mean nighttime temp.	0.686187326908112	0.738932566612132
193	Mean nighttime temp.	1.14050376415253	0.755956758990342
194	Mean nighttime temp.	1.07416760921478	0.529029724900158
195	Mean nighttime temp.	-1.37619125843048	0.421558875897284
196	Mean nighttime temp.	1.16645205020905	0.880369051188969
197	Mean nighttime temp.	0.532709360122681	0.683789221130688
198	Mean nighttime temp.	-2.87179970741272	0.349665978379172
199	Mean nighttime temp.	1.1695122718811	0.672662188814241
200	Mean nighttime temp.	-0.956912636756897	0.469530379124486
201	Mean nighttime temp.	0.963504791259766	0.792898123412515
202	Mean nighttime temp.	0.892290115356445	0.714092247800957
203	Mean nighttime temp.	-1.91634774208069	0.394407964247558
204	Mean nighttime temp.	-4.09614515304565	0.286214743549241
205	Mean nighttime temp.	1.0157653093338	0.710876046167505
206	Mean nighttime temp.	-3.77536654472351	0.291198514647992
207	Mean nighttime temp.	-1.48005795478821	0.426829584925283
208	Mean nighttime temp.	0.602355539798737	0.754632295205647
209	Mean nighttime temp.	0.52270632982254	0.825283173173083
210	Mean nighttime temp.	0.510562121868134	0.795615298256043
211	Mean nighttime temp.	0.888976156711578	0.648049067927057
212	Mean nighttime temp.	0.407296389341354	0.759208559580259
213	Mean nighttime temp.	1.77532565593719	0.703780052053165
214	Mean nighttime temp.	0.33826819062233	0.545640647818903
215	Mean nighttime temp.	0.996553242206573	0.738540117677122
216	Mean nighttime temp.	-1.86078989505768	0.398077228644176
217	Mean nighttime temp.	1.0533035993576	0.757848880560538
218	Mean nighttime temp.	0.930292367935181	0.836802103057379
219	Mean nighttime temp.	0.326994210481644	0.720141043295893
220	Mean nighttime temp.	0.464444637298584	0.698158180064623
221	Mean nighttime temp.	-0.0784666612744331	0.533442216883654
222	Mean nighttime temp.	0.740873456001282	0.601808007339076
223	Mean nighttime temp.	-0.924337327480316	0.481947321498794
224	Mean nighttime temp.	0.565638720989227	0.549736393381386
225	Mean nighttime temp.	1.48159766197205	0.77441741411862
226	Mean nighttime temp.	-0.414098858833313	0.509438153501317
227	Mean nighttime temp.	0.46344381570816	0.715215094664976
228	Mean nighttime temp.	0.699606716632843	0.607932230461699
229	Mean nighttime temp.	1.75307273864746	0.803319142087489
230	Mean nighttime temp.	0.81370884180069	0.705408380298547
231	Mean nighttime temp.	-0.122068606317043	0.523297846864208
232	Mean nighttime temp.	-0.959637820720673	0.459872892184265
233	Mean nighttime temp.	0.536682784557343	0.668175285001758
234	Mean nighttime temp.	-4.53953123092651	0.259215804512924
235	Mean nighttime temp.	1.38849937915802	0.670630694083859
236	Mean nighttime temp.	1.07657742500305	0.773111934280363
237	Mean nighttime temp.	0.487011641263962	0.563783578751413
238	Mean nighttime temp.	0.742448031902313	0.563040022049821
239	Mean nighttime temp.	0.620511591434479	0.753309010778423
240	Mean nighttime temp.	0.806513011455536	0.771653160036368
241	Mean nighttime temp.	0.939481198787689	0.630121396561016
242	Mean nighttime temp.	0.585914075374603	0.583255884075694
243	Mean nighttime temp.	-4.29610681533813	0.270413729003008
244	Mean nighttime temp.	-2.3668532371521	0.353679307355484
245	Mean nighttime temp.	0.508328855037689	0.731532407066072
246	Mean nighttime temp.	1.0901745557785	0.693753000945376
247	Mean nighttime temp.	-3.68927383422852	0.314171541493055
248	Mean nighttime temp.	0.146130159497261	0.787294692052708
249	Mean nighttime temp.	0.679114997386932	0.586626176409964
250	Mean nighttime temp.	0.0759066715836525	0.503064111388527
251	Mean nighttime temp.	0.0927356407046318	0.502948940460671
252	Mean nighttime temp.	-1.52025604248047	0.451882955954329
253	Mean nighttime temp.	-0.146637290716171	0.486873044802423
254	Mean nighttime temp.	-0.0969207510352135	0.493340640532456
255	Mean nighttime temp.	1.56740057468414	0.611815696559723
256	Mean nighttime temp.	1.04536926746368	0.570435739163081
257	Mean nighttime temp.	0.246419444680214	0.793655644312669
258	Mean nighttime temp.	0.36860716342926	0.535175595793725
259	Mean nighttime temp.	1.2204475402832	0.666320532302382
260	Mean nighttime temp.	-1.6626387834549	0.38127634401561
261	Mean nighttime temp.	-0.514344573020935	0.453023163034282
262	Mean nighttime temp.	0.430858433246613	0.681775520235785
263	Mean nighttime temp.	-3.70262408256531	0.328356261351295
264	Mean nighttime temp.	0.236848071217537	0.544536796734147
265	Mean nighttime temp.	0.907314002513885	0.775461177802806
266	Mean nighttime temp.	-2.07068872451782	0.38443073706923
267	Mean nighttime temp.	-1.63603258132935	0.418727578007052
268	Mean nighttime temp.	0.60993880033493	0.822232000027937
269	Mean nighttime temp.	-3.11743378639221	0.330136421251198
270	Mean nighttime temp.	-3.27043914794922	0.315867675474654
271	Mean nighttime temp.	0.738818228244781	0.684312581643496
272	Mean nighttime temp.	1.11796855926514	0.744969443182338
273	Mean nighttime temp.	-0.173721209168434	0.5098308084963
274	Mean nighttime temp.	-0.585663914680481	0.502857101712553
275	Mean nighttime temp.	-2.25932788848877	0.422100643335611
276	Mean nighttime temp.	0.534515500068665	0.524737483580971
277	Mean nighttime temp.	-2.78954410552979	0.361966849317245
278	Mean nighttime temp.	-0.516566514968872	0.460380731563781
279	Mean nighttime temp.	0.210372313857079	0.783611670753614
280	Mean nighttime temp.	0.893800258636475	0.730568255957874
281	Mean nighttime temp.	-3.32051396369934	0.3263798566107
282	Mean nighttime temp.	-0.483226716518402	0.452623373878434
283	Mean nighttime temp.	1.73070776462555	0.635539748180286
284	Mean nighttime temp.	-0.901432991027832	0.418448674373168
285	Mean nighttime temp.	1.13911294937134	0.747968087773951
286	Mean nighttime temp.	0.46722474694252	0.726342843045411
287	Mean nighttime temp.	0.909662067890167	0.677616562072993
288	Mean nighttime temp.	0.845174551010132	0.578970119980439
289	Mean nighttime temp.	-4.57906007766724	0.258075025533724
290	Mean nighttime temp.	0.689836144447327	0.773511853090867
291	Mean nighttime temp.	0.67573755979538	0.75309671044531
292	Mean nighttime temp.	-0.574810564517975	0.491583231957641
293	Mean nighttime temp.	-1.68853235244751	0.405330950496285
294	Mean nighttime temp.	-1.69554269313812	0.43307944467556
295	Mean nighttime temp.	-4.50435733795166	0.269381289826559
296	Mean nighttime temp.	0.819226264953613	0.744960099780285
297	Mean nighttime temp.	-0.217824801802635	0.497390815376448
298	Mean nighttime temp.	-4.37619495391846	0.228745708245994
299	Mean nighttime temp.	0.514825284481049	0.870532277402919
300	Mean nighttime temp.	1.02565181255341	0.571155597556807
301	Mean nighttime temp.	1.68293702602386	0.803950176571098
302	Mean nighttime temp.	-1.3438493013382	0.425286478990934
303	Mean nighttime temp.	0.672636210918427	0.726242541797138
304	Mean nighttime temp.	-1.04887616634369	0.44233284179927
305	Mean nighttime temp.	-4.20573663711548	0.273798610163644
306	Mean nighttime temp.	1.0673919916153	0.778854056642817
307	Mean nighttime temp.	-3.37309122085571	0.320552319541728
308	Mean nighttime temp.	-2.03898429870605	0.385821826189636
309	Mean nighttime temp.	-3.65157747268677	0.326729225724277
310	Mean nighttime temp.	0.83143025636673	0.742809519305034
311	Mean nighttime temp.	0.878949284553528	0.660634655885545
312	Mean nighttime temp.	-0.501615822315216	0.491277550001903
313	Mean nighttime temp.	-4.04943037033081	0.29024446775724
314	Mean nighttime temp.	-0.0449834018945694	0.569931094663212
315	Mean nighttime temp.	-1.10445857048035	0.43378646032525
316	Mean nighttime temp.	1.94828963279724	0.627469511098174
317	Mean nighttime temp.	0.585488259792328	0.658033035289575
318	Mean nighttime temp.	0.284383833408356	0.585172790680049
319	Mean nighttime temp.	1.30503618717194	0.723348239499702
320	Mean nighttime temp.	0.512582421302795	0.892173840037391
321	Mean nighttime temp.	-1.55972814559937	0.41626840645154
322	Mean nighttime temp.	1.29225134849548	0.697293207100289
323	Mean nighttime temp.	0.562273621559143	0.562469005093148
324	Mean nighttime temp.	-3.9077513217926	0.27911614878552
325	Mean nighttime temp.	-2.53933572769165	0.356693460950044
326	Mean nighttime temp.	0.833263278007507	0.702722529005535
327	Mean nighttime temp.	0.806727647781372	0.681819450190844
328	Mean nighttime temp.	-0.440985083580017	0.499568197634548
329	Mean nighttime temp.	1.0850076675415	0.50464605902729
330	Mean nighttime temp.	0.63971608877182	0.555187111135432
331	Mean nighttime temp.	1.03255951404572	0.768272044580924
332	Mean nighttime temp.	-0.381799101829529	0.489873356440916
333	Mean nighttime temp.	0.424445003271103	0.898003743473796
334	Mean nighttime temp.	1.80817854404449	0.640403309920448
335	Mean nighttime temp.	0.277894288301468	0.756923439340704
336	Mean nighttime temp.	-4.63409948348999	0.196885502838663
337	Mean nighttime temp.	-0.941357672214508	0.492259550244791
338	Mean nighttime temp.	-4.48734569549561	0.230232692755561
339	Mean nighttime temp.	0.305229365825653	0.753346808009939
340	Mean nighttime temp.	-0.421354413032532	0.522127968756994
341	Mean nighttime temp.	0.529238939285278	0.716981081468295
342	Mean nighttime temp.	1.15516352653503	0.682940575895782
343	Mean nighttime temp.	0.997707724571228	0.661522275846279
344	Mean nighttime temp.	-0.672736048698425	0.444762415769483
345	Mean nighttime temp.	-3.30052089691162	0.349376592072123
346	Mean nighttime temp.	0.612032175064087	0.647277790096777
347	Mean nighttime temp.	-0.524282038211823	0.49030469535267
348	Mean nighttime temp.	0.966110527515411	0.700837752374411
349	Mean nighttime temp.	0.893395662307739	0.684117290241463
350	Mean nighttime temp.	0.437141388654709	0.702615854708098
351	Mean nighttime temp.	-0.298772543668747	0.484314119900049
352	Mean nighttime temp.	1.21477782726288	0.598065439759699
353	Mean nighttime temp.	0.631542444229126	0.685478508547484
354	Mean nighttime temp.	1.1603547334671	0.666810410587155
355	Mean nighttime temp.	-1.29458701610565	0.437625126460836
356	Mean nighttime temp.	-0.306427091360092	0.514411587184738
357	Mean nighttime temp.	1.32625389099121	0.669214300555498
358	Mean nighttime temp.	0.996221542358398	0.773963499851278
359	Mean nighttime temp.	1.70944440364838	0.704425055453947
360	Mean nighttime temp.	0.268690645694733	0.845416421496537
361	Mean nighttime temp.	1.83067774772644	0.870183274619868
362	Mean nighttime temp.	1.78764808177948	0.644329827407672
363	Mean nighttime temp.	1.61709046363831	0.824049688193822
364	Mean nighttime temp.	0.410882622003555	0.786845714714119
365	Mean nighttime temp.	0.594761073589325	0.740883424812112
366	Mean nighttime temp.	0.593717098236084	0.740438283086523
367	Mean nighttime temp.	-0.25351670384407	0.518993618094187
368	Mean nighttime temp.	0.658931791782379	0.737642462641973
369	Mean nighttime temp.	0.692571699619293	0.798734006476595
370	Mean nighttime temp.	-4.57477712631226	0.244076287421766
371	Mean nighttime temp.	-0.0985921248793602	0.514683107556306
372	Mean nighttime temp.	0.622304916381836	0.59591891087843
373	Mean nighttime temp.	0.528946816921234	0.656629903462785
374	Mean nighttime temp.	-2.01440787315369	0.391791432566814
375	Mean nighttime temp.	1.2258939743042	0.528886770064212
376	Mean nighttime temp.	0.704131007194519	0.786133907248595
377	Mean nighttime temp.	-1.22579550743103	0.390686086001942
378	Mean nighttime temp.	0.444038331508636	0.719341407941506
379	Mean nighttime temp.	-2.22446632385254	0.385054700016362
380	Mean nighttime temp.	0.545713841915131	0.738936263019537
381	Mean nighttime temp.	0.587026000022888	0.792467723787076
382	Mean nighttime temp.	0.198343485593796	0.530786425805696
383	Mean nighttime temp.	1.87246382236481	0.638899360878839
384	Mean nighttime temp.	0.707862377166748	0.782176463700933
385	Mean nighttime temp.	0.146281078457832	0.566418263509187
386	Mean nighttime temp.	1.44722747802734	0.675886112467355
387	Mean nighttime temp.	-4.52642297744751	0.193442400185558
388	Mean nighttime temp.	-0.296376287937164	0.51664831250868
389	Mean nighttime temp.	0.518328785896301	0.624019063498703
390	Mean nighttime temp.	-0.296929478645325	0.464766997667077
391	Mean nighttime temp.	-2.39271664619446	0.374533643129881
392	Mean nighttime temp.	-0.644404172897339	0.452776293704297
393	Mean nighttime temp.	-1.25770616531372	0.429830053555457
394	Mean nighttime temp.	0.419375538825989	0.807174606412545
395	Mean nighttime temp.	-1.697669506073	0.401313112371019
396	Mean nighttime temp.	1.24868845939636	0.559721779852229
397	Mean nighttime temp.	-5.22835159301758	0.203916824486383
398	Mean nighttime temp.	1.14482164382935	0.707250165144393
399	Mean nighttime temp.	0.809139728546143	0.775214029614239
400	Mean nighttime temp.	-3.57560682296753	0.329499028943246
401	Mean nighttime temp.	0.582712233066559	0.870753307694681
402	Mean nighttime temp.	-0.760469496250153	0.494275004598103
403	Mean nighttime temp.	0.435898542404175	0.745517460134135
404	Mean nighttime temp.	-1.29694294929504	0.479570397222064
405	Mean nighttime temp.	0.414822429418564	0.540760166560051
406	Mean nighttime temp.	-0.792349457740784	0.449510217988121
407	Mean nighttime temp.	-1.09393751621246	0.441635630366505
408	Mean nighttime temp.	-1.72307205200195	0.460489598470961
409	Mean nighttime temp.	0.765876591205597	0.73742773313428
410	Mean nighttime temp.	-1.33819389343262	0.438606630869646
411	Mean nighttime temp.	-0.549277067184448	0.48940584080498
412	Mean nighttime temp.	-1.79805040359497	0.398640689382318
413	Mean nighttime temp.	1.05646646022797	0.705727737479113
414	Mean nighttime temp.	0.598467230796814	0.732461409058059
415	Mean nighttime temp.	1.64388906955719	0.702442712978393
416	Mean nighttime temp.	0.532969415187836	0.715821796071395
417	Mean nighttime temp.	-0.655911922454834	0.448578023860151
418	Mean nighttime temp.	-3.10084748268127	0.3488870205408
419	Mean nighttime temp.	-3.5286693572998	0.323067875892454
420	Mean nighttime temp.	-1.58107471466064	0.405626369233701
421	Mean nighttime temp.	-3.40167713165283	0.321820664628902
422	Mean nighttime temp.	1.08421874046326	0.687412966248297
423	Mean nighttime temp.	0.498200684785843	0.717552357134642
424	Mean nighttime temp.	0.491420805454254	0.480477714152943
425	Mean nighttime temp.	0.930269181728363	0.566842716873109
426	Mean nighttime temp.	0.471848726272583	0.740892314213728
427	Mean nighttime temp.	1.48678696155548	0.733393685132068
428	Mean nighttime temp.	0.349064916372299	0.831955377503647
429	Mean nighttime temp.	0.224702090024948	0.551508466706701
430	Mean nighttime temp.	-1.59642779827118	0.422576698045478
431	Mean nighttime temp.	-0.824787616729736	0.488449895289808
432	Mean nighttime temp.	-3.10887360572815	0.339101241975322
433	Mean nighttime temp.	-2.89570713043213	0.35475106014649
434	Mean nighttime temp.	1.20947182178497	0.648054678140296
435	Mean nighttime temp.	0.477443695068359	0.724247680894821
436	Mean nighttime temp.	-1.52588725090027	0.421757006845675
437	Mean nighttime temp.	-1.44770646095276	0.442784782037008
438	Mean nighttime temp.	-0.0966668874025345	0.527236942666867
439	Mean nighttime temp.	0.0496552251279354	0.816283346424082
440	Mean nighttime temp.	0.781066417694092	0.757713632348626
441	Mean nighttime temp.	-1.93719339370728	0.381537585633426
442	Mean nighttime temp.	0.567663133144379	0.549918472948095
443	Mean nighttime temp.	0.677338242530823	0.721880977239359
444	Mean nighttime temp.	0.485609531402588	0.732269941644188
445	Mean nighttime temp.	1.29933929443359	0.743968992966966
446	Mean nighttime temp.	1.02326381206512	0.63132852973644
447	Mean nighttime temp.	0.0137271052226424	0.535346587421193
448	Mean nighttime temp.	-0.840299963951111	0.453953941397426
449	Mean nighttime temp.	-1.54998791217804	0.417125123288046
450	Mean nighttime temp.	-1.77198874950409	0.39907741583766
451	Mean nighttime temp.	-0.429621964693069	0.499250579008257
452	Mean nighttime temp.	0.580951631069183	0.819130281826265
453	Mean nighttime temp.	0.475318074226379	0.860929631771593
454	Mean nighttime temp.	-0.137877508997917	0.543454885984413
455	Mean nighttime temp.	0.134864196181297	0.472930371687055
456	Mean nighttime temp.	-0.266899973154068	0.530261338068751
457	Mean nighttime temp.	0.858689427375793	0.58182207724273
458	Mean nighttime temp.	-2.41865015029907	0.362127187739983
459	Mean nighttime temp.	-0.0958307757973671	0.502607772807543
460	Mean nighttime temp.	1.36523330211639	0.636903300438652
461	Mean nighttime temp.	-0.249101117253304	0.482923763928877
462	Mean nighttime temp.	-1.56176424026489	0.414295417208418
463	Mean nighttime temp.	-0.7379310131073	0.460962753648069
464	Mean nighttime temp.	1.16070139408112	0.608961503930416
465	Mean nighttime temp.	1.11246466636658	0.634582255895148
466	Mean nighttime temp.	-3.33626317977905	0.332920009723635
467	Mean nighttime temp.	1.08573567867279	0.751729021288311
468	Mean nighttime temp.	1.36871075630188	0.679173248361326
469	Mean nighttime temp.	0.586734473705292	0.552902472132037
470	Mean nighttime temp.	-0.683631300926208	0.446518326202627
471	Mean nighttime temp.	0.634416162967682	0.801410946914356
472	Mean nighttime temp.	-1.19397938251495	0.436955169791158
473	Mean nighttime temp.	-3.85789108276367	0.327562245956551
474	Mean nighttime temp.	0.44793763756752	0.594240982762641
475	Mean nighttime temp.	0.556944608688354	0.760172095930632
476	Mean nighttime temp.	-1.30641055107117	0.426147132373808
477	Mean nighttime temp.	-4.09782409667969	0.30715560889965
478	Mean nighttime temp.	1.1830313205719	0.836887594076059
479	Mean nighttime temp.	0.371817350387573	0.620693455816465
480	Mean nighttime temp.	-2.35138463973999	0.356020099080762
481	Mean nighttime temp.	-3.46315789222717	0.324473459676612
482	Mean nighttime temp.	0.464266866445541	0.580086276626936
483	Mean nighttime temp.	-0.240657582879066	0.467018620788042
484	Mean nighttime temp.	0.110970623791218	0.807894001886269
485	Mean nighttime temp.	-2.45668077468872	0.352223001917701
486	Mean nighttime temp.	0.172540485858917	0.562461836134022
487	Mean nighttime temp.	0.830427527427673	0.684136591971355
488	Mean nighttime temp.	0.410750716924667	0.588909738700957
489	Mean nighttime temp.	-2.59881234169006	0.346305975194602
490	Mean nighttime temp.	0.176043689250946	0.524234586703418
491	Mean nighttime temp.	0.443546622991562	0.649881146325932
492	Mean nighttime temp.	0.0330962762236595	0.501066895614317
493	Mean nighttime temp.	-0.988875865936279	0.449144305700949
494	Mean nighttime temp.	-0.615374863147736	0.494799141163997
495	Mean nighttime temp.	-0.725732684135437	0.443163308834783
496	Mean nighttime temp.	0.858310759067535	0.629737590844643
497	Mean nighttime temp.	-1.29165756702423	0.421158373520643
498	Mean nighttime temp.	-0.753779649734497	0.451986569957135
499	Mean nighttime temp.	-0.0567762590944767	0.54463126592485
500	Mean nighttime temp.	0.780425250530243	0.528658011106114
501	Mean nighttime temp.	0.339769780635834	0.532682735786799
502	Mean nighttime temp.	0.79478907585144	0.716144576224641
503	Mean nighttime temp.	0.800197541713715	0.776081297874412
504	Mean nighttime temp.	-3.6136679649353	0.303455448065682
505	Mean nighttime temp.	-3.42331719398499	0.309711933730303
506	Mean nighttime temp.	1.16808319091797	0.649345581014237
507	Mean nighttime temp.	-2.35494112968445	0.374561886546249
508	Mean nighttime temp.	-2.19043207168579	0.377150268344082
509	Mean nighttime temp.	0.349363148212433	0.667181428122708
510	Mean nighttime temp.	0.283401936292648	0.515977953151802
511	Mean nighttime temp.	1.60259282588959	0.726644213884906
512	Mean nighttime temp.	0.869405508041382	0.772154496071957
513	Mean nighttime temp.	0.740185379981995	0.78840410967831
514	Mean nighttime temp.	0.26864629983902	0.785417732405754
515	Mean nighttime temp.	0.723241567611694	0.729297925220937
516	Mean nighttime temp.	1.4336085319519	0.691809601501299
517	Mean nighttime temp.	0.214915841817856	0.53688130440848
518	Mean nighttime temp.	0.840471267700195	0.656163681508193
519	Mean nighttime temp.	-0.0309989880770445	0.559917395170642
520	Mean nighttime temp.	-2.08539342880249	0.379535702130577
521	Mean nighttime temp.	-0.718139111995697	0.448788841836554
522	Mean nighttime temp.	-1.84717833995819	0.38522973866945
523	Mean nighttime temp.	0.665740370750427	0.790927888643715
524	Mean nighttime temp.	-1.60740435123444	0.40130969349748
525	Mean nighttime temp.	-0.681942284107208	0.512091118989945
526	Mean nighttime temp.	0.884186565876007	0.697497077217646
527	Mean nighttime temp.	0.535687148571014	0.71035987521583
528	Mean nighttime temp.	-4.03454780578613	0.298574493245582
529	Mean nighttime temp.	1.04359292984009	0.588795899488073
530	Mean nighttime temp.	0.509410202503204	0.706574009468259
531	Mean nighttime temp.	1.84728741645813	0.658905193961063
532	Mean nighttime temp.	0.8004310131073	0.620916448298102
533	Mean nighttime temp.	0.852641701698303	0.779491471556413
534	Mean nighttime temp.	0.273021191358566	0.727392628145022
535	Mean nighttime temp.	-2.98629236221313	0.355694225739095
536	Mean nighttime temp.	0.0873290002346039	0.747110057495082
537	Mean nighttime temp.	-3.07586812973022	0.345101629268208
538	Mean nighttime temp.	-3.9048478603363	0.301950726373667
539	Mean nighttime temp.	1.59038865566254	0.670025826785615
540	Mean nighttime temp.	0.475026667118073	0.82410156507609
541	Mean nighttime temp.	-1.35050737857819	0.438933145280213
542	Mean nighttime temp.	-2.05970191955566	0.39366091097813
543	Mean nighttime temp.	-1.7645275592804	0.408382398223111
544	Mean nighttime temp.	0.538630127906799	0.815904894821472
545	Mean nighttime temp.	-4.31225490570068	0.268013510753284
546	Mean nighttime temp.	-0.953862011432648	0.410323798129647
547	Mean nighttime temp.	-3.25197911262512	0.344623715762335
548	Mean nighttime temp.	0.892931759357452	0.463421476420606
549	Mean nighttime temp.	0.906324625015259	0.82915062379963
550	Mean nighttime temp.	0.169662073254585	0.553776744648738
551	Mean nighttime temp.	-4.1952805519104	0.282548163512211
552	Mean nighttime temp.	0.31606587767601	0.550001222661932
553	Mean nighttime temp.	-1.76689052581787	0.396767519531361
554	Mean nighttime temp.	0.631313741207123	0.627129986746955
555	Mean nighttime temp.	-4.20014142990112	0.270337913204639
556	Mean nighttime temp.	-1.54794704914093	0.424730188786932
557	Mean nighttime temp.	0.579665660858154	0.738298722591838
558	Mean nighttime temp.	-0.212134465575218	0.508922842253974
559	Mean nighttime temp.	0.536003172397614	0.857816887762279
560	Mean nighttime temp.	-0.363986432552338	0.527938479789202
561	Mean nighttime temp.	0.799630761146545	0.598255441528498
562	Mean nighttime temp.	0.598400950431824	0.821366654910684
563	Mean nighttime temp.	-0.612103283405304	0.459542496318474
564	Mean nighttime temp.	-1.77658724784851	0.406545290888976
565	Mean nighttime temp.	1.0694043636322	0.797964777587501
566	Mean nighttime temp.	0.653980493545532	0.786079947382162
567	Mean nighttime temp.	0.547092139720917	0.738885126365401
568	Mean nighttime temp.	0.069501668214798	0.517765993349864
569	Mean nighttime temp.	0.134740829467773	0.790693588661225
570	Mean nighttime temp.	0.422999918460846	0.704896443268479
571	Mean nighttime temp.	-1.24540507793427	0.439969502579068
572	Mean nighttime temp.	1.30538892745972	0.557518466619207
573	Mean nighttime temp.	1.04355704784393	0.732288523606144
574	Mean nighttime temp.	0.505623638629913	0.850668057377247
575	Mean nighttime temp.	-2.05776929855347	0.406379046560735
576	Mean nighttime temp.	1.43900883197784	0.581028606948015
577	Mean nighttime temp.	0.114028766751289	0.504657831733871
578	Mean nighttime temp.	-1.69186127185822	0.412810576934857
579	Mean nighttime temp.	-0.314454525709152	0.500902345606049
580	Mean nighttime temp.	0.459294825792313	0.76436388130421
581	Mean nighttime temp.	0.274285197257996	0.902245341730797
582	Mean nighttime temp.	-0.539562582969666	0.497382594219392
583	Mean nighttime temp.	0.686443984508514	0.721380384887642
584	Mean nighttime temp.	0.677256643772125	0.766943881234736
585	Mean nighttime temp.	1.34524965286255	0.797625782610249
586	Mean nighttime temp.	1.58966422080994	0.618540858325079
587	Mean nighttime temp.	-2.14963793754578	0.359034655680687
588	Mean nighttime temp.	0.547079682350159	0.679009791856808
589	Mean nighttime temp.	-2.08703088760376	0.384206815845602
590	Mean nighttime temp.	1.13996684551239	0.68175353162379
591	Mean nighttime temp.	1.27947211265564	0.64178368547799
592	Mean nighttime temp.	0.142180219292641	0.503799914031047
593	Mean nighttime temp.	1.18578398227692	0.710696276485014
594	Mean nighttime temp.	1.58373212814331	0.756084066488612
595	Mean nighttime temp.	1.14876997470856	0.722103350443943
596	Mean nighttime temp.	-0.810600578784943	0.509643750665023
597	Mean nighttime temp.	-0.820749282836914	0.496560789742494
598	Mean nighttime temp.	-4.36472988128662	0.250015152956915
599	Mean nighttime temp.	1.02797436714172	0.609232686613934
600	Mean nighttime temp.	-0.565100193023682	0.448401890564725
601	Mean nighttime temp.	1.3578770160675	0.645550566653207
602	Mean nighttime temp.	0.545137166976929	0.632045252163954
603	Mean nighttime temp.	0.324901014566422	0.701080296188826
604	Mean nighttime temp.	0.878134191036224	0.620210290757585
605	Mean nighttime temp.	0.495167642831802	0.735653883841469
606	Mean nighttime temp.	0.297070771455765	0.477293222856411
607	Mean nighttime temp.	-0.0976224690675735	0.492309775932006
608	Mean nighttime temp.	0.956011295318604	0.707194288125078
609	Mean nighttime temp.	-1.34418952465057	0.425697719266557
610	Mean nighttime temp.	0.844806253910065	0.692630224078701
611	Mean nighttime temp.	-1.49126064777374	0.421288829163564
612	Mean nighttime temp.	0.534603178501129	0.857100797341064
613	Mean nighttime temp.	0.656749665737152	0.70743571674384
614	Mean nighttime temp.	-0.230511665344238	0.501470652591586
615	Mean nighttime temp.	-0.515715003013611	0.512923054196461
616	Mean nighttime temp.	0.81640362739563	0.809594935202595
617	Mean nighttime temp.	0.932179510593414	0.727263251458987
618	Mean nighttime temp.	0.670487284660339	0.477340818562924
619	Mean nighttime temp.	-0.213459298014641	0.472553870071017
620	Mean nighttime temp.	-2.35691809654236	0.358500227726456
621	Mean nighttime temp.	0.135184064507484	0.531814849270391
622	Mean nighttime temp.	-0.427802234888077	0.492608040499588
623	Mean nighttime temp.	-0.379825860261917	0.467657321987672
624	Mean nighttime temp.	0.412828475236893	0.710035276299886
625	Mean nighttime temp.	-1.39797270298004	0.465223170339191
626	Mean nighttime temp.	-1.6633859872818	0.413351601868039
627	Mean nighttime temp.	0.513231873512268	0.549939319701476
628	Mean nighttime temp.	0.765659391880035	0.590136910415602
629	Mean nighttime temp.	-0.568329513072968	0.431277638177061
630	Mean nighttime temp.	0.267345786094666	0.529535752148152
631	Mean nighttime temp.	-1.93239569664001	0.389297542856281
632	Mean nighttime temp.	1.01628684997559	0.709870194163169
633	Mean nighttime temp.	1.33097612857819	0.675324243375721
634	Mean nighttime temp.	0.726244330406189	0.577042836912436
635	Mean nighttime temp.	-0.813153386116028	0.508773267528101
636	Mean nighttime temp.	1.23656415939331	0.699392472111039
637	Mean nighttime temp.	-0.182969242334366	0.48648650288527
638	Mean nighttime temp.	-1.68466544151306	0.405319745139975
639	Mean nighttime temp.	0.886001944541931	0.820413113970367
640	Mean nighttime temp.	0.488740175962448	0.761317230549456
641	Mean nighttime temp.	-0.948489725589752	0.459019593135624
642	Mean nighttime temp.	0.973335325717926	0.720055161529043
643	Mean nighttime temp.	1.04590678215027	0.718488339645621
644	Mean nighttime temp.	-0.393129855394363	0.467914882351456
645	Mean nighttime temp.	0.440836548805237	0.807820553422069
646	Mean nighttime temp.	1.55425143241882	0.73502045542439
647	Mean nighttime temp.	0.515815019607544	0.692610713074431
648	Mean nighttime temp.	1.17589628696442	0.711621905684117
649	Mean nighttime temp.	0.571045577526093	0.725204136325127
650	Mean nighttime temp.	-2.6118631362915	0.347769001122645
651	Mean nighttime temp.	-2.91402077674866	0.357474902085881
652	Mean nighttime temp.	0.756206035614014	0.641173625163443
653	Mean nighttime temp.	0.79603385925293	0.864779028131595
654	Mean nighttime temp.	-0.437821090221405	0.402104406575722
655	Mean nighttime temp.	-0.256620287895203	0.479875101933534
656	Mean nighttime temp.	0.585673868656158	0.776107986273434
657	Mean nighttime temp.	-1.15827965736389	0.49481270223119
658	Mean nighttime temp.	-0.961088895797729	0.42349244596006
659	Mean nighttime temp.	1.11354124546051	0.727902715695323
660	Mean nighttime temp.	1.15330004692078	0.660528387817072
661	Mean nighttime temp.	0.662199974060059	0.815214785062713
662	Mean nighttime temp.	0.252118051052094	0.732945446938147
663	Mean nighttime temp.	1.49154353141785	0.531365645802112
664	Mean nighttime temp.	0.982584416866302	0.653349046400899
665	Mean nighttime temp.	-2.26353025436401	0.37671448508798
666	Mean nighttime temp.	-4.11034297943115	0.315106496949424
667	Mean nighttime temp.	-1.69231402873993	0.412062410405302
668	Mean nighttime temp.	0.968426942825317	0.612719579592562
669	Mean nighttime temp.	1.84102416038513	0.701815002042649
670	Mean nighttime temp.	0.326015621423721	0.788717932348639
671	Mean nighttime temp.	0.196393117308617	0.532650193787143
672	Mean nighttime temp.	0.305545151233673	0.525388115889419
673	Mean nighttime temp.	0.75342983007431	0.759601195100795
674	Mean nighttime temp.	0.664279103279114	0.581775086139255
675	Mean nighttime temp.	0.609598994255066	0.760944347966213
676	Mean nighttime temp.	-0.146734476089478	0.539075677666607
677	Mean nighttime temp.	0.460708767175674	0.537930203644484
678	Mean nighttime temp.	0.343764424324036	0.541403787927758
679	Mean nighttime temp.	-0.419052243232727	0.511752082585837
680	Mean nighttime temp.	1.02228319644928	0.731445350804748
681	Mean nighttime temp.	0.712987005710602	0.756120325360505
682	Mean nighttime temp.	1.91878747940063	0.704847266937785
683	Mean nighttime temp.	-1.55872869491577	0.435895689521109
684	Mean nighttime temp.	1.04778337478638	0.819123990279436
685	Mean nighttime temp.	1.28111791610718	0.625958205962294
686	Mean nighttime temp.	-0.886835098266602	0.450926273622321
687	Mean nighttime temp.	-3.99165916442871	0.309870391086482
688	Mean nighttime temp.	-1.48656976222992	0.404612668055907
689	Mean nighttime temp.	1.10947513580322	0.76762147193386
690	Mean nighttime temp.	1.28558027744293	0.756378516678806
691	Mean nighttime temp.	0.646247506141663	0.762051440672448
692	Mean nighttime temp.	0.839872479438782	0.813138274177119
693	Mean nighttime temp.	0.427899897098541	0.546519753848447
694	Mean nighttime temp.	0.0702128708362579	0.523550538677625
695	Mean nighttime temp.	1.57120656967163	0.630959905338087
696	Mean nighttime temp.	1.24229514598846	0.613391531910085
697	Mean nighttime temp.	0.60312694311142	0.851101398123283
698	Mean nighttime temp.	-0.936700582504272	0.47692862767336
699	Mean nighttime temp.	-0.158574253320694	0.539241881191584
700	Mean nighttime temp.	-0.397279500961304	0.491696826788116
701	Mean nighttime temp.	-0.0422066934406757	0.542546884175988
702	Mean nighttime temp.	-3.20317435264587	0.343567526022604
703	Mean nighttime temp.	-2.8015820980072	0.361365282630585
704	Mean nighttime temp.	1.18214881420135	0.665127496860184
705	Mean nighttime temp.	1.06425189971924	0.777667165228962
706	Mean nighttime temp.	1.26197171211243	0.728218410949723
707	Mean nighttime temp.	0.110438533127308	0.562724031641217
708	Mean nighttime temp.	0.809408247470856	0.709320744123263
709	Mean nighttime temp.	0.289524972438812	0.501626822021974
710	Mean nighttime temp.	-1.69473600387573	0.394556412256487
711	Mean nighttime temp.	0.425963580608368	0.79727244918031
712	Mean nighttime temp.	-0.113829523324966	0.52678300174991
713	Mean nighttime temp.	-1.97670245170593	0.41025415890579
714	Mean nighttime temp.	0.977969825267792	0.789673162798681
715	Mean nighttime temp.	-0.13187600672245	0.532034983351808
716	Mean nighttime temp.	-1.01965999603271	0.417857296246978
717	Mean nighttime temp.	0.62421989440918	0.649172756520592
718	Mean nighttime temp.	-1.90150129795074	0.396323164009217
719	Mean nighttime temp.	0.412040114402771	0.57430448356618
720	Mean nighttime temp.	-3.92407584190369	0.300777500167912
721	Mean nighttime temp.	-0.061394028365612	0.555071354898636
722	Mean nighttime temp.	0.629754424095154	0.538375193428541
723	Mean nighttime temp.	-3.32096767425537	0.323436040827518
724	Mean nighttime temp.	-3.10261178016663	0.348539693663491
725	Mean nighttime temp.	1.20312237739563	0.630391529179256
726	Mean nighttime temp.	0.86895751953125	0.733249201661368
727	Mean nighttime temp.	1.08070766925812	0.581721461299224
728	Mean nighttime temp.	-4.36265468597412	0.169985619808757
729	Mean nighttime temp.	-1.96246469020844	0.356812906705472
730	Mean nighttime temp.	0.859022855758667	0.761654677226589
731	Mean nighttime temp.	-3.11624693870544	0.349597601593408
732	Mean nighttime temp.	0.417112588882446	0.676475315812489
733	Mean nighttime temp.	-3.7066388130188	0.277814150499009
734	Mean nighttime temp.	-1.09263324737549	0.469672055261822
735	Mean nighttime temp.	-0.155917719006538	0.537336984628542
736	Mean nighttime temp.	0.305380463600159	0.826729647436398
737	Mean nighttime temp.	-3.37663173675537	0.352890879410539
738	Mean nighttime temp.	0.817970812320709	0.709800253504777
739	Mean nighttime temp.	-1.43232202529907	0.435895257966244
740	Mean nighttime temp.	-2.05410957336426	0.377806167851253
741	Mean nighttime temp.	-2.18155789375305	0.371999372122825
742	Mean nighttime temp.	0.662622034549713	0.708241882733813
743	Mean nighttime temp.	-4.3170804977417	0.258157863839855
744	Mean nighttime temp.	-4.24741744995117	0.274769598678625
745	Mean nighttime temp.	1.29305934906006	0.869592553468776
746	Mean nighttime temp.	0.656239151954651	0.640520967644226
747	Mean nighttime temp.	1.10244417190552	0.660133806735825
748	Mean nighttime temp.	-1.55185461044312	0.414316815319003
749	Mean nighttime temp.	0.635093986988068	0.704521845674995
750	Mean nighttime temp.	1.24850380420685	0.543424143673809
751	Mean nighttime temp.	-0.829855501651764	0.492094619610865
752	Mean nighttime temp.	1.01453053951263	0.653344232636077
753	Mean nighttime temp.	-1.38633513450623	0.442155536683967
754	Mean nighttime temp.	0.650841951370239	0.746463575819351
755	Mean nighttime temp.	-1.14594888687134	0.435021858051021
756	Mean nighttime temp.	1.55945539474487	0.668408803038043
757	Mean nighttime temp.	1.63716793060303	0.709066707007841
758	Mean nighttime temp.	0.739816606044769	0.705397991101166
759	Mean nighttime temp.	0.517283797264099	0.728177885517566
760	Mean nighttime temp.	-1.74054837226868	0.412164491351989
761	Mean nighttime temp.	-1.22014629840851	0.44335622301346
762	Mean nighttime temp.	-0.745343208312988	0.455269458518901
763	Mean nighttime temp.	-1.1637362241745	0.492886575599318
764	Mean nighttime temp.	-0.451728045940399	0.483456977136081
765	Mean nighttime temp.	-3.76234197616577	0.309196983508655
766	Mean nighttime temp.	0.726670622825623	0.712178112052618
767	Mean nighttime temp.	-3.67421817779541	0.294726210236773
768	Mean nighttime temp.	-2.16177701950073	0.39040280252449
769	Mean nighttime temp.	1.24920165538788	0.655321705308387
770	Mean nighttime temp.	-2.73850178718567	0.367760646354956
771	Mean nighttime temp.	1.64428079128265	0.587391816390486
772	Mean nighttime temp.	-0.755370140075684	0.458308958379369
773	Mean nighttime temp.	-2.42306852340698	0.360685735443399
774	Mean nighttime temp.	1.5868353843689	0.743763228155523
775	Mean nighttime temp.	0.715625941753387	0.767363276858447
776	Mean nighttime temp.	0.67280524969101	0.653844966354357
777	Mean nighttime temp.	0.532843112945557	0.724511911688128
778	Mean nighttime temp.	0.4000423848629	0.767788999921165
779	Mean nighttime temp.	0.349228590726852	0.733831060077172
780	Mean nighttime temp.	0.727654218673706	0.606248266495562
781	Mean nighttime temp.	-0.20393480360508	0.494894925883922
782	Mean nighttime temp.	0.59106433391571	0.722694422186066
783	Mean nighttime temp.	0.538237929344177	0.697591612859966
784	Mean nighttime temp.	1.26674032211304	0.662781941827057
785	Mean nighttime temp.	1.46456027030945	0.682849391983621
786	Mean nighttime temp.	-0.508282124996185	0.485897439675075
787	Mean nighttime temp.	-0.937081933021545	0.419943270344031
788	Mean nighttime temp.	-1.90650022029877	0.383754904714683
789	Mean nighttime temp.	-0.0810796469449997	0.94227465103424
790	Mean nighttime temp.	1.73496508598328	0.787371335752409
791	Mean nighttime temp.	0.394958138465881	0.834515924858898
792	Mean nighttime temp.	0.295856058597565	0.629429096247201
793	Mean nighttime temp.	0.780692040920258	0.776762943578125
794	Mean nighttime temp.	0.807178676128387	0.685636694031105
795	Mean nighttime temp.	-1.13746213912964	0.441394596130419
796	Mean nighttime temp.	0.890469014644623	0.576198042738942
797	Mean nighttime temp.	-2.56507635116577	0.370458438484963
798	Mean nighttime temp.	0.364478588104248	0.786644420902408
799	Mean nighttime temp.	1.01388800144196	0.59411571637559
800	Mean nighttime temp.	-2.66315937042236	0.378518933935264
801	Mean nighttime temp.	1.11015939712524	0.729271358786864
802	Mean nighttime temp.	-4.58970642089844	0.271795666439175
803	Mean nighttime temp.	1.02547442913055	0.674484280829301
804	Mean nighttime temp.	1.03735280036926	0.676917125026378
805	Mean nighttime temp.	-0.650889873504639	0.507251951442105
806	Mean nighttime temp.	-3.64128828048706	0.347646825011367
807	Mean nighttime temp.	1.58291065692902	0.75648234999488
808	Mean nighttime temp.	-2.0658016204834	0.378712966756459
809	Mean nighttime temp.	0.43448743224144	0.637617728160315
810	Mean nighttime temp.	-0.595301151275635	0.516255897659457
811	Mean nighttime temp.	0.720399856567383	0.761298713968732
812	Mean nighttime temp.	0.097537025809288	0.874432437797698
813	Mean nighttime temp.	-1.12395715713501	0.339403282159868
814	Mean nighttime temp.	1.53330147266388	0.562835389419141
815	Mean nighttime temp.	-1.30247640609741	0.46330031984688
816	Mean nighttime temp.	-0.036203421652317	0.554398117162367
817	Mean nighttime temp.	-4.68777656555176	0.254016907940616
818	Mean nighttime temp.	-1.35912656784058	0.444280467453156
819	Mean nighttime temp.	-0.222063273191452	0.522040687593935
820	Mean nighttime temp.	-1.71056509017944	0.414753170622221
821	Mean nighttime temp.	-2.06596970558167	0.392341288885063
822	Mean nighttime temp.	0.538711845874786	0.596552544369858
823	Mean nighttime temp.	-2.27330589294434	0.392409478591612
824	Mean nighttime temp.	1.19544506072998	0.797611608821906
825	Mean nighttime temp.	-1.79628920555115	0.40224134564734
826	Mean nighttime temp.	0.568551242351532	0.66611266542799
827	Mean nighttime temp.	-1.66522479057312	0.418951851472026
828	Mean nighttime temp.	-2.24052691459656	0.379877500707432
829	Mean nighttime temp.	0.515481770038605	0.862003123390771
830	Mean nighttime temp.	1.27373015880585	0.797357704564393
831	Mean nighttime temp.	-3.42581796646118	0.310336461133762
832	Mean nighttime temp.	1.04457688331604	0.794356796067927
833	Mean nighttime temp.	1.00323700904846	0.644913649213685
834	Mean nighttime temp.	0.368084818124771	0.646655797314773
835	Mean nighttime temp.	0.63673323392868	0.855972345550051
836	Mean nighttime temp.	0.374965190887451	0.800855991322121
837	Mean nighttime temp.	1.02747857570648	0.740168166458646
838	Mean nighttime temp.	-3.25976824760437	0.316860106852636
839	Mean nighttime temp.	-0.041256982833147	0.523914111537243
840	Mean nighttime temp.	0.910569608211517	0.738239264621364
841	Mean nighttime temp.	-1.65751338005066	0.416767707038554
842	Mean nighttime temp.	-2.46224021911621	0.38322144536137
843	Mean nighttime temp.	1.70988214015961	0.673814633694366
844	Mean nighttime temp.	0.175783559679985	0.467017520323137
845	Mean nighttime temp.	-1.96653652191162	0.338433225066107
846	Mean nighttime temp.	0.496901482343674	0.730806115663649
847	Mean nighttime temp.	0.380968481302261	0.544976144433423
848	Mean nighttime temp.	-1.14210140705109	0.400759930960394
849	Mean nighttime temp.	-0.941290318965912	0.495849094253709
850	Mean nighttime temp.	-0.61504864692688	0.486725247616998
851	Mean nighttime temp.	0.258976697921753	0.539428656829893
852	Mean nighttime temp.	-4.79173135757446	0.268931576137195
853	Mean nighttime temp.	1.3251131772995	0.757423563169469
854	Mean nighttime temp.	-1.55614483356476	0.416827280276331
855	Mean nighttime temp.	0.438335329294205	0.546396664810951
856	Mean nighttime temp.	0.678499162197113	0.643654445352292
857	Mean nighttime temp.	0.265669941902161	0.539102300080703
858	Mean nighttime temp.	-0.136778250336647	0.505998044328191
859	Mean nighttime temp.	-4.31550264358521	0.229201026677426
860	Mean nighttime temp.	0.595488429069519	0.610236436685037
861	Mean nighttime temp.	1.30548930168152	0.619848217664689
862	Mean nighttime temp.	-1.01980268955231	0.442961439020838
863	Mean nighttime temp.	-2.73899221420288	0.337224258619408
864	Mean nighttime temp.	1.17093288898468	0.70442073586736
865	Mean nighttime temp.	0.759041965007782	0.935494586438389
866	Mean nighttime temp.	-3.89576101303101	0.284051697663619
867	Mean nighttime temp.	1.34177160263062	0.694324168603747
868	Mean nighttime temp.	-1.6271744966507	0.386186265641706
869	Mean nighttime temp.	0.720032036304474	0.599316559326993
870	Mean nighttime temp.	-2.75185370445251	0.369541243237453
871	Mean nighttime temp.	0.851756155490875	0.769652505310309
872	Mean nighttime temp.	-1.67899298667908	0.382069639444025
873	Mean nighttime temp.	0.835424959659576	0.759973956616369
874	Mean nighttime temp.	0.0375980064272881	0.477400096086673
875	Mean nighttime temp.	0.715657949447632	0.732110197624472
876	Mean nighttime temp.	0.703738451004028	0.620068016366326
877	Mean nighttime temp.	-1.76300728321075	0.371856853606902
878	Mean nighttime temp.	-2.48854517936707	0.37096585302269
879	Mean nighttime temp.	1.1006031036377	0.773600524874402
880	Mean nighttime temp.	0.920305848121643	0.693808056884164
881	Mean nighttime temp.	-1.8745983839035	0.392477600326167
882	Mean nighttime temp.	-1.46021139621735	0.423091359777424
883	Mean nighttime temp.	-1.27157163619995	0.452571832599551
884	Mean nighttime temp.	0.851646959781647	0.595620986498137
885	Mean nighttime temp.	-1.0591676235199	0.433519864910108
886	Mean nighttime temp.	0.622434377670288	0.612047823208324
887	Mean nighttime temp.	-0.760151624679565	0.445468174841009
888	Mean nighttime temp.	-1.53862965106964	0.411819859309194
889	Mean nighttime temp.	0.967383921146393	0.662376516810319
890	Mean nighttime temp.	-2.11145305633545	0.393815578766207
891	Mean nighttime temp.	0.719340980052948	0.608874556625614
892	Mean nighttime temp.	0.538586437702179	0.732080976896556
893	Mean nighttime temp.	-0.370760023593903	0.510198843974354
894	Mean nighttime temp.	1.01814961433411	0.629901269927501
895	Mean nighttime temp.	1.10649788379669	0.756284867965442
896	Mean nighttime temp.	-0.560803532600403	0.511292717186818
897	Mean nighttime temp.	-3.69018316268921	0.301738868098871
898	Mean nighttime temp.	-0.262615978717804	0.429900874585773
899	Mean nighttime temp.	0.844193994998932	0.746819479051107
900	Mean nighttime temp.	-0.18228206038475	0.491577367824494
901	Mean nighttime temp.	0.0608573220670223	0.50657217330129
902	Mean nighttime temp.	-1.9647570848465	0.379828541835553
903	Mean nighttime temp.	1.114830493927	0.687586279742584
904	Mean nighttime temp.	-0.0967760235071182	0.512117725740378
905	Mean nighttime temp.	1.00390875339508	0.705595231499225
906	Mean nighttime temp.	1.82804882526398	0.651297782157269
907	Mean nighttime temp.	0.299956828355789	0.53842445397782
908	Mean nighttime temp.	-0.888901650905609	0.517487931704027
909	Mean nighttime temp.	0.776844024658203	0.813609236975497
910	Mean nighttime temp.	-0.639573335647583	0.453633431411663
911	Mean nighttime temp.	0.644807934761047	0.884119255290384
912	Mean nighttime temp.	2.03220105171204	0.688717181902349
913	Mean nighttime temp.	0.640312671661377	0.799893710658644
914	Mean nighttime temp.	-2.67762851715088	0.353831201323698
915	Mean nighttime temp.	1.27046084403992	0.689277172822511
916	Mean nighttime temp.	-3.17040157318115	0.343508287445349
917	Mean nighttime temp.	0.591595113277435	0.783644310992562
918	Mean nighttime temp.	0.502370834350586	0.751724759793002
919	Mean nighttime temp.	0.689894258975983	0.52470641522701
920	Mean nighttime temp.	0.454842835664749	0.75899794388799
921	Mean nighttime temp.	0.597483575344086	0.747815547514472
922	Mean nighttime temp.	0.742977201938629	0.526163104328396
923	Mean nighttime temp.	-0.995546638965607	0.45013485186918
924	Mean nighttime temp.	-3.28947043418884	0.329479172439994
925	Mean nighttime temp.	-1.80759394168854	0.408184047387241
926	Mean nighttime temp.	1.66607069969177	0.639024076124666
927	Mean nighttime temp.	0.62542188167572	0.48372501106744
928	Mean nighttime temp.	-1.43971121311188	0.420092893612296
929	Mean nighttime temp.	-1.94610726833344	0.386800641532134
930	Mean nighttime temp.	-1.07880115509033	0.426101891358505
931	Mean nighttime temp.	-0.442275822162628	0.484686026210288
932	Mean nighttime temp.	0.650814771652222	0.746314631494121
933	Mean nighttime temp.	-2.33794951438904	0.351488408122303
934	Mean nighttime temp.	-0.23783352971077	0.484252850617404
935	Mean nighttime temp.	1.11989402770996	0.692950739301244
936	Mean nighttime temp.	-4.38949489593506	0.235482584158855
937	Mean nighttime temp.	-1.89361393451691	0.392927450792167
938	Mean nighttime temp.	1.22083878517151	0.602235066840517
939	Mean nighttime temp.	-0.382448554039001	0.497545414495135
940	Mean nighttime temp.	1.83889710903168	0.668503784564703
941	Mean nighttime temp.	0.359950661659241	0.801484700177115
942	Mean nighttime temp.	-1.81936585903168	0.401970629362746
943	Mean nighttime temp.	0.520065486431122	0.616214666592039
944	Mean nighttime temp.	-3.29138374328613	0.313560079687748
945	Mean nighttime temp.	0.664119720458984	0.584552829836585
946	Mean nighttime temp.	0.647922992706299	0.654885857058932
947	Mean nighttime temp.	0.506548047065735	0.712744453415356
948	Mean nighttime temp.	-3.70968341827393	0.333822990327301
949	Mean nighttime temp.	-5.1757640838623	0.276454326714837
950	Mean nighttime temp.	1.42538726329803	0.770779935216676
951	Mean nighttime temp.	-1.37551212310791	0.437032078970829
952	Mean nighttime temp.	-1.27204084396362	0.36665426509119
953	Mean nighttime temp.	0.0766150578856468	0.476628661245275
954	Mean nighttime temp.	0.223570704460144	0.532179959675436
955	Mean nighttime temp.	-1.17901873588562	0.424206824620749
956	Mean nighttime temp.	0.50909548997879	0.797248989180921
957	Mean nighttime temp.	0.0734675452113152	0.526745073214868
958	Mean nighttime temp.	0.537925124168396	0.665409620030361
959	Mean nighttime temp.	0.719540238380432	0.671652972474602
960	Mean nighttime temp.	-5.00553464889526	0.257582728751075
961	Mean nighttime temp.	-3.62127351760864	0.328719480724023
962	Mean nighttime temp.	0.686401844024658	0.666670785006587
963	Mean nighttime temp.	-3.26948022842407	0.30528569194639
964	Mean nighttime temp.	1.18335366249084	0.810145920820968
965	Mean nighttime temp.	-1.50067901611328	0.431067411848055
966	Mean nighttime temp.	-2.78117513656616	0.329602601708371
967	Mean nighttime temp.	0.604559719562531	0.560841072734611
968	Mean nighttime temp.	-0.567307889461517	0.481009571958203
969	Mean nighttime temp.	0.495112091302872	0.530250924238863
970	Mean nighttime temp.	1.31325376033783	0.659127020424071
971	Mean nighttime temp.	-2.27327346801758	0.372954143283289
972	Mean nighttime temp.	0.938255131244659	0.707830164663666
973	Mean nighttime temp.	-0.791188657283783	0.442182243217011
974	Mean nighttime temp.	-0.0633881986141205	0.511984138772727
975	Mean nighttime temp.	0.714413702487946	0.767291003491655
976	Mean nighttime temp.	1.43601500988007	0.658788675157102
977	Mean nighttime temp.	0.4381103515625	0.723025811444202
978	Mean nighttime temp.	-0.403956085443497	0.477768166689734
979	Mean nighttime temp.	-3.44178938865662	0.327844283437887
980	Mean nighttime temp.	0.352975398302078	0.697657312969275
981	Mean nighttime temp.	-4.91233444213867	0.238655663542903
982	Mean nighttime temp.	0.314338475465775	0.791716555279682
983	Mean nighttime temp.	-4.19231748580933	0.315644537634378
984	Mean nighttime temp.	-2.18086123466492	0.391272916519947
985	Mean nighttime temp.	0.446546792984009	0.818426418831203
986	Mean nighttime temp.	-1.48582625389099	0.427348613083923
987	Mean nighttime temp.	0.703668117523193	0.698759500440126
988	Mean nighttime temp.	-2.17833399772644	0.389076714633706
989	Mean nighttime temp.	-1.5738822221756	0.431083322584678
990	Mean nighttime temp.	0.968466460704803	0.653846379096855
991	Mean nighttime temp.	1.4101734161377	0.936881575002937
992	Mean nighttime temp.	0.720651805400848	0.653482468343961
993	Mean nighttime temp.	-0.859177112579346	0.434144627846621
994	Mean nighttime temp.	1.06426787376404	0.647472129236709
995	Mean nighttime temp.	0.529452264308929	0.721329103615403
996	Mean nighttime temp.	0.617854237556458	0.752186661246965
997	Mean nighttime temp.	-1.94871938228607	0.394823608307477
998	Mean nighttime temp.	-0.33309143781662	0.529577485270159
999	Mean nighttime temp.	0.162990510463715	0.715044189761847
1000	Mean nighttime temp.	-3.52837228775024	0.314980654554527
1001	Mean nighttime temp.	-0.638764321804047	0.51509141599888
1002	Mean nighttime temp.	0.989456951618195	0.581461992795752
1003	Mean nighttime temp.	1.61889338493347	0.652982416596261
1004	Mean nighttime temp.	0.210160166025162	0.588477180985038
1005	Mean nighttime temp.	-0.321975767612457	0.547516247596221
1006	Mean nighttime temp.	1.10865437984467	0.552058252260047
1007	Mean nighttime temp.	0.191664412617683	0.570229442926283
1008	Mean nighttime temp.	-2.1322193145752	0.394836843059041
1009	Mean nighttime temp.	-2.65055060386658	0.358885328107422
1010	Mean nighttime temp.	-0.948073208332062	0.430973715553001
1011	Mean nighttime temp.	0.576025784015656	0.804282986580482
1012	Mean nighttime temp.	0.587934136390686	0.734825324204796
1013	Mean nighttime temp.	1.11289823055267	0.679195913726895
1014	Mean nighttime temp.	0.769754886627197	0.575157684548231
1015	Mean nighttime temp.	0.680926442146301	0.730305989240701
1016	Mean nighttime temp.	0.542540013790131	0.738516813748381
1017	Mean nighttime temp.	0.595251202583313	0.597865281184963
1018	Mean nighttime temp.	1.07670223712921	0.755100922995768
1019	Mean nighttime temp.	1.02836751937866	0.826549386681267
1020	Mean nighttime temp.	0.272887766361237	0.791600364269942
1021	Mean nighttime temp.	0.401402652263641	0.566200369688744
1022	Mean nighttime temp.	-3.03098726272583	0.349746771988538
1023	Mean nighttime temp.	-2.11539030075073	0.378672249714818
1024	Mean nighttime temp.	-1.7850615978241	0.399014707172393
1025	Mean nighttime temp.	1.20463895797729	0.519954758857662
1026	Mean nighttime temp.	-4.31341648101807	0.273477052879955
1027	Mean nighttime temp.	1.26679611206055	0.660138896617199
1028	Mean nighttime temp.	0.198723465204239	0.535533927142211
1029	Mean nighttime temp.	-0.450545519590378	0.429920460537321
1030	Mean nighttime temp.	-1.78271162509918	0.420126578867006
1031	Mean nighttime temp.	0.0872624889016151	0.539315381733623
1032	Mean nighttime temp.	0.933251321315765	0.690017037674987
1033	Mean nighttime temp.	-1.83041059970856	0.41493453461874
1034	Mean nighttime temp.	0.182467728853226	0.553771275729757
1035	Mean nighttime temp.	-0.426540017127991	0.463646623697888
1036	Mean nighttime temp.	0.365878283977509	0.546898027547845
1037	Mean nighttime temp.	0.642444312572479	0.709849715749172
1038	Mean nighttime temp.	-3.26540422439575	0.348714946538858
1039	Mean nighttime temp.	0.498605012893677	0.804358847554631
1040	Mean nighttime temp.	-0.715839385986328	0.475414962821465
1041	Mean nighttime temp.	0.213283151388168	0.70613080774324
1042	Mean nighttime temp.	0.796408534049988	0.806032710387945
1043	Mean nighttime temp.	0.694140911102295	0.601362483266362
1044	Mean nighttime temp.	0.605695009231567	0.778603659611224
1045	Mean nighttime temp.	-1.37137293815613	0.391300563431591
1046	Mean nighttime temp.	0.814317464828491	0.725046501489489
1047	Mean nighttime temp.	-0.904693067073822	0.445656160499664
1048	Mean nighttime temp.	-1.81305587291718	0.406873984504823
1049	Mean nighttime temp.	1.82053291797638	0.751163840967701
1050	Mean nighttime temp.	-2.04215145111084	0.38832324551683
1051	Mean nighttime temp.	0.823184251785278	0.777054846192538
1052	Mean nighttime temp.	0.735151171684265	0.636508832735172
1053	Mean nighttime temp.	0.76150107383728	0.803175626119734
1054	Mean nighttime temp.	-3.50101661682129	0.309700818795012
1055	Mean nighttime temp.	-0.929119527339935	0.450769095881644
1056	Mean nighttime temp.	-0.0584469959139824	0.529161962326261
1057	Mean nighttime temp.	1.8978955745697	0.837622030222194
1058	Mean nighttime temp.	0.663864612579346	0.721176487731071
1059	Mean nighttime temp.	-2.61813139915466	0.350451433217526
1060	Mean nighttime temp.	0.779597222805023	0.797162148834031
1061	Mean nighttime temp.	0.507797002792358	0.82961658030003
1062	Mean nighttime temp.	-1.09033310413361	0.425459967882552
1063	Mean nighttime temp.	0.0691918209195137	0.523980887243643
1064	Mean nighttime temp.	1.42032241821289	0.6709361171704
1065	Mean nighttime temp.	-2.48690056800842	0.333752830466438
1066	Mean nighttime temp.	0.12109050154686	0.5021311137465
1067	Mean nighttime temp.	1.06483554840088	0.681875172554963
1068	Mean nighttime temp.	0.732383787631989	0.782462153021308
1069	Mean nighttime temp.	1.00634407997131	0.69398303845147
1070	Mean nighttime temp.	-3.89690518379211	0.305392746323139
1071	Mean nighttime temp.	-1.97612249851227	0.405637448433221
1072	Mean nighttime temp.	0.324463129043579	0.560957072764197
1073	Mean nighttime temp.	1.0418473482132	0.809512418555943
1074	Mean nighttime temp.	-2.01449918746948	0.380335503720178
1075	Mean nighttime temp.	-0.516434252262115	0.482100561836165
1076	Mean nighttime temp.	0.394649803638458	0.560466532980687
1077	Mean nighttime temp.	0.841309666633606	0.742273145928873
1078	Mean nighttime temp.	-1.54003214836121	0.427624602489457
1079	Mean nighttime temp.	0.342676997184753	0.544467343124367
1080	Mean nighttime temp.	-0.131219655275345	0.524846750703913
1081	Mean nighttime temp.	0.533967852592468	0.800138884823684
1082	Mean nighttime temp.	0.0858045518398285	0.508672745137714
1083	Mean nighttime temp.	-1.11409831047058	0.404617496878862
1084	Mean nighttime temp.	0.668280422687531	0.534524613567295
1085	Mean nighttime temp.	-2.07903170585632	0.4301947922189
1086	Mean nighttime temp.	0.00383658171631396	0.901673253258114
1087	Mean nighttime temp.	-1.65997135639191	0.38994009528349
1088	Mean nighttime temp.	0.792486310005188	0.772202705721268
1089	Mean nighttime temp.	0.802205920219421	0.800255397021456
1090	Mean nighttime temp.	-0.55202841758728	0.519414432142536
1091	Mean nighttime temp.	-0.856662094593048	0.488632362887068
1092	Mean nighttime temp.	0.732291162014008	0.776563434353904
1093	Mean nighttime temp.	-1.33029079437256	0.425849092272878
1094	Mean nighttime temp.	-3.86846804618835	0.315948908485337
1095	Mean nighttime temp.	-1.32336533069611	0.417973676318848
1096	Mean nighttime temp.	1.065110206604	0.619890308009811
1097	Mean nighttime temp.	0.60444176197052	0.65650281535021
1098	Mean nighttime temp.	0.52409839630127	0.571805428463588
1099	Mean nighttime temp.	-0.767066538333893	0.444383844334113
1100	Mean nighttime temp.	-3.22561168670654	0.346504902978952
1101	Mean nighttime temp.	-1.90607070922852	0.403349136214377
1102	Mean nighttime temp.	1.54873871803284	0.731887001313164
1103	Mean nighttime temp.	0.0594029687345028	0.909375207762988
1104	Mean nighttime temp.	1.34262931346893	0.770746892656138
1105	Mean nighttime temp.	0.103603094816208	0.53359208673394
1106	Mean nighttime temp.	1.69768035411835	0.87783964611143
1107	Mean nighttime temp.	-1.74139201641083	0.406122676255853
1108	Mean nighttime temp.	-0.49303987622261	0.521275667536269
1109	Mean nighttime temp.	-2.62958002090454	0.360073358813873
1110	Mean nighttime temp.	-0.176410138607025	0.458244513784752
1111	Mean nighttime temp.	1.23987746238708	0.710056127179061
1112	Mean nighttime temp.	0.642074525356293	0.752557549087723
1113	Mean nighttime temp.	0.237327456474304	0.538148717620365
1114	Mean nighttime temp.	0.549737691879272	0.665178991217059
1115	Mean nighttime temp.	0.453259617090225	0.739603122374908
1116	Mean nighttime temp.	-3.38659596443176	0.320255273643965
1117	Mean nighttime temp.	0.884199917316437	0.527947328363383
1118	Mean nighttime temp.	0.467860192060471	0.502346507574484
1119	Mean nighttime temp.	-2.28734731674194	0.368387830572455
1120	Mean nighttime temp.	1.01673030853271	0.587848653730861
1121	Mean nighttime temp.	0.289943397045135	0.504450654013048
1122	Mean nighttime temp.	0.403318226337433	0.579554204642596
1123	Mean nighttime temp.	-0.492460399866104	0.400321931543134
1124	Mean nighttime temp.	0.0265749990940094	0.79708670893365
1125	Mean nighttime temp.	-2.2324800491333	0.392060451684336
1126	Mean nighttime temp.	0.488074481487274	0.54955334904699
1127	Mean nighttime temp.	1.18833720684052	0.657913865495987
1128	Mean nighttime temp.	-1.61831617355347	0.417882848405009
1129	Mean nighttime temp.	0.459004312753677	0.539843655041584
1130	Mean nighttime temp.	0.694270312786102	0.777900248071698
1131	Mean nighttime temp.	-0.304277956485748	0.517294811203898
1132	Mean nighttime temp.	0.108738519251347	0.543807421934235
1133	Mean nighttime temp.	0.119091615080833	0.49669142148098
1134	Mean nighttime temp.	0.79215395450592	0.757794671502124
1135	Mean nighttime temp.	0.895871102809906	0.607194772873951
1136	Mean nighttime temp.	0.579732477664948	0.791580627827467
1137	Mean nighttime temp.	-1.99476516246796	0.392571861370839
1138	Mean nighttime temp.	-1.97119796276093	0.410665755011787
1139	Mean nighttime temp.	-2.24661254882812	0.385950387342816
1140	Mean nighttime temp.	-4.34822797775269	0.160818211878951
1141	Mean nighttime temp.	-1.68767154216766	0.404380791355808
1142	Mean nighttime temp.	0.488230556249619	0.475882786477553
1143	Mean nighttime temp.	-0.86503404378891	0.495810839546393
1144	Mean nighttime temp.	1.41913986206055	0.697570058512383
1145	Mean nighttime temp.	0.694935142993927	0.786612339433443
1146	Mean nighttime temp.	1.34730422496796	0.624881217642161
1147	Mean nighttime temp.	-1.62002837657928	0.433137478529735
1148	Mean nighttime temp.	-0.421460390090942	0.465337186262594
1149	Mean nighttime temp.	0.80318146944046	0.690844557074532
1150	Mean nighttime temp.	1.18069636821747	0.893522325301508
1151	Mean nighttime temp.	0.427174091339111	0.801935857389475
1152	Mean nighttime temp.	-2.19659233093262	0.361847248978408
1153	Mean nighttime temp.	0.912337481975555	0.589506097621345
1154	Mean nighttime temp.	0.622778713703156	0.670109555503155
1155	Mean nighttime temp.	1.65510034561157	0.745259097053402
1156	Mean nighttime temp.	0.398767232894897	0.763627951113252
1157	Mean nighttime temp.	-3.49868869781494	0.320332120139202
1158	Mean nighttime temp.	-0.141256093978882	0.526661275329774
1159	Mean nighttime temp.	0.227946147322655	0.712213040136061
1160	Mean nighttime temp.	0.790073096752167	0.889666077915818
1161	Mean nighttime temp.	0.59954434633255	0.67726429955312
1162	Mean nighttime temp.	-0.583578288555145	0.467776947352124
1163	Mean nighttime temp.	-0.690963685512543	0.508917557581313
1164	Mean nighttime temp.	1.5648946762085	0.786475555721577
1165	Mean nighttime temp.	-0.674569368362427	0.455175236972351
1166	Mean nighttime temp.	0.335430473089218	0.753120311432787
1167	Mean nighttime temp.	0.658324956893921	0.568384120999184
1168	Mean nighttime temp.	0.254949986934662	0.82453723324812
1169	Mean nighttime temp.	-1.20978152751923	0.432962257247632
1170	Mean nighttime temp.	-0.864152133464813	0.490999472487331
1171	Mean nighttime temp.	0.616068422794342	0.733061204559132
1172	Mean nighttime temp.	0.480537831783295	0.768855703111905
1173	Mean nighttime temp.	1.05097138881683	0.712218274591429
1174	Mean nighttime temp.	-4.72223854064941	0.242147082512852
1175	Mean nighttime temp.	2.16287565231323	0.593295779436712
1176	Mean nighttime temp.	0.817461788654327	0.721118166920934
1177	Mean nighttime temp.	-0.459779858589172	0.464308657630532
1178	Mean nighttime temp.	0.295036256313324	0.753191387193286
1179	Mean nighttime temp.	0.527105331420898	0.754379881545206
1180	Mean nighttime temp.	0.366243749856949	0.485253482496824
1181	Mean nighttime temp.	-1.78874838352203	0.415245379272173
1182	Mean nighttime temp.	0.41304549574852	0.641330681668112
1183	Mean nighttime temp.	-0.430548101663589	0.478969655268655
1184	Mean nighttime temp.	0.668709933757782	0.799904884006412
1185	Mean nighttime temp.	0.594751238822937	0.828581539112738
1186	Mean nighttime temp.	0.898231267929077	0.840041238789879
1187	Mean nighttime temp.	-4.68551683425903	0.23230404741782
1188	Mean nighttime temp.	0.4110988676548	0.778580417214194
1189	Mean nighttime temp.	1.91497683525085	0.629725407700253
1190	Mean nighttime temp.	0.520233929157257	0.849197803678734
1191	Mean nighttime temp.	-1.46015691757202	0.381283901020795
1192	Mean nighttime temp.	-3.84776449203491	0.323806426346845
1193	Mean nighttime temp.	0.659914493560791	0.700595621441428
1194	Mean nighttime temp.	-1.71653568744659	0.396476641040376
1195	Mean nighttime temp.	0.831271708011627	0.643988604547359
1196	Mean nighttime temp.	0.697951853275299	0.531532021115757
1197	Mean nighttime temp.	0.900554180145264	0.688535961186891
1198	Mean nighttime temp.	0.478360205888748	0.754887906258509
1199	Mean nighttime temp.	-1.76937520503998	0.406798223609823
1200	Mean nighttime temp.	-0.0169915016740561	0.542732444111766
1201	Mean nighttime temp.	0.899845838546753	0.601998826515046
1202	Mean nighttime temp.	0.44929763674736	0.485569867195873
1203	Mean nighttime temp.	-0.293371647596359	0.512060201707779
1204	Mean nighttime temp.	-2.11088752746582	0.386541759374799
1205	Mean nighttime temp.	-0.385692685842514	0.483950772219243
1206	Mean nighttime temp.	-0.667142450809479	0.459977865507555
1207	Mean nighttime temp.	0.537517666816711	0.657942272163396
1208	Mean nighttime temp.	0.653580963611603	0.754647997467173
1209	Mean nighttime temp.	-1.40956628322601	0.434689356216295
1210	Mean nighttime temp.	0.721880316734314	0.723137197353418
1211	Mean nighttime temp.	-1.59158837795258	0.374272424477347
1212	Mean nighttime temp.	-0.0687751471996307	0.525710679702377
1213	Mean nighttime temp.	0.328202337026596	0.52732325266864
1214	Mean nighttime temp.	0.169746622443199	0.720801691939775
1215	Mean nighttime temp.	-3.86095833778381	0.302238805069476
1216	Mean nighttime temp.	0.167978197336197	0.531178528485519
1217	Mean nighttime temp.	-2.871737241745	0.335036303404126
1218	Mean nighttime temp.	-0.225553825497627	0.50209080515213
1219	Mean nighttime temp.	-2.7893660068512	0.352888038924196
1220	Mean nighttime temp.	0.971971273422241	0.682505639048436
1221	Mean nighttime temp.	-1.75247883796692	0.419239652789312
1222	Mean nighttime temp.	0.0910066142678261	0.78087130853831
1223	Mean nighttime temp.	0.692327558994293	0.655691301710315
1224	Mean nighttime temp.	-2.69862365722656	0.370705317870861
1225	Mean nighttime temp.	0.978141069412231	0.826723422102491
1226	Mean nighttime temp.	1.41412746906281	0.613432780587975
1227	Mean nighttime temp.	-0.819018602371216	0.471587454516986
1228	Mean nighttime temp.	-3.48765349388123	0.328671730326649
1229	Mean nighttime temp.	1.02969527244568	0.732682262397583
1230	Mean nighttime temp.	1.2356139421463	0.714537086802059
1231	Mean nighttime temp.	0.470215082168579	0.709982386523007
1232	Mean nighttime temp.	-1.08364570140839	0.490420877290234
1233	Mean nighttime temp.	0.030935388058424	0.464462856978712
1234	Mean nighttime temp.	0.426043033599854	0.71462608337539
1235	Mean nighttime temp.	0.0102969007566571	0.51153082943289
1236	Mean nighttime temp.	-0.265208691358566	0.505235638552062
1237	Mean nighttime temp.	-1.05809903144836	0.487424818191765
1238	Mean nighttime temp.	0.500010251998901	0.769666704727212
1239	Mean nighttime temp.	-1.22824418544769	0.446553996609715
1240	Mean nighttime temp.	-0.698104441165924	0.459597980802782
1241	Mean nighttime temp.	0.44773918390274	0.542205523687485
1242	Mean nighttime temp.	-3.00858092308044	0.337637541264235
1243	Mean nighttime temp.	0.356346309185028	0.769088130230714
1244	Mean nighttime temp.	0.209345385432243	0.712701117354177
1245	Mean nighttime temp.	0.597313702106476	0.814398087620657
1246	Mean nighttime temp.	1.09206128120422	0.560602770056392
1247	Mean nighttime temp.	0.498416483402252	0.688709678635868
1248	Mean nighttime temp.	1.67905724048615	0.643414402953735
1249	Mean nighttime temp.	-3.64347767829895	0.317921536181383
1250	Mean nighttime temp.	-0.110832124948502	0.46665992284651
1251	Mean nighttime temp.	-0.447668224573135	0.455635040414395
1252	Mean nighttime temp.	-1.90344989299774	0.380564195643356
1253	Mean nighttime temp.	1.50053656101227	0.773266776165787
1254	Mean nighttime temp.	-0.800041437149048	0.457911259547159
1255	Mean nighttime temp.	0.625453233718872	0.599960075023633
1256	Mean nighttime temp.	-1.37177073955536	0.429636134271785
1257	Mean nighttime temp.	0.396732866764069	0.546419022737682
1258	Mean nighttime temp.	0.0436920784413815	0.523324792327945
1259	Mean nighttime temp.	1.08956217765808	0.679738138127139
1260	Mean nighttime temp.	1.12130784988403	0.70014646322861
1261	Mean nighttime temp.	0.792358696460724	0.668025944002342
1262	Mean nighttime temp.	0.79885196685791	0.566983184058315
1263	Mean nighttime temp.	0.470281928777695	0.712247425630991
1264	Mean nighttime temp.	-0.735673248767853	0.443203458756456
1265	Mean nighttime temp.	0.438760608434677	0.760576801814091
1266	Mean nighttime temp.	0.70107489824295	0.66212334754652
1267	Mean nighttime temp.	-0.242660641670227	0.512424817225403
1268	Mean nighttime temp.	-3.32378554344177	0.33172729852804
1269	Mean nighttime temp.	-0.394933968782425	0.502488540169066
1270	Mean nighttime temp.	0.211000442504883	0.552908011360035
1271	Mean nighttime temp.	0.273858040571213	0.848029798280656
1272	Mean nighttime temp.	-3.72926473617554	0.332125860282201
1273	Mean nighttime temp.	-2.04786658287048	0.398019281980668
1274	Mean nighttime temp.	-1.79541623592377	0.413929062359389
1275	Mean nighttime temp.	0.47303831577301	0.556413561494388
1276	Mean nighttime temp.	0.660500764846802	0.876278211963813
1277	Mean nighttime temp.	-2.26857829093933	0.39368597952071
1278	Mean nighttime temp.	-1.11657154560089	0.440710589454916
1279	Mean nighttime temp.	-0.246532887220383	0.473494311143949
1280	Mean nighttime temp.	-4.89788341522217	0.251127297555619
1281	Mean nighttime temp.	-1.29192984104156	0.468393414845129
1282	Mean nighttime temp.	1.18439042568207	0.75718736362586
1283	Mean nighttime temp.	-0.194898873567581	0.521669413628025
1284	Mean nighttime temp.	-3.25743222236633	0.315170361589325
1285	Mean nighttime temp.	1.11554551124573	0.739570458687172
1286	Mean nighttime temp.	1.13655519485474	0.69531863850928
1287	Mean nighttime temp.	-0.1470627784729	0.478289927586563
1288	Mean nighttime temp.	0.566662549972534	0.566141397249444
1289	Mean nighttime temp.	1.16028106212616	0.678923030397539
1290	Mean nighttime temp.	-0.328536748886108	0.49588679296866
1291	Mean nighttime temp.	-0.363434880971909	0.482325579706479
1292	Mean nighttime temp.	-1.81257617473602	0.389040289005606
1293	Mean nighttime temp.	1.11311149597168	0.690425421851209
1294	Mean nighttime temp.	-4.0283727645874	0.303999495692004
1295	Mean nighttime temp.	1.07356643676758	0.611471657185609
1296	Mean nighttime temp.	0.102385386824608	0.535208969369922
1297	Mean nighttime temp.	0.764328598976135	0.549252821560537
1298	Mean nighttime temp.	0.187301859259605	0.530908603782923
1299	Mean nighttime temp.	1.36054134368896	0.584594863280399
1300	Mean nighttime temp.	0.59403657913208	0.822735759937377
1301	Mean nighttime temp.	-1.95849442481995	0.409384914558773
1302	Mean nighttime temp.	-0.929855287075043	0.381191665416087
1303	Mean nighttime temp.	0.852962136268616	0.703011330435218
1304	Mean nighttime temp.	0.484159648418427	0.455394111650719
1305	Mean nighttime temp.	0.029612647369504	0.493616876031482
1306	Mean nighttime temp.	0.251884549856186	0.55051652090786
1307	Mean nighttime temp.	0.852524936199188	0.794091363667256
1308	Mean nighttime temp.	0.681100606918335	0.761865017524274
1309	Mean nighttime temp.	-0.187490701675415	0.556063119764104
1310	Mean nighttime temp.	0.878888309001923	0.560028908569724
1311	Mean nighttime temp.	-3.52918982505798	0.331501743021511
1312	Mean nighttime temp.	0.934663236141205	0.806663162914286
1313	Mean nighttime temp.	0.217814117670059	0.477473403177457
1314	Mean nighttime temp.	-1.71793043613434	0.394669072462426
1315	Mean nighttime temp.	2.25373601913452	0.616949158119026
1316	Mean nighttime temp.	0.701383948326111	0.709729248035027
1317	Mean nighttime temp.	-3.39389181137085	0.319440666845475
1318	Mean nighttime temp.	0.931200206279755	0.63125987473628
1319	Mean nighttime temp.	0.704605460166931	0.722487193626497
1320	Mean nighttime temp.	0.704314470291138	0.754715094015411
1321	Mean nighttime temp.	-2.4058039188385	0.3702900826705
1322	Mean nighttime temp.	-1.21102440357208	0.436181004827268
1323	Mean nighttime temp.	0.910992026329041	0.811335924759491
1324	Mean nighttime temp.	-2.15172505378723	0.38494998562599
1325	Mean nighttime temp.	0.535498559474945	0.850330139709429
1326	Mean nighttime temp.	-0.0041646771132946	0.518438638243514
1327	Mean nighttime temp.	0.352252751588821	0.685842661061055
1328	Mean nighttime temp.	0.88794219493866	0.771160840082277
1329	Mean nighttime temp.	0.375902205705643	0.77180460791666
1330	Mean nighttime temp.	-0.40630042552948	0.469590712008787
1331	Mean nighttime temp.	-2.21322894096375	0.38726825114586
1332	Mean nighttime temp.	-4.52858829498291	0.261385837919948
1333	Mean nighttime temp.	-3.55740594863892	0.321147322483405
1334	Mean nighttime temp.	0.305060029029846	0.900177435721556
1335	Mean nighttime temp.	1.26891589164734	0.654238155323466
1336	Mean nighttime temp.	-0.0541417263448238	0.511272850361027
1337	Mean nighttime temp.	-1.20121490955353	0.402728806271588
1338	Mean nighttime temp.	-0.933093130588531	0.448387961301556
1339	Mean nighttime temp.	0.944230616092682	0.761406309638583
1340	Mean nighttime temp.	1.70951533317566	0.711982818257296
1341	Mean nighttime temp.	-1.54852974414825	0.423604719273639
1342	Mean nighttime temp.	0.0505024157464504	0.575409398281107
1343	Mean nighttime temp.	-1.03881287574768	0.430706712189414
1344	Mean nighttime temp.	-3.32207798957825	0.326390868539688
1345	Mean nighttime temp.	-0.121922858059406	0.51638871467575
1346	Mean nighttime temp.	0.49407970905304	0.760850642760751
1347	Mean nighttime temp.	-0.849429249763489	0.496987307567624
1348	Mean nighttime temp.	-1.26135003566742	0.436998807689118
1349	Mean nighttime temp.	-2.19055843353271	0.379798882827895
1350	Mean nighttime temp.	0.27948185801506	0.53905723778567
1351	Mean nighttime temp.	1.02168107032776	0.68535244195413
1352	Mean nighttime temp.	-2.66195130348206	0.308448812200772
1353	Mean nighttime temp.	0.819177508354187	0.836095796643051
1354	Mean nighttime temp.	-4.94254684448242	0.261911107695637
1355	Mean nighttime temp.	0.968659400939941	0.661546902721672
1356	Mean nighttime temp.	-2.69501829147339	0.369825525874584
1357	Mean nighttime temp.	0.468123316764832	0.784350211732123
1358	Mean nighttime temp.	1.54772901535034	0.760153305078754
1359	Mean nighttime temp.	0.493523925542831	0.752410951359578
1360	Mean nighttime temp.	1.01586532592773	0.645690033677321
1361	Mean nighttime temp.	0.650553107261658	0.60041091166527
1362	Mean nighttime temp.	0.32000008225441	0.738459815260543
1363	Mean nighttime temp.	-2.35252332687378	0.378592626243945
1364	Mean nighttime temp.	-4.56575775146484	0.206379318289051
1365	Mean nighttime temp.	-0.338846266269684	0.49760309917407
1366	Mean nighttime temp.	0.123021580278873	0.4706397688867
1367	Mean nighttime temp.	1.05784893035889	0.679824979972813
1368	Mean nighttime temp.	1.2644100189209	0.633747122769928
1369	Mean nighttime temp.	1.07509303092957	0.528494038264591
1370	Mean nighttime temp.	-2.46882963180542	0.373088024277914
1371	Mean nighttime temp.	0.962487995624542	0.632264617399003
1372	Mean nighttime temp.	-2.33084177970886	0.379722476983595
1373	Mean nighttime temp.	1.25051558017731	0.686728016966514
1374	Mean nighttime temp.	-3.62370204925537	0.321380088792216
1375	Mean nighttime temp.	1.70807385444641	0.602852515142177
1376	Mean nighttime temp.	0.953421771526337	0.597434992847156
1377	Mean nighttime temp.	1.31876850128174	0.685587534089806
1378	Mean nighttime temp.	0.384682148694992	0.589968601716776
1379	Mean nighttime temp.	0.804499804973602	0.654414041664403
1380	Mean nighttime temp.	0.819301903247833	0.771437019502726
1381	Mean nighttime temp.	-3.26288866996765	0.335013720280332
1382	Mean nighttime temp.	0.656758725643158	0.732251596124985
1383	Mean nighttime temp.	-1.40400624275208	0.411270582031577
1384	Mean nighttime temp.	1.67690563201904	0.692209793272489
1385	Mean nighttime temp.	0.467931091785431	0.59319242524334
1386	Mean nighttime temp.	-2.35704636573792	0.384156823517834
1387	Mean nighttime temp.	-2.1890766620636	0.456754354977733
1388	Mean nighttime temp.	0.459648430347443	0.610721958331145
1389	Mean nighttime temp.	-1.3625727891922	0.438726027715522
1390	Mean nighttime temp.	-3.07918453216553	0.358183148783498
1391	Mean nighttime temp.	1.59941422939301	0.600933355914745
1392	Mean nighttime temp.	-4.35595989227295	0.288590500383997
1393	Mean nighttime temp.	-4.27279806137085	0.203292255270053
1394	Mean nighttime temp.	-0.164283350110054	0.527022482276073
1395	Mean nighttime temp.	0.795739889144897	0.478008575392577
1396	Mean nighttime temp.	0.724814236164093	0.835048079957509
1397	Mean nighttime temp.	-1.4821937084198	0.42356785141078
1398	Mean nighttime temp.	1.15458583831787	0.732218176516269
1399	Mean nighttime temp.	-3.71163773536682	0.296385329078854
1400	Mean nighttime temp.	-0.170721650123596	0.545626473639127
1401	Mean nighttime temp.	-2.1274745464325	0.386780603001253
1402	Mean nighttime temp.	0.319750189781189	0.882411778154042
1403	Mean nighttime temp.	0.324866384267807	0.566768212195089
1404	Mean nighttime temp.	-0.679533660411835	0.510341117831307
1405	Mean nighttime temp.	0.700260281562805	0.787377834192328
1406	Mean nighttime temp.	1.88735842704773	0.610525504792298
1407	Mean nighttime temp.	-3.28075075149536	0.339014021417531
1408	Mean nighttime temp.	-2.56151866912842	0.334444320990044
1409	Mean nighttime temp.	1.01498234272003	0.618780651981972
1410	Mean nighttime temp.	-2.78006172180176	0.371149910736534
1411	Mean nighttime temp.	-3.41918992996216	0.316947986767244
1412	Mean nighttime temp.	-0.657967269420624	0.467572802803783
1413	Mean nighttime temp.	0.687832474708557	0.656786371404316
1414	Mean nighttime temp.	0.27770209312439	0.550495057664708
1415	Mean nighttime temp.	0.623700499534607	0.637254818517539
1416	Mean nighttime temp.	1.31369125843048	0.66527419437676
1417	Mean nighttime temp.	-3.56928277015686	0.342506443365113
1418	Mean nighttime temp.	0.568189382553101	0.62891794181749
1419	Mean nighttime temp.	-0.425244271755219	0.495070367013846
1420	Mean nighttime temp.	0.88143914937973	0.511593061651599
1421	Mean nighttime temp.	1.26487183570862	0.80848282071401
1422	Mean nighttime temp.	-0.653242349624634	0.446600439448232
1423	Mean nighttime temp.	-2.01704740524292	0.381198619203473
1424	Mean nighttime temp.	-1.33862817287445	0.42160295443165
1425	Mean nighttime temp.	-1.54652333259583	0.387443869947796
1426	Mean nighttime temp.	-0.553757727146149	0.452988967777623
1427	Mean nighttime temp.	0.911322295665741	0.824860868301767
1428	Mean nighttime temp.	-1.69084620475769	0.417880587057519
1429	Mean nighttime temp.	-2.09017395973206	0.38660019737494
1430	Mean nighttime temp.	-1.44913756847382	0.420854484854679
1431	Mean nighttime temp.	-0.581718623638153	0.46128878773216
1432	Mean nighttime temp.	0.646468341350555	0.739680649920705
1433	Mean nighttime temp.	0.836741745471954	0.643574480124839
1434	Mean nighttime temp.	0.974805176258087	0.55310605167586
1435	Mean nighttime temp.	-2.59093165397644	0.390530876151447
1436	Mean nighttime temp.	0.592965006828308	0.730613353624867
1437	Mean nighttime temp.	0.997614502906799	0.623111028908067
1438	Mean nighttime temp.	0.426239937543869	0.767022044826063
1439	Mean nighttime temp.	-4.33496904373169	0.245827584444427
1440	Mean nighttime temp.	0.768147230148315	0.553303747073689
1441	Mean nighttime temp.	0.444188117980957	0.648952843663509
1442	Mean nighttime temp.	-3.18892407417297	0.345006992428194
1443	Mean nighttime temp.	-2.88788962364197	0.339866644337816
1444	Mean nighttime temp.	-1.58495187759399	0.413594620058825
1445	Mean nighttime temp.	-0.487044811248779	0.429328706359456
1446	Mean nighttime temp.	-2.15695476531982	0.381405777293441
1447	Mean nighttime temp.	-0.750523805618286	0.468557227896123
1448	Mean nighttime temp.	1.01850950717926	0.596126158046581
1449	Mean nighttime temp.	1.55121779441833	0.638705722896094
1450	Mean nighttime temp.	0.921919584274292	0.627850142488764
1451	Mean nighttime temp.	0.687964141368866	0.841023745364986
1452	Mean nighttime temp.	0.366075456142426	0.802532520662959
1453	Mean nighttime temp.	0.205207094550133	0.672481362457143
1454	Mean nighttime temp.	0.464463233947754	0.798086124239356
1455	Mean nighttime temp.	-0.442399054765701	0.508399012087172
1456	Mean nighttime temp.	0.2329411059618	0.539880872300369
1457	Mean nighttime temp.	0.697864651679993	0.746261012427761
1458	Mean nighttime temp.	0.625434577465057	0.593745569891884
1459	Mean nighttime temp.	-3.48448514938354	0.329408869755022
1460	Mean nighttime temp.	1.06289482116699	0.689157767514774
1461	Mean nighttime temp.	0.618921637535095	0.753350540741561
1462	Mean nighttime temp.	0.0219634231179953	0.526104926306442
1463	Mean nighttime temp.	0.194336891174316	0.540587020759975
1464	Mean nighttime temp.	1.27858257293701	0.673855900553192
1465	Mean nighttime temp.	-2.86459255218506	0.333065803342064
1466	Mean nighttime temp.	-1.43489551544189	0.423168492108356
1467	Mean nighttime temp.	1.41142904758453	0.678900806664627
1468	Mean nighttime temp.	1.59391486644745	0.747262593389408
1469	Mean nighttime temp.	1.04089951515198	0.699137878611984
1470	Mean nighttime temp.	0.900372326374054	0.634495714759631
1471	Mean nighttime temp.	1.07930660247803	0.784032868602881
1472	Mean nighttime temp.	0.748943865299225	0.80568659655816
1473	Mean nighttime temp.	0.616828739643097	0.70994061471057
1474	Mean nighttime temp.	0.327459722757339	0.5462855157674
1475	Mean nighttime temp.	-1.32464265823364	0.431960129728309
1476	Mean nighttime temp.	0.334459036588669	0.561420050577021
1477	Mean nighttime temp.	0.996977806091309	0.60722385854316
1478	Mean nighttime temp.	0.677011132240295	0.664728689559018
1479	Mean nighttime temp.	0.61412638425827	0.663607377286709
1480	Mean nighttime temp.	0.721324801445007	0.731159713708544
1481	Mean nighttime temp.	1.15860116481781	0.571580509260732
1482	Mean nighttime temp.	1.27518284320831	0.861534767171321
1483	Mean nighttime temp.	-1.53246891498566	0.429655613325115
1484	Mean nighttime temp.	0.538988769054413	0.751729485078314
1485	Mean nighttime temp.	1.00590884685516	0.654296689257236
1486	Mean nighttime temp.	0.974014043807983	0.691379046405454
1487	Mean nighttime temp.	0.311192959547043	0.550729849665898
1488	Mean nighttime temp.	-2.19540977478027	0.336002222197583
1489	Mean nighttime temp.	1.69235908985138	0.681709685649546
1490	Mean nighttime temp.	0.391897916793823	0.567645154195892
1491	Mean nighttime temp.	0.0384598970413208	0.764387751257642
1492	Mean nighttime temp.	-1.57246553897858	0.427842415422209
1493	Mean nighttime temp.	-1.33067262172699	0.426479869303184
1494	Mean nighttime temp.	1.16233921051025	0.72052782131311
1495	Mean nighttime temp.	0.0843575745820999	0.562686868054297
1496	Mean nighttime temp.	-3.61389064788818	0.318469868422347
1497	Mean nighttime temp.	0.638303637504578	0.743689933589844
1498	Mean nighttime temp.	-3.40138363838196	0.34605199614629
1499	Mean nighttime temp.	-1.1661012172699	0.425905691962651
1500	Mean nighttime temp.	0.170937404036522	0.54221694086586
1501	Mean nighttime temp.	0.312437653541565	0.519329480973575
1502	Mean nighttime temp.	-0.768780112266541	0.49348172948807
1503	Mean nighttime temp.	0.992698192596436	0.796355350733788
1504	Mean nighttime temp.	-1.30272603034973	0.424926346204042
1505	Mean nighttime temp.	0.339689910411835	0.500626524426322
1506	Mean nighttime temp.	-2.10058426856995	0.393306316731038
1507	Mean nighttime temp.	0.834780871868134	0.714728263822705
1508	Mean nighttime temp.	0.885179817676544	0.566752885726939
1509	Mean nighttime temp.	0.756673395633698	0.75400082502518
1510	Mean nighttime temp.	0.47960439324379	0.726653958987792
1511	Mean nighttime temp.	-1.68075311183929	0.400101356659248
1512	Mean nighttime temp.	1.37421691417694	0.836399097405815
1513	Mean nighttime temp.	-1.99005317687988	0.402571256848794
1514	Mean nighttime temp.	0.481281816959381	0.718817880104145
1515	Mean nighttime temp.	0.662288784980774	0.586264957169169
1516	Mean nighttime temp.	0.300753533840179	0.770378709265048
1517	Mean nighttime temp.	-1.70305013656616	0.375772398547185
1518	Mean nighttime temp.	0.463893175125122	0.820116384255996
1519	Mean nighttime temp.	-3.64958596229553	0.321669952686648
1520	Mean nighttime temp.	0.564405858516693	0.797174219783223
1521	Mean nighttime temp.	0.234050080180168	0.710752485852259
1522	Mean nighttime temp.	-1.73563826084137	0.396837020520181
1523	Mean nighttime temp.	-3.47106218338013	0.304239261820719
1524	Mean nighttime temp.	1.04419243335724	0.544045870382097
1525	Mean nighttime temp.	-1.21682322025299	0.442334560559755
1526	Mean nighttime temp.	1.69920420646667	0.821161340016715
1527	Mean nighttime temp.	0.387039095163345	0.57780970818175
1528	Mean nighttime temp.	1.68285131454468	0.717791278211983
1529	Mean nighttime temp.	-0.158043518662453	0.473777276624529
1530	Mean nighttime temp.	-0.814090430736542	0.459004216219291
1531	Mean nighttime temp.	1.13012957572937	0.576608975035093
1532	Mean nighttime temp.	0.68406355381012	0.562846484751601
1533	Mean nighttime temp.	0.462906211614609	0.635067574732473
1534	Mean nighttime temp.	0.941210687160492	0.711213116180985
1535	Mean nighttime temp.	-4.54548692703247	0.264861564796339
1536	Mean nighttime temp.	-0.0944759845733643	0.553403365826046
1537	Mean nighttime temp.	-1.82108998298645	0.360202276915794
1538	Mean nighttime temp.	0.32305034995079	0.535991624647435
1539	Mean nighttime temp.	-0.921115636825562	0.494724333018545
1540	Mean nighttime temp.	0.637856364250183	0.756634620221509
1541	Mean nighttime temp.	-0.264009565114975	0.495057798741264
1542	Mean nighttime temp.	-1.56012797355652	0.428995464259719
1543	Mean nighttime temp.	0.911264538764954	0.620703758332598
1544	Mean nighttime temp.	-3.67568016052246	0.312406756320222
1545	Mean nighttime temp.	-4.01584053039551	0.278393463355862
1546	Mean nighttime temp.	0.959926843643188	0.652904794657893
1547	Mean nighttime temp.	0.612740814685822	0.686399297274954
1548	Mean nighttime temp.	-0.458749562501907	0.493523580221642
1549	Mean nighttime temp.	1.47547125816345	0.674521381760847
1550	Mean nighttime temp.	-0.608133435249329	0.454560526124196
1551	Mean nighttime temp.	-3.36703515052795	0.322593480096923
1552	Mean nighttime temp.	0.676903367042542	0.790314827663819
1553	Mean nighttime temp.	0.431134760379791	0.559032399678613
1554	Mean nighttime temp.	0.653424143791199	0.768704510001067
1555	Mean nighttime temp.	0.849835872650146	0.72001610657091
1556	Mean nighttime temp.	1.1247843503952	0.771287620760764
1557	Mean nighttime temp.	0.0241540912538767	0.537169072384786
1558	Mean nighttime temp.	1.74585890769958	0.73670809003307
1559	Mean nighttime temp.	0.830132186412811	0.696404186330326
1560	Mean nighttime temp.	1.06737613677979	0.821345649107635
1561	Mean nighttime temp.	-4.86919784545898	0.22245272736059
1562	Mean nighttime temp.	-3.08732199668884	0.34626050037738
1563	Mean nighttime temp.	-3.12453556060791	0.336056636790628
1564	Mean nighttime temp.	-0.81086802482605	0.395561549421153
1565	Mean nighttime temp.	0.505603969097137	0.612292233944166
1566	Mean nighttime temp.	0.581272304058075	0.564786688714767
1567	Mean nighttime temp.	-4.47426700592041	0.212688844111481
1568	Mean nighttime temp.	0.560777723789215	0.568634669722353
1569	Mean nighttime temp.	0.95759904384613	0.708926246398709
1570	Mean nighttime temp.	-3.68576407432556	0.282512847939123
1571	Mean nighttime temp.	0.173788532614708	0.839605306999927
1572	Mean nighttime temp.	-2.88766884803772	0.36323347353101
1573	Mean nighttime temp.	-2.37459850311279	0.381485401485141
1574	Mean nighttime temp.	0.944177150726318	0.654167338180147
1575	Mean nighttime temp.	0.453137278556824	0.557441631871853
1576	Mean nighttime temp.	0.462716817855835	0.735613467979004
1577	Mean nighttime temp.	0.145159482955933	0.523564880684293
1578	Mean nighttime temp.	-0.0656020492315292	0.535760658148722
1579	Mean nighttime temp.	0.479849368333817	0.721352869341797
1580	Mean nighttime temp.	-0.706237733364105	0.477555425383326
1581	Mean nighttime temp.	-2.04018664360046	0.395140632691327
1582	Mean nighttime temp.	0.672537446022034	0.7659623257586
1583	Mean nighttime temp.	-4.79816389083862	0.259970335038216
1584	Mean nighttime temp.	-3.74884676933289	0.283275432100198
1585	Mean nighttime temp.	0.922956109046936	0.792591925277113
1586	Mean nighttime temp.	0.594461858272552	0.750413719526693
1587	Mean nighttime temp.	-0.958816289901733	0.482735221447087
1588	Mean nighttime temp.	0.185002207756042	0.466693550647755
1589	Mean nighttime temp.	-0.0781629085540771	0.529935407284762
1590	Mean nighttime temp.	0.506839752197266	0.757169111912169
1591	Mean nighttime temp.	0.635414242744446	0.693642286344034
1592	Mean nighttime temp.	-1.70925867557526	0.423160143782251
1593	Mean nighttime temp.	0.0904131457209587	0.533915798358075
1594	Mean nighttime temp.	-0.0678042098879814	0.499841993302854
1595	Mean nighttime temp.	-1.91761422157288	0.369553491696023
1596	Mean nighttime temp.	-1.63857221603394	0.408093979318217
1597	Mean nighttime temp.	1.97541987895966	0.584318202830252
1598	Mean nighttime temp.	-0.664321601390839	0.492047093156423
1599	Mean nighttime temp.	-0.109217926859856	0.544638994157056
1600	Mean nighttime temp.	0.624593436717987	0.560532594440352
1601	Mean nighttime temp.	-0.213887199759483	0.467388058604455
1602	Mean nighttime temp.	-2.21662259101868	0.384552935970328
1603	Mean nighttime temp.	-1.48629450798035	0.432455794465589
1604	Mean nighttime temp.	0.793391823768616	0.704442569306196
1605	Mean nighttime temp.	1.15746748447418	0.732522566547444
1606	Mean nighttime temp.	-1.39410698413849	0.44340992282378
1607	Mean nighttime temp.	-3.63261151313782	0.296298920834835
1608	Mean nighttime temp.	-3.53099179267883	0.312656259949624
1609	Mean nighttime temp.	-2.01133584976196	0.368951062852286
1610	Mean nighttime temp.	0.395054072141647	0.586239116084905
1611	Mean nighttime temp.	0.400187134742737	0.541991858133566
1612	Mean nighttime temp.	-1.68402540683746	0.413995338889846
1613	Mean nighttime temp.	1.07648360729218	0.736276046629788
1614	Mean nighttime temp.	0.595878064632416	0.743462004778044
1615	Mean nighttime temp.	-0.323597282171249	0.493625531789052
1616	Mean nighttime temp.	0.178198665380478	0.539288560045512
1617	Mean nighttime temp.	-0.61798882484436	0.489966582936693
1618	Mean nighttime temp.	-1.56783401966095	0.432628579443273
1619	Mean nighttime temp.	-1.38801050186157	0.487725797021488
1620	Mean nighttime temp.	-1.41460883617401	0.430387178738205
1621	Mean nighttime temp.	-0.20474411547184	0.501581130636927
1622	Mean nighttime temp.	0.860356330871582	0.792123486856735
1623	Mean nighttime temp.	0.694062054157257	0.791509563675822
1624	Mean nighttime temp.	-0.0203862339258194	0.598183847737993
1625	Mean nighttime temp.	-1.81902682781219	0.400092389108997
1626	Mean nighttime temp.	0.559285402297974	0.743351921266131
1627	Mean nighttime temp.	-1.88195979595184	0.422046895138836
1628	Mean nighttime temp.	-0.0817577615380287	0.524684960100161
1629	Mean nighttime temp.	0.779057681560516	0.729157309610915
1630	Mean nighttime temp.	0.719657182693481	0.660691966371566
1631	Mean nighttime temp.	-1.07660734653473	0.458327081154423
1632	Mean nighttime temp.	0.893750488758087	0.594617144489865
1633	Mean nighttime temp.	-2.81314659118652	0.360387746597836
1634	Mean nighttime temp.	-1.98421633243561	0.399512981949414
1635	Mean nighttime temp.	0.570523977279663	0.565510465681396
1636	Mean nighttime temp.	0.444613128900528	0.717347720453312
1637	Mean nighttime temp.	1.26395034790039	0.714925715550509
1638	Mean nighttime temp.	0.488897234201431	0.743542670138451
1639	Mean nighttime temp.	0.270905137062073	0.707730577111436
1640	Mean nighttime temp.	0.460912674665451	0.839472958491747
1641	Mean nighttime temp.	-0.135422989726067	0.497740781437369
1642	Mean nighttime temp.	-1.02275335788727	0.435619953886758
1643	Mean nighttime temp.	0.626536250114441	0.738521638104256
1644	Mean nighttime temp.	-2.27422189712524	0.3814049415564
1645	Mean nighttime temp.	-2.75248312950134	0.360393521938232
1646	Mean nighttime temp.	0.445365786552429	0.764067880273376
1647	Mean nighttime temp.	-2.40374517440796	0.350266095696872
1648	Mean nighttime temp.	0.513234734535217	0.790755485481962
1649	Mean nighttime temp.	0.574032247066498	0.518554212232548
1650	Mean nighttime temp.	-2.14347171783447	0.377721230661315
1651	Mean nighttime temp.	0.782544255256653	0.734069769671055
1652	Mean nighttime temp.	0.0247922763228416	0.778921512629288
1653	Mean nighttime temp.	-2.28459572792053	0.371226723143296
1654	Mean nighttime temp.	-1.90949606895447	0.38997646177259
1655	Mean nighttime temp.	1.32285022735596	0.693664193237412
1656	Mean nighttime temp.	1.13735294342041	0.731989427777745
1657	Mean nighttime temp.	0.737033784389496	0.73432591139892
1658	Mean nighttime temp.	-3.6075451374054	0.308797551686867
1659	Mean nighttime temp.	-0.921414732933044	0.437552834251525
1660	Mean nighttime temp.	-3.55825138092041	0.308325662026337
1661	Mean nighttime temp.	-3.61635231971741	0.324409742998379
1662	Mean nighttime temp.	-2.88906645774841	0.355780304135131
1663	Mean nighttime temp.	-0.0155515791848302	0.532640316455303
1664	Mean nighttime temp.	0.480027198791504	0.746407041362826
1665	Mean nighttime temp.	0.907439112663269	0.783188208118117
1666	Mean nighttime temp.	0.605061590671539	0.773327004962143
1667	Mean nighttime temp.	0.407688826322556	0.582114554167617
1668	Mean nighttime temp.	-1.46636199951172	0.429078848879655
1669	Mean nighttime temp.	1.22950887680054	0.681383431915553
1670	Mean nighttime temp.	0.697266042232513	0.69332234885681
1671	Mean nighttime temp.	-4.18558645248413	0.273461444979018
1672	Mean nighttime temp.	-2.12753582000732	0.401115704790782
1673	Mean nighttime temp.	-2.09160876274109	0.378121464232867
1674	Mean nighttime temp.	1.28858971595764	0.551866459492388
1675	Mean nighttime temp.	1.36673152446747	0.805894143653672
1676	Mean nighttime temp.	-1.943514585495	0.369231163197151
1677	Mean nighttime temp.	-1.20179402828217	0.423256184056846
1678	Mean nighttime temp.	0.387618988752365	0.640903687105729
1679	Mean nighttime temp.	0.458463788032532	0.572468623017269
1680	Mean nighttime temp.	-1.05615150928497	0.473138920369878
1681	Mean nighttime temp.	-1.65972077846527	0.397827256722418
1682	Mean nighttime temp.	-4.28429508209229	0.270667126861787
1683	Mean nighttime temp.	-2.28187704086304	0.391858507700905
1684	Mean nighttime temp.	0.642621040344238	0.556780037885419
1685	Mean nighttime temp.	-1.03503394126892	0.41251061609511
1686	Mean nighttime temp.	-2.78117251396179	0.354207696709771
1687	Mean nighttime temp.	0.628259599208832	0.483437979679936
1688	Mean nighttime temp.	-1.62597703933716	0.419151758955346
1689	Mean nighttime temp.	-1.65583574771881	0.427718357783795
1690	Mean nighttime temp.	0.628362357616425	0.586003200704264
1691	Mean nighttime temp.	-3.58587598800659	0.318496390498619
1692	Mean nighttime temp.	-3.41766548156738	0.350713494242082
1693	Mean nighttime temp.	-0.360496312379837	0.543336272333885
1694	Mean nighttime temp.	0.640871345996857	0.666643114106748
1695	Mean nighttime temp.	0.724713265895844	0.566017141220479
1696	Mean nighttime temp.	-1.08680284023285	0.44094465511055
1697	Mean nighttime temp.	-2.0173327922821	0.381948290009985
1698	Mean nighttime temp.	0.327835440635681	0.694790654478115
1699	Mean nighttime temp.	-1.98149013519287	0.376646758987446
1700	Mean nighttime temp.	-2.35815167427063	0.371673570394291
1701	Mean nighttime temp.	0.480766654014587	0.763611433750397
1702	Mean nighttime temp.	0.950944066047668	0.627757466634864
1703	Mean nighttime temp.	0.654435396194458	0.716313785322405
1704	Mean nighttime temp.	-0.15085805952549	0.460979758486191
1705	Mean nighttime temp.	0.706347286701202	0.693527161092142
1706	Mean nighttime temp.	0.784552872180939	0.56687885377701
1707	Mean nighttime temp.	0.756652891635895	0.850966846166573
1708	Mean nighttime temp.	0.76783949136734	0.768375115024871
1709	Mean nighttime temp.	-0.711696267127991	0.481801993891724
1710	Mean nighttime temp.	-1.81300783157349	0.391271276611461
1711	Mean nighttime temp.	-1.05371522903442	0.43957355991249
1712	Mean nighttime temp.	-0.593948602676392	0.444973935193793
1713	Mean nighttime temp.	1.0260626077652	0.741860641128997
1714	Mean nighttime temp.	-1.58495879173279	0.404726303770527
1715	Mean nighttime temp.	-1.53621351718903	0.433217770750812
1716	Mean nighttime temp.	-0.0521407164633274	0.528913936050226
1717	Mean nighttime temp.	0.8015176653862	0.80888614230037
1718	Mean nighttime temp.	-1.28168141841888	0.460329060061325
1719	Mean nighttime temp.	0.0264584925025702	0.527210732901423
1720	Mean nighttime temp.	-4.39540529251099	0.239070385484439
1721	Mean nighttime temp.	-3.74249720573425	0.283556246905626
1722	Mean nighttime temp.	1.04807615280151	0.805064841268606
1723	Mean nighttime temp.	-0.00351681699976325	0.493320928035468
1724	Mean nighttime temp.	-4.35898637771606	0.253407035756756
1725	Mean nighttime temp.	0.948329448699951	0.59639025318354
1726	Mean nighttime temp.	-0.127962321043015	0.462831833728334
1727	Mean nighttime temp.	0.385833770036697	0.657711162121054
1728	Mean nighttime temp.	0.772772490978241	0.728357962715519
1729	Mean nighttime temp.	-1.819002866745	0.399248323736108
1730	Mean nighttime temp.	-2.40996313095093	0.354430609182506
1731	Mean nighttime temp.	0.583493709564209	0.656369539925537
1732	Mean nighttime temp.	-1.32595527172089	0.430873023844128
1733	Mean nighttime temp.	0.841944098472595	0.55236364556407
1734	Mean nighttime temp.	1.0681072473526	0.673338619779312
1735	Mean nighttime temp.	1.43032789230347	0.646372573179109
1736	Mean nighttime temp.	-1.54102504253387	0.394951364950393
1737	Mean nighttime temp.	-1.24803388118744	0.399430526957062
1738	Mean nighttime temp.	0.777243912220001	0.706905364292725
1739	Mean nighttime temp.	0.711647629737854	0.741938664540883
1740	Mean nighttime temp.	0.449345588684082	0.803897393639046
1741	Mean nighttime temp.	1.57071352005005	0.67069786521998
1742	Mean nighttime temp.	0.576744496822357	0.851470120654633
1743	Mean nighttime temp.	0.817513167858124	0.634204034087719
1744	Mean nighttime temp.	-3.49670839309692	0.330128132657767
1745	Mean nighttime temp.	0.515563488006592	0.639032575700476
1746	Mean nighttime temp.	1.36117446422577	0.680954493406794
1747	Mean nighttime temp.	-4.28116321563721	0.275867722978299
1748	Mean nighttime temp.	-0.487832069396973	0.879068635345201
1749	Mean nighttime temp.	-0.248745664954185	0.466416645371428
1750	Mean nighttime temp.	1.18252778053284	0.755045111076682
1751	Mean nighttime temp.	0.116253137588501	0.548975437420753
1752	Mean nighttime temp.	-2.20092010498047	0.373654694926116
1753	Mean nighttime temp.	-1.65761065483093	0.405680020841109
1754	Mean nighttime temp.	0.60581648349762	0.577217575244335
1755	Mean nighttime temp.	0.461148172616959	0.575030819173651
1756	Mean nighttime temp.	-0.498143702745438	0.490108273331469
1757	Mean nighttime temp.	-1.57892787456512	0.399109998893869
1758	Mean nighttime temp.	0.285466492176056	0.518279129571735
1759	Mean nighttime temp.	0.644875347614288	0.644946632792152
1760	Mean nighttime temp.	-4.84577322006226	0.273406920419401
1761	Mean nighttime temp.	1.16904675960541	0.705493767510787
1762	Mean nighttime temp.	0.614244639873505	0.697255445950658
1763	Mean nighttime temp.	-0.463063985109329	0.508840832880449
1764	Mean nighttime temp.	1.06615746021271	0.739104089911332
1765	Mean nighttime temp.	-0.773333013057709	0.510504735816457
1766	Mean nighttime temp.	1.00967001914978	0.629364493016752
1767	Mean nighttime temp.	1.2895575761795	0.632722708026599
1768	Mean nighttime temp.	0.603267788887024	0.69887309253057
1769	Mean nighttime temp.	0.487371921539307	0.731448763886858
1770	Mean nighttime temp.	0.0272211190313101	0.534822483500397
1771	Mean nighttime temp.	0.64546799659729	0.702680766313801
1772	Mean nighttime temp.	0.949078440666199	0.811777646204262
1773	Mean nighttime temp.	-2.38603234291077	0.387793742125295
1774	Mean nighttime temp.	1.46498620510101	0.609514963736238
1775	Mean nighttime temp.	0.778632998466492	0.68942037731436
1776	Mean nighttime temp.	-0.182080328464508	0.514516026652495
1777	Mean nighttime temp.	0.701638460159302	0.703911590098444
1778	Mean nighttime temp.	0.605396687984467	0.6492407485196
1779	Mean nighttime temp.	-0.812843501567841	0.457633493912573
1780	Mean nighttime temp.	0.688116014003754	0.710057661596357
1781	Mean nighttime temp.	-1.90062296390533	0.38284480071572
1782	Mean nighttime temp.	1.34547233581543	0.609027169318615
1783	Mean nighttime temp.	0.53979903459549	0.71068435837817
1784	Mean nighttime temp.	-3.69997882843018	0.283796379725202
1785	Mean nighttime temp.	0.937668323516846	0.646642069330535
1786	Mean nighttime temp.	-3.00922846794128	0.355578241190629
1787	Mean nighttime temp.	1.43859899044037	0.671092921142641
1788	Mean nighttime temp.	-1.66757464408875	0.451411630226405
1789	Mean nighttime temp.	-2.2325553894043	0.366424190500073
1790	Mean nighttime temp.	0.638765871524811	0.763168854097507
1791	Mean nighttime temp.	0.431165635585785	0.605912892631095
1792	Mean nighttime temp.	0.309717327356339	0.725142956784789
1793	Mean nighttime temp.	0.755287110805511	0.77458127070566
1794	Mean nighttime temp.	0.46008375287056	0.550250547909537
1795	Mean nighttime temp.	-2.10514497756958	0.371460247827761
1796	Mean nighttime temp.	0.406601846218109	0.789807366422737
1797	Mean nighttime temp.	-0.522642254829407	0.482408116603014
1798	Mean nighttime temp.	-0.365536332130432	0.540979727994174
1799	Mean nighttime temp.	-2.13018226623535	0.402335115806346
1800	Mean nighttime temp.	-0.0125285889953375	0.528838007378544
1801	Mean nighttime temp.	-0.165517628192902	0.483985357420603
1802	Mean nighttime temp.	0.320086449384689	0.540595416617557
1803	Mean nighttime temp.	0.879702985286713	0.818452178222097
1804	Mean nighttime temp.	-1.10436105728149	0.426360870309792
1805	Mean nighttime temp.	0.833722591400146	0.675572580910277
1806	Mean nighttime temp.	0.782507956027985	0.730440768079657
1807	Mean nighttime temp.	0.506172001361847	0.707620455316355
1808	Mean nighttime temp.	1.04235327243805	0.626052655049114
1809	Mean nighttime temp.	-3.34197640419006	0.333586996947113
1810	Mean nighttime temp.	0.309384554624557	0.554260820608053
1811	Mean nighttime temp.	-4.62828969955444	0.159305004368684
1812	Mean nighttime temp.	-1.39215528964996	0.438923275366604
1813	Mean nighttime temp.	-4.53307294845581	0.260954777686911
1814	Mean nighttime temp.	0.0529765225946903	0.507679188987592
1815	Mean nighttime temp.	1.02852249145508	0.766500540127263
1816	Mean nighttime temp.	0.646782457828522	0.658503293729671
1817	Mean nighttime temp.	1.79820168018341	0.631814857580212
1818	Mean nighttime temp.	0.746147394180298	0.708154940034314
1819	Mean nighttime temp.	0.578279078006744	0.616431788964356
1820	Mean nighttime temp.	-0.977303683757782	0.45292260039351
1821	Mean nighttime temp.	0.296080082654953	0.753925919002079
1822	Mean nighttime temp.	0.0299888197332621	0.474375664943658
1823	Mean nighttime temp.	-1.44826698303223	0.436090205683753
1824	Mean nighttime temp.	-0.674147725105286	0.438040995120816
1825	Mean nighttime temp.	-0.919041812419891	0.495373520792904
1826	Mean nighttime temp.	0.819907963275909	0.745156243667099
1827	Mean nighttime temp.	1.16885328292847	0.784088453143447
1828	Mean nighttime temp.	0.86287921667099	0.642453567506743
1829	Mean nighttime temp.	0.720306098461151	0.728174152270136
1830	Mean nighttime temp.	0.481163829565048	0.761227294515671
1831	Mean nighttime temp.	-4.27480888366699	0.220894089287158
1832	Mean nighttime temp.	0.862510025501251	0.789494625467502
1833	Mean nighttime temp.	0.506014168262482	0.822085123163206
1834	Mean nighttime temp.	-4.46962738037109	0.23922674505148
1835	Mean nighttime temp.	1.43011963367462	0.743056501986393
1836	Mean nighttime temp.	0.652044534683228	0.534766724411805
1837	Mean nighttime temp.	0.164565831422806	0.577149976427618
1838	Mean nighttime temp.	-1.8121542930603	0.38510192362668
1839	Mean nighttime temp.	-0.60262393951416	0.452194960531337
1840	Mean nighttime temp.	1.00798726081848	0.755841971441819
1841	Mean nighttime temp.	0.671203196048737	0.596559464538214
1842	Mean nighttime temp.	1.01895558834076	0.648266053712985
1843	Mean nighttime temp.	0.359882444143295	0.526973276280522
1844	Mean nighttime temp.	1.55699396133423	0.689968610026596
1845	Mean nighttime temp.	-1.93935239315033	0.401135409847449
1846	Mean nighttime temp.	-1.21511912345886	0.439670221808759
1847	Mean nighttime temp.	1.12869071960449	0.735508212706535
1848	Mean nighttime temp.	-0.856468975543976	0.445716353412552
1849	Mean nighttime temp.	0.679667770862579	0.569076085410121
1850	Mean nighttime temp.	-1.75985538959503	0.389094826751621
1851	Mean nighttime temp.	0.926030933856964	0.741800305648877
1852	Mean nighttime temp.	0.573947846889496	0.643010078882936
1853	Mean nighttime temp.	-0.0984699055552483	0.895102142868547
1854	Mean nighttime temp.	-3.42591643333435	0.302424717466635
1855	Mean nighttime temp.	0.547788441181183	0.674653743540776
1856	Mean nighttime temp.	0.824323892593384	0.655188787456279
1857	Mean nighttime temp.	-1.3258171081543	0.430471869622199
1858	Mean nighttime temp.	-0.392499029636383	0.493144442646072
1859	Mean nighttime temp.	-3.03843879699707	0.35362775273247
1860	Mean nighttime temp.	0.861449778079987	0.647859214688085
1861	Mean nighttime temp.	0.855621218681335	0.77035886758281
1862	Mean nighttime temp.	0.5155189037323	0.713912386367961
1863	Mean nighttime temp.	0.484138190746307	0.542941246439247
1864	Mean nighttime temp.	-3.58270001411438	0.304681260313057
1865	Mean nighttime temp.	-2.62093448638916	0.36797337537533
1866	Mean nighttime temp.	0.385493069887161	0.742478665243056
1867	Mean nighttime temp.	1.10757565498352	0.526668172535521
1868	Mean nighttime temp.	-3.72286033630371	0.303298932541048
1869	Mean nighttime temp.	1.06574428081512	0.595795230816271
1870	Mean nighttime temp.	-2.26994943618774	0.386012780586131
1871	Mean nighttime temp.	-0.991961061954498	0.453803767732172
1872	Mean nighttime temp.	0.55283921957016	0.570840573751723
1873	Mean nighttime temp.	1.01622211933136	0.65628690365639
1874	Mean nighttime temp.	1.11978113651276	0.701763555222725
1875	Mean nighttime temp.	1.0270049571991	0.696298095759441
1876	Mean nighttime temp.	1.06397581100464	0.758045526809839
1877	Mean nighttime temp.	0.389089643955231	0.543952999775232
1878	Mean nighttime temp.	-0.508542776107788	0.512046444545826
1879	Mean nighttime temp.	-3.29701781272888	0.329650140092192
1880	Mean nighttime temp.	0.759833991527557	0.652138304241799
1881	Mean nighttime temp.	0.120984435081482	0.526218601967828
1882	Mean nighttime temp.	0.470210671424866	0.524830672949952
1883	Mean nighttime temp.	0.223084315657616	0.743729848360128
1884	Mean nighttime temp.	1.91286087036133	0.708689483069842
1885	Mean nighttime temp.	1.15036761760712	0.657843611104059
1886	Mean nighttime temp.	-3.57610964775085	0.339189139426129
1887	Mean nighttime temp.	-1.51619648933411	0.409640441390814
1888	Mean nighttime temp.	2.12748765945435	0.79756588279504
1889	Mean nighttime temp.	-4.95025539398193	0.238174001522696
1890	Mean nighttime temp.	-0.511122643947601	0.449286519568461
1891	Mean nighttime temp.	0.961341798305511	0.803776202420009
1892	Mean nighttime temp.	0.465333729982376	0.827373659993687
1893	Mean nighttime temp.	0.806352734565735	0.809679075454549
1894	Mean nighttime temp.	0.357421606779099	0.784645241845029
1895	Mean nighttime temp.	-1.16935443878174	0.424666091946978
1896	Mean nighttime temp.	0.377751559019089	0.800551671039654
1897	Mean nighttime temp.	-1.97890603542328	0.382752673902694
1898	Mean nighttime temp.	0.00374875124543905	0.519217328837922
1899	Mean nighttime temp.	-3.03851366043091	0.344724584073306
1900	Mean nighttime temp.	-3.90368556976318	0.301647205206286
1901	Mean nighttime temp.	0.0443731732666492	0.490661267734987
1902	Mean nighttime temp.	0.497927725315094	0.532196486252317
1903	Mean nighttime temp.	1.00552570819855	0.728790575979337
1904	Mean nighttime temp.	0.562537610530853	0.729980204692878
1905	Mean nighttime temp.	-0.809772789478302	0.494224944233807
1906	Mean nighttime temp.	0.848475337028503	0.67556126447733
1907	Mean nighttime temp.	-2.16688203811646	0.383958370191842
1908	Mean nighttime temp.	0.992585003376007	0.689654460293828
1909	Mean nighttime temp.	-3.82790589332581	0.290061140510721
1910	Mean nighttime temp.	0.460093438625336	0.546530679505288
1911	Mean nighttime temp.	0.11582463234663	0.533675985109668
1912	Mean nighttime temp.	1.33434927463531	0.687040340844942
1913	Mean nighttime temp.	-3.49620532989502	0.316347458992917
1914	Mean nighttime temp.	-4.37750291824341	0.219748741089142
1915	Mean nighttime temp.	-0.926057815551758	0.453206850069421
1916	Mean nighttime temp.	0.771645247936249	0.653755390033749
1917	Mean nighttime temp.	-3.00498056411743	0.351704900437507
1918	Mean nighttime temp.	-0.955304861068726	0.45041519758132
1919	Mean nighttime temp.	-3.87999677658081	0.292136747406288
1920	Mean nighttime temp.	-1.07788527011871	0.419891229942083
1921	Mean nighttime temp.	1.28430259227753	0.747747405001349
1922	Mean nighttime temp.	-1.71861982345581	0.413194254505672
1923	Mean nighttime temp.	0.799284875392914	0.669419562716332
1924	Mean nighttime temp.	0.617112636566162	0.64393619575372
1925	Mean nighttime temp.	-2.14183378219604	0.390199711497461
1926	Mean nighttime temp.	1.75265944004059	0.665251564088707
1927	Mean nighttime temp.	-2.06649041175842	0.378815391884038
1928	Mean nighttime temp.	0.780971348285675	0.752157347205224
1929	Mean nighttime temp.	0.475513815879822	0.725794404265599
1930	Mean nighttime temp.	-2.84570121765137	0.356341207561158
1931	Mean nighttime temp.	-1.11803150177002	0.490013145213157
1932	Mean nighttime temp.	1.09901165962219	0.691558281689848
1933	Mean nighttime temp.	-2.3379545211792	0.423600116021749
1934	Mean nighttime temp.	-0.640174627304077	0.469723965462315
1935	Mean nighttime temp.	0.432993650436401	0.708664449051651
1936	Mean nighttime temp.	0.51088410615921	0.772009815735819
1937	Mean nighttime temp.	1.30984604358673	0.752922429684766
1938	Mean nighttime temp.	0.979915618896484	0.681358424650027
1939	Mean nighttime temp.	0.761991441249847	0.730229592008589
1940	Mean nighttime temp.	0.368973821401596	0.613718935987604
1941	Mean nighttime temp.	-2.51360726356506	0.344442497564743
1942	Mean nighttime temp.	0.855113506317139	0.772311591934851
1943	Mean nighttime temp.	1.15678024291992	0.71281759138259
1944	Mean nighttime temp.	-1.34062743186951	0.491348245538805
1945	Mean nighttime temp.	-1.55339014530182	0.409710387570783
1946	Mean nighttime temp.	0.422329485416412	0.587144180619062
1947	Mean nighttime temp.	0.947202980518341	0.719625489439621
1948	Mean nighttime temp.	0.447839379310608	0.724816430755437
1949	Mean nighttime temp.	0.587023079395294	0.596759362555285
1950	Mean nighttime temp.	-1.60469102859497	0.41616484287414
1951	Mean nighttime temp.	-2.14878535270691	0.377453364556849
1952	Mean nighttime temp.	0.939123928546906	0.668905240981595
1953	Mean nighttime temp.	0.579876661300659	0.651210524453004
1954	Mean nighttime temp.	0.439006477594376	0.670043040204021
1955	Mean nighttime temp.	-2.0484733581543	0.377035528341875
1956	Mean nighttime temp.	1.04348289966583	0.621299673202655
1957	Mean nighttime temp.	1.01876139640808	0.834364384111709
1958	Mean nighttime temp.	-0.023073585703969	0.489775165543987
1959	Mean nighttime temp.	0.508238971233368	0.683512739578721
1960	Mean nighttime temp.	-2.81316637992859	0.34990524939676
1961	Mean nighttime temp.	-1.87780201435089	0.400856064122035
1962	Mean nighttime temp.	0.0864739194512367	0.532041832333012
1963	Mean nighttime temp.	1.42414784431458	0.535602769896959
1964	Mean nighttime temp.	1.00062882900238	0.798907886902509
1965	Mean nighttime temp.	0.363064855337143	0.787842421786041
1966	Mean nighttime temp.	0.407964289188385	0.880070963776839
1967	Mean nighttime temp.	0.573329746723175	0.557514181552131
1968	Mean nighttime temp.	-1.13257300853729	0.435559088234839
1969	Mean nighttime temp.	1.25999367237091	0.648768420121484
1970	Mean nighttime temp.	-0.715342402458191	0.462955235814359
1971	Mean nighttime temp.	-1.88284993171692	0.398889776766126
1972	Mean nighttime temp.	0.854615688323975	0.785637753723506
1973	Mean nighttime temp.	0.789272427558899	0.528904858660478
1974	Mean nighttime temp.	0.531456053256989	0.633036831537274
1975	Mean nighttime temp.	0.472046762704849	0.718838671926321
1976	Mean nighttime temp.	0.88066154718399	0.600700906448352
1977	Mean nighttime temp.	1.2807389497757	0.655058053055725
1978	Mean nighttime temp.	-0.34376984834671	0.457932238867644
1979	Mean nighttime temp.	0.232881665229797	0.516748458810892
1980	Mean nighttime temp.	1.02504110336304	0.704084853746015
1981	Mean nighttime temp.	0.579262554645538	0.577990261194899
1982	Mean nighttime temp.	-1.82262647151947	0.409596373122781
1983	Mean nighttime temp.	-4.61641979217529	0.241862755745939
1984	Mean nighttime temp.	0.819653034210205	0.551674362150724
1985	Mean nighttime temp.	0.462421327829361	0.809040696482551
1986	Mean nighttime temp.	-2.03490328788757	0.391677665662399
1987	Mean nighttime temp.	-0.229188233613968	0.505327543213393
1988	Mean nighttime temp.	1.62300753593445	0.815204680924816
1989	Mean nighttime temp.	-0.460511952638626	0.464455774683879
1990	Mean nighttime temp.	0.692424297332764	0.59840922445155
1991	Mean nighttime temp.	0.275596529245377	0.504309884704092
1992	Mean nighttime temp.	0.251836150884628	0.77516277855559
1993	Mean nighttime temp.	1.10307431221008	0.669700455995439
1994	Mean nighttime temp.	-0.134296134114265	0.501230873567236
1995	Mean nighttime temp.	0.914356589317322	0.609501911317048
1996	Mean nighttime temp.	0.167562678456306	0.639696189260925
1997	Mean nighttime temp.	-4.97132921218872	0.244030704041957
1998	Mean nighttime temp.	-3.79136896133423	0.28946562117035
1999	Mean nighttime temp.	1.77121806144714	0.67479095969961
[truncated: 998,000+ more rows]
