# Supplementary material for: Human movement and environmental barriers shape the emergence of dengue
Source: Nat Commun. 2024 May 28;15:4205. doi: 10.1038/s41467-024-48465-0 (PMC11133396; doi:10.1038/s41467-024-48465-0)
Supplement: Supplementary file 7 — Source data [file 41467_2024_48465_MOESM7_ESM.zip › SD_Fig_3E.csv]

	Subject	time	X
Env.1	Env	2002	0.946466809421842
Mob.1	Mob	2002	0.0535331905781585
Env.2	Env	2003	0.84390243902439
Mob.2	Mob	2003	0.15609756097561
Env.3	Env	2004	0.903846153846154
Mob.3	Mob	2004	0.0961538461538462
Env.4	Env	2005	0.915094339622642
Mob.4	Mob	2005	0.0849056603773585
Env.5	Env	2006	0.882758620689655
Mob.5	Mob	2006	0.117241379310345
Env.6	Env	2007	0.746770025839793
Mob.6	Mob	2007	0.253229974160207
Env.7	Env	2008	0.576576576576577
Mob.7	Mob	2008	0.423423423423423
Env.8	Env	2009	0.605442176870748
Mob.8	Mob	2009	0.394557823129252
Env.9	Env	2010	0.685022026431718
Mob.9	Mob	2010	0.314977973568282
Env.10	Env	2011	0.448
Mob.10	Mob	2011	0.552
Env.11	Env	2012	0.444444444444444
Mob.11	Mob	2012	0.555555555555556
Env.12	Env	2013	0.224742268041237
Mob.12	Mob	2013	0.775257731958763
Env.13	Env	2014	0.375886524822695
Mob.13	Mob	2014	0.624113475177305
Env.14	Env	2015	0.190615835777126
Mob.14	Mob	2015	0.809384164222874
Env.15	Env	2016	0.257142857142857
Mob.15	Mob	2016	0.742857142857143
Env.16	Env	2017	0.647058823529412
Mob.16	Mob	2017	0.352941176470588
Env.17	Env	2018	0.25
Mob.17	Mob	2018	0.75
Env.18	Env	2019	0.254385964912281
Mob.18	Mob	2019	0.745614035087719
