# Supplementary material for: Human movement and environmental barriers shape the emergence of dengue
Source: Nat Commun. 2024 May 28;15:4205. doi: 10.1038/s41467-024-48465-0 (PMC11133396; doi:10.1038/s41467-024-48465-0)
Supplement: Supplementary file 7 — Source data [file 41467_2024_48465_MOESM7_ESM.zip › SD_Fig_3F.csv]

	Mean env. veg. index	Std dev env. veg. index	Landcover	Mean daytime temp.	Std dev daytime temp.	Mean nighttime temp.	Std dev nighttime temp.	Mean tassled cap brightness	Std dev tassled cap brightness	Std dev tassled cap wetness	Radiation	Adjacency	Air travel	Migration	Friction surface	Longitude	Infected	Year_end	TestElig	GAUL	Env_Shap	Mob_Shap	Driver_Shap
1	0.209653541445732	0.115401618182659	-0.00512069091200829	0.324423372745514	0.220527589321136	1.90497231483459	0.324298053979874	0.113140098750591	0.655364692211151	0.22037199139595	-0.415834307670593	-0.952767848968506	0.169639602303505	0.3051937520504	0.36696058511734	0.0086423996835947	1	2002	1	9496	4.09167498163879	-0.526808217167854	Env
2	0.205828949809074	0.197981521487236	0.0849618837237358	0.291501462459564	0.391388028860092	-0.843354523181915	0.0668226331472397	0.135214358568192	0.124120227992535	-0.0261901896446943	1.04135966300964	0.498498141765594	0.0361509993672371	-0.622080862522125	0.472311973571777	0.174396604299545	1	2002	1	7916	0.802670957520604	1.42623991519213	Mob
3	0.195063918828964	0.267968207597733	0.042467724531889	0.308172404766083	0.0299066156148911	0.790533304214478	0.348406255245209	0.594986200332642	0.21949714422226	0.0946848094463348	0.141991317272186	0.342460095882416	-0.475782692432404	-0.844930052757263	0.32090550661087	0.0159353669732809	1	2002	1	8997	2.90762195177376	-0.515355825424194	Env
4	0.172231137752533	0.293513566255569	0.02786935120821	0.636112034320831	0.485404819250107	1.08055353164673	0.281629085540771	0.172973528504372	0.0635934546589851	0.24494731426239	0.0987878441810608	0.415032774209976	0.499270230531693	-0.900069117546082	0.418440014123917	-0.232818931341171	1	2002	1	7726	3.22600889205933	0.531461745500565	Env
5	0.94162130355835	0.313798755407333	0.036460418254137	0.460708886384964	-0.0744418725371361	1.00172483921051	-0.219500362873077	0.384340196847916	0.227226778864861	0.0177436508238316	0.321250349283218	0.433623462915421	-0.309066295623779	-0.920955300331116	0.423888593912125	-0.265768378973007	1	2002	1	10088	2.82391421496868	-0.0512591898441315	Env
6	0.349632680416107	0.276054859161377	-0.0290151629596949	0.561108946800232	0.883145868778229	-0.650579333305359	0.341250211000443	0.633467376232147	0.121673852205276	0.150960832834244	-0.632498443126678	0.374953478574753	0.0422361046075821	-0.414714097976685	0.319667369127274	0.212871178984642	1	2002	1	7926	2.85057131014764	-0.310355588793755	Env
7	0.0240713711827993	0.175060525536537	-0.0263326112180948	0.379158228635788	0.105859085917473	0.996094286441803	0.030126852914691	0.393860906362534	0.0624830313026905	0.584193706512451	0.0891149863600731	0.510594367980957	0.932787895202637	-0.843043386936188	0.307396292686462	-0.196215286850929	1	2002	1	7781	2.52836009673774	0.996850155293941	Env
8	0.257000029087067	0.153059169650078	0.0492611303925514	0.0698718354105949	0.209817990660667	1.09617173671722	0.418043941259384	0.592511892318726	0.0397204048931599	0.847881257534027	-0.85026228427887	0.361520022153854	-0.535731673240662	-0.781152963638306	0.228044733405113	0.216884791851044	1	2002	1	6967	3.95022417977452	-1.57758216559887	Env
9	-0.00774917937815189	-0.260301291942596	-0.141644209623337	0.114260271191597	0.341744393110275	1.84222710132599	0.164867028594017	-0.13548731803894	-0.0637235343456268	0.171160638332367	1.73571586608887	-1.40297913551331	1.23575270175934	-0.227732077240944	0.831669211387634	-0.351265907287598	1	2002	1	7200	1.67408799193799	2.17242656648159	Mob
10	-0.0141236651688814	0.244098395109177	0.0735422372817993	0.395842492580414	0.053029652684927	0.730374395847321	0.188008889555931	0.285045057535172	0.02427071146667	0.303973108530045	-0.00932368636131287	0.473930895328522	0.45675328373909	-0.847701072692871	0.171491786837578	-0.110760122537613	1	2002	1	7835	2.17330115288496	0.245151206851006	Env
11	0.0362444743514061	0.603821992874146	0.0366400927305222	0.354183971881866	0.089513435959816	1.76340818405151	0.297019869089127	0.103377819061279	0.0176220964640379	-0.0977190285921097	-0.0717323422431946	-0.658242881298065	-0.353112399578094	-0.631929397583008	0.656122267246246	-0.0242974944412708	1	2002	1	6948	3.17981541343033	-1.05889475345612	Env
12	0.23814445734024	-0.0266993772238493	-0.000854758196510375	0.498551428318024	0.0926394313573837	1.07416760921478	0.343031227588654	0.0501352287828922	0.114553421735764	0.242251351475716	-0.608211815357208	-0.852995097637177	0.207215264439583	0.290295898914337	-0.0320100225508213	0.373144090175629	1	2002	1	6818	2.99906411056872	-0.995705772191286	Env
13	1.40848970413208	0.22625558078289	0.0430023819208145	0.35827374458313	0.0362564474344254	1.16645205020905	-0.0504240170121193	0.423046708106995	0.289991199970245	0.0551623813807964	-0.160117149353027	0.423073768615723	-0.281421601772308	-0.741353631019592	0.548806667327881	-0.0891986638307571	1	2002	1	10033	3.86730751767755	-0.211011946201324	Env
14	0.169260650873184	0.305052101612091	0.0308669004589319	0.644039392471313	0.088345542550087	1.0157653093338	0.352322608232498	0.214270561933517	0.243018746376038	0.326006472110748	-0.4208123087883	0.409530431032181	-0.908133327960968	-0.60180801153183	0.106585189700127	-0.15351265668869	1	2002	1	11710	3.23543562926352	-1.41463802754879	Env
15	0.742412805557251	0.222728699445724	0.085422083735466	0.195219650864601	0.246780961751938	0.996553242206573	0.3605035841465	0.0451852977275848	0.213158130645752	0.0359672196209431	-0.385542988777161	0.355507075786591	-0.423259258270264	-0.576308250427246	0.353332370519638	0.105846464633942	1	2002	1	9603	3.24977814033628	-0.676271051168442	Env
16	0.870679259300232	-0.220720291137695	0.376359730958939	0.372227013111115	0.486887246370316	1.48159766197205	0.295177817344666	0.558900058269501	0.0322714671492577	0.442739278078079	0.224408194422722	-0.978700697422028	0.494368761777878	-0.212934136390686	0.00717566069215536	-0.209554925560951	1	2002	1	9600	4.4865643158555	-0.465682216919959	Env
17	0.258807748556137	0.699074566364288	0.0848648399114609	0.556274890899658	0.13146111369133	1.75307273864746	0.263498157262802	0.057472039014101	0.158112481236458	0.236091658473015	-0.671638548374176	-0.579564929008484	-0.36620420217514	-0.449371695518494	0.339935630559921	0.200784280896187	1	2002	1	8895	4.3995145149529	-1.72684374451637	Env
18	0.0315252169966698	0.337206363677979	0.0600272566080093	0.353253304958344	0.31977853178978	1.07657742500305	0.0724778026342392	0.116346746683121	0.143368616700172	0.0776293277740479	-0.411495387554169	0.330352514982224	-0.0148772923275828	-0.786688804626465	0.368462413549423	-0.00883940048515797	1	2002	1	7100	2.57935119234025	-0.51424655597657	Env
19	-0.0297648943960667	0.291823536157608	-0.104911834001541	0.293224990367889	0.134225219488144	1.73070776462555	0.332433044910431	0.238482400774956	0.567019760608673	0.0639009922742844	0.433258771896362	-0.991652548313141	0.391008406877518	-0.0773968696594238	0.182903304696083	0.352207720279694	1	2002	1	9512	3.86934870108962	-0.0618789345026016	Env
20	0.129384711384773	0.237530201673508	0.0844669342041016	0.299307942390442	0.560697972774506	-0.901432991027832	0.0249110516160727	-0.131566196680069	0.0742702633142471	0.170978963375092	0.891222715377808	0.61420738697052	0.279896676540375	-0.664955496788025	1.90368473529816	-0.268800467252731	1	2002	1	8346	0.279748385772109	3.02405601739883	Mob
21	0.229788109660149	0.134252890944481	0.0487594343721867	0.213425144553185	0.170755073428154	1.13911294937134	0.30441477894783	0.552563905715942	0.433663845062256	0.082840122282505	-0.0865782499313354	-0.944090843200684	-0.30438095331192	-0.382924377918243	0.891612827777863	-0.114204831421375	1	2002	1	10082	3.19537142291665	-0.82636159658432	Env
22	0.0763909518718719	0.163520410656929	0.0068860836327076	0.315898329019547	0.0297341644763947	0.909662067890167	0.291128635406494	0.188667953014374	0.0208733156323433	0.065059520304203	0.476455926895142	0.491081595420837	0.632909178733826	-0.932238817214966	0.385117173194885	-0.231263056397438	1	2002	1	11651	1.83655837550759	1.05332505702972	Env
23	0.557329058647156	0.384468734264374	0.09034114331007	0.0303978510200977	0.306359142065048	1.68293702602386	0.234033867716789	-0.0462518557906151	0.0502059906721115	-0.0454556606709957	-0.276152342557907	-0.651823103427887	0.246405392885208	-0.165598213672638	0.0413432382047176	-0.0957971289753914	1	2002	1	9608	3.14856816828251	-0.805825028568506	Env
24	0.0310614816844463	0.351218819618225	0.00692029250785708	0.385539293289185	0.0283542703837156	0.878949284553528	0.392650365829468	0.0233000926673412	-0.0781966224312782	0.0378888174891472	0.23638941347599	0.393068015575409	-0.569938063621521	-0.835540175437927	0.560766816139221	-0.235758781433105	1	2002	1	8945	1.82192731415853	-0.215253993868828	Env
25	-0.121797554194927	0.390207320451736	0.0425416305661201	0.31716176867485	0.145465135574341	1.94828963279724	0.311594486236572	0.252570867538452	0.640193819999695	0.0083561958745122	-0.0839427933096886	-0.81917530298233	-0.0175465196371078	0.22051365673542	0.307360291481018	0.0307621993124485	1	2002	1	9601	3.96534550283104	-0.392790667712688	Env
26	0.482821255922318	0.168369710445404	0.0406965054571629	-0.00937904976308346	0.2917620241642	0.806727647781372	0.340155005455017	0.516273140907288	0.0847751647233963	-0.0630681663751602	-0.0404082052409649	0.345919579267502	-0.375611782073975	-0.702215254306793	0.107783764600754	0.160077393054962	1	2002	1	8950	2.81921063177288	-0.664531897753477	Env
27	0.195985779166222	0.144032925367355	0.0471889451146126	0.32874658703804	0.620859563350677	1.0850076675415	0.0544134080410004	0.21833348274231	0.341600209474564	0.160339266061783	-0.813987195491791	-0.902944445610046	0.410676717758179	-0.126911252737045	0.256010979413986	0.606855690479279	1	2002	1	8691	3.80336352437735	-1.17715519666672	Env
28	0.150076985359192	0.164690673351288	-0.213501825928688	0.428112685680389	-0.00513050751760602	1.80817854404449	0.395056784152985	0.29051011800766	-0.0289273206144571	-0.0251502189785242	-0.361691653728485	-0.592671871185303	0.0428843311965466	-0.298625469207764	0.527057945728302	0.529827475547791	1	2002	1	9516	3.49374339310452	-0.683046717196703	Env
29	0.0345276109874249	0.32093009352684	0.0414589792490005	0.0288792848587036	0.544744193553925	1.21477782726288	0.271725296974182	0.191183611750603	0.276254206895828	0.0955062285065651	0.461444199085236	-0.921624600887299	-0.494658291339874	-0.418156325817108	0.226098284125328	0.0747037753462791	1	2002	1	8074	3.09469110891223	-1.14689673483372	Env
30	0.131360664963722	-0.224236130714417	-0.15068481862545	0.226107716560364	0.333563923835754	1.70944440364838	0.293986022472382	0.0667237341403961	0.688712894916534	0.178551107645035	-0.478370368480682	-0.93804007768631	0.279770731925964	0.389368057250977	0.204398229718208	-0.00658807530999184	1	2002	1	9567	3.24694144353271	-0.542873427271843	Env
31	0.0317926481366158	0.313197195529938	0.0907497704029083	0.406969904899597	0.132575318217278	1.78764808177948	0.334865123033524	0.0637797638773918	0.204257801175117	-0.0267839077860117	-0.259518176317215	-1.05484223365784	0.182950660586357	-0.430694967508316	0.428710579872131	0.43195766210556	1	2002	1	7091	3.7710093613714	-1.13339413702488	Env
32	-0.112212650477886	0.302535772323608	0.0652551800012589	0.503331005573273	0.346675932407379	1.61709046363831	0.308331906795502	0.40349605679512	0.0901291072368622	-0.134930044412613	-0.479969948530197	-0.628309726715088	-0.137624844908714	-0.41142526268959	-0.25172945857048	0.268605291843414	1	2002	1	9728	3.65830802172422	-1.90905924141407	Env
33	0.0811504051089287	0.0834987163543701	0.0100130429491401	0.354775011539459	0.152075663208961	0.692571699619293	0.395162492990494	0.0748294144868851	0.0105752879753709	-0.0366752482950687	0.284994930028915	0.380826115608215	-0.397008150815964	-0.787787258625031	0.463776856660843	0.229998603463173	1	2002	1	9727	2.04797508940101	-0.0551975071430206	Env
34	0.153911307454109	0.247907251119614	0.029368843883276	0.501688122749329	0.645375669002533	1.2258939743042	0.266905903816223	0.26372492313385	0.541772186756134	0.154972970485687	-0.623328924179077	-0.872438669204712	-0.6278395652771	-0.188269913196564	0.222553670406342	0.40643984079361	1	2002	1	8197	4.43796099349856	-2.08932340145111	Env
35	-0.0701760426163673	0.197571098804474	0.101783618330956	0.37095707654953	0.0316483713686466	1.87246382236481	0.350706189870834	0.30802047252655	0.64933454990387	-0.00210965285077691	-0.502779066562653	-0.704337358474731	0.208969548344612	-0.0264044925570488	0.505946278572083	0.319646537303925	1	2002	1	9580	4.12984604155645	-0.518605090677738	Env
36	0.718136668205261	-0.326991051435471	0.0489205047488213	0.182283505797386	-0.00230670138262212	0.809139728546143	0.0680812895298004	0.265572905540466	0.126527339220047	-0.0184115450829268	0.742209136486053	0.456202328205109	0.0109414346516132	-0.563958883285522	0.374787479639053	0.169430166482925	1	2002	1	6669	2.04038281016983	1.02018149569631	Env
37	0.34487247467041	0.326599597930908	0.0566514581441879	0.236765921115875	-0.00182259967550635	1.05646646022797	-0.0155042903497815	0.262453943490982	0.274557918310165	0.093777671456337	-0.532663881778717	0.451071411371231	-0.478426426649094	-0.322163820266724	0.766582608222961	0.233579784631729	1	2002	1	11795	2.86839833995327	-0.115600109100342	Env
38	0.356007903814316	-0.087856724858284	0.113280437886715	0.317775845527649	0.412386626005173	1.48678696155548	0.264260977506638	0.196392610669136	0.23762871325016	0.173500150442123	0.153685122728348	-1.20585286617279	-0.0381165221333504	-0.271514773368835	0.0124996630474925	0.135363057255745	1	2002	1	6731	3.60552655905485	-1.34929937589914	Env
39	0.228082239627838	0.169170886278152	0.047318235039711	0.33098965883255	0.562942326068878	0.780425250530243	0.339721649885178	0.173276796936989	0.101089380681515	0.234095320105553	-0.545587956905365	-1.05621242523193	-0.288318812847137	0.00798128731548786	0.511801779270172	0.55427497625351	1	2002	1	7135	3.52138672024012	-1.37033612839878	Env
40	0.0189228150993586	0.242595672607422	0.0715491101145744	0.255084037780762	0.197697043418884	1.60259282588959	0.205363616347313	0.705383658409119	0.194595441222191	0.0349224768579006	-0.558537185192108	-0.849190652370453	-0.383251577615738	-0.526092886924744	0.535379648208618	-0.0313649848103523	1	2002	1	9072	3.49734171293676	-1.78169265389442	Env
41	0.33597320318222	0.42226579785347	0.0479863025248051	0.304158359766006	-0.0298502556979656	0.665740370750427	0.0525141134858131	0.0267017558217049	0.303000509738922	0.0219390243291855	0.329858720302582	0.42458102107048	-0.414175689220428	-0.681700170040131	0.939933180809021	0.252505093812943	1	2002	1	9742	2.40293427556753	0.598497062921524	Env
42	-0.0455622375011444	-0.234755218029022	0.0593719892203808	0.325253307819366	0.333964586257935	1.84728741645813	0.230545058846474	0.294360786676407	0.62353241443634	0.107785008847713	-0.671576797962189	-0.964805066585541	0.311561524868011	0.344954073429108	0.0912628546357155	0.104274183511734	1	2002	1	9546	3.64605729654431	-0.888603411614895	Env
43	0.193912521004677	0.736516773700714	0.0424817018210888	0.443705081939697	0.214796096086502	0.892931759357452	0.347402989864349	0.0362325794994831	0.317077040672302	0.210904985666275	-0.424906611442566	-1.21198296546936	0.233724251389503	-0.0178219508379698	0.360993623733521	0.573008477687836	1	2002	1	6611	4.00897000730038	-1.05999365262687	Env
44	0.07078767567873	0.16126811504364	-0.187370628118515	0.520379662513733	0.193006381392479	1.0694043636322	-0.166487976908684	0.912181556224823	0.177250638604164	-0.108793787658215	0.118165478110313	0.488321095705032	-0.151940479874611	-0.760277450084686	0.166020393371582	0.560608744621277	1	2002	1	6949	3.20223474502563	-0.139710962772369	Env
45	0.094183936715126	0.224642232060432	0.0469426549971104	0.277643650770187	0.2075534760952	1.30538892745972	0.24418868124485	0.677767813205719	0.494275867938995	-0.137807875871658	-0.686650574207306	-0.762606799602509	0.0466306693851948	-0.341820448637009	0.56769472360611	0.277814567089081	1	2002	1	9492	3.71259393170476	-1.17675242945552	Env
46	0.149467185139656	0.229265958070755	0.0912476480007172	0.291365921497345	0.0836930349469185	1.43900883197784	0.220668882131577	0.349877744913101	0.212094843387604	0.281712561845779	-0.542767405509949	-0.9362713098526	0.135794684290886	-0.168691262602806	0.177953526377678	0.451397955417633	1	2002	1	7786	3.79980056732893	-1.33398176729679	Env
47	0.757820010185242	-0.141640290617943	0.03726552054286	0.45003005862236	0.401419967412949	1.34524965286255	0.234196469187737	-0.0828354358673096	0.0148877436295152	0.233047217130661	0.265329509973526	-1.40146565437317	0.236483871936798	-0.210935801267624	0.0425147078931332	0.286929190158844	1	2002	1	8907	3.53637010324746	-1.06807336583734	Env
48	0.162510380148888	0.350296378135681	0.0524608567357063	0.604828774929047	0.489256739616394	0.297070771455765	0.0976902693510056	0.476572781801224	0.152848899364471	0.215257406234741	-0.873900949954987	-1.01305866241455	1.16132855415344	-0.75987583398819	0.0632642284035683	0.623563885688782	1	2002	1	7428	3.5223571434617	-1.42224266380072	Env
49	0.378722220659256	1.0790833234787	0.102109365165234	0.890988349914551	0.0424533188343048	0.670487284660339	0.100960806012154	0.188867092132568	0.263023853302002	0.357188552618027	-0.739806354045868	-1.33461463451385	-0.270588606595993	-0.0651814863085747	0.217899218201637	0.43525567650795	1	2002	1	11204	4.50913984328508	-2.19229186326265	Env
50	0.122834578156471	0.472222864627838	0.0419463627040386	0.0745833218097687	-0.0207865238189697	0.886001944541931	0.180912166833878	-0.0733821168541908	-0.0183796230703592	0.177927821874619	1.07606387138367	0.462206542491913	-0.0709115639328957	-0.711821138858795	0.273322522640228	0.38867062330246	1	2002	1	6991	2.23255142010748	1.02886023372412	Env
51	0.282222479581833	0.139881029725075	0.0214474275708199	0.258538365364075	0.0655146688222885	-0.437821090221405	-0.0192913878709078	0.00898679066449404	0.124795280396938	0.168448746204376	1.86036062240601	0.579347550868988	0.0571807324886322	-0.825202584266663	0.298145115375519	0.446664094924927	1	2002	1	8395	1.05938640516251	1.96983143687248	Mob
52	0.888338625431061	-0.239275097846985	0.0349727086722851	0.70852392911911	0.541269779205322	1.49154353141785	0.349822044372559	0.373571455478668	-0.0961322486400604	0.337565839290619	-1.15377616882324	-0.666452884674072	0.303802728652954	-0.213647842407227	0.0211008917540312	0.402919083833694	1	2002	1	8685	4.79311965033412	-1.70897327549756	Env
53	-0.0292040333151817	0.0725852772593498	0.0529485866427422	0.279014945030212	0.180071040987968	1.84102416038513	0.302529036998749	0.180172875523567	0.694396495819092	0.0847010686993599	-0.535445630550385	-0.973465621471405	0.111366532742977	0.371430635452271	0.265884548425674	0.0796167850494385	1	2002	1	9539	3.73785623908043	-0.760229535400867	Env
54	0.226354360580444	0.178414881229401	-0.0140004241839051	0.440706461668015	0.0950260758399963	1.91878747940063	0.342838972806931	0.0314467176795006	0.122466370463371	0.29631632566452	-0.422250807285309	-0.808260321617126	-0.526335775852203	-0.170784920454025	0.27238193154335	-0.0142317172139883	1	2002	1	6598	3.62412550393492	-1.65524989366531	Env
55	0.198604539036751	0.227572649717331	0.0621359013020992	0.210962578654289	0.185511603951454	1.10947513580322	0.143759489059448	0.0185160674154758	0.174748599529266	0.44293737411499	-0.323181718587875	0.467266023159027	-0.0444941781461239	-0.993380069732666	0.274869382381439	0.135611608624458	1	2002	1	6976	2.90983554720879	-0.618920560926199	Env
56	0.00188606337178499	0.31232538819313	0.0101048881188035	0.347199559211731	0.122796878218651	0.817970812320709	0.106566034257412	0.020692452788353	0.170044422149658	0.209229052066803	0.051633708178997	0.495486676692963	-0.658348202705383	-0.655114650726318	0.392382323741913	0.299961507320404	1	2002	1	9012	2.41877705801744	-0.373960144817829	Env
57	0.575447499752045	0.0251520685851574	0.0565863251686096	-0.0567131675779819	0.236297696828842	1.29305934906006	0.0629364624619484	0.165549486875534	0.0215144939720631	0.0170962885022163	0.176608100533485	0.391556888818741	-0.551480948925018	-0.659148633480072	0.270952820777893	0.130595833063126	1	2002	1	9037	2.52752233669162	-0.371511772274971	Env
58	0.236768543720245	0.445989042520523	0.0221348647028208	0.781395852565765	0.419886410236359	1.24850380420685	0.178728401660919	0.232210665941238	0.407638043165207	0.153580188751221	-0.88074803352356	-1.09221160411835	-0.731445372104645	-0.229511708021164	0.276472479104996	0.125873684883118	1	2002	1	8524	4.25270950235426	-2.65744423866272	Env
59	0.0847111940383911	-0.0219130031764507	0.0648813396692276	0.425327479839325	0.15346947312355	1.55945539474487	0.122418746352196	0.227351680397987	0.505125045776367	0.153461009263992	0.343824714422226	-1.38650417327881	0.472784638404846	0.00264711654745042	0.601734757423401	0.197053879499435	1	2002	1	9532	3.47134223952889	0.0344870535191149	Env
60	-0.0415594466030598	-0.207450598478317	0.0847142264246941	0.281118541955948	0.266848176717758	1.63716793060303	0.205542117357254	0.162474498152733	0.354285359382629	0.212002366781235	-0.359005570411682	-0.989758610725403	0.22189174592495	0.272925287485123	0.19801276922226	0.084509439766407	1	2002	1	9557	3.03965261206031	-0.655934378504753	Env
61	0.11259513348341	-0.163539186120033	0.116677388548851	0.348559588193893	0.494678437709808	0.739816606044769	0.0677898749709129	-0.0447999015450478	0.469312012195587	-0.0784894227981567	0.587035059928894	0.575067281723022	0.0233494695276022	0.0270108636468649	0.799421906471252	0.25731435418129	1	2002	1	9642	2.31991488486528	2.01188458129764	Env
62	-0.0167144015431404	0.0253929048776627	0.361274480819702	0.169508174061775	0.40097314119339	1.64428079128265	0.282634139060974	0.200732186436653	0.454767554998398	0.296870410442352	-0.809692621231079	-1.16477990150452	0.0398173108696938	-0.286594539880753	0.439664959907532	0.298987120389938	1	2002	1	6376	4.11870650202036	-1.78158479183912	Env
63	-0.224175900220871	-0.0234783459454775	0.00858782231807709	0.0471294112503529	0.349543213844299	0.715625941753387	-0.0596083328127861	0.198250338435173	0.0043134531006217	0.204668834805489	0.626844823360443	0.536971211433411	-0.126164466142654	-0.778441786766052	-0.0225805304944515	0.334103435277939	1	2002	1	7507	1.5549598718062	0.236629251390696	Env
64	0.164469867944717	-0.214911311864853	0.0338831059634686	0.256317526102066	0.30396556854248	0.67280524969101	0.0821125283837318	0.274675726890564	-0.00584059860557318	-0.160914480686188	1.43532466888428	0.507819533348083	0.19706591963768	-0.821213960647583	0.363221973180771	0.456198275089264	1	2002	1	9906	1.86276145745069	1.68221813440323	Env
65	0.142984598875046	0.282870799303055	0.0378608964383602	0.365204483270645	0.158859774470329	0.727654218673706	0.119445212185383	0.0515567325055599	-0.023719534277916	-0.106779709458351	0.258554816246033	0.511842548847198	-0.0353684350848198	-0.807421267032623	0.166582301259041	0.415729880332947	1	2002	1	8583	2.17166735231876	0.0941899642348289	Env
66	-0.146644562482834	0.0474970042705536	0.0999211147427559	-0.0508334711194038	0.2196144759655	1.73496508598328	0.0651637464761734	0.858563303947449	0.296147227287292	0.237082198262215	-0.438214629888535	-0.980576455593109	-0.210461512207985	-0.145355716347694	0.297660291194916	0.210289388895035	1	2002	1	7599	3.57176551222801	-1.47694802284241	Env
67	0.676271259784698	0.00078171119093895	-0.0482735820114613	0.761807501316071	0.886871099472046	-1.12395715713501	0.364299207925797	0.0906892344355583	0.0726267546415329	0.276416003704071	-0.496927589178085	-1.10803592205048	0.278928905725479	-0.0673072189092636	0.495466738939285	0.831409096717834	1	2002	1	8601	2.78894113004208	-0.897875085473061	Env
68	0.359823137521744	-0.152892127633095	0.347743004560471	0.32207402586937	-0.0145262787118554	1.70988214015961	0.196990177035332	0.167542695999146	0.325696736574173	0.18265500664711	-0.783333718776703	-0.891522645950317	-0.105310931801796	-0.265026450157166	0.502949893474579	0.193027228116989	1	2002	1	7803	3.63801574613899	-1.5422438532114	Env
69	0.0865337178111076	0.261735528707504	0.0208296049386263	0.275655180215836	-0.033685926347971	0.703738451004028	0.180473133921623	-0.144581139087677	0.328179746866226	0.0402401760220528	-0.00165068474598229	0.474080234766006	0.135685175657272	-0.848469972610474	0.495761811733246	0.713492751121521	1	2002	1	9542	2.43261122517288	0.255406564800069	Env
70	0.238252013921738	0.39877986907959	0.0339432619512081	0.620484054088593	0.102457508444786	0.719340980052948	0.219853028655052	0.192712008953094	0.0161658804863691	0.135746031999588	0.282254993915558	0.469191521406174	-0.898452818393707	-0.544483602046967	-0.135420963168144	0.165517225861549	1	2002	1	9925	2.84325186349452	-0.826910868287086	Env
71	0.660007894039154	0.28696808218956	0.0731580480933189	0.503022134304047	0.206705212593079	1.01814961433411	-0.112525880336761	0.318376481533051	0.190994590520859	-0.151031881570816	0.124218128621578	0.404946565628052	-1.04442226886749	-0.155143722891808	0.242837950587273	0.0116815567016602	1	2002	1	6938	3.00550585240126	-0.427563346922398	Env
72	0.490770697593689	0.417020529508591	0.0735199898481369	0.214676722884178	0.125854030251503	0.844193994998932	0.369773805141449	0.266921192407608	0.195513278245926	0.117423817515373	-0.137412786483765	0.359052836894989	-0.920567631721497	-0.770242691040039	0.371762812137604	0.0877708792686462	1	2002	1	7092	3.20343893766403	-1.09740746021271	Env
73	0.337697505950928	-0.121548056602478	0.347684562206268	0.320637106895447	0.192372769117355	1.82804882526398	0.242431163787842	0.15899284183979	0.173097774386406	0.48231315612793	-0.658542811870575	-0.957034349441528	0.0408491715788841	-0.28348970413208	-0.0305401068180799	0.271611839532852	1	2002	1	7762	4.23333948850632	-1.88875780068338	Env
74	0.245167449116707	0.749103963375092	0.0547846779227257	0.686213433742523	0.207879483699799	2.03220105171204	0.292636871337891	0.1119769141078	0.182477325201035	-0.0107145803049207	-1.58116376399994	-0.895869731903076	-0.221960306167603	-0.458698451519012	0.141397789120674	0.350748896598816	1	2002	1	9854	4.9024754865095	-3.01629446446896	Env
75	0.0558391101658344	0.589290261268616	0.0636294558644295	0.261418223381042	0.477298557758331	0.742977201938629	0.220706149935722	0.204717636108398	0.069279320538044	0.235034853219986	-0.590322971343994	-1.26546490192413	0.127202659845352	-0.481082946062088	0.175176471471786	0.729497194290161	1	2002	1	7885	3.64968796446919	-2.03449168801308	Env
76	-0.0267049260437489	0.228987962007523	-0.0128898192197084	0.333525776863098	0.0348773747682571	1.66607069969177	0.197147682309151	0.138316690921783	0.926108479499817	0.0134313190355897	-0.740709960460663	-0.709309875965118	-0.101907141506672	0.0922880917787552	0.490139096975327	0.056175459176302	1	2002	1	9626	3.55504669900984	-0.969499789178371	Env
77	0.279729932546616	0.364469438791275	0.0022780355066061	0.255252659320831	0.574021339416504	0.62542188167572	0.210284933447838	0.28277862071991	0.312123090028763	0.125553339719772	-1.31106543540955	-1.07549428939819	-0.626182854175568	-0.141669645905495	0.704816102981567	0.555315911769867	1	2002	1	8515	3.5872291829437	-2.44959612190723	Env
78	0.107191979885101	0.166089862585068	0.020596893504262	0.27781143784523	0.130735009908676	1.22083878517151	0.0925244614481926	0.251788318157196	0.195590123534203	0.00513280648738146	-1.32574868202209	0.485322177410126	-0.536677300930023	-0.0122694624587893	0.292821168899536	0.405197590589523	1	2002	1	6786	2.87349726911634	-1.09655209910125	Env
79	-0.104663923382759	-0.201754927635193	0.183208033442497	0.379516750574112	0.344397217035294	1.83889710903168	0.333177983760834	0.0495449751615524	0.754056513309479	0.205900594592094	-0.85543954372406	-0.823611378669739	0.0257960520684719	0.340374290943146	0.00463036354631186	0.0676047801971436	1	2002	1	9500	3.84988510608673	-1.30825021583587	Env
80	0.137858286499977	0.585977911949158	0.0907157137989998	0.184024333953857	0.463932514190674	1.42538726329803	0.112202741205692	0.218952998518944	0.275873959064484	-0.0876702070236206	-0.674169182777405	-0.704034388065338	-0.584447622299194	-0.184053361415863	0.0144758317619562	0.583519279956818	1	2002	1	9842	3.99077479541302	-2.13222872279584	Env
81	0.0862808600068092	-0.0766820088028908	0.0524823553860188	0.27255967259407	0.368926674127579	1.43601500988007	0.223231539130211	0.198670521378517	0.294837117195129	0.252939283847809	0.175251841545105	-1.27512097358704	0.263280838727951	0.111856520175934	0.0981072261929512	0.217184722423553	1	2002	1	9672	3.32644574716687	-0.626624546945095	Env
82	-0.125585213303566	-0.351461172103882	-0.0590519420802593	0.0269088558852673	0.408279299736023	1.11289823055267	0.115726195275784	-0.225014939904213	0.522550284862518	0.038112323731184	0.498470097780228	0.492908596992493	-0.251368433237076	-0.412912219762802	0.0667171105742455	0.330450594425201	1	2002	1	9624	1.79381251707673	0.393815152347088	Env
83	0.113555990159512	-0.161958068609238	0.0774321034550667	-0.107507467269897	0.139007404446602	0.680926442146301	-0.4677454829216	0.228867188096046	0.0770395770668983	0.413213640451431	0.407423108816147	0.581376731395721	0.46282547712326	-0.800436019897461	0.296069890260696	0.222377151250839	1	2002	1	8825	1.21520847827196	0.947259187698364	Env
84	0.106952674686909	-0.11102107912302	0.0172073040157557	0.330066233873367	0.584635317325592	1.20463895797729	0.253908008337021	0.185892701148987	0.145152226090431	0.231679499149323	-0.648966312408447	-0.916578710079193	0.497189491987228	-0.354047060012817	-0.158689931035042	0.464395850896835	1	2002	1	7948	3.4135076943785	-1.58109252154827	Env
85	0.100992299616337	0.284931659698486	0.375739723443985	0.414851814508438	0.606316328048706	-0.450545519590378	0.132963940501213	0.292352497577667	0.123076163232327	0.185396924614906	-0.537794530391693	-1.36787211894989	0.602656483650208	-0.0826064050197601	0.654901027679443	0.347426861524582	1	2002	1	11239	2.41350269317627	-0.730715543031693	Env
86	0.041683379560709	-0.0526004619896412	0.0406954847276211	0.0747998952865601	0.126393780112267	0.933251321315765	-0.00645082071423531	0.542057037353516	0.141242519021034	0.0768046528100967	0.423605620861053	0.387074291706085	-0.598338305950165	-0.59699672460556	0.374376118183136	0.147876366972923	1	2002	1	6615	2.06575315445662	-0.0102789998054504	Env
87	0.0131270121783018	-0.0350820124149323	-0.0326581336557865	0.462694078683853	0.302235722541809	0.694140911102295	0.182072177529335	0.0837140083312988	0.166081368923187	0.157571390271187	0.634577393531799	0.532975554466248	-0.206855893135071	-0.83414351940155	0.403822004795074	0.321015298366547	1	2002	1	7742	2.31491182185709	0.5303755402565	Env
88	0.853309988975525	0.289735466241837	0.136092469096184	0.297002762556076	0.209568411111832	1.82053291797638	0.389173716306686	0.286125779151917	0.216354206204414	0.00212898035533726	-0.316077321767807	-0.752936720848083	-0.198831006884575	-0.0497705787420273	0.435595780611038	0.183969408273697	1	2002	1	9648	4.68399410624988	-0.882019847631454	Env
89	0.0708640143275261	0.513388633728027	-0.0755638852715492	0.701956450939178	0.128574401140213	0.12109050154686	0.166806653141975	0.176389783620834	0.270924627780914	0.063451275229454	-0.437246054410934	0.51112824678421	-0.442046850919724	-0.670182585716248	0.775932312011719	0.559986472129822	1	2002	1	9116	2.69786892831326	-0.262414932250977	Env
90	0.264435082674026	0.494212210178375	0.0434797443449497	0.337881863117218	0.123981349170208	0.841309666633606	0.212421625852585	0.311257839202881	0.332821577787399	-0.0310748536139727	-0.225757941603661	0.384438902139664	-0.49061706662178	-0.79283595085144	0.264988899230957	0.637298941612244	1	2002	1	10148	3.56802504695952	-0.859783157706261	Env
91	0.099099189043045	0.186963483691216	-0.205899968743324	0.344267278909683	0.499890774488449	0.668280422687531	0.240925341844559	-0.00580176385119557	0.13192954659462	0.203123733401299	1.30802845954895	0.65172678232193	-0.0192057974636555	-0.851895928382874	0.257542461156845	0.676384925842285	1	2002	1	7738	2.83916296390817	1.3461959771812	Env
92	-0.0308110322803259	0.146241381764412	0.0179223269224167	0.255097061395645	0.145361140370369	1.065110206604	0.305913954973221	0.292272716760635	0.103370159864426	0.127131521701813	-0.656123757362366	0.475999534130096	-0.141071125864983	-0.408802002668381	0.135979220271111	0.515643835067749	1	2002	1	7840	2.94325327314436	-0.594018131494522	Env
93	-0.0399865098297596	-0.0741154551506042	0.0849729105830193	0.273782283067703	0.325335562229156	1.34262931346893	0.282551050186157	0.241748988628387	0.252598792314529	0.165321007370949	-0.332009553909302	-1.19783711433411	0.031201284378767	-0.444413334131241	-0.019474171102047	0.432389825582504	1	2002	1	7597	3.28722776845098	-1.96253288909793	Env
94	0.47601991891861	0.261352330446243	0.111222721636295	0.266198992729187	0.164176762104034	1.69768035411835	0.212798833847046	0.295702785253525	0.183029890060425	-0.0517987124621868	-0.267904728651047	-0.9332115650177	-0.78378963470459	-0.239442512392998	0.401259124279022	0.223338469862938	1	2002	1	8943	3.83972234651446	-1.82308931648731	Env
95	0.066850371658802	0.152611166238785	0.0264941062778234	0.155044838786125	0.335665792226791	0.884199917316437	0.125069111585617	0.271190404891968	0.087097205221653	0.155143439769745	0.319051951169968	-1.24447977542877	0.433641821146011	-0.254332721233368	0.455524832010269	0.464751780033112	1	2002	1	8377	2.72411813400686	-0.290593892335892	Env
96	0.0947613343596458	2.36314582824707	0.0339563824236393	0.544139504432678	0.0611908435821533	0.467860192060471	0.0414076894521713	0.101409703493118	-0.120397113263607	0.11233327537775	-0.588299751281738	-0.995015919208527	-0.650506377220154	-0.362064719200134	0.555997550487518	0.612704694271088	1	2002	1	9436	4.31251233443618	-2.03988921642303	Env
97	0.272045373916626	0.256373077630997	0.0327076725661755	0.305253773927689	0.173465117812157	1.18833720684052	0.0705865919589996	0.239129588007927	0.450764358043671	0.152135148644447	-0.407143920660019	0.48646268248558	-0.22758623957634	-0.436821818351746	0.0903045013546944	0.00705952662974596	1	2002	1	9010	3.14785743597895	-0.494784794747829	Env
98	0.138344570994377	0.0776709616184235	0.222853273153305	0.444167345762253	0.411388337612152	0.895871102809906	0.251743137836456	0.239780470728874	0.278477668762207	0.282557994127274	-1.31697988510132	0.473098814487457	0.446883320808411	-0.699224352836609	-0.263348668813705	0.445436239242554	1	2002	1	7739	3.68829110264778	-1.35957077145576	Env
99	0.114194646477699	0.154526099562645	0.0198133531957865	0.18449655175209	0.596405982971191	0.488230556249619	0.158619090914726	0.0946857184171677	-0.0266898218542337	0.233158230781555	0.440274447202682	-0.95814573764801	-0.347642958164215	-0.292816549539566	0.638401448726654	0.518085896968842	1	2002	1	8327	2.53552630543709	-0.519929349422455	Env
100	0.137459605932236	0.837080180644989	0.0807392671704292	0.226613417267799	0.354017347097397	1.41913986206055	-0.0512202531099319	0.463299483060837	0.289187282323837	0.259577363729477	-0.654643774032593	-1.14005756378174	-0.430448800325394	-0.85093879699707	0.171323746442795	0.745853960514069	1	2002	1	6391	4.76174751669168	-2.904765188694	Env
101	0.138575315475464	-0.28023886680603	-0.0969794169068336	0.131600573658943	0.245050370693207	0.694935142993927	0.0238070953637362	0.195212483406067	0.0421895869076252	0.191517680883408	2.05172419548035	0.484984934329987	-0.345429360866547	-0.101866573095322	0.350231528282166	0.345372706651688	1	2002	1	6468	1.6310426723212	2.43964472413063	Mob
102	0.0773242861032486	0.181737288832664	0.118780434131622	0.335075229406357	0.120517648756504	1.91497683525085	0.363180786371231	0.353271096944809	0.153518229722977	0.171588316559792	-0.750602900981903	-1.14791917800903	0.0302490908652544	-0.203716173768044	0.305347740650177	0.21512097120285	1	2002	1	7828	4.00509112328291	-1.76664142124355	Env
103	0.290127813816071	-0.00122909108176827	0.133591115474701	0.445609748363495	0.501079738140106	0.44929763674736	0.1577457934618	0.517249524593353	0.185062497854233	0.135475963354111	0.403949677944183	-1.01256716251373	0.0197236426174641	-0.225487604737282	0.438668757677078	0.285304188728333	1	2002	1	7872	3.09931492945179	-0.375712689012289	Env
104	0.39740401506424	0.188983306288719	0.0211755335330963	0.308575510978699	0.0341010503470898	0.692327558994293	0.160077780485153	0.5415198802948	0.138025939464569	-0.0936993286013603	0.370594501495361	0.431133151054382	-0.344528526067734	-0.6184401512146	0.398276597261429	0.63668954372406	1	2002	1	9501	3.02518079057336	0.237035572528839	Env
105	-0.0189948491752148	0.188533574342728	-0.101453587412834	0.338621437549591	0.0412230417132378	0.978141069412231	0.358758449554443	0.263925582170486	0.159350171685219	0.000514219980686903	-0.237108647823334	0.44503927230835	-0.296885699033737	-0.563945531845093	0.280619829893112	0.192539840936661	1	2002	1	9709	2.40115895075724	-0.372280776500702	Env
106	0.096473902463913	0.206573992967606	-0.0408608876168728	0.246859028935432	0.102443799376488	1.41412746906281	0.266946375370026	-0.056538425385952	0.708429098129272	-0.0871518850326538	-0.68251621723175	-0.760839641094208	-0.0932759046554565	-0.0572550743818283	0.680210411548615	0.211316242814064	1	2002	1	9534	3.06861871108413	-0.913676425814629	Env
107	0.00950084906071424	-0.0512869916856289	0.142006114125252	0.348912596702576	0.260171055793762	1.67905724048615	0.291357755661011	0.199173927307129	0.510859668254852	0.227652534842491	-0.468683868646622	-1.15392971038818	0.098500557243824	0.284636557102203	0.412047922611237	0.000345308857504278	1	2002	1	9623	3.61775005940581	-0.827428542077541	Env
108	-0.223506823182106	0.197410523891449	0.100859269499779	0.387404829263687	0.159115225076675	1.50053656101227	0.334672152996063	0.421393603086472	0.206833809614182	0.215594977140427	-0.509965837001801	-1.05932486057281	0.210027486085892	-0.34718120098114	-0.10940196365118	0.239198625087738	1	2002	1	7596	3.53951275348663	-1.81584637612104	Env
109	0.101660035550594	0.33009734749794	0.127830594778061	0.199520781636238	-0.0694494098424911	0.625453233718872	0.190364569425583	0.071367159485817	-0.18981297314167	0.0632730945944786	1.51264953613281	0.528981983661652	-0.13388754427433	-0.906217813491821	1.05097699165344	0.238987192511559	1	2002	1	9023	1.68929162621498	2.05250315368176	Mob
110	0.229757726192474	0.186847120523453	-0.00388737139292061	0.366506487131119	0.194179430603981	0.0436920784413815	0.0542256757616997	-0.014050449244678	0.236755952239037	0.17228852212429	1.31041407585144	0.600335538387299	-0.519265651702881	-0.345054745674133	0.338762015104294	0.212226822972298	1	2002	1	11333	1.67854199535213	1.38519123196602	Env
111	0.0578578971326351	-0.164874345064163	0.259031414985657	0.109282605350018	0.316099643707275	1.11311149597168	0.0129535011947155	-0.0757591649889946	0.0639292225241661	0.212791964411736	0.0846906304359436	0.546696841716766	0.0117350211367011	-0.25492799282074	0.334208428859711	0.440730392932892	1	2002	1	6403	2.34515462815762	0.722402929328382	Env
112	0.150317668914795	0.379356265068054	0.086005225777626	0.466949492692947	0.145571038126945	1.36054134368896	0.233066782355309	0.494688630104065	0.204580619931221	0.278913587331772	-0.449728488922119	-1.06932938098907	-0.153440147638321	-0.66614693403244	0.0929671376943588	0.331362307071686	1	2002	1	7427	4.13135296106339	-2.2456778138876	Env
113	0.594580709934235	0.017707247287035	0.0677381455898285	0.00264779920689762	0.558542847633362	-0.929855287075043	0.249950528144836	0.183051407337189	0.643268644809723	0.400214195251465	-0.927524745464325	-1.56346666812897	0.846086263656616	-0.0668474137783051	0.692544519901276	0.975728690624237	1	2002	1	11238	2.76357492874376	-1.01920804381371	Env
114	0.281110018491745	0.352724850177765	0.29583877325058	0.659807860851288	0.030040442943573	0.484159648418427	0.161190539598465	0.305177539587021	0.490813136100769	0.200318202376366	-0.799651801586151	-1.26623809337616	-0.292175114154816	-0.0190140958875418	0.497341454029083	0.589359045028687	1	2002	1	11090	3.85054005682468	-1.87973765097558	Env
115	0.374081969261169	0.313403815031052	0.0737711191177368	0.342319130897522	0.0827016532421112	0.944230616092682	0.218257308006287	0.204317465424538	0.168880045413971	-0.0969860330224037	-0.439704895019531	0.4066441655159	-0.331782191991806	-0.68994414806366	0.634800016880035	0.22273476421833	1	2002	1	6965	2.84771185368299	-0.419987052679062	Env
116	0.0030929995700717	0.38939568400383	0.0488361455500126	0.417926877737045	0.130227580666542	1.05784893035889	0.207816541194916	0.0883274972438812	0.0857074186205864	0.212109327316284	-0.442245155572891	0.470664292573929	-0.988908469676971	-0.636151194572449	0.0562244728207588	0.576600611209869	1	2002	1	9721	3.21788961347193	-1.54041605442762	Env
117	-0.00252724741585553	0.0456059873104095	0.0650652423501015	0.22172899544239	0.124382302165031	0.804499804973602	-0.0608883611857891	0.29359170794487	0.105475164949894	0.351720809936523	0.998834609985352	0.604185819625854	0.270922631025314	-0.0879494920372963	0.1691734790802	0.445597380399704	1	2002	1	7772	2.39425178687088	1.95516704767942	Env
118	0.127072289586067	-0.274604439735413	-0.0732801482081413	0.362159729003906	0.422959744930267	1.67690563201904	0.228589177131653	0.118860892951488	0.638414800167084	0.176905155181885	-0.395749747753143	-1.15685188770294	0.341905027627945	0.484998166561127	0.124182529747486	0.245900243520737	1	2002	1	9519	3.64988307654858	-0.601515911519527	Env
119	0.155914574861526	0.755213558673859	0.0186737291514874	0.37560498714447	0.245913311839104	0.795739889144897	0.377879977226257	0.256523847579956	0.226437970995903	0.236442521214485	-0.274528115987778	-0.979277014732361	-0.401589423418045	0.0908734798431396	0.111971855163574	0.366641789674759	1	2002	1	6833	3.8109861575067	-1.45254921913147	Env
120	-0.0174979623407125	0.0399958677589893	-0.00504775671288371	0.338752657175064	0.326015025377274	1.88735842704773	0.294827073812485	-0.122237093746662	0.677492320537567	0.19130665063858	-0.460689097642899	-1.08046448230743	-0.0258386172354221	0.354569673538208	0.290501445531845	0.210056200623512	1	2002	1	9581	3.82102141017094	-0.921921078115702	Env
121	0.0791620537638664	0.496883660554886	0.101770542562008	0.276506096124649	0.591985106468201	0.88143914937973	0.392696917057037	0.198575526475906	0.0484307669103146	0.241995304822922	-0.188200786709785	-1.32364857196808	0.895951747894287	-0.276176124811172	-0.22532545030117	0.343740552663803	1	2002	1	8371	3.65318567678332	-1.11739918589592	Env
122	0.34207820892334	-0.205868110060692	0.0271977297961712	0.032914262264967	0.143599346280098	0.974805176258087	0.263552099466324	0.0932766795158386	0.337459862232208	0.0708928033709526	-0.364966005086899	0.500205099582672	0.0527053885161877	-0.496292024850845	0.529834866523743	0.208675339818001	1	2002	1	6927	2.2885833978653	0.221487324684858	Env
123	0.395113795995712	0.272464632987976	0.0173957794904709	0.192389458417892	0.00566757563501596	0.697864651679993	0.04612672701478	0.175207212567329	0.185244023799896	0.0213455855846405	0.184167459607124	0.489862143993378	-0.412740737199783	-0.818043649196625	0.714629948139191	0.415030032396317	1	2002	1	9019	2.42384947557002	0.157875165343285	Env
124	-0.13409312069416	0.168462559580803	-0.0254288651049137	0.152021393179893	0.184254735708237	1.06289482116699	0.140452310442924	0.121713064610958	0.461509823799133	0.137970477342606	0.474685698747635	0.570014834403992	0.304893434047699	-0.443886041641235	0.178197130560875	0.333166003227234	1	2002	1	9660	2.60292320325971	1.08390505611897	Env
125	0.119921907782555	-0.235423400998116	0.272036910057068	0.129152998328209	0.166264623403549	0.996977806091309	0.177571728825569	-0.0552845261991024	0.168497964739799	0.211160734295845	0.239031821489334	0.480159610509872	0.387987375259399	-0.651132881641388	0.2398991137743	0.197816789150238	1	2002	1	6540	2.14869353547692	0.695945039391518	Env
126	-0.0810614377260208	0.0561332739889622	-0.0263690575957298	0.227296963334084	0.13588947057724	1.15860116481781	0.1888637393713	0.206989586353302	0.925760209560394	0.0639186277985573	-0.606115102767944	0.413280189037323	-0.181809902191162	-0.0260633509606123	0.42258408665657	0.384339720010757	1	2002	1	9505	3.24036226049066	0.0218759197741747	Env
127	0.775611877441406	0.00329820951446891	0.0662336722016335	0.216343432664871	0.15078966319561	1.27518284320831	0.205576673150063	0.241118624806404	-0.242342725396156	0.168900936841965	0.0856177657842636	-1.11515188217163	-0.282422810792923	-0.331099301576614	0.70387852191925	0.268769890069962	1	2002	1	10085	3.12948309769854	-0.939177706837654	Env
128	0.410640358924866	0.086154393851757	0.0353700965642929	0.159713864326477	0.072486937046051	0.974014043807983	0.20701938867569	0.786997139453888	0.348934352397919	-0.0271342527121305	-0.431190341711044	0.337339073419571	-0.537193179130554	-0.667064368724823	0.288841605186462	0.283717453479767	1	2002	1	9029	3.33791377581656	-1.00926721096039	Env
129	0.261161148548126	0.79273134469986	0.355494856834412	0.274713307619095	-0.0456198528409004	1.04419243335724	0.110743187367916	0.300082713365555	0.133031278848648	0.286063700914383	-0.637998998165131	-1.12337970733643	0.878149628639221	-0.455605417490005	-0.296579360961914	0.42562261223793	1	2002	1	9422	3.93821673095226	-1.63541385531425	Env
130	0.0367423221468925	0.346074849367142	0.0713876932859421	0.0367561988532543	0.16513891518116	1.47547125816345	0.190695315599442	0.264678925275803	0.178064003586769	0.418824821710587	-0.305796951055527	-1.44610571861267	0.671163976192474	0.233293086290359	0.368064761161804	0.171262085437775	1	2002	1	9489	3.35509638860822	-0.47938084602356	Env
131	0.805453956127167	0.12572580575943	0.0533444285392761	0.200701534748077	-0.0610032267868519	0.849835872650146	0.187342748045921	0.774505972862244	0.134012147784233	0.058478306978941	-0.489566475152969	0.361221760511398	-0.293065786361694	-0.7138991355896	0.142800688743591	0.0959519147872925	1	2002	1	9079	3.22434946149588	-0.992508947849274	Env
132	0.129750639200211	-0.0826434791088104	0.0758046209812164	-0.0871920734643936	0.047200795263052	1.1247843503952	0.0661173611879349	0.212355628609657	0.221920877695084	0.269197523593903	0.526472568511963	-1.24992775917053	0.628219306468964	-0.33364337682724	0.102486066520214	0.33630582690239	1	2002	1	8724	2.31360207125545	-0.326393194496632	Env
133	0.325823843479156	-0.290992021560669	0.122234709560871	0.383212715387344	0.207133650779724	1.74585890769958	0.403932988643646	0.0990544855594635	0.23315355181694	0.247802168130875	-0.258366167545319	-0.897560179233551	0.0683136060833931	-0.209356561303139	0.518261790275574	0.225260078907013	1	2002	1	11837	3.70247507840395	-0.778707511723042	Env
134	0.264461666345596	-0.115709990262985	0.0627697706222534	-0.0525761507451534	-0.013452984392643	1.97541987895966	0.00150524987839162	1.15496432781219	-0.130307137966156	0.159528747200966	-0.566190958023071	-0.95318615436554	1.53390085697174	-0.41615304350853	-0.389481425285339	0.204075157642365	1	2002	1	9209	3.51067853509448	-0.791110724210739	Env
135	0.39571288228035	-0.182574093341827	0.045335441827774	0.354950219392776	0.0836148336529732	1.32285022735596	0.353578954935074	0.351854383945465	0.19490210711956	0.104319326579571	-0.528425097465515	0.450036108493805	-0.658755898475647	-0.807906329631805	0.387170135974884	0.478219985961914	1	2002	1	11808	3.50276426970959	-1.15788108110428	Env
136	0.184428483247757	0.446259707212448	-0.0314097553491592	0.569606900215149	0.57376629114151	0.628259599208832	0.208096414804459	0.392090260982513	0.184946462512016	0.139454230666161	-0.771221697330475	-0.942380130290985	0.764380514621735	-0.705162882804871	0.0299333073198795	0.66104120016098	1	2002	1	7437	3.95653979480267	-1.62445088848472	Env
137	0.0336043797433376	0.307838618755341	0.0453213453292847	0.126920521259308	-0.285753816366196	0.706347286701202	0.0607507899403572	1.02249097824097	0.0911325141787529	0.0384290739893913	0.12578359246254	0.456666827201843	-0.450356096029282	-0.785946190357208	0.12380563467741	0.363215506076813	1	2002	1	6390	2.51029719784856	-0.530046232044697	Env
138	0.27240389585495	0.725754022598267	0.0427629873156548	0.288774579763412	0.127789616584778	0.8015176653862	0.202896565198898	0.00117680488619953	0.261977046728134	0.163375034928322	-0.486713021993637	0.407143712043762	-0.432519048452377	-0.412041336297989	0.661491990089417	0.199089154601097	1	2002	1	9702	3.08751737384591	-0.262637704610825	Env
139	0.483289033174515	-0.194236218929291	0.0327774286270142	-0.227185562252998	0.260196566581726	0.841944098472595	0.265365779399872	0.0878696218132973	0.587205708026886	0.306637614965439	0.495872259140015	0.477755308151245	-0.0119619956240058	-0.684231638908386	-0.206136211752892	0.205887138843536	1	2002	1	6697	2.64975120872259	0.0712977210059762	Env
140	0.539843797683716	0.341181933879852	0.0769107341766357	0.341108411550522	0.116041801869869	1.0681072473526	0.0223148334771395	0.255442142486572	0.171433985233307	0.12021841853857	0.575840353965759	0.429993331432343	-1.31805312633514	-0.610590100288391	-0.0768379718065262	0.323702991008759	1	2002	1	6788	3.37630629725754	-0.99964751303196	Env
141	-0.090395912528038	-0.42705836892128	-0.0203670039772987	0.140005573630333	0.211937174201012	1.00967001914978	0.255656898021698	-0.109337612986565	0.622675240039825	0.197955697774887	0.260054409503937	0.503989636898041	0.0636834874749184	-0.355488479137421	0.0850163847208023	0.382214456796646	1	2002	1	9493	2.172956161201	0.557255439460278	Env
142	0.095132976770401	0.329746395349503	0.053452767431736	0.326675593852997	-0.148482173681259	0.833722591400146	0.168112277984619	-0.0152358561754227	0.0589014440774918	-0.00695451721549034	0.173892617225647	0.513146877288818	-0.00750055909156799	-0.716086685657501	0.185340508818626	0.446830838918686	1	2002	1	11659	2.14190233871341	0.148792758584023	Env
143	-0.0449399054050446	-0.219636008143425	0.152786374092102	0.29719153046608	0.203819051384926	0.782507956027985	0.167847484350204	-0.0256471876055002	-0.0318469628691673	0.167896047234535	1.70507264137268	0.639552175998688	0.848782420158386	-0.235363319516182	0.016924787312746	0.185543164610863	1	2002	1	7829	1.63552154414356	2.97496870532632	Mob
144	0.159590497612953	0.0124903256073594	-0.00969384144991636	0.53100597858429	0.446956366300583	1.04235327243805	0.260496616363525	0.185796663165092	0.192167565226555	0.260550886392593	0.335119366645813	0.497897505760193	-0.0361505746841431	-1.49035823345184	-0.377883970737457	0.669242858886719	1	2002	1	7671	3.7509571891278	-1.07137590646744	Env
145	0.136906862258911	0.195745036005974	0.0349652580916882	0.607036709785461	0.759219706058502	-0.674147725105286	0.0765652656555176	0.136815771460533	0.0459268055856228	0.252470910549164	1.2812727689743	-1.61050260066986	0.667732059955597	-0.499680787324905	0.075004518032074	0.675478339195251	1	2002	1	8695	2.24698293954134	-0.0861740410327911	Env
146	0.251820057630539	0.0544333606958389	0.0770978406071663	0.257069170475006	0.123911425471306	1.43011963367462	0.082649752497673	0.374364137649536	0.18169492483139	-0.00629950221627951	0.523451566696167	-1.11512565612793	0.0968659743666649	-0.589389383792877	0.406112253665924	0.346008092164993	1	2002	1	10048	3.17286889348179	-0.678085245192051	Env
147	0.105442680418491	-0.208663821220398	0.110171586275101	0.252732366323471	0.049371387809515	1.12869071960449	-0.0700784549117088	0.2079027146101	0.335906565189362	0.350533336400986	-0.189557507634163	-0.729124367237091	0.276858657598495	-0.419980525970459	0.337374866008759	0.135880529880524	1	2002	1	8736	2.39788961037993	-0.724428877234459	Env
148	0.359898000955582	0.155894339084625	0.0306764300912619	0.340227216482162	-0.0299580860882998	0.824323892593384	0.208047032356262	0.487737327814102	0.133868902921677	-0.0802475735545158	0.187657728791237	0.466981530189514	-0.499464362859726	-0.643409550189972	0.524432063102722	0.518506109714508	1	2002	1	8963	2.94897359237075	0.0361974090337753	Env
149	0.334788113832474	0.620526850223541	0.0424956753849983	0.222934424877167	-0.0335216820240021	0.5155189037323	0.17634716629982	0.176869094371796	0.235539048910141	0.0459503792226315	0.0401331335306168	0.41600090265274	-0.96185576915741	-0.474188357591629	0.767098844051361	0.49353763461113	1	2002	1	9714	2.830985609442	-0.21281124651432	Env
150	-0.112707167863846	0.0614603497087955	-0.0049181031063199	-0.109717711806297	-0.152684569358826	0.55283921957016	0.100210443139076	0.0160886719822884	0.000847078918013722	0.0274370461702347	0.498640269041061	0.453972727060318	-0.0308620370924473	-0.835216462612152	0.264859944581985	0.662400484085083	1	2002	1	7937	1.04125574143836	0.351394440978765	Env
151	-0.184766098856926	-0.315805464982986	-0.0153629817068577	0.158827543258667	0.33221110701561	1.01622211933136	0.110815308988094	0.280574440956116	0.0842123031616211	0.160884350538254	0.193834453821182	0.376514971256256	-0.722215116024017	-0.482569634914398	0.547529339790344	0.395347207784653	1	2002	1	11627	2.0231598354876	-0.0869059860706329	Env
152	0.36011216044426	0.243627309799194	0.0163820013403893	-0.0251254662871361	-0.0172878578305244	2.12748765945435	0.273093849420547	1.13682901859283	0.676266849040985	0.0590453185141087	-0.465435236692429	-0.326775848865509	1.27503955364227	-0.145157650113106	0.0897548347711563	0.231003284454346	1	2002	1	9549	5.08143412694335	0.427425652742386	Env
153	0.190659806132317	-0.194342985749245	0.0649954527616501	0.209305703639984	0.0274360477924347	0.992585003376007	0.195855587720871	0.533293008804321	0.411388367414474	-0.0273858308792114	-0.521031081676483	0.381765425205231	-0.339224815368652	-0.278897345066071	0.144411712884903	0.425546139478683	1	2002	1	6853	2.82933630049229	-0.612976104021072	Env
154	0.475975871086121	0.380092024803162	0.0159655902534723	0.230154246091843	0.293864995241165	1.09901165962219	0.0964140072464943	0.132511407136917	0.360131114721298	0.188330247998238	0.128041192889214	0.395645886659622	-0.691915273666382	-0.36359167098999	0.183646216988564	0.0237594377249479	1	2002	1	7530	3.29621060192585	-0.348173648118973	Env
155	-0.0512696951627731	-0.121769994497299	0.101684868335724	0.299239188432693	0.218722462654114	1.30984604358673	0.308428108692169	0.532401323318481	0.0477201454341412	0.231955662369728	-0.69970166683197	-1.09634387493134	0.82543408870697	-0.213419988751411	-0.10436425358057	0.32446300983429	1	2002	1	7613	3.201421122998	-1.28839569538832	Env
156	0.184219643473625	0.159751787781715	0.00651316903531551	-0.164997130632401	0.154967710375786	0.947202980518341	0.0553778000175953	-0.0766764953732491	0.360339462757111	0.113310948014259	0.428411841392517	0.426087528467178	-0.265529781579971	-0.313664942979813	-0.0649472400546074	0.135877802968025	1	2002	1	7545	1.87588767893612	0.210357405245304	Env
157	0.0108009241521358	0.0179218389093876	0.00712950574234128	0.423815995454788	0.375051885843277	1.42414784431458	0.488602340221405	0.181227654218674	0.438816159963608	0.229418784379959	-0.67323237657547	-0.869722127914429	0.167764455080032	0.334632754325867	0.336246430873871	0.310235053300858	1	2002	1	9503	3.90716798650101	-0.704310864210129	Env
158	0.150792211294174	0.23378948867321	0.268000394105911	0.384083271026611	0.529258489608765	0.573329746723175	0.30542579293251	0.167047217488289	0.168561160564423	0.183575600385666	-0.200485557317734	0.559691727161407	0.0381223745644093	-1.02470898628235	-0.253231436014175	0.690209031105042	1	2002	1	7724	3.65407240390778	-0.880611877888441	Env
159	0.156505167484283	0.41172194480896	0.1169738098979	0.388305753469467	0.112984031438828	1.25999367237091	0.266311526298523	0.250913858413696	0.227450802922249	0.103984624147415	0.693429112434387	-1.14262318611145	-0.379080682992935	-0.516314506530762	0.32371661067009	-0.00499701779335737	1	2002	1	7231	3.29014817345887	-1.02087265253067	Env
160	-0.00272889621555805	0.56210869550705	0.148790121078491	0.502289891242981	0.031408429145813	0.789272427558899	0.338744789361954	0.307055205106735	0.198140218853951	0.184241682291031	0.720181167125702	-1.47452437877655	0.696704208850861	-0.586969792842865	-0.0468035638332367	0.46073454618454	1	2002	1	7838	3.52005711011589	-0.691412359476089	Env
161	0.106142595410347	0.614640414714813	0.14756840467453	0.779739260673523	-0.0100576328113675	0.232881665229797	0.0558890029788017	0.336590975522995	0.227434098720551	0.248930528759956	-0.65352463722229	0.445075362920761	-0.623385190963745	-0.695595026016235	0.79032951593399	0.384384363889694	1	2002	1	9204	3.12414367776364	-0.737099975347519	Env
162	0.227158918976784	0.251877158880234	-0.0134047893807292	-0.0263192690908909	0.286681830883026	0.692424297332764	0.240892946720123	0.0676390677690506	0.0875944122672081	0.154706865549088	0.114999681711197	0.508851230144501	-0.109515950083733	-1.18882632255554	0.322143614292145	0.557072281837463	1	2002	1	7142	2.52632372174412	-0.352347746491432	Env
163	0.061140451580286	0.136939629912376	0.0657819733023643	0.345616489648819	0.164131551980972	1.77121806144714	0.318653166294098	0.334211230278015	0.195249378681183	0.327110350131989	-0.51556921005249	-0.734199404716492	-0.502715647220612	-0.630653440952301	0.141442343592644	0.243964046239853	1	2002	1	11763	3.9640163294971	-2.24169535934925	Env
164	0.0937126204371452	0.0480737760663033	0.0260209869593382	0.178290039300919	0.334331095218658	1.82880079746246	0.329582273960114	0.243176758289337	0.815773725509644	0.16752453148365	-0.373903840780258	-1.03985774517059	0.233235105872154	0.422767221927643	0.224356442689896	0.00710071157664061	1	2002	1	9617	4.07238731626421	-0.533402815461159	Env
165	0.425694525241852	0.366029262542725	0.0143941678106785	1.02932167053223	0.617434918880463	-0.400776594877243	0.323458105325699	0.390115797519684	0.105443991720676	0.0927110686898232	-0.759723484516144	-1.22031104564667	0.0903739482164383	-0.177592128515244	0.761790871620178	0.885520160198212	1	2002	1	8420	3.84934707358479	-1.30546183884144	Env
166	0.0607362054288387	0.0712730139493942	0.315997093915939	0.351631581783295	0.462814420461655	0.898408055305481	0.0750673115253448	0.170800730586052	0.203936874866486	0.234118476510048	-0.0267972480505705	0.466176241636276	-0.164113461971283	-0.420641213655472	0.512797117233276	0.0912694931030273	1	2002	1	7849	2.93605325743556	0.367421435192227	Env
167	0.521528780460358	0.202470690011978	-0.019135657697916	0.55661004781723	0.743724763393402	-0.79709666967392	0.247092306613922	0.256596118211746	0.132544443011284	0.165734082460403	-0.856259703636169	0.518175542354584	-0.127756521105766	-0.222649097442627	0.265062540769577	0.633524477481842	1	2002	1	8214	2.64359338209033	-0.423427239060402	Env
168	-0.0798232331871986	0.336779952049255	0.0195041410624981	0.353854864835739	0.168244108557701	1.21182990074158	0.0623027607798576	0.162893056869507	0.437206357717514	0.106141231954098	-0.262753874063492	0.497119933366776	-0.346361428499222	-0.626402258872986	0.401636064052582	0.240841761231422	1	2002	1	8983	3.01977490261197	-0.336761564016342	Env
169	0.206042543053627	0.590158104896545	0.0296600814908743	0.662300288677216	0.477227628231049	0.555875718593597	0.34929946064949	0.126018822193146	0.0991508886218071	0.121932938694954	-0.865790665149689	-1.04063677787781	-0.219534441828728	-0.589835524559021	0.114010237157345	1.03472924232483	1	2002	1	7360	4.25239571742713	-2.6017871722579	Env
170	0.0305210631340742	0.0852573961019516	0.0436080731451511	0.39723002910614	0.223411127924919	1.22726094722748	0.338248759508133	0.225972577929497	0.167796477675438	0.180140376091003	-0.578763961791992	0.401900202035904	0.0494941435754299	-0.47545850276947	0.220484644174576	0.121974401175976	1	2002	1	6637	3.04142122901976	-0.382343474775553	Env
171	0.424736380577087	-0.116943061351776	0.0323984995484352	0.176305755972862	-0.0880365073680878	1.46737885475159	0.320775508880615	0.650500535964966	0.339853972196579	0.073264554142952	-0.431903630495071	-0.911485254764557	-0.477969348430634	-0.308389395475388	-0.0968387126922607	0.209310188889503	1	2002	1	7824	3.48954468220472	-2.22658634185791	Env
172	0.017020907253027	0.13569912314415	0.0858932062983513	0.321258425712585	0.101795732975006	0.924490809440613	0.393668502569199	0.272261291742325	0.46488755941391	0.206738412380219	-0.402655243873596	-0.765039920806885	-0.114559434354305	-0.0353949144482613	0.558569669723511	0.288057297468185	1	2002	1	9619	3.21177126839757	-0.759079843759537	Env
173	0.47466117143631	0.216819778084755	0.00385744497179985	0.333357930183411	0.551723301410675	-0.499370008707047	0.261615514755249	0.314970821142197	0.233941078186035	0.178807631134987	-0.386066019535065	0.437997549772263	-0.79483163356781	-0.353611677885056	0.252878069877625	0.526813864707947	1	2002	1	8473	2.59719852730632	-0.843633711338043	Env
174	-0.139899119734764	-0.166894242167473	-0.207430735230446	-0.128641083836555	-0.114000491797924	0.694040656089783	-0.0570920519530773	0.549821138381958	0.247332170605659	0.189241841435432	0.489558815956116	0.554868102073669	0.511468946933746	-0.626573741436005	0.835702300071716	0.230873495340347	1	2002	1	7609	1.09735157713294	1.76502442359924	Mob
175	0.123451545834541	-0.0824209302663803	-0.00260017113760114	0.523177087306976	0.45664393901825	0.533286213874817	0.263076663017273	0.303826332092285	0.230875134468079	0.0907031372189522	0.290325552225113	0.50782185792923	-0.451558262109756	-0.758297920227051	0.780450880527496	0.407398104667664	1	2002	1	7678	2.84741705609486	0.368742108345032	Env
176	0.15984334051609	0.411255806684494	0.0606891550123692	0.475619822740555	0.0199511870741844	0.82412177324295	0.160013511776924	0.196215748786926	0.262242764234543	-0.0454031638801098	-0.781735599040985	0.439930498600006	-0.477523595094681	-0.376799315214157	0.360400497913361	0.239090546965599	1	2002	1	6854	2.76364049315453	-0.835727512836456	Env
177	0.956798374652863	0.195051461458206	0.0516792349517345	0.106805920600891	-0.0503926873207092	0.731483101844788	0.160454794764519	0.562122464179993	0.392670422792435	0.097639761865139	-0.761762022972107	0.401424288749695	-0.163205981254578	-0.563107848167419	0.636228203773499	0.317935049533844	1	2002	1	8932	3.5222478993237	-0.450423359870911	Env
178	0.191597491502762	0.231983974575996	0.0162481814622879	0.285129398107529	0.359383791685104	0.969002366065979	0.272956252098083	0.0907698571681976	0.202927142381668	0.132044538855553	-0.691024601459503	-0.816396951675415	-0.38792473077774	-0.257235676050186	0.498563140630722	0.651053965091705	1	2002	1	8479	3.40309695899487	-1.65401881933212	Env
179	-0.0766426548361778	-0.401103019714355	0.31348317861557	0.277500569820404	0.246015936136246	0.955780267715454	-0.0379195474088192	0.400317877531052	-0.0878757238388062	-0.0471487417817116	1.77335608005524	0.470949620008469	1.55134296417236	-0.849234402179718	0.520135939121246	0.298055440187454	1	2002	1	9961	1.84046358242631	3.4665502011776	Mob
180	0.146140620112419	-0.382891684770584	0.337096661329269	0.287177175283432	0.305881142616272	1.84546041488647	0.208716690540314	-0.0370416156947613	-0.126956403255463	0.274492233991623	0.50914853811264	-1.36153125762939	0.533976376056671	-0.640608608722687	0.606006562709808	0.279346317052841	1	2002	1	9919	3.13742155209184	-0.353008389472961	Env
181	0.134012460708618	-0.237838730216026	-0.204392731189728	0.233873561024666	0.0581735894083977	1.10472500324249	0.195265129208565	0.475191086530685	0.210318818688393	-0.0474161058664322	-1.06261420249939	0.596985757350922	0.292970031499863	-0.129925057291985	2.26189875602722	0.276826322078705	1	2002	1	7573	2.19873840361834	1.95931528508663	Env
182	0.0364582724869251	0.324959188699722	0.0635705217719078	0.512568175792694	0.523705363273621	0.936237037181854	0.176981806755066	0.173788085579872	0.187582015991211	0.144255787134171	0.76626455783844	0.532313883304596	-0.339577555656433	-0.122963145375252	1.06930541992188	0.288260817527771	1	2002	1	9896	3.36836707219481	1.90534316003323	Env
183	0.127618491649628	-0.166701838374138	0.081856906414032	0.381978273391724	0.147219032049179	1.90548932552338	0.291921436786652	0.197588264942169	0.900962114334106	0.178290069103241	-1.08727061748505	-0.913508415222168	-0.0261357650160789	0.362111270427704	0.136047720909119	0.239864900708199	1	2002	1	9662	4.28608697652817	-1.52875580638647	Env
184	0.0177929811179638	-0.0273742936551571	0.273394882678986	0.141679510474205	0.33449649810791	0.567542314529419	0.234027117490768	0.227833986282349	0.174293890595436	0.207020610570908	-0.305905610322952	0.447454869747162	-0.248801574110985	-0.339271664619446	0.0449597127735615	0.306174129247665	1	2002	1	6680	2.45688162744045	-0.40156426653266	Env
185	0.314800441265106	0.404149621725082	0.0523846112191677	0.388179033994675	0.0696607902646065	1.94484353065491	0.341827124357224	0.374949634075165	0.156732335686684	0.083761028945446	-0.720454514026642	-1.13818824291229	-0.128723502159119	0.0190425962209702	0.0379829257726669	0.352226555347443	1	2002	1	6859	4.48351470753551	-1.93034073710442	Env
186	0.194547906517982	0.206547111272812	0.0209348239004612	0.494636982679367	0.615745484828949	1.02991342544556	0.0773340687155724	0.269723743200302	0.268553614616394	0.211718529462814	-0.405013024806976	-0.969462931156158	-0.787681698799133	-0.200838908553123	0.325240731239319	0.521341323852539	1	2002	1	8471	3.91099701449275	-2.03775583207607	Env
187	0.223146244883537	0.33478569984436	0.0545237325131893	0.344228476285934	0.150486022233963	1.52910172939301	0.251674950122833	0.196110665798187	0.201063424348831	0.517964005470276	-0.887957096099854	-0.830468714237213	0.0458515025675297	0.317664802074432	0.533412635326385	0.214166134595871	1	2002	1	9571	4.01725108548999	-0.821496870368719	Env
188	-0.137383058667183	0.210415348410606	0.0436522029340267	0.366462171077728	0.023630678653717	0.992154955863953	0.0624004229903221	-0.0329118631780148	0.0754813849925995	0.13324536383152	0.456927806138992	0.454218745231628	0.252663135528564	-0.892245650291443	0.300171732902527	0.300479263067245	1	2002	1	7053	2.03762686997652	0.571735769510269	Env
189	0.154996439814568	0.174649104475975	0.0111000379547477	0.182670816779137	0.0680867955088615	1.72514307498932	0.314975053071976	0.0868205279111862	0.68963611125946	-0.0671929195523262	-0.281333148479462	-0.93915981054306	-0.185919031500816	-0.0332365967333317	0.357389807701111	0.261956125497818	1	2002	1	9669	3.60284116771072	-1.08225877955556	Env
190	0.183076620101929	0.611316204071045	-0.0991755053400993	0.60752671957016	0.105277568101883	0.497876971960068	-0.0454401150345802	0.26525753736496	0.259805202484131	0.272347509860992	-0.197442203760147	-1.06956899166107	0.763693988323212	-0.744240164756775	0.543074309825897	0.273773670196533	1	2002	1	9450	2.93164238333702	-0.704483062028885	Env
191	0.183340147137642	-0.20939414203167	-0.00457234494388103	0.26042315363884	0.183439791202545	2.07979345321655	0.233133286237717	0.257490634918213	0.0839757397770882	0.18250846862793	-0.590333044528961	-1.04632687568665	-0.0777155384421349	0.10073059797287	0.317435175180435	0.476925134658813	1	2002	1	6630	3.72706332243979	-1.29620968550444	Env
192	0.0896639376878738	0.0746110528707504	0.127814754843712	0.411289811134338	0.338543683290482	1.87601268291473	0.411247789859772	0.212328910827637	0.0708824098110199	0.179708793759346	-0.55701208114624	-1.0440171957016	0.617265224456787	-0.337449967861176	-0.0771033391356468	0.128171160817146	1	2002	1	7810	3.92027498781681	-1.39831735938787	Env
193	0.205764696002007	-0.168823450803757	-0.0518250018358231	0.111199915409088	0.0408363007009029	1.62140369415283	0.0259388033300638	0.271583825349808	0.327637881040573	0.237316712737083	1.68045341968536	-1.56280374526978	1.81765806674957	-0.235066965222359	-0.215414568781853	0.255330502986908	1	2002	1	8742	2.87636387906969	1.48482620716095	Env
194	0.160519391298294	0.942004919052124	0.0963792204856873	0.0079477708786726	0.20222033560276	0.591437518596649	0.170076131820679	0.495124220848083	0.291549772024155	0.18305604159832	0.256071150302887	0.5295689702034	-0.102225042879581	-1.00756323337555	0.19005075097084	0.366062998771667	1	2002	1	7907	3.50637832097709	-0.134097404778004	Env
195	0.0732577592134476	0.530371844768524	0.102112248539925	0.23264279961586	0.159230574965477	0.724716126918793	0.54367595911026	0.144896358251572	0.24428017437458	-0.0822573602199554	-0.0327209122478962	0.531174063682556	0.187478989362717	-0.709457159042358	1.72447156906128	0.338880926370621	1	2002	1	8268	3.0118074119091	1.7009465508163	Env
196	0.13040991127491	0.457168787717819	0.00856306217610836	0.491896688938141	0.589344799518585	0.791384935379028	0.175631031394005	0.188798293471336	0.216391369700432	0.263465166091919	0.997623980045319	0.587647199630737	-0.270472854375839	-0.390647679567337	0.558059871196747	0.347700268030167	1	2002	1	9963	3.66075431369245	1.48221051692963	Env
197	0.27495089173317	0.267139256000519	0.00288813444785774	0.17502298951149	0.449457973241806	0.433424025774002	0.242227599024773	0.165891513228416	0.424319446086884	0.202960073947906	-0.644241631031036	-1.08258819580078	-0.530071318149567	-0.271905124187469	0.676112294197083	0.636368870735168	1	2002	1	8587	3.27465077373199	-1.85269397497177	Env
198	0.292458951473236	0.236420288681984	0.0702131539583206	0.162707880139351	0.314038068056107	1.20329761505127	0.392006307840347	0.202796772122383	0.0220045503228903	0.0501473620533943	-0.493509560823441	0.445344895124435	-0.465036660432816	-0.791675984859467	0.43598398566246	0.371073693037033	1	2002	1	7124	3.31716464273632	-0.868893325328827	Env
199	0.591605186462402	-0.111068621277809	0.0806514769792557	0.110617183148861	-0.0572625994682312	1.2855406999588	0.296984821557999	0.00368083803914487	0.402631968259811	0.329994171857834	0.0761353448033333	-1.30430662631989	0.402504831552505	-0.659240365028381	-0.494067668914795	0.285285592079163	1	2002	1	10629	3.21866071759723	-1.97897448390722	Env
200	0.104020811617374	-0.128980219364166	0.0111407889053226	0.166541159152985	0.0392976887524128	1.25159847736359	0.0136541659012437	0.137077867984772	0.328135550022125	0.377425611019135	-0.171440556645393	0.515071332454681	-1.23785924911499	-0.0305873639881611	0.663843929767609	0.387922823429108	1	2002	1	8740	2.6878347247839	-0.260971907526255	Env
201	0.147004842758179	-0.118562079966068	0.0454009585082531	0.489264190196991	0.13049890100956	1.70254230499268	0.24032586812973	-0.0749343633651733	0.333219259977341	0.0637879222631454	-1.10042905807495	-0.876258671283722	0.190318942070007	-0.48326388001442	0.712292969226837	0.447468936443329	1	2002	1	6384	3.40601674094796	-1.55733969807625	Env
202	0.179627180099487	0.0483799614012241	0.0534175969660282	0.10347106307745	0.168299585580826	0.785039603710175	0.140188559889793	0.442077845335007	0.22347928583622	0.158714711666107	0.176254883408546	0.51439505815506	-0.664007186889648	-0.514953136444092	0.237917572259903	0.395283788442612	1	2002	1	7526	2.69797918200493	-0.250392809510231	Env
203	-0.051912110298872	-0.391262978315353	0.18450853228569	-0.12166952341795	0.184867009520531	1.3492476940155	0.280462384223938	0.543765604496002	0.00535243889316916	0.39083731174469	-0.197368413209915	0.508450746536255	-0.147296398878098	-0.414435207843781	0.160087287425995	0.311716914176941	1	2002	1	6934	2.68591327732429	-0.0905619859695435	Env
204	0.00704733282327652	0.610151946544647	0.454553991556168	0.601522982120514	0.231917515397072	0.427676141262054	0.0344929620623589	0.402472615242004	0.394295513629913	0.778424024581909	-0.0980011373758316	-1.05260169506073	-0.232196033000946	-0.516481459140778	0.302969813346863	0.230858847498894	1	2002	1	9433	4.17341387271881	-1.59631051123142	Env
205	0.235366091132164	-0.144855380058289	0.118553467094898	0.538280367851257	0.578803896903992	0.964325428009033	0.09721589833498	0.0809589549899101	0.151987552642822	0.253160923719406	-0.00529731065034866	-0.708728969097137	0.207130461931229	-0.418206006288528	-0.192012503743172	0.368468344211578	1	2002	1	8422	3.24226554483175	-1.11711432784796	Env
206	-0.0446858517825603	-0.0115998210385442	0.0063884980045259	0.327594786882401	0.550352513790131	0.871296763420105	0.274943083524704	0.636091411113739	0.320052862167358	0.215788796544075	-0.626276969909668	-0.998930811882019	-0.215385153889656	-0.187036320567131	0.195509031414986	0.492700725793839	1	2002	1	8511	3.63892376841977	-1.83212022483349	Env
207	0.225790664553642	0.116134978830814	0.0603622272610664	0.0536163114011288	-0.296858608722687	-0.0950910896062851	0.0375057458877563	-0.0595705211162567	0.254075765609741	0.0294731911271811	2.63672232627869	0.66437691450119	0.385927826166153	-0.86000669002533	0.54095196723938	0.30467364192009	1	2002	1	8545	0.630112307146192	3.36797234416008	Mob
208	0.126010596752167	-0.629201471805573	0.0522019490599632	0.569019854068756	0.27624249458313	0.978187203407288	0.00306558725424111	0.00314761861227453	-0.117744877934456	0.0522076338529587	0.871025145053864	0.563942730426788	0.321546763181686	-0.792187929153442	0.257331788539886	0.332232922315598	1	2002	1	9923	1.64536951016635	1.22165849804878	Env
209	-0.130469501018524	0.207242161035538	0.201158046722412	0.13774037361145	0.24201700091362	1.02675831317902	0.196372836828232	0.129458457231522	0.73496288061142	0.197346583008766	0.277933776378632	0.406057417392731	-0.0987809151411057	-0.349644392728806	0.190654784440994	-0.314637035131454	1	2002	1	9646	2.627950116992	0.426220670342445	Env
210	0.0485821850597858	-0.427424013614655	-0.0328233353793621	0.0642210021615028	0.207702651619911	1.1929566860199	0.414599716663361	0.193626418709755	0.074348583817482	0.108093559741974	0.225280076265335	0.43569540977478	0.125035971403122	-0.671608984470367	0.361257612705231	-0.209998577833176	1	2002	1	6825	1.63388487696648	0.475660085678101	Env
211	0.0584688521921635	-0.5712069272995	0.25343930721283	0.187958166003227	0.176385715603828	0.939716815948486	0.387818843126297	0.029473016038537	0.039336696267128	0.215303465723991	0.582780361175537	0.414120107889175	-0.161727294325829	-0.453800201416016	0.434819132089615	0.277371615171432	1	2002	1	6620	1.99406556598842	0.816192105412483	Env
212	0.56290203332901	0.501988172531128	0.0906500071287155	0.123906686902046	0.216075971722603	1.68505942821503	0.480001896619797	0.127658352255821	-0.0559140481054783	-0.141745984554291	-0.520513415336609	-0.889991760253906	-0.505860507488251	-0.236310139298439	0.471180200576782	0.292371869087219	1	2002	1	6956	3.8829543851316	-1.68149562180042	Env
213	-0.0147206764668226	-0.18437659740448	0.700614273548126	0.400674521923065	0.134452566504478	1.31049466133118	0.283884793519974	0.135908380150795	0.112523563206196	0.0511014275252819	-0.370709270238876	0.340409874916077	-0.46803143620491	-0.435338586568832	0.409869134426117	0.24344739317894	1	2002	1	6544	3.17400430701673	-0.523800283670425	Env
214	0.0477785356342793	0.251223921775818	0.0505417548120022	0.331865102052689	0.134013429284096	1.93984377384186	0.293611764907837	0.119775615632534	0.399750351905823	0.101907297968864	-0.217212408781052	-0.720819592475891	-0.102757021784782	0.284247547388077	0.445687860250473	0.335380524396896	1	2002	1	9527	4.0056920722127	-0.310853615403175	Env
215	0.0758968964219093	0.0645243674516678	0.0210992451757193	0.307366639375687	0.421678572893143	1.5693576335907	0.269905894994736	0.367382854223251	0.226005241274834	0.162995353341103	-0.36461266875267	-0.768514513969421	0.0718365609645844	-0.72254741191864	-0.0896080583333969	0.00871432106941938	1	2002	1	10631	3.49492701981217	-1.87344609200954	Env
216	0.121079340577126	0.400876194238663	0.0218954067677259	0.294225841760635	0.16005440056324	0.66559499502182	0.0713712796568871	0.0327910967171192	0.284054160118103	0.0742078423500061	1.50605952739716	0.466180503368378	-0.571174263954163	-0.806548178195953	0.0858627259731293	-0.126077577471733	1	2002	1	8170	2.00007298029959	0.680380314588547	Env
217	-0.046714510768652	-0.153592377901077	0.0106489546597004	0.233150735497475	0.104189194738865	1.12747943401337	-0.0193044263869524	0.0799222812056541	0.168727666139603	0.191340819001198	0.70338237285614	0.437165796756744	-0.420763820409775	-0.477284669876099	0.19587667286396	-0.109206810593605	1	2002	1	7649	1.58664095960557	0.438376352190971	Env
218	0.121181972324848	0.21480692923069	0.0222594942897558	0.156034916639328	0.259649574756622	0.998554170131683	0.0894550979137421	0.0831290557980537	0.195535868406296	0.195469930768013	0.65124773979187	-1.08346235752106	0.105879403650761	-0.205633834004402	0.25096407532692	0.190121129155159	1	2002	1	6916	2.52619813941419	-0.281004972755909	Env
219	0.0248698201030493	0.404104173183441	0.0225665122270584	0.300412327051163	0.186902493238449	0.89425003528595	0.253458291292191	0.349631726741791	0.114319108426571	0.0456102527678013	0.41975474357605	0.456721931695938	-0.424965888261795	-0.483749806880951	0.446398437023163	0.0491187125444412	1	2002	1	7650	2.64524345286191	0.414159417152405	Env
220	-0.086008109152317	-0.121741376817226	0.186317026615143	0.374517649412155	-0.00972218159586191	1.06541585922241	-0.242345556616783	0.147649303078651	0.209512040019035	0.035986490547657	0.250895023345947	-1.25681054592133	1.7338399887085	0.0178564041852951	0.389066606760025	0.0183869600296021	1	2002	1	8759	1.57796810474247	1.13484747707844	Env
221	-0.00611465517431498	0.234900936484337	0.00918056815862656	0.189866542816162	0.142031878232956	1.97567319869995	0.320223838090897	0.127975776791573	0.26313591003418	0.249930635094643	-0.970229029655457	-0.974156856536865	-0.0431473106145859	-0.338479340076447	0.636982619762421	0.395886600017548	1	2002	1	6368	3.90269122924656	-1.68902991712093	Env
222	0.00045170183875598	0.235447332262993	0.102774903178215	0.321786016225815	0.467769026756287	1.63453555107117	0.387521088123322	-0.0748622417449951	0.150063782930374	0.23709774017334	-0.306156814098358	-0.578248798847198	-0.35203492641449	-0.324209988117218	-0.173696100711823	0.125831559300423	1	2002	1	9796	3.5884164601157	-1.73434662818909	Env
223	0.064262755215168	0.677058517932892	0.0431273803114891	0.147897526621819	0.0563043765723705	0.612762629985809	0.00466044573113322	0.087194100022316	-0.0857883095741272	-0.0511990152299404	0.0183328930288553	0.471916794776917	0.0704285576939583	-0.515899479389191	0.750103652477264	0.0068842563778162	1	2002	1	8913	1.56316466396675	0.794882418587804	Env
224	0.149229645729065	2.20132064819336	0.25571197271347	1.0100771188736	0.134858176112175	-0.439820647239685	0.112162172794342	0.250141173601151	0.192658215761185	0.322940140962601	-0.828891575336456	-1.05146491527557	-0.722823262214661	-0.439128369092941	0.468824177980423	0.165259122848511	1	2002	1	9270	4.35453774034977	-2.57348394393921	Env
225	0.134458795189857	0.244935542345047	-0.0770515128970146	0.411679178476334	0.234263360500336	1.71891617774963	0.215149790048599	0.12395978718996	0.0672923550009727	0.189133822917938	-0.777087152004242	-0.944476962089539	0.383429259061813	-0.512448608875275	0.0885867848992348	0.400418281555176	1	2002	1	6358	3.66315557807684	-1.76199667900801	Env
226	0.407019972801208	-0.342064470052719	0.384127527475357	0.218771770596504	0.115554459393024	1.84400701522827	0.22870284318924	0.184386387467384	0.299052804708481	0.183089569211006	-0.65794825553894	-0.843322217464447	0.161392882466316	-0.348489791154861	0.483436316251755	-0.217840388417244	1	2002	1	7804	3.30480749160051	-1.20493106544018	Env
227	0.156589582562447	0.167699053883553	0.00609731953591108	0.475927233695984	0.193947851657867	1.99481642246246	0.35237181186676	-0.0470141097903252	0.172269627451897	0.257169246673584	-0.927324950695038	-0.738972544670105	-0.226533353328705	0.20762300491333	-0.412914901971817	0.271166801452637	1	2002	1	6752	4.00104084145278	-2.09812274575233	Env
228	0.185188591480255	0.293088883161545	0.0505455285310745	0.532801330089569	0.658454060554504	1.01697373390198	0.182059213519096	0.226450309157372	0.405567139387131	0.230736553668976	-0.638135313987732	-1.06462788581848	0.106765948235989	-0.12715083360672	0.366529107093811	0.645185172557831	1	2002	1	8721	4.42705051600933	-1.35661897808313	Env
229	0.0963060855865479	0.137159883975983	0.0251294933259487	0.289799481630325	0.309493988752365	0.717164635658264	0.13668255507946	0.22419798374176	0.0671510174870491	0.189532056450844	-0.283302336931229	0.430855304002762	-0.732034027576447	-0.658139765262604	0.331842422485352	0.467933237552643	1	2002	1	8177	2.66055041924119	-0.910778403282166	Env
230	-0.011345867998898	-0.124783366918564	-0.0278482139110565	0.349294602870941	0.186006247997284	1.77802431583405	0.302232533693314	0.075864352285862	-0.0788421407341957	0.197512164711952	-0.265897125005722	-1.05401504039764	-0.355763733386993	-0.18317423760891	0.789278268814087	0.470085322856903	1	2002	1	6799	3.11619995068759	-1.06957186758518	Env
231	-0.0793709233403206	-0.292665362358093	-0.0677874088287354	-0.544623851776123	0.21466837823391	0.732907474040985	0.290332734584808	0.701147258281708	0.230154976248741	-0.18044438958168	0.319946229457855	0.465276926755905	0.414775818586349	-0.545776605606079	0.422043204307556	0.50042712688446	1	2002	1	9934	1.50474601238966	1.07626557350159	Env
232	-0.0513507202267647	0.377071529626846	0.0286124236881733	0.373994112014771	0.594922780990601	0.99586284160614	0.25070858001709	0.324248075485229	0.301085531711578	0.0504098907113075	-0.262432247400284	0.440272033214569	-1.03959929943085	-0.407821148633957	0.921109795570374	-0.0422845669090748	1	2002	1	9859	3.2032804787159	-0.348470866680145	Env
233	0.0646043419837952	0.196885272860527	0.00255482364445925	0.198810547590256	0.337177932262421	-0.898376166820526	0.0818908587098122	-0.0614062696695328	0.14902226626873	-0.108649112284184	0.916404783725739	0.606089472770691	1.09040129184723	-0.796059012413025	0.356241106987	-0.113453187048435	1	2002	1	8300	-0.150938692502677	2.17307764291763	Mob
234	0.103357449173927	0.280791878700256	0.543265163898468	0.380893468856812	0.888700306415558	-0.678575813770294	0.171993732452393	0.350293219089508	0.425271362066269	0.163809612393379	-0.545802593231201	-1.07233762741089	0.536429047584534	-0.315736532211304	0.176633656024933	0.401176303625107	1	2002	1	7160	3.03097668290138	-1.22081404924393	Env
235	0.179236635565758	0.205225929617882	0.0216488167643547	0.445365756750107	0.613230109214783	1.23833703994751	0.200997158885002	0.155404284596443	0.287651687860489	0.198486387729645	-0.692915201187134	-1.02646768093109	-0.235807120800018	-0.186954662203789	0.180588081479073	0.403155356645584	1	2002	1	7921	3.94873916357756	-1.96155658364296	Env
236	0.0655130371451378	0.270838260650635	0.0153085328638554	0.486964017152786	0.0781584605574608	0.970348536968231	0.339285582304001	0.167419344186783	0.0331731103360653	-0.0386633202433586	0.0621676333248615	0.441969335079193	-0.256742149591446	-0.869526922702789	0.32185173034668	-0.0872078612446785	1	2002	1	11663	2.30113770067692	-0.300280373543501	Env
237	0.168620735406876	0.439490497112274	0.0304758716374636	0.362766832113266	-0.0388247929513454	0.699646174907684	0.361167967319489	0.111690916121006	0.146867990493774	0.231850743293762	0.899114847183228	0.426038086414337	-0.400330156087875	-0.972299158573151	0.2752625644207	0.379341274499893	1	2002	1	7070	2.89309420995414	0.227786183357239	Env
238	0.329133480787277	0.37600040435791	0.0316077470779419	0.318361699581146	0.0532744564116001	0.872385442256927	0.246631905436516	0.289202481508255	0.184950858354568	0.142022728919983	-0.377891063690186	0.386544704437256	-0.267052620649338	-0.528015196323395	0.204711571335793	0.243392020463943	1	2002	1	9568	3.08696322515607	-0.58170260488987	Env
239	-0.0734241828322411	-0.127741694450378	-0.00700929760932922	0.319991856813431	0.250897228717804	1.8313604593277	0.327133148908615	0.122984774410725	0.122652165591717	0.409521043300629	-0.819658637046814	-1.00903737545013	-0.0324101001024246	-0.326234936714172	0.349265486001968	0.207020416855812	1	2002	1	6395	3.38338591903448	-1.83807556331158	Env
240	0.0574970468878746	0.222213864326477	0.105560384690762	0.439992159605026	0.560099303722382	1.48158836364746	0.20216503739357	0.265418946743011	0.258990257978439	0.259451538324356	0.851853132247925	-1.12172913551331	0.62325119972229	-0.698004961013794	0.488457053899765	-0.0407285764813423	1	2002	1	7147	3.81224832683802	0.14382728934288	Env
241	0.524740040302277	-0.0351880975067616	0.0538884252309799	0.207916557788849	0.228961586952209	1.43256974220276	0.154988288879395	0.302346110343933	0.0506642051041126	0.18696665763855	0.224421635270119	0.45671159029007	-0.57803350687027	-0.714958667755127	0.458864718675613	-0.185278043150902	1	2002	1	9088	2.9225754737854	-0.152994230389595	Env
242	0.0952403023838997	0.125210702419281	0.0117048230022192	0.302384823560715	0.193346619606018	1.97993516921997	0.392582267522812	0.0757107064127922	0.533200800418854	0.212668925523758	-0.343636840581894	-0.802667021751404	0.190449222922325	0.438344985246658	0.511021554470062	-0.0409163236618042	1	2002	1	9599	3.88106881640851	-0.00648809969425201	Env
243	0.105402253568172	-0.12740695476532	-0.152192041277885	0.272141754627228	0.230175942182541	1.02400922775269	0.306418389081955	-0.0570308528840542	0.518236875534058	0.0566021725535393	0.694227635860443	0.54198682308197	0.0430788695812225	-0.405082494020462	0.475738376379013	0.126133114099503	1	2002	1	9604	2.30248988047242	1.34994921088219	Env
244	0.600606918334961	0.282097071409225	0.0849679335951805	0.507775366306305	0.117003910243511	1.0542995929718	0.342872858047485	0.00905435346066952	0.0337422527372837	0.00765781244263053	-0.396769911050797	0.322748512029648	0.0110805537551641	-0.319483727216721	0.523442268371582	0.156644836068153	1	2002	1	9589	3.19672290561721	0.141017695888877	Env
245	-0.124677233397961	0.307681083679199	0.154107540845871	0.461016207933426	0.743767440319061	0.847516179084778	0.147210285067558	0.410658955574036	0.0638201683759689	0.315664917230606	-0.810803115367889	-1.11746537685394	0.880129337310791	-0.276266664266586	0.035705428570509	0.297787934541702	1	2002	1	8697	3.62455347925425	-1.28870039060712	Env
246	-0.129716336727142	-0.0739481598138809	0.00877899955958128	0.483101189136505	0.147926285862923	2.23671317100525	0.460600614547729	0.527492165565491	0.053930226713419	0.125328212976456	-0.64252907037735	-0.630894184112549	-0.435059487819672	0.0111603746190667	0.834810316562653	0.246849656105042	1	2002	1	6877	4.08705602493137	-0.862512051127851	Env
247	0.482986211776733	0.0484109073877335	-0.00474525894969702	0.817061722278595	0.757871687412262	-0.754057884216309	0.251641511917114	0.321042239665985	0.0790237262845039	0.641674935817719	-0.920385181903839	-1.24500203132629	0.110548906028271	0.00983702670782804	1.27590465545654	0.24603545665741	1	2002	1	8538	2.88694525603205	-0.769096625037491	Env
248	0.0686585977673531	0.197690531611443	0.106980636715889	0.352754354476929	0.323478013277054	1.90803897380829	0.310372084379196	0.283961445093155	0.0874077826738358	0.0072058904916048	-0.420019805431366	-0.533613681793213	0.10751461237669	-0.341159075498581	0.593227803707123	0.104732111096382	1	2002	1	9695	3.75128042139113	-0.594050146639347	Env
249	0.304427534341812	-0.21821092069149	-0.0352971069514751	-0.131412103772163	0.0242524426430464	1.0999960899353	0.06434465944767	0.366050392389297	0.104140467941761	0.266152113676071	1.0665078163147	0.480538427829742	-0.518162667751312	-0.134149730205536	-0.111689403653145	-0.108871065080166	1	2002	1	7797	1.73557250387967	0.783044442534447	Env
250	0.0977699905633926	0.00742356339469552	-0.128925710916519	-0.0711734294891357	0.307964086532593	1.63364124298096	0.361408799886703	0.30188050866127	0.131776824593544	-0.0111989108845592	-0.0410114526748657	-0.82282167673111	-0.0201696269214153	-0.488327294588089	0.898555397987366	-0.00992828700691462	1	2002	1	11637	2.62063867831603	-0.473774652928114	Env
251	0.210996404290199	0.0495065897703171	0.158672690391541	0.60195529460907	0.548430144786835	0.684527814388275	0.362635731697083	0.258262425661087	0.167707443237305	0.274911791086197	-0.0107243489474058	0.435533225536346	0.489449292421341	-1.28949975967407	-0.459935814142227	-0.309740632772446	1	2002	1	7686	3.00786569714546	-0.835177404806018	Env
252	0.132460832595825	-0.22244992852211	-0.0808121711015701	0.123524837195873	0.391458839178085	0.806046783924103	0.110934920608997	0.130476504564285	-0.119896277785301	0.267151534557343	1.05124425888062	0.442802399396896	0.462859392166138	-0.635691702365875	0.387538611888885	-0.467005848884583	1	2002	1	7159	1.07189002633095	1.70875295996666	Mob
253	0.717589497566223	-0.0840691328048706	0.0427162647247314	0.287932515144348	0.0228092726320028	1.08877670764923	0.18147549033165	1.03683161735535	0.354427605867386	-0.0180818494409323	-1.08914256095886	0.499991863965988	-0.342071712017059	-0.263143718242645	-0.00405031582340598	0.111783944070339	1	2002	1	8999	3.74219193309546	-1.19841644307598	Env
254	-0.0447642803192139	0.118406862020493	0.217621684074402	0.215044647455215	0.123221680521965	1.28731501102448	0.252692431211472	0.373392760753632	0.0829429477453232	0.32825168967247	0.266089648008347	0.453561455011368	0.41542449593544	-0.772127449512482	0.0243081338703632	-0.186398521065712	1	2002	1	7817	2.76772691309452	0.387256283313036	Env
255	0.114075407385826	0.494425505399704	0.0431453809142113	0.191587254405022	0.0657182335853577	0.790588438510895	0.301305383443832	0.132938802242279	0.245729833841324	0.0365889668464661	-0.030724722892046	0.450891733169556	-0.43107396364212	-0.11903240531683	0.671422958374023	-0.090936504304409	1	2002	1	6687	2.32516670227051	0.541483599692583	Env
256	0.0165873877704144	0.25839239358902	-0.000824531947728246	0.227793201804161	0.0118494527414441	0.800442337989807	0.086930125951767	0.0314469300210476	0.174168631434441	0.105672679841518	0.326087713241577	0.428105413913727	-0.127064362168312	-0.64624035358429	0.270672976970673	0.14423568546772	1	2002	1	9802	1.85669429466361	0.251561388373375	Env
257	0.470767974853516	0.226447016000748	0.0379146188497543	0.238338246941566	0.0617645643651485	0.851192653179169	0.266899347305298	0.5005242228508	0.309404999017715	-0.0584162771701813	-0.722387850284576	0.355032175779343	-0.149228021502495	-0.583735108375549	0.57183450460434	-0.0436007529497147	1	2002	1	10111	2.86123661324382	-0.528484299778938	Env
258	0.0670831725001335	0.270814567804337	0.112414993345737	0.216319188475609	0.228225097060204	1.69640159606934	0.199055269360542	0.292065441608429	0.149393990635872	0.112909883260727	-0.183064535260201	-0.70746910572052	0.0564262345433235	-0.46671661734581	0.321027159690857	-0.0387660600244999	1	2002	1	8936	3.30591714009643	-0.97979686409235	Env
259	0.000458118855021894	0.315471351146698	0.0419757030904293	0.259629964828491	-0.109051704406738	1.40493357181549	0.282231450080872	0.145601212978363	0.385891705751419	-0.0665391236543655	-0.517160356044769	-0.986535549163818	0.118723049759865	0.111556731164455	0.239595770835876	0.410066068172455	1	2002	1	9641	3.07066831865814	-1.03382035344839	Env
260	-0.102907747030258	0.447051048278809	0.0909317284822464	0.390985190868378	0.148104727268219	1.67502558231354	0.10778684169054	0.551193296909332	0.254890531301498	0.481188923120499	-0.194056376814842	-1.08126962184906	-0.0391845777630806	-0.395033836364746	0.288492381572723	0.189523488283157	1	2002	1	7128	4.23377361148596	-1.42105203121901	Env
261	0.53470778465271	-0.141493409872055	0.146471798419952	0.0611083842813969	0.0639714226126671	0.656701266765594	0.282752573490143	0.285154581069946	0.442094057798386	0.190070778131485	0.547179937362671	0.350645840167999	0.0899053886532784	-0.650499641895294	0.404918432235718	-0.324565291404724	1	2002	1	6539	2.1969739459455	0.742149956524372	Env
262	0.0581507384777069	0.238257184624672	0.0959038510918617	0.21805927157402	0.274939298629761	1.68430030345917	0.26395657658577	0.179479286074638	0.0852977111935616	0.350235164165497	0.270478755235672	-1.11944425106049	0.287318855524063	-0.57437926530838	0.052077692002058	-0.422644317150116	1	2002	1	7837	3.02593506872654	-1.08394821360707	Env
263	0.0207882337272167	0.347942918539047	0.00919391121715307	0.416540652513504	0.122872956097126	1.13262820243835	0.228910282254219	0.178868874907494	0.413500040769577	0.124375894665718	0.370921730995178	0.397525310516357	-0.193455278873444	-0.842786192893982	0.481911838054657	-0.283550351858139	1	2002	1	8869	2.71207161527127	0.214117407798767	Env
264	0.0820607170462608	0.468715220689774	0.0546107478439808	0.584219396114349	0.556764245033264	1.11329340934753	0.178967297077179	0.0776961520314217	0.414629966020584	0.15778936445713	-0.672205984592438	-1.32722985744476	-0.356520593166351	-0.319368332624435	0.385385781526566	0.513778984546661	1	2002	1	8469	4.20252550020814	-2.28993898630142	Env
265	0.00944999046623707	0.0175626464188099	0.235621139407158	0.275092393159866	0.139090657234192	0.734612226486206	0.153574436903	0.10668470710516	-0.090833991765976	0.149684235453606	1.22896134853363	0.56403774023056	-0.419053763151169	-0.758049607276917	0.674727141857147	0.220603823661804	1	2002	1	11658	1.95114226453006	1.29062286019325	Env
266	0.0587910860776901	0.0336144641041756	0.0492255836725235	0.202641770243645	0.0539329834282398	0.841967880725861	0.31899356842041	0.432062476873398	0.124608881771564	-0.0273869317024946	0.289249062538147	0.425388187170029	0.384076327085495	-1.15321397781372	0.504318058490753	0.0806161984801292	1	2002	1	10109	2.16906796209514	0.449817657470703	Env
267	0.33785405755043	-0.347210377454758	-0.0175811275839806	0.118150934576988	0.153848752379417	1.32041084766388	0.278961688280106	1.35791480541229	0.0411955304443836	0.19669571518898	0.319851398468018	-1.11284172534943	-0.220982030034065	-0.345325380563736	-0.0516649149358273	0.2858746945858	1	2002	1	6864	3.72611552104354	-1.41096265241504	Env
268	0.137623205780983	0.151443794369698	0.346586495637894	-0.196396857500076	0.200644433498383	0.71249133348465	0.172504171729088	0.16142550110817	0.031817089766264	0.185918748378754	-0.096933126449585	0.499406367540359	0.4216468334198	-0.586082935333252	0.113045640289783	0.517618536949158	1	2002	1	8677	2.42167645320296	0.351082779467106	Env
269	0.117323316633701	0.139545172452927	-0.136967435479164	0.24509871006012	0.3672254383564	0.467929422855377	0.220746591687202	-0.148832410573959	0.339145421981812	-0.203499183058739	2.29778027534485	0.620430946350098	0.421053171157837	-0.697721838951111	0.127436101436615	0.267984569072723	1	2002	1	9985	1.6756996139884	2.76897865533829	Mob
270	0.790354430675507	0.316157788038254	0.0699679255485535	0.272121459245682	0.105325154960155	0.873270332813263	0.25874850153923	0.561577320098877	0.194463297724724	0.0465052798390388	-0.46506080031395	0.446570575237274	-0.225686937570572	-0.463836878538132	0.184909626841545	0.188034772872925	1	2002	1	8971	3.67652626335621	-0.523104414343834	Env
271	0.0810737088322639	0.290740758180618	0.051895909011364	0.322198450565338	0.0533459782600403	0.624472856521606	0.339844048023224	-0.0707962065935135	-0.206154838204384	-0.0541968606412411	1.14996433258057	0.515549778938293	0.409437030553818	-1.31241464614868	0.319280475378036	-0.100008383393288	1	2002	1	9533	1.33241542056203	1.08181697130203	Env
272	0.0946709737181664	-0.0659597218036652	-0.0298171285539865	0.154307320713997	0.234171509742737	0.818266689777374	0.250202357769012	0.0798313021659851	0.0907422080636024	0.22725947201252	0.144636809825897	0.490114718675613	0.0780390352010727	-0.804583609104156	0.441855490207672	0.132509022951126	1	2002	1	6426	1.98618400655687	0.350062444806099	Env
273	0.0428464338183403	-0.720067799091339	0.0459218062460423	0.368091225624084	0.249131187796593	1.01875233650208	0.0964601561427116	0.0486833900213242	0.107817523181438	0.0810859426856041	1.01367783546448	0.480774521827698	-0.0681056901812553	-0.78883695602417	0.186012953519821	-0.0452257543802261	1	2002	1	9897	1.29349644854665	0.823522664606571	Env
274	0.133044242858887	0.303704977035522	0.0139911426231265	0.0722745582461357	0.168144315481186	-0.619138658046722	0.0263111609965563	-0.187384247779846	0.335794270038605	0.317826569080353	1.00257635116577	0.533774018287659	0.0863125324249268	-0.191938668489456	0.199445113539696	0.0450875200331211	1	2002	1	9945	0.609655850566924	1.6301693469286	Mob
275	0.0766162276268005	0.0182716641575098	0.00840700324624777	0.323746919631958	0.221269637346268	2.20435428619385	0.427329450845718	0.0581431165337563	0.660928726196289	0.19846673309803	-0.764733016490936	-0.919408857822418	0.0652993842959404	0.584684312343597	0.291270703077316	-0.103493928909302	1	2002	1	9538	4.09403983596712	-0.7428874745965	Env
276	0.0096106268465519	-0.00718782981857657	0.0508269891142845	0.284627676010132	0.334784239530563	1.7739884853363	0.377663463354111	0.183038875460625	0.319847762584686	0.137534499168396	-0.366145879030228	-1.24557209014893	0.651078045368195	0.209966570138931	0.204119756817818	-0.134993478655815	1	2002	1	9563	3.32974130893126	-0.54655359685421	Env
277	0.330953776836395	-0.162904679775238	0.0366046316921711	0.354373037815094	0.0709994286298752	1.94535648822784	0.308250904083252	0.416864901781082	0.180848509073257	0.366942167282104	-0.483847141265869	-0.740289747714996	0.0780835896730423	-0.150594606995583	0.468937456607819	-0.244216784834862	1	2002	1	7811	3.60407238081098	-0.827710449695587	Env
278	0.137294486165047	0.290999591350555	0.0220240280032158	0.479081571102142	0.0169368088245392	0.81981235742569	0.0926222577691078	0.470473408699036	0.12278351187706	0.086931511759758	0.0682723820209503	0.473066598176956	-0.617506384849548	-0.404543608427048	0.652642488479614	0.0852032825350761	1	2002	1	7576	2.62416281551123	0.171931475400925	Env
279	0.0261509437114	0.380828648805618	0.0866474285721779	0.341534018516541	0.0735278874635696	0.899164915084839	0.0822025835514069	0.135068342089653	0.157439112663269	-0.0315312445163727	0.483270823955536	0.504383444786072	-0.657398283481598	-0.552634954452515	0.0542677938938141	0.250873953104019	1	2002	1	6579	2.40190658904612	-0.168111175298691	Env
280	0.0853553935885429	0.346895396709442	0.0550911575555801	0.42292645573616	0.0652941167354584	1.09917426109314	0.280718088150024	0.382631868124008	0.345848172903061	0.195753842592239	-0.269142031669617	0.453648597002029	-0.433021396398544	-0.569727182388306	0.772291839122772	0.0819807350635529	1	2002	1	11743	3.36166948825121	-0.045950174331665	Env
281	0.0911438763141632	0.301726549863815	0.0679457858204842	0.500095903873444	0.0305769518017769	0.723836481571198	0.259610414505005	0.0889667496085167	0.174074083566666	-0.0431839600205421	-0.090629518032074	0.394848078489304	-0.603947281837463	-0.949578642845154	0.43210369348526	0.590413868427277	1	2002	1	6966	2.7852067053318	-0.817203670740128	Env
282	0.136575907468796	0.483475118875504	0.0254387408494949	0.0462515391409397	0.190114438533783	-0.385925710201263	0.140447929501534	0.0514348037540913	0.333232164382935	0.243856698274612	-0.773861229419708	0.470219224691391	0.125718310475349	0.0269517507404089	0.222674190998077	0.449359446763992	1	2002	1	9973	1.71426107734442	0.0717022474855185	Env
283	0.616254448890686	0.110629394650459	0.116707757115364	0.157950669527054	0.104670837521553	1.54749548435211	0.261704474687576	0.169174998998642	0.110774010419846	0.0100611997768283	-0.201795369386673	-1.24887633323669	-0.281417101621628	-0.0533702149987221	0.284505397081375	0.731364607810974	1	2002	1	6747	3.93678788375109	-1.50095362216234	Env
284	0.253529667854309	0.853479564189911	0.0710528939962387	0.102851510047913	0.119954951107502	1.69797015190125	0.293395042419434	-0.0253368336707354	0.279362350702286	0.0307727195322514	-0.795260429382324	-0.811916530132294	-0.401545077562332	-0.56323254108429	0.142954900860786	0.20005951821804	1	2002	1	9684	3.87709153629839	-2.42899967730045	Env
285	0.00206793029792607	-0.395483583211899	0.084736593067646	0.329411923885345	0.10225947201252	1.97416985034943	0.280048072338104	0.227106645703316	0.0222566332668066	0.0277395881712437	-0.186909005045891	-0.679563343524933	-0.0829080045223236	-0.157199785113335	0.278074473142624	0.304486751556396	1	2002	1	6696	2.95879987743683	-0.828505665063858	Env
286	0.429452389478683	0.349668711423874	0.82589191198349	0.397994101047516	0.277375131845474	1.51614224910736	0.345816969871521	0.0232545044273138	-0.0513282679021358	0.530814170837402	-0.911307632923126	-0.827211797237396	-0.0496193319559097	-0.40850955247879	-0.306423902511597	0.12134788185358	1	2002	1	6438	4.76642975397408	-2.50307221710682	Env
287	0.442977100610733	0.425309538841248	0.107702694833279	0.0225879792124033	0.259402632713318	1.77761077880859	0.19118894636631	0.0664813742041588	0.152365729212761	0.177737429738045	-0.440569341182709	-0.400298714637756	-0.844447553157806	-0.216874569654465	0.122740335762501	0.313640683889389	1	2002	1	8896	3.93700488843024	-1.77944984287024	Env
288	0.241867035627365	0.0924802795052528	0.0367106348276138	0.265739500522614	0.160498946905136	1.08388781547546	0.0643442720174789	0.620380938053131	0.125465452671051	-0.0244293920695782	0.609850943088531	0.464262694120407	0.162460401654243	-0.482082486152649	0.32287660241127	-0.170149967074394	1	2002	1	7031	2.49679551646113	1.0773681551218	Env
289	0.998473882675171	0.19986966252327	0.0552929118275642	0.473745405673981	0.0721579641103745	1.24446535110474	-0.0206078644841909	0.388420313596725	0.298561990261078	0.110454261302948	0.299463838338852	0.512911438941956	-0.108554497361183	-0.420752942562103	-0.0433936901390553	-0.044418778270483	1	2002	1	9056	3.77641510032117	0.239674147218466	Env
290	0.079293891787529	0.811857879161835	0.0370532013475895	0.381115555763245	0.213737353682518	0.761973023414612	0.250194221735001	0.13901424407959	0.141700401902199	0.0773672163486481	0.0305973961949348	0.400728672742844	-0.924633026123047	-0.823811292648315	0.617638230323792	0.206316396594048	1	2002	1	9850	3.09962338581681	-0.699480019509792	Env
291	-0.135770633816719	-0.0179953090846539	0.0760320723056793	0.170726612210274	-0.175667941570282	1.42771434783936	-0.0980102196335793	0.732922732830048	0.354733318090439	0.244241699576378	0.183744698762894	-0.731458306312561	0.298221826553345	-0.172682270407677	0.239329263567924	-0.293634802103043	1	2002	1	8839	2.2852918766439	-0.182844787836075	Env
292	0.157557025551796	0.155840784311295	0.00870551820844412	0.375417441129684	0.0892525762319565	0.545964002609253	0.136883944272995	0.483353227376938	0.369846016168594	0.305351465940475	-0.327420085668564	-0.987014651298523	0.0876703709363937	-0.397472977638245	0.0984886512160301	0.424430757761002	1	2002	1	9138	3.05260275956243	-1.52574869245291	Env
293	0.0997345224022865	0.137907564640045	0.190225213766098	0.425739973783493	0.136754065752029	0.891630113124847	0.294567734003067	0.103149197995663	0.777365446090698	0.243965849280357	0.124459847807884	0.402886033058167	0.153320640325546	-0.721785128116608	0.130444094538689	0.490263313055038	1	2002	1	9585	3.79130299389362	0.089325487613678	Env
294	0.107140503823757	0.189457878470421	0.049652773886919	0.453988611698151	0.139197438955307	1.45687162876129	0.450851738452911	0.439450562000275	-0.128930762410164	0.00375595153309405	-0.639871656894684	-0.731888651847839	0.0695124194025993	-0.457317024469376	0.869845509529114	0.578991413116455	1	2002	1	9639	3.74042773828842	-0.889719404280186	Env
295	0.0737472176551819	0.179247364401817	0.0265575498342514	0.185815885663033	0.200824424624443	1.11217617988586	0.220249056816101	0.215526357293129	-0.0532270967960358	0.103298135101795	-0.329040676355362	-0.912081003189087	-0.159996062517166	-0.450693964958191	0.5450279712677	0.613749861717224	1	2002	1	8123	2.8779649361968	-1.30678373575211	Env
296	0.00422908179461956	0.33723583817482	0.0849680155515671	0.484154343605042	0.360092312097549	1.69975733757019	0.237429201602936	0.204651296138763	0.0997706949710846	-0.0206918809562922	-0.70792031288147	-0.598999321460724	-0.265365302562714	-0.289766550064087	-0.161887958645821	0.471477687358856	1	2002	1	9771	3.96307392790914	-2.02393944561481	Env
297	0.247925594449043	0.461239457130432	0.0207212474197149	0.64273864030838	0.238563194870949	0.664373457431793	0.307452917098999	0.261092931032181	0.395652949810028	0.10735759139061	-0.507719159126282	-1.19252395629883	-0.131124317646027	-0.168407693505287	-0.029788963496685	0.410225301980972	1	2002	1	8355	3.7573432829231	-2.02956409007311	Env
298	-0.0392832383513451	0.414823740720749	0.0687100812792778	0.311471581459045	0.0962842628359795	1.00824022293091	-0.00831846334040165	-0.144254922866821	0.223337471485138	0.17681285738945	0.265924632549286	0.484616339206696	0.171241909265518	-0.892452716827393	0.329913049936295	-0.0146329114213586	1	2002	1	8955	2.09319068212062	0.359243214130402	Env
299	0.0467655248939991	-0.363111168146133	0.0104521634057164	0.175415933132172	0.0792080387473106	0.998849987983704	0.39211317896843	0.0747045055031776	0.0269487630575895	0.039914432913065	0.0999082922935486	0.447837501764297	-0.512850105762482	-0.0989143252372742	1.79839253425598	-0.144626840949059	1	2002	1	6893	1.33663451950997	1.73437389731407	Mob
300	0.354543685913086	-0.0639846995472908	0.0345205813646317	-0.269951403141022	0.0837770774960518	0.889149725437164	0.16199566423893	0.210991844534874	0.463059663772583	-0.02147376537323	0.242488488554955	0.413835525512695	-0.223531067371368	-0.769661486148834	0.506793260574341	0.0985054969787598	1	2002	1	6600	1.94113387167454	0.169924721121788	Env
301	0.414925187826157	0.307228207588196	0.00256174779497087	0.145176455378532	0.181820958852768	0.92569762468338	0.173301368951797	0.306494832038879	0.101067334413528	0.281455814838409	0.478588074445724	0.359389215707779	-0.0795754045248032	-0.499850153923035	0.340137213468552	0.0999252274632454	1	2002	1	8902	2.93965475982986	0.598688945174217	Env
302	0.100804217159748	0.355828285217285	-0.039000540971756	0.250781148672104	0.171953499317169	0.662814974784851	-0.172236755490303	0.0567799918353558	0.114096686244011	0.153974786400795	1.38251852989197	0.629487752914429	0.38113334774971	-0.485587358474731	0.255468308925629	-0.196797013282776	1	2002	1	11052	1.45899927988648	2.163020581007	Mob
303	0.0197728127241135	-0.22395133972168	0.0764395520091057	0.334225744009018	0.358085006475449	1.7623655796051	0.248680502176285	0.273415237665176	0.328377693891525	0.208571240305901	-0.345306128263474	-1.05455160140991	0.510471761226654	0.12503744661808	0.13663774728775	0.000844115042127669	1	2002	1	9645	3.38682614418212	-0.627710774540901	Env
304	0.314036846160889	1.01499128341675	0.0767963454127312	0.314190119504929	0.171060726046562	1.73547625541687	0.204287007451057	-0.0841676965355873	0.306472420692444	-0.173681944608688	-0.652572274208069	-0.576280951499939	-0.6636683344841	-0.164001777768135	0.380492150783539	0.117482870817184	1	2002	1	8868	3.99694423377514	-1.6760311871767	Env
305	0.0136558972299099	0.114719845354557	0.0183180551975965	0.291746348142624	0.189891546964645	1.97719180583954	0.173097744584084	0.406196415424347	-0.0167462360113859	0.024775480851531	-0.315969347953796	-0.760312855243683	-0.214284092187881	-0.255068391561508	0.77384078502655	0.269483745098114	1	2002	1	11691	3.46233064867556	-0.771793901920319	Env
306	0.210789293050766	0.0821949392557144	0.0271705556660891	0.324679285287857	0.16375569999218	1.98838603496552	0.326058119535446	-0.00372769241221249	0.672667622566223	0.18409863114357	-0.314926505088806	-0.8835489153862	-0.00384378712624311	0.329290866851807	0.380307644605637	0.0984029546380043	1	2002	1	9537	4.07447544368915	-0.492720696143806	Env
307	0.388078302145004	0.0674075335264206	0.0178285874426365	0.467129468917847	0.661535739898682	0.489757508039474	0.187473773956299	0.225076287984848	0.106844499707222	0.22094638645649	-0.643124461174011	-1.13006949424744	0.189657628536224	-0.269070982933044	0.175505787134171	0.492276072502136	1	2002	1	7925	3.32435416057706	-1.6771015226841	Env
308	-0.2234777957201	0.245821535587311	0.0353436395525932	0.320648610591888	0.430533617734909	0.925552845001221	-0.198957920074463	0.562349081039429	0.35073521733284	0.648447811603546	0.217597350478172	0.502058386802673	-1.35213983058929	-0.538264691829681	0.680586099624634	-0.302816838026047	1	2002	1	7065	2.79417980462313	-0.490162685513496	Env
309	0.0977676436305046	0.4296934902668	0.102532014250755	0.582080841064453	0.165368869900703	0.00730467215180397	0.0720513015985489	0.358351647853851	0.364873170852661	0.172360077500343	-0.771219074726105	0.564904808998108	0.0430691353976727	-0.712103724479675	0.235384747385979	0.168764859437943	1	2002	1	9258	2.52114858850837	-0.639964107424021	Env
310	0.338246285915375	0.364384859800339	0.0686206147074699	0.532009303569794	0.0937213897705078	1.8708221912384	0.262515932321548	0.110689744353294	0.267451018095016	0.137683674693108	-0.569177031517029	-0.888717353343964	0.0850821286439896	0.0106411976739764	-0.352239638566971	0.146144226193428	1	2002	1	6557	4.19228924065828	-1.71441069711	Env
311	0.0494582206010818	0.112817764282227	0.0630478784441948	0.35087639093399	0.11709788441658	1.49574983119965	0.328377336263657	0.231016486883163	0.123774252831936	-0.00420975079759955	0.670392692089081	-1.1006635427475	0.158363282680511	-0.611953914165497	0.687195360660553	-0.0111030694097281	1	2002	1	10074	2.85690322564915	-0.196666121482849	Env
312	-0.0323572494089603	-0.494245827198029	-0.0239318571984768	-0.170150548219681	0.0937437787652016	0.878471553325653	0.0185545776039362	0.35368487238884	0.0504032932221889	-0.0708793625235558	1.843057513237	0.471295833587646	0.43614873290062	-0.172929957509041	0.260409265756607	-0.352256804704666	1	2002	1	11440	0.251036426052451	2.83798138797283	Mob
313	0.060807853937149	1.99864041805267	0.0349398069083691	0.498443216085434	0.11238506436348	-0.30417737364769	-0.119593501091003	0.234993740916252	-0.156693160533905	0.279505342245102	-0.718757808208466	0.386669814586639	-0.162311300635338	-0.787030816078186	0.559857308864594	-0.201650947332382	1	2002	1	9190	2.43760045990348	-0.721572801470757	Env
314	0.22579987347126	0.25584277510643	0.181440904736519	0.221326231956482	-0.0102589400485158	0.485735654830933	-0.0886702015995979	0.132989808917046	0.0691258683800697	0.189724445343018	1.50271737575531	0.658587515354156	-0.295180231332779	-0.432346493005753	0.15603868663311	-0.102043852210045	1	2002	1	11187	1.5610125688836	1.58981685340405	Mob
315	0.172524675726891	0.132402151823044	-0.00760665023699403	0.391709864139557	0.119653396308422	-0.377911776304245	0.27752348780632	0.02117327041924	0.360170513391495	0.233656004071236	0.4672911465168	-0.687292695045471	0.0631841048598289	-0.33634877204895	0.375951528549194	-0.0444692932069302	1	2002	1	9394	1.27882564393803	-0.117214687168598	Env
316	1.1263519525528	0.0747477784752846	0.0704597979784012	0.270382285118103	0.124278016388416	1.46612572669983	0.566306829452515	0.553208589553833	0.373876541852951	0.0451012589037418	-0.0651885271072388	0.475127130746841	-0.320246636867523	-0.528765618801117	0.0840075835585594	-0.353988915681839	1	2002	1	10026	4.31684986129403	-0.355066068470478	Env
317	0.0271670240908861	0.192547902464867	0.174033030867577	0.187275364995003	0.0913656949996948	1.12300038337708	0.261900663375854	0.353485316038132	-0.0312988609075546	0.34817436337471	-0.394716173410416	0.541681528091431	0.712217509746552	-1.02665638923645	0.347336232662201	-0.332702785730362	1	2002	1	7745	2.39494809694588	0.179862707853317	Env
318	0.0597976855933666	0.25623944401741	0.105137750506401	0.346721678972244	0.158031031489372	1.59983444213867	0.0950448289513588	0.257784336805344	0.482747435569763	0.0974683612585068	-0.146307185292244	-1.06999623775482	0.0366619862616062	-0.492142796516418	0.587866067886353	-0.203077271580696	1	2002	1	9006	3.25572972372174	-1.08391816541553	Env
319	0.151951268315315	0.783255398273468	0.0296045038849115	0.607868850231171	0.0103083997964859	1.88476133346558	0.174215689301491	0.0972255319356918	0.374409884214401	0.05759297311306	-0.323304355144501	-0.886038839817047	-0.411052256822586	0.0738256201148033	-0.314283281564713	-0.353491753339767	1	2002	1	6770	3.8177020791918	-1.86085311323404	Env
320	0.0629089698195457	0.259881556034088	0.0580214336514473	0.422060966491699	-0.0624668039381504	1.00985169410706	0.307012975215912	0.307807266712189	0.0678909718990326	0.101384542882442	-0.518770933151245	0.437899947166443	-0.381227254867554	-0.632635056972504	0.301246881484985	-0.314057260751724	1	2002	1	7308	2.22029631212354	-0.793486416339874	Env
321	0.853492915630341	0.311759889125824	0.0573933459818363	-0.0717701688408852	-0.00229888875037432	1.47087752819061	-0.0716679766774178	0.953347206115723	0.294476896524429	0.0781029686331749	-0.373786896467209	0.442347347736359	0.0293691009283066	-0.510762691497803	0.641961872577667	-0.248670801520348	1	2002	1	9569	3.62504291441292	0.229128733277321	Env
322	-0.0113092036917806	0.00287964520975947	0.00806048512458801	0.349553436040878	0.310288935899734	1.93744790554047	0.334413349628448	0.0730487257242203	0.66019880771637	0.274378687143326	-1.06275033950806	-1.06701946258545	0.0596775896847248	0.666179478168488	0.329766750335693	-0.177346885204315	1	2002	1	9541	3.7616138891317	-1.0741459839046	Env
323	-0.0242585595697165	-0.304026365280151	0.24513553082943	0.25560936331749	0.280464261770248	0.702259600162506	0.171363100409508	0.139784187078476	0.297869980335236	0.0448613651096821	0.50219452381134	0.465537905693054	-0.00985008385032415	-0.39273077249527	0.217941164970398	-0.537145256996155	1	2002	1	7616	1.27191720716655	0.783092738129199	Env
324	-0.126352995634079	-0.204638317227364	0.0362469963729382	0.0306732282042503	0.175109252333641	1.31674075126648	0.137827649712563	0.508753955364227	0.0325588434934616	0.0623481571674347	-0.242792755365372	0.4996457695961	0.117574796080589	-0.563062608242035	0.452181071043015	-0.375992774963379	1	2002	1	6593	1.59327474609017	0.263546273112297	Env
325	-0.0023356752935797	-0.402561873197556	0.166140377521515	0.209395200014114	0.139828488230705	1.03446674346924	0.305228143930435	0.190573304891586	0.17877571284771	0.0849835425615311	0.507355332374573	0.408163189888	-0.0869286358356476	-0.520358145236969	0.202533543109894	-0.164477959275246	1	2002	1	11685	1.74001600570045	0.51076528429985	Env
326	0.17872828245163	0.253861516714096	0.054523590952158	0.386617511510849	-0.0818415135145187	0.901335716247559	0.234322607517242	-0.0135337607935071	0.337898939847946	0.0319248773157597	0.30140820145607	0.404206395149231	0.245961204171181	-0.827196598052979	0.254067063331604	-0.0354057364165783	1	2002	1	9509	2.24843203183264	0.378446266055107	Env
327	0.265661209821701	0.369889616966248	0.0941620767116547	0.187464311718941	0.0901372209191322	1.60799562931061	0.265103250741959	0.40663731098175	0.274609625339508	0.337823063135147	-0.205213606357574	-1.08882832527161	-0.662457883358002	-0.584022104740143	0.236012384295464	-0.0300705153495073	1	2002	1	11764	3.86941280029714	-2.30450953543186	Env
328	0.126996412873268	-0.235919371247292	-0.243304386734962	0.0583094991743565	-0.0637599304318428	1.13726651668549	0.000943102582823485	0.663333177566528	0.502092301845551	0.260953307151794	-0.362558037042618	-0.832856714725494	0.414540648460388	-0.126052379608154	0.342323690652847	-0.0827486291527748	1	2002	1	7658	2.12416200031294	-0.564602792263031	Env
329	-0.103841707110405	0.229980528354645	0.0207142382860184	0.338869988918304	0.109511531889439	1.036003947258	0.127582401037216	0.198975384235382	0.0845754519104958	0.194597765803337	-0.0055505963973701	0.433791190385818	0.216912150382996	-0.517145395278931	0.398491948843002	-0.403888046741486	1	2002	1	7784	1.83308148384094	0.526499297935516	Env
330	0.0313477329909801	0.110675379633904	0.283344000577927	0.00901028234511614	0.30480945110321	1.14512467384338	0.362248450517654	0.0321516245603561	0.972764909267426	0.166287526488304	0.834859609603882	0.480632901191711	-0.0295680351555347	-0.104904033243656	0.330864459276199	-0.0399811305105686	1	2002	1	9595	3.37778290081769	1.5118849016726	Env
331	0.140501499176025	0.211781576275826	0.00364439678378403	0.121277540922165	0.604980826377869	0.350440591573715	0.183043107390404	0.0923063829541206	0.153198331594467	0.177851483225822	-0.0156498942524195	0.444214254617691	-0.620556116104126	-0.709977030754089	1.31335592269897	0.0166071951389313	1	2002	1	7197	2.05563293141313	0.411387136206031	Env
332	0.0552504695951939	-0.454973220825195	0.0325077809393406	0.338294595479965	0.0208971183747053	0.968946397304535	0.155744299292564	0.519043564796448	0.243497878313065	0.0913019478321075	0.737127423286438	0.468592822551727	0.170866504311562	-0.334888994693756	0.511323750019073	-0.164831578731537	1	2002	1	6923	1.80567925237119	1.55302150547504	Env
333	0.157315775752068	-0.147149562835693	0.0363952480256557	-0.0332223996520042	0.205678761005402	0.859304189682007	-0.156982064247131	0.102827206254005	0.0515708401799202	0.343978494405746	0.0443669632077217	0.476351201534271	-0.272838741540909	-0.572520852088928	0.36385253071785	-0.178977876901627	1	2002	1	8745	1.24073861166835	0.0392111018300056	Env
334	0.287614077329636	0.988476574420929	0.0582892820239067	0.392372101545334	0.107778050005436	1.69998610019684	0.217210754752159	0.151170402765274	0.254894226789474	-0.230252146720886	-0.908192098140717	-0.765981435775757	-0.496267586946487	-0.259244978427887	0.289378494024277	-0.150994881987572	1	2002	1	9068	3.77654454112053	-2.14030760526657	Env
335	0.831733345985413	0.0766811221837997	0.0501396395266056	0.0996828079223633	0.104386366903782	0.940887987613678	0.280366510152817	0.340101063251495	0.325295209884644	0.0657713264226913	-0.400728613138199	0.432221204042435	-0.066514641046524	-0.290477901697159	0.668007254600525	-0.236176684498787	1	2002	1	9065	2.8788686953485	0.342507302761078	Env
336	0.183470606803894	0.147259250283241	0.382529556751251	0.398076951503754	0.442767083644867	0.594219505786896	0.303343832492828	0.559395790100098	0.199736818671227	0.202754810452461	0.125448510050774	-0.687794089317322	1.10703480243683	-0.824572086334229	-0.202002480626106	-0.352510184049606	1	2002	1	7227	3.06104402244091	-0.481885343790054	Env
337	0.0404955372214317	0.343323528766632	-0.153208300471306	0.36375680565834	0.277577906847	0.537605345249176	0.222734346985817	0.636054456233978	0.0219715610146523	0.0513930879533291	-0.343326389789581	0.423123061656952	0.273090153932571	-0.926629602909088	0.605130851268768	-0.192616268992424	1	2002	1	9497	2.14908800646663	0.0313880741596222	Env
338	0.0878715589642525	-0.036727424710989	-0.0408163517713547	0.307816535234451	0.189726263284683	1.79901826381683	0.115460336208344	0.165221691131592	-0.0655212625861168	0.321988761425018	-0.235119223594666	-1.21208989620209	0.866568863391876	-0.113043993711472	-0.0222698878496885	0.0136814592406154	1	2002	1	6609	2.85771983023733	-0.715954137966037	Env
339	-0.0154556510969996	0.0538211353123188	0.0396461114287376	0.332155585289001	0.0862221196293831	0.702597618103027	0.0618962086737156	-0.112955696880817	0.236951753497124	0.0104724103584886	0.249132961034775	0.44841331243515	-0.555614590644836	-0.272273570299149	0.162803664803505	-0.00133301829919219	1	2002	1	6791	1.39401857601479	0.0324617773294449	Env
340	-0.0820739418268204	0.240231186151505	0.131060168147087	0.28823134303093	0.182200044393539	1.6012305021286	0.271540462970734	0.256903141736984	0.0627641677856445	0.0406491309404373	-0.157663807272911	-0.750962972640991	0.145016923546791	-0.433519572019577	0.133130729198456	-0.157016485929489	1	2002	1	8912	2.83571971952915	-1.06399869918823	Env
341	-0.189940243959427	-0.0409845598042011	0.0431410782039165	-0.06491369754076	-0.582310020923615	1.51033735275269	0.144845277070999	-0.112973295152187	0.237073495984077	0.206790164113045	0.430961817502975	-1.25485515594482	2.04528903961182	-0.0073639489710331	-0.144441977143288	-0.197121635079384	1	2002	1	8741	0.95394391566515	1.06958977505565	Mob
342	-0.0144887175410986	-0.133774772286415	-0.00123372825328261	0.208248257637024	0.0799083262681961	1.15975856781006	0.21546433866024	0.319761902093887	0.134838625788689	0.173277914524078	0.204824894666672	0.403181314468384	-0.520586729049683	-0.713187634944916	0.435869812965393	0.168826296925545	1	2002	1	11684	2.31058701162692	-0.18989834189415	Env
343	0.513219952583313	0.10703057795763	0.0211125370115042	0.185211926698685	0.0295039042830467	0.853430449962616	0.330067008733749	0.379485160112381	0.355453342199326	0.0588158443570137	0.114268824458122	0.440824151039124	-0.197022289037704	-0.921906054019928	0.835712015628815	0.031940795481205	1	2002	1	10054	2.86527149938047	0.271876648068428	Env
344	-0.0214506648480892	0.00176942627876997	-0.126258656382561	0.18755067884922	0.241005599498749	0.627913534641266	0.133750662207603	0.180952206254005	0.434118777513504	0.284468233585358	0.0557029768824577	0.401330024003983	0.0825480297207832	-0.406198084354401	0.0684285759925842	0.165899246931076	1	2002	1	9513	2.1097190445289	0.201811522245407	Env
345	0.242604434490204	0.334330976009369	0.0406943745911121	0.101279452443123	-0.0427191965281963	0.989608705043793	0.247847974300385	0.176531881093979	0.141486123204231	0.0124181360006332	0.475471377372742	0.320959627628326	-0.197987422347069	-0.812074840068817	0.293448477983475	-0.481081932783127	1	2002	1	8939	1.76300092786551	0.0798172205686569	Env
346	0.0982716232538223	0.150899857282639	0.367441087961197	0.432250946760178	0.178098902106285	0.372593432664871	0.129775241017342	0.265759766101837	0.204962804913521	0.560718715190887	-0.28230020403862	-1.24989891052246	0.192778378725052	-0.199411898851395	0.418869704008102	-0.10043852776289	1	2002	1	9119	2.66033384948969	-1.11996293067932	Env
347	0.0668526515364647	-0.437288910150528	0.00241160555742681	0.13865615427494	0.237319067120552	0.901310622692108	0.205140754580498	0.555985331535339	0.216291680932045	0.266269773244858	-0.186292961239815	0.464935004711151	0.114852622151375	-0.523476362228394	0.620400667190552	-0.305809408426285	1	2002	1	10622	1.84713932289742	0.490418970584869	Env
348	-0.010571975260973	0.230244889855385	0.0548878349363804	0.208196669816971	0.065141424536705	0.818355917930603	0.337092161178589	0.207757979631424	0.00529496790841222	-0.0149538973346353	-0.394481778144836	0.390789449214935	0.279140144586563	-0.816776156425476	0.82006049156189	0.0558886677026749	1	2002	1	11645	1.95733464090154	0.278732150793076	Env
349	0.0308458227664232	0.0171448606997728	0.213248059153557	0.338945895433426	0.287801504135132	2.31236004829407	0.342487990856171	-0.0135382832959294	0.718863308429718	0.257052510976791	-0.678618431091309	-0.897292852401733	0.205280840396881	0.607625782489777	0.27503901720047	0.0877922773361206	1	2002	1	9498	4.59300399478525	-0.487965643405914	Env
350	0.578142523765564	-0.121579073369503	0.206383153796196	0.0456163100898266	-0.150619819760323	1.52693390846252	0.159704253077507	-0.0148661863058805	0.436251163482666	0.0196816138923168	0.653197050094604	-1.30758273601532	0.324319273233414	-0.319819241762161	-0.360224962234497	0.27015495300293	1	2002	1	8802	2.95580280013382	-1.01011061668396	Env
351	0.125842332839966	-0.0227605253458023	-0.0814875364303589	0.283903062343597	0.348506897687912	1.61367392539978	0.25912469625473	0.0803195685148239	0.190885379910469	0.27760511636734	0.315086752176285	-1.20176231861115	1.2337474822998	-0.475339502096176	0.0277065336704254	-0.277419537305832	1	2002	1	6400	2.79819338023663	-0.100561052560806	Env
352	-0.124705947935581	0.330524772405624	0.0221514273434877	0.284774750471115	0.0804474502801895	0.895728826522827	0.202376171946526	0.450109392404556	0.24504879117012	0.00997877866029739	0.19322644174099	0.425355225801468	-0.189540907740593	-0.612395405769348	0.625453412532806	-0.0369346849620342	1	2002	1	9751	2.35949972830713	0.442098766565323	Env
353	0.0890514701604843	-0.0642102137207985	0.0842993408441544	0.342607975006104	0.192832782864571	1.5755854845047	0.225983515381813	0.287153422832489	-0.0203329958021641	0.160676509141922	-0.304700464010239	-0.914680242538452	0.0394308678805828	-0.17582893371582	0.139564156532288	-0.128581315279007	1	2002	1	8973	2.74506597593427	-1.21621461585164	Env
354	0.208899930119514	0.899813234806061	0.0959915518760681	0.337425231933594	0.228346288204193	1.64317286014557	0.316673010587692	0.126315921545029	0.0411222241818905	0.0737590119242668	-0.112317800521851	-0.642660081386566	-0.193883195519447	-0.618520081043243	-0.0531208254396915	-0.047591183334589	1	2002	1	7037	3.92392808198929	-1.6205019839108	Env
355	0.18303182721138	0.31857818365097	0.0717620849609375	0.242031216621399	0.153068065643311	0.723911821842194	0.232212871313095	-0.0600374266505241	0.0285494010895491	-0.0818900689482689	0.275457412004471	0.359136134386063	0.0251149162650108	-1.10881507396698	0.180706009268761	-0.353781878948212	1	2002	1	6977	1.45743609778583	-0.268400602042675	Env
356	0.720846235752106	0.129745036363602	0.0402113571763039	0.261296421289444	0.0103133274242282	0.974980115890503	0.230801776051521	0.122652068734169	0.221996232867241	0.106103777885437	0.478264987468719	0.466469705104828	-0.272348880767822	-0.562622129917145	0.503234565258026	-0.324221819639206	1	2002	1	9990	2.49472452979535	0.612998247146606	Env
357	0.119419828057289	0.508240044116974	0.0842335373163223	0.331393599510193	0.189194947481155	1.26456248760223	0.224761724472046	0.213481575250626	0.0542453825473785	0.0982450395822525	0.15099111199379	-0.87165755033493	-0.0241493824869394	-0.495807468891144	0.228547945618629	-0.207388058304787	1	2002	1	9085	2.88039010763168	-1.01207534410059	Env
358	0.170843183994293	0.307586252689362	0.0218058787286282	0.367039263248444	0.255538314580917	1.34366750717163	0.490483641624451	0.155003666877747	0.0842711105942726	0.126926839351654	-0.658394992351532	-0.966976881027222	-0.289958149194717	-0.250829130411148	0.0338098295032978	-0.0184236522763968	1	2002	1	8313	3.304742006585	-2.13234932348132	Env
359	0.199977070093155	0.151135802268982	0.0544917099177837	0.196722984313965	0.0822187587618828	0.78375244140625	0.165700927376747	0.282040148973465	0.11409504711628	0.163596987724304	-0.193365722894669	0.381984353065491	0.217130228877068	-0.518932521343231	0.268731266260147	-0.30574843287468	1	2002	1	9049	1.88798344507813	0.155547603964806	Env
360	0.0462784133851528	-0.455013364553452	-0.0243838727474213	0.163742423057556	0.38426610827446	0.549621105194092	0.131337285041809	0.395782887935638	0.222077801823616	0.0790385454893112	0.615923464298248	0.363641768693924	-0.289757341146469	-0.612491011619568	0.447814613580704	-0.250243157148361	1	2002	1	6663	1.2425041757524	0.525131493806839	Env
361	0.353195130825043	0.229642435908318	0.0497239865362644	0.0443003177642822	0.0773264020681381	0.984690070152283	0.155453786253929	0.41555467247963	-0.0322654880583286	0.107358939945698	-0.184904247522354	0.501561045646667	-0.0368927866220474	-0.605928540229797	0.628947913646698	-0.00460461992770433	1	2002	1	10052	2.38037563394755	0.302783384919167	Env
362	0.131075128912926	0.0672411993145943	0.0451730564236641	0.356809705495834	-0.0340531878173351	1.51032507419586	0.0198581293225288	0.360874474048615	0.182346343994141	0.0293347574770451	-0.045776154845953	0.424629807472229	-0.549277067184448	-0.714158952236176	0.414522498846054	0.026377197355032	1	2002	1	8914	2.69536187872291	-0.470059867948294	Env
363	0.4855597615242	-0.140329748392105	0.0659751743078232	0.125353649258614	0.106275990605354	1.47333288192749	0.3493812084198	0.120597288012505	0.50509375333786	0.166654109954834	-0.22201631963253	-1.00633227825165	-0.00011890335008502	-0.589978277683258	0.350305378437042	-0.0774515420198441	1	2002	1	10640	3.18044252693653	-1.46814040048048	Env
364	0.125026449561119	0.489274144172668	0.0377153977751732	0.400290429592133	0.290846258401871	0.905758023262024	0.140869274735451	0.0949611365795135	0.136018723249435	0.205441758036613	0.130920886993408	0.409410148859024	-0.744393587112427	-0.573912680149078	0.00902052596211433	-0.45874035358429	1	2002	1	6639	2.36746124178171	-0.768954705446959	Env
365	0.247988566756248	0.305252462625504	0.0140285827219486	0.300451993942261	0.330615252256393	-0.131371483206749	0.140241473913193	0.00252323551103473	0.0901095569133759	0.0741142258048058	0.971353888511658	0.516435623168945	-0.077779047191143	-0.499269604682922	0.198346868157387	-0.361111283302307	1	2002	1	9949	1.01284258393571	1.10908772796392	Mob
366	0.269104808568954	-0.0969033613801003	0.00980800110846758	0.164794743061066	0.294805824756622	0.868283092975616	0.128402024507523	0.198133036494255	0.650217056274414	0.162522435188293	0.655175030231476	0.476921945810318	0.31418165564537	-0.242451846599579	0.277198761701584	-0.449594110250473	1	2002	1	9556	2.19957355130464	1.48102554678917	Env
367	0.134694114327431	-0.33936071395874	0.100206062197685	0.24570220708847	0.222435012459755	1.38981020450592	0.00576638104394078	0.205540552735329	0.215094983577728	0.196180731058121	-0.452899634838104	-1.16133344173431	0.257529646158218	-0.181167602539062	1.15537810325623	0.0513471029698849	1	2002	1	7471	2.42741663800552	-0.382492929697037	Env
368	0.863269448280334	0.174229860305786	0.0850167647004128	0.0499079041182995	-0.101679556071758	0.932390987873077	0.302688330411911	0.24085196852684	0.0935802012681961	-0.0136546455323696	-0.095645859837532	0.379995763301849	-0.443894565105438	-0.583033621311188	0.259871244430542	-0.100891679525375	1	2002	1	10139	2.52570958435535	-0.482707038521767	Env
369	0.0302982814610004	0.459024548530579	0.06364556401968	0.330208122730255	0.122722335159779	1.65952479839325	0.362213402986526	0.357578068971634	0.360323131084442	0.0925800055265427	-0.51091742515564	-0.960130333900452	0.168995767831802	-0.434065163135529	0.56215101480484	-0.151492521166801	1	2002	1	9071	3.68662573769689	-1.17396613955498	Env
370	-0.227134585380554	0.0353813804686069	0.339148610830307	0.0999705269932747	0.263461947441101	2.24292421340942	0.238006487488747	-0.0314669273793697	0.194324404001236	0.237908080220222	-0.446589082479477	-1.07135963439941	0.0767802819609642	-0.0326219201087952	0.195020407438278	0.0411948077380657	1	2002	1	6556	3.43371894583106	-1.27876994758844	Env
371	0.0483092814683914	0.284915387630463	0.0821668058633804	0.198826998472214	0.158246710896492	1.04187166690826	0.107569724321365	0.141618072986603	0.0630672723054886	0.10386498272419	-0.397969543933868	0.492371767759323	-0.302517294883728	-0.336596518754959	0.418018043041229	0.160546705126762	1	2002	1	7633	2.39100360870361	-0.126693546772003	Env
372	-0.0199197288602591	-0.0179867632687092	0.0321557335555553	0.227190017700195	0.282541394233704	0.972069025039673	0.0791973769664764	0.176337912678719	0.0757979601621628	0.322289943695068	0.147907257080078	0.4685078561306	0.0752425417304039	-0.47615510225296	0.216373682022095	-0.553975880146027	1	2002	1	7800	1.57569699175656	0.431876234710217	Env
373	-0.144832476973534	-0.0128210838884115	0.00158411124721169	0.190473437309265	0.229976907372475	0.81766951084137	0.263519495725632	0.055419247597456	0.49709165096283	0.141527593135834	0.369860738515854	0.43963035941124	0.142949119210243	-0.196975186467171	0.304664462804794	-0.306469410657883	1	2002	1	9656	1.73313898267224	1.06012949347496	Env
374	0.0591840520501137	0.0416661575436592	0.0816851407289505	0.389730662107468	0.294661402702332	1.41182613372803	0.166402265429497	0.344163119792938	0.0285077318549156	0.0970853939652443	0.230235725641251	-0.892264246940613	1.18045604228973	-0.233194544911385	0.178409814834595	-0.221717208623886	1	2002	1	9576	2.69319485127926	0.463642790913582	Env
375	0.116380117833614	0.871033251285553	0.0379480756819248	0.260848492383957	0.499747395515442	0.696231007575989	0.295611560344696	0.0973726287484169	0.305817246437073	0.306490272283554	-1.42865669727325	0.518070220947266	-0.48986679315567	-0.66779887676239	0.060774177312851	0.115367233753204	1	2002	1	8527	3.60284728184342	-2.0074779689312	Env
376	0.073630578815937	0.139727368950844	0.0230433829128742	0.140352725982666	0.309299260377884	0.820544064044952	-0.0218917261809111	0.177880704402924	0.362144768238068	0.193154856562614	0.698286652565002	0.429604679346085	-0.123729631304741	-0.783366620540619	0.108414746820927	-0.149632513523102	1	2002	1	7524	2.06825347058475	0.329209826886654	Env
377	0.0962275713682175	0.216718897223473	0.00845967512577772	0.258115381002426	0.142593175172806	0.862628996372223	0.239272356033325	0.242569372057915	0.311994731426239	-0.0973077937960625	0.400685101747513	0.398281931877136	0.438266813755035	-0.883841276168823	0.00617062672972679	-0.0121475337073207	1	2002	1	9652	2.26912482827902	0.359563197940588	Env
378	-0.019059844315052	-0.173226743936539	0.068347342312336	0.143863767385483	0.0994235798716545	0.93126255273819	0.143997490406036	0.291848123073578	0.186119243502617	0.228061959147453	0.809846639633179	0.464723587036133	0.391761064529419	-0.599715530872345	0.23071713745594	-0.416611611843109	1	2002	1	7476	1.48402585834265	1.29733289778233	Env
379	0.112471923232079	0.470529943704605	0.0130128134042025	0.234185457229614	0.0240886677056551	0.757138252258301	0.455235034227371	-0.0416649840772152	0.0775638148188591	0.534409761428833	1.12305510044098	0.533020496368408	-0.0214323718100786	-0.991177320480347	-0.219200655817986	-0.177004963159561	1	2002	1	7113	2.45996572077274	0.424265248700976	Env
380	-0.0484400950372219	-0.419936746358871	0.00644950196146965	-0.274333506822586	0.344447076320648	0.586521148681641	0.0427848100662231	0.716783702373505	-0.0972930565476418	0.257952690124512	0.482463538646698	0.501671135425568	0.77297967672348	-0.149378538131714	0.523433208465576	-0.106959655880928	1	2002	1	8743	1.00797586888075	2.13116902112961	Mob
381	0.0370488278567791	-0.24227537214756	0.137788027524948	0.234183236956596	0.269620150327682	1.11885964870453	0.244366139173508	0.341117173433304	-0.0641389116644859	0.354996293783188	0.152642011642456	0.480531960725784	-0.0980173274874687	-0.533032834529877	0.0975180938839912	-0.314239114522934	1	2002	1	6778	2.11732609942555	0.0996419042348862	Env
382	0.0440280064940453	0.198597863316536	-0.027417341247201	0.432859480381012	0.0583107136189938	1.46960294246674	0.182123333215714	0.309987962245941	0.264846682548523	0.0534422919154167	-0.188697323203087	-1.10431718826294	0.301331460475922	-0.329402536153793	0.823696553707123	0.0529649183154106	1	2002	1	9067	3.03934685327113	-0.497389033436775	Env
383	0.474896043539047	0.217715665698051	0.0444284193217754	0.152654021978378	0.169523909687996	0.841768264770508	0.319190263748169	0.488319933414459	0.280378758907318	-0.0105434823781252	0.224442198872566	0.360896855592728	-0.207159921526909	-0.815029680728912	0.195888474583626	-0.26737305521965	1	2002	1	10044	2.71095874346793	-0.240962073206902	Env
384	-0.0293934531509876	0.125582978129387	0.0112111214548349	0.335780292749405	0.229814857244492	0.911669373512268	0.270789086818695	0.216231048107147	0.904130518436432	0.200288057327271	-0.275760143995285	0.359522968530655	-0.061957836151123	-0.001724201021716	0.481298089027405	-0.144504770636559	1	2002	1	9588	3.03159910999238	0.501378876389936	Env
385	0.0748888179659843	-0.065881609916687	-0.182485803961754	0.373910516500473	0.144502207636833	0.302787244319916	0.148803487420082	0.477863162755966	-0.0142955873161554	-0.0097044687718153	1.38478446006775	0.468482792377472	0.0250710006803274	-0.964406251907349	0.168498307466507	0.0978974625468254	1	2002	1	9495	1.34828542917967	1.08243030868471	Env
386	0.152722001075745	0.0982313081622124	0.0725523829460144	0.311334818601608	0.109004653990269	1.70120108127594	0.309341430664062	0.102450922131538	0.690678417682648	-0.0431746505200863	-0.292879015207291	-1.00630593299866	0.0692961513996124	0.51329380273819	0.327660113573074	-0.123451009392738	1	2002	1	9572	3.38089135661721	-0.388934880495071	Env
387	0.339306980371475	-0.110451236367226	0.0865050703287125	0.435761660337448	0.200536891818047	1.91023862361908	0.352130502462387	0.3651984333992	0.163953647017479	0.412652939558029	0.0603469200432301	-1.173668384552	0.178200289607048	-0.00612130062654614	0.436140269041061	0.0563501752912998	1	2002	1	7788	4.21218368783593	-0.505102206487209	Env
388	0.131922155618668	0.30824813246727	0.0563384704291821	0.144807115197182	-0.0893971920013428	0.965071260929108	0.171376913785934	0.702754557132721	0.176679655909538	-0.224268957972527	0.0075649032369256	0.406475454568863	-0.201241105794907	0.0663521215319633	0.234499126672745	-0.0952370390295982	1	2002	1	6821	2.24829507246614	0.51365050021559	Env
389	0.0721190348267555	-0.0249865781515837	0.00794043019413948	0.702382862567902	0.224848508834839	1.38040053844452	0.455855160951614	-0.15309551358223	0.22354120016098	0.126875519752502	-0.648546576499939	-0.895075142383575	0.347907364368439	0.0462345816195011	0.360925823450089	0.117285966873169	1	2002	1	6762	3.13316713087261	-0.788553949445486	Env
390	0.146993979811668	0.216629087924957	0.0806063860654831	0.100796334445477	-0.0456994064152241	0.798567652702332	0.0793932303786278	0.511317789554596	0.18288379907608	0.00442313589155674	0.379901051521301	0.394109934568405	-0.0237188823521137	-0.632350742816925	0.311637967824936	-0.079357735812664	1	2002	1	9078	1.99655425362289	0.429579328745604	Env
391	0.825060606002808	-0.252097576856613	0.0595904886722565	0.518949151039124	0.725841581821442	1.72787284851074	0.213896349072456	0.00214035250246525	0.224429950118065	0.310570567846298	-0.2742959856987	-0.529249846935272	-0.359747588634491	-1.03391742706299	0.563587963581085	0.017971022054553	1	2002	1	7175	4.3742253407836	-1.63362288475037	Env
392	0.0552707202732563	0.351557284593582	0.00727141555398703	0.61884880065918	0.168462008237839	-0.0650049075484276	0.121101178228855	0.299071162939072	0.201798260211945	0.157912373542786	-0.922055244445801	0.503377735614777	-0.306463629007339	-0.130065217614174	0.362389832735062	-0.000389807828469202	1	2002	1	11231	1.9158984888636	-0.492816522717476	Env
393	0.344536513090134	0.284930676221848	0.0368586108088493	0.174263581633568	0.151158899068832	0.620470345020294	0.236396551132202	0.177598387002945	0.210493743419647	0.0925814285874367	0.34793820977211	0.429604351520538	-0.0530175380408764	-0.775296092033386	0.246710941195488	0.0330617539584637	1	2002	1	10128	2.36235048994422	0.195939872413874	Env
394	0.0938277691602707	0.742132902145386	0.0079347537830472	0.529961764812469	0.061350729316473	-0.33404141664505	0.166037991642952	-0.118316449224949	0.000692279834765941	0.171471908688545	0.300164341926575	0.60742974281311	-0.241976782679558	-0.0525658875703812	0.503824174404144	0.100971162319183	1	2002	1	11337	1.42202339583309	1.11687558889389	Env
395	0.0366740375757217	0.159139066934586	0.0530201345682144	0.48506435751915	0.00744829000905156	1.05200695991516	0.119716472923756	0.180726930499077	0.181531250476837	-0.022059254348278	-0.486996978521347	0.479061752557755	-0.580242335796356	-0.0714541152119637	0.354956865310669	-0.0782972201704979	1	2002	1	9912	2.17497102590278	-0.304674811661243	Env
396	0.125487759709358	-0.0285333506762981	0.0804426297545433	0.198715493083	0.468072056770325	0.725758731365204	0.0280747395008802	0.33080917596817	-0.0238985735923052	0.0523118674755096	1.6423032283783	0.428864479064941	1.0682418346405	-0.864326655864716	0.217065408825874	0.0141697470098734	1	2002	1	7148	1.97141027636826	2.4921482950449	Mob
397	0.228762000799179	0.514508187770844	0.0418724119663239	0.342423439025879	0.105965048074722	0.930632352828979	0.212080016732216	0.281393110752106	0.0848761349916458	-0.125843852758408	-0.607798874378204	0.41404590010643	-0.0587180741131306	-0.569722592830658	0.328253328800201	0.0292693860828876	1	2002	1	9040	2.64593823626637	-0.493940312415361	Env
398	-0.0378707908093929	-0.0832257196307182	0.285835236310959	0.36455374956131	0.133623644709587	1.18085050582886	0.270067989826202	0.100793793797493	0.0999036282300949	0.164507687091827	-0.332093417644501	0.392497301101685	0.163310408592224	-0.515474140644073	0.153260633349419	-0.203893929719925	1	2002	1	6891	2.27514579519629	-0.138499215245247	Env
399	0.485274165868759	-0.0766141414642334	0.0370316170156002	0.554021120071411	0.109404131770134	0.160466238856316	0.154914602637291	0.293261498212814	0.0728277489542961	0.25153785943985	-0.219450533390045	0.404221087694168	0.000988604733720422	-0.30208083987236	0.234523698687553	-0.243852064013481	1	2002	1	6736	1.79827277734876	0.118202017853037	Env
400	0.0761293172836304	0.251836329698563	0.0618649646639824	0.46149754524231	0.18863470852375	1.84551072120667	0.316248059272766	0.143658697605133	0.721654832363129	0.038889043033123	-0.888389408588409	-0.837379634380341	-0.0479408018290997	0.480408936738968	0.414812386035919	-0.157002210617065	1	2002	1	9550	3.94892200827599	-0.878488522022963	Env
401	-0.00398658914491534	0.00424905074760318	0.121333636343479	0.299598872661591	0.0965818613767624	1.41855204105377	0.255010217428207	0.394344121217728	0.14126618206501	0.257589876651764	-0.259551972150803	-1.09768879413605	0.567140638828278	-0.194051340222359	-0.101995766162872	-0.0573634579777718	1	2002	1	7470	2.92717581242323	-1.0861472338438	Env
402	0.482951164245605	-0.204793080687523	0.0142116574570537	0.190161660313606	0.293780773878098	0.721148788928986	-0.0370365753769875	0.0950532704591751	0.0563160255551338	0.165282413363457	0.429196983575821	0.371123164892197	-0.650123000144958	-0.564786970615387	0.51620489358902	-0.0648564547300339	1	2002	1	11780	1.71221964340657	0.101615071296692	Env
403	-0.0368674769997597	-0.0451277084648609	0.0735674574971199	0.260798037052155	0.109930448234081	0.0684285685420036	0.330574721097946	1.11576926708221	0.194555416703224	0.0544312372803688	1.05834221839905	0.444088041782379	0.196226298809052	-1.16333138942719	0.64178878068924	-0.253395944833755	1	2002	1	9640	1.87266402319074	1.17711395025253	Env
404	0.0804790109395981	0.0187681820243597	0.00581133598461747	-0.0610268078744411	0.297380238771439	0.98363995552063	0.185804769396782	0.248712986707687	0.282860487699509	0.401886314153671	0.642955183982849	-0.943009793758392	-0.155261367559433	-0.527461171150208	0.126386538147926	0.108181856572628	1	2002	1	6555	2.55249832989648	-0.856390610337257	Env
405	0.0969871655106544	0.0959113985300064	0.0335269644856453	0.447651445865631	-0.0295663680881262	0.740948140621185	0.162710249423981	0.529602348804474	0.139173701405525	0.104893803596497	-0.352461993694305	-0.87418133020401	0.0544006377458572	-0.417713195085526	0.746230006217957	-0.0944354608654976	1	2002	1	9432	2.22740338928998	-0.843725875020027	Env
406	0.0784135907888412	0.0996777787804604	0.0809512734413147	0.552066385746002	0.283286988735199	1.69646227359772	0.365125268697739	0.274614125490189	0.0392100363969803	0.0771293938159943	-0.48823019862175	-1.22778534889221	-0.0074855899438262	-0.514010846614838	0.207966133952141	-0.224216148257256	1	2002	1	6356	3.32272096723318	-2.02954585012048	Env
407	0.128710880875587	0.0304665025323629	0.253403902053833	0.380935907363892	0.159280851483345	1.56721007823944	0.462096631526947	0.484890520572662	0.0474673733115196	0.359523326158524	-0.341423183679581	-0.93035614490509	0.309418737888336	-0.512949109077454	0.195054665207863	-0.275477647781372	1	2002	1	7765	3.59850832633674	-1.28025503456593	Env
408	-0.0104689309373498	-0.258208930492401	0.0903479307889938	0.308356463909149	0.166783466935158	1.06825459003448	0.239794388413429	0.0995569452643394	-0.0502323545515537	0.277851015329361	0.262530237436295	0.51488596200943	0.138581514358521	-0.352126926183701	0.176143571734428	-0.0601428337395191	1	2002	1	6646	1.87189175095409	0.740014359354973	Env
409	-0.0494348518550396	0.278246849775314	0.119181364774704	0.317545294761658	0.401750594377518	1.68771767616272	0.13555046916008	0.172201037406921	0.238881513476372	0.059205386787653	-0.506950736045837	-0.553291082382202	-0.266070991754532	-0.454007238149643	0.692891180515289	-0.0546758808195591	1	2002	1	9749	3.30616945400834	-1.08742886781693	Env
410	0.240269258618355	-0.159388333559036	0.33760604262352	-0.15741340816021	0.48455348610878	0.667443633079529	0.230357676744461	-0.0490781851112843	-0.00268942257389426	0.333355754613876	0.610820114612579	-0.797710597515106	0.463330179452896	-0.330367535352707	0.394110918045044	-0.201242372393608	1	2002	1	8084	1.72377412999049	0.340183079242706	Env
411	0.183577492833138	0.0676413401961327	0.0359030105173588	0.279216736555099	0.0595043674111366	0.889809906482697	0.23719547688961	0.0529231540858746	0.583535075187683	0.130726754665375	-0.583674848079681	0.404056966304779	-0.00438165618106723	-0.279114484786987	0.0363747216761112	-0.228701040148735	1	2002	1	9586	2.29133227467537	-0.426739301066846	Env
412	0.306035339832306	-0.0274932142347097	0.399910271167755	-0.276101440191269	0.469565391540527	0.307603299617767	0.166108146309853	0.406160712242126	0.222764909267426	-0.172516092658043	2.168288230896	0.543220281600952	0.379278540611267	0.0291560813784599	0.371167123317719	-0.479242444038391	1	2002	1	11099	1.32279487885535	3.49111025780439	Mob
413	0.184311181306839	0.59965044260025	0.0451069287955761	0.246295541524887	0.135370656847954	0.863164067268372	0.385295063257217	0.32454726099968	0.214613750576973	0.0393696986138821	0.256888866424561	0.33710303902626	-0.376781344413757	-0.845735847949982	0.25083065032959	-0.343629866838455	1	2002	1	6962	2.69409472495317	-0.377694636583328	Env
414	0.0326084308326244	0.119271196424961	0.0860307812690735	0.368812561035156	0.238969326019287	1.42613840103149	0.194921180605888	0.357974976301193	0.187803938984871	0.302842676639557	-0.298579186201096	-1.25115346908569	0.240390688180923	-0.406532377004623	0.226572558283806	0.262290328741074	1	2002	1	8927	3.57766379788518	-1.48930178582668	Env
415	0.0797550454735756	0.762898623943329	-0.0349945761263371	0.747041285037994	0.329843670129776	0.468090236186981	-0.0101722022518516	0.21162186563015	0.351449221372604	0.271345615386963	0.0870877429842949	-1.05981254577637	0.24647718667984	-0.52351039648056	0.420672327280045	0.172589480876923	1	2002	1	9113	3.34946826566011	-0.829085685312748	Env
416	0.0237725377082825	-0.0495058409869671	0.0415739305317402	0.45170184969902	-0.0850035175681114	0.916239500045776	0.228208139538765	0.244899824261665	0.193055003881454	0.581672310829163	0.390245616436005	0.454768478870392	0.0519122667610645	-1.0155246257782	0.540293633937836	0.0541315190494061	1	2002	1	7069	2.60074525699019	0.421695370227098	Env
417	0.179779425263405	-0.0636778548359871	-0.00278091104701161	0.14642134308815	0.642689406871796	1.84327328205109	0.233826026320457	0.394762307405472	-0.044203232973814	-0.0933990627527237	1.81739842891693	-1.31645715236664	0.883790493011475	-0.73456597328186	0.394153952598572	-0.017236826941371	1	2002	1	7208	3.21945390244946	1.04431974887848	Env
418	0.139523386955261	1.35394847393036	0.192158803343773	0.119371980428696	-0.0204010456800461	1.20271921157837	0.179749295115471	0.277177482843399	0.0885774195194244	0.637563467025757	-0.322663515806198	-0.744343101978302	-0.606489181518555	-0.593933045864105	0.373492509126663	-0.345326453447342	1	2002	1	7394	3.82506202161312	-1.8939363360405	Env
419	0.840098857879639	-0.178987473249435	-0.00628382759168744	0.329229682683945	-0.304269701242447	1.10583436489105	0.271308034658432	0.104211136698723	0.30948993563652	0.0121206864714622	0.000282579101622105	0.449985980987549	-0.362457007169724	-0.575952768325806	0.231842309236526	0.0604643672704697	1	2002	1	6573	2.54321606410667	-0.256298906169832	Env
420	-0.0173055343329906	0.0653481855988503	-0.0216748472303152	0.300665587186813	0.164899468421936	1.44358575344086	0.28115376830101	-0.105695657432079	1.14370739459991	0.126691237092018	-0.476578444242477	0.417055785655975	-0.000866334768943489	-0.0779124796390533	0.404029816389084	-0.0828215852379799	1	2002	1	9673	3.29855377040803	0.265728343394585	Env
421	0.0190167259424925	-0.045364748686552	0.0191384814679623	0.21558478474617	0.120447643101215	0.629910349845886	0.114351697266102	0.194489493966103	0.251374155282974	0.154589712619781	0.690437436103821	0.490896672010422	-0.234568625688553	-0.786245763301849	0.338307440280914	-0.36829000711441	1	2002	1	6665	1.30524828843772	0.498827159404755	Env
422	0.0616897456347942	0.217939525842667	0.0137305408716202	0.12631194293499	0.244628250598907	1.64864301681519	0.271489292383194	0.291695564985275	0.268371403217316	0.176858276128769	-0.167353227734566	-0.687143087387085	0.427845239639282	-0.493080854415894	0.238659828901291	-0.0993790701031685	1	2002	1	6705	3.22197848930955	-0.681072100996971	Env
423	0.0480736568570137	0.252746552228928	-0.0372810661792755	0.541286468505859	0.026198573410511	0.748843312263489	-0.118051901459694	0.226579010486603	0.157478868961334	0.288275092840195	1.60233998298645	0.536763548851013	0.0620324239134789	-0.330244392156601	0.109015956521034	-0.12588532269001	1	2002	1	7818	2.00826324522495	1.97990752011538	Env
424	0.140693619847298	0.0481613352894783	0.014398317784071	0.373122215270996	0.0250039082020521	0.141277804970741	0.263891875743866	1.166015625	0.258199125528336	0.149393275380135	0.197469785809517	0.491673976182938	-0.126480042934418	-0.542736947536469	0.730088710784912	-0.129064217209816	1	2002	1	8987	2.45109288580716	0.75001548230648	Env
425	0.0501094609498978	-0.225618332624435	0.169854670763016	0.100585281848907	0.206652224063873	0.720372438430786	0.0477447025477886	0.169574186205864	0.076757125556469	0.183921188116074	0.405327618122101	0.456397950649261	0.283824324607849	-0.632460176944733	0.328974843025208	-0.509759604930878	1	2002	1	6743	0.990193340927362	0.842064559459686	Env
426	0.24545881152153	0.145397663116455	0.0226853750646114	0.240662723779678	0.123739503324032	1.0662157535553	0.189752727746964	0.243780598044395	0.160305991768837	0.0312604978680611	0.0853112190961838	0.347147941589355	-0.368701606988907	-0.606941521167755	0.602229058742523	-0.39052551984787	1	2002	1	10058	2.07873412594199	0.0590450912714005	Env
427	-0.0204758755862713	-0.0143976276740432	0.0424493104219437	0.256335914134979	0.286971926689148	1.86318600177765	0.306406021118164	0.0204615406692028	0.488210201263428	0.28331047296524	-0.436070382595062	-0.940275311470032	0.453700751066208	0.302531063556671	0.360128462314606	-0.190296515822411	1	2002	1	9610	3.32216136995703	-0.259985417127609	Env
428	0.0597481057047844	-0.00859223585575819	0.142045959830284	0.256548345088959	0.221650019288063	1.00139033794403	0.169019848108292	0.180141642689705	0.246081709861755	0.352131515741348	0.438839167356491	0.480581283569336	0.305329531431198	-0.557112157344818	-0.0614686347544193	-0.544790029525757	1	2002	1	7845	2.07537521887571	0.606169190257788	Env
429	0.00917891412973404	0.201637282967567	-0.10819923132658	0.206049770116806	0.0895192921161652	1.7370617389679	0.381957828998566	0.424960553646088	0.788266479969025	0.18458279967308	-0.469192713499069	-1.14680433273315	0.264628648757935	0.42611899971962	0.11846100538969	-0.252414911985397	1	2002	1	9559	3.66260051727295	-0.806788392364979	Env
430	0.0140547025948763	0.0810908749699593	0.0181464832276106	0.103034280240536	0.404010385274887	1.03005397319794	0.11802002042532	0.528450489044189	0.188863188028336	0.0452296808362007	-0.172399803996086	0.47066068649292	-0.254238069057465	-0.560979306697845	0.296213984489441	-0.158230528235435	1	2002	1	8225	2.37272354960442	-0.220742508769035	Env
431	0.179406985640526	0.278081715106964	-0.0589775741100311	0.250800788402557	0.147964239120483	0.943032145500183	0.129606053233147	0.1314627379179	0.705840408802032	0.210121154785156	0.854588627815247	0.436075896024704	0.128890737891197	-0.340335965156555	0.136129811406136	-0.388839721679688	1	2002	1	9591	2.52849893271923	1.21534910798073	Env
432	0.182492777705193	0.197652474045753	0.0290342774242163	0.197600275278091	0.166529968380928	0.989548981189728	-0.0169144719839096	0.123131193220615	0.121942810714245	0.387928992509842	0.166259244084358	0.429058969020844	0.37531378865242	-0.388157993555069	0.417399615049362	-0.619478404521942	1	2002	1	7756	1.75946887396276	0.999873623251915	Env
433	-0.0314079187810421	0.102994881570339	0.0850009471178055	0.283660173416138	0.133123338222504	0.859642505645752	0.0871981903910637	0.331695884466171	0.18492379784584	0.474764257669449	0.365751892328262	0.537762463092804	0.666045308113098	-0.542421817779541	-0.0481781810522079	-0.560711979866028	1	2002	1	7861	1.95088407769799	0.978959664702415	Env
434	0.359341561794281	-0.248757407069206	0.281354665756226	0.347338557243347	0.344963669776917	1.25220108032227	0.107066728174686	0.0881683826446533	-0.061209861189127	0.290908306837082	0.572667241096497	-1.12766206264496	0.133538037538528	-0.288301289081573	0.381261587142944	-0.251950770616531	1	2002	1	9621	2.50942491367459	-0.328496485948563	Env
435	0.159285008907318	0.128541901707649	0.0542590618133545	0.31453862786293	0.221619173884392	1.8620148897171	0.226279214024544	0.121751874685287	0.633120775222778	0.15152071416378	-0.908290386199951	-0.97264301776886	0.0414890944957733	0.389711290597916	0.361721366643906	0.108874842524529	1	2002	1	9517	3.98180608451366	-1.08801165223122	Env
436	0.174590975046158	-0.150964066386223	0.538958966732025	0.394715696573257	0.32955676317215	1.65881049633026	0.16326043009758	0.0390292219817638	0.0638960152864456	0.230024740099907	-0.343447864055634	-1.24927914142609	0.0637420043349266	-0.238782793283463	0.309849172830582	0.152231901884079	1	2002	1	6649	3.5941111408174	-1.45791862159967	Env
437	-0.220561176538467	0.240754872560501	0.0160453785210848	0.262950211763382	0.331459045410156	2.10263776779175	0.283738881349564	0.145920529961586	0.805577397346497	0.180597946047783	-0.114307641983032	-1.19807636737823	0.073183536529541	0.229158386588097	0.305395662784576	0.011699422262609	1	2002	1	9593	4.16082027647644	-0.704646423459053	Env
438	0.0852160230278969	0.284264206886292	0.119349017739296	0.30562350153923	0.211596786975861	1.47538340091705	0.35528951883316	0.487404644489288	0.519750475883484	0.0792171731591225	-0.136479705572128	-1.02228713035583	-0.197939336299896	-0.709804356098175	0.883599519729614	-0.16329188644886	1	2002	1	8942	3.75980286300182	-1.18291100859642	Env
439	-0.0108290733769536	-0.219653770327568	0.0338466726243496	0.236391112208366	0.332637906074524	0.941143274307251	0.182941734790802	-0.0775250345468521	-0.0117353452369571	0.298378735780716	1.41784119606018	0.517488181591034	0.0416469052433968	-0.187620759010315	0.133113771677017	-0.512794315814972	1	2002	1	7869	1.19280189648271	1.92246929556131	Mob
440	0.150394648313522	0.0455931574106216	0.115155756473541	0.238553896546364	0.0898760855197906	0.682547748088837	0.137284874916077	0.262561112642288	0.0931426212191582	0.0209574084728956	0.314148128032684	0.282048106193542	-0.168350845575333	-0.396799385547638	0.16786116361618	-0.504036724567413	1	2002	1	9649	1.33203058503568	0.198907166719437	Env
441	0.0572707988321781	0.236536547541618	-0.0160744804888964	0.359830558300018	0.613451719284058	0.168401688337326	0.275922328233719	0.17494922876358	0.269180119037628	0.174800634384155	-0.688324809074402	-0.824317872524261	0.0278557110577822	-0.188925713300705	0.851144909858704	0.126597806811333	1	2002	1	8413	2.44086694903672	-0.822567773982882	Env
442	0.199754774570465	0.300069153308868	0.0239103864878416	0.346857875585556	0.0391197726130486	0.607369244098663	0.354091882705688	0.0282850302755833	0.128044128417969	-0.0703087672591209	0.869032442569733	0.407116681337357	-0.0151105830445886	-0.957960605621338	-0.10581860691309	0.149647086858749	1	2002	1	9510	2.10684056766331	0.197259328328073	Env
443	-0.0504638403654099	0.226393610239029	0.143054783344269	0.370843827724457	0.105109825730324	0.888397932052612	0.219520449638367	0.0870427787303925	0.16921554505825	0.0471614859998226	0.787316799163818	0.46962371468544	-0.193873941898346	-0.595897793769836	0.264974415302277	-0.143027052283287	1	2002	1	6676	2.06324934586883	0.732143193483353	Env
444	0.126211494207382	-0.286887437105179	0.144228652119637	0.238187968730927	0.129483059048653	1.29971766471863	0.283278435468674	0.106587678194046	0.0576652139425278	0.278854846954346	-0.130553528666496	0.486096113920212	0.346846401691437	-0.791524231433868	0.138832226395607	0.0156153356656432	1	2002	1	7825	2.39294291194528	0.0496969819068909	Env
445	0.920100569725037	0.161547288298607	0.0698679015040398	0.272684276103973	-0.0426855012774467	0.830625474452972	0.246076360344887	0.644488513469696	0.250958025455475	-0.0387499071657658	-0.47372642159462	0.438444167375565	-0.32651025056839	-0.426520943641663	0.259609371423721	-0.0227672588080168	1	2002	1	8995	3.29214574210346	-0.528704077005386	Env
446	-0.113885074853897	-0.0925198867917061	0.318782687187195	0.0916691422462463	0.107649013400078	1.45894229412079	0.0847489237785339	0.303883910179138	0.084249384701252	0.089874729514122	0.352360755205154	0.427128374576569	-0.0939141362905502	-0.205547392368317	0.150846108794212	-0.166179001331329	1	2002	1	7862	2.16721612215042	0.630873709917068	Env
447	0.081769086420536	0.541465401649475	0.0259885434061289	0.334214568138123	0.219127610325813	1.29605269432068	0.387349098920822	0.00908043421804905	0.253225386142731	0.319292664527893	-0.516623556613922	-1.06003999710083	-0.469329416751862	0.179891929030418	-0.00317347701638937	0.137013450264931	1	2002	1	6638	3.60457893833518	-1.86927451845258	Env
448	0.413160234689713	-0.265960812568665	0.328242421150208	0.30113610625267	0.212238624691963	1.22522699832916	0.0986256003379822	0.205604434013367	0.154589131474495	0.300918966531754	-0.486654490232468	0.412400871515274	-0.172803282737732	-0.422917157411575	0.171594262123108	0.112677000463009	1	2002	1	7839	3.08645870536566	-0.498379796743393	Env
449	-0.0106746964156628	0.0270643774420023	0.0505880825221539	0.472376734018326	0.536695420742035	0.869329512119293	0.455951899290085	0.229731544852257	0.167085021734238	0.141072630882263	0.680561304092407	0.439239531755447	-0.347807496786118	-0.871241867542267	-0.0281140394508839	-0.398397445678711	1	2002	1	7675	2.54082308150828	-0.127362567931414	Env
450	0.0333640426397324	-0.433874428272247	-0.00317171914502978	0.324159860610962	0.206212177872658	1.0686149597168	0.119684092700481	-0.0667321607470512	0.188730865716934	0.0370302572846413	1.00807595252991	0.50239485502243	0.106276728212833	-0.579013228416443	0.526601195335388	-0.466021567583084	1	2002	1	9978	1.00799638079479	1.56433550268412	Mob
451	0.415727853775024	0.275366097688675	0.142701283097267	0.489825487136841	0.102935999631882	1.72311401367188	0.258824616670609	0.337978154420853	0.204676628112793	0.0822021961212158	-0.543018400669098	-0.638549864292145	-0.302380204200745	-0.0476449877023697	-0.163650900125504	-0.248509913682938	1	2002	1	6928	3.7848424166441	-1.69524435698986	Env
452	0.214225709438324	-0.166927307844162	0.0696069076657295	0.185484036803246	0.0208895914256573	0.902684330940247	0.162849485874176	0.810214877128601	0.381197363138199	0.00459274230524898	-0.493813961744308	0.410164475440979	-0.194021344184875	-0.353815793991089	0.28508260846138	0.00207911524921656	1	2002	1	6824	2.58689685212448	-0.346404016017914	Env
453	-0.0424774624407291	-0.00485171331092715	0.0570847615599632	0.348871976137161	0.170885607600212	1.77261388301849	0.387757390737534	0.674244821071625	0.0848406702280045	-0.0572537444531918	-0.219819322228432	-0.724684774875641	-0.367759555578232	-0.724019825458527	0.62834894657135	0.0260871835052967	1	2002	1	11648	3.41780337365344	-1.40793453156948	Env
454	0.310861319303513	0.360722810029984	0.047669555991888	0.335581243038177	0.109564192593098	1.19101297855377	0.262919098138809	0.151966601610184	0.0846595168113708	0.318131953477859	0.311464607715607	0.459494829177856	-0.23692412674427	-0.852680802345276	0.929367780685425	-0.334320247173309	1	2002	1	7082	2.83876902237535	0.610722288489342	Env
455	0.499488919973373	-0.164323285222054	0.345585018396378	0.16186885535717	-0.131062060594559	1.69057786464691	0.250855922698975	-0.121837951242924	0.389645636081696	0.109895780682564	-0.31357604265213	-0.901287853717804	0.200909867882729	-0.360229283571243	0.606508910655975	-0.107858493924141	1	2002	1	7827	2.92283620685339	-0.767674401402473	Env
456	0.18255315721035	0.157104074954987	0.0608053393661976	-0.0439435020089149	0.19709175825119	0.968232154846191	0.166341871023178	0.389212787151337	0.228713810443878	0.0378042086958885	-0.0443764515221119	0.383073091506958	-0.305278390645981	-0.647552669048309	0.348661690950394	-0.235855415463448	1	2002	1	9083	2.10806024447083	-0.26547272875905	Env
457	0.147543892264366	0.112102784216404	0.043934915214777	0.269887894392014	0.0747143551707268	0.930053293704987	0.233061358332634	0.2355667501688	0.0738076865673065	0.164629906415939	-0.21790973842144	0.429047286510468	0.285079687833786	-0.614356815814972	0.385984718799591	-0.212973907589912	1	2002	1	9578	2.07232892885804	0.267845138907433	Env
458	0.385713815689087	0.404309928417206	0.0576756671071053	0.351740062236786	0.0976793020963669	0.650250256061554	0.320851743221283	0.0116706127300858	0.0692039802670479	0.00475812656804919	0.373279333114624	0.35233473777771	-0.454035252332687	-0.739119946956635	0.533004343509674	0.22469162940979	1	2002	1	6979	2.57854512380436	0.0654632151126862	Env
459	0.404731154441833	-0.204167664051056	-0.00472112977877259	-0.0816155448555946	-0.115803897380829	1.13930344581604	0.271856963634491	0.0861700996756554	0.29921966791153	0.28747683763504	0.820706605911255	0.434180498123169	-0.149805784225464	-0.522338569164276	0.388701021671295	0.0831914842128754	1	2002	1	6930	2.16564141726121	0.971443772315979	Env
460	0.115576460957527	0.0747994482517242	0.0193084515631199	0.322662204504013	0.525867342948914	0.92512971162796	-0.111668452620506	0.256801396608353	0.468100249767303	0.203692212700844	-1.34079265594482	0.489156812429428	0.405061960220337	-0.236537605524063	0.905155658721924	0.0398722253739834	1	2002	1	7537	2.84014125168324	0.222044169902802	Env
461	0.139867290854454	-0.697834849357605	-0.00715224491432309	0.245883241295815	0.0964745059609413	0.933381259441376	0.357213914394379	0.310845881700516	0.291443437337875	0.047974981367588	-0.315073221921921	0.44973412156105	-0.119600042700768	-0.378642350435257	0.826660692691803	0.137290254235268	1	2002	1	11676	1.85538767231628	0.463079199194908	Env
462	0.739647924900055	0.21369968354702	0.111753553152084	0.237209722399712	0.0141800632700324	1.37247157096863	0.243107125163078	0.207915753126144	0.0701064616441727	-0.0195346418768167	-0.0594402402639389	-0.70772397518158	-0.120134063065052	-0.239556878805161	-0.00243414379656315	-0.106211632490158	1	2002	1	9634	3.08434558380395	-1.12928930111229	Env
463	0.271657884120941	-0.198325738310814	0.120704434812069	0.262701511383057	0.197686389088631	1.38530886173248	0.330216735601425	0.292527616024017	0.317775726318359	0.204810932278633	0.56188303232193	-1.21260571479797	-0.0493395626544952	-0.191015094518661	0.534224092960358	-0.210490390658379	1	2002	1	11834	2.97457396239042	-0.356853246688843	Env
464	0.170685470104218	0.19793838262558	0.380544185638428	0.531972527503967	0.618806183338165	0.599819540977478	0.248623669147491	0.215092465281487	0.199732467532158	0.185224384069443	-0.493703424930573	-1.12841236591339	-0.145894631743431	-0.10092368721962	0.44407519698143	-0.200893208384514	1	2002	1	7908	3.1475460678339	-1.42485891282558	Env
465	-0.0337017811834812	0.382064282894135	0.022702245041728	0.452650129795074	0.20369865000248	1.02322232723236	0.296637356281281	0.0228005722165108	0.295743733644485	0.0769019797444344	-0.119465336203575	0.413905501365662	-0.806666195392609	-0.607362449169159	0.225037664175034	-0.562863290309906	1	2002	1	7367	2.1798562053591	-0.894550815224648	Env
466	-0.103508695960045	0.213983803987503	0.0312791466712952	0.298265874385834	0.530947208404541	0.809187054634094	0.116692900657654	0.109854146838188	0.0551502518355846	0.347003549337387	0.0428456403315067	0.497995167970657	-0.195280119776726	-0.763698101043701	0.501928687095642	-0.0695634856820107	1	2002	1	7720	2.33929175511003	0.0837912745773792	Env
467	0.401027143001556	-0.126061990857124	0.325226664543152	0.335510820150375	0.315115749835968	1.02736139297485	0.104898817837238	0.300699830055237	0.267302364110947	0.486236095428467	0.436065107584	0.438085466623306	-0.20809842646122	-0.971941828727722	-0.0452010855078697	0.0628303587436676	1	2002	1	10632	3.50014724582434	-0.351090766489506	Env
468	0.127922803163528	-0.0383997932076454	0.087047204375267	0.0511825084686279	0.617137789726257	0.685088932514191	0.287750393152237	0.270901888608932	0.143597558140755	0.204936847090721	0.0737654343247414	-1.08848130702972	0.804688155651093	-0.325393199920654	0.607450008392334	-0.0460771322250366	1	2003	1	7132	2.39108899980783	0.0720290914177895	Env
469	0.239829778671265	0.112821541726589	0.499756038188934	0.503167688846588	0.0645363032817841	0.944645643234253	0.0960483998060226	0.249169498682022	0.206516906619072	0.160657808184624	-0.10550682246685	-1.18264186382294	-0.0803624987602234	-0.734228670597076	0.570933640003204	0.188606590032578	1	2003	1	11113	3.26575619727373	-1.53180621564388	Env
470	0.140761911869049	0.0101035516709089	0.0857331678271294	0.0893119648098946	0.105681411921978	1.14977049827576	-0.177245303988457	0.206280529499054	0.433844923973083	0.210996270179749	-0.000148631690535694	-1.1013571023941	0.442784309387207	-0.508722424507141	0.411606192588806	0.108519002795219	1	2003	1	7531	2.36375792883337	-0.755837656615768	Env
471	0.0103778364136815	0.239860117435455	0.0417697355151176	0.346353590488434	-0.0894472897052765	0.411957502365112	0.0878380686044693	-0.0270699970424175	-0.0545045435428619	0.017282186076045	1.25795805454254	0.474624305963516	0.577716588973999	-0.465224832296371	0.0804244875907898	-0.0957550778985023	1	2003	1	9518	0.888662128709257	1.92549860477448	Mob
472	0.752431392669678	0.172416627407074	0.0541903935372829	0.328983664512634	-0.0621965527534485	0.792397856712341	0.258821070194244	0.0127408402040601	0.172680497169495	-0.133846744894981	0.0484486930072308	0.466231733560562	-0.490741908550262	-0.789271235466003	1.25710332393646	0.00355900754220784	1	2003	1	9705	2.35217805230059	0.491770606487989	Env
473	0.143591061234474	0.743796586990356	0.0474777147173882	0.289986252784729	0.176209762692451	1.46151173114777	0.0856227204203606	0.209015980362892	0.176005512475967	0.18986003100872	0.429556757211685	-0.860610008239746	0.0865061283111572	-0.406649798154831	0.323494851589203	-0.349580496549606	1	2003	1	9724	3.1734968572855	-0.427702069282532	Env
474	0.0432391166687012	-0.229634344577789	0.0248690024018288	0.235487937927246	0.271297454833984	1.10364735126495	0.306466966867447	0.108421690762043	0.263571113348007	0.234822764992714	0.25486022233963	0.461026728153229	-0.16407485306263	-0.60254955291748	0.52109569311142	-0.39095538854599	1	2003	1	11761	1.97123366594315	0.470358237624168	Env
475	0.0274396892637014	0.0880939140915871	0.111222803592682	0.309500634670258	0.159924402832985	0.767588436603546	-0.0916141718626022	0.260076075792313	0.00138246361166239	-0.0461615510284901	0.286733776330948	0.476041823625565	0.577978372573853	-0.475496739149094	0.00879148487001657	-0.087031289935112	1	2003	1	9755	1.50042140763253	0.874048718251288	Env
476	0.634447813034058	-0.123785443603992	0.180845573544502	-0.298059076070786	-0.286219388246536	0.824511229991913	-0.27810999751091	0.433793962001801	0.0353777185082436	0.340426981449127	0.702564477920532	0.517561137676239	1.0815190076828	-0.84718120098114	0.276102244853973	-0.1289983689785	1	2003	1	8826	1.33423100411892	1.7305656671524	Mob
477	-0.0398465245962143	0.220404446125031	0.0392170958220959	0.330989748239517	0.19560495018959	0.521200180053711	0.051670853048563	0.0736068710684776	0.217617839574814	0.150544911623001	0.170542016625404	0.47788393497467	0.105090193450451	-0.707637071609497	0.549089848995209	-0.379374623298645	1	2003	1	9840	1.38163574784994	0.594968922436237	Env
478	0.304368704557419	0.0194170698523521	0.0649554803967476	0.0553278475999832	0.014314447529614	0.906082510948181	0.214997872710228	0.32793340086937	0.446501672267914	0.0129926037043333	-0.328305184841156	0.426745057106018	0.533817529678345	-0.474118083715439	0.257281243801117	0.0498315840959549	1	2003	1	10087	2.4167231945321	0.415420562028885	Env
479	0.0360157638788223	0.150572299957275	-0.0129601517692208	0.119001232087612	0.334500312805176	0.850043773651123	0.0831199884414673	-0.00627133529633284	-0.146253764629364	0.117435902357101	0.28068470954895	0.525563359260559	-0.172781273722649	-1.02618455886841	0.620627522468567	0.526875078678131	1	2003	1	10633	2.05207910016179	0.227909758687019	Env
480	-0.192017525434494	0.536047339439392	0.028289046138525	0.330219596624374	0.221856251358986	0.774042308330536	0.0217814762145281	0.302709311246872	-0.13191744685173	0.0437082089483738	1.16942358016968	0.57110857963562	0.472771465778351	-0.987878859043121	1.18692684173584	-0.0393576361238956	1	2003	1	7099	1.89536092989147	2.41235160827637	Mob
481	0.432912260293961	0.268904864788055	0.0258078258484602	0.247280076146126	0.163259580731392	0.743381261825562	0.150635898113251	0.227134555578232	0.170096680521965	-0.19278059899807	0.285930097103119	0.481162071228027	0.145692124962807	-0.500950336456299	0.507748901844025	0.0533151812851429	1	2003	1	9082	2.28994758613408	0.919582858681679	Env
482	0.0766208693385124	0.280845642089844	0.0285208728164434	0.334650367498398	0.0276882853358984	0.855143547058105	-0.0583643913269043	0.318825781345367	-0.00849275197833776	0.0113781979307532	-0.0822244435548782	0.433476477861404	0.445161670446396	-0.192043870687485	0.299985945224762	-0.218920707702637	1	2003	1	6839	1.64789571240544	0.904355779290199	Env
483	0.00696934573352337	0.237715780735016	0.104744866490364	0.225536286830902	0.0193288549780846	0.911159873008728	0.448063045740128	0.117547512054443	0.013130602426827	0.0576400980353355	-0.134036004543304	0.554333746433258	0.423730313777924	-0.216419503092766	2.09810519218445	-0.0300870332866907	1	2003	1	10104	2.11174923274666	2.72571374475956	Mob
484	0.00271018431521952	0.57108473777771	0.0899204313755035	0.451621383428574	0.0453867428004742	-0.384364753961563	0.149122819304466	0.186024934053421	0.000703794241417199	0.229280233383179	1.20180523395538	0.524290919303894	0.586750149726868	-0.999355792999268	0.29238361120224	-0.518492579460144	1	2003	1	11042	0.822997927258257	1.60587412118912	Mob
485	0.169855386018753	0.0250514484941959	0.0917546972632408	0.232187181711197	0.0736541748046875	0.735061705112457	0.131157830357552	0.352080166339874	0.269205003976822	0.035700835287571	-0.0194505695253611	0.465447962284088	0.322550535202026	-0.166676104068756	0.475480020046234	-0.46178275346756	1	2003	1	10043	1.65392567589879	1.07735184393823	Env
486	0.0917273536324501	0.161323800683022	0.0471718609333038	0.27861961722374	0.344964981079102	1.33699071407318	0.422468423843384	0.0517402514815331	0.075677216053009	0.215235725045204	0.0229552313685417	-1.03105080127716	0.155534684658051	-0.326097935438156	0.319872796535492	-0.36017507314682	1	2003	1	8232	2.66574487090111	-0.858786024153233	Env
487	0.536521732807159	0.445105969905853	0.121099308133125	0.427021712064743	0.0125332698225975	1.78044676780701	0.168310657143593	0.233564645051956	0.175657376646996	0.117141962051392	-0.716450572013855	-1.18686437606812	0.422764241695404	-0.0326275564730167	0.322340965270996	0.0121817234903574	1	2003	1	6650	4.02958512492478	-1.19083729758859	Env
488	-0.0632917582988739	-0.141634792089462	0.0307733211666346	0.10882344096899	0.353351444005966	0.753951251506805	0.166799828410149	0.229101598262787	0.315536051988602	0.109037503600121	0.711508274078369	0.449464172124863	0.733644127845764	-0.797953307628632	0.250496029853821	-0.473502665758133	1	2003	1	6408	1.38894522376359	1.34715929627419	Env
489	0.251736462116241	0.0716113373637199	0.0440977774560452	0.205941528081894	0.0629225373268127	1.06265938282013	0.0270084403455257	0.267527669668198	0.395203769207001	0.225367546081543	0.195040553808212	0.497523903846741	0.0725021287798882	-0.863929331302643	-0.127557709813118	-0.138094037771225	1	2003	1	11777	2.47598241269588	-0.22642045468092	Env
490	0.0913514718413353	0.50248920917511	0.0630156397819519	0.17436520755291	0.0275031272321939	1.05445826053619	-0.0179862976074219	0.28083336353302	0.206556439399719	0.508726119995117	0.308687090873718	-1.84909343719482	0.786573052406311	-0.267671585083008	0.168380454182625	-0.30944350361824	1	2003	1	9293	2.58186903782189	-0.853124424815178	Env
491	0.0739868059754372	0.249599620699883	0.0355703718960285	0.372976690530777	0.021819656714797	1.28433847427368	0.602960109710693	0.688267707824707	0.0778138786554337	-0.143864631652832	-0.138746649026871	-1.09155559539795	0.64277172088623	-0.774860978126526	0.416603893041611	-0.114835813641548	1	2003	1	7433	3.14863287098706	-0.945787608623505	Env
492	0.143308147788048	0.227855607867241	0.279167294502258	0.129807934165001	0.215036138892174	0.778922975063324	-0.102903537452221	0.568257093429565	0.357583850622177	-0.0876502841711044	1.06819200515747	0.366753488779068	0.00932173617184162	-1.21177136898041	0.157343089580536	-0.530415236949921	1	2003	1	6445	1.97896998375654	0.389838950708508	Env
493	0.266694515943527	0.362182408571243	0.0618585534393787	0.505639314651489	-0.0196401029825211	0.644461214542389	0.110314108431339	0.0347011983394623	0.0672958567738533	0.265664726495743	-0.3327896296978	0.484507828950882	0.38239985704422	-0.717826545238495	0.451872646808624	-0.269570648670197	1	2003	1	9561	2.02960114553571	0.268164157867432	Env
494	0.278278201818466	0.465459257364273	0.0413109101355076	0.378928005695343	0.0870021060109138	1.48557913303375	0.102542296051979	0.403855174779892	0.300280928611755	0.16497828066349	-0.611744403839111	-1.14852941036224	0.0773406401276588	-0.632485926151276	0.601025581359863	0.21233731508255	1	2003	1	11288	3.92055160924792	-1.71439351886511	Env
495	0.372038304805756	-0.321547597646713	0.0081870686262846	0.260368794202805	0.0752777904272079	1.16596305370331	0.278461337089539	0.379339724779129	0.237727493047714	0.50922155380249	-0.0158643871545792	0.41620147228241	-0.409987449645996	-0.682673215866089	0.337619096040726	-0.434641927480698	1	2003	1	7834	2.53039559535682	-0.354704484343529	Env
496	0.427298724651337	-0.0726351514458656	0.477862179279327	0.100067101418972	0.156974643468857	1.47092247009277	0.102106191217899	0.246974632143974	0.0561972707509995	0.349289119243622	-0.235052093863487	-0.489565819501877	0.180063635110855	-0.907216668128967	-0.0142507553100586	0.0841397121548653	1	2003	1	6339	3.39919689297676	-1.46602170169353	Env
497	0.0428434759378433	0.411839365959167	0.0486306250095367	0.359074592590332	0.130960837006569	0.333942115306854	0.247551411390305	0.165443480014801	0.223617658019066	0.192744627594948	-0.199690967798233	0.506859123706818	-0.109985582530499	-0.0296089816838503	-0.0701226145029068	-0.132723748683929	1	2003	1	6569	2.02392444014549	0.097450977191329	Env
498	0.201858162879944	-0.204516917467117	-0.0259161051362753	0.51465779542923	0.0423586219549179	0.50944709777832	0.213021710515022	0.18437485396862	0.00485441787168384	0.1379254758358	0.243151247501373	0.474126815795898	0.366074413061142	-0.151377975940704	0.550665676593781	-0.67937570810318	1	2003	1	9169	0.898689405526966	1.48264017701149	Mob
499	-0.178186699748039	-0.0462490506470203	0.0838049873709679	0.210707575082779	0.261372238397598	0.837670803070068	0.201319575309753	0.51501601934433	-0.0182596743106842	0.105090484023094	0.440436035394669	0.449225634336472	0.53088241815567	-0.803736329078674	0.0877138301730156	-0.405277580022812	1	2003	1	7457	1.56700867787004	0.704521588981152	Env
500	0.128930613398552	0.367475271224976	0.054597731679678	0.344824731349945	0.0542814210057259	0.835222184658051	0.124539539217949	0.546136140823364	0.295928359031677	0.370899826288223	0.0513080470263958	0.44108784198761	-0.71864527463913	-0.429177194833755	0.239886060357094	-0.449420750141144	1	2003	1	9743	2.673415068537	-0.415540520101786	Env
501	0.421814888715744	0.0846112594008446	0.0854348093271255	0.257623642683029	0.132266938686371	-0.923824846744537	0.224462196230888	0.278478354215622	0.0390447415411472	0.316164016723633	0.692905306816101	0.54100900888443	0.297402799129486	-0.694529592990875	0.35629141330719	-0.335449874401093	1	2003	1	8249	0.580626126378775	1.19307893514633	Mob
502	0.016534673050046	0.456443965435028	0.0527025163173676	0.191769897937775	0.14643394947052	0.527651369571686	-0.00228369957767427	0.0648053139448166	-0.0236747395247221	0.281071245670319	0.641308009624481	0.491396903991699	0.727509081363678	-0.765993118286133	0.331206977367401	-0.275417119264603	1	2003	1	9076	1.43603737303056	1.42542785406113	Env
503	0.050512108951807	0.805986940860748	0.0444225817918777	0.166486322879791	0.0693227276206017	0.854748964309692	0.108520656824112	0.304764807224274	0.20193712413311	0.221255332231522	0.141572162508965	0.478752046823502	0.245987355709076	-0.473032593727112	0.0688009634613991	-0.699639618396759	1	2003	1	8085	2.12831794843078	0.462079934775829	Env
504	0.346701741218567	0.468437701463699	0.279960840940475	0.0241312347352505	0.055266123265028	1.64511930942535	-0.062727689743042	0.547188639640808	0.168846771121025	0.375098943710327	-0.50002646446228	-1.14846038818359	0.657361149787903	-0.0202216766774654	0.0720218494534492	-0.306797027587891	1	2003	1	9346	3.5412265881896	-0.939325530081987	Env
505	0.106828555464745	0.755238711833954	0.0396526344120502	0.280245453119278	0.0847126618027687	0.880172610282898	0.0874465331435204	0.065910741686821	0.161284431815147	-0.100400775671005	0.354289501905441	0.524325430393219	-0.151390388607979	-0.0205214787274599	-0.0022421283647418	-0.105014823377132	1	2003	1	6672	2.25607673451304	0.70446093659848	Env
506	0.0864372998476028	0.352408945560455	0.0695059150457382	0.232587844133377	0.223275646567345	0.940941214561462	0.155633673071861	0.212179183959961	0.352299869060516	0.104624398052692	0.367430537939072	0.490516602993011	0.145865261554718	-1.06910979747772	0.137778982520103	-0.0790911242365837	1	2003	1	7030	2.65080286562443	0.0724815875291824	Env
507	0.123905152082443	-0.0375392660498619	0.0503384210169315	0.521997213363647	0.098429836332798	0.963362693786621	0.0889741182327271	0.420435309410095	0.18475453555584	0.191417589783669	-0.0961981639266014	-1.36286151409149	0.196471244096756	0.00730670336633921	0.359738618135452	-0.209925130009651	1	2003	1	9326	2.39615047350526	-0.895543112419546	Env
508	0.0407154634594917	0.622893571853638	0.107950188219547	-0.0574914291501045	0.0151697834953666	0.872204303741455	0.197991952300072	0.148158326745033	0.161837458610535	0.113027356564999	1.04555201530457	0.500503063201904	-0.288955241441727	-0.457997620105743	0.376883238554001	0.249258622527122	1	2003	1	6852	2.47171559836715	1.175985455513	Env
509	0.0472047701478004	0.437733948230743	0.0484846644103527	0.214693963527679	0.206466317176819	0.698339879512787	0.179805964231491	0.167805850505829	0.145977690815926	-0.0691187456250191	0.0897611305117607	0.389531522989273	-0.137462392449379	-0.631605505943298	1.19074547290802	-0.318442046642303	1	2003	1	9845	1.7589522562921	0.900970228016376	Env
510	-0.107700362801552	1.14515864849091	0.0368160046637058	0.171238943934441	0.0177125353366137	0.845576643943787	0.243975326418877	-0.0432542860507965	0.290207743644714	0.0741709470748901	-0.00447781942784786	0.391435146331787	0.333292186260223	-1.12560033798218	0.2339076846838	-0.270362257957458	1	2003	1	7095	2.40353988669813	-0.171443140134215	Env
511	0.490038454532623	0.29892498254776	0.0866765454411507	0.726880669593811	0.119161523878574	1.01964640617371	0.101240575313568	0.0270916558802128	0.0422577857971191	0.490250676870346	0.57198691368103	0.566572904586792	1.3543895483017	-0.780290126800537	0.438780695199966	-0.0543874837458134	1	2003	1	9001	3.34778179228306	2.15143993496895	Env
512	0.115684159100056	0.551623344421387	0.027001129463315	0.280702829360962	-0.0728740841150284	0.396620810031891	0.297704696655273	0.213499039411545	0.209819763898849	0.483128160238266	0.455727517604828	0.393840342760086	0.299094617366791	-0.80979597568512	0.615700304508209	-0.246602132916451	1	2003	1	9042	2.25630771555007	0.954566806554794	Env
513	0.120163626968861	-0.355117470026016	0.0251370035111904	-0.149055898189545	0.00416489224880934	0.683754086494446	-0.156429708003998	0.122941717505455	0.0176405850797892	0.256102740764618	1.26535880565643	0.518986165523529	1.10216915607452	-1.07972776889801	0.268989473581314	-0.197980016469955	1	2003	1	6520	0.371321559883654	2.07577583193779	Mob
514	-3.42676648870111e-05	0.294055730104446	0.0416987575590611	0.349395215511322	-0.179176226258278	0.714206576347351	0.449302971363068	0.384819775819778	0.424286454916	0.612033605575562	0.860426664352417	0.445489138364792	-0.225290760397911	-0.150425136089325	0.372420012950897	-0.0577629208564758	1	2003	1	10091	3.03282567241695	1.30261991918087	Env
515	0.146551802754402	-0.322150826454163	0.0720624327659607	0.404679477214813	0.32818791270256	0.919231057167053	-0.358202040195465	0.406192630529404	0.120048835873604	0.233240857720375	0.334563970565796	0.498809367418289	0.162138223648071	-0.525137066841125	1.19416165351868	-0.56660920381546	1	2003	1	7521	1.38323293626308	1.66453614830971	Mob
516	0.245959877967834	0.479150623083115	0.0524059981107712	0.278742909431458	0.291295647621155	0.710584342479706	0.278717219829559	0.261368870735168	0.263776510953903	0.0768720656633377	0.113708481192589	0.353940188884735	0.130021616816521	-0.702826201915741	0.0887452438473701	-0.521402776241302	1	2003	1	9746	2.4174712896347	-0.0164106711745262	Env
517	0.0650309324264526	0.961331605911255	0.0707314312458038	0.393988490104675	0.131034940481186	0.64897620677948	0.279734402894974	0.426551789045334	0.405945897102356	0.170696094632149	-0.0477695874869823	0.488124191761017	0.0405988693237305	-0.501185119152069	0.133247271180153	-0.707306027412415	1	2003	1	8273	2.84671576321125	0.113015625625849	Env
518	0.140348374843597	0.963718891143799	0.584023058414459	0.543003976345062	0.118998371064663	-0.0041221366263926	0.0693831294775009	0.262874037027359	0.372914344072342	0.241612553596497	0.00467444304376841	0.461441099643707	-0.521027743816376	-0.804849565029144	0.601461470127106	-0.330722481012344	1	2003	1	11464	2.96203211834654	-0.258300296030939	Env
519	0.184129983186722	-0.112893313169479	0.0882760062813759	0.497888565063477	0.268025815486908	1.74358439445496	0.380413979291916	0.28252512216568	0.272637367248535	0.0807701200246811	0.543010056018829	-1.16844284534454	0.483651489019394	-0.735791623592377	0.773037612438202	-0.542017340660095	1	2003	1	11502	3.14334069937468	-0.104535311460495	Env
520	0.094033308327198	-0.171839073300362	0.00341569865122437	0.100432120263577	0.137791782617569	0.378015875816345	0.144893363118172	0.182178631424904	0.16040974855423	0.12682418525219	1.2023104429245	0.471296191215515	0.62779301404953	-0.606008172035217	0.316914528608322	-0.405234277248383	1	2003	1	6739	0.750921363476664	2.01230600476265	Mob
521	0.0906276479363441	0.709990680217743	0.112305380403996	0.495110809803009	-0.0554791428148746	0.573127031326294	0.161663353443146	-0.0659496709704399	0.236198902130127	-0.204351812601089	1.44948661327362	0.545969009399414	0.945934474468231	0.0714089944958687	-0.018683984875679	-0.73692661523819	1	2003	1	9299	1.31631656363606	2.99411510676146	Mob
522	0.175350591540337	0.18223263323307	0.0458470061421394	0.349428325891495	0.0702795535326004	0.895828902721405	0.231623828411102	0.456510692834854	0.393358767032623	0.129000142216682	0.318101286888123	0.463144332170486	-0.142563074827194	-0.641860604286194	0.248823270201683	-0.526701509952545	1	2003	1	11784	2.40275893360376	0.245645210146904	Env
523	0.13549730181694	0.0993740037083626	-0.0803066119551659	0.395224988460541	0.22962698340416	0.817351162433624	0.200172916054726	0.133947491645813	0.274257481098175	0.0978918597102165	-0.833184897899628	0.535758376121521	0.531251907348633	-0.406957387924194	0.18589460849762	-0.327555626630783	1	2003	1	8020	1.97548194974661	0.0127626061439514	Env
524	0.174663335084915	-0.109808780252934	0.482325673103333	0.331181585788727	-0.033496730029583	-0.0549644380807877	0.161341801285744	1.10012996196747	0.160193309187889	0.0184278562664986	-0.487071573734283	0.386961817741394	0.811825037002563	-0.703436553478241	0.444853782653809	-0.268776595592499	1	2003	1	9583	1.96121697872877	0.453132510185242	Env
525	-0.0257285479456186	-0.11276326328516	0.133842498064041	0.261650890111923	0.141311213374138	0.619382917881012	-0.111600838601589	0.0183818675577641	0.0829828381538391	0.484917044639587	0.19463287293911	0.540200650691986	0.732055604457855	-0.634668827056885	0.474505424499512	-0.479891359806061	1	2003	1	8774	1.01248526014388	1.30672572553158	Mob
526	0.228953644633293	1.08109748363495	0.0542125068604946	0.32439398765564	0.0988932102918625	0.646716058254242	-0.105129696428776	-0.148426711559296	0.337291657924652	0.17136387526989	-1.02947628498077	0.520310044288635	0.21153312921524	-0.175905495882034	0.26900589466095	-0.258332401514053	1	2003	1	9454	2.4310336150229	-0.204532712697983	Env
527	0.216245472431183	0.525506496429443	0.059624332934618	0.0793564766645432	0.624240279197693	0.749443769454956	0.105203099548817	0.182703018188477	0.253351092338562	0.129752993583679	0.0764402002096176	0.348166882991791	0.242126241326332	-0.774106562137604	0.0047974269837141	-0.55434238910675	1	2003	1	9768	2.37108464166522	-0.102575810626149	Env
528	0.267878890037537	0.360135346651077	0.0678665935993195	0.263684570789337	0.137698575854301	0.915598273277283	0.164430499076843	0.158921808004379	-0.0454529002308846	0.112208120524883	0.615558624267578	0.454074442386627	-0.0140769993886352	-1.21366620063782	0.375939548015594	-0.13338515162468	1	2003	1	7414	2.2695846259594	0.217829414643347	Env
529	0.200047090649605	0.308375328779221	0.0830972269177437	0.410445243120193	-0.0549174621701241	0.849733948707581	0.360188513994217	0.234997168183327	0.0834814235568047	-0.0454488769173622	-0.228596016764641	0.44122913479805	0.619356453418732	-0.608238816261292	0.0921026021242142	-0.035132147371769	1	2003	1	9876	2.39486745744944	0.315853357315063	Env
530	0.185434967279434	-0.0329851135611534	-0.02632911875844	0.148626014590263	0.133199125528336	0.784571826457977	-0.183853626251221	0.166453555226326	-0.00364633603021502	0.203029379248619	-0.147993206977844	0.569739043712616	0.531691670417786	-1.06596982479095	0.149181425571442	0.0815422683954239	1	2003	1	7639	1.45604294212535	0.0366491079330444	Env
531	-0.0974336788058281	-0.0588966645300388	-0.0115131409838796	0.169655084609985	0.225834012031555	1.35391139984131	-0.394238084554672	0.109092146158218	0.245234146714211	0.173772275447845	2.11678385734558	-1.49285578727722	1.67792427539825	-0.211841255426407	0.642195284366608	-0.265484571456909	1	2003	1	8792	1.4499329244718	2.73220637440681	Mob
532	0.240483731031418	0.423585772514343	0.0371607653796673	-0.0377518087625504	0.0793179497122765	0.561627447605133	0.231239959597588	0.236676603555679	0.0928130373358727	0.318095088005066	0.305543929338455	0.36445289850235	-0.564570128917694	-0.670216083526611	0.802939295768738	-0.175844863057137	1	2003	1	9761	2.00740368291736	0.238149911165237	Env
533	0.646821975708008	0.206605583429337	0.0417645685374737	0.618390202522278	-0.0828219428658485	0.317807227373123	0.200303882360458	0.05749287083745	-0.158900067210197	0.134907230734825	0.27943366765976	0.568487882614136	0.204264372587204	-0.701253712177277	0.4350526034832	0.350545793771744	1	2003	1	10047	2.33291732519865	0.785984814167023	Env
534	0.0313375107944012	-0.213276341557503	0.0441282466053963	0.191271111369133	0.0113404970616102	0.955546200275421	0.214112669229507	0.283069133758545	0.26252081990242	0.17892150580883	0.488948076963425	0.425269991159439	0.351504355669022	-0.921994626522064	0.50465852022171	-0.0667543932795525	1	2003	1	11745	1.89221695996821	0.848386317491531	Env
535	0.333785504102707	0.301377862691879	0.110149711370468	0.236377224326134	0.597069680690765	-0.257364869117737	0.106754779815674	0.357447654008865	0.202663153409958	0.306614577770233	0.579504728317261	-1.29465901851654	0.684867441654205	-0.405602931976318	0.341521501541138	-0.240653410553932	1	2003	1	8212	2.05422186851501	-0.0943682789802551	Env
536	0.183731615543365	0.412351101636887	-0.372534930706024	0.187734797596931	0.295376300811768	0.861572444438934	0.211075618863106	0.115120939910412	0.160904705524445	0.080795094370842	-0.422652959823608	0.464886099100113	0.357267290353775	-0.5936399102211	0.396237373352051	-0.272722035646439	1	2003	1	6363	1.86340565234423	0.20209789276123	Env
537	0.185077741742134	-0.412089258432388	0.0547646172344685	0.281416863203049	0.126478850841522	1.25719547271729	-0.0351869277656078	0.475234359502792	0.308426231145859	0.108749374747276	-0.113512985408306	0.481851309537888	0.133427113294601	-0.421820968389511	0.714616060256958	-0.148555263876915	1	2003	1	8764	2.20151206105947	0.79456052929163	Env
538	0.0264653395861387	0.363452583551407	0.0104243559762836	0.23135381937027	0.141716480255127	0.959880352020264	0.106098368763924	-0.0988563001155853	0.220985651016235	-0.0522066354751587	-0.0465469881892204	0.476126700639725	0.473195105791092	-0.0965372771024704	0.278894037008286	-0.16597843170166	1	2003	1	6772	1.74333558324724	1.08513157814741	Env
539	0.383067011833191	0.164494827389717	0.546800017356873	0.110082536935806	0.816059708595276	-0.378590762615204	0.219311311841011	0.255384862422943	0.0786788463592529	0.211213245987892	0.197905659675598	-1.27665102481842	0.772586464881897	-0.313835054636002	0.487964898347855	-0.198668166995049	1	2003	1	8609	2.20783343911171	-0.132029056549072	Env
540	0.0098500857129693	0.101996645331383	0.0683818534016609	0.200796738266945	0.109034948050976	0.877237856388092	0.183019489049911	0.60595428943634	0.123594500124454	0.314238429069519	0.475461453199387	0.454584747552872	-0.332427710294724	-0.478642463684082	0.33189645409584	-0.435649514198303	1	2003	1	7565	2.15845532063395	0.450872480869293	Env
541	0.411712795495987	0.47103014588356	0.0798153132200241	0.346764296293259	0.207537427544594	1.11585628986359	0.265297114849091	0.146348774433136	0.350646048784256	-0.0363949947059155	0.146124362945557	0.389613568782806	-0.290696263313293	-0.604731261730194	0.122906349599361	-0.381106376647949	1	2003	1	6774	2.97750683501363	-0.236783243715763	Env
542	0.219476044178009	0.596728324890137	0.0494664795696735	0.362694919109344	0.0923183336853981	0.765233159065247	0.0454424805939198	0.0429961010813713	0.183948248624802	0.0804819539189339	0.169485688209534	0.466325581073761	-0.137608379125595	-0.36108186841011	0.189230516552925	-0.244637623429298	1	2003	1	6594	2.19414842128754	0.326351538300514	Env
543	0.623164892196655	0.175454199314117	0.0664381235837936	0.160704284906387	0.171823740005493	0.93043315410614	0.203928858041763	0.477777868509293	0.235079512000084	-0.0461773723363876	-0.308397054672241	0.471734672784805	0.265128701925278	-0.916518747806549	0.454765230417252	-0.0283241905272007	1	2003	1	9677	2.97030306980014	-0.0332871973514557	Env
544	0.193085715174675	-0.0772824585437775	0.0523226223886013	0.203229054808617	0.135998621582985	0.922863304615021	-0.0183291602879763	0.684715330600739	0.488494396209717	0.251642435789108	0.127841785550117	0.474035769701004	-0.663921415805817	-0.31249862909317	0.225814148783684	0.0501077957451344	1	2003	1	11774	2.88684765808284	-0.148728340864182	Env
545	-0.10914820432663	-0.400578677654266	0.0126829938963056	-0.306021094322205	0.209155961871147	1.10301399230957	0.0253262314945459	0.512551963329315	-0.144809976220131	0.490175545215607	0.626816511154175	0.473986446857452	0.359465330839157	-0.476437419652939	0.68633645772934	-0.154188066720963	1	2003	1	6779	1.2381606688723	1.67016732692719	Mob
546	0.164741486310959	-0.309457451105118	-0.0850152373313904	-0.042834110558033	0.374801844358444	1.18583655357361	0.0837728455662727	0.100137434899807	-0.0509719699621201	0.214950501918793	0.758663594722748	0.471761107444763	0.245451718568802	-0.211416676640511	-0.169394686818123	-0.276425540447235	1	2003	1	6607	1.35953635722399	1.09506505727768	Env
547	-0.0397834144532681	-0.200974106788635	0.0618913397192955	0.00540056824684143	0.19848458468914	1.36930894851685	0.293664515018463	0.025138970464468	0.183019250631332	0.168689697980881	0.933517456054688	-0.930527627468109	0.387798368930817	-0.737445056438446	0.285267472267151	-0.206347107887268	1	2003	1	7201	1.8584932461381	-0.0613893866539001	Env
548	0.210662737488747	1.12591254711151	0.0871130228042603	0.63963383436203	0.288901299238205	0.534520089626312	0.0620205886662006	0.298818916082382	0.152701959013939	0.149488553404808	-0.82783180475235	-1.15049302577972	0.692211985588074	-0.25131231546402	0.248553961515427	-0.24780835211277	1	2003	1	9455	3.30196519568563	-1.28887119889259	Env
549	0.00904278270900249	0.296785056591034	0.0722796395421028	0.294155836105347	0.000460399693110958	0.810811519622803	0.128209143877029	-0.241670072078705	0.0592981837689877	0.0226130597293377	0.0300910659134388	0.488162785768509	0.415697365999222	0.216884061694145	0.502238869667053	-0.481525093317032	1	2003	1	10002	0.970460456243018	1.65307414904237	Mob
550	0.279420077800751	0.134593278169632	-0.00329040270298719	0.162645444273949	0.0810121297836304	0.0855777785181999	0.154976904392242	0.0368159674108028	0.116474516689777	-0.00467279134318233	0.396326094865799	0.44076931476593	0.618011474609375	-0.4880351126194	0.192669197916985	-0.156382724642754	1	2003	1	9616	0.887170178350061	1.15974096953869	Mob
551	0.269588112831116	0.459481477737427	0.0161321070045233	0.696470201015472	-0.00682318909093738	-0.329912424087524	0.0378682725131512	0.104545310139656	0.168559014797211	0.0686449259519577	0.0294322483241558	0.543819427490234	0.715784132480621	-0.244147434830666	0.598971843719482	-0.31932458281517	1	2003	1	9231	1.16522922599688	1.64386021718383	Mob
552	0.118756398558617	0.131935879588127	0.128374338150024	0.399498075246811	0.0108972573652864	0.967884182929993	0.122274249792099	0.189758524298668	0.0855290591716766	-0.071181409060955	-0.520318508148193	0.443555653095245	0.683063209056854	-1.00904035568237	0.464942663908005	-0.075218491256237	1	2003	1	7220	2.00850806478411	0.062202662229538	Env
553	0.325383573770523	0.467595040798187	0.0693843215703964	0.525990962982178	0.0337254032492638	1.31770086288452	0.172487452626228	0.349869310855865	0.329700618982315	0.123476408421993	-0.497146189212799	-1.24209988117218	0.0784325152635574	-0.465143829584122	0.334316790103912	0.0599031932651997	1	2003	1	11356	3.77521714940667	-1.79164059460163	Env
554	0.0505090616643429	0.226667776703835	0.0509282983839512	0.14911076426506	0.10045450180769	-0.00638274475932121	0.217625647783279	0.115705356001854	0.164889335632324	0.103774279356003	0.332658857107162	0.486472845077515	-0.076697051525116	-0.181268244981766	-0.0900799632072449	-0.0797728300094604	1	2003	1	6753	1.09350944682956	0.471086442470551	Env
555	0.127288207411766	-0.105505838990211	0.00401829369366169	0.341981053352356	0.0188366696238518	0.0869504287838936	0.310854703187943	0.0526171438395977	0.0235993918031454	0.100835599005222	0.664185166358948	0.553765296936035	0.48071962594986	-1.41846978664398	0.487695306539536	-0.0765086635947227	1	2003	1	11380	0.884966988116503	0.767895609140396	Env
556	0.246458768844604	0.311556220054626	-0.417849600315094	0.566643953323364	0.101842068135738	0.693601131439209	0.210865169763565	-0.0851658880710602	0.3128602206707	0.0640473887324333	0.31769397854805	0.353603184223175	0.208364322781563	-0.61395001411438	0.48981511592865	-0.315474182367325	1	2003	1	11668	1.68938525021076	0.755526587367058	Env
557	-0.204998835921288	0.537608325481415	0.0343184135854244	0.353504419326782	0.192971304059029	0.861274242401123	0.0534544177353382	0.172384664416313	0.30196338891983	0.0830936059355736	-0.232037886977196	0.383161216974258	-0.00429182546213269	-0.843668520450592	0.277102917432785	0.0171691738069057	1	2003	1	9725	2.40274311974645	-0.419734098482877	Env
558	0.0406786873936653	0.223884582519531	0.0632216110825539	0.158532366156578	0.0979509502649307	1.30811166763306	0.208732351660728	0.12107790261507	0.21859136223793	-0.0273478720337152	-0.182804793119431	0.45115339756012	0.0710873752832413	-0.764053463935852	0.227341115474701	-0.0596869289875031	1	2003	1	9855	2.35374668054283	-0.197276368737221	Env
559	0.0483910702168941	0.162536710500717	-0.0219948291778564	-0.271281719207764	0.195630848407745	0.538853585720062	0.213350996375084	-0.087230920791626	0.277661949396133	0.330108076334	1.95994007587433	0.450076937675476	0.81421422958374	-1.13831830024719	-0.0109341237694025	-0.489659547805786	1	2003	1	7867	0.896366219967604	2.07497881911695	Mob
560	0.0421536453068256	0.243325367569923	0.0427146553993225	0.400931358337402	-0.0694005563855171	0.520740270614624	0.119639948010445	0.780431985855103	-0.119488999247551	0.142951905727386	0.481052339076996	0.426232308149338	0.174663990736008	-0.300906509160995	0.22974967956543	-0.477405875921249	1	2003	1	6662	1.62659370526671	1.01079180836678	Env
561	0.120507262647152	0.463351011276245	0.0488630943000317	0.295437425374985	-0.129791542887688	0.68621689081192	0.313743472099304	0.0651368871331215	0.146704331040382	0.614952385425568	0.0780229121446609	0.368386387825012	-0.468910455703735	-0.448474049568176	0.496970921754837	-0.0311571434140205	1	2003	1	8967	2.593964073807	0.0259957164525986	Env
562	0.228245824575424	0.284855782985687	0.0207127034664154	0.271502643823624	0.237203270196915	0.729945302009583	0.139052391052246	0.174981489777565	0.0858228132128716	0.0732995867729187	-0.103785216808319	0.431674867868423	0.166704759001732	-0.910484671592712	0.508526802062988	-0.57944518327713	1	2003	1	7889	1.66617662459612	0.0926365405321121	Env
563	0.678885042667389	0.203098639845848	0.0583116598427296	0.324421018362045	0.183261886239052	0.701997518539429	0.198728829622269	0.20350493490696	0.00143771362490952	-0.0728215128183365	0.298351973295212	0.361384987831116	0.279834389686584	-0.300594389438629	0.229628637433052	-0.475589901208878	1	2003	1	6862	2.00523582962342	0.868605598807335	Env
564	0.169050619006157	0.330992966890335	0.277477890253067	0.0998420268297195	0.0169581137597561	-1.20671832561493	0.0175967607647181	0.266940891742706	0.0671596750617027	0.107492350041866	0.692757904529572	0.594363987445831	0.817213654518127	-0.367725998163223	0.383407682180405	-0.310474157333374	1	2003	1	9281	-0.163681188598275	2.12001723051071	Mob
565	0.214429840445518	0.0153648126870394	0.0679754167795181	0.27438023686409	0.0851586163043976	0.730411946773529	0.207217678427696	0.341128975152969	-0.0575704947113991	0.119353875517845	0.290709406137466	0.424091547727585	0.038163211196661	-0.14384551346302	0.323440164327621	-0.754785120487213	1	2003	1	6858	1.24306578375399	0.932558815926313	Env
566	0.242303103208542	0.534102380275726	0.0569075681269169	0.11401654779911	0.106648817658424	0.585525453090668	0.258350998163223	0.151314944028854	0.00769546627998352	0.321557104587555	0.336609274148941	0.370296537876129	0.131570056080818	-0.542723417282104	0.0786044150590897	-0.428309261798859	1	2003	1	9760	1.95011312142015	0.374356865882874	Env
567	0.172365769743919	0.628814995288849	0.0476785972714424	0.294712603092194	0.17007178068161	0.996710896492004	0.0841477736830711	-0.00360459694638848	0.103827625513077	0.54612272977829	-0.718836665153503	0.403852760791779	-0.22043614089489	-0.450432628393173	0.44726225733757	-0.11848521977663	1	2003	1	8875	2.92236295482144	-0.538590416312218	Env
568	0.28348782658577	0.597924649715424	0.109941631555557	0.246392011642456	0.185486361384392	1.00185525417328	0.121237173676491	0.165211319923401	0.124716490507126	0.0045333718881011	-0.196456804871559	0.464091569185257	0.242743462324142	-0.880474388599396	0.587426662445068	-0.0516228191554546	1	2003	1	9865	2.78916327189654	0.217330500483513	Env
569	0.0335447527468204	1.11250340938568	0.0279835276305676	0.14766788482666	-0.151666387915611	0.928291320800781	-0.0243256371468306	0.112642787396908	0.036360327154398	-0.0854343324899673	1.13007700443268	0.413884401321411	0.276129513978958	-1.03775787353516	0.158181846141815	-0.366380125284195	1	2003	1	7049	1.77118752710521	0.940514892339706	Env
570	0.170765444636345	0.581945836544037	0.0466951392591	0.336479753255844	0.000435746740549803	0.786811649799347	0.166071534156799	0.226969540119171	-0.0600805953145027	-0.163194328546524	-0.12511470913887	0.478559225797653	0.31852063536644	-0.591424167156219	0.41484534740448	-0.00458532152697444	1	2003	1	8966	2.08831439912319	0.495386332273483	Env
571	0.0269111134111881	0.28077232837677	0.0719455704092979	0.300513207912445	0.0562183000147343	0.941173851490021	0.0997510924935341	0.317437827587128	-0.233285173773766	0.508049964904785	0.441945284605026	0.502329468727112	-0.227841079235077	-0.18280628323555	0.298929959535599	0.00933482684195042	1	2003	1	10032	2.37882290966809	0.83255735039711	Env
572	-0.0535682253539562	0.261788070201874	0.0390449687838554	0.409009516239166	0.126871332526207	1.00459182262421	-0.267754346132278	0.46581158041954	-0.0136742675676942	-0.0319117270410061	0.380768030881882	0.519927024841309	0.269248485565186	-0.730541586875916	0.850036442279816	-0.122306309640408	1	2003	1	6970	1.81790241505951	1.28943839669228	Env
573	0.126313865184784	0.0775712132453918	0.0465594343841076	0.223585590720177	0.219877883791924	0.873193264007568	0.0292488764971495	0.0660439282655716	0.0751644670963287	0.214039340615273	0.269882798194885	0.391398638486862	-0.247560799121857	-0.673440933227539	0.236354321241379	-0.488871365785599	1	2003	1	11718	1.46272649802268	-0.0233659744262695	Env
574	0.109603807330132	-0.207878187298775	0.0704396143555641	0.359612315893173	0.065049484372139	0.794383645057678	0.307373613119125	0.312187790870667	-0.093545027077198	0.187014862895012	0.411795943975449	0.480164051055908	0.65943843126297	-1.11846590042114	0.24935108423233	-0.318365186452866	1	2003	1	10681	1.58587673306465	0.682283610105515	Env
575	0.232551157474518	0.457605421543121	0.0495736971497536	0.411019504070282	0.129519909620285	0.635577380657196	0.308500230312347	0.121211588382721	0.108133606612682	-0.0767962262034416	0.279825419187546	0.375142633914948	0.12347748875618	-0.725982308387756	0.22427886724472	-0.245076164603233	1	2003	1	9874	2.13182010501623	0.276742100715637	Env
576	0.849297344684601	-0.221349015831947	0.0133719760924578	-0.153763517737389	0.226613998413086	0.505774259567261	0.11111456155777	0.0430769845843315	0.223716467618942	0.142704948782921	0.810676515102386	0.502681910991669	0.193207338452339	-0.466788291931152	0.142205432057381	-0.451185524463654	1	2003	1	6686	1.28937248326838	1.18198290467262	Env
577	0.000925157277379185	0.064447209239006	0.180601581931114	0.30122247338295	0.165131509304047	1.42709386348724	0.486175298690796	0.296728432178497	0.279473453760147	0.225408315658569	-0.460517466068268	-0.880380034446716	0.018743796274066	0.126380860805511	0.421607911586761	-0.311536550521851	1	2003	1	6749	3.1156707443879	-0.774164931848645	Env
578	0.156132683157921	0.404788911342621	0.020996380597353	0.242379307746887	0.348812818527222	1.50571668148041	0.306982219219208	0.74128133058548	0.147673979401588	0.298720896244049	-0.0177250280976295	-0.743742287158966	0.367763012647629	-0.285103052854538	0.219657689332962	-0.216404035687447	1	2003	1	9967	3.95708117261529	-0.459149666130543	Env
579	0.173796489834785	0.396571189165115	0.102595292031765	0.371078670024872	0.000263566122157499	0.760440409183502	0.187621176242828	0.0364554673433304	0.659460961818695	-0.0744864866137505	-0.100572630763054	0.408010840415955	0.448794096708298	-0.933465182781219	0.45491898059845	-0.518615484237671	1	2003	1	8884	2.09518125091563	0.277686104178429	Env
580	0.143017634749413	0.0957293659448624	0.064500629901886	0.309742540121078	0.144935682415962	0.637996435165405	0.166502952575684	0.149448156356812	0.130886793136597	0.126919746398926	-0.378132700920105	0.512282490730286	0.341842383146286	-0.563298404216766	0.447643339633942	-0.214840367436409	1	2003	1	9665	1.75483956933022	0.360337108373642	Env
581	-0.112093672156334	0.109504543244839	0.0231362078338861	0.140462040901184	-0.0221361517906189	0.493135005235672	0.27520889043808	0.473996222019196	0.533783376216888	0.613224446773529	0.432149529457092	0.417513966560364	-0.519185602664948	-0.3930843770504	-0.310755461454391	0.102066084742546	1	2003	1	10097	2.63028699345887	-0.373361945152283	Env
582	0.505027532577515	0.391952812671661	-0.0890569910407066	0.184334099292755	0.188189402222633	0.908478558063507	0.364814072847366	0.195312976837158	0.11765119433403	-0.153259664773941	0.0840289667248726	0.453026473522186	0.343758314847946	-0.848436951637268	0.0574352890253067	0.115478567779064	1	2003	1	9832	2.72892256081104	0.0898120924830437	Env
583	0.16202487051487	0.0207317788153887	0.28446239233017	0.530609548091888	0.0981286093592644	0.778247237205505	0.0433869250118732	0.0223342347890139	0.272909820079803	0.182706087827682	-0.148703828454018	0.517444252967834	-0.386843055486679	-0.772752463817596	0.460269093513489	0.124104768037796	1	2003	1	11183	2.51964627206326	-0.33058600127697	Env
584	0.0686461701989174	0.0740220099687576	0.0342485271394253	-0.0731324031949043	0.158250659704208	0.837282121181488	-0.250220209360123	0.229788064956665	-0.125759169459343	0.0613546296954155	0.757174968719482	0.372467666864395	0.474484771490097	-0.711090505123138	0.0811459645628929	-0.0414356477558613	1	2003	1	7541	0.973044753074646	0.974182866513729	Mob
585	0.536004483699799	0.454528778791428	0.0265891365706921	0.0790485218167305	0.131140530109406	0.889020442962646	0.209482967853546	0.403498828411102	-0.0923770889639854	0.26489594578743	0.0477585978806019	0.492097616195679	-0.210709199309349	-0.231025367975235	0.238512918353081	-0.174851894378662	1	2003	1	10108	2.72698065266013	0.336634565144777	Env
586	-0.0489798672497272	0.28926095366478	-0.0032504852861166	0.212572455406189	0.138899862766266	0.721264600753784	0.0319301150739193	0.162628307938576	0.0590684860944748	0.0878606960177422	-0.644847571849823	0.575020909309387	-0.270588636398315	-1.06766939163208	1.02836453914642	0.28816494345665	1	2003	1	11600	1.93942006863654	-0.379720151424408	Env
587	-0.089100569486618	1.29846405982971	0.0475289821624756	0.0768362879753113	0.0816975012421608	0.947806894779205	0.0288610607385635	-0.0974080115556717	0.301911622285843	0.978704571723938	0.0499549731612206	0.473329365253448	-0.167908117175102	-0.854433298110962	0.958775520324707	-0.25918984413147	1	2003	1	7119	3.31611255556345	0.459718443453312	Env
588	0.230526804924011	-0.188780829310417	0.0168165601789951	0.263453036546707	0.220078736543655	0.99430239200592	0.261029064655304	0.0264833681285381	0.0975474864244461	0.195206314325333	-0.332758069038391	0.493640899658203	-0.00203096005134284	-0.102374404668808	0.588196396827698	-0.220325797796249	1	2003	1	6670	1.89633713662624	0.644673862727359	Env
589	-0.110113821923733	0.00632678298279643	0.0650695487856865	0.13080058991909	0.16604882478714	0.686221480369568	0.0826522633433342	0.231342479586601	0.0133208567276597	0.207006886601448	0.187949031591415	0.493497371673584	0.240099906921387	-0.977595210075378	0.0627931356430054	-0.0484453663229942	1	2003	1	7588	1.4302305248566	0.00674423575401306	Env
590	0.162369668483734	0.000756056571844965	0.100691422820091	0.501227259635925	0.0990036949515343	0.659039855003357	0.272658705711365	0.127703562378883	-0.0313301011919975	-0.0572050586342812	1.23114383220673	0.556334912776947	0.252431601285934	-0.1623275578022	0.312063962221146	-0.128787577152252	1	2003	1	7732	1.7061274885782	2.18964675068855	Mob
591	0.083821639418602	1.16498386859894	0.0676431655883789	0.294707834720612	0.17755600810051	0.679108023643494	0.0956711992621422	0.177055582404137	0.349483639001846	0.0835776999592781	-0.0165748186409473	0.496532171964645	0.0365517660975456	-0.853743851184845	0.0968991816043854	-0.429461687803268	1	2003	1	8165	2.74414697289467	-0.240335550159216	Env
592	-0.0669379159808159	0.498979479074478	0.014584387652576	-0.025464029982686	0.47464182972908	0.806206107139587	0.137474954128265	-0.00185866246465594	0.197804987430573	0.235631585121155	0.134954437613487	0.476197004318237	0.451042085886002	-0.72041267156601	0.118904083967209	-0.754465341567993	1	2003	1	8503	1.51659738027956	0.460684940218925	Env
593	0.0458448454737663	0.442947387695312	0.0337226800620556	0.304051011800766	0.166297867894173	0.554013192653656	-0.0188228562474251	0.168788895010948	0.415081650018692	-0.0578749068081379	0.409802854061127	0.415983617305756	0.619516432285309	-0.232604026794434	0.398175328969955	-0.509311378002167	1	2003	1	10055	1.54473838955164	1.61087420582771	Mob
594	-0.133554622530937	0.689466893672943	0.0113513730466366	0.0954902246594429	0.121344000101089	0.839266002178192	0.0610025189816952	-0.0747192949056625	0.204320803284645	0.620878100395203	0.846941530704498	0.450363010168076	-0.0796686485409737	-1.07845437526703	0.420972257852554	-0.359364241361618	1	2003	1	7010	2.07548175752163	0.560153774917126	Env
595	-0.034924428910017	0.480198115110397	0.0880141854286194	0.232691302895546	0.011740343645215	1.18321347236633	0.0892896577715874	0.129044935107231	0.151859968900681	0.391213953495026	0.25861468911171	0.467182070016861	0.191413044929504	-0.561883389949799	0.328876554965973	-0.275474488735199	1	2003	1	8876	2.44686701707542	0.684202969074249	Env
596	0.498771756887436	0.100619927048683	0.100366674363613	0.130573153495789	0.199108898639679	0.989212453365326	0.215018644928932	0.443104565143585	0.317650318145752	-0.0639333575963974	-0.10495413094759	0.503960132598877	0.148479163646698	-1.18994629383087	0.0185695216059685	-0.223237439990044	1	2003	1	9803	2.70725559443235	-0.623891606926918	Env
597	0.043129526078701	-0.375593721866608	0.0210691839456558	0.10366128385067	0.163976103067398	0.915973663330078	0.0629641488194466	0.0902546122670174	-0.281503766775131	0.156755611300468	1.00712895393372	0.472076445817947	0.488889664411545	-0.859148383140564	0.612867295742035	-0.472861528396606	1	2003	1	6633	0.42782511562109	1.72181397676468	Mob
598	0.0798834562301636	0.249097004532814	0.0108983833342791	0.230070680379868	-0.0670624747872353	0.555706858634949	0.0208485070616007	0.167874932289124	0.176755949854851	0.52741539478302	0.0763198658823967	0.400492876768112	-0.0201877783983946	-0.728606402873993	0.269433498382568	-0.35953688621521	1	2003	1	8992	1.59195180609822	-0.00254794023931026	Env
599	0.374983638525009	0.23895151913166	0.20157952606678	-0.0237376913428307	-0.301816910505295	0.818190395832062	-0.18121463060379	0.344278872013092	0.530865669250488	0.044891931116581	0.708406627178192	-1.53648889064789	0.79869556427002	-0.325263738632202	0.532865762710571	-0.0592433959245682	1	2003	1	8752	1.98772892355919	0.178215324878693	Env
600	0.00469341082498431	-0.316718429327011	-0.252894461154938	0.140864133834839	0.253055542707443	0.91590827703476	0.210422649979591	0.25108802318573	0.132348999381065	0.182547837495804	0.55887359380722	0.416970640420914	0.370236068964005	-0.221223220229149	0.162822142243385	-0.375359833240509	1	2003	1	6917	1.14595615072176	1.28767922520638	Mob
601	0.018580574542284	0.148939862847328	0.0667877495288849	0.382301509380341	0.0839516073465347	1.15207195281982	0.228128910064697	0.0161594431847334	0.089012123644352	-0.060884278267622	-0.2680644094944	0.417367488145828	0.14521461725235	-0.536607086658478	0.58332347869873	-0.284022480249405	1	2003	1	9757	1.84102697484195	0.341234087944031	Env
602	0.0094913225620985	-0.168649330735207	0.0494123697280884	0.155872762203217	0.177716538310051	0.957486689090729	0.234408915042877	0.108638420701027	0.602124214172363	-0.0109877027571201	0.0981101393699646	0.48056635260582	0.538255631923676	-0.262791961431503	0.392722845077515	-0.545985221862793	1	2003	1	11688	1.56952897645533	1.24686300754547	Env
603	0.164222672581673	0.647746026515961	0.0418940410017967	0.303099274635315	-0.00223424844443798	0.819689095020294	0.237648651003838	0.126979663968086	0.336768716573715	-0.170245751738548	0.197623834013939	0.425115674734116	0.449171543121338	-0.570712804794312	0.41622793674469	-0.380899399518967	1	2003	1	9081	2.12466874159873	0.917426183819771	Env
604	-0.0807613208889961	0.233839675784111	-0.0332600213587284	0.400491237640381	0.171421393752098	0.917399287223816	-0.0723485723137856	0.215180590748787	0.236228764057159	0.214140310883522	0.987797021865845	0.521386504173279	0.43557545542717	-0.656136095523834	0.352100759744644	-0.766089975833893	1	2003	1	11071	1.43624136969447	1.6407236456871	Mob
605	0.0715962126851082	0.694292008876801	0.101795509457588	0.271918416023254	0.155754610896111	0.835431694984436	0.228723034262657	0.217794597148895	0.169414967298508	0.234923094511032	0.110258489847183	0.4604851603508	0.156898736953735	-0.665206432342529	0.288214951753616	-0.279635637998581	1	2003	1	8900	2.70200850814581	0.350650906562805	Env
606	0.0806585624814034	-0.0592104643583298	0.13198210299015	-0.106037750840187	-0.25610938668251	0.283902615308762	-0.48816454410553	0.30929371714592	0.256747305393219	-0.029528459534049	2.41519689559937	0.534468114376068	1.20972418785095	-0.774211704730988	0.0179979540407658	-0.00301205832511187	1	2003	1	8812	0.120521639473736	3.40317544713616	Mob
607	-0.0493540018796921	-0.0481998845934868	0.09065131098032	0.2733553647995	0.310815691947937	1.43889605998993	0.108356326818466	0.180673494935036	0.208336293697357	0.26379132270813	-0.145506665110588	-1.10159206390381	0.0182043742388487	-0.595217227935791	0.224822446703911	0.183431953191757	1	2003	1	7655	2.96075393259525	-1.59928913600743	Env
608	-0.0256492849439383	0.176233187317848	0.065450593829155	0.395700395107269	0.126905351877213	0.445373564958572	0.120157800614834	0.254396677017212	0.0211311653256416	-0.0188405923545361	0.165806114673615	0.476661086082458	-0.0114734452217817	-0.124797515571117	0.016555693000555	-0.32130041718483	1	2003	1	6933	1.23955844156444	0.522751932963729	Env
609	0.632609069347382	0.400218695402145	0.0623943097889423	0.0725029855966568	0.290204226970673	0.967922031879425	0.294272243976593	0.372228652238846	0.291236937046051	0.079697884619236	-0.873447418212891	0.470058977603912	-0.422853082418442	-0.554823756217957	0.379565119743347	0.0345337986946106	1	2003	1	9000	3.49782083556056	-1.00150015950203	Env
610	-0.0943935811519623	-0.0765033885836601	0.328146934509277	0.292315810918808	0.00806992780417204	0.127016454935074	0.169956818223	0.292967706918716	-0.00808634608983994	0.151189267635345	1.05741775035858	0.56388920545578	0.501082479953766	-0.510225415229797	1.08720254898071	0.0287505928426981	1	2003	1	9062	1.21943019796163	2.69936656951904	Mob
611	0.154385834932327	0.9949951171875	0.1045266315341	0.279070377349854	0.255793839693069	1.55508255958557	0.337837040424347	-0.183466851711273	0.232003569602966	0.178105115890503	-0.804563939571381	-0.690341234207153	-0.130382195115089	-0.34958553314209	0.00750117050483823	0.0876650288701057	1	2003	1	9689	3.99599826335907	-1.96737173153087	Env
612	0.177460417151451	-0.0576531700789928	0.036013662815094	0.580772399902344	0.0335661694407463	0.719308972358704	0.199277088046074	0.488129138946533	0.221119120717049	0.284674733877182	0.182731479406357	-1.41474449634552	0.735358953475952	0.115816004574299	0.139236927032471	-0.101385988295078	1	2003	1	9279	2.58128254488111	-0.241601131856441	Env
613	0.0714953318238258	0.108172908425331	0.0169985797256231	0.293219208717346	-0.13246613740921	0.600715458393097	0.119576156139374	0.274846792221069	0.165797606110573	-0.133937507867813	0.361833959817886	0.406743317842484	0.157819285988808	-0.770300149917603	0.424503266811371	0.0147669166326523	1	2003	1	6551	1.39918531291187	0.580599680542946	Env
614	0.0352884158492088	0.0883840918540955	0.0529854521155357	0.229629874229431	0.0811648666858673	1.62479710578918	0.103874772787094	0.163553804159164	-0.0319266021251678	-0.165293455123901	-0.11693662405014	-1.12527358531952	0.28559198975563	0.134354054927826	0.952150940895081	0.0574648343026638	1	2003	1	11681	2.23992316052318	0.129886776208878	Env
615	0.29626601934433	0.205762669444084	-0.118091344833374	0.12641841173172	0.303139835596085	0.486380994319916	0.023689080029726	0.433952152729034	-0.147116020321846	0.224523082375526	-0.244957193732262	0.567970395088196	0.160598501563072	-0.734542012214661	-0.156706497073174	0.206102222204208	1	2003	1	8528	2.04102710261941	-0.407636806368828	Env
616	0.00655580731108785	0.366024553775787	0.0280496627092361	0.325580328702927	0.0905986726284027	0.84378981590271	0.278478711843491	-0.00187235558405519	0.189381092786789	0.124688826501369	0.849602222442627	0.461560517549515	0.286730349063873	-0.608378469944	0.0790476128458977	-0.547812223434448	1	2003	1	7799	1.7034628931433	1.06856223195791	Env
617	0.305655062198639	0.73639988899231	0.0729792788624763	0.250386983156204	0.140052661299706	0.855847537517548	0.295980155467987	0.244454428553581	0.0798754990100861	-0.13001275062561	-0.0526344887912273	0.3772913813591	0.0223954878747463	-0.599608480930328	-0.208211988210678	-0.276421099901199	1	2003	1	9831	2.57519764453173	-0.460768088698387	Env
618	-0.0143824396654963	-0.159591883420944	0.171884268522263	0.265410929918289	0.0711362361907959	0.711296021938324	-0.00527379848062992	0.0683233663439751	0.128384605050087	0.111600987613201	0.177010580897331	0.551909506320953	0.63297575712204	-0.843854784965515	0.1783796697855	-0.247774481773376	1	2003	1	7665	1.10101381223649	0.696420729160309	Env
619	0.131433516740799	0.504753530025482	0.00260002235881984	0.262910783290863	0.0453293807804585	0.808676362037659	0.0851688235998154	0.0456587634980679	0.0858517214655876	0.00665745418518782	0.0548995807766914	0.483744889497757	-0.0605663619935513	0.165062472224236	0.533239662647247	-0.108965881168842	1	2003	1	6677	1.8700744768139	1.17638024315238	Env
620	-0.0110149532556534	0.0915767848491669	0.0353310033679008	0.251090466976166	0.034628588706255	0.77179491519928	0.0632636398077011	0.115593425929546	-0.108034007251263	-0.122751571238041	0.265159636735916	0.502871632575989	0.27339118719101	-0.497023075819016	0.310203611850739	0.171163395047188	1	2003	1	6903	1.29264168813825	0.854602992534637	Env
621	0.0523159727454185	0.192463338375092	0.0253003221005201	0.274806648492813	0.275667130947113	0.809549808502197	0.245992511510849	0.802090525627136	0.168849006295204	-0.241441398859024	-0.243471682071686	-1.13261020183563	0.520971477031708	-0.287861675024033	0.914375066757202	-0.191581636667252	1	2003	1	9658	2.41401222907007	-0.228597015142441	Env
622	0.0141515545547009	0.888197064399719	0.0393909253180027	0.148949101567268	0.139577493071556	0.544079422950745	-0.022561326622963	0.18434664607048	0.164672896265984	0.26430144906044	0.489433586597443	0.501339077949524	0.303617715835571	-1.03698110580444	-0.266809672117233	-0.0122507503256202	1	2003	1	7111	2.35285447631031	-0.00940039753913879	Env
623	0.0860471650958061	-0.0491066090762615	0.057748805731535	0.202897638082504	0.226185619831085	0.796946346759796	-0.172427788376808	0.244628265500069	-0.0439521670341492	0.253531575202942	0.55206435918808	0.434605419635773	0.401362478733063	-0.524777591228485	-0.238618910312653	-0.601978063583374	1	2003	1	8815	1.00052078813314	0.624635756015778	Env
624	0.236788615584373	0.121265217661858	0.0629517808556557	0.208231940865517	0.228342488408089	0.86786013841629	0.0822669267654419	0.374027609825134	0.0179804414510727	-0.0367696098983288	0.185014680027962	0.411920160055161	0.265757024288177	-0.208461791276932	-0.0624641440808773	-0.361353725194931	1	2003	1	6548	1.80159182474017	0.591765929013491	Env
625	0.0854980200529099	0.405026733875275	-0.00958275608718395	0.248228043317795	-0.0508195534348488	0.249451115727425	0.245030626654625	0.0121727408841252	0.156887635588646	-0.0957812592387199	1.28655588626862	0.464140921831131	0.356420457363129	-0.625241160392761	0.223064184188843	-0.371791303157806	1	2003	1	9654	0.874320044182241	1.70494028925896	Mob
626	0.0197496023029089	0.604078888893127	0.0410073883831501	0.220623761415482	0.0221138633787632	1.20203423500061	0.0408962331712246	0.0328833609819412	0.0645348951220512	-0.126425310969353	0.51906543970108	0.484539121389389	0.136869430541992	0.0528681464493275	-0.301185965538025	-0.444793701171875	1	2003	1	6701	1.67670321650803	0.892156172543764	Env
627	0.232061192393303	0.640058875083923	0.473046332597733	0.338905394077301	0.0495942234992981	-0.614758133888245	0.0717760547995567	0.113587625324726	0.225152164697647	0.194061413407326	-0.730329275131226	0.487922579050064	0.820971667766571	-0.288340657949448	0.444037556648254	-0.25058114528656	1	2003	1	9401	1.47290399670601	0.734261870384216	Env
628	0.49201625585556	1.24567687511444	0.370381236076355	1.02513062953949	0.0571974404156208	1.03500330448151	0.182365924119949	0.225913897156715	0.21390987932682	0.167933613061905	-0.971365928649902	-1.12289214134216	-0.340236127376556	-0.0469036102294922	0.00815536081790924	-0.0793338268995285	1	2003	1	9386	4.93619522824883	-2.4732424467802	Env
629	0.119665309786797	-0.276495218276978	-0.0258752424269915	0.232606694102287	0.280165165662766	0.795337855815887	-0.26895734667778	0.306787818670273	0.332075119018555	0.18132920563221	0.154202535748482	0.616210103034973	0.349978506565094	-0.655180275440216	0.220061436295509	0.0313255675137043	1	2003	1	7532	1.70796492882073	0.685272306203842	Env
630	0.0167492348700762	0.532663941383362	0.0832491666078568	0.207837343215942	0.0993787050247192	0.546117842197418	-0.0365435555577278	0.149468064308167	0.242654159665108	0.153208896517754	0.465400159358978	0.437551766633987	0.307069420814514	-0.784772217273712	0.270093232393265	-0.53365170955658	1	2003	1	6588	1.4611320886761	0.695342361927032	Env
631	0.145464092493057	0.22275584936142	0.0572199523448944	0.38286304473877	0.0285358224064112	0.962262690067291	0.21896043419838	0.0910865962505341	0.190823093056679	-0.120704844594002	0.441136628389359	0.431216776371002	0.402123361825943	-1.22845458984375	0.0562964975833893	-0.100602678954601	1	2003	1	7262	2.07866405136883	0.102318674325943	Env
632	0.0630622208118439	0.699684202671051	0.026626767590642	0.322064250707626	-0.0915426164865494	0.790895521640778	0.267901241779327	0.123004123568535	-0.0103601990267634	0.599162697792053	-0.12888690829277	0.34090331196785	-0.0945232436060905	-0.474448323249817	0.411451578140259	-0.231728687882423	1	2003	1	9015	2.55876952316612	0.0544964149594307	Env
633	-0.110824942588806	0.242323890328407	0.0784850567579269	0.310170829296112	0.179506480693817	0.886697947978973	-0.248729184269905	0.0331757590174675	-0.0369256809353828	0.0554682500660419	-0.022369097918272	0.429918080568314	1.28112280368805	-1.10793817043304	0.195902526378632	-0.166931390762329	1	2003	1	6990	1.22241701558232	0.776636142283678	Env
634	0.260526925325394	0.239833042025566	0.152365878224373	0.175332188606262	0.248276904225349	1.86031031608582	0.458534330129623	0.126376464962959	-0.102484486997128	0.345541566610336	-0.249299868941307	-0.837089061737061	-0.00704311020672321	-0.18677245080471	0.186641246080399	-0.132990941405296	1	2003	1	11838	3.63162218779325	-1.0935632456094	Env
635	0.097445473074913	0.0780910700559616	0.146360129117966	0.28501296043396	0.294390231370926	1.37243163585663	0.0713000446557999	0.623577296733856	0.213278695940971	0.210779398679733	0.50044709444046	-1.35048508644104	0.568722784519196	-0.0345808267593384	0.563010692596436	-0.312402814626694	1	2003	1	8859	3.08026412129402	0.247114658355713	Env
636	-0.0678043588995934	-0.217986866831779	-0.00217975117266178	0.41164442896843	0.305759370326996	0.783669829368591	0.105093359947205	0.138385534286499	0.120798632502556	0.213353335857391	1.74947071075439	0.458448767662048	-0.944519281387329	-0.275452822446823	0.115783087909222	-0.242938354611397	1	2003	1	7777	1.54779515974224	1.10373046249151	Env
637	0.309088259935379	0.17495122551918	0.096897155046463	0.193124115467072	0.389649003744125	0.796397030353546	0.0739897191524506	0.365694314241409	0.0164554417133331	0.107356339693069	0.108336962759495	0.464738965034485	0.451645791530609	-0.26987037062645	0.533274531364441	-0.419211685657501	1	2003	1	10096	2.10439091920853	1.28812588006258	Env
638	0.127300098538399	0.687872529029846	0.0944072008132935	0.230413556098938	-0.0264851283282042	0.651210010051727	0.201562255620956	0.0811774879693985	-0.0642500296235085	0.219490811228752	0.452396869659424	0.530206680297852	0.519405484199524	-0.376371115446091	0.17852683365345	-0.496337652206421	1	2003	1	6596	1.70636113919318	1.30416475236416	Env
639	0.121627300977707	0.381676882505417	0.010802417062223	0.326453983783722	0.272412896156311	0.844210982322693	0.041476059705019	0.296952188014984	0.447464942932129	0.525125563144684	0.451302081346512	0.460393488407135	0.229590237140656	-0.874257922172546	0.202798545360565	-0.293069183826447	1	2003	1	7034	2.97513403277844	0.469826430082321	Env
640	0.0178612675517797	0.0490038767457008	0.0292505379766226	0.231672585010529	0.245769113302231	1.03430449962616	0.07334965467453	0.216150924563408	0.199824839830399	0.252612859010696	-0.727926969528198	0.468204766511917	-0.055079560726881	-0.108541429042816	-0.0974657535552979	-0.0261279884725809	1	2003	1	6733	2.32367216981947	-0.520808946341276	Env
641	0.23169219493866	0.129824370145798	0.0480135008692741	0.255387216806412	0.100731410086155	0.908048391342163	0.120493970811367	0.211279913783073	0.223056137561798	0.247645318508148	0.161296516656876	0.464883923530579	0.143921226263046	-0.437306761741638	0.474322199821472	-0.0879532173275948	1	2003	1	11757	2.38821920752525	0.807117104530334	Env
642	-0.240287289023399	0.771901071071625	0.0552987679839134	0.290047198534012	0.182272732257843	0.927637696266174	0.108246311545372	0.105420984327793	0.0394627749919891	0.238443523645401	-0.0760065615177155	0.43793660402298	0.0553306862711906	-1.00140452384949	0.808036684989929	-0.0674208402633667	1	2003	1	7013	2.41102293133736	0.223892889916897	Env
643	-0.13663612306118	-0.0210043080151081	0.146072402596474	0.309457212686539	0.136117801070213	1.6091103553772	0.291872888803482	0.271831005811691	0.125570625066757	0.130031183362007	0.000352966075297445	-0.88077837228775	0.0424627065658569	-0.132612496614456	0.366396605968475	0.0371243320405483	1	2003	1	9804	2.89954737573862	-0.604178590292577	Env
644	0.0604765005409718	0.191710382699966	0.031770646572113	0.290076225996017	0.0396230891346931	0.79781049489975	0.210654482245445	0.376602917909622	0.192541614174843	0.868914723396301	0.0635941550135612	0.381856590509415	-0.0992370992898941	-0.924451947212219	0.397357761859894	-0.254373878240585	1	2003	1	7059	2.80580719932914	-0.180880539119244	Env
645	-0.0584459342062473	0.289507567882538	0.0695859789848328	0.0765466243028641	0.229424968361855	1.2805769443512	0.0553751029074192	0.32473760843277	0.283753991127014	-0.105103522539139	0.237314283847809	-1.03121137619019	0.970000088214874	-0.602266430854797	0.425424605607986	-0.164639294147491	1	2003	1	7074	2.28132003545761	-0.000738829374313354	Env
646	0.23642235994339	0.294732868671417	0.0496468357741833	0.429839700460434	0.123277135193348	0.812531113624573	0.182932794094086	0.116743460297585	0.124832935631275	0.272855818271637	-0.236490473151207	0.398026615381241	0.177855417132378	-1.10485446453094	-0.254880964756012	-0.134524643421173	1	2003	1	7072	2.50929037854075	-1.02034386992455	Env
647	0.12546993792057	-0.121376566588879	0.0317947790026665	0.132586807012558	0.234888389706612	0.803833842277527	-0.000163211254402995	0.126498430967331	-0.0379030145704746	0.226419568061829	0.322907865047455	0.493265092372894	0.332888185977936	-0.257383406162262	0.340888440608978	-0.110275201499462	1	2003	1	8725	1.41177376103587	1.232566177845	Env
648	0.585323631763458	0.43561053276062	0.066488653421402	0.336114823818207	0.0349000692367554	0.848475754261017	0.333265274763107	-0.0416563972830772	0.18443089723587	0.899641513824463	0.385706543922424	0.42804479598999	-0.299514949321747	-0.638899385929108	0.306638419628143	-0.160135805606842	1	2003	1	6964	3.52245894819498	0.181975424289703	Env
649	0.145674586296082	0.218804016709328	0.0569962561130524	0.394357293844223	0.393062204122543	1.71737062931061	0.164799153804779	0.706357598304749	0.195824712514877	0.204925984144211	-0.204430505633354	-1.40104568004608	-0.268106758594513	-0.394499868154526	0.424300462007523	-0.241186410188675	1	2003	1	8462	3.95698602497578	-1.84378235042095	Env
650	0.183095246553421	0.614877343177795	0.039015032351017	0.317079097032547	0.294851213693619	1.06768381595612	0.438295304775238	0.204875603318214	0.335187286138535	0.294349312782288	-0.183227121829987	-1.09199917316437	0.227359920740128	-0.288535714149475	-0.0643503591418266	-0.145566061139107	1	2003	1	8047	3.64374319463968	-1.40075244754553	Env
651	-0.151761129498482	0.228616923093796	0.0379112623631954	0.359167814254761	0.139950484037399	0.720580458641052	-0.400463402271271	0.0807959288358688	0.123408243060112	0.128837049007416	0.21329690515995	0.574394106864929	0.453046560287476	-0.642454028129578	0.584045469760895	-0.294686257839203	1	2003	1	7598	0.972357373684645	1.18232901394367	Mob
652	-0.00155424675904214	0.530031800270081	0.115856230258942	0.41908523440361	0.181458696722984	1.12536108493805	-0.344374686479568	0.172153547406197	-0.00410976773127913	0.13422603905201	-0.0385301001369953	0.427725553512573	1.26239764690399	-0.906270623207092	-0.101640164852142	-0.285163432359695	1	2003	1	7051	2.04297049972229	0.643682312220335	Env
653	0.18168431520462	0.293901324272156	0.129856020212173	0.169290706515312	0.0916376560926437	1.54608738422394	0.24375157058239	0.255253881216049	0.023719685152173	0.236113429069519	0.224993497133255	-0.920846045017242	0.196104273200035	-0.616669356822968	0.303824454545975	-0.212134972214699	1	2003	1	11737	2.95916100032628	-0.812593176960945	Env
654	-0.00461415806785226	0.411620497703552	0.0384701564908028	0.22001650929451	0.0950190201401711	0.937469661235809	0.216024413704872	-0.0191347282379866	0.1421018242836	0.892415940761566	-0.277112871408463	0.328551024198532	0.392926573753357	-1.27029514312744	0.148584589362144	-0.205925092101097	1	2003	1	7027	2.72346404520795	-0.67734582722187	Env
655	0.0962577685713768	0.420459777116776	0.0539553835988045	0.347199618816376	-0.0339941345155239	0.848404109477997	0.305202692747116	0.0748720914125443	0.0757468044757843	0.157686769962311	0.184557288885117	0.425198972225189	0.234319880604744	-0.517239630222321	0.341613262891769	-0.313476204872131	1	2003	1	9679	2.03231467679143	0.668449774384499	Env
656	0.0138460593298078	-0.124011322855949	0.0300680212676525	0.279200196266174	0.668751418590546	0.771982133388519	0.0979376658797264	0.184895470738411	0.32704821228981	0.0651749521493912	0.20315583050251	0.577408373355865	0.316450923681259	-0.057778637856245	1.43252897262573	-0.633411228656769	1	2003	1	10127	1.68148157838732	2.47176546230912	Mob
657	0.192196518182755	-0.0124613614752889	0.187229454517365	-0.196323737502098	0.38621786236763	0.792667090892792	0.164813563227654	0.191920295357704	0.184110939502716	0.25171571969986	0.375257909297943	0.46519523859024	-0.30241796374321	-0.833900094032288	0.327309608459473	-0.126419812440872	1	2003	1	6722	2.01566653233021	0.0314446985721588	Env
658	-0.0270208362489939	0.493650197982788	0.0707421526312828	0.423851579427719	0.138557836413383	0.698170304298401	0.313622355461121	0.0291131976991892	0.146054938435555	0.279080808162689	0.385983139276505	0.388056039810181	0.375657498836517	-0.888540625572205	0.332097381353378	-0.320223867893219	1	2003	1	7022	2.24559866636992	0.593253433704376	Env
659	0.220173537731171	-0.0210498422384262	0.0819439738988876	-0.100910238921642	0.10270182788372	0.953224539756775	-0.160793736577034	-0.0295700281858444	0.680991053581238	-0.0282869599759579	0.540199458599091	-1.01243472099304	0.577443599700928	-0.510765612125397	0.742901623249054	-0.34009861946106	1	2003	1	8744	1.35832550749183	0.337344348430634	Env
660	0.204746320843697	0.100629039108753	0.0979148373007774	0.480572372674942	0.0828137621283531	0.852398633956909	0.132120102643967	0.164775878190994	0.27836886048317	-0.160708025097847	0.500491380691528	0.499703586101532	0.619306206703186	-0.360609203577042	0.766740381717682	-0.492956966161728	1	2003	1	10105	1.74067481607199	2.02563235163689	Mob
661	0.0123348673805594	0.655365526676178	0.0335364043712616	0.431249529123306	0.118686124682426	0.994966149330139	-0.0795257613062859	0.200064793229103	-0.0285217277705669	0.0583936832845211	-0.466464966535568	0.456469058990479	0.331421822309494	-1.12280678749084	0.901877224445343	-0.0857992693781853	1	2003	1	7078	2.31075031962246	0.100496351718903	Env
662	0.037034448236227	0.42704564332962	0.0838746652007103	0.377975910902023	0.07319425791502	0.966126620769501	0.220096364617348	-0.000495189917273819	0.155377820134163	0.186910822987556	-0.563610255718231	0.411445647478104	-0.46401783823967	-0.555321514606476	0.530145943164825	-0.25357061624527	1	2003	1	9681	2.27357074792963	-0.641358017921448	Env
663	0.130848169326782	-0.051466066390276	0.396918028593063	0.138784468173981	0.156618863344193	0.773354470729828	0.187756150960922	0.254564434289932	0.164607286453247	-0.104614548385143	0.736353576183319	0.417360603809357	0.214739128947258	-0.923782289028168	0.211189284920692	-0.37254211306572	1	2003	1	6409	1.67482914403081	0.655860304832458	Env
664	0.0713294818997383	0.592877268791199	0.100602976977825	0.229934439063072	0.228447169065475	1.48963379859924	0.360177427530289	0.597277641296387	0.386599510908127	0.131410226225853	-0.020832609385252	-1.67489516735077	0.159654334187508	0.0679917708039284	0.379951030015945	-0.198453336954117	1	2003	1	7939	3.98983660340309	-1.08813064172864	Env
665	0.269085377454758	0.371020346879959	0.0667783617973328	0.245379164814949	0.0192448124289513	0.636478781700134	0.119865074753761	0.284707129001617	0.527346670627594	0.0946853905916214	-0.324948221445084	0.483784437179565	0.0670728757977486	-0.228310123085976	-0.0768973976373672	-0.224082008004189	1	2003	1	6831	2.41050910204649	-0.0792984291911125	Env
666	0.383729368448257	-0.32766455411911	0.214029014110565	0.378141283988953	0.301314294338226	1.14262592792511	-0.154631406068802	0.801699280738831	-0.106598168611526	0.0760330781340599	0.491658240556717	-1.4081552028656	1.3425201177597	-0.668582141399384	0.162921741604805	-0.269381642341614	1	2003	1	7005	2.43929647654295	-0.0796372443437576	Env
667	0.062949575483799	0.261634767055511	0.0164278782904148	0.495343744754791	0.167511582374573	0.902827501296997	0.275006622076035	0.175778314471245	0.0525340177118778	0.137955650687218	-0.317607879638672	0.433371096849442	0.13528436422348	-0.655983448028564	0.398894309997559	-0.446927726268768	1	2003	1	7790	2.10104192793369	-0.00604155659675598	Env
668	-0.013231199234724	0.168109282851219	0.0770671218633652	0.310997486114502	0.00843193847686052	1.88689279556274	0.103874184191227	0.702207028865814	0.0511297062039375	0.0439433231949806	-0.480771690607071	-0.986557304859161	0.9013671875	0.152147904038429	0.87776654958725	-0.254523307085037	1	2003	1	11698	3.08489836100489	0.463952645659447	Env
669	-0.0146987717598677	-0.180645108222961	-0.0820644497871399	0.190797343850136	0.219939678907394	0.676238059997559	-0.110928297042847	0.148380666971207	0.0762664750218391	0.304901689291	0.446055471897125	0.560071051120758	0.940485537052155	-0.331487387418747	0.327285677194595	-0.488584518432617	1	2003	1	8800	0.739602768793702	1.94241034984589	Mob
670	0.125184148550034	0.902081549167633	0.0537370294332504	0.542850315570831	0.0234887134283781	0.0800665393471718	0.0567601844668388	0.103491768240929	0.12951073050499	0.0872836783528328	0.0114454291760921	0.5179483294487	0.876022219657898	-0.409699767827988	0.288241982460022	-0.418964415788651	1	2003	1	9336	1.68549024127424	1.28395819291472	Env
671	0.0232245344668627	0.276621013879776	0.135589241981506	0.42691171169281	0.108409851789474	0.81721705198288	0.177778497338295	0.293028593063354	0.238619729876518	0.292971521615982	0.124157302081585	0.551323115825653	1.03022277355194	-0.842739939689636	0.509244620800018	-0.157718181610107	1	2003	1	7794	2.63265356607735	1.37220787256956	Env
672	0.0474416874349117	0.0390944369137287	0.111358694732189	0.279190808534622	0.0891219228506088	0.959100663661957	0.0259306319057941	0.458421349525452	0.0861082077026367	-0.11543507874012	-0.423340499401093	0.43395334482193	0.678237915039062	-0.314215004444122	0.24906612932682	-0.0301984306424856	1	2003	1	10004	1.95013489387929	0.623701885342598	Env
673	0.170474082231522	-0.102062165737152	0.0596185997128487	-0.0611502900719643	-0.0542688630521297	0.559409141540527	0.259651601314545	0.150714427232742	0.0343941226601601	0.088377445936203	0.821912527084351	0.515624165534973	1.42026042938232	-0.610368549823761	0.600906014442444	-0.603947401046753	1	2004	1	6348	0.501210700720549	2.74833458662033	Mob
674	0.0722086951136589	0.502919673919678	0.0388763770461082	0.252525836229324	0.0843233987689018	1.16175842285156	0.187658503651619	0.665860652923584	0.174430832266808	-0.0547034256160259	-0.14147737622261	0.419546037912369	-0.805831789970398	-0.260246068239212	0.178139761090279	-0.373452484607697	1	2004	1	8043	2.71240648254752	-0.609869435429573	Env
675	-0.0148386368528008	1.08834552764893	0.00636114599183202	0.396528035402298	0.391098886728287	-0.321138024330139	-0.351610153913498	0.316881000995636	0.0354869589209557	0.380631178617477	0.303779780864716	0.524318099021912	0.155610024929047	-0.61802077293396	0.798313975334167	-0.573233604431152	1	2004	1	9248	1.35451231477782	1.16400110721588	Env
676	0.378627717494965	0.0366624481976032	0.0657471492886543	0.287992805242538	0.0489031672477722	1.48697662353516	0.0742247551679611	0.505704462528229	0.290971517562866	0.110466085374355	-0.734835267066956	-1.0690336227417	0.136877536773682	-0.508995771408081	0.814089059829712	-0.23862786591053	1	2004	1	6417	3.04764886572957	-1.36189806461334	Env
677	0.358110725879669	0.168745711445808	0.129736140370369	0.228584229946136	0.0508998967707157	1.67565107345581	0.385773479938507	0.122271709144115	0.306052595376968	0.152922779321671	-0.0876370817422867	-0.61053591966629	-0.54612785577774	-0.304050207138062	0.30695316195488	-0.232885092496872	1	2004	1	11765	3.3458632491529	-1.2413979023695	Env
678	0.00274942629039288	0.699902772903442	0.170151516795158	0.288937002420425	0.0447775647044182	1.37781608104706	0.180536940693855	0.317626357078552	0.373939782381058	-0.00707154115661979	-0.148007243871689	-0.908350229263306	-0.413836449384689	-0.155374392867088	0.0990475490689278	-0.162060439586639	1	2004	1	6586	3.2873054635711	-1.52652076631784	Env
679	0.292880356311798	0.557601451873779	0.0147424321621656	0.458704829216003	0.0647347420454025	-0.00726692657917738	0.17854043841362	0.359827548265457	0.293987184762955	0.104416698217392	-0.545991957187653	0.567687928676605	-0.0806995630264282	-0.746230244636536	0.240191265940666	-0.405060946941376	1	2004	1	11457	1.91310780774802	-0.565042570233345	Env
680	0.608345329761505	0.302880108356476	0.0236861500889063	0.216037631034851	0.156388133764267	0.849074482917786	-0.0332451388239861	0.242414087057114	0.255048483610153	0.204341068863869	0.507551491260529	0.40128356218338	-0.307913899421692	-0.749586939811707	0.607117712497711	-0.306373357772827	1	2004	1	11712	2.51859697885811	0.458451926708221	Env
681	0.3414346575737	0.260925769805908	0.0646423548460007	0.292146503925323	0.170518979430199	0.921836853027344	0.134900867938995	0.522748827934265	0.233780980110168	0.300500929355621	0.309610337018967	0.450290709733963	-0.555282354354858	-0.506038963794708	0.546709775924683	-0.501827955245972	1	2004	1	11724	2.74160876870155	0.245289504528046	Env
682	0.380595177412033	-0.0279224216938019	0.374629884958267	-0.115521937608719	-0.130778312683105	1.35165154933929	0.214568749070168	0.0999340489506721	0.404087871313095	0.117456659674644	-0.26693269610405	-1.00748229026794	0.463650614023209	-0.361336529254913	0.0713702887296677	-0.146878033876419	1	2004	1	6351	2.52182323485613	-1.10073061287403	Env
683	0.217717975378036	0.261089622974396	0.0339085645973682	0.244156748056412	0.38549792766571	0.769858181476593	0.223777025938034	0.0758808776736259	0.165805637836456	0.126237019896507	-0.0757989883422852	0.400108009576797	-0.359854340553284	-0.597524464130402	0.701447308063507	-0.282145887613297	1	2004	1	8454	2.22178369387984	0.0683775246143341	Env
684	0.131845235824585	-0.131220504641533	0.0679909214377403	-0.00352963781915605	0.0759154558181763	0.647642731666565	0.0488158874213696	0.279731601476669	-0.0495771393179893	0.36337822675705	1.1059787273407	0.603980541229248	0.374967992305756	-0.696084916591644	-0.0138189606368542	-0.501029491424561	1	2004	1	10653	0.929963287198916	1.3750233836472	Mob
685	0.182492926716805	0.341349929571152	0.0238205697387457	0.392301112413406	-0.0667895153164864	0.975980699062347	0.209580257534981	0.0296398624777794	0.239817678928375	-0.0392135120928288	0.530445635318756	0.424117535352707	-0.845696151256561	-0.577650547027588	0.119875617325306	0.350166350603104	1	2004	1	9738	2.63914635963738	-0.34890791028738	Env
686	-0.0752290934324265	0.371293306350708	0.0257227104157209	0.416567027568817	0.0583007968962193	0.853025436401367	0.1929801851511	0.0696898102760315	0.0701529756188393	0.151718348264694	0.0697271376848221	0.483900159597397	0.136910811066628	-0.555324256420135	0.497662305831909	-0.670373976230621	1	2004	1	7856	1.46384752728045	0.63287615776062	Env
687	0.267865300178528	0.25306111574173	0.0269162319600582	0.245885580778122	0.0746900737285614	0.708666026592255	0.155677795410156	0.304156064987183	0.290540426969528	0.370418101549149	-0.452005058526993	-1.27658045291901	0.344561278820038	-0.290990829467773	0.0603099651634693	-0.237249791622162	1	2004	1	8484	2.46062692627311	-1.61470509693027	Env
688	0.204636007547379	-0.133947804570198	0.00590097159147263	0.188033819198608	0.118908032774925	0.864641010761261	0.0482755936682224	0.255455255508423	0.155948743224144	0.187597885727882	0.11004626005888	0.476382941007614	0.0802703648805618	-0.609898626804352	0.168105825781822	-0.362686216831207	1	2004	1	8284	1.53276329860091	0.224906764924526	Env
689	0.13580097258091	0.0314835235476494	0.0441189594566822	0.267037659883499	0.124377071857452	1.26133644580841	0.0932961478829384	0.268528133630753	-0.110496491193771	0.0720291584730148	0.205887079238892	-0.86730694770813	1.57319903373718	-0.526003062725067	-0.434877187013626	-0.174905061721802	1	2004	1	10641	2.01260652020574	-0.0491010844707489	Env
690	0.0524160899221897	0.487565666437149	0.0243655052036047	0.373503595590591	-0.0308999381959438	1.07039785385132	0.147341668605804	0.564511656761169	0.254695236682892	0.0460573770105839	-0.529308915138245	0.472772747278214	-0.155409887433052	-0.159888535737991	0.565299153327942	-0.312745451927185	1	2004	1	8341	2.67720925994217	0.193464562296867	Env
691	0.0792636126279831	0.333978325128555	0.0215309783816338	0.215356692671776	0.284028381109238	0.899963021278381	0.0760879442095757	0.143221780657768	0.149596571922302	0.100831352174282	1.13827621936798	0.505922853946686	0.0510825477540493	-0.745475769042969	0.409771472215652	-0.613546371459961	1	2004	1	7881	1.69031228870153	1.3595773242414	Env
692	0.202442333102226	-0.0174292754381895	-0.146682024002075	0.458497941493988	0.142256855964661	1.66814577579498	0.307437002658844	0.699200093746185	0.213745340704918	0.124524764716625	-0.603565454483032	-0.863379955291748	0.590192437171936	-0.587257087230682	0.135260879993439	-0.28140452504158	1	2004	1	6370	3.37073428370059	-1.32874917984009	Env
693	0.189870148897171	0.241095930337906	0.059491753578186	0.257071763277054	0.0730343759059906	1.43428039550781	0.201784461736679	0.267716407775879	0.071123369038105	0.408247649669647	-0.771529912948608	0.49687859416008	0.452749907970428	-1.2688399553299	0.299443423748016	-0.370973974466324	1	2004	1	7347	2.83274228125811	-0.791297942399979	Env
694	0.205452486872673	0.972093343734741	-0.118621021509171	0.592990040779114	0.1498654037714	-0.495241612195969	-0.0459794700145721	0.326730251312256	0.0876502320170403	0.132187575101852	0.209096312522888	0.485751211643219	0.187531396746635	-0.752351462841034	0.538016974925995	-0.637058794498444	1	2004	1	11618	1.17006843537092	0.668044432997704	Env
695	0.152535870671272	-0.0680559799075127	0.138353049755096	0.110179372131824	-0.171471878886223	0.66488778591156	-0.265911132097244	0.383855313062668	-0.229907214641571	0.226229295134544	-0.099478505551815	0.577360451221466	1.21799051761627	-0.356275647878647	0.206219911575317	-0.537255048751831	1	2004	1	10621	0.403439432382584	1.54581672698259	Mob
696	-0.0185354109853506	0.242170676589012	0.349784225225449	0.274099707603455	0.0905541777610779	1.5469491481781	0.173286274075508	0.668340981006622	0.29697385430336	0.165352553129196	0.0591036528348923	-1.21356439590454	0.176236093044281	0.122545331716537	0.129691511392593	-0.363802552223206	1	2004	1	8655	3.42517363466322	-0.725987806916237	Env
697	0.215276032686234	0.108689434826374	-0.00352750811725855	0.242263942956924	0.268962830305099	0.568165898323059	0.0833414494991302	0.541224539279938	0.141994684934616	0.136997699737549	-0.12945032119751	0.495714038610458	-0.244637906551361	-0.3104567527771	0.274795234203339	0.145430192351341	1	2004	1	8604	2.44881919678301	0.0859642922878265	Env
698	0.154807820916176	0.287642061710358	0.020250353962183	0.389420181512833	0.378386944532394	1.03119909763336	0.133838400244713	0.627768933773041	0.222352758049965	0.0961835905909538	0.179505079984665	-1.18295967578888	-0.27342301607132	-0.194718807935715	0.738236963748932	-0.186469942331314	1	2004	1	8666	3.15538020059466	-0.733359456062317	Env
699	0.11120018362999	0.456060260534286	0.0313761234283447	0.00269961031153798	0.387522399425507	0.628579914569855	0.160117372870445	0.120185106992722	0.0223802980035543	-0.0208104588091373	-0.104537509381771	0.38682296872139	0.11660485714674	-0.504617691040039	0.187785133719444	-0.34788653254509	1	2004	1	9769	1.55142427841201	0.0820577591657639	Env
700	-0.0348478965461254	1.0138908624649	0.0314155444502831	0.284409463405609	-0.0396282002329826	0.679421305656433	0.127237588167191	0.0537786707282066	0.249650999903679	-0.0550758875906467	0.105289712548256	0.35632911324501	0.0596799999475479	-1.17038869857788	0.29940602183342	-0.83493834733963	1	2004	1	8010	1.47531410306692	-0.349683851003647	Env
701	0.411913335323334	-0.249742344021797	0.0477598309516907	0.211257189512253	0.0627284869551659	1.01416146755219	-0.0413626842200756	0.161088764667511	0.188400596380234	0.351843893527985	0.144096240401268	0.498198598623276	0.478533923625946	-1.03102445602417	-0.154674664139748	-0.308852702379227	1	2004	1	10645	1.84919583424926	-0.0648703575134277	Env
702	0.182945042848587	0.064279705286026	0.163654938340187	0.0553098544478416	-0.178598821163177	1.39512479305267	0.0986076518893242	0.819734036922455	0.397739946842194	-0.0025043087080121	-0.235192716121674	-0.896946668624878	0.673766076564789	-0.73639190196991	0.367003262042999	-0.318989396095276	1	2004	1	6439	2.67730344366282	-0.827761948108673	Env
703	-0.0611930154263973	0.121726177632809	0.105728015303612	0.264107048511505	-0.00615108897909522	1.61082744598389	0.145052954554558	0.257917553186417	0.129097640514374	0.194056168198586	0.775152325630188	-0.853148698806763	0.680155634880066	-0.707815170288086	-0.40346896648407	-0.470533430576324	1	2004	1	8707	2.29063546890393	-0.509124875068665	Env
704	0.0776976644992828	-0.0773327574133873	0.0947519168257713	0.155939102172852	0.0659394934773445	0.754262328147888	0.223995313048363	1.08946216106415	0.162245243787766	0.14756928384304	0.00462630437687039	0.420999974012375	0.208934158086777	-0.83455753326416	0.0345620326697826	-0.454290956258774	1	2004	1	6419	2.24023879319429	-0.165435064118356	Env
705	0.22841814160347	0.0270959082990885	0.0317392535507679	0.747607231140137	0.099944606423378	1.59717345237732	0.263062834739685	0.178325578570366	0.374969601631165	0.25710466504097	-0.738654911518097	-0.975163877010345	-0.321598261594772	-0.158301010727882	0.0598316863179207	0.0050012725405395	1	2004	1	7927	3.81044254591689	-2.13388637453318	Env
706	0.079395093023777	-0.0857492685317993	0.128092005848885	0.142186269164085	0.127962559461594	0.698685050010681	0.1131257340312	0.111507572233677	0.103868514299393	0.198444738984108	0.746831655502319	0.419228941202164	0.675446271896362	-0.588009834289551	0.0919021815061569	-0.463304162025452	1	2004	1	11711	1.15421410650015	1.34539921581745	Mob
707	0.183653578162193	0.28582501411438	0.0647128224372864	0.344789087772369	0.0949204340577126	1.02012610435486	0.108851879835129	-0.0299699101597071	0.239159509539604	0.0997984111309052	1.0773549079895	0.492116898298264	0.102850787341595	-1.31555545330048	1.10776555538177	-0.564670264720917	1	2004	1	7761	1.84719666652381	1.46453269571066	Env
708	0.109455093741417	0.182837516069412	0.0257354658097029	0.463964343070984	0.209618240594864	1.04650270938873	0.137000113725662	0.138733521103859	0.203762292861938	0.256970196962357	-0.959215104579926	0.466086506843567	0.180156171321869	-0.503988206386566	0.830291926860809	0.300096988677979	1	2004	1	7830	3.07467648200691	0.0133312940597534	Env
709	0.224729031324387	0.46305900812149	-0.14393438398838	0.180221989750862	0.290560722351074	0.737943172454834	0.120437152683735	0.0632431134581566	0.114293552935123	0.214891985058784	-0.315669268369675	0.490115314722061	0.367647528648376	-0.819568395614624	0.022684920579195	-0.331546127796173	1	2004	1	8326	1.93389921635389	-0.254789900034666	Env
710	0.187120422720909	0.156849175691605	0.0660757496953011	0.398909509181976	0.0324235819280148	1.31590962409973	0.157726109027863	0.443980157375336	0.189609065651894	0.0486233085393906	-0.234638899564743	0.445710808038712	0.359478712081909	-0.641918659210205	0.45988866686821	-0.195179462432861	1	2004	1	9837	2.80204724147916	0.388520628213882	Env
711	0.296918898820877	0.188845559954643	0.150403022766113	0.0898465290665627	0.0807077586650848	0.891700983047485	0.0268116109073162	0.10706914961338	0.163930952548981	0.125890418887138	-0.384508609771729	0.464450269937515	0.316224873065948	-0.670036792755127	0.0753049999475479	-0.333747535943985	1	2004	1	7888	1.7883773483336	-0.198565259575844	Env
712	0.123062968254089	0.510530948638916	0.0234426893293858	0.169143527746201	0.00116447173058987	1.03902053833008	0.301604360342026	0.38545024394989	0.148131772875786	-0.0967355817556381	-0.058768555521965	0.423429876565933	-0.208455294370651	-0.61420750617981	-0.0553055927157402	-0.175490587949753	1	2004	1	8116	2.42932535149157	-0.513307072222233	Env
713	0.00255840481258929	0.674060225486755	0.0312590710818768	0.325073421001434	0.0347621142864227	0.685006558895111	0.0671510100364685	-0.0315614342689514	-0.236798092722893	0.0989851653575897	1.22702264785767	0.452741414308548	0.3408462703228	-1.02681136131287	-0.016394441947341	-0.317081928253174	1	2004	1	7102	1.33341451571323	0.977404529228806	Env
714	0.210991740226746	0.107634179294109	0.0710601285099983	0.236934080719948	0.240504503250122	1.21000039577484	0.140647515654564	0.338469326496124	-0.130309954285622	0.178638830780983	0.25439441204071	-0.95204484462738	1.2197687625885	-0.431924939155579	-0.206157475709915	-0.0631691142916679	1	2004	1	10651	2.54140163213015	-0.115964084863663	Env
715	0.0326571576297283	0.00262881931848824	0.0105671873316169	0.0506790541112423	0.319146394729614	0.902909398078918	0.133396834135056	-0.179970979690552	-0.0687338784337044	0.116482593119144	0.0107926866039634	0.466491013765335	0.556068956851959	-0.330609381198883	0.471528083086014	-0.492191284894943	1	2004	1	10625	0.827571295434609	1.17427135910839	Mob
716	0.117613822221756	0.430566251277924	0.0410936623811722	0.20470055937767	0.0992220938205719	0.779253900051117	0.112524062395096	0.0371901094913483	0.102913856506348	0.106915600597858	0.214448824524879	0.463673144578934	0.304463148117065	-0.900166034698486	0.0332349203526974	-0.583667635917664	1	2004	1	8241	1.4483262822032	0.11565400287509	Env
717	0.0935589894652367	-0.113265246152878	0.0744587406516075	0.37723046541214	0.0977682843804359	0.668716073036194	0.0382862836122513	0.700783967971802	0.296342402696609	-0.00930765084922314	0.248716816306114	0.439091503620148	0.246969327330589	-0.745799422264099	0.133583456277847	-0.637950479984283	1	2004	1	6410	1.58662183023989	0.322561681270599	Env
718	-0.0798430070281029	-0.297384023666382	-0.042357224971056	-0.172674015164375	0.366774648427963	1.59703135490417	0.239039212465286	0.553382754325867	0.11759602278471	-0.103871703147888	1.11343097686768	-1.07341170310974	0.383306592702866	-0.703236162662506	0.525685131549835	-0.25880166888237	1	2004	1	11215	1.91889235004783	0.245774835348129	Env
719	-0.114240013062954	0.592929303646088	-0.0856255739927292	0.376175194978714	-0.046706460416317	0.65645307302475	0.357989877462387	0.395208716392517	0.246203228831291	0.00669123558327556	-0.0423978716135025	0.451419651508331	0.497632592916489	-0.711423635482788	0.227801144123077	-0.733131468296051	1	2004	1	8259	1.65194711415097	0.423031881451607	Env
720	0.0377601981163025	0.494836717844009	-0.0717479363083839	0.49635723233223	0.0585164800286293	0.0328161679208279	0.17123644053936	0.0203451067209244	0.158476740121841	-0.0684065446257591	0.190058216452599	0.588375270366669	-0.431238263845444	-1.03864312171936	0.666308999061584	0.546504080295563	1	2004	1	11051	1.87669468298554	-0.0251388996839523	Env
721	0.0137141952291131	0.440513461828232	0.0568140149116516	0.236310184001923	0.108565464615822	1.57558977603912	0.26878896355629	0.261023670434952	0.19248129427433	0.106826595962048	0.13428920507431	-1.05302059650421	-0.367193937301636	-0.188586160540581	0.23440232872963	0.107423685491085	1	2004	1	7988	3.36805130634457	-1.24010916054249	Env
722	0.497601926326752	-0.102338068187237	0.385540068149567	-0.186599150300026	0.679289400577545	0.82577657699585	0.202477306127548	0.207533493638039	0.10978440195322	0.106613323092461	-0.315878987312317	0.531684577465057	0.304921925067902	-1.01397562026978	0.726189017295837	0.200924754142761	1	2004	1	6335	2.92660403251648	0.232940912246704	Env
723	-0.0629262402653694	-0.0784926638007164	0.0381748899817467	0.173803076148033	0.18613038957119	0.642015039920807	0.138532117009163	0.0181800927966833	0.108349196612835	0.117892853915691	-0.108518734574318	0.483120411634445	1.68441164493561	-1.24487257003784	-0.144693225622177	0.198310643434525	1	2004	1	10627	1.47996939532459	0.669447526335716	Env
724	0.285142153501511	0.308056116104126	0.0276128295809031	0.629427850246429	0.239402532577515	-0.516818702220917	0.19381807744503	0.149043887853622	0.345512568950653	0.381268084049225	-0.0789280235767365	-1.02377045154572	0.51266074180603	-0.20049911737442	0.491507947444916	0.444532513618469	1	2004	1	11436	2.48699791170657	-0.299028903245926	Env
725	-0.225624650716782	0.0172775760293007	0.0878504812717438	0.131044939160347	0.12057763338089	0.869839429855347	0.188921809196472	0.472546249628067	0.0622526854276657	0.133370205760002	-0.0635120570659637	0.532671630382538	0.479950666427612	-1.13962888717651	0.179262831807137	0.341548413038254	1	2005	1	7620	2.19960477203131	-0.0112558156251907	Env
726	1.44026243686676	0.157180145382881	0.0545468851923943	0.303613036870956	-0.0775864273309708	0.573868751525879	0.205174490809441	0.11436577886343	-0.304458200931549	0.457532465457916	0.351292639970779	0.533355593681335	0.0463327206671238	-0.462421178817749	0.00817421358078718	0.387493550777435	1	2005	1	10038	3.31199291348457	0.476733989082277	Env
727	0.0247193481773138	0.533285558223724	0.0132991559803486	0.146096006035805	-0.215850099921227	0.734740674495697	0.136013612151146	-0.0663779154419899	0.130351260304451	0.669718146324158	0.253183364868164	0.44425767660141	0.235727414488792	-1.22347009181976	0.165226265788078	0.326384484767914	1	2005	1	7025	2.43238023109734	-0.125075370073318	Env
728	-0.0413826555013657	0.019186208024621	0.0579989664256573	0.134821757674217	0.232135936617851	0.796088337898254	-0.291322410106659	0.34135177731514	-0.0768079534173012	0.0785518735647202	0.705395996570587	0.624338090419769	0.478393912315369	-0.272739857435226	0.203368961811066	0.444105476140976	1	2005	1	8844	1.69472731463611	1.73875710368156	Mob
729	0.249483346939087	0.362044543027878	0.089520663022995	0.555262327194214	0.148772954940796	0.601617574691772	0.120663397014141	0.332890540361404	0.19867730140686	0.179592996835709	0.546856939792633	-1.21197831630707	0.542640089988708	-1.22033476829529	0.0908464565873146	0.253177642822266	1	2005	1	7398	3.09170328825712	-1.2519695982337	Env
730	-0.0415651239454746	0.420506119728088	0.0868994519114494	0.309369534254074	0.115831390023232	0.765597462654114	0.0664727762341499	0.246118396520615	0.160005480051041	-0.0713373944163322	-0.414088159799576	0.475735485553741	0.412200421094894	-0.820455551147461	0.307907432317734	0.194350808858871	1	2005	1	9861	2.25224890187383	-0.0387003719806671	Env
731	-0.19135282933712	-0.437478721141815	0.0739442110061646	0.0491321608424187	0.250393748283386	0.708804845809937	-0.0475264377892017	0.740064203739166	0.393988072872162	0.0608534552156925	0.229787990450859	0.519754648208618	0.147956624627113	-0.141345158219337	0.205399170517921	0.10540147870779	1	2005	1	11825	1.70622418820858	0.961553275585175	Env
732	-0.0522072985768318	0.703408241271973	0.055314265191555	-0.0594466328620911	0.0217423047870398	1.0295946598053	0.25144749879837	0.0190667435526848	0.0112962834537029	-0.0419473797082901	0.310177236795425	0.443606525659561	0.195201963186264	-0.398193806409836	0.0815083011984825	0.189876958727837	1	2005	1	6709	2.12814564444125	0.632300220429897	Env
733	0.0437183156609535	0.0721561387181282	0.0572278648614883	0.450926303863525	0.277808487415314	1.36939764022827	0.272446066141129	-0.0587899461388588	0.125081837177277	0.214245900511742	0.0844872817397118	-1.07303082942963	0.41738423705101	-0.27485203742981	0.399850964546204	0.255923300981522	1	2005	1	8172	3.08014190942049	-0.446160383522511	Env
734	0.0974678322672844	0.238594710826874	0.192320123314857	0.473272770643234	0.0913845673203468	0.630527496337891	0.0402338914573193	0.189179614186287	0.234083503484726	0.0744994878768921	0.663588523864746	0.476221889257431	0.138209611177444	-1.04194450378418	0.258803606033325	0.230795964598656	1	2005	1	7823	2.49235996231437	0.494879126548767	Env
735	0.13005930185318	0.4674973487854	0.0709361135959625	0.261997014284134	0.0177960433065891	0.610983431339264	-0.481978833675385	0.0357993096113205	0.243243902921677	-0.0408540591597557	0.274720549583435	0.496237844228745	0.502002656459808	-0.486270397901535	0.028299555182457	0.302565932273865	1	2005	1	10015	1.61804550513625	0.81499020755291	Env
736	0.0610163025557995	0.632478296756744	-0.011884706094861	0.197489634156227	-0.0752691030502319	0.873076498508453	0.147505506873131	0.0291751958429813	0.0326132923364639	-0.0237282551825047	0.951090455055237	0.482052564620972	0.164077118039131	-0.41092786192894	0.41441285610199	0.28655481338501	1	2005	1	8292	2.14902747608721	1.60070513188839	Env
737	0.122746057808399	-0.0625361427664757	-0.017334220930934	-0.334465265274048	0.0576945319771767	1.03028249740601	0.161542236804962	0.189169526100159	-0.093781054019928	0.326386570930481	0.686963260173798	0.571848928928375	-0.259144753217697	-0.263756275177002	0.513610303401947	0.340056300163269	1	2005	1	6802	1.71976103819907	1.24952146410942	Env
738	-0.00291757960803807	-0.446505159139633	0.301793456077576	-0.668315887451172	-0.125174984335899	0.811820149421692	-0.327505350112915	0.0723810493946075	0.248036682605743	0.230147644877434	1.1888040304184	0.534223556518555	1.64396381378174	-0.358538061380386	-0.0927398949861526	0.324013620615005	1	2005	1	8806	0.4177736423444	2.91571344435215	Mob
739	0.263643324375153	-0.0554413422942162	0.0302205998450518	0.0890105590224266	0.437871187925339	-0.425529152154922	0.186925396323204	0.313102334737778	0.00987407565116882	0.152588859200478	-0.614076554775238	0.528733849525452	0.0749562680721283	-0.0597480311989784	0.126456141471863	0.390501827001572	1	2005	1	8113	1.39276766963303	0.0563216730952263	Env
740	-0.119241915643215	-0.177191376686096	0.1109329611063	-0.0388529039919376	-0.31678369641304	0.392711997032166	-0.376247256994247	0.315801620483398	0.286202549934387	-0.0925664976239204	0.786298274993896	0.507910966873169	0.946024179458618	-0.672704219818115	0.293649584054947	0.224123686552048	1	2005	1	8843	0.208889167755842	1.86117878556252	Mob
741	-0.1171999797225	-0.00782504118978977	0.0660257637500763	-0.0570287555456161	0.356246083974838	0.753684401512146	-0.0510416850447655	-0.0149226794019341	-0.0644132122397423	0.177442833781242	0.165123403072357	0.590895891189575	0.0336346887052059	-0.279256969690323	0.288942247629166	0.353796035051346	1	2005	1	8749	1.3947637649253	0.799339260905981	Env
742	0.0597198829054832	1.05002570152283	0.0319539830088615	0.399255156517029	0.0650989934802055	1.07699489593506	0.289362967014313	0.203892350196838	0.0539345890283585	0.106925323605537	0.0260788965970278	0.384488016366959	-0.984745562076569	-0.58171284198761	-0.023697454482317	0.340882778167725	1	2005	1	9805	3.67804662138224	-1.17958894558251	Env
743	0.450623869895935	0.0988484397530556	0.050671823322773	0.102835536003113	0.058499664068222	1.11254513263702	0.0594835877418518	0.266955524682999	-0.242549821734428	0.197177857160568	-0.114867888391018	0.485321611166	0.176755249500275	-0.0733687356114388	0.197506070137024	0.237780854105949	1	2005	1	9022	2.39287246763706	0.671346306800842	Env
744	-0.0980822890996933	-0.299220323562622	0.407894641160965	-0.66483736038208	0.125781297683716	0.874983787536621	-0.165046170353889	0.0605542473495007	0.326636135578156	0.212645500898361	0.617986798286438	0.619049608707428	1.46379208564758	-0.32219260931015	-1.01377081871033	0.494948267936707	1	2005	1	8797	1.27625773474574	1.36486506462097	Mob
745	0.184121057391167	0.592768967151642	0.0556551106274128	0.412350922822952	0.0746621638536453	0.715329647064209	0.0405002608895302	0.190686151385307	0.170193165540695	-0.17962159216404	0.0134694967418909	0.419766873121262	-0.345204800367355	-0.62250167131424	-0.0739859864115715	0.514810860157013	1	2005	1	9777	2.77145671471953	-0.608456088230014	Env
746	0.365166664123535	0.0261115096509457	0.424538910388947	-0.263686895370483	0.168654397130013	0.640325605869293	-0.0180719643831253	0.383333891630173	0.366096168756485	0.0214584246277809	0.264498233795166	0.57123726606369	-0.174944907426834	-0.866326153278351	-0.0418591201305389	0.251314967870712	1	2005	1	10678	2.36524168029428	-0.247394680976868	Env
747	0.186202079057693	0.211167737841606	0.0864371359348297	0.365405261516571	0.155038490891457	1.17735528945923	0.398201793432236	0.0505433417856693	0.00697083678096533	-0.125608116388321	0.0406517833471298	0.515203833580017	0.425891548395157	-0.351523965597153	-0.0249712821096182	0.20843380689621	1	2005	1	8881	2.72014765720814	0.605251917615533	Env
748	0.358170062303543	0.304716438055038	0.0585356615483761	0.486666142940521	0.191756010055542	0.829434752464294	0.158989623188972	-0.0569154173135757	-0.187730684876442	0.233645170927048	0.258395105600357	0.556986391544342	0.135892555117607	-0.761078178882599	0.153716340661049	0.183172628283501	1	2005	1	9536	2.56044038757682	0.343912214040756	Env
749	0.285432487726212	-0.336614608764648	0.094435803592205	-0.149723082780838	-0.213441491127014	0.725970208644867	-0.210900858044624	-0.0601457841694355	0.196302950382233	0.165349200367928	0.555144667625427	0.490432262420654	0.517828464508057	-0.60001140832901	0.0824635326862335	0.346679300069809	1	2005	1	8809	0.843344125896692	1.04585751891136	Mob
750	0.110064126551151	0.254806101322174	0.0488965250551701	0.281719982624054	-0.00179228303022683	0.467278063297272	0.216638788580894	0.0557953082025051	0.144682466983795	-0.0570705011487007	0.545790731906891	0.473864793777466	0.133259564638138	-0.674326300621033	-0.1600381731987	0.344195276498795	1	2005	1	9801	1.86521385493688	0.318550616502762	Env
751	0.0873736068606377	-0.255718439817429	0.0421523377299309	0.258034765720367	0.190656080842018	0.891445517539978	0.0711027979850769	0.434105694293976	0.324632912874222	0.100355125963688	0.329499006271362	0.515831470489502	-0.872302949428558	-0.861802518367767	0.501429319381714	0.367450594902039	1	2005	1	11772	2.5115909948945	-0.387345671653748	Env
752	0.222366169095039	0.139906778931618	0.11296558380127	0.179831773042679	0.141160115599632	1.67385172843933	0.355523079633713	0.565158307552338	0.0105601996183395	0.219597697257996	0.146733596920967	-0.894653797149658	0.555587828159332	-0.651233851909637	-0.243291035294533	0.173110201954842	1	2005	1	10650	3.7940316349268	-1.08685725927353	Env
753	0.672054171562195	0.259954333305359	0.065744623541832	0.381942003965378	-0.041472177952528	0.771755576133728	-0.000537791289389133	0.150724276900291	0.106206886470318	-0.15318875014782	0.357948631048203	0.421270310878754	0.342466711997986	-1.09425508975983	0.278374403715134	0.18479135632515	1	2005	1	6647	2.39797450881451	0.305804967880249	Env
754	-0.0323049686849117	-0.105183713138103	0.0625307932496071	0.239664122462273	0.154910653829575	0.925780057907104	0.00333041907288134	0.336950987577438	-0.0975175052881241	0.223757058382034	0.120957061648369	0.487811595201492	0.143052831292152	-1.02130901813507	0.11444053798914	0.348002731800079	1	2005	1	9790	2.05992063716985	-0.155046992003918	Env
755	0.15839684009552	-0.0469057597219944	0.16292504966259	0.0598175972700119	0.149557411670685	0.510875701904297	0.115557931363583	0.156418427824974	0.0146696204319596	0.137216657400131	1.21890091896057	0.453642159700394	0.1175202652812	-0.935667932033539	0.077139638364315	0.276756703853607	1	2005	1	7144	1.69528618175536	0.931535050272942	Env
756	-0.00862717628479004	0.422666937112808	0.177382707595825	0.380314230918884	-0.0190870445221663	-0.0723061338067055	0.199210077524185	0.188673660159111	0.162543833255768	0.242977738380432	1.54538810253143	0.600712776184082	0.311052262783051	-0.839237928390503	-0.0596131198108196	0.129159480333328	1	2005	1	8364	1.80290831066668	1.55830209329724	Env
757	-0.107935756444931	-0.121138729155064	0.0438843034207821	0.206993862986565	0.117133185267448	0.764700710773468	-0.272480368614197	0.0528033822774887	0.0560660064220428	0.141436249017715	0.0394511222839355	0.510153651237488	0.261349648237228	-0.317381322383881	0.00625199126079679	0.249490112066269	1	2005	1	8772	1.13095295801759	0.499825090635568	Env
758	0.279894948005676	0.339707136154175	0.0329865030944347	0.429878979921341	0.0408305525779724	0.738910973072052	0.347867548465729	0.175945147871971	-0.00781909748911858	0.396335273981094	0.0898397862911224	0.590732932090759	0.253281980752945	-0.37798884510994	0.198270708322525	0.113396853208542	1	2005	1	9058	2.88793481886387	0.754136562347412	Env
759	0.427310228347778	0.0954286530613899	-0.388299196958542	0.567350327968597	-0.0966549217700958	0.968657732009888	0.104012697935104	0.0944100841879845	0.105498239398003	-0.117879033088684	0.149067550897598	0.470813930034637	0.346864849328995	-0.763648808002472	0.333628267049789	0.275683999061584	1	2005	1	6704	2.03551881015301	0.536725789308548	Env
760	-0.172046110033989	0.261183232069016	0.0540628544986248	0.417586416006088	0.204804569482803	0.843243479728699	0.239896818995476	0.375066339969635	0.0773170590400696	0.0869473367929459	-0.45372861623764	0.538850843906403	0.324696570634842	-1.06381118297577	0.530398726463318	0.162753015756607	1	2005	1	9814	2.55081501230597	-0.123593658208847	Env
761	0.140894025564194	-0.511343121528625	-0.0588291622698307	-0.0197115056216717	0.299521535634995	1.32564616203308	0.120399206876755	-0.0114844096824527	-0.143001228570938	0.105426169931889	-0.14352959394455	0.633804380893707	0.408148437738419	-0.259095907211304	0.141441613435745	0.272300720214844	1	2005	1	6719	1.51981839258224	0.780768930912018	Env
762	0.0178410224616528	0.261165410280228	0.0549032092094421	0.0639832019805908	0.0887029320001602	0.88663911819458	0.072826124727726	0.310588836669922	0.183182328939438	0.086494579911232	0.409732013940811	0.489175289869308	-0.250728577375412	-0.435206145048141	0.360162168741226	0.361615717411041	1	2005	1	6547	2.38794248178601	0.573134750127792	Env
763	0.182671099901199	0.148779585957527	0.155518978834152	0.473506808280945	-0.0604189038276672	0.0823188349604607	0.272639036178589	0.34924778342247	0.260626405477524	0.130588442087173	-0.351378470659256	0.478352189064026	0.092367559671402	-0.585448086261749	-0.0360449366271496	0.363574475049973	1	2005	1	8712	2.35905254632235	-0.402151744812727	Env
764	0.120488166809082	0.325459450483322	0.0153237320482731	0.188684716820717	-0.0452755466103554	0.764621496200562	0.13770504295826	0.145152673125267	0.120498165488243	0.353582113981247	0.262103497982025	0.484491497278214	0.0134573299437761	-0.966254472732544	0.300547927618027	0.277821451425552	1	2005	1	7035	2.40406146273017	0.0943457800894976	Env
765	-0.110542938113213	0.0882514342665672	0.0765252932906151	-0.00225192424841225	0.151200085878372	0.750674962997437	0.0563231594860554	0.347891688346863	-0.301662087440491	0.311299294233322	-0.149015367031097	0.49680370092392	0.83010196685791	-0.89845860004425	-0.019279345870018	0.193988904356956	1	2005	1	7666	1.56169787305407	0.260152354836464	Env
766	0.119547642767429	0.156500533223152	-0.169501185417175	-0.117312528192997	0.368621617555618	0.460769146680832	0.189029350876808	0.0699767097830772	0.0547664798796177	0.121171250939369	0.413899630308151	0.407953798770905	0.510176360607147	-0.889605164527893	0.124472409486771	0.230341732501984	1	2005	1	7183	1.48391075059772	0.566897034645081	Env
767	0.362885177135468	0.306693911552429	0.0574519820511341	0.572733283042908	-0.112597145140171	0.778707087039948	-0.208884686231613	0.374671906232834	0.216510936617851	0.0388049557805061	0.120200127363205	0.505430161952972	0.25413304567337	-0.675359129905701	0.0539550445973873	0.335552155971527	1	2005	1	10041	2.72252956405282	0.258359249681234	Env
768	0.20674741268158	0.203856721520424	-0.05002735927701	0.200336068868637	0.325001746416092	1.55130565166473	0.255188345909119	0.207796290516853	0.16768504679203	0.113411955535412	-0.957461774349213	-0.799005389213562	0.140620321035385	-0.684698879718781	0.879093408584595	0.197484493255615	1	2005	1	6394	3.37878637388349	-1.42145231366158	Env
769	-0.0641841217875481	0.248510926961899	-0.338108211755753	0.273166179656982	0.201957643032074	0.836378633975983	-0.243677347898483	-0.208154603838921	0.123212851583958	0.140728369355202	0.96343606710434	0.495219826698303	0.340616136789322	-1.10860073566437	0.648978888988495	0.338536977767944	1	2005	1	7050	1.30836729705334	1.33965018391609	Mob
770	0.129545331001282	0.117211937904358	0.0883663818240166	0.315811932086945	0.280059844255447	1.67366802692413	0.421405345201492	0.355080246925354	-0.0429636538028717	0.0635668784379959	-0.0154040222987533	-1.06848704814911	0.360429883003235	-0.76829332113266	0.0657752528786659	0.196137979626656	1	2005	1	10660	3.59789025038481	-1.42597925569862	Env
771	-0.0118080470710993	-0.310199767351151	0.134641453623772	0.30523481965065	0.377099394798279	1.15961337089539	0.232662305235863	0.476739108562469	0.172978743910789	0.189343005418777	0.119626134634018	-1.43881034851074	0.381187707185745	-0.773413181304932	0.288088440895081	0.324379712343216	1	2005	1	7499	3.05068410001695	-1.42332124710083	Env
772	0.152847915887833	0.592666804790497	0.0776060447096825	0.0486255250871181	-0.0659642517566681	0.640611231327057	-0.108837492763996	-0.0426733903586864	0.156472131609917	0.3196160197258	0.844998717308044	0.453664124011993	0.608815789222717	-1.01855623722076	0.305275440216064	0.0745493844151497	1	2005	1	7097	1.8455199226737	1.19419783353806	Env
773	0.216515854001045	-0.265177011489868	0.11473586410284	0.171696975827217	0.127731010317802	0.892830073833466	-0.288740068674088	0.135608360171318	0.19058920443058	0.274509817361832	-0.608173072338104	0.535304129123688	0.718408465385437	-0.797214448451996	0.517714560031891	0.343159228563309	1	2005	1	7605	1.91345930844545	0.366039633750916	Env
774	0.143391683697701	0.209754750132561	-0.153963714838028	0.213877096772194	-0.0125217037275434	0.896295487880707	0.186591312289238	0.508879721164703	0.0558615103363991	0.0438546054065228	0.696196734905243	0.530922114849091	0.304671227931976	-1.14019751548767	-0.191436395049095	0.228901237249374	1	2005	1	7071	2.32092198636383	0.200156167149544	Env
775	-0.0123558593913913	0.431361675262451	0.157529786229134	0.24089503288269	0.167890757322311	1.41864514350891	0.166838303208351	0.271046817302704	0.345768839120865	0.240542709827423	-0.199403047561646	-1.07362365722656	0.724192798137665	-0.466453343629837	0.155141413211823	0.262211531400681	1	2005	1	7826	3.69037473667413	-0.860145837068558	Env
776	0.0900603383779526	-0.178203582763672	0.0323718674480915	-0.169159397482872	0.172800853848457	0.950490713119507	0.183393806219101	0.409742802381516	0.559384882450104	0.299170821905136	-0.469852030277252	0.575369536876678	0.589289724826813	-0.638271510601044	0.176706552505493	0.103512637317181	1	2005	1	7866	2.4535657428205	0.233242273330688	Env
777	0.236127302050591	0.314603626728058	-0.208295062184334	0.493367046117783	-0.00163573410827667	0.624607682228088	0.0165157150477171	0.530207335948944	0.10506983846426	0.152806907892227	-0.746993541717529	0.350964963436127	0.329361796379089	-0.972471475601196	0.133722439408302	0.215725973248482	1	2005	1	6401	2.47910063143354	-0.905415818095207	Env
778	0.104109063744545	0.14382641017437	0.0595053359866142	0.334718406200409	0.0576564073562622	0.746762037277222	0.244367524981499	0.602702379226685	0.367895841598511	0.235734432935715	0.0801364704966545	0.499267369508743	0.0127085065469146	-1.57756423950195	-0.0596845410764217	0.359843164682388	1	2005	1	11707	3.25712100416422	-1.04513643402606	Env
779	0.231369405984879	0.208091259002686	0.0514038391411304	0.481929808855057	0.141861125826836	0.48181140422821	0.143228948116302	0.129469960927963	0.118328228592873	0.11526171118021	0.455953657627106	0.465334415435791	0.172427162528038	-0.590017080307007	-0.131499901413918	0.312208920717239	1	2005	1	9748	2.41496461257339	0.37219825387001	Env
780	0.28612008690834	0.039021011441946	0.0930115655064583	-0.137235790491104	0.144361183047295	0.785137295722961	0.0617586709558964	0.321544229984283	-0.122416920959949	0.339382886886597	0.939608216285706	0.553817570209503	0.799550414085388	-0.903315961360931	0.324301213026047	0.28614941239357	1	2005	1	10637	2.09683363139629	1.71396145224571	Env
781	0.00766086904332042	0.253747791051865	0.1091603115201	0.339237868785858	-0.0155073078349233	1.11200678348541	-0.098153717815876	0.258915543556213	0.141333192586899	0.233840569853783	0.0567478947341442	-1.25113570690155	0.259338080883026	-0.395400643348694	0.239001333713531	0.370040357112885	1	2005	1	11207	2.71228226134554	-1.09144904091954	Env
782	0.0196342095732689	0.421448737382889	0.690057218074799	0.508049249649048	0.2210713326931	1.41528880596161	0.137356460094452	0.361648619174957	0.053531926125288	0.271846324205399	-0.485488176345825	-0.955025672912598	0.119047120213509	-0.374745041131973	-0.343207001686096	0.25637024641037	1	2005	1	7911	4.35630312934518	-2.03941877186298	Env
783	0.0175976566970348	-0.0557237789034843	0.0515252240002155	0.51007753610611	0.382979035377502	1.22894942760468	-0.155033349990845	0.216231659054756	0.097598597407341	0.0548170730471611	0.187958016991615	0.465951144695282	0.543033182621002	-0.797356069087982	0.265261948108673	0.381220519542694	1	2005	1	9766	2.73023959994316	0.66484822332859	Env
784	0.082040011882782	0.377654254436493	0.0544388815760612	0.193333193659782	-0.0307667478919029	0.726608157157898	0.166763871908188	0.0137687288224697	0.195235401391983	-0.0988024175167084	0.66512256860733	0.531149506568909	0.379306703805923	-1.22214937210083	0.766768217086792	0.332420319318771	1	2005	1	7068	2.01269365474582	1.12019762396812	Env
785	0.064295269548893	-0.0729134827852249	0.07745361328125	0.330522388219833	0.117096789181232	1.20792531967163	0.167117774486542	0.441571414470673	-0.188190087676048	0.35717448592186	-0.305952996015549	-0.945268750190735	0.808488368988037	-0.322839111089706	-0.174351081252098	0.0731589421629906	1	2005	1	10646	2.57521242648363	-0.939923569560051	Env
786	0.0977653041481972	0.0175754223018885	0.170036226511002	0.28284564614296	0.147288769483566	0.919441282749176	0.18857516348362	0.176705583930016	0.0731437429785728	0.219024866819382	-0.225972533226013	0.49046203494072	0.19827139377594	-0.627821087837219	0.0626835450530052	0.0378684662282467	1	2005	1	7841	2.33027047477663	-0.102376647293568	Env
787	0.0552665330469608	-0.0996884778141975	0.276274651288986	0.181169733405113	0.246619015932083	1.40615165233612	0.318187803030014	0.479854643344879	0.272283464670181	0.159002110362053	-0.129340425133705	0.456176787614822	-0.0145395090803504	-0.557611465454102	-0.381310373544693	-0.0723105520009995	1	2005	1	7854	3.22281057760119	-0.626624985598028	Env
788	-0.0486212857067585	0.632250487804413	0.0460700467228889	0.302715092897415	0.273010730743408	0.789547383785248	0.245380535721779	0.136655539274216	0.11778336763382	0.0233683697879314	0.140137553215027	0.445414930582047	0.344513535499573	-0.438849866390228	-0.482439279556274	0.0362686812877655	1	2005	1	9788	2.55442894995213	0.00877687335014343	Env
789	0.352941006422043	-0.584260761737823	0.159396827220917	-0.312102407217026	-0.117577254772186	0.687008738517761	-0.201626420021057	0.162084355950356	0.566157221794128	0.0364760868251324	0.333885371685028	0.458359032869339	0.606747686862946	-0.87683242559433	0.775602459907532	0.363774120807648	1	2005	1	8796	1.11227151378989	1.29776212573051	Mob
790	0.0373687893152237	0.23319336771965	0.145162925124168	0.256428629159927	0.128217950463295	1.25120913982391	0.199148967862129	0.310096263885498	0.265157878398895	-0.0480630844831467	-0.050133865326643	-0.89903050661087	0.298491954803467	-0.992353439331055	0.257738888263702	0.132222473621368	1	2005	1	7288	2.91014330089092	-1.3852869682014	Env
791	0.114982455968857	0.418305933475494	0.0395505540072918	0.215593680739403	-0.0459033399820328	0.731278002262115	0.24511955678463	0.320402771234512	-0.327057629823685	0.595095038414001	0.0818202793598175	0.432794392108917	0.0563327372074127	-0.405981957912445	0.229530945420265	-0.158945769071579	1	2005	1	10138	2.14842125400901	0.394496396183968	Env
792	0.264445215463638	0.496845066547394	0.0870876461267471	0.337159425020218	0.064933255314827	0.608439207077026	0.221090584993362	0.0502991080284119	0.193652734160423	-0.0626775026321411	-0.108869455754757	0.426053941249847	0.528336584568024	-0.807976245880127	-0.0359830521047115	-0.0879988521337509	1	2005	1	9825	2.17327588796616	0.00156177207827568	Env
793	0.199884489178658	0.34164559841156	0.0487197488546371	0.357065498828888	0.129407003521919	0.992755234241486	0.109586417675018	0.104344129562378	-0.0422560833394527	0.139751389622688	-0.152659878134727	0.462503343820572	-0.378225266933441	-0.638048648834229	0.212219059467316	-0.057399082928896	1	2005	1	11754	2.32350434362888	-0.49421139061451	Env
794	0.0406476743519306	0.201209500432014	-0.0101487850770354	0.519292175769806	-0.0887247249484062	-0.160253033041954	0.40897062420845	0.181738868355751	0.295900166034698	0.149749919772148	0.0711880177259445	0.516802966594696	0.380852431058884	-0.583652317523956	0.0736235827207565	-0.0704067647457123	1	2005	1	8488	1.46797562111169	0.458814680576324	Env
795	0.458942383527756	0.109458744525909	-0.456723421812057	0.177515938878059	0.0145319802686572	1.00936377048492	0.144664376974106	0.65385901927948	0.159659147262573	-0.135328203439713	-0.220933258533478	0.487168282270432	0.245345264673233	-0.569972991943359	0.145136460661888	-0.0594077371060848	1	2005	1	6750	2.07653599884361	0.0867437571287155	Env
796	0.155869036912918	0.223926872014999	0.0836995244026184	0.492048174142838	0.0381593853235245	0.878720045089722	0.139661356806755	0.0575350672006607	-0.150411918759346	0.012983737513423	0.385471761226654	0.446849346160889	0.438122242689133	-1.25220763683319	-0.0650050193071365	-0.185822084546089	1	2005	1	7055	1.74636919610202	-0.046769306063652	Env
797	0.0416876748204231	0.781758546829224	0.12358582764864	0.131508082151413	0.133710786700249	0.889724493026733	0.165593087673187	-0.148008272051811	0.1274234354496	-0.0881567075848579	1.08120667934418	0.465693771839142	0.342041969299316	-1.24742805957794	-0.189683243632317	-0.186557054519653	1	2005	1	7801	1.97226990014315	0.451831117272377	Env
798	0.300091326236725	0.0580103099346161	-0.210587903857231	0.340194046497345	0.102203719317913	0.771965801715851	0.0747504085302353	0.309276163578033	0.158724188804626	-0.00365019426681101	0.0743234232068062	0.46403107047081	0.246745064854622	-0.693352997303009	0.668971300125122	-0.0999072417616844	1	2005	1	10034	1.80107062472962	0.760717861354351	Env
799	-0.0731450840830803	0.38864403963089	0.0439731106162071	0.167144685983658	-0.0258865263313055	0.697720229625702	0.178095430135727	0.222275257110596	0.104274719953537	-0.0958522036671638	-0.345325887203217	0.499315142631531	0.251260787248611	-0.271956354379654	0.210401892662048	0.202886402606964	1	2005	1	10093	1.81013006158173	0.34369558095932	Env
800	-0.0386195369064808	-0.124282523989677	0.0764839127659798	0.262595653533936	0.215898871421814	0.512632548809052	-0.162068098783493	0.379432946443558	-0.0943960547447205	0.256448656320572	0.265154868364334	0.536372303962708	0.880358636379242	-1.04351270198822	-0.0685563534498215	-0.132649272680283	1	2005	1	7660	1.15147710219026	0.569816753268242	Env
801	-0.316959738731384	0.254220962524414	0.0897697284817696	0.144652545452118	0.166251316666603	1.25375533103943	0.23463149368763	0.727680861949921	0.10601157695055	0.20983062684536	-0.48612779378891	0.47475928068161	0.0581410005688667	-1.15085649490356	0.392422020435333	0.0750961825251579	1	2005	1	11729	2.94494088739157	-0.711661987006664	Env
802	0.128665819764137	0.889519333839417	0.112417288124561	0.628993093967438	-0.142862200737	0.107194662094116	0.278504461050034	0.229363322257996	0.160399094223976	0.165843978524208	0.321777075529099	0.577339649200439	-0.277246952056885	-0.302706450223923	0.0126504022628069	0.304196983575821	1	2005	1	8465	2.8622358366847	0.331813724711537	Env
803	0.821402490139008	0.0740363746881485	-0.4647316634655	0.265800774097443	0.118527665734291	0.609054803848267	0.108418822288513	0.307974994182587	0.0342822000384331	-0.123328402638435	0.33793893456459	0.44433668255806	0.346181958913803	-0.591883599758148	0.472212940454483	-0.0338781923055649	1	2005	1	6606	1.71755986660719	1.00878691673279	Env
804	0.623903810977936	0.109466820955276	-0.00719235697761178	0.304504901170731	-0.200316116213799	-0.406645804643631	0.253192067146301	0.220452964305878	0.282025843858719	0.132548525929451	0.231422245502472	0.557204723358154	0.0823264345526695	-0.922467410564423	0.36799430847168	0.31370946764946	1	2005	1	11259	1.62565012415871	0.316480301320553	Env
805	0.146685391664505	0.129479676485062	0.0712489262223244	0.468699872493744	-0.0784154608845711	0.656102180480957	0.111556217074394	0.469550579786301	0.0484421476721764	-0.20762588083744	0.528199970722198	0.464207321405411	0.348313927650452	-0.548099219799042	0.0469469837844372	-0.124999538064003	1	2005	1	6624	1.69072411209345	0.839568983763456	Env
806	-0.116297483444214	0.140808045864105	0.19126945734024	0.400487869977951	0.014686799608171	0.725273311138153	0.0525212436914444	0.161659136414528	0.00248049106448889	0.0591971687972546	0.243324995040894	0.43903923034668	0.309950232505798	-0.446749359369278	0.17681996524334	0.0299160815775394	1	2005	1	8585	1.66200212202966	0.722385063767433	Env
807	-0.0342478193342686	0.213197588920593	0.0608779117465019	0.294819682836533	-0.0215910281985998	0.25513768196106	0.425024390220642	0.132771894335747	0.247258976101875	0.119905695319176	0.409845948219299	0.48028039932251	0.485468477010727	-1.32723486423492	-0.0659762844443321	0.105358198285103	1	2005	1	7991	1.79851317219436	-0.0176163241267204	Env
808	0.403080999851227	0.302019357681274	0.019813621416688	0.367882013320923	-0.062599815428257	-1.10672092437744	0.0132975010201335	0.110108368098736	0.0965206772089005	0.142984658479691	2.19411706924438	0.7050501704216	-0.0421568118035793	-0.576274573802948	-0.347954481840134	0.0254444312304258	1	2005	1	8694	0.3118308885023	1.93278137221932	Mob
809	0.158549845218658	0.863066613674164	0.110297307372093	0.426040321588516	0.15189029276371	0.0968645140528679	0.0621882230043411	0.417623341083527	0.16184201836586	0.198007866740227	0.604995727539062	-1.07391977310181	0.431198179721832	-1.15494155883789	0.0306392945349216	0.420419871807098	1	2005	1	7402	3.06679021567106	-1.16202813014388	Env
810	0.106835648417473	0.173117771744728	0.052397608757019	0.239154726266861	0.0979892164468765	0.9871586561203	-0.0165343564003706	0.264827907085419	0.0172773506492376	0.0642297640442848	-0.155851095914841	0.47098907828331	-0.38130983710289	-0.591051697731018	0.593105733394623	-0.0318922102451324	1	2005	1	11741	1.9545620828867	-0.064117819070816	Env
811	0.399142354726791	0.432931184768677	0.0754721760749817	0.225983262062073	0.224450975656509	0.68196302652359	0.262913435697556	0.152284651994705	0.0644925236701965	-0.0228068344295025	0.253487139940262	0.415765017271042	0.2148068100214	-0.761806488037109	-0.0990641564130783	0.0562114641070366	1	2005	1	9700	2.55303822085261	0.0231883227825165	Env
812	0.41973465681076	0.177018761634827	0.14594866335392	0.293141335248947	0.209797143936157	1.20123660564423	0.226461932063103	0.300384730100632	0.0823881179094315	0.44380846619606	-1.95236706733704	0.44627645611763	0.563358068466187	-0.446346372365952	0.391598463058472	-0.0244047958403826	1	2005	1	7847	3.47551561705768	-0.997480452060699	Env
813	0.0883700922131538	0.383386671543121	0.137596949934959	0.367546796798706	0.207199424505234	1.75131356716156	0.277868896722794	0.3967225253582	0.0787794813513756	-0.0696743503212929	-0.299470096826553	-0.830908536911011	-0.102572560310364	-0.12651501595974	0.119663216173649	-0.00364691228605807	1	2005	1	9713	3.61546314298175	-1.23980299383402	Env
814	-0.0753684043884277	-0.407544374465942	-0.068669930100441	0.197929173707962	-0.133150652050972	0.410134851932526	-0.341775387525558	0.187594801187515	0.520714402198792	0.140433683991432	0.59878271818161	0.420841604471207	0.742039263248444	-0.467961639165878	-0.409861475229263	-0.0887079015374184	1	2005	1	8776	0.341590262949467	0.883840471506119	Mob
815	0.0129951620474458	0.27650174498558	0.0293020661920309	0.285230576992035	0.135442197322845	0.716811418533325	0.0652790740132332	0.0341876596212387	0.0398689471185207	-0.121163390576839	-0.211419329047203	0.420115828514099	0.15207202732563	-0.338651061058044	0.296746075153351	0.352750480175018	1	2005	1	6690	1.82720593642443	0.318863540887833	Env
816	0.000318254315061495	0.134707689285278	0.0509970746934414	0.256367623806	0.266253858804703	0.486516118049622	0.2014499604702	0.139897644519806	0.134041175246239	-0.0426909886300564	0.28824245929718	0.46580582857132	0.340792626142502	-0.713770031929016	0.256494581699371	0.307966262102127	1	2005	1	9687	1.93582467266242	0.637565463781357	Env
817	-0.0521483235061169	0.11906062066555	0.0650204122066498	0.359363496303558	0.206935703754425	0.681808829307556	-0.182651728391647	0.0668837949633598	-0.11020714789629	0.0787589848041534	0.320541650056839	0.543844759464264	0.440412491559982	-1.1223578453064	0.170289099216461	0.352483570575714	1	2005	1	7623	1.58530821278691	0.35273015499115	Env
818	0.321513205766678	0.188610225915909	0.0287391990423203	0.212350651621819	0.0492812283337116	0.575477182865143	-0.0214899331331253	0.500242710113525	0.0315047353506088	-0.0776988789439201	0.310354143381119	0.461630791425705	-0.382534801959991	-0.471371352672577	0.408284246921539	-0.0843767151236534	1	2005	1	6667	1.72415361180902	0.326363027095795	Env
819	0.34249621629715	-0.080541729927063	0.146441951394081	0.152594611048698	0.0477290078997612	1.25799977779388	0.136237785220146	0.486036479473114	0.199218019843102	0.523220837116241	-0.131310388445854	0.495842933654785	0.693270325660706	-0.454411685466766	-0.450996786355972	-0.109845153987408	1	2005	1	7860	3.10158780217171	0.152394399046898	Env
820	-0.251417189836502	0.482834279537201	0.0354761704802513	0.148992374539375	-0.15777063369751	0.707521140575409	0.356964945793152	-0.101331166923046	0.104385621845722	0.343554556369781	-0.36854887008667	0.417969554662704	0.555000066757202	-0.839925646781921	0.529749035835266	-0.22109566628933	1	2005	1	7066	1.4481144323945	0.294244140386581	Env
821	0.092823252081871	-0.121393755078316	0.327785670757294	0.0471686571836472	0.275018632411957	1.32325828075409	0.18348728120327	0.0476335883140564	0.283522188663483	0.237193048000336	0.371023803949356	0.537658989429474	0.213529124855995	-0.415885180234909	-0.335298836231232	0.258439809083939	1	2005	1	7785	2.95493665337563	0.371027901768684	Env
822	0.0434085838496685	0.738473773002625	0.101532630622387	0.356268435716629	0.0713128075003624	-0.163785457611084	0.0705349743366241	0.487723290920258	0.347496926784515	0.0114616435021162	0.299356818199158	-0.844243228435516	0.741810202598572	-0.993189811706543	-0.134354814887047	0.372761070728302	1	2005	1	7333	2.4371886793524	-0.930620834231377	Env
823	0.155732572078705	0.682184934616089	-0.189239233732224	0.320032447576523	-0.0709276124835014	0.587791800498962	0.168223172426224	0.0791201293468475	0.0255698636174202	-0.175500527024269	1.10343205928802	0.410858988761902	-0.107762552797794	-1.05141425132751	-0.093866653740406	0.00155300623737276	1	2005	1	6901	1.58454055315815	0.261247590184212	Env
824	-0.0372172184288502	0.161466255784035	0.0780372768640518	0.150226414203644	0.222324699163437	1.50600481033325	0.0622539035975933	0.416268587112427	-0.173966348171234	0.134896874427795	0.765143811702728	-0.723070800304413	-0.0618168190121651	-0.901832461357117	0.0263994187116623	0.00224508508108556	1	2005	1	11714	2.52254033996724	-0.895176850259304	Env
825	0.0166022628545761	-0.296489179134369	0.0622025169432163	0.130706325173378	0.180544778704643	0.668036937713623	-0.0571193397045135	0.100785478949547	0.101243615150452	0.237775936722755	0.382449984550476	0.575567722320557	0.996455550193787	-0.724311113357544	0.17489156126976	0.298597246408463	1	2005	1	10623	1.44288657978177	1.40505370497704	Env
826	0.0544006936252117	0.294067978858948	0.0391594059765339	0.181305482983589	-0.0634484365582466	1.03933322429657	0.0297107454389334	0.168606445193291	-0.065603569149971	-0.330231606960297	0.360163301229477	0.517951250076294	0.409702360630035	-0.745713710784912	0.0104512311518192	0.190713539719582	1	2005	1	6816	1.53801390342414	0.552554432302713	Env
827	-0.143801420927048	0.087277740240097	0.0575372539460659	0.078863300383091	0.09505944699049	1.26289367675781	0.214623317122459	-0.161992937326431	0.114925794303417	0.125572323799133	-0.161053821444511	0.396041840314865	-0.038248635828495	-0.74095618724823	0.682831346988678	0.036991011351347	1	2005	1	11809	1.76794950664043	0.138614542782307	Env
828	0.000433321372838691	-0.1336779743433	0.146533489227295	0.171152204275131	0.269562005996704	0.839288771152496	-0.0786368250846863	0.599972665309906	0.193043902516365	0.236890524625778	0.203288868069649	0.56097412109375	0.493647009134293	-0.823283731937408	0.20302951335907	-0.108659945428371	1	2005	1	7584	2.13590213962016	0.637655779719353	Env
829	-0.135477975010872	0.668754100799561	0.120560370385647	0.206591874361038	0.143609628081322	1.51567423343658	0.346853047609329	-0.0153506742790341	0.485962450504303	0.382598131895065	-0.0443843901157379	-1.28493714332581	0.278494596481323	-0.649975597858429	-0.0457489527761936	-0.0154780521988869	1	2005	1	7007	3.70429713558406	-1.74655148759484	Env
830	0.0595696493983269	0.00331803550943732	0.0654448345303535	0.159279301762581	0.0920970812439919	0.927135467529297	-0.0435189716517925	0.365117520093918	0.0247267931699753	0.0881883278489113	-0.174155488610268	0.46614083647728	0.927309453487396	-0.732976078987122	0.0746570378541946	0.00101235171314329	1	2005	1	6969	1.74237039114814	0.560975760221481	Env
831	0.0170472767204046	0.22544601559639	0.0291484612971544	0.467093914747238	0.184012949466705	1.07874894142151	0.358405083417892	0.0766819342970848	0.270052492618561	-0.014314747415483	1.06403243541718	0.5417121052742	0.021679000928998	-1.09533679485321	0.00589081645011902	0.0753335431218147	1	2006	1	7703	2.76765586528927	0.537977563217282	Env
832	0.326817125082016	-0.124626226723194	0.510644912719727	0.345914930105209	0.525405168533325	0.650406420230865	0.0598350577056408	0.0237111728638411	-0.0709385126829147	0.145699262619019	-0.846895277500153	0.514393985271454	0.606136620044708	-0.442982494831085	-0.225136891007423	0.0709720551967621	1	2006	1	11370	2.4638413656503	-0.394484058022499	Env
833	0.1522096991539	0.438399851322174	0.0191816445440054	0.106803722679615	-0.0304758716374636	0.108307354152203	0.0238530896604061	0.0343772023916245	0.103429585695267	-0.212177902460098	1.19447433948517	0.496378153562546	-0.0497348569333553	-0.678661525249481	0.0128688178956509	-0.14281664788723	1	2006	1	7964	0.601091727614403	0.975324928760529	Mob
834	0.0665082558989525	0.196645960211754	0.0958245769143105	0.0985149815678596	0.0104770874604583	0.641374111175537	-0.178940117359161	0.201798856258392	-0.501300275325775	0.326760470867157	-0.57328474521637	0.552792549133301	1.12350535392761	-1.09805166721344	0.927131235599518	0.106923870742321	1	2006	1	7570	1.06458777841181	0.932092726230621	Env
835	0.115662649273872	0.188958644866943	0.0522670820355415	0.31047859787941	0.0978243499994278	0.87377792596817	0.0903405547142029	0.336455911397934	0.25793394446373	0.312872469425201	-1.65218997001648	0.3929383456707	0.545032143592834	-0.519425988197327	-0.0154448561370373	0.0541982278227806	1	2006	1	7748	2.69077035784721	-1.24909032508731	Env
836	-0.0714067965745926	-0.203932896256447	-0.0356132164597511	0.282926291227341	0.357616513967514	0.578876316547394	0.151333317160606	0.197945922613144	0.144470989704132	0.31738868355751	0.131376177072525	0.601672351360321	0.0593500137329102	-0.636587142944336	0.359506368637085	-0.11161932349205	1	2006	1	11223	1.6079858019948	0.515317767858505	Env
837	0.103887341916561	0.333930462598801	-0.00788337737321854	0.0779359564185143	-0.154408380389214	0.639456868171692	0.162964224815369	-0.264521062374115	0.472943305969238	0.0341070853173733	0.629813313484192	0.492658197879791	-0.191029697656631	-0.114034600555897	0.122523948550224	-0.124976091086864	1	2006	1	9625	1.27343633398414	0.939931161701679	Env
838	0.279442638158798	0.138709276914597	0.25031241774559	-0.0215356089174747	-0.147100001573563	0.62636661529541	-0.13507291674614	0.405975610017776	0.493150234222412	0.179502889513969	0.445960730314255	0.576744437217712	0.336560815572739	-0.917093276977539	0.156156107783318	0.0145500311627984	1	2006	1	10671	2.08430118579417	0.598328813910484	Env
839	0.364770144224167	-0.0535988248884678	0.19932322204113	0.287727653980255	0.343096286058426	1.0471316576004	0.244083747267723	0.269008904695511	0.264542043209076	0.436979591846466	-0.230087444186211	0.499222159385681	0.507868349552155	-0.291831582784653	-0.188067406415939	-0.162397563457489	1	2006	1	7773	3.2406668625772	0.297104075551033	Env
840	0.146897971630096	-0.221723005175591	-0.0464067012071609	0.357091546058655	0.344436883926392	0.510317325592041	0.146679177880287	0.155642405152321	0.236305236816406	0.307129949331284	-0.0314530394971371	0.571666359901428	0.0322558730840683	-0.716733932495117	0.363646864891052	-0.0704293474555016	1	2006	1	11322	1.86594144254923	0.219382125884295	Env
841	0.0341648645699024	0.290850520133972	0.0786285698413849	0.192552149295807	0.127226233482361	1.35797393321991	0.191295981407166	0.226941406726837	0.263762772083282	0.273317694664001	-0.708619654178619	-0.791148483753204	-0.0378547981381416	-0.82902729511261	0.136567488312721	0.046919621527195	1	2006	1	7401	3.08363374695182	-2.23008274286985	Env
842	0.272803843021393	-0.0671155601739883	0.0363467819988728	0.057992909103632	0.0744343101978302	1.22372663021088	0.0495983175933361	0.296121627092361	-0.0945848748087883	0.262789964675903	0.306308269500732	0.410934925079346	0.0035469310823828	-0.623574435710907	-0.186529964208603	-0.11024010181427	1	2006	1	8437	2.00187384709716	-0.089314274257049	Env
843	0.152703732252121	0.0686885863542557	0.00645503820851445	-0.00104474544059485	0.449482053518295	0.170006483793259	0.0331641212105751	-0.0108500039204955	0.147586673498154	0.231226488947868	0.0930650159716606	0.465737879276276	0.443819105625153	-0.264411300420761	0.186851546168327	-0.183693826198578	1	2006	1	8226	1.06372460222337	0.925062246620655	Env
844	0.252011209726334	0.1734429448843	-0.307997614145279	0.369016468524933	0.0706048533320427	1.23881912231445	0.0435006283223629	0.30595475435257	0.0617496073246002	0.279722958803177	2.4046266078949	-1.87599098682404	0.464450836181641	-1.09197413921356	-0.0684131905436516	-0.0378184616565704	1	2006	1	7699	2.44900647178292	-0.167300872504711	Env
845	0.25238373875618	0.195263236761093	0.0855879634618759	0.406486809253693	0.372948527336121	1.40594816207886	-0.132268935441971	0.246683970093727	0.276463180780411	0.00419514952227473	-0.539841055870056	-1.24659514427185	-0.29617828130722	-0.201038494706154	0.99260687828064	0.156070336699486	1	2006	1	11299	3.26976213930175	-1.29104609787464	Env
846	0.00389952166005969	-0.336136013269424	0.075141116976738	0.291267573833466	0.535376131534576	0.736210644245148	0.112526372075081	0.0561129041016102	0.0475087761878967	0.291827380657196	0.776249170303345	0.571804761886597	-0.0042635528370738	-1.75714099407196	0.774001955986023	0.131860479712486	1	2006	1	7676	1.94559488771483	0.36065134126693	Env
847	0.113086372613907	0.0482948124408722	0.0390041470527649	0.445381790399551	0.192755907773972	1.12015962600708	0.00595760345458984	0.313757002353668	0.383214682340622	0.305186450481415	0.363562017679214	-1.33307349681854	0.388875365257263	-0.462256014347076	0.0167376212775707	0.0538011118769646	1	2006	1	7702	3.02059950679541	-1.02615450695157	Env
848	0.0967182964086533	0.225769609212875	0.132515579462051	0.241960495710373	0.252104878425598	1.76361644268036	0.0679387524724007	0.0297792125493288	0.0667554438114166	0.192358702421188	-0.478996485471725	-0.982858657836914	0.171121031045914	-0.247217684984207	-0.0375459976494312	0.0457284860312939	1	2006	1	11781	3.11524589918554	-1.57549779489636	Env
849	0.207138225436211	0.167449861764908	0.0419719703495502	0.240575760602951	-0.0908453539013863	0.853588342666626	0.301888287067413	-0.0394747629761696	0.142328128218651	0.342579901218414	-0.0545101501047611	0.471055120229721	0.161844819784164	-0.304090470075607	0.153753146529198	-0.22681088745594	1	2006	1	10045	1.94038947299123	0.428052466362715	Env
850	0.426467090845108	-0.0196006931364536	-0.0033345683477819	-0.0924700945615768	0.440834373235703	-0.79429829120636	0.0833010599017143	-0.119211763143539	0.0188855919986963	0.0639602318406105	1.05863463878632	0.569028556346893	0.372806698083878	-0.435473620891571	0.344926983118057	-0.0196604151278734	1	2006	1	8288	-0.0151274777017534	1.90992325544357	Mob
851	0.0545152090489864	0.283081859350204	0.0591140799224377	0.43016904592514	0.176016494631767	1.60908842086792	0.0736808180809021	0.241833880543709	0.0279522649943829	-0.0326584614813328	-0.0425793267786503	-1.04837250709534	0.24512979388237	-0.823889434337616	0.265437006950378	0.0924713611602783	1	2006	1	7423	3.0152649730444	-1.40427446737885	Env
852	-0.24162457883358	0.22630649805069	0.052478451281786	0.309219717979431	0.0559205412864685	0.798910319805145	0.00172231846954674	0.0327507555484772	0.191287279129028	0.320364356040955	0.38452485203743	0.517947316169739	0.257832556962967	-0.405623346567154	0.415421813726425	-0.150768637657166	1	2006	1	8248	1.59656702110078	1.17010319232941	Env
853	0.108710274100304	0.169480472803116	0.0262127220630646	0.420469373464584	-0.384273082017899	0.600331783294678	0.142441883683205	0.133856788277626	-0.0514517761766911	-0.272873222827911	0.612986445426941	0.466633349657059	0.345824837684631	-0.83926922082901	0.612934648990631	0.280553579330444	1	2006	1	6935	1.17345879599452	1.19911006093025	Mob
854	0.0218753796070814	0.336122661828995	-0.00206708535552025	0.359605640172958	0.293885827064514	-0.569145798683167	0.174294993281364	0.180810734629631	0.162839785218239	-0.0155041953548789	0.858164370059967	0.619515180587769	0.608080446720123	-0.936868488788605	0.076503649353981	-0.0172525458037853	1	2006	1	11556	0.925465396605432	1.22539515793324	Mob
855	0.113528944551945	0.0889020413160324	-0.0199993755668402	0.440504550933838	0.0195944253355265	0.518183350563049	0.0271557066589594	0.209959626197815	0.155922174453735	0.185404643416405	-0.483908146619797	0.555545330047607	0.372233808040619	-0.110259808599949	0.331388831138611	0.07215965539217	1	2006	1	11205	1.81131574325264	0.665000014007092	Env
856	0.00268951198086143	0.145712852478027	0.0909223407506943	0.218155518174171	0.2966268658638	0.863879144191742	-0.0087957214564085	0.147507607936859	0.132571443915367	0.323045164346695	-0.433718085289001	0.546653032302856	0.540457963943481	-0.917224168777466	-0.037342295050621	0.0172629356384277	1	2006	1	7717	2.22957766382024	-0.30117355287075	Env
857	0.0777950659394264	0.781992316246033	-0.0175966508686543	0.553393661975861	0.342352688312531	0.327415734529495	0.160300180315971	0.148452624678612	0.313766360282898	0.235250279307365	-0.410837352275848	-1.3680272102356	0.6268590092659	-0.324989229440689	0.04096969217062	0.0244799070060253	1	2006	1	9267	2.94760216772556	-1.43602509051561	Env
858	0.0828675404191017	0.300007104873657	0.00337720545940101	0.302863895893097	-0.0183725319802761	0.657607674598694	0.213322758674622	-0.0332934744656086	0.143501758575439	-0.0367603488266468	0.238323286175728	0.387121945619583	-0.342121332883835	-0.768229186534882	0.845696866512299	-0.00320621766149998	1	2006	1	8322	1.61191536555998	0.360791578888893	Env
859	0.0812827721238136	0.479594349861145	-0.0222264584153891	0.0671199113130569	-0.189523831009865	0.665445685386658	0.276815146207809	0.184126079082489	0.503608882427216	-0.212495267391205	1.18467283248901	0.472829341888428	0.353344589471817	-0.0703208968043327	0.512392222881317	-0.0992261320352554	1	2006	1	9507	1.73452113755047	2.45291808992624	Mob
860	-0.165387257933617	0.216181129217148	0.0333533026278019	0.198487088084221	0.110332116484642	0.443797022104263	0.197888448834419	-0.0175894405692816	0.497411668300629	0.220398813486099	0.701954483985901	0.483590871095657	0.151248008012772	-0.467560142278671	-0.00299751292914152	-0.0060280580073595	1	2006	1	6943	1.72884483262897	0.866235707886517	Env
861	0.0113463401794434	0.364171355962753	0.0043245111592114	0.358660250902176	0.158724784851074	1.18639171123505	0.161016970872879	0.207081884145737	0.266641765832901	-0.128887489438057	0.121273845434189	-0.996969282627106	0.317783683538437	-0.250287234783173	-0.458797007799149	0.166745647788048	1	2006	1	7992	2.75621773349121	-1.2669959962368	Env
862	0.367385804653168	-0.237234368920326	0.0521674640476704	-0.103986196219921	0.291216492652893	0.934401154518127	0.183663725852966	0.148072630167007	0.406992703676224	0.414987444877625	-0.0477363429963589	0.62873637676239	0.791563332080841	-0.446849077939987	-0.0140823666006327	-0.0581437684595585	1	2006	1	7783	2.39952308684587	0.911631921306252	Env
863	0.294397473335266	-0.0787943154573441	0.0464419350028038	0.369694322347641	0.170692160725594	0.852422535419464	0.111321620643139	0.140781536698341	0.265528112649918	0.202473402023315	0.0666036233305931	0.495654374361038	-0.691745042800903	-0.166415482759476	0.0252156686037779	0.121062412858009	1	2006	1	11721	2.49602119624615	-0.27068685926497	Env
864	0.154339104890823	0.0399376191198826	0.0650234147906303	0.426182359457016	0.435871332883835	0.412624776363373	0.238792955875397	0.163698509335518	0.193730279803276	0.355752050876617	-0.014098733663559	0.520639061927795	-0.323637634515762	-0.366595834493637	-0.150648012757301	-0.105218887329102	1	2006	1	8056	2.38073351606727	-0.334341153502464	Env
865	-0.0505064055323601	0.298921883106232	0.0607990436255932	0.406141489744186	0.039985466748476	0.81417042016983	0.339915841817856	0.2708840072155	0.196110963821411	-0.0415696166455746	0.0869350880384445	0.337923556566238	-0.683379352092743	-0.723052442073822	0.0703885927796364	0.0468400530517101	1	2006	1	11704	2.38169314712286	-0.911184556782246	Env
866	0.0976954773068428	-0.0264700260013342	-0.0823176801204681	0.357486814260483	0.452594339847565	0.570095896720886	-0.0277340821921825	0.16798235476017	0.0120532568544149	0.404902100563049	0.25003057718277	-1.50783729553223	0.916404724121094	-0.276623666286469	-0.0287766791880131	0.433275371789932	1	2006	1	11597	2.35956382378936	-0.646802339702845	Env
867	-0.107061199843884	0.442037969827652	0.0247372817248106	0.355642795562744	0.31936240196228	0.807682633399963	0.130671218037605	-0.0341522172093391	0.0976535156369209	0.167054921388626	0.0423185005784035	0.53364223241806	0.166910618543625	-0.486424118280411	0.45538392663002	-0.0813244730234146	1	2006	1	7843	2.12230484746397	0.711831159889698	Env
868	0.106345891952515	-0.272992432117462	0.0478775762021542	0.0771476924419403	0.172019377350807	1.37819647789001	0.115566305816174	-0.128985866904259	0.0313931033015251	0.457545042037964	-0.557953655719757	0.465819776058197	0.598098397254944	-0.471731275320053	-0.415248781442642	0.0623943731188774	1	2006	1	7679	2.04650754109025	-0.381015539169312	Env
869	0.431596666574478	-0.162668377161026	0.394496291875839	0.0798232480883598	0.68603241443634	-0.639926195144653	0.225410625338554	0.250805974006653	0.222406134009361	0.00148131279274821	-0.261171042919159	-1.02798807621002	1.64159595966339	-0.0204861462116241	0.799282848834991	0.00199101562611759	1	2006	1	11621	1.49144911044277	1.13123354315758	Env
870	0.242003485560417	0.151408508419991	-0.0694316178560257	0.444655150175095	0.476193398237228	0.591957569122314	0.171337381005287	0.209031984210014	0.254502505064011	0.162279263138771	-0.102684661746025	0.532120585441589	-0.35001465678215	-0.246445551514626	0.17140893638134	-0.00996796693652868	1	2006	1	11347	2.62396966014057	0.00438465178012848	Env
871	0.244977250695229	-0.187544777989388	-0.00929184909909964	0.0742164179682732	0.0589399039745331	1.36953020095825	0.224489063024521	0.0916078612208366	0.173760801553726	0.33006089925766	0.212889268994331	0.51927638053894	0.456589668989182	-0.0560621209442616	-0.546266913414001	-0.173327788710594	1	2006	1	7815	2.19741798285395	0.58642628416419	Env
872	0.229684501886368	0.149914085865021	0.117462433874607	0.145744472742081	0.291970431804657	-0.595260143280029	0.0380594246089458	0.13648596405983	0.484776318073273	0.241099461913109	-0.0541551411151886	0.522290527820587	0.310779482126236	-0.357333302497864	0.64717972278595	0.00664504803717136	1	2006	1	8531	1.24658199958503	1.06876128911972	Env
873	-0.213371649384499	-0.0435349270701408	0.0815614238381386	0.0855970159173012	0.0930920019745827	0.50384509563446	0.0692990124225616	0.529767990112305	0.237462356686592	0.254399806261063	0.0552975125610828	0.510716140270233	0.847344398498535	-0.705972671508789	-0.420138984918594	-0.051727931946516	1	2006	1	7455	1.54639019444585	0.287246394902468	Env
874	0.0618136413395405	0.587525725364685	0.0549569800496101	0.278940618038177	0.499984860420227	0.897967100143433	0.148522511124611	0.116743877530098	0.307893544435501	0.0917419120669365	-0.666343569755554	0.359586864709854	0.335265457630157	-0.930627048015594	0.287892758846283	-0.123700432479382	1	2006	1	9852	2.92239033803344	-0.614225536584854	Env
875	-0.0944873467087746	0.10092843323946	0.0596574209630489	0.180611729621887	0.0966024473309517	0.875602424144745	0.126634880900383	0.354531764984131	-0.0264455880969763	-0.0854715332388878	0.0433826074004173	0.483889758586884	-0.18208746612072	-0.707802355289459	-0.11277137696743	0.443600028753281	1	2006	1	9739	2.03176466189325	-0.475388832390308	Env
876	0.19274315237999	0.330076068639755	0.0817308574914932	0.456814229488373	-0.0314728207886219	0.821381509304047	0.147326335310936	0.153128772974014	0.0801384523510933	-0.0245112162083387	0.464910864830017	0.45770725607872	0.25091627240181	-1.15659260749817	0.125780150294304	-0.0629061162471771	1	2006	1	7393	2.14444922469556	0.142721936106682	Env
877	0.165864929556847	0.138221472501755	0.0200335942208767	0.362302958965302	0.141138628125191	1.15062189102173	0.13316698372364	0.75929069519043	0.064888097345829	0.00776666309684515	0.972035765647888	0.463527262210846	0.374540746212006	-0.778070271015167	0.220304936170578	-0.0397012606263161	1	2006	1	7021	2.90359465312213	1.25233843922615	Env
878	0.209916219115257	0.35080948472023	0.0563434287905693	0.444687128067017	0.285046875476837	0.60393750667572	0.273578256368637	0.186974480748177	0.137893304228783	-0.0219805147498846	-0.0699412226676941	0.404642432928085	0.190792053937912	-0.36791667342186	0.111818268895149	-0.0542855486273766	1	2006	1	9851	2.47292062081397	0.269394859671593	Env
879	0.232160076498985	0.199632257223129	0.0219647157937288	0.21663224697113	0.130325376987457	-0.245292276144028	0.000326258013956249	0.432977437973022	0.210806787014008	0.367630809545517	1.14698195457458	0.539105653762817	0.487750351428986	-1.41133213043213	0.147194758057594	-0.0198070574551821	1	2006	1	7348	1.54735663242172	0.909700587391853	Env
880	0.239920914173126	0.58923465013504	0.142120346426964	0.317770510911942	0.00121410214342177	1.56495213508606	0.152355760335922	0.330250680446625	0.168200373649597	-0.130178779363632	0.445823490619659	-1.24090981483459	0.0911339521408081	-0.288207590579987	0.0675928890705109	0.0203127413988113	1	2006	1	6819	3.39615343534388	-0.924567073583603	Env
881	0.171285271644592	-0.0471874922513962	0.0537345707416534	0.338287264108658	0.000129345804452896	1.53680324554443	0.28975036740303	0.430716961622238	0.182515636086464	0.187597870826721	-0.67311304807663	-0.967666506767273	0.130633249878883	-0.120380483567715	0.0577205680310726	0.0580611415207386	1	2006	1	7879	3.20169418305159	-1.57280622050166	Env
882	0.139914810657501	0.195767268538475	-0.0698644816875458	0.48606014251709	0.377040326595306	1.17157471179962	0.121605880558491	0.374826163053513	0.0360987484455109	0.258479535579681	-0.470343291759491	-1.34843146800995	0.0386874154210091	-0.224971279501915	0.399514734745026	0.177914202213287	1	2006	1	11385	3.26941730827093	-1.60554388910532	Env
883	0.307098209857941	0.508448719978333	-0.0698515474796295	0.45381635427475	-0.0493566915392876	-0.114275217056274	0.14811010658741	0.0409046672284603	-0.00476619554683566	-0.0622190348803997	0.166990458965302	0.612934231758118	0.235281392931938	-0.0893479213118553	0.140537247061729	-0.1244907528162	1	2006	1	11141	1.03341861860827	1.06639540940523	Mob
884	0.0199749395251274	0.0183769427239895	-0.052484467625618	0.448651373386383	0.335351169109344	0.466299176216125	-0.249853879213333	0.111600965261459	0.239393711090088	0.175173908472061	-0.101794064044952	0.555425822734833	0.22299712896347	-0.788282811641693	0.673840820789337	0.0399106629192829	1	2006	1	11348	1.55239450186491	0.562186896800995	Env
885	0.135921791195869	0.215249270200729	0.040475070476532	-0.0403660200536251	0.523797392845154	0.122691072523594	0.0125735402107239	-0.0324956849217415	0.180493637919426	0.0642751082777977	0.0172311179339886	0.477561175823212	-0.673260390758514	-0.50685840845108	1.57325577735901	0.182238802313805	1	2006	1	8127	1.40485398098826	0.887929271906614	Env
886	0.202153861522675	-0.0307089500129223	0.000774099200498313	0.212182983756065	0.119111195206642	-0.141745656728745	0.0127363717183471	0.311097055673599	0.2576944231987	0.202736541628838	1.06519341468811	0.59378570318222	0.11772458255291	-0.345617413520813	0.291589051485062	0.227480083703995	1	2006	1	8336	1.37351200886769	1.72267533838749	Mob
887	-0.0111624784767628	-0.200305819511414	-0.122414655983448	0.282015651464462	0.0228271763771772	0.575513303279877	0.181535050272942	0.140447020530701	0.210734471678734	0.1556536257267	0.748086869716644	0.545337736606598	0.237812846899033	-1.19379734992981	0.386199235916138	-0.132893264293671	1	2006	1	11031	1.1019500810653	0.723639339208603	Env
888	0.0425293259322643	-0.546286225318909	-0.0342336595058441	-0.39900866150856	0.566156983375549	0.13851173222065	0.36858856678009	0.285314112901688	0.126585811376572	0.194061025977135	0.228346973657608	0.410721510648727	0.279438346624374	-0.406246781349182	0.529024839401245	0.143889978528023	1	2006	1	11050	0.886108990758657	1.04128488898277	Mob
889	0.213000953197479	0.416577190160751	0.0318185091018677	0.636204898357391	-0.0368295833468437	0.925364673137665	0.200430139899254	0.0715773925185204	0.365577906370163	0.205859005451202	0.0803713202476501	0.479462713003159	-0.624260902404785	-0.297394633293152	0.146061390638351	0.174477890133858	1	2006	1	11807	3.20405897498131	-0.215760111808777	Env
890	0.0332010760903358	0.618983387947083	-0.341946184635162	0.21219676733017	0.159525871276855	0.754893362522125	-0.11079103499651	-0.104393631219864	0.0659686550498009	0.0383506417274475	1.40297996997833	0.496035844087601	0.460805147886276	-1.28835904598236	0.351067095994949	-0.00938361883163452	1	2006	1	7033	1.31660529226065	1.4225290119648	Mob
891	0.272273749113083	0.167667508125305	0.0820966884493828	0.423342764377594	0.0258236769586802	0.0272305049002171	0.127013146877289	0.0956469848752022	-0.306260377168655	0.219460755586624	1.53876888751984	0.497838318347931	0.571950852870941	-1.76207423210144	0.038196038454771	0.243852436542511	1	2006	1	7302	1.37814783863723	0.884679865092039	Env
892	-0.0909899547696114	0.393754452466965	0.0573111437261105	0.181619703769684	0.0875618532299995	1.27102649211884	0.0948822870850563	0.243184387683868	0.306266605854034	0.404302090406418	0.743540406227112	-1.27327811717987	0.335301876068115	-0.878993630409241	0.012719445861876	0.174215003848076	1	2006	1	7256	3.12313406541944	-1.06071001943201	Env
893	0.25921630859375	0.131427139043808	0.0780870243906975	0.0542855560779572	0.126811012625694	0.890111029148102	0.196036100387573	0.221139803528786	0.779625833034515	0.251201987266541	0.000372375128790736	0.496406197547913	0.461850672960281	-0.33045369386673	-0.0170955453068018	-0.0415421053767204	1	2006	1	9618	2.9463996887207	0.611080006463453	Env
894	0.145815715193748	0.349700599908829	0.560693323612213	0.411191642284393	0.25874599814415	0.483806550502777	0.10237205773592	0.39736333489418	0.253231257200241	-0.0255957078188658	0.616254091262817	0.589113116264343	-0.396468847990036	-0.237637996673584	0.187489628791809	0.0138251408934593	1	2006	1	8107	2.95114991255105	0.75874999165535	Env
895	0.224890887737274	0.350795298814774	0.00252897944301367	0.33784219622612	0.0980105400085449	-0.558363020420074	0.0164712928235531	0.547832250595093	0.216099455952644	0.310583859682083	1.25705206394196	-0.842918992042542	0.27120441198349	-0.480739414691925	-0.363169252872467	0.331032931804657	1	2006	1	8432	1.87772467266768	-0.158571183681488	Env
896	0.282225966453552	0.421013742685318	0.0404797457158566	0.329819291830063	0.0478845350444317	0.509952306747437	0.25573456287384	0.258212119340897	0.138345196843147	-0.0356680937111378	0.0605191774666309	0.373740017414093	-0.0904780328273773	-1.10479843616486	0.250178694725037	0.0189366843551397	1	2006	1	9772	2.26693605817854	-0.510838579386473	Env
897	0.161592900753021	0.298709630966187	-0.033298771828413	-0.328573971986771	0.218105390667915	0.167502209544182	0.058912418782711	-0.00979355350136757	0.0381428562104702	-0.0564887449145317	1.53219854831696	0.699672400951385	0.551977753639221	-1.13064730167389	0.409101486206055	0.0204827915877104	1	2006	1	11265	0.535293156281114	2.06230288743973	Mob
898	0.0668312683701515	-0.085481084883213	-0.0949415564537048	0.222613126039505	0.513544380664825	0.997011959552765	-0.135754704475403	0.507769882678986	0.504948973655701	0.125272706151009	0.393715590238571	-0.878932893276215	0.429139196872711	-0.202223792672157	-0.0519877336919308	0.176297917962074	1	2006	1	8780	2.7981128692627	-0.31028963252902	Env
899	-0.0221975184977055	0.0879872962832451	0.0845335274934769	0.361677765846252	0.0199758764356375	0.382292538881302	0.109097771346569	-0.0578909032046795	0.0901524350047112	0.337853997945786	0.637398660182953	0.627386331558228	0.611796975135803	-0.55985963344574	0.183075517416	-0.0567713603377342	1	2006	1	7708	1.33671142719686	1.49979785084724	Mob
900	0.0915976986289024	0.804517984390259	0.0232724789530039	0.339930862188339	0.120299950242043	1.0754771232605	0.129184722900391	0.0357247702777386	-0.03739894926548	-0.135286346077919	0.353104144334793	0.518784165382385	-0.712871491909027	-0.721960067749023	-0.139973893761635	0.334482043981552	1	2006	1	6590	2.78180233947933	-0.702917143702507	Env
901	0.220293596386909	0.39067479968071	0.39107608795166	0.666174948215485	0.121192634105682	0.374525368213654	0.122195668518543	0.397812575101852	0.228130012750626	0.372242122888565	-0.530041515827179	-1.23734831809998	-0.0302840881049633	-0.115735739469528	0.163999125361443	0.267692744731903	1	2006	1	11173	3.55201055854559	-1.7494105361402	Env
902	-0.0670724287629128	0.359198987483978	0.0391206555068493	0.105317614972591	0.0665379613637924	-0.30174857378006	0.0851214900612831	0.354451060295105	0.0929833799600601	0.260269552469254	-0.195432707667351	0.490656852722168	0.689799904823303	-0.330001413822174	0.11030662804842	0.195057511329651	1	2006	1	8425	1.18923721089959	0.765329264104366	Env
903	0.19616262614727	0.0570944137871265	0.0708525106310844	0.111205011606216	0.275018841028214	1.13625550270081	0.328312039375305	0.311832398176193	0.223664224147797	0.2411078363657	-0.110052302479744	0.48610532283783	-0.0124447904527187	-0.685857176780701	0.115847185254097	-0.0262124128639698	1	2006	1	11768	2.92529299110174	-0.206401761621237	Env
904	-0.103233955800533	0.188144698739052	0.00721408845856786	0.134125038981438	0.05219466984272	0.35384613275528	-0.057498786598444	0.115653790533543	0.358427077531815	0.223688840866089	1.20750069618225	0.552785992622375	0.0798784494400024	-0.89187753200531	-0.227572217583656	0.311453312635422	1	2006	1	8709	1.58401490794495	0.720715388655663	Env
905	0.116007097065449	0.301139354705811	0.0305552147328854	0.291935294866562	0.0815741345286369	0.819863557815552	0.103972561657429	0.386558055877686	0.123856484889984	0.228385001420975	-0.708179175853729	0.435974955558777	-0.369403272867203	-0.204734638333321	0.0521834902465343	0.152769029140472	1	2006	1	8615	2.63661578670144	-0.794158641248941	Env
906	0.331058621406555	0.174115419387817	0.0463002808392048	0.227827206254005	0.261475026607513	0.757265567779541	0.21181420981884	0.103134304285049	0.511349976062775	0.184612452983856	0.895926654338837	0.578237473964691	-0.0116112120449543	-0.137739285826683	0.106526181101799	0.0472207926213741	1	2006	1	9671	2.85617385804653	1.43133981153369	Env
907	-0.267985612154007	-0.670929372310638	0.179584294557571	0.263309508562088	0.336621314287186	1.17279410362244	0.0986835137009621	0.254232317209244	0.123348042368889	0.243416950106621	0.930502593517303	0.572797060012817	0.14473132789135	-0.683924615383148	-0.18565371632576	0.199886798858643	1	2006	1	11402	1.93296185880899	0.778452649712563	Env
908	0.211599707603455	-0.0674069672822952	0.745915234088898	0.479098230600357	0.120655737817287	0.673957109451294	0.110890217125416	0.479458421468735	0.290637940168381	0.165077522397041	-0.690178632736206	-1.25457859039307	-0.1340701431036	-0.286252170801163	0.34300485253334	0.325111001729965	1	2006	1	11450	3.53499415516853	-2.02207468450069	Env
909	-0.0632297918200493	0.583165645599365	-0.0513841584324837	0.184828549623489	0.0752121582627296	0.663741171360016	-0.020089877769351	0.228503733873367	0.0954573526978493	0.165775746107101	1.03551292419434	0.570314764976501	0.309693604707718	-0.425604969263077	0.0416600815951824	0.244975879788399	1	2006	1	8688	2.10695640929043	1.53157640621066	Env
910	0.0195309892296791	0.148161381483078	0.010466193780303	0.529593706130981	0.101388335227966	0.951396226882935	0.0884656235575676	0.411746114492416	0.101065471768379	0.196220338344574	0.22783961892128	0.510752618312836	-0.395467936992645	-0.742111444473267	0.175300911068916	-0.145174652338028	1	2006	1	11101	2.41285972855985	-0.22368623316288	Env
911	0.110169216990471	0.406571745872498	0.0389350838959217	0.322360426187515	-0.0258340034633875	0.574133574962616	0.170502632856369	0.0988345071673393	0.136555463075638	0.0317551493644714	0.0855190753936768	0.482787877321243	-0.133778929710388	-0.491312921047211	0.55512148141861	0.0808591321110725	1	2006	1	10065	1.94484292902052	0.498336583375931	Env
912	0.202061265707016	0.302422642707825	0.0265332907438278	0.531506657600403	-0.0697361826896667	0.689806342124939	0.412816375494003	0.104242652654648	-0.129045158624649	0.164879277348518	0.0100338319316506	0.375023603439331	-0.484258949756622	-0.620880544185638	0.381111711263657	0.0750142484903336	1	2006	1	11739	2.3105014115572	-0.338970347307622	Env
913	-0.00811765529215336	0.375419110059738	0.0441671684384346	0.501492917537689	0.484547346830368	0.933726012706757	0.134743109345436	0.00725203007459641	0.0587761178612709	0.111261434853077	-0.0574557036161423	0.586486160755157	0.175073683261871	-0.861637830734253	-0.116095252335072	0.341327011585236	1	2006	1	7846	2.98459460400045	-0.273628942668438	Env
914	0.0310516934841871	0.44737583398819	0.0367461144924164	0.28405949473381	-0.0108146481215954	0.841825544834137	-0.225005343556404	0.0494966171681881	0.00338592822663486	-0.166291743516922	0.341386169195175	0.443469792604446	0.0457794107496738	-0.715638756752014	0.345582634210587	0.305984556674957	1	2006	1	8988	1.5978140484076	0.460579250007868	Env
915	-0.00781370233744383	0.812826871871948	0.0652715936303139	0.474588185548782	0.0644144937396049	0.906208395957947	0.354565262794495	0.0770664438605309	0.176354378461838	-0.0778210014104843	-0.164557114243507	0.438242554664612	0.261092841625214	-0.623624920845032	0.313000470399857	0.169539466500282	1	2006	1	9688	3.01520038861781	0.224153831601143	Env
916	-0.0850330665707588	-0.47137638926506	-0.0129559021443129	0.22253429889679	0.128717392683029	0.966130018234253	0.406483143568039	0.440742462873459	0.392555087804794	0.208787024021149	0.486519336700439	0.433567404747009	-0.860847473144531	-0.941251814365387	0.589058935642242	0.169886812567711	1	2006	1	11800	2.36647088266909	-0.292953610420227	Env
917	0.0480703450739384	0.0526753142476082	-0.0103240460157394	0.291124433279037	0.550498306751251	0.682156264781952	0.0701397508382797	0.0333873555064201	0.244918897747993	0.156920254230499	0.329519927501678	0.511680245399475	0.408675223588943	-0.860445201396942	0.280457973480225	-0.451333224773407	1	2006	1	11271	1.66823365166783	0.66988816857338	Env
918	0.118363179266453	0.190997436642647	0.0928395166993141	0.296674847602844	0.00673774909228086	0.937074661254883	0.107321411371231	0.303427994251251	0.186200693249702	0.260324567556381	-1.04081094264984	0.539314985275269	0.938375234603882	-0.41597580909729	0.190742239356041	0.400411009788513	1	2006	1	10005	2.9003730667755	0.21164570748806	Env
919	0.282165795564651	-0.630620837211609	0.0590357445180416	0.343572318553925	0.259995341300964	1.96166610717773	0.226301610469818	0.394707471132278	0.265083134174347	0.410841941833496	0.213835045695305	-1.4496955871582	0.71296238899231	-0.733793139457703	-0.253907918930054	0.213863044977188	1	2006	1	11444	3.78661167249084	-1.51059921085835	Env
920	0.0389892123639584	0.0990578681230545	0.00445465790107846	-0.0717939287424088	0.450238883495331	-0.0167347397655249	0.0838566273450851	0.163298413157463	0.406131267547607	0.272262096405029	0.492839008569717	-0.991904258728027	0.326441615819931	-0.26214212179184	0.182741388678551	0.307593524456024	1	2006	1	8016	1.7373538822867	-0.252024367451668	Env
921	0.351319134235382	-0.0668820291757584	-0.0866580605506897	0.528034925460815	0.295206755399704	0.683053493499756	0.323241382837296	0.00408785231411457	0.305235385894775	0.173758998513222	0.186278894543648	0.480810850858688	0.395129233598709	-0.793092846870422	0.143657207489014	-0.539056420326233	1	2006	1	11332	1.97134141810238	0.412783339619637	Env
922	0.227717325091362	0.657182276248932	0.0389043316245079	0.285781621932983	0.098643071949482	0.850952744483948	-0.227214127779007	0.0308404285460711	0.0750131458044052	-0.158083632588387	0.211260706186295	0.41288149356842	0.187128037214279	-0.862532496452332	0.306294351816177	0.0829012244939804	1	2006	1	8977	1.96263840980828	0.25503209233284	Env
923	-0.0140500571578741	0.646349012851715	0.0161134544759989	0.325910359621048	0.207489743828773	0.919855356216431	0.206277400255203	0.192137822508812	0.233396217226982	0.0260430928319693	0.11799594014883	0.412150681018829	-0.328086405992508	-0.417784720659256	0.435425937175751	-0.0678320229053497	1	2006	1	9783	2.69169037975371	0.219701431691647	Env
924	0.111413866281509	-0.100379303097725	0.00560259819030762	0.283212870359421	0.15571616590023	0.847050249576569	0.325265824794769	-0.0496425330638885	0.278960376977921	0.152750268578529	0.19736236333847	0.558078169822693	0.303799510002136	-1.14332044124603	0.464082300662994	-0.082614503800869	1	2006	1	6377	1.92733588069677	0.380001902580261	Env
925	0.157098084688187	-0.0235847551375628	0.0288603026419878	0.386356592178345	0.20543460547924	0.872386157512665	0.127807289361954	0.389394521713257	0.492154866456985	0.251579642295837	0.540469169616699	0.458904772996902	-0.970964729785919	-0.508987784385681	0.184535086154938	0.206740006804466	1	2006	1	11700	3.09422731399536	-0.296043485403061	Env
926	-0.194062799215317	0.0276464484632015	0.132084131240845	0.30290350317955	0.0501591973006725	0.471375733613968	0.0221646353602409	0.188639372587204	0.0793551281094551	0.184810847043991	0.786973595619202	0.536046862602234	0.695878148078918	-0.944031655788422	0.0676262825727463	-0.122918806970119	1	2006	1	11804	1.14215739071369	1.14249323308468	Mob
927	0.276958584785461	0.242868691682816	0.0564374886453152	0.277637422084808	0.133642166852951	0.946212351322174	0.136318564414978	0.0418699458241463	-0.0020083780400455	0.0539859868586063	0.29643777012825	0.365056097507477	-0.183160901069641	-0.640695035457611	0.264382421970367	-0.0405599065124989	1	2006	1	11797	2.12336291791871	0.102020353078842	Env
928	0.220135092735291	0.129034638404846	-0.066339522600174	0.362748593091965	0.293108344078064	0.278229951858521	-0.0121816471219063	-0.0745456367731094	0.203213587403297	0.175008445978165	-0.0506287217140198	0.619105994701385	0.329803138971329	-0.571977317333221	0.587189853191376	-0.026691036298871	1	2006	1	11409	1.48172081075609	0.913492947816849	Env
929	0.0989092513918877	0.922652542591095	0.0011486008297652	0.467507809400558	-0.184343069791794	0.827609479427338	0.00471884571015835	0.140328466892242	-0.0863792821764946	-0.365911900997162	0.452266663312912	0.475573360919952	0.283912032842636	-0.575196743011475	0.221460521221161	0.554299056529999	1	2006	1	8266	2.38053979980759	0.858015835285187	Env
930	-0.0773391202092171	0.0551330000162125	-0.00884922780096531	-0.211079329252243	0.666247427463531	0.319881528615952	0.234324976801872	0.389306217432022	0.254007488489151	0.137880191206932	0.764982521533966	-0.838590562343597	0.550692081451416	-0.504272699356079	0.519364595413208	0.0945140868425369	1	2006	1	9946	1.85402723960578	0.492175936698914	Env
931	0.349111706018448	0.223879292607307	0.0424040555953979	0.692922174930573	0.167203590273857	0.770845353603363	-0.0638844221830368	0.360359311103821	-0.0748380497097969	0.256579458713531	-0.173801884055138	0.579567909240723	0.162899866700172	-0.314487397670746	0.336127996444702	0.404246300458908	1	2006	1	8926	3.12882877141237	0.590306490659714	Env
932	0.185307040810585	0.150574162602425	-0.00160643178969622	0.160663023591042	0.364206403493881	0.934249818325043	0.378853678703308	0.162147417664528	0.207808271050453	0.284713745117188	-0.946342647075653	0.524942100048065	-0.501379013061523	-0.10397907346487	0.0901550799608231	0.240261450409889	1	2006	1	11469	3.06717857997864	-0.936603553593159	Env
933	0.231623128056526	0.0331119745969772	0.134847432374954	0.302988767623901	-0.0881383866071701	0.811222076416016	0.234566181898117	-0.159516051411629	0.0830785930156708	0.389474034309387	0.288999289274216	0.577836334705353	0.22100356221199	-0.75667130947113	0.103051595389843	0.00577383348718286	1	2006	1	10122	1.97903158375993	0.434219472110271	Env
934	-0.163288816809654	-0.127939581871033	0.0602849200367928	0.545638680458069	-0.0786341279745102	0.81406706571579	0.355986446142197	0.0138474069535732	0.0641251429915428	0.0563492178916931	0.309279978275299	0.407149642705917	-0.00363616459071636	-0.809780716896057	0.339928179979324	0.118613511323929	1	2006	1	11703	1.65904986485839	0.242940919473767	Env
935	-0.0265193656086922	0.653256833553314	-0.226910948753357	0.127990856766701	0.0997695773839951	0.24890772998333	0.155429229140282	0.183086112141609	0.218268439173698	0.341879218816757	-0.0913570150732994	-1.14285063743591	0.817803859710693	-0.478834271430969	0.52857768535614	0.260469377040863	1	2006	1	9215	2.0356270596385	-0.366660378873348	Env
936	-0.23381470143795	0.409611433744431	0.0219136122614145	0.367501199245453	0.510572969913483	0.318772703409195	0.362748622894287	0.27364781498909	0.15662257373333	-0.000645365391392261	0.227668404579163	0.484673589468002	-0.0236530136317015	-0.701872527599335	0.707378208637238	-0.0425786785781384	1	2006	1	9756	2.1443521847832	0.694194661453366	Env
937	-0.00966173876076937	-0.0825615078210831	-0.107887178659439	0.397296249866486	0.0478454045951366	0.77153754234314	0.217483475804329	0.169177800416946	0.255158483982086	0.279966771602631	-0.212917312979698	0.480472654104233	-0.239952221512794	-0.538684666156769	0.312157094478607	0.28842830657959	1	2006	1	11218	2.22678360994905	-0.198924452066422	Env
938	0.115158662199974	0.310903251171112	0.07954490929842	0.536504209041595	0.0761242359876633	0.992498278617859	0.162228927016258	0.0286201201379299	-0.0140507621690631	0.00745064532384276	0.335054963827133	0.434807777404785	0.023430772125721	-1.19880628585815	0.155888885259628	0.0758825466036797	1	2006	1	7424	2.37086502322927	-0.249623887240887	Env
939	0.162803769111633	0.406866610050201	0.0463921204209328	0.599714338779449	0.00938698928803205	0.291110515594482	0.20672433078289	0.334993630647659	0.131845638155937	0.214573338627815	-0.268506735563278	0.549275040626526	0.294551849365234	-1.25298964977264	0.405552268028259	-0.0434648618102074	1	2006	1	7228	2.36094641964883	-0.272117227315903	Env
940	-0.162547945976257	0.0661279037594795	0.00736302882432938	0.260308593511581	0.218228757381439	0.765596270561218	0.0917455703020096	0.232332184910774	-0.108438901603222	0.214786320924759	0.702888906002045	0.492494732141495	-0.37656232714653	-1.13898980617523	0.277742594480515	0.354768544435501	1	2006	1	11823	1.94027032703161	-0.0424259006977081	Env
941	-0.151814967393875	0.137221977114677	0.0244236942380667	0.0854342877864838	0.460888713598251	0.44464173913002	0.171012625098228	0.0696668177843094	0.370111852884293	0.212608695030212	-0.133439272642136	-1.03739130496979	-0.0513893328607082	0.0731802359223366	0.422556400299072	0.359431147575378	1	2006	1	8683	2.18362658284605	-0.726483274251223	Env
942	0.0639787241816521	0.137457013130188	-0.0167579222470522	0.473073244094849	0.417417824268341	-0.0287819001823664	0.0403841584920883	0.154867544770241	0.104692004621029	0.36432871222496	-0.0498412512242794	0.542915523052216	0.14368648827076	-0.524342238903046	0.385924458503723	0.287958323955536	1	2006	1	7995	1.99861772730947	0.498342979699373	Env
943	0.130775287747383	0.0962822362780571	-0.0520446561276913	0.385640412569046	0.157887697219849	0.476891428232193	0.147994816303253	0.230744034051895	0.30550941824913	0.191427916288376	0.0538023672997952	0.467477887868881	-0.403126835823059	-0.647458791732788	0.0350509211421013	-0.164174422621727	1	2006	1	11298	1.90693416818976	-0.49425445124507	Env
944	0.10783513635397	0.0467488765716553	-0.106292858719826	0.328635215759277	0.0813812389969826	1.04990148544312	0.317589104175568	0.0878157988190651	0.344755351543427	0.187972351908684	0.720127761363983	-1.50069487094879	0.416363030672073	-0.763833165168762	0.434237629175186	0.0522925071418285	1	2006	1	11575	2.49863420799375	-0.693799614906311	Env
945	0.0445094741880894	0.328001648187637	0.0478775128722191	0.333188831806183	0.082067646086216	0.693852722644806	0.364772170782089	-0.174795031547546	0.223109498620033	-0.189786076545715	1.26844549179077	0.471209347248077	0.448273420333862	-1.04601895809174	0.229935139417648	-0.116538472473621	1	2006	1	8991	1.63625992462039	1.37184444069862	Env
946	0.144708052277565	0.147851288318634	0.0116021474823356	0.160506621003151	0.117781527340412	-0.0931342020630836	-0.147849470376968	-0.0275386665016413	0.137455195188522	0.118099957704544	0.192251846194267	0.489285320043564	0.101544782519341	-0.574665307998657	0.367511510848999	0.176216408610344	1	2006	1	8415	0.745698858983815	0.575928151607513	Env
947	0.640442371368408	0.213769018650055	0.420947223901749	0.440408885478973	0.0675910264253616	-0.40387549996376	0.228657975792885	0.322116643190384	0.186888113617897	0.306620538234711	-0.125240877270699	-1.2572306394577	0.791565120220184	-0.14625358581543	0.219507619738579	0.276459485292435	1	2006	1	11503	2.7000257819891	-0.517652362585068	Env
948	0.348221182823181	0.0387593433260918	0.028084222227335	-0.107751749455929	0.0384360291063786	0.84138286113739	-0.165000960230827	0.311915397644043	0.0556679964065552	0.235252544283867	1.68841528892517	0.654512047767639	0.0239632707089186	-0.0223423838615417	-0.441209971904755	-0.0153890727087855	1	2006	1	7758	1.6095777945593	1.90333825163543	Mob
949	0.248398214578629	0.297236353158951	-0.077288419008255	0.374578833580017	0.248162537813187	0.938327550888062	0.0227682311087847	0.0857736989855766	0.292721658945084	0.200415253639221	0.438501000404358	-1.55089128017426	0.136174440383911	-0.189005777239799	0.538984537124634	0.0561533197760582	1	2006	1	11608	2.68724723346531	-0.626237079501152	Env
950	0.0885886177420616	0.0258311573415995	-0.0134950550273061	-0.183897480368614	0.31270095705986	-0.715568125247955	-0.0297795608639717	0.113418325781822	0.31730929017067	0.141417428851128	0.435055553913116	0.50965815782547	0.569080233573914	-0.254654198884964	0.323445677757263	0.1292794495821	1	2006	1	8547	0.185805005021393	1.5825854241848	Mob
951	0.0496161915361881	0.287860453128815	-0.165124535560608	0.533729314804077	0.124851115047932	1.6279171705246	0.286883682012558	0.293828368186951	0.0960425436496735	-0.179827958345413	0.644784927368164	-0.878023862838745	0.161731109023094	-1.15008175373077	0.0624074675142765	0.274423271417618	1	2006	1	7337	3.23019961640239	-1.15918211266398	Env
952	-0.0336726047098637	0.56195068359375	0.421076864004135	0.256025165319443	0.00848543457686901	0.478364676237106	0.101457193493843	0.466853559017181	0.284151375293732	0.451776921749115	-0.171115756034851	0.430152177810669	-0.451138705015182	-0.643539428710938	0.147388860583305	0.107473067939281	1	2006	1	7877	3.10394233651459	-0.688252851366997	Env
953	-0.0545637533068657	-0.11181166023016	0.071663498878479	0.322196424007416	0.0386137962341309	0.474793523550034	-0.00890985783189535	0.209181308746338	-0.0339656695723534	0.17974641919136	0.477330446243286	0.489201098680496	0.451073348522186	-0.758896768093109	0.221681281924248	0.370450854301453	1	2006	1	9819	1.45739488396794	0.880389407277107	Env
954	-0.00595271401107311	0.204481512308121	-0.0634426102042198	0.272531360387802	0.166170850396156	0.71511846780777	0.129677399992943	-0.120869129896164	0.25771227478981	0.100942268967628	0.86189877986908	0.660291075706482	0.772984206676483	-0.992719292640686	0.308913141489029	-0.297402739524841	1	2006	1	11105	1.35896694101393	1.61136791110039	Mob
955	0.240200445055962	-0.10801474750042	0.100774668157101	0.231809616088867	0.0236579347401857	0.906080722808838	0.239258304238319	0.369589328765869	0.293372124433517	0.211854949593544	-0.334284722805023	0.360195398330688	-0.00362267903983593	-0.479346662759781	0.443937003612518	0.258286267518997	1	2006	1	9693	2.76686961390078	-0.0131216626614332	Env
956	0.0140035971999168	0.0168359726667404	0.0293382219970226	0.199267640709877	0.25111648440361	0.996682286262512	0.198958069086075	0.0359199158847332	0.069860003888607	0.176793053746223	0.249429374933243	0.412566691637039	0.385143339633942	-1.5678836107254	-0.235560551285744	0.326568782329559	1	2006	1	10630	2.31534402817488	-0.756304755806923	Env
957	0.0837202817201614	-0.150920286774635	0.109367288649082	-0.191446021199226	0.595478534698486	-0.753913998603821	0.480974614620209	0.277257353067398	0.119311824440956	0.1139762327075	1.52538824081421	-1.19513046741486	0.723426342010498	-0.475651353597641	0.765078008174896	0.16987344622612	1	2006	1	11128	0.853679269552231	1.34311076998711	Mob
958	0.0168100576847792	0.53619521856308	0.0115754278376698	0.32689580321312	-0.109294317662716	0.501390337944031	0.134356647729874	0.106067664921284	-0.0503046922385693	0.0803712531924248	0.480436533689499	0.51342362165451	0.339473992586136	-1.15744876861572	0.901096999645233	0.0486048124730587	1	2006	1	6995	1.60266821365803	1.07698237895966	Env
959	0.00580366840586066	0.260037809610367	0.0409788303077221	0.305311977863312	0.369707435369492	0.695878505706787	0.290753722190857	0.212993696331978	0.124335341155529	0.226306393742561	-0.151528134942055	0.509604811668396	0.00346139911562204	-0.702250480651855	0.600411236286163	-0.170775979757309	1	2006	1	7787	2.36133140092716	0.259698831476271	Env
960	0.162474423646927	0.603093981742859	0.0264402441680431	0.413397163152695	0.167161718010902	0.584618508815765	0.231362491846085	0.283088445663452	0.101573683321476	0.0115205897018313	-0.0094419214874506	0.361631006002426	-0.883460700511932	-0.729790925979614	0.0320175066590309	0.167631193995476	1	2006	1	9736	2.75236244406551	-1.22904503531754	Env
961	0.144671365618706	-0.110554590821266	0.0964407175779343	0.0695917755365372	-0.0659406334161758	0.456402510404587	-0.0148438131436706	0.103320069611073	0.0596699230372906	0.0895411521196365	0.974504053592682	0.492764621973038	0.7962926030159	-1.0633784532547	-0.0188470184803009	0.22896508872509	1	2006	1	8269	1.05726356524974	1.18133580684662	Mob
962	0.0788428112864494	0.0586758702993393	0.0267350785434246	0.202356934547424	0.412516951560974	1.03915095329285	0.0876100659370422	0.0311084799468517	0.189454168081284	0.0604486912488937	-0.731138944625854	0.476766169071198	-0.412413835525513	-0.141562730073929	0.738367259502411	-0.120921775698662	1	2006	1	11623	2.06597822904587	-0.0699820816516876	Env
963	-0.205889761447906	0.226863950490952	0.095762275159359	0.288081556558609	0.0825506672263145	0.633068680763245	0.0143654383718967	-0.139552935957909	0.0397374965250492	0.0275113601237535	-0.0499160401523113	0.548832774162292	0.777802586555481	-1.03570520877838	0.600766718387604	0.174464598298073	1	2006	1	7549	1.23696332611144	0.841780830174685	Env
964	-0.0232886094599962	-0.00150261900853366	0.0439228117465973	0.16147056221962	0.122831560671329	1.102783203125	0.199828058481216	0.139565780758858	0.0890456736087799	0.257657289505005	0.445647388696671	0.500348925590515	0.263973593711853	-0.632017076015472	0.0357127860188484	0.0675065666437149	1	2006	1	7853	2.15982027829159	0.613665618002415	Env
965	0.212418258190155	-0.317868441343307	0.16508974134922	0.0519085414707661	0.131655067205429	0.805704355239868	0.304669439792633	0.330032974481583	0.313305348157883	0.353753000497818	0.0557962693274021	0.503142833709717	0.443912386894226	-0.785788536071777	-0.204257771372795	0.0568691156804562	1	2006	1	7796	2.4075374007225	0.0128051824867725	Env
966	0.130418941378593	0.2201779037714	0.00803959555923939	0.0585778579115868	0.485173940658569	0.571951925754547	0.0226162932813168	0.0419751107692719	0.0891366377472878	0.120532691478729	0.0783955976366997	0.421642959117889	-0.320411384105682	-0.509265661239624	0.318669468164444	0.154461264610291	1	2006	1	8702	1.90306216292083	-0.0109690204262733	Env
967	-0.0668619871139526	-0.24139641225338	0.0434745885431767	-0.246293485164642	0.246454373002052	0.638487100601196	0.299125134944916	0.194786384701729	-0.255326330661774	0.164877459406853	0.774847149848938	0.336227297782898	0.247654587030411	-0.790214955806732	0.0570911169052124	0.0609999038279057	1	2006	1	7196	0.83832672983408	0.625605195760727	Env
968	0.131142273545265	-0.19292114675045	0.124149955809116	-0.241101413965225	0.12108987569809	1.01897585391998	0.18296118080616	0.150017917156219	0.315824329853058	0.425169676542282	-0.660557448863983	0.584251582622528	1.00522744655609	-0.707553684711456	0.465580224990845	0.260550171136856	1	2006	1	10620	2.29585867375135	0.686948120594025	Env
969	0.159763932228088	0.336325645446777	0.489382803440094	0.457814246416092	0.0757113248109818	0.046807736158371	0.0959867313504219	0.165276601910591	0.303647696971893	0.152838200330734	-0.199847042560577	-0.918124973773956	0.153937518596649	-0.17862506210804	0.284774303436279	0.241225749254227	1	2006	1	11135	2.52478066831827	-0.857885256409645	Env
970	-0.0663264542818069	0.353477120399475	0.0667039006948471	0.405118316411972	0.142201840877533	0.789114773273468	0.224010437726974	0.705213487148285	0.103845275938511	0.0595350600779057	-0.0166830737143755	0.458255648612976	0.197128787636757	-0.93948221206665	0.131477743387222	0.0219054687768221	1	2006	1	7651	2.80479922704399	-0.169303106144071	Env
971	-0.129953980445862	-0.325224906206131	0.414138168096542	-0.0871001780033112	0.165673166513443	1.64765381813049	0.203370690345764	0.173708781599998	-0.157913133502007	0.238523468375206	1.05187857151031	-1.52480840682983	0.862984359264374	-0.35176607966423	0.0665058642625809	0.0570647157728672	1	2006	1	7140	2.199940610677	0.104794308543205	Env
972	-0.00949850026518106	0.491160482168198	0.0223713330924511	0.401099920272827	-0.0179731659591198	1.21395111083984	0.349616706371307	0.539979934692383	0.0375708565115929	-0.0845227241516113	-0.687182486057281	-0.928761065006256	0.639698684215546	-0.836530566215515	0.803806960582733	0.0650821328163147	1	2006	1	7322	3.00883808638901	-1.00896847248077	Env
973	-0.204500153660774	0.0644442290067673	0.0539930760860443	0.658415019512177	0.0581381544470787	1.06793761253357	0.419275522232056	0.297521471977234	0.52222067117691	0.110511898994446	0.205401942133904	0.434846669435501	-0.377013653516769	-0.386081784963608	0.441356360912323	0.0722161903977394	1	2006	1	11818	3.12017369270325	0.31850953400135	Env
974	0.0964861437678337	0.166165187954903	0.0651613473892212	0.316274851560593	0.167484745383263	1.32069730758667	-0.182583346962929	0.260887324810028	0.00211498932912946	0.137893721461296	0.821224570274353	-1.35530805587769	0.451059460639954	-0.403888732194901	-0.0228638853877783	-0.0150209860876203	1	2006	1	7696	2.33556128619239	-0.509776642546058	Env
975	0.0759989395737648	0.454171359539032	0.0559781640768051	0.466765552759171	0.0378855355083942	0.961671769618988	0.194154188036919	0.185320883989334	0.223308011889458	-0.00630229013040662	-0.271554559469223	0.345314890146255	-0.119598016142845	-1.09673488140106	0.0239415485411882	0.293576657772064	1	2006	1	7372	2.94252877263352	-1.11863101832569	Env
976	-0.233304858207703	-0.404935717582703	0.0879218578338623	0.342355281114578	-0.0539309494197369	0.79032951593399	0.171002045273781	0.0357037633657455	-0.0182802155613899	0.0564769096672535	-0.0878311693668365	0.613945484161377	0.858520925045013	0.309835404157639	0.280345380306244	0.425262212753296	1	2007	1	10066	1.19859984517097	1.97481602430344	Mob
977	0.129309058189392	0.436421543359756	0.0360295809805393	0.326339095830917	-0.113371446728706	0.732955873012543	-0.152003437280655	0.0924590080976486	0.237065941095352	0.288694620132446	-0.170470952987671	0.415684789419174	-0.366491824388504	0.136358946561813	0.0642656907439232	0.1180404946208	1	2007	1	8998	2.13194033131003	0.0793466493487358	Env
978	0.689109265804291	0.281771898269653	0.0242291614413261	-0.0949105396866798	1.07332468032837	-1.54641544818878	0.238628029823303	0.335954666137695	0.163465693593025	0.163519784808159	-0.488321751356125	-1.28066611289978	0.400720000267029	-0.0926874503493309	1.20836269855499	0.373706936836243	1	2007	1	8427	1.7023841291666	-0.252592615783215	Env
979	0.108414798974991	0.506029665470123	0.0444405227899551	0.206032872200012	-0.0132441101595759	0.750369727611542	0.0803072080016136	0.0424892641603947	0.142366945743561	-0.080746591091156	0.550079941749573	0.417533904314041	0.650624811649323	-1.18772149085999	0.229767873883247	-0.0103668551892042	1	2007	1	7046	1.77609344851226	0.660285040736198	Env
980	0.626740634441376	-0.111695013940334	0.0633422210812569	-0.188146412372589	-0.0135043766349554	1.03984904289246	-0.0704305544495583	0.313278585672379	0.163574144244194	0.298539102077484	0.197090312838554	-1.32258641719818	0.384506583213806	-0.054325845092535	-0.14026914536953	0.195296064019203	1	2007	1	8858	2.31684343703091	-0.935584511607885	Env
981	-0.026611965149641	0.0604627728462219	-0.0100620994344354	-0.0611443407833576	0.478849500417709	-0.804149985313416	0.102181419730186	0.210410490632057	0.0699504613876343	0.165608420968056	0.863627076148987	0.516529560089111	0.343308717012405	-0.124120004475117	0.416174590587616	0.163730815052986	1	2007	1	7903	0.349225490354002	2.015519939363	Mob
982	-0.0763160437345505	0.432307600975037	0.00291459471918643	0.16996231675148	0.144388064742088	0.612466990947723	0.20766693353653	0.262471258640289	-0.203577265143394	0.0577705129981041	0.399851024150848	0.538683891296387	0.033271424472332	-1.21877086162567	0.553682565689087	0.353025108575821	1	2007	1	6431	1.96308007300831	0.306718043982983	Env
983	-0.0935640037059784	-0.0748470276594162	0.125976577401161	0.240411445498466	0.372132301330566	0.64723527431488	-0.480302840471268	0.0401470363140106	0.0418777875602245	0.324247419834137	0.737348198890686	0.60896247625351	0.176917657256126	-0.53946977853775	0.113172173500061	-0.0753130987286568	1	2007	1	7536	1.06800087168813	1.09693072736263	Mob
984	-0.0171076823025942	0.421292334794998	-0.0918553024530411	0.414192736148834	0.282086461782455	0.663287937641144	0.171850755810738	0.0977368131279945	0.0887940898537636	0.0885461792349815	-1.15356361865997	0.506953477859497	0.143902271986008	-0.148766860365868	0.187975153326988	0.0302168522030115	1	2007	1	8312	2.14904117584229	-0.463499575853348	Env
985	-0.149393871426582	0.11925458163023	0.0180816147476435	0.0538339503109455	0.173714891076088	0.862789034843445	0.315427482128143	0.201772138476372	0.257564604282379	0.163023516535759	0.688488245010376	0.470603913068771	0.16673269867897	-0.855801582336426	0.331240653991699	-0.274631440639496	1	2007	1	6385	1.74143650196493	0.801263928413391	Env
986	0.292564153671265	-0.31684198975563	-0.0159630980342627	-0.161591768264771	0.512637555599213	1.01622414588928	0.203527942299843	0.1730967015028	0.280360370874405	-0.0391803756356239	0.221928656101227	-1.379714012146	0.590121388435364	1.01865887641907	0.169892773032188	0.192948907613754	1	2007	1	11404	2.13778254576027	0.62088768184185	Env
987	-0.379683405160904	-0.142756268382072	0.0598584450781345	0.131934300065041	0.287154644727707	0.126863062381744	0.0626887381076813	0.269392311573029	0.138797894120216	0.268357992172241	1.21964156627655	0.558294236660004	0.142261832952499	-0.57555478811264	-0.445538997650146	-0.0581801980733871	1	2007	1	8081	0.76442751660943	0.899103850126266	Mob
988	-0.0942885652184486	0.708236932754517	0.0645950064063072	0.283327460289001	0.0284278634935617	1.01645588874817	-0.00254931417293847	0.0959301218390465	0.0288933366537094	-0.0516565032303333	0.353071421384811	0.375592797994614	0.203889816999435	-1.20413911342621	0.654983103275299	-0.0882699936628342	1	2007	1	6952	1.98910223389976	0.383398026227951	Env
989	0.0545311272144318	0.3328817486763	0.355580300092697	0.114919729530811	-0.0219972971826792	-0.510575830936432	0.402555257081985	0.292266070842743	0.213816910982132	0.181214883923531	0.306340605020523	0.410676866769791	-0.159970253705978	-0.112020634114742	0.30837470293045	-0.0810081586241722	1	2007	1	9424	1.33418474160135	0.753401286900043	Env
990	0.428179234266281	-0.222606480121613	0.0299431849271059	0.334821313619614	0.18452624976635	1.19166553020477	0.362090945243835	0.198961034417152	0.211027979850769	0.244393080472946	-1.74849987030029	0.348266273736954	0.553629159927368	-0.0890886187553406	-0.408976852893829	0.0662720501422882	1	2007	1	7791	3.0292741227895	-1.34466990828514	Env
991	0.155652642250061	0.709293246269226	0.0229036044329405	-0.0226511582732201	-0.0277536697685719	-0.978220283985138	0.115866385400295	0.148592248558998	-0.0536403246223927	0.116595931351185	0.564310729503632	0.574483692646027	1.2455929517746	-0.431428998708725	0.286594539880753	0.308477371931076	1	2007	1	9443	0.495115993544459	2.23955291509628	Mob
992	0.0304224621504545	0.242917850613594	0.0583297535777092	0.0308248866349459	0.206476792693138	0.897803008556366	-0.159886255860329	0.129342496395111	-0.183804422616959	0.324396848678589	-0.0811187773942947	0.504716873168945	0.327482551336288	0.986923336982727	0.450465828180313	-0.282064735889435	1	2007	1	11716	1.29475868493319	2.18846981227398	Mob
993	0.0712072104215622	0.178040087223053	0.0393728725612164	0.304096817970276	0.542783975601196	1.23668873310089	0.17829903960228	0.247543483972549	0.11495690792799	0.298576653003693	-0.510133802890778	-0.854846060276031	-0.206799075007439	-0.0227974895387888	-0.0869800001382828	-0.0214159116148949	1	2007	1	7923	3.19014986976981	-1.68155642785132	Env
994	0.0839626491069794	0.965129375457764	-0.189382374286652	-0.0183175411075354	-0.145103722810745	-0.788314461708069	0.473496854305267	0.0643019899725914	-0.040871761739254	0.109890908002853	0.572333455085754	0.555919408798218	0.565567910671234	-0.402997136116028	0.36449471116066	-0.176095768809319	1	2007	1	9476	0.338696146383882	1.65531834959984	Mob
995	0.133648470044136	-0.203282788395882	0.0679319873452187	0.369205981492996	0.186867341399193	1.2145619392395	0.115290991961956	-0.0109925474971533	-0.00830928329378366	0.0586735457181931	-0.790298759937286	0.534592270851135	0.133609727025032	-0.660217761993408	0.262802094221115	-0.135824829339981	1	2007	1	9888	1.7877708086744	-0.519512429833412	Env
996	0.124725013971329	0.269401639699936	0.0238772518932819	0.306449055671692	0.488050162792206	0.127489283680916	0.158431127667427	0.669754505157471	0.305574536323547	0.292896449565887	0.696439206600189	0.554202020168304	0.407365947961807	-0.66305536031723	1.34692358970642	-0.11235012114048	1	2007	1	9951	2.65429890528321	2.34187540411949	Env
997	-0.0218430459499359	-0.0609235689043999	0.0510679520666599	0.082014374434948	0.155589357018471	0.570581197738647	-0.060798566788435	0.226653546094894	-0.0706137418746948	0.158940404653549	0.898461401462555	0.508835136890411	0.372856914997101	-0.131006821990013	0.371163457632065	-0.1326924264431	1	2007	1	8750	0.897975482046604	2.02031008899212	Mob
998	0.0460468269884586	0.2890245616436	0.280560523271561	0.185437113046646	0.153203964233398	0.0688856020569801	0.282640427350998	0.380351066589355	0.168403372168541	0.0244088880717754	-0.538926482200623	0.363753736019135	-0.112345427274704	-0.202827870845795	0.242239415645599	-0.0417881198227406	1	2007	1	9312	1.83717422559857	-0.248106628656387	Env
999	-0.0976000502705574	0.438375681638718	0.0391880087554455	0.117510549724102	0.102154530584812	0.993883430957794	-0.00533113349229097	-0.0778059661388397	0.167104825377464	0.448735386133194	0.250048756599426	0.525452315807343	0.037884846329689	-0.727597773075104	0.77734363079071	0.12581430375576	1	2007	1	7127	2.2520295670256	0.863131776452065	Env
1000	0.246899992227554	0.137045174837112	0.0732381120324135	0.119956716895103	0.291662991046906	0.948879897594452	0.117561966180801	-0.110030733048916	0.0644362717866898	0.212530359625816	0.458206951618195	0.484719008207321	-0.0886804610490799	-0.386483460664749	0.17426010966301	0.144567534327507	1	2007	1	7775	2.24674828350544	0.642022147774696	Env
1001	0.37037006020546	0.120271578431129	0.0653486549854279	0.364865005016327	0.225905761122704	0.135191708803177	0.668015003204346	0.244909003376961	0.13471607863903	0.345723658800125	-0.603250026702881	-0.983955085277557	0.647750794887543	-0.044489536434412	-0.100917510688305	0.181698232889175	1	2007	1	7740	2.85701474547386	-1.08486136421561	Env
1002	0.0727015808224678	-0.300293564796448	0.0284897666424513	0.271657556295395	0.138956442475319	0.721577644348145	0.170430853962898	-0.00728516234084964	0.219776287674904	0.073498047888279	0.376470118761063	0.522417068481445	-0.551891386508942	0.182128623127937	0.0520939566195011	0.0624314472079277	1	2007	1	11817	1.45194090018049	0.581218380481005	Env
1003	0.0519404113292694	0.083637073636055	0.0795647725462914	0.319043904542923	0.00362462876364589	0.864936292171478	0.391870260238647	0.30576154589653	0.171347737312317	-0.195478692650795	0.191549316048622	0.508695244789124	-0.00529540795832872	0.0522994920611382	0.257095456123352	-0.163547337055206	1	2007	1	8941	1.91270059673116	1.00434410106391	Env
1004	0.210966542363167	-0.317621141672134	-0.172211349010468	0.219224289059639	-0.0685708895325661	0.487570583820343	-0.162596553564072	0.273967355489731	0.160207986831665	0.442068040370941	0.331042230129242	0.503743946552277	1.66332805156708	-0.44613578915596	-0.114770658314228	-0.0891307443380356	1	2007	1	7636	0.983874119818211	1.93720778077841	Mob
1005	0.128369644284248	0.105339758098125	0.156418085098267	0.175696760416031	0.523036539554596	-0.567341804504395	0.105092942714691	-0.00103891198523343	0.105427905917168	0.0823827087879181	0.503642022609711	-1.25884032249451	0.497631728649139	0.768556118011475	0.357056945562363	-0.0559673607349396	1	2007	1	11509	0.757416267646477	0.868046492338181	Mob
1006	0.000349170673871413	0.319557994604111	0.162862062454224	0.468406409025192	0.0683640241622925	0.430046170949936	0.326329261064529	0.237136572599411	0.0844339728355408	0.0540595091879368	0.0795039683580399	0.530469655990601	-0.0577169880270958	-0.204639345407486	0.420073479413986	-0.432361632585526	1	2007	1	9233	1.71918351497152	0.767690770328045	Env
1007	0.0957268327474594	0.444447726011276	-0.149653375148773	0.03823197260499	0.0536661334335804	-0.187214314937592	0.254995465278625	0.242835164070129	0.137085363268852	0.399034708738327	0.278090834617615	0.580743432044983	0.0930490642786026	-0.261743932962418	0.0916377007961273	-0.162986680865288	1	2007	1	9131	1.16616899520159	0.78177709877491	Env
1008	-0.227271497249603	0.248324766755104	0.0308585967868567	0.427296668291092	-0.128933131694794	0.632208168506622	0.501645147800446	0.211045399308205	0.190692290663719	0.196271553635597	1.05523371696472	0.420311152935028	0.0784992948174477	-1.13804161548615	0.185853838920593	0.126089334487915	1	2007	1	6420	2.20822729729116	0.601856388151646	Env
1009	0.0422436706721783	0.381247341632843	-0.000310341652948409	0.137662008404732	0.054181631654501	1.10949242115021	0.107675954699516	-0.144911244511604	0.104572452604771	0.0134721146896482	0.795254170894623	0.541177928447723	-0.211095675826073	-0.168918073177338	0.492762237787247	0.0830802619457245	1	2007	1	8365	1.88840627128957	1.44918058812618	Env
1010	0.0954346731305122	0.215494334697723	0.0287999007850885	0.15942408144474	-0.0275892373174429	0.537107944488525	0.0596121735870838	0.164810001850128	0.139737874269485	-0.0947908535599709	-0.178240925073624	0.471525818109512	0.0243524853140116	-0.0614374317228794	0.389172792434692	0.00805684179067612	1	2007	1	9026	1.28609773516655	0.645372739061713	Env
1011	-0.026744531467557	-0.204832538962364	-0.105440095067024	-0.18974432349205	-0.218244224786758	0.61673241853714	-0.17891626060009	0.0939237326383591	0.185767635703087	0.166221171617508	1.15842044353485	0.506928205490112	0.250860750675201	-0.329295605421066	-0.197363376617432	-0.0384870171546936	1	2007	1	6466	0.100235966965556	1.38955041766167	Mob
1012	0.519298493862152	0.224522680044174	0.113864742219448	0.67893522977829	0.273007780313492	-0.834011912345886	0.238927155733109	0.309091746807098	0.0764463841915131	0.166947484016418	-0.603172600269318	-1.09544742107391	1.09978497028351	0.766528904438019	0.376984298229218	0.106895543634892	1	2007	1	11150	1.8739253282547	0.544678151607513	Env
1013	-0.0104036564007401	0.346628218889236	0.0293967537581921	0.211850985884666	0.653177380561829	-0.265994638204575	0.146906271576881	0.497506886720657	0.346918165683746	0.260456442832947	0.193643182516098	0.464763134717941	-0.103608727455139	-0.647886276245117	0.341204196214676	-0.0354338213801384	1	2007	1	9913	2.1810089899227	0.248115509748459	Env
1014	0.129365563392639	0.334163427352905	0.101319760084152	-0.0716127678751945	0.296057432889938	-0.945872366428375	0.172855034470558	0.137039110064507	0.0388485454022884	0.0478235632181168	1.98635733127594	0.449979901313782	0.460391014814377	-0.900920152664185	-0.0271230768412352	0.100218683481216	1	2007	1	9956	0.340205986052752	1.96868501789868	Mob
1015	0.232699692249298	0.198315531015396	0.129610478878021	0.286569267511368	0.17942912876606	0.499178558588028	0.368709176778793	0.317628920078278	0.352093726396561	0.427000015974045	0.0676223710179329	-1.13267195224762	0.753405153751373	0.291776061058044	-0.384552717208862	-0.077636756002903	1	2007	1	7707	2.91359774023294	-0.404421083629131	Env
1016	-0.0312538370490074	0.264691442251205	0.0458952561020851	0.326670587062836	-0.0339218601584435	0.629641532897949	0.248202279210091	-0.358160018920898	0.077849492430687	-0.0829795524477959	0.212252110242844	0.554022073745728	0.408965289592743	-0.274993181228638	0.108760893344879	-0.162858754396439	1	2007	1	8968	0.923776566982269	1.00900718569756	Mob
1017	0.390549451112747	0.39510852098465	0.0310580544173717	0.397321373224258	-0.116996608674526	0.713503420352936	0.456724017858505	0.136881664395332	-0.243238121271133	0.323324024677277	0.567313492298126	0.464722812175751	0.17762391269207	-1.02274954319	-0.00795235298573971	-0.112239941954613	1	2007	1	7096	2.3719958551228	0.178958320990205	Env
1018	0.288209497928619	-0.163561210036278	0.0908055678009987	-0.272077292203903	-0.127549335360527	1.41180765628815	0.217572614550591	-0.304644554853439	0.254905998706818	0.582176744937897	0.306198745965958	-1.42487919330597	1.62626159191132	0.207748293876648	-0.724107027053833	-0.0546685084700584	1	2007	1	6464	1.92297717928886	-0.00877758860588074	Env
1019	0.426182776689529	0.155226141214371	0.140697404742241	0.317572236061096	0.126092374324799	-0.170988067984581	0.176085740327835	0.335931926965714	0.166068270802498	0.281899124383926	-0.714094340801239	-1.02793347835541	0.942007958889008	0.285613298416138	0.241733878850937	0.274600595235825	1	2007	1	7737	2.22936852276325	-0.272672683000565	Env
1020	0.0705286636948586	0.0709434077143669	0.0364097058773041	-0.0649395734071732	0.0856905803084373	-0.682272672653198	0.26750048995018	0.345475345849991	-0.0848149284720421	0.25170436501503	0.56698602437973	0.500601828098297	0.0849503800272942	0.0680511593818665	0.382803380489349	-0.0152936959639192	1	2007	1	7977	0.280931687913835	1.60339277237654	Mob
1021	0.00850705895572901	0.415871918201447	0.049646083265543	0.268505811691284	-0.167679369449615	0.809965968132019	0.374791741371155	-0.0833347737789154	-0.064791738986969	0.0747398659586906	0.203334346413612	0.57243674993515	0.114506646990776	0.159399002790451	0.159594193100929	-0.186410546302795	1	2007	1	8972	1.49981201905757	1.20927093923092	Env
1022	0.173148691654205	-0.234868288040161	0.0444504767656326	0.308676540851593	0.122749470174313	0.762778222560883	0.253398925065994	0.0974942818284035	0.173247486352921	0.0288490708917379	0.338480770587921	0.510324418544769	-0.433796375989914	0.320756554603577	0.268669128417969	-0.00339992297813296	1	2007	1	11735	1.72652495512739	1.00443449616432	Env
1023	-0.0598738417029381	0.37677788734436	-0.231390193104744	0.440655648708344	0.495430588722229	0.296522498130798	0.240113571286201	0.140428453683853	0.0762174502015114	0.324318319559097	0.632569909095764	0.561453759670258	0.380164414644241	0.934606909751892	0.720117270946503	-0.0687087774276733	1	2007	1	11353	2.03049160540104	3.22891226410866	Mob
1024	0.0995174720883369	0.019852427765727	0.135238260030746	0.350385189056396	0.103550747036934	1.03213095664978	-0.0676277354359627	0.204815968871117	0.125892356038094	0.110922329127789	-1.0133900642395	0.490287810564041	0.54452919960022	-0.546394824981689	0.407483249902725	-0.0227307267487049	1	2007	1	7754	2.09194724448025	-0.117484629154205	Env
1025	0.124598108232021	0.315771579742432	-0.0497676432132721	0.163445755839348	0.140877932310104	-0.945036888122559	0.176489055156708	0.0675070658326149	-0.0128472140058875	0.670844197273254	1.39062738418579	0.609527945518494	0.837258219718933	-0.130198925733566	0.202267974615097	-0.0804785117506981	1	2007	1	11414	0.571403437294066	2.90948259830475	Mob
1026	0.0635097175836563	0.222005248069763	0.0953627973794937	0.229006424546242	-0.062480166554451	0.812903225421906	0.183370292186737	-0.0603886730968952	-0.0648435801267624	0.0439440794289112	0.260616302490234	0.393465965986252	-0.00760100549086928	-0.995961248874664	0.255088120698929	-0.0663470029830933	1	2007	1	6452	1.39604236185551	-0.0943918651901186	Env
1027	0.402879267930984	-0.131661891937256	0.0184349846094847	-0.0831513926386833	0.110750056803226	0.960500657558441	0.149223446846008	0.154464513063431	0.277380347251892	0.24231493473053	-0.223202124238014	0.515548288822174	0.0130535196512938	-0.0579992793500423	-0.345511615276337	-0.00246662413701415	1	2007	1	7778	2.09866830008104	-0.0981112103909254	Env
1028	0.162157326936722	0.133190348744392	0.02166448533535	0.188183724880219	0.409945130348206	-0.404651343822479	0.199227705597878	0.281488388776779	0.137301698327065	0.257768422365189	0.172413855791092	0.581357717514038	0.105139262974262	0.640925049781799	1.14432215690613	-0.0466028936207294	1	2007	1	11492	1.33967299386859	2.64415804296732	Mob
1029	0.394515424966812	0.135709226131439	-0.350526660680771	0.382865101099014	0.0727754533290863	0.575953960418701	0.41732394695282	0.422424852848053	0.143248751759529	-0.271555036306381	-0.0593191310763359	0.54330050945282	0.104979991912842	-0.207553878426552	0.350150287151337	-0.0981133803725243	1	2007	1	8879	1.82462164014578	0.731557779014111	Env
1030	0.0467447973787785	0.0436958335340023	0.0698539763689041	0.161468058824539	0.116202346980572	-0.274819105863571	0.41890612244606	-0.0593880787491798	0.117247194051743	0.336669713258743	-0.047987125813961	0.518107891082764	0.813557684421539	0.109293192625046	0.287941813468933	-0.212398424744606	1	2007	1	9477	0.764182433485985	1.68091345578432	Mob
1031	-0.0924648717045784	0.305148988962173	0.0291875135153532	0.0146933980286121	-0.139776855707169	1.00163102149963	0.0585952475667	0.19616425037384	0.311454713344574	-0.0467149652540684	1.11624312400818	0.397442042827606	0.295636206865311	-1.243901014328	0.237893715500832	-0.14346618950367	1	2007	1	6454	1.4944522511214	0.803314074873924	Env
1032	-0.292878270149231	-0.393768638372421	0.0732101052999496	0.0456240810453892	0.149548605084419	0.587197780609131	0.0129434932023287	0.633394956588745	0.113171756267548	0.138575866818428	0.423533588647842	0.562387526035309	0.356980592012405	-0.231982499361038	0.286782830953598	-0.125481426715851	1	2007	1	7517	0.941538309678435	1.39770203828812	Mob
1033	0.185174629092216	0.222396284341812	0.040515311062336	0.59112685918808	0.621874451637268	0.402337253093719	0.145038262009621	0.285439550876617	0.332985013723373	0.175174161791801	-1.08864569664001	0.451855480670929	-0.236886501312256	0.414581030607224	0.45753338932991	0.158494055271149	1	2007	1	11312	3.16055583208799	-0.00156229734420776	Env
1034	0.1578039675951	0.11805023252964	0.0694564953446388	0.401780664920807	0.109189547598362	0.544370770454407	0.715499520301819	0.398817002773285	0.134753912687302	0.242666035890579	-0.613307118415833	-1.19380629062653	0.04845280200243	-0.0197248533368111	0.125310719013214	0.111829802393913	1	2007	1	9461	3.00421795248985	-1.65307474136353	Env
1035	0.442885011434555	-0.114246353507042	0.0983102470636368	-0.206994980573654	0.184643119573593	0.580767393112183	-0.257649302482605	-0.0152310878038406	-0.0413415022194386	0.0946749895811081	0.914874792098999	0.57679408788681	0.802448928356171	-0.256269037723541	0.294598877429962	-0.0250605195760727	1	2007	1	8808	0.740757014602423	2.3324476480484	Mob
1036	0.104229487478733	0.14427687227726	-0.0849575623869896	0.608714699745178	0.396616250276566	-0.246812164783478	0.359111458063126	0.0416632480919361	0.0139282010495663	0.311886578798294	-0.213191941380501	0.485426694154739	-0.312453776597977	-0.136028215289116	0.299790352582932	0.48122301697731	1	2007	1	11452	2.1298800855875	0.123543113470078	Env
1037	-0.0205648131668568	0.155342131853104	0.0125417541712523	0.431718230247498	0.299718588590622	0.879030108451843	0.0103817516937852	0.189809814095497	0.229975864291191	0.104529932141304	0.464606612920761	0.538853466510773	-0.222934871912003	0.55116593837738	0.315706133842468	0.0140506997704506	1	2007	1	11563	2.30653406213969	1.64739727973938	Env
1038	0.00331957754679024	-0.42947456240654	0.0303195491433144	-0.112124532461166	0.215931937098503	0.861705124378204	0.158247888088226	0.100728675723076	0.196368232369423	0.122818626463413	1.07966864109039	0.367909252643585	0.249419003725052	-1.0264298915863	0.0811789184808731	-0.0647632330656052	1	2007	1	9935	1.08307728287764	0.7517459243536	Env
1039	0.0412834249436855	0.0954126939177513	0.00899174250662327	0.319178581237793	0.650006771087646	0.487765550613403	0.122165329754353	0.268097013235092	0.222238227725029	0.258870989084244	-0.11059533059597	-0.800393342971802	-0.187935173511505	-0.0693294331431389	0.489072114229202	0.120608687400818	1	2007	1	9932	2.59461901150644	-0.679181165993214	Env
1040	-0.147800087928772	0.460503071546555	0.0243868362158537	0.205993160605431	0.148458302021027	0.518844723701477	-0.125921726226807	0.0881753489375114	0.230201676487923	-0.0966209694743156	1.06538867950439	0.472223222255707	-0.103729605674744	-0.499243199825287	-0.113273091614246	-0.0713401883840561	1	2007	1	7559	1.23488014750183	0.821366004645824	Env
1041	0.374445706605911	0.213679790496826	0.199610754847527	0.159086793661118	0.70974600315094	-0.511315882205963	0.2539222240448	0.068108394742012	0.116473838686943	0.0352500155568123	-0.0358755029737949	0.460214465856552	-0.0428753346204758	-0.143921762704849	0.208478912711143	-0.0324832163751125	1	2007	1	11572	1.58652442321181	0.446020778268576	Env
1042	0.131815314292908	0.069629430770874	-0.027256578207016	0.212348029017448	0.246078252792358	0.933622539043427	0.102710463106632	-0.0162635073065758	0.410060346126556	0.2062808573246	-0.170657157897949	-1.35504674911499	0.0188834331929684	0.707243800163269	0.537235021591187	0.0934668704867363	1	2007	1	11598	2.36249201744795	-0.262341652065516	Env
1043	-0.127532675862312	0.26134330034256	0.0895442515611649	0.20206107199192	0.252134174108505	0.928726255893707	-0.170284882187843	0.346555858850479	-0.0335045345127583	0.0828519016504288	-0.387997806072235	0.433056265115738	0.329536944627762	-0.333631008863449	0.0548293255269527	-0.053279060870409	1	2007	1	7566	1.77861566096544	0.0957937203347683	Env
1044	-0.173327192664146	0.315798133611679	-0.17321190237999	0.42141404747963	0.401259154081345	-0.0123764807358384	0.237804904580116	-0.0385541655123234	0.259783864021301	0.322180479764938	1.15168368816376	0.569787681102753	-0.330333471298218	0.334040760993958	0.17353430390358	0.0237582288682461	1	2007	1	11177	1.58452907111496	1.89871296286583	Mob
1045	0.137051314115524	0.271469056606293	0.003362359944731	0.24484671652317	0.153990745544434	-0.379016369581223	0.240183368325233	0.203173771500587	0.274623483419418	0.120866745710373	0.868201732635498	0.58499014377594	0.481789082288742	-0.137412756681442	0.381667345762253	-0.162776976823807	1	2007	1	9287	1.10777421528473	2.17923554778099	Mob
1046	0.0533336512744427	0.239235788583755	0.180950805544853	0.498682409524918	0.502569735050201	-0.0562485530972481	0.167776703834534	0.163663789629936	0.18651182949543	0.180958271026611	-0.280297338962555	0.401600778102875	-0.602525532245636	0.256695419549942	0.774816155433655	0.0227970629930496	1	2007	1	11066	2.14023149386048	0.550289481878281	Env
1047	0.303988724946976	0.0519003234803677	0.0549989268183708	0.265377074480057	0.121440321207047	0.777848243713379	0.0899279043078423	0.0424748435616493	-0.0563001334667206	0.238509684801102	-0.168002426624298	0.417437791824341	-0.491145402193069	0.264449149370193	-0.108274854719639	0.128308773040771	1	2007	1	11740	2.01847468689084	-0.0855357423424721	Env
1048	-0.0446183942258358	-0.148869261145592	0.113754197955132	-0.0319527946412563	0.083257369697094	0.330163598060608	0.123034656047821	0.193768382072449	0.29736328125	-0.0503236427903175	0.715094864368439	0.478081047534943	0.4972243309021	-0.493954479694366	0.328121155500412	-0.0207264926284552	1	2007	1	7593	0.844850899651647	1.52456691861153	Mob
1049	-0.00820828694850206	0.232424393296242	0.0614863708615303	0.00225301249884069	0.198185697197914	0.941098928451538	0.0922520607709885	0.222908869385719	0.889974594116211	0.114812985062599	0.491306275129318	0.521460175514221	0.389795392751694	-0.981191515922546	0.250982105731964	-0.348007887601852	1	2007	1	6396	2.39918073709123	0.672352433204651	Env
1050	0.0151093071326613	0.808167517185211	-0.26709571480751	0.390963286161423	-0.232114866375923	0.197925478219986	0.666797697544098	0.341750979423523	0.207012921571732	0.295611172914505	-0.396032005548477	-1.11631536483765	1.02952766418457	-0.0414708144962788	0.250744372606277	0.112871617078781	1	2007	1	9340	2.53699939604849	-0.273546148091555	Env
1051	0.195488929748535	-0.0477602668106556	-0.216623619198799	-0.0803532749414444	-0.199038997292519	1.51348471641541	-0.0575455278158188	0.293709009885788	0.330024629831314	0.30774387717247	0.332153886556625	-1.2855476140976	1.44805455207825	-0.127491652965546	0.101534903049469	0.0949206352233887	1	2007	1	8827	2.13405011221766	0.468704074621201	Env
1052	0.344632565975189	0.37183889746666	0.059841874986887	0.483205139636993	0.113285236060619	-0.15338422358036	0.355771124362946	0.102522887289524	-0.0176908001303673	0.487875908613205	-0.567528069019318	-1.34425842761993	0.708800792694092	0.682254016399384	0.0907595306634903	0.212526708841324	1	2007	1	11111	2.36042531952262	-0.429972156882286	Env
1053	0.287478387355804	0.370932877063751	-0.209848672151566	0.684007465839386	0.640894889831543	-0.654503405094147	0.280667692422867	0.237344101071358	0.0667844489216805	0.190607085824013	-0.672201633453369	-1.09439051151276	1.07795393466949	0.687767148017883	0.307491838932037	0.0215140264481306	1	2007	1	11116	1.91587889753282	0.30662077665329	Env
1054	0.00205399142578244	0.211751163005829	0.0592252910137177	0.45520094037056	0.255375415086746	0.281995505094528	0.442803591489792	0.18121063709259	0.227791085839272	0.328113108873367	0.444456815719604	0.566962599754333	0.207135155797005	-0.257800221443176	0.49143460392952	-0.153102770447731	1	2007	1	7673	2.29241795884445	1.45218895375729	Env
1055	0.333839654922485	-0.096383161842823	0.0633821785449982	0.221445456147194	0.0797529369592667	1.2720867395401	0.0525320172309875	0.0284465402364731	0.00943238940089941	0.305631041526794	-0.854358911514282	0.470730870962143	0.00874300766736269	0.28755384683609	-0.25523054599762	0.0441185534000397	1	2007	1	11793	2.31428434606642	-0.342561732046306	Env
1056	0.0976921021938324	0.588756203651428	0.715149879455566	0.439154237508774	-0.000298938277410343	-0.138009428977966	0.0899376347661018	-0.069521889090538	0.0268405582755804	0.170998468995094	0.409412950277328	0.469006806612015	-0.208924233913422	-0.375995665788651	0.392791926860809	-0.0903408378362656	1	2007	1	9242	1.8303579906642	0.68629178404808	Env
1057	-0.140321999788284	0.311222970485687	0.106626093387604	0.0360222831368446	0.236000657081604	0.69066458940506	-0.158909738063812	0.11362062394619	0.171132981777191	0.245773151516914	0.762793123722076	0.447151303291321	0.144429683685303	-0.515415728092194	0.309313029050827	-0.152951970696449	1	2007	1	7518	1.45887964218855	1.14827141165733	Env
1058	0.279980212450027	-0.0893923044204712	0.0531562827527523	0.244066253304482	0.100615598261356	0.872350871562958	0.289625942707062	0.326507389545441	0.152459323406219	0.135539546608925	0.195982068777084	0.571479260921478	-0.0326336547732353	0.484214097261429	0.34459587931633	0.0850427523255348	1	2007	1	11833	2.44995186850429	1.56363765150309	Env
1059	0.181196957826614	0.57700651884079	0.389484971761703	0.181133389472961	0.0665490627288818	-0.489692091941833	0.268910706043243	0.33320277929306	0.110841691493988	0.187620669603348	0.376996755599976	0.459435701370239	-0.205600455403328	-0.255690842866898	0.226414024829865	-0.088995598256588	1	2007	1	9177	1.71725905686617	0.601555183529854	Env
1060	0.191573783755302	-0.101252824068069	0.00624298676848412	0.262142390012741	0.0226608123630285	0.887433528900146	0.134893208742142	0.0223980937153101	0.0839715674519539	0.239341601729393	-0.0685554593801498	0.481647253036499	0.0271661300212145	-0.0764381662011147	-0.061504315584898	0.0942505300045013	1	2007	1	11796	1.84365567937493	0.302315441891551	Env
1061	0.0588272958993912	0.330977618694305	0.0668308138847351	0.248471781611443	0.19330045580864	0.976369678974152	0.170877128839493	0.167163282632828	-0.00487089622765779	0.181437492370605	-0.197009399533272	0.475191444158554	0.0802975222468376	-1.32201337814331	0.13710530102253	-0.149922639131546	1	2007	1	7259	2.23946201335639	-0.826428510248661	Env
1062	0.183535888791084	-0.0560342706739902	0.114224798977375	0.321143835783005	0.111039906740189	0.335026681423187	0.89004248380661	-0.0948740839958191	0.149220138788223	0.47493714094162	-0.506008267402649	-1.1263222694397	1.03626096248627	0.215317919850349	0.203632146120071	0.0502373650670052	1	2007	1	7718	2.47849988564849	-0.177119508385658	Env
1063	0.16672495007515	0.658263742923737	0.0640350356698036	0.349508374929428	0.110890798270702	0.64024806022644	0.0328003354370594	0.0451080091297626	0.226029112935066	-0.0935396999120712	0.0770465359091759	0.443332463502884	0.0339084006845951	-0.844762802124023	0.115174062550068	-0.212079167366028	1	2007	1	6603	1.98798955231905	-0.175301339477301	Env
1064	0.121634662151337	0.2795430123806	-0.0354872606694698	0.470220237970352	0.199431329965591	0.264674186706543	0.190299570560455	-0.115662127733231	0.255441457033157	0.157125443220139	0.431038379669189	0.497914463281631	-0.860086023807526	0.549236238002777	0.499523013830185	0.0957444682717323	1	2007	1	11219	1.88296497985721	1.11762607097626	Env
1065	0.211404830217361	0.395911604166031	0.813251435756683	0.551776111125946	0.0505944304168224	0.364229917526245	0.448410779237747	0.121436588466167	0.376756221055984	0.216169416904449	-0.0208855550736189	-0.975714802742004	0.33444955945015	0.12377917021513	0.269793212413788	-0.0085952477529645	1	2007	1	9206	3.54134608712047	-0.268578415736556	Env
1066	-0.178270488977432	-0.0160720590502024	0.138994306325912	0.0781430304050446	0.17800110578537	0.672677397727966	-0.0727745667099953	0.352630794048309	0.0316863209009171	0.113831080496311	0.176593944430351	0.528324782848358	0.939691245555878	-0.5129154920578	0.00549648934975266	-0.108876846730709	1	2007	1	7552	1.18997007422149	1.13719097012654	Env
1067	-0.148158431053162	-0.646176218986511	0.066354051232338	0.36921951174736	0.230090230703354	0.970354318618774	0.2037083953619	0.283456027507782	0.10603941231966	0.088164433836937	-0.349857181310654	0.447668999433517	0.0515653528273106	0.0744103714823723	0.184362068772316	0.0808331817388535	1	2007	1	11802	1.60388491302729	0.408149611204863	Env
1068	0.268018901348114	0.363642156124115	0.0787996128201485	0.59229564666748	0.0954101383686066	0.357015907764435	0.252344906330109	-0.0671793222427368	-0.0362103022634983	0.549638748168945	0.445717453956604	0.568059384822845	0.443668246269226	-1.03181767463684	-0.203059837222099	-0.0754224136471748	1	2007	1	7040	2.37835397943854	0.222567573189735	Env
1069	0.187995046377182	0.602781534194946	0.422085613012314	0.438334435224533	0.000970858731307089	0.469340711832047	0.455137848854065	0.156920552253723	0.334663987159729	0.215561255812645	-0.306219696998596	-0.887199997901917	0.0359058380126953	0.132432952523232	0.00616071280092001	-0.00855697691440582	1	2007	1	9263	3.27523486653809	-1.01892019156367	Env
1070	0.161713302135468	0.225566357374191	0.0318275354802608	0.261057645082474	0.175177723169327	0.443068236112595	0.0450638607144356	0.228660359978676	0.366316944360733	0.183128327131271	-0.426913529634476	0.579427301883698	0.050958514213562	0.35919588804245	-0.0152054019272327	-0.152529031038284	1	2007	1	11532	1.96905126050115	0.547462772578001	Env
1071	-0.239432334899902	0.315223217010498	0.0706662088632584	0.229200124740601	0.209454074501991	1.23019766807556	0.132381722331047	0.188985377550125	0.0605721734464169	0.0601999051868916	-0.411126971244812	0.468008041381836	0.289922565221786	-0.274084717035294	0.482701301574707	-0.276869863271713	1	2007	1	9691	1.98057827353477	0.555420219898224	Env
1072	-0.033077634871006	-0.384422600269318	-0.127486020326614	-0.42900225520134	0.221397444605827	1.10311758518219	0.132397189736366	0.307020604610443	0.107703760266304	0.103394366800785	0.653609097003937	0.457391738891602	0.357574731111526	-0.115900911390781	0.088778592646122	-0.174296855926514	1	2007	1	7151	0.826745584607124	1.44145324826241	Mob
1073	0.133116021752357	0.110530667006969	-0.0433713123202324	0.35185906291008	0.632644176483154	-0.263008832931519	0.062024112790823	0.0957503989338875	-0.108991675078869	0.123700268566608	1.26791870594025	0.554255902767181	0.73114287853241	-0.0862770900130272	-0.222126200795174	-0.0458461157977581	1	2007	1	11046	1.0484067723155	2.24491419643164	Mob
1074	0.188331127166748	0.0852505415678024	0.0555377714335918	0.314702719449997	-0.0788443461060524	0.697658717632294	0.0266946870833635	0.122403763234615	0.146073564887047	0.191925302147865	-0.072043351829052	0.472121298313141	0.15718124806881	-0.177648052573204	0.287016302347183	-0.0669665709137917	1	2007	1	9776	1.68276727758348	0.666627444326878	Env
1075	0.00936016626656055	0.222333207726479	-0.0491910427808762	0.606444597244263	0.232905715703964	-0.00863827764987946	0.434947818517685	0.147703945636749	0.293150186538696	0.310571789741516	-0.22998771071434	0.477757185697556	0.14436736702919	0.251099318265915	0.409756720066071	-0.0511956438422203	1	2007	1	11471	2.14839246310294	1.05299288034439	Env
1076	0.16680309176445	-0.175208285450935	0.0398631542921066	0.218502372503281	0.0470822378993034	0.863334655761719	-0.000372488313587382	0.127928718924522	0.0730128139257431	0.16701428592205	0.149090647697449	0.550260424613953	-0.00993685703724623	0.278849989175797	0.204299435019493	0.0190135277807713	1	2007	1	11719	1.54697408500942	1.17256363946944	Env
1077	-0.274070650339127	-0.404380679130554	-0.0303791277110577	0.077365055680275	0.381644129753113	0.272036224603653	0.0557308606803417	-0.100087404251099	0.0500394552946091	0.100283488631248	1.44308745861053	0.530078053474426	0.483928829431534	-0.352718561887741	0.290200620889664	-0.221967950463295	1	2007	1	7936	-0.0937865972518921	2.39457640051842	Mob
1078	0.0612088777124882	0.122229211032391	0.090840183198452	0.203989043831825	0.197594314813614	1.10418879985809	0.156494170427322	0.291906476020813	0.078695572912693	0.300752013921738	-1.19052076339722	0.42686066031456	0.569327294826508	-0.206102699041367	-0.0847495347261429	0.00347315589897335	1	2007	1	7812	2.6113718196284	-0.485185042023659	Env
1079	0.1699438393116	0.212663397192955	0.0497452355921268	0.287368983030319	0.480091154575348	1.18094170093536	0.236990496516228	0.213785275816917	0.179602518677711	0.22094801068306	-0.689639270305634	-1.1867550611496	-0.386051684617996	0.522211134433746	0.497446864843369	0.151778355240822	1	2007	1	11308	3.38385896757245	-1.24278801679611	Env
1080	0.174072131514549	-0.104837410151958	0.289534538984299	0.316074132919312	0.299008369445801	1.63327705860138	0.00771950883790851	0.15165488421917	0.340893179178238	0.304455637931824	0.0200159791857004	-0.945191144943237	0.672720491886139	0.207601964473724	-0.361625492572784	0.0274883378297091	1	2007	1	8852	3.43934036931023	-0.406478201970458	Env
1081	0.265542298555374	0.185892716050148	-0.223101049661636	-0.003605333622545	0.147589519619942	1.22997939586639	0.203029692173004	0.340821206569672	-0.0875749364495277	0.217956930398941	0.459963977336884	-1.88616037368774	0.775409758090973	0.204205676913261	0.272149056196213	-0.0233724657446146	1	2007	1	9413	2.25315797375515	-0.174431905150414	Env
1082	-0.11811064183712	-0.236252054572105	0.149986147880554	0.394149869680405	0.307985961437225	1.24445724487305	0.104451552033424	0.348882704973221	0.104261353611946	0.218932136893272	-0.12923675775528	-1.59493839740753	1.43420851230621	-0.121100693941116	0.144194543361664	0.0127030396834016	1	2007	1	7542	2.53144731465727	-0.26687279343605	Env
1083	0.100764900445938	-0.00236670020967722	0.0606585405766964	0.483416646718979	0.0549992695450783	0.737472057342529	0.00617754179984331	0.257709294557571	0.139624774456024	-0.219657495617867	-0.0400897338986397	0.491770386695862	0.432952225208282	-0.00198914250358939	-0.570366203784943	0.0574469417333603	1	2007	1	8919	1.67624577134848	0.312277531716973	Env
1084	0.224834859371185	0.184501871466637	-0.0794403254985809	0.498480588197708	0.599411308765411	-0.756710410118103	0.352546840906143	0.146757453680038	0.200193330645561	0.0434122607111931	-0.410156518220901	-0.979973554611206	0.781177818775177	0.772467434406281	0.392380475997925	0.034491091966629	1	2007	1	11069	1.44847887009382	0.555895656347275	Env
1085	-0.0122883897274733	0.231055796146393	-0.057668823748827	0.244067505002022	0.5953488945961	0.811903715133667	0.30492290854454	0.0857556089758873	0.0124437492340803	0.13232833147049	0.11091473698616	-1.33611965179443	-0.11068008095026	0.485237598419189	0.42051437497139	-0.00130173470824957	1	2007	1	11027	2.34656756091863	-0.430133022367954	Env
1086	-0.157744079828262	0.134031519293785	0.023767551407218	0.000908384972717613	0.693718075752258	0.232001975178719	0.0709044113755226	0.316149055957794	-0.0818408355116844	0.178998440504074	0.859089076519012	0.507093548774719	0.371221244335175	0.0633004903793335	0.232393324375153	-0.158373609185219	1	2007	1	8676	1.25252088991692	2.03309768438339	Mob
1087	0.260264664888382	0.364122241735458	0.0251500532031059	0.361665427684784	0.0521123446524143	0.85608321428299	0.119000881910324	0.0785241350531578	0.163883209228516	0.381555050611496	0.551432073116302	0.446257472038269	0.0432223565876484	0.302096039056778	-0.0550110712647438	0.000688873813487589	1	2007	1	11830	2.66305009706412	1.28799686953425	Env
1088	0.091479979455471	0.699937045574188	-0.160835653543472	0.533169806003571	-0.254691064357758	-0.567148327827454	0.125965267419815	-0.0218882765620947	0.0697650462388992	0.15837736427784	1.73696434497833	0.611809074878693	0.53609973192215	-0.277014553546906	0.197208672761917	-0.103782162070274	1	2007	1	9141	0.570349024608731	2.80506727099419	Mob
1089	0.361598581075668	0.162331387400627	0.221863299608231	0.251764088869095	0.12054393440485	0.775750517845154	0.385594427585602	0.136012300848961	0.163172721862793	0.149637207388878	-0.370648711919785	-1.143275141716	0.445492029190063	-0.0411024428904057	0.262808710336685	0.0222033727914095	1	2007	1	9367	2.75047183968127	-0.846725556999445	Env
1090	-0.00634451443329453	-0.0755838081240654	0.0607542097568512	0.174889296293259	0.013243961147964	0.897250652313232	0.131242647767067	0.522516548633575	-0.0864614248275757	0.037372499704361	-0.205657124519348	0.512993693351746	-0.0990776047110558	-0.539872825145721	0.213186770677567	0.0838409513235092	1	2007	1	7626	1.75272101955488	-0.118427090346813	Env
1091	0.0442880019545555	0.198479369282722	-0.0184695422649384	0.457965761423111	0.153058841824532	-0.410788238048553	0.379485070705414	0.0897173061966896	0.0360492207109928	0.193458735942841	1.08638513088226	0.519751846790314	0.205504983663559	-0.209179311990738	0.2523373067379	-0.0679636895656586	1	2007	1	11044	1.05528083816171	1.8547999560833	Mob
1092	0.158595725893974	-0.00647425372153521	0.0828357562422752	0.60364043712616	0.111805029213428	1.12458395957947	0.18220953643322	0.0327365510165691	0.105380691587925	0.00931258033961058	-0.033430453389883	-1.20941436290741	0.571309566497803	-0.468968570232391	0.344568490982056	0.103992454707623	1	2007	1	11677	2.50861846841872	-0.795935329049826	Env
1093	0.0783752948045731	0.338149964809418	-0.0685029998421669	0.358377903699875	0.0429724976420403	0.675800085067749	0.081807367503643	-0.115053616464138	0.000649863970465958	-0.0792192965745926	0.64544266462326	0.466119140386581	0.34747439622879	-0.632019460201263	0.504162132740021	-0.197925388813019	1	2007	1	6610	1.11543167580385	1.33117887377739	Mob
1094	0.0172512568533421	0.126002430915833	0.0561874955892563	0.43186554312706	-0.0212269257754087	0.557035207748413	0.302795857191086	0.249070063233376	0.249304577708244	0.20440898835659	-0.294943600893021	0.467258900403976	0.251619189977646	-0.558056771755219	0.24255608022213	-0.0924700200557709	1	2007	1	7782	2.08022447489202	0.108433797955513	Env
1095	0.126218006014824	1.21437811851501	0.623421967029572	0.78469181060791	0.0714176297187805	-1.04071116447449	0.213505923748016	0.223457098007202	0.629794061183929	0.111314676702023	-0.8138587474823	-1.21668815612793	0.887303590774536	-0.219228759407997	0.315408170223236	0.0367920808494091	1	2007	1	9173	2.99428020790219	-1.04706390202045	Env
1096	0.159327015280724	0.602527618408203	0.00235244981013238	0.465567171573639	0.0740005746483803	0.935950696468353	0.106293357908726	0.0380806177854538	0.0940516516566277	0.0605414621531963	0.23153880238533	0.519710838794708	0.0820355415344238	-0.49476084113121	0.368504911661148	-0.166956886649132	1	2007	1	6681	2.3717357290443	0.7070292532444	Env
1097	0.306327998638153	0.260945409536362	0.0527761317789555	0.276095002889633	0.0585968904197216	0.966850161552429	0.211079925298691	0.459565252065659	-0.112039111554623	0.73398232460022	-0.494971364736557	0.473628342151642	-0.09251419454813	-0.827478110790253	0.365581691265106	0.00948916375637054	1	2007	1	7093	3.22366914898157	-0.575753636658192	Env
1098	0.112271077930927	0.0533642694354057	0.0559380985796452	0.257537215948105	0.135991498827934	0.908804178237915	0.186133340001106	0.201350212097168	-0.136341258883476	0.0824254229664803	-0.237984955310822	0.444058924913406	-0.897535383701324	-0.045171033591032	0.481795012950897	0.121738433837891	1	2007	1	11811	1.9792124889791	-0.254837434738874	Env
1099	0.25860184431076	-0.366340667009354	0.00997020397335291	0.0156660322099924	0.536206483840942	0.932151556015015	0.172129914164543	0.00487651955336332	0.247647076845169	-0.000752036634366959	0.12629272043705	0.458780020475388	-0.430607676506042	0.77708625793457	-0.110688827931881	0.162883937358856	1	2007	1	11480	1.97304086462827	0.820862494409084	Env
1100	-0.0294528994709253	0.0754010751843452	0.111184805631638	-0.343796193599701	0.0762974992394447	0.92935311794281	0.20747472345829	0.741165041923523	0.0496617667376995	0.25675368309021	-0.0887134447693825	0.54029381275177	0.1187804043293	0.0626948475837708	-0.238198593258858	-0.0283758528530598	1	2007	1	9246	2.04566676728427	0.3948570266366	Env
1101	0.0911078900098801	-0.0882569029927254	0.0474902018904686	0.311103165149689	0.203825429081917	1.01577186584473	0.297832876443863	0.24011318385601	0.204822078347206	0.120187096297741	-0.949927508831024	0.442554265260696	0.151687204837799	-0.106165744364262	0.063230998814106	0.018837608397007	1	2007	1	6613	2.46283449232578	-0.398620784282684	Env
1102	0.255243986845016	-0.118271321058273	-0.00941372662782669	0.15770922601223	0.0495652221143246	0.633519411087036	0.763428688049316	0.157254457473755	0.153584852814674	0.303497970104218	-0.311644494533539	-1.12058997154236	0.865505397319794	-0.00590333854779601	0.248362675309181	0.0434901416301727	1	2007	1	9097	2.38960890844464	-0.324269731994718	Env
1103	0.0621131621301174	0.261037170886993	0.082671046257019	0.300654828548431	0.642798066139221	0.781249165534973	0.303554683923721	-0.0304062534123659	-0.1246028393507	0.20187820494175	-1.30922842025757	0.445538640022278	0.136862948536873	0.570439994335175	0.570608377456665	0.136704966425896	1	2007	1	11174	2.61765220202506	0.414221540093422	Env
1104	-0.0126465428620577	0.168810874223709	0.0785729885101318	0.257408916950226	0.0945945084095001	1.03999698162079	0.135229259729385	0.208781436085701	0.208635523915291	0.324773967266083	0.366322427988052	0.528334558010101	0.517002403736115	-0.184129640460014	-0.0927563235163689	-0.0971138924360275	1	2007	1	7806	2.40704402141273	1.13477342575788	Env
1105	-0.28266242146492	-0.326454192399979	0.0656762942671776	0.0913635194301605	0.282797634601593	0.468917816877365	-0.0251147374510765	0.141724362969398	0.0363189578056335	0.0867376700043678	0.295829296112061	0.572265863418579	0.978967130184174	-0.664007902145386	0.112431429326534	-0.184256136417389	1	2007	1	7654	0.355048768222332	1.29548581689596	Mob
1106	0.215194672346115	0.185551762580872	-0.175988778471947	0.313681453466415	0.264474868774414	0.821231305599213	0.293350875377655	0.0158281866461039	0.127944216132164	0.0174786001443863	-0.305171936750412	0.343127220869064	0.0913524255156517	-0.940536141395569	0.55896270275116	-0.0858081951737404	1	2007	1	6451	1.99293896742165	-0.252265729010105	Env
1107	0.0418098345398903	0.00729043502360582	0.0165991503745317	0.146277487277985	-0.0778345093131065	0.778800249099731	0.277956694364548	-0.104413904249668	-0.0684511139988899	-0.364346742630005	1.1778039932251	0.537987530231476	-0.0482419915497303	0.143423229455948	0.177312180399895	-0.154162436723709	1	2007	1	9543	0.499525143764913	1.98828494176269	Mob
1108	-0.0116477757692337	0.208149120211601	-0.0144564779475331	0.162068694829941	0.0819132775068283	0.168633624911308	0.516046822071075	-0.0799026489257812	0.277057021856308	0.112259790301323	1.24671065807343	-1.50524199008942	0.395039826631546	-0.225928068161011	0.730478465557098	-0.0633150041103363	1	2007	1	9288	1.3568064449355	0.641058892011642	Env
1109	0.0451479405164719	0.387892335653305	0.0569970495998859	0.155759513378143	-0.0447792336344719	0.98221230506897	0.137907207012177	-0.0519848503172398	0.17064867913723	0.0013747070915997	0.00348068121820688	0.408574610948563	-0.553162693977356	0.243117436766624	0.172636285424232	0.0668606460094452	1	2007	1	11723	1.90803629951552	0.27464632038027	Env
1110	0.0885108560323715	0.200104504823685	-0.0129085006192327	0.379870414733887	0.206124767661095	-0.0940277874469757	0.179951474070549	0.258790642023087	0.247800841927528	0.134271115064621	-0.942838788032532	0.409805595874786	-0.47529798746109	-0.138633608818054	0.399956792593002	-0.064253494143486	1	2007	1	9181	1.52423483412713	-0.747007995843887	Env
1111	0.207104474306107	0.0619176924228668	0.242330327630043	-0.183044761419296	0.243377074599266	0.527040898799896	-0.152111545205116	-0.025863403454423	-0.14031682908535	0.180279389023781	1.34490787982941	0.53431636095047	0.119649231433868	0.0464274063706398	-0.323606669902802	0.0584926381707191	1	2007	1	8782	1.01920595578849	1.72169420868158	Mob
1112	-0.0362703427672386	0.546185195446014	0.07957374304533	0.288853794336319	-0.0829069390892982	0.847646176815033	0.0769104659557343	0.415240615606308	0.0485629476606846	-0.242629677057266	0.0432814843952656	0.406785428524017	0.261987894773483	-0.834521651268005	0.299167275428772	-0.110159270465374	1	2007	1	6947	1.83100670948625	0.176700431853533	Env
1113	0.0590333752334118	0.0363855883479118	0.0530782379209995	0.943807184696198	-0.0854758843779564	0.560305774211884	0.188081651926041	0.0396633706986904	0.00333778653293848	-0.261599332094193	0.19281317293644	0.448250025510788	-0.0391208231449127	-0.338974803686142	0.442019671201706	0.19273929297924	1	2007	1	9635	1.72935704607517	0.704987242817879	Env
1114	-0.0249007623642683	0.110343217849731	0.180270433425903	0.245291575789452	0.158587485551834	0.960218846797943	-0.0458609350025654	-0.120126590132713	-0.0233689770102501	0.299068093299866	0.954980969429016	0.49125537276268	-0.138133898377419	-0.328976273536682	0.131265416741371	-0.116484567523003	1	2007	1	7858	1.62303782068193	1.11039158701897	Env
1115	-0.0830667838454247	0.0696878284215927	0.0598795600235462	0.146619126200676	0.317739903926849	-0.263782680034637	0.0611228533089161	0.306209176778793	0.140949681401253	0.16676989197731	0.556570291519165	0.545845627784729	0.755697250366211	-0.307092636823654	-0.239169582724571	-0.138358607888222	1	2007	1	8103	0.783769950270653	1.31185095012188	Mob
1116	0.105336204171181	-0.0079355426132679	-0.0226082038134336	0.308739900588989	0.121870890259743	0.496193379163742	0.452758848667145	0.0404800400137901	0.0766540318727493	0.0695659518241882	-0.153769284486771	0.598228335380554	0.383305251598358	-0.405689299106598	0.505220234394073	0.347712069749832	1	2007	1	9415	1.98876756988466	0.927295237779617	Env
1117	0.182585209608078	0.165026441216469	0.126199305057526	0.573088526725769	0.0328190512955189	1.32372212409973	0.32214629650116	0.165299624204636	0.296928316354752	0.210385978221893	-0.477808564901352	-0.936941266059875	0.464427351951599	-0.709790825843811	0.313260465860367	0.101812794804573	1	2007	1	6375	3.50001366809011	-1.34685283899307	Env
1118	0.118738315999508	0.517540454864502	0.119881868362427	0.526812016963959	0.163119807839394	0.185345306992531	0.297836750745773	0.341473281383514	0.429919242858887	0.440732330083847	0.22570975124836	-0.975044250488281	0.400912076234818	-0.106240920722485	-0.287059277296066	-0.0639700144529343	1	2007	1	7677	3.07742936164141	-0.741722621023655	Env
1119	0.137764275074005	0.283674865961075	0.186542019248009	0.469947755336761	0.333066701889038	1.5080600976944	0.146963730454445	0.138183549046516	-0.160723179578781	0.133220598101616	-0.0875041708350182	-1.4621160030365	0.713700354099274	-0.174053251743317	0.233698934316635	-0.0769523158669472	1	2007	1	7569	3.09974809736013	-0.776274137198925	Env
1120	-0.151436328887939	0.335961073637009	0.130895376205444	-0.0277641154825687	0.26351124048233	0.895014882087708	-0.0737143307924271	0.0503540448844433	-0.148531198501587	0.134431421756744	-0.0743774250149727	0.491751790046692	0.687355220317841	-0.0689525827765465	-0.324828237295151	0.241467580199242	1	2007	1	8866	1.6501896455884	0.710948765277863	Env
1121	0.123831957578659	0.321046650409698	0.021966852247715	0.133192911744118	-0.408572554588318	0.368291914463043	0.060909666121006	0.309256285429001	-0.069860115647316	0.252321720123291	1.05215084552765	0.442898511886597	1.10714721679688	-1.06521940231323	-0.0273071303963661	-0.156486794352531	1	2007	1	7045	0.955898493528366	1.50967004150152	Mob
1122	0.250500380992889	0.24753212928772	0.0143888266757131	0.531717658042908	0.75085061788559	0.142890810966492	0.247108310461044	0.375837534666061	0.176045954227448	0.234726399183273	-1.11084616184235	-1.45947968959808	-0.239217534661293	0.523863852024078	0.483555138111115	0.121662169694901	1	2007	1	11170	3.09326079208404	-1.80212439596653	Env
1123	0.0586132779717445	0.2385333776474	-0.037491612136364	0.488296389579773	0.501918613910675	0.677407085895538	0.129424154758453	0.133374035358429	0.246879398822784	0.123436242341995	-0.0479242950677872	0.467738747596741	-0.731602489948273	0.358567655086517	0.881220877170563	0.103420630097389	1	2007	1	11176	2.66381159424782	0.928000494837761	Env
1124	0.212341010570526	0.197293892502785	0.113334521651268	0.200114965438843	0.19503878057003	0.76351261138916	0.185198470950127	-0.0116605209186673	-0.171760737895966	0.277681201696396	-0.422077536582947	0.441820412874222	-0.0388844162225723	-0.327445179224014	0.0532202124595642	-0.0785601511597633	1	2007	1	7863	1.88253404479474	-0.293366506695747	Env
1125	0.0823276862502098	0.211120247840881	0.0847657769918442	0.444373607635498	0.11378800868988	-0.22694231569767	0.00655074557289481	0.245662465691566	0.106852918863297	0.358988523483276	-0.0574366189539433	0.441052198410034	-0.882719695568085	-0.00130386895034462	1.21646344661713	-0.0439259149134159	1	2007	1	11522	1.38356175040826	0.716055461554788	Env
1126	0.120033867657185	0.16560161113739	0.100433170795441	0.358787029981613	0.593350827693939	0.539964079856873	0.290458619594574	0.150887444615364	0.406640887260437	0.257611989974976	0.695803761482239	0.549966871738434	0.319011986255646	0.517949759960175	0.0264612287282944	0.0761623606085777	1	2007	1	11319	3.05993188917637	2.10919360816479	Env
1127	0.081032507121563	0.127514719963074	0.664836347103119	0.432522237300873	-0.0583691038191319	0.644733726978302	0.272661983966827	0.138757392764091	0.157588392496109	-0.0989800021052361	0.969495415687561	0.418892472982407	0.139031603932381	-1.10581541061401	0.239546447992325	-0.120555803179741	1	2007	1	6389	2.24174239858985	0.661150529980659	Env
[truncated: 2,553 more rows]
