# Supplementary material for: Human movement and environmental barriers shape the emergence of dengue
Source: Nat Commun. 2024 May 28;15:4205. doi: 10.1038/s41467-024-48465-0 (PMC11133396; doi:10.1038/s41467-024-48465-0)
Supplement: Supplementary file 7 — Source data [file 41467_2024_48465_MOESM7_ESM.zip › SD_Fig_4A.csv]

	NAME	GAUL_CODE	Source_type
5	Sao Jose Do Jacuipe	6890	Other
6	Jaciara	7793	Other
28	Cachoeira Paulista	11076	Other
176	Afonso Claudio	7132	Other
216	Tremedal	6922	Other
226	Vera Mendes	9892	Other
237	Alianca	9496	Other
258	Neropolis	7361	Other
264	Fortuna De Minas	8164	Other
272	Jacarezinho	9257	Other
288	Malhada	6773	Other
289	Pires Ferreira	7089	Other
298	Arcos	7916	Other
345	Clementina	11113	Other
362	Tabapua	11567	Other
370	Pompeu	8478	Other
374	Maxaranguape	10066	Other
386	Sao Goncalo Do Amarante	10114	Other
404	Governador Newton Bello	7531	Other
428	Olivedos	8997	Other
435	Guia Lopes Da Laguna	7703	Other
447	Pedro Gomes	7726	Other
451	Cicero Dantas	6626	Other
457	Buique	9518	Other
468	Cassilandia	7689	Other
485	Ouro Velho	8998	Other
500	Jucas	7046	Other
526	Ibotirama	6689	Other
542	Moji-mirim	11326	Other
569	Sao Jose Dos Quatro Marcos	7855	Other
579	Santo Antonio De Posse	11517	Other
625	Agricolandia	9675	Other
645	Terra Nova	9659	Other
646	Catuti	8040	Other
669	Itagi	6710	Other
708	Flores De Goias	7295	Other
735	Bom Jesus	9703	Other
748	Trairao	8858	Other
750	Santo Antonio Do Monte	8573	Other
752	Pedro Avelino	10088	Other
770	Nova Marilandia	7814	Other
773	Joanesia	8280	Other
784	Artur Nogueira	11022	Other
786	Tobias Barreto	11697	Other
797	Santo Antonio Dos Lopes	7620	Other
820	Itaja	10038	Other
840	Governador Valadares	8185	Other
853	Ipaporanga	7025	Other
855	Ribeira Do Amparo	6855	Other
869	Antonio Dias	7903	Other
882	Sao Geraldo Do Araguaia	8844	Other
892	Bambui	7926	Other
910	Alto Boa Vista	7749	Other
914	Diamantino	7781	Other
916	Tesouro	7864	Other
923	Ituiutaba	8257	Other
943	Bonfim Do Piaui	9705	Other
963	Piuma	7187	Other
974	Marcionilio Souza	6780	Other
999	Guaribas	9764	Other
1012	Caracol	9724	Other
1039	Quirinopolis	7398	Other
1059	Rochedo	7733	Other
1067	Poco Das Trincheiras	6431	Other
1186	Telha	11696	Other
1192	Baixio	6967	Other
1199	Sao Joao Da Fronteira	9861	Other
1208	Buriti Dos Montes	9710	Other
1211	Serra	7200	Other
1236	Porto Esperidiao	7835	Other
1244	Osvaldo Cruz	11370	Other
1248	Uruara	8862	Other
1253	Humberto De Campos	7536	Other
1259	Limeira Do Oeste	8312	Other
1306	Caninde De Sao Francisco	11635	Other
1348	Santana Do Matos	10107	Other
1420	Flexeiras	6385	Other
1470	Capim	8918	Other
1545	Ipueira	10037	Other
1549	Brasilia De Minas	7964	Other
1550	Itaguatins	11761	Other
1561	Peruibe	11404	Other
1604	Acarape	6948	Other
1611	Jaguaruana	7041	Other
1725	Parisi	11388	Other
1736	Mirinzal	7570	Other
1749	Jauru	7795	Other
1752	Corinto	8081	Other
1757	Oeiras	9813	Other
1763	Julio Mesquita	11272	Other
1778	Pariconha	6422	Other
1897	Guaraci	11184	Other
1932	Flores Do Piaui	9753	Other
1936	Palmeiras	6818	Other
2120	Grossos	10033	Other
2121	Alcantaras	6952	Other
2161	Craibas	6379	Other
2164	Santo Antonio Da Platina	9424	Other
2192	Capitao De Campos	9722	Other
2207	Porto Estrela	7836	Other
2215	Araguacu	11710	Other
2236	Sao Sebastiao Do Tocantins	11825	Other
2239	Floriano	9755	Other
2243	Brejo	7487	Other
2251	Ruropolis	8826	Other
2264	Redencao	8823	Other
2272	Ouricuri	9603	Other
2276	Porto Velho	10655	Other
2278	Vicosa	10150	Other
2279	Rio Branco	6348	Other
2283	Pontes Gestal	11431	Other
2286	Central De Minas	8043	Other
2287	Itambe	9248	Other
2301	Alto Araguaia	7748	Other
2309	Olinda	9600	Other
2313	Regente Feijo	11456	Other
2321	Itaete	6709	Other
2324	Bernardino Batista	8895	Other
2329	Iguaraci	9564	Other
2331	Ipigua	11223	Other
2333	Pradopolis	11439	Other
2338	Cacimba De Dentro	8910	Other
2352	Reriutaba	7100	Other
2353	Dolcinopolis	11137	Other
2357	Alvorada Do Sul	9098	Other
2362	Senador Eloi De Souza	10126	Other
2369	Catarina	6988	Other
2381	Fronteira	8172	Other
2412	Cuitegi	8935	Other
2440	Itaperuna	9927	Other
2441	Nova Europa	11352	Other
2449	Piracanjuba	7387	Other
2464	Sao Miguel Do Iguacu	9443	Other
2470	Carapebus	9911	Other
2477	Regeneracao	9840	Other
2509	Saire	9625	Other
2527	Mansidao	6776	Other
2564	Alto Alegre	10671	Other
2677	Novo Airao	6515	Other
2775	Sao Francisco Do Piaui	9857	Other
2835	Olivenca	6417	Other
2880	Alto Alegre	10991	Other
2915	Bom Jardim	9512	Other
2923	Matozinhos	8346	Other
2931	Passa E Fica	10082	Other
2973	Augustinopolis	11716	Other
2974	Itabaiana	11651	Other
2976	Virgem Da Lapa	8717	Other
3029	Pedra Preta	10087	Other
3044	Sao Joao Da Canabrava	9860	Other
3061	Pederneiras	11394	Other
3079	Medianeira	9309	Other
3105	Augusto De Lima	7923	Other
3107	Parnamirim	9608	Other
3118	Parambu	7081	Other
3120	Ubirata	9476	Other
3169	Nossa Senhora Do Socorro	11671	Other
3180	Fagundes	8945	Other
3183	Joao Ramalho	11270	Other
3198	Capinopolis	8008	Other
3215	Orobo	9601	Other
3216	Colorado Do Oeste	10633	Other
3219	Novo Sao Joaquim	7823	Other
3226	Capanema	8757	Other
3230	Malta	8975	Other
3235	Urucui	9888	Other
3236	Nova Guataporanga	11354	Other
3262	Santa Rita	9036	Other
3263	Gurjao	8950	Other
3315	Sao Joaquim Da Barra	11533	Other
3320	Uba	8691	Other
3321	Barreiras	6571	Other
3323	Santana De Mangueira	9038	Other
3327	Porciuncula	9951	Other
3330	Sao Domingos De Pombal	9044	Other
3346	Brejo Da Madre De Deus	9516	Other
3347	Breu Branco	8750	Other
3355	Correntina	6641	Other
3411	Corumbiara	10634	Other
3417	Espinosa	8143	Other
3425	Simao Dias	11694	Other
3442	Divinopolis Do Tocantins	11746	Other
3443	Contendas Do Sincora	6636	Other
3457	Cerro Cora	10015	Other
3491	Miraselva	9312	Other
3495	Conselheiro Pena	8074	Other
3501	Campo Formoso	6604	Other
3502	Santa Cruz Do Capibaribe	9632	Other
3507	Martinopolis	11309	Other
3509	Claudia	7773	Other
3522	Ipojuca	9567	Other
3538	Taboleiro Grande	10135	Other
3543	Marizopolis	8980	Other
3548	Porteiras	7091	Other
3551	Caxingo	9728	Other
3552	Parnamirim	10081	Other
3555	Redencao	7099	Other
3558	Goiatuba	7304	Other
3572	Castelo Do Piaui	9727	Other
3580	Mercedes	9310	Other
3585	Viana	7204	Other
3592	Tenorio	9082	Other
3603	Guidoval	8197	Other
3616	Ponto Novo	6839	Other
3633	Ruy Barbosa	10104	Other
3635	Uruoca	7127	Other
3647	Joao Alfredo	9580	Other
3673	Iapu	8202	Other
3714	Mirassolandia	11322	Other
3717	Juvenilia	8292	Other
3771	Itacaja	11760	Other
3779	Gloria	6669	Other
3799	Comendador Levy Gasparian	9915	Other
3821	Rio Quente	7401	Other
3830	Barrinha	11042	Other
3834	Buritis	10624	Other
3839	Tacuru	7740	Other
3848	Pedro Afonso	11795	Other
3865	Januario Cicco	10043	Other
3872	Santa Terezinha Do Tocantins	11820	Other
3873	Caldas Brandao	8915	Other
3912	Denise	7780	Other
3914	Santa Rita Do Tocantins	11817	Other
3918	Rio Pomba	8519	Other
3942	Francisco Sa	8167	Other
3946	Dona Ines	8941	Other
3961	Itiuba	6731	Other
3992	Sao Luis	7636	Other
4021	Itabirinha De Mantena	8232	Other
4045	Limoeiro De Anadia	6399	Other
4092	Pavao	8437	Other
4093	Duere	11748	Other
4099	Novo Acordo	11785	Other
4117	Fartura Do Piaui	9752	Other
4121	Crisopolis	6644	Other
4143	Santa Rita Do Passa Quatro	11509	Other
4160	Iguaracu	9233	Other
4171	Alto Do Rodrigues	9992	Other
4174	Frutal	8175	Other
4192	Mesquita	8352	Other
4208	Ibicarai	6678	Other
4215	Quata	11449	Other
4219	Bom Sucesso	9131	Other
4273	Dom Basilio	6650	Other
4286	Presidente Janio Quadros	6844	Other
4297	Pedreira	11398	Other
4304	Altos	9680	Other
4318	Pauliceia	11390	Other
4353	Sao Miguel Da Baixa Grande	9872	Other
4361	Palmeira Dos Indios	6420	Other
4379	Aguas De Sao Pedro	10985	Other
4382	Petrolina	9615	Other
4393	Sao Gabriel Do Oeste	7735	Other
4395	Nova Brasilandia D'oeste	10647	Other
4409	Joviania	7336	Other
4411	Monte Azul	8365	Other
4447	Sossego	9075	Other
4478	Ipanema	8226	Other
4482	Alegre	7135	Other
4493	Seringueiras	10664	Other
4528	Matriz De Camaragibe	6408	Other
4561	Riacho De Santo Antonio	9026	Other
4562	Dourados	7699	Other
4568	Sobrado	9072	Other
4587	Milagres Do Maranhao	7567	Other
4613	Magda	11299	Other
4616	Pindobacu	6830	Other
4620	Amorinopolis	7223	Other
4641	Jaguariuna	11261	Other
4645	Curral Novo Do Piaui	9742	Other
4655	Cafelandia	11078	Other
4663	Monte Do Carmo	11777	Other
4672	Santa Maria Da Vitoria	6872	Other
4673	Aquidauana	7676	Other
4690	Escada	9546	Other
4698	Itaguai	9924	Other
4699	Camocim	6978	Other
4716	Porto Grande	6466	Other
4730	Novo Alegre	11786	Other
4736	Engenheiro Coelho	11150	Other
4765	Arceburgo	7915	Other
4799	Candido Sales	6611	Other
4807	Parana	10077	Other
4870	Marechal Candido Rondon	9293	Other
4877	Severiano Melo	10133	Other
4892	Gloria De Dourados	7702	Other
4904	Itacoatiara	6500	Other
4911	Pedrinopolis	8446	Other
4941	Acarau	6949	Other
4951	Caroebe	10677	Other
4954	Carmo	9913	Other
4965	Resende	9956	Other
4978	Agrestina	9492	Other
5008	General Carneiro	7786	Other
5031	Taquaral De Goias	7433	Other
5042	Ituverava	11255	Other
5048	Paulista	9002	Other
5059	Itaquirai	7707	Other
5068	Cabedelo	8907	Other
5084	Nova Crixas	7365	Other
5093	Sao Miguel Dos Campos	6445	Other
5121	Lagoa De Dentro	8968	Other
5126	Filadelfia	11752	Other
5141	Lajeado Novo	7555	Other
5155	Rancharia	11454	Other
5184	Capela	6372	Other
5190	Toritama	9661	Other
5191	Botupora	6584	Other
5198	Ibimirim	9561	Other
5228	Senador Canedo	7428	Other
5242	Dois Irmaos Do Tocantins	11747	Other
5259	Cariri Do Tocantins	11730	Other
5267	Quixelo	7096	Other
5293	Oiapoque	6464	Other
5298	Florida	9207	Other
5306	Miguel Alves	9799	Other
5313	Curimata	9740	Other
5322	Lourdes	11288	Other
5337	Alfredo Chaves	7136	Other
5357	Sao Goncalo Do Gurgueia	9858	Other
5364	Itumbiara	7329	Other
5368	Ruy Barbosa	6863	Other
5369	Moema	8360	Other
5379	Santa Helena De Goias	7408	Other
5401	Porto Dos Gauchos	7834	Other
5402	Potiragua	6841	Other
5403	Novo Horizonte Do Sul	7723	Other
5405	Sao Felix Do Araguaia	7851	Other
5426	Cedro	6991	Other
5453	Riachuelo	10101	Other
5461	Sao Domingos Do Azeitao	7624	Other
5468	Natividade	11781	Other
5478	Sao Miguel	10119	Other
5494	Boqueirao	8901	Other
5500	Epitaciolandia	6339	Other
5540	Pendencias	10090	Other
5541	Nova Serrana	8395	Other
5553	Terra Roxa	9466	Other
5556	Jardim De Angicos	10045	Other
5605	Pastos Bons	7585	Other
5612	Parecis	10652	Other
5634	Francisco Macedo	9758	Other
5642	Oriximina	8806	Other
5644	Tres Marias	8685	Other
5657	Carinhanha	6618	Other
5672	Cajueiro	6367	Other
5682	Condado	9539	Other
5710	Oliveira Dos Brejinhos	6814	Other
5711	Sao Luiz Do Norte	7423	Other
5718	Ribeirao Dos Indios	11465	Other
5740	Juarina	11765	Other
5744	Tefe	6529	Other
5758	Cairu	6598	Other
5769	Guadalupe	9763	Other
5784	Lagoa Real	6754	Other
5800	Boa Viagem	6976	Other
5833	Luzilandia	9792	Other
5835	Dionisio	8113	Other
5855	Itapui	11243	Other
5877	Piranhas	7388	Other
5921	Poco De Jose De Moura	9016	Other
5924	Cachoeira De Pajeu	7977	Other
5928	Barra Do Mendes	6569	Other
5935	Colorado	9169	Other
5976	Alto Alegre Do Maranhao	7457	Other
5977	Logradouro	8972	Other
5978	Itapagipe	8248	Other
5979	Chapada Da Natividade	11735	Other
5984	Sao Joao Nepomuceno	8608	Other
6054	Nova Granada	11353	Other
6075	General Sampaio	7008	Other
6100	Araguaiana	7754	Other
6115	Cachoeira Dourada	7978	Other
6127	Umburatiba	8696	Other
6149	Brejolandia	6586	Other
6155	Jequitai	8275	Other
6183	Timbiras	7653	Other
6198	Valente	6935	Other
6247	Piracicaba	11414	Other
6253	Acucena	7875	Other
6255	Bonfim	10674	Other
6265	Pirpirituba	9012	Other
6296	Santa Teresinha	9037	Other
6299	Bom Jardim De Goias	7241	Other
6301	Teotonio Vilela	6452	Other
6311	Sao Francisco Do Para	8843	Other
6314	Rodeiro	8524	Other
6316	Amambai	7670	Other
6319	Montes Claros De Goias	7351	Other
6323	Curralinhos	9743	Other
6330	Carpina	9532	Other
6335	Goiana	9557	Other
6343	Sao Jose Da Coroa Grande	9642	Other
6366	Serrana	11556	Other
6390	Gurupi	11758	Other
6404	Gameleira	9554	Other
6412	Colonia Leopoldina	6376	Other
6460	Hugo Napoleao	9765	Other
6461	Chapadinha	7507	Other
6475	Cabo Frio	9906	Other
6502	Brejo Grande Do Araguaia	8749	Other
6511	Sao Francisco	8583	Other
6528	Santa Adelia	11492	Other
6552	Araruna	8879	Other
6559	Morro Cabeca No Tempo	9805	Other
6609	Umuarama	9477	Other
6630	Porto Rico Do Maranhao	7599	Other
6746	Tibau Do Sul	10141	Other
6803	Colonia Do Piaui	9734	Other
6804	Uniao Dos Palmares	6454	Other
6836	Wanderley	6944	Other
6857	Reginopolis	11457	Other
6859	Itapecerica	8249	Other
6860	Afranio	9491	Other
6888	Taquaritinga Do Norte	9657	Other
6889	Ibitinga	11205	Other
6890	Carnauba Dos Dantas	10012	Other
6891	Sousa	9076	Other
6905	Medeiros Neto	6784	Other
6919	Mulungu Do Morro	6795	Other
6928	Coronel Murta	8085	Other
6932	Tucurui	8860	Other
6965	Nova Roma	7368	Other
6979	Quixaba	9022	Other
6982	Parazinho	10079	Other
6992	Lagoa Da Canoa	6398	Other
6993	Porteirinha	8482	Other
7001	Pedra Branca	9003	Other
7005	Duque Bacelar	7517	Other
7102	Marcelandia	7803	Other
7108	Rincao	11470	Other
7127	Pato Bragado	9346	Other
7151	Andira	9102	Other
7205	Ceara-mirim	10014	Other
7251	Mendonca	11312	Other
7254	Boquim	11630	Other
7308	Belmonte	6574	Other
7310	Verdelandia	8710	Other
7328	Jardim De Piranhas	10046	Other
7391	Montalvania	8363	Other
7408	Vitoria Do Xingu	8865	Other
7425	Pires Do Rio	7390	Other
7428	Monte Alegre	8797	Other
7429	Cumaru	9542	Other
7450	Calumbi	9524	Other
7452	Ouro Branco	6418	Other
7476	Itaocara	9926	Other
7500	Guajeru	6672	Other
7539	Coronel Ezequiel	10016	Other
7564	Italva	9925	Other
7581	Varzea Nova	6938	Other
7588	Joao Costa	9777	Other
7591	Jau	11267	Other
7617	Confins	8068	Other
7622	Potengi	7092	Other
7636	Malacacheta	8321	Other
7643	Ourilandia Do Norte	8808	Other
7659	Governador Jorge Teixeira	10638	Other
7699	Brasnorte	7762	Other
7725	Miguelopolis	11315	Other
7731	Pirangi	11417	Other
7735	Iraucuba	7030	Other
7781	Itau	10039	Other
7787	Sao Braz Do Piaui	9854	Other
7795	Lagoa De Sao Francisco	9785	Other
7811	Monte Alegre De Sergipe	11664	Other
7824	Manaus	6509	Other
7825	Angical Do Piaui	9683	Other
7836	Alem Paraiba	7885	Other
7844	Salgadinho	9626	Other
7858	Sao Sebastiao Da Amoreira	9447	Other
7885	Darcinopolis	11744	Other
7929	Monte Santo Do Tocantins	11778	Other
7998	Milagres	6786	Other
8009	Quintana	11452	Other
8093	Aracoiaba	9500	Other
8160	Sud Menucci	11563	Other
8170	Miranda	7717	Other
8241	Araguana	11712	Other
8284	Ribeira Do Piaui	9842	Other
8285	Inhumas	7316	Other
8288	Jesuitas	9267	Other
8294	Planura	8474	Other
8344	Feira Nova	11644	Other
8347	Formoso	7297	Other
8408	Marica	9935	Other
8441	Moraujo	7064	Other
8460	Engenheiro Navarro	8137	Other
8461	Coxim	7695	Other
8498	Macuco	9932	Other
8514	Vitoria De Santo Antao	9672	Other
8517	Iracema	10678	Other
8539	Cabaceiras	8906	Other
8578	Cachoeira Dos Indios	8908	Other
8615	Magalhaes De Almeida	7559	Other
8697	Bom Jesus Do Tocantins	11724	Other
8720	Canarana	7769	Other
8732	Timbauba Dos Batistas	10142	Other
8733	Matureia	8985	Other
8754	Divinopolis De Goias	7287	Other
8804	Capistrano	6981	Other
8832	Taiacu	11572	Other
8841	Nova Soure	6809	Other
8846	Mamonas	8322	Other
8851	Barra Do Rocha	6570	Other
8882	Santarem	8836	Other
8883	Guajara-mirim	10639	Other
8903	Rio Formoso	9624	Other
8912	Corumbaiba	7277	Other
8914	Rondon Do Para	8825	Other
8919	Ielmo Marinho	10035	Other
8956	Riachao Das Neves	6852	Other
8962	Santa Rita	7617	Other
8968	Quixere	7098	Other
9013	Ceres	7269	Other
9068	Bocaiuva	7948	Other
9082	Zabele	9089	Other
9085	Cristopolis	6645	Other
9087	Itapira	11239	Other
9095	Valentim Gentil	11609	Other
9102	Capim Grosso	6615	Other
9110	Belo Jardim	9507	Other
9123	Tupi Paulista	11598	Other
9142	Nazare	11782	Other
9169	Santa Cruz Do Piaui	9845	Other
9183	Seabra	6897	Other
9218	Alegrete Do Piaui	9678	Other
9219	Terenos	7742	Other
9252	Sena Madureira	6351	Other
9276	Serrita	9648	Other
9286	Matoes Do Norte	7566	Other
9291	Cristinapolis	11640	Other
9297	Quixada	7095	Other
9353	Galinhos	10030	Other
9418	Joao Dias	10049	Other
9419	Bom Jesus	8898	Other
9451	Atalaia	9116	Other
9456	Piloezinhos	9011	Other
9487	Varzea Grande	9891	Other
9507	Wagner	6943	Other
9531	Venha-ver	10148	Other
9547	Carmo Do Rio Verde	7264	Other
9565	Guaicara	11177	Other
9579	Floresta Do Piaui	9754	Other
9607	Sidrolandia	7738	Other
9621	Patos	9001	Other
9634	Mae D'agua	8974	Other
9638	Patos Do Piaui	9824	Other
9644	Mandaguacu	9287	Other
9690	Reserva Do Cabacal	7840	Other
9692	Santa Rosa De Lima	11687	Other
9694	Itapaci	7324	Other
9748	Congo	8928	Other
9751	Sao Bento	9042	Other
9752	Pocao De Pedras	7597	Other
9759	Irapuru	11228	Other
9767	Emas	8943	Other
9781	Brauna	11066	Other
9791	Conceicao Do Tocantins	11740	Other
9801	Areia De Baraunas	8881	Other
9835	Muriae	8377	Other
9836	Sao Jorge Do Ivai	9436	Other
9842	Campo Azul	7992	Other
9854	Angulo	9103	Other
9889	Periquito	8454	Other
9894	Pains	8416	Other
9917	Piloes	9010	Other
9942	Colombia	11115	Other
9943	Simplicio Mendes	9881	Other
9945	Jardim Olinda	9265	Other
9949	Guarani	8193	Other
9952	Currais Novos	10019	Other
9953	Sonora	7739	Other
9960	Pindare Mirim	7593	Other
10004	Mar De Espanha	8327	Other
10016	Jacare Dos Homens	6391	Other
10017	Santana	6468	Other
10022	Jundia	6396	Other
10049	Urupa	10667	Other
10053	Angicos	9993	Other
10079	Brotas De Macaubas	6587	Other
10097	Feliz Natal	7783	Other
10102	Tavares	9080	Other
10128	Sao Cristovao	11690	Other
10146	Riacho Dos Cavalos	9027	Other
10149	Pimenta Bueno	10653	Other
10169	Rio Do Fogo	10102	Other
10170	Palotina	9340	Other
10183	Salinopolis	8827	Other
10187	Assis	11025	Other
10200	Rio Preto Da Eva	6520	Other
10204	Cedro	9536	Other
10226	Santa Cruz Cabralia	6868	Other
10237	Itatuba	8958	Other
10238	Charqueada	11111	Other
10240	Pacaja	8809	Other
10253	Pedra	9612	Other
10266	Antonio Martins	9994	Other
10267	Piloes	10091	Other
10279	Milton Brandao	9801	Other
10291	Planalto Da Serra	7828	Other
10295	Bom Sucesso	8899	Other
10305	Sao Jose Do Egito	9644	Other
10325	Poco Verde	11678	Other
10340	Barra Do Ouro	11721	Other
10345	Itaruma	7327	Other
10358	Abaete	7872	Other
10360	Bocaina	11055	Other
10372	Manari	9594	Other
10381	Conchal	11116	Other
10386	Fernando Falcao	7521	Other
10397	Angelica	7673	Other
10417	Barretos	11041	Other
10419	Curionopolis	8765	Other
10432	Comendador Gomes	8056	Other
10441	Maracaju	7716	Other
10448	Sirinhaem	9650	Other
10453	Cascavel	6987	Other
10454	Araripina	9501	Other
10465	Buriti Dos Lopes	9709	Other
10475	Casinhas	9534	Other
10505	Campestre Do Maranhao	7496	Other
10506	Parana	11793	Other
10507	Alvorada	11704	Other
10515	Munhoz De Melo	9316	Other
10520	Iracema Do Oeste	9242	Other
10521	Marianopolis Do Tocantins	11772	Other
10537	Palmares Paulista	11376	Other
10548	Maiquinique	6771	Other
10554	Ponto Dos Volantes	8481	Other
10561	Dom Expedito Lopes	9746	Other
10614	Esperantinopolis	7518	Other
10620	Jenipapo De Minas	8273	Other
10622	Tocantinia	11833	Other
10624	Ribeirao	9623	Other
10710	Pirapemas	7596	Other
10711	Realeza	9388	Other
10714	Remigio	9023	Other
10725	Alvares Florence	10993	Other
10728	Monte Azul Paulista	11333	Other
10730	Novo Horizonte Do Oeste	10650	Other
10750	Riachao	7607	Other
10751	Olho D'agua Das Flores	6414	Other
10766	Sao Francisco	11528	Other
10769	Peixe	11796	Other
10780	Duartina	11140	Other
10790	Campinacu	7259	Other
10794	Mundo Novo	7718	Other
10800	Tupa	11597	Other
10813	Curaca	6647	Other
10833	Estrela Dalva	8146	Other
10854	Parintins	6517	Other
10871	Cubatao	11129	Other
10891	Landri Sales	9790	Other
10983	Campo Alegre De Lourdes	6603	Other
11039	Monteiropolis	6411	Other
11071	Palmital	11378	Other
11134	Maragogi	6403	Other
11244	Inubia Paulista	11219	Other
11262	Itarantim	6728	Other
11287	Vista Alegre Do Alto	11619	Other
11294	Sao Simao	7427	Other
11315	Itapevi	11238	Other
11319	Rio Branco	7843	Other
11400	Florestopolis	9206	Other
11508	Crateus	6996	Other
11514	Sao Geraldo Da Piedade	8588	Other
11533	Belo Campo	6575	Other
11545	Lago Verde	7552	Other
11562	Prado	6842	Other
11573	Figueiropolis	11751	Other
11593	Santa Fe Do Sul	11502	Other
11596	Altamira	8731	Other
11620	Piquet Carneiro	7088	Other
11650	Sao Francisco De Assis Do Piaui	9856	Other
11651	Maues	6512	Other
11655	Moreira Sales	9314	Other
11675	Jaguaribe	7040	Other
11691	Simolandia	7431	Other
11698	Neves Paulista	11345	Other
11724	Assare	6965	Other
11733	Niteroi	9941	Other
11753	Boa Esperanca	7144	Other
11783	Japura	9263	Other
11786	Pedro Laurentino	9828	Other
11788	Ipua	11225	Other
11811	Nova Independencia	11355	Other
11832	Uruacu	7442	Other
11838	Rorainopolis	10682	Other
11843	Barro	6971	Other
11853	Santa Clara D'oeste	11496	Other
11860	Bataguassu	7679	Other
11888	Jaguaquara	6739	Other
11891	Floresta	9205	Other
11894	Canto Do Buriti	9721	Other
11921	Tres Rios	9981	Other
11927	Cristalandia Do Piaui	9738	Other
11949	Pintopolis	8463	Other
11964	Lagoa Seca	8969	Other
11968	Chapada Dos Guimaraes	7772	Other
11973	Sao Vicente	10125	Other
11989	Votorantim	11621	Other
11994	Cabo De Santo Agostinho	9519	Other
11999	Luziania	7339	Other
12002	Itaobim	8247	Other
12015	Anahy	9101	Other
12039	Nipoa	11347	Other
12042	Piripa	6833	Other
12052	Lastro	8970	Other
12055	Luzinopolis	11771	Other
12079	Sao Joao Do Pau D'alho	11532	Other
12088	Maringa	9299	Other
12090	Barra D'alcantara	9691	Other
12092	Joaquim Nabuco	9581	Other
12110	Comodoro	7776	Other
12152	Itatim	6729	Other
12169	Conceicao Da Barra	7151	Other
12172	Nova Maringa	7815	Other
12218	Santa Rita Do Novo Destino	7411	Other
12219	Bauru	11046	Other
12220	Montes Claros	8371	Other
12223	Jerumenha	9776	Other
12225	Lagoa Da Prata	8295	Other
12250	Cafelandia	9137	Other
12272	Independencia	7024	Other
12294	Sao Pedro Da Cipa	7856	Other
12297	Ubata	6927	Other
12298	Bananal	11034	Other
12313	Icarai De Minas	8211	Other
12330	Penapolis	11401	Other
12371	Itambe Do Mato Dentro	8242	Other
12386	Santo Antonio Do Jacinto	8572	Other
12389	Macaparana	9592	Other
12390	Jacuipe	6392	Other
12392	Vieiropolis	9087	Other
12421	Rinopolis	11471	Other
12430	Princesa Isabel	9019	Other
12431	Santa Vitoria	8557	Other
12438	Timbauba	9660	Other
12450	Belo Horizonte	7936	Other
12469	Fatima Do Sul	7701	Other
12476	Feira Nova Do Maranhao	7520	Other
12494	Nova Guarita	7812	Other
12496	Riachao	9024	Other
12501	Macaubas	6767	Other
12504	Coroata	7513	Other
12510	Nova Rosalandia	11784	Other
12519	Carlos Chagas	8020	Other
12520	Alagoinhas	6540	Other
12522	Feira De Santana	6661	Other
12531	Belem De Maria	9505	Other
12541	Pau Dos Ferros	10085	Other
12572	Pindai	6829	Other
12573	Salgadinho	9029	Other
12575	Marinopolis	11308	Other
12599	Carmopolis	11638	Other
12611	Senador Alexandre Costa	7646	Other
12612	Gurinhata	8200	Other
12655	Mutum	8378	Other
12657	Jupi	9583	Other
12662	Soure	8852	Other
12667	Bandeirantes	9118	Other
12676	Gararu	11646	Other
12684	Santa Helena	9413	Other
12688	Itapecuru Mirim	7542	Other
12690	Dom Eliseu	8769	Other
12700	Terra Santa	8855	Other
12705	Sacramento	8531	Other
12713	Lagoa De Pedras	10053	Other
12714	Santana Do Cariri	7106	Other
12725	Lagoa Do Barro Do Piaui	9786	Other
12737	Caraubas	8919	Other
12749	Santa Terezinha De Itaipu	9422	Other
12775	Amarante	9682	Other
12782	Santa Filomena	9633	Other
12783	Itaberai	7320	Other
12788	Buritizeiro	7972	Other
12789	Anchieta	7138	Other
12793	Belford Roxo	9903	Other
12802	Auriflama	11027	Other
12816	Teofilo Otoni	8676	Other
12824	Goianesia Do Para	8774	Other
12826	Pote	8484	Other
12849	Campina Grande	8917	Other
12865	Itaberaba	6706	Other
12875	Taguatinga	11830	Other
12908	Abreu E Lima	9489	Other
12909	Cambe	9141	Other
12944	Nina Rodrigues	7574	Other
12951	Taperoa	9079	Other
12952	Abaetetuba	8724	Other
12956	Wanderlandia	11837	Other
12976	Camaragibe	9525	Other
13013	Sao Goncalo Do Para	8591	Other
13014	Linhares	7173	Other
13020	Porecatu	9367	Other
13035	Puxinana	9020	Other
13045	Sebastiao Leal	9878	Other
13082	Ilha Solteira	11214	Other
13102	Primavera	8821	Other
13106	Itaju	11232	Other
13107	Mucurici	7180	Other
13143	Conquista	8072	Other
13165	Pindoretama	7087	Other
13166	Sao Felix De Balsas	7626	Other
13176	Monte Alegre De Minas	8364	Other
13194	Entre Folhas	8138	Other
13217	Quixaba	9620	Other
13295	Foz Do Iguacu	9209	Other
13297	Bastos	11044	Other
13303	Sertaneja	9454	Other
13337	Poco Redondo	11677	Other
13338	Santo Antonio Dos Milagres	9852	Other
13362	Montanha	7179	Other
13371	Perolandia	7384	Other
13376	Antonio Almeida	9685	Other
13397	Castelandia	7265	Other
13400	Jatei	7712	Other
13434	Batatais	11045	Other
13440	Santa Ernestina	11501	Other
13453	Posse	7396	Other
13500	Jordania	8284	Other
13503	Cristino Castro	9739	Other
13506	Cedro De Sao Joao	11639	Other
13514	Sao Vicente	11550	Other
13541	Calcoene	6457	Other
13565	Candiba	6610	Other
13576	Campo Maior	9719	Other
13577	Americano Do Brasil	7222	Other
13593	Floresta Do Araguaia	8772	Other
13633	Sao Tome	10124	Other
13642	Paratinga	6820	Other
13660	Recursolandia	11808	Other
13661	Roteiro	6437	Other
13682	Candido Rodrigues	11094	Other
13685	Ipiranga Do Piaui	9768	Other
13692	Caxias	7502	Other
13699	Dom Aquino	7782	Other
13708	Porangatu	7393	Other
13731	Cafarnaum	6597	Other
13743	Serra Dourada	6902	Other
13762	Pinheiros	7186	Other
13783	Trindade	7437	Other
13785	Para De Minas	8421	Other
13788	Arcoverde	9502	Other
13823	Santa Terezinha De Goias	7414	Other
13833	Ataleia	7922	Other
13859	Sao Jose Dos Cordeiros	9058	Other
13901	Inhapi	6390	Other
13904	Vicosa	6455	Other
13907	Icapui	7021	Other
13909	Santo Antonio De Lisboa	9851	Other
13923	Mineiros	7348	Other
13925	Corbelia	9173	Other
13958	Poco Branco	10092	Other
13984	Bocaina	9702	Other
13990	Flora Rica	11162	Other
14031	Lagoa Alegre	9784	Other
14033	Abadia De Goias	7209	Other
14043	Catende	9535	Other
14077	Maranhaozinho	7562	Other
14088	Ibipeba	6681	Other
14096	Holambra	11197	Other
14099	Ipiau	6697	Other
14108	Mirante	6788	Other
14159	Santa Tereza De Goias	7413	Other
14164	Potiretama	7093	Other
14172	Vila Velha	7207	Other
14174	Algodao De Jandaira	8873	Other
14177	Paripueira	6423	Other
14209	Bela Vista De Goias	7240	Other
14213	Pajeu Do Piaui	9817	Other
14216	Sanclerlandia	7404	Other
14276	Paranapua	11384	Other
14283	Irece	6704	Other
14295	Rio Dos Bois	11811	Other
14306	Jaru	10641	Other
14314	Sao Raimundo Nonato	9876	Other
14327	Agua Preta	9493	Other
14334	Santa Rita De Cassia	6873	Other
14336	Rubineia	11480	Other
14362	Sao Pedro Da Agua Branca	7639	Other
14376	Centralina	8044	Other
14380	Maruim	11662	Other
14399	Itaipulandia	9246	Other
14408	Canudos	6613	Other
14412	Altonia	9097	Other
14422	Nossa Senhora Das Dores	11669	Other
14439	Betim	7942	Other
14452	Novo Lino	6413	Other
14467	Paramirim	6819	Other
14479	Nova Colinas	7575	Other
14505	Olho D'agua Do Piaui	9814	Other
14509	Piritiba	6834	Other
14511	Olho D'agua Do Casado	6415	Other
14517	Marituba	8792	Other
14531	Mimoso De Goias	7346	Other
14541	Geminiano	9761	Other
14548	Sanharo	9629	Other
14560	Pacaembu	11374	Other
14581	Santa Luzia	9035	Other
14598	Macambira	11659	Other
14603	Pocone	7829	Other
14606	Parnagua	9821	Other
14610	Anastacio	7671	Other
14614	General Salgado	11174	Other
14673	Jatoba	9579	Other
14691	Itanagra	6719	Other
14695	Tacaratu	9655	Other
14699	Mathias Lobato	8341	Other
14725	Uberlandia	8695	Other
14734	Buritizal	11072	Other
14747	Nobres	7806	Other
14750	Doutor Severiano	10020	Other
14755	Timon	7654	Other
14756	Encanto	10021	Other
14778	Joao Camara	10048	Other
14786	Aguas Formosas	7879	Other
14791	Nanuque	8381	Other
14796	Aruja	11023	Other
14820	Aimores	7881	Other
14826	Taquarana	6451	Other
14853	Aurora Do Para	8736	Other
14857	Aracai	7905	Other
14889	Cupira	9543	Other
14894	Flores	9551	Other
14897	Niquelandia	7362	Other
14902	Jardim Do Serido	10047	Other
14927	Ponte Alta Do Bom Jesus	11801	Other
14933	Juazeirinho	8963	Other
14934	Sarzedo	8640	Other
14961	Vilhena	10670	Other
14973	Sao Paulo Do Potengi	10121	Other
14974	Caldeirao Grande Do Piaui	9714	Other
14975	Marlieria	8334	Other
14997	Jitauna	6746	Other
15005	Ibiquera	6683	Other
15039	Mandaguari	9288	Other
15041	Belo Oriente	7937	Other
15047	Araua	11627	Other
15051	Bernardo Sayao	11723	Other
15059	Cruz Do Espirito Santo	8931	Other
15060	Sao Joao De Meriti	9968	Other
15062	Estrela D'oeste	11154	Other
15069	Soledade	9074	Other
15078	Ribeirao Preto	11468	Other
15089	Itupiranga	8782	Other
15090	Saubara	6895	Other
15094	Sao Luis Do Quitunde	6444	Other
15103	Fernando De Noronha	9549	Other
15105	Aguas Vermelhas	7880	Other
15109	Tamboril	7116	Other
15122	Matias Olimpio	9798	Other
15143	Parapua	11385	Other
15155	Ouro Verde De Minas	8411	Other
15158	Monte Das Gameleiras	10070	Other
15161	Tanhacu	6912	Other
15173	Dianopolis	11745	Other
15179	Riachao Do Jacuipe	6853	Other
15188	Lagoa Grande	8299	Other
15190	Orindiuva	11366	Other
15195	Presidente Kennedy	11806	Other
15216	Jacobina	6738	Other
15235	Abaiara	6947	Other
15264	Banzae	6565	Other
15270	Pedra Mole	11673	Other
15292	Nordestina	6803	Other
15298	Cravinhos	11125	Other
15311	Governador Luiz Rocha	7530	Other
15331	Santa Ines	7613	Other
15337	Teixeiropolis	10665	Other
15344	Belo Monte	6363	Other
15353	Santa Maria Do Cambuca	9635	Other
15384	Dumont	11141	Other
15405	Pescador	8455	Other
15411	Jenipapo Dos Vieiras	7545	Other
15418	Monsenhor Tabosa	7062	Other
15419	Lapao	6760	Other
15451	Cumaru Do Norte	8764	Other
15459	Mairi	6772	Other
15469	Sinop	7858	Other
15473	Perdigao	8451	Other
15478	Murici	6412	Other
15481	Barauna	10000	Other
15492	Curvelo	8103	Other
15493	Varzea Da Roca	6936	Other
15519	Barra De Guabiraba	9503	Other
15564	Paranaiba	7724	Other
15568	Aragarcas	7231	Other
15590	Lajes	10057	Other
15608	Primavera Do Leste	7838	Other
15618	Tumiritinga	8687	Other
15619	Matoes	7565	Other
15621	Ipupiara	6699	Other
15624	Malhada De Pedras	6774	Other
15638	Florai	9204	Other
15651	Andarai	6547	Other
15659	Sao Jose Do Rio Preto	11537	Other
15660	Major Sales	10063	Other
15666	Ibicuitinga	7020	Other
15686	Baixo Guandu	7142	Other
15693	Morrinhos	7354	Other
15695	Guaruja	11192	Other
15722	Itapora Do Tocantins	11763	Other
15734	Cacule	6594	Other
15739	Coite Do Noia	6375	Other
15751	Esperanca	8944	Other
15754	Alagoinha Do Piaui	9677	Other
15788	Sao Sebastiao Do Umbuzeiro	9063	Other
15791	Maurilandia Do Tocantins	11774	Other
15795	Nova Alianca	11348	Other
15799	Muquem De Sao Francisco	6798	Other
15805	Caridade	6982	Other
15834	Malhador	11661	Other
15848	Mato Verde	8345	Other
15856	Barreiros	9504	Other
15868	Sebastianopolis Do Sul	11553	Other
15871	Dona Euzebia	8127	Other
15880	Campinorte	7260	Other
15886	Marechal Deodoro	6405	Other
15888	Martinho Campos	8336	Other
15891	Pombos	9617	Other
15895	Papagaios	8420	Other
15931	Varzelandia	8708	Other
15935	Picos	9830	Other
15951	Pitangui	8472	Other
15963	Nova Floresta	8993	Other
15988	Campo Grande	6370	Other
15992	Aral Moreira	7677	Other
16002	Manoel Emidio	9794	Other
16016	Limoeiro Do Norte	7048	Other
16021	Santo Afonso	7849	Other
16026	Bady Bassitt	11031	Other
16036	Miranda Do Norte	7569	Other
16050	Xinguara	8866	Other
16069	Wall Ferraz	9894	Other
16070	Iguatama	8214	Other
16075	Conceicao Do Almeida	6631	Other
16082	Matinhas	8983	Other
16084	Marau	6779	Other
16085	Nazario	7360	Other
16088	Coracao De Maria	6637	Other
16092	Minacu	7347	Other
16104	Virgolandia	8720	Other
16132	Santa Tereza Do Tocantins	11819	Other
16180	Juazeiro Do Norte	7045	Other
16184	Paranaita	7824	Other
16187	Santa Cruz Da Baixa Verde	9631	Other
16188	Pai Pedro	8414	Other
16204	Pirenopolis	7389	Other
16206	Galia	11170	Other
16220	Aracoiaba	6960	Other
16222	Canavieiras	6607	Other
16248	Viradouro	11618	Other
16251	Jatoba	7544	Other
16283	Quipapa	9619	Other
16289	Piui	8473	Other
16291	Sooretama	7201	Other
16310	Glicerio	11176	Other
16316	Mossoro	10071	Other
16331	Saltinho	11487	Other
16339	Rosario	7609	Other
16359	Terra Nova Do Norte	7863	Other
16375	Bertioga	11050	Other
16442	Bela Vista Do Piaui	9696	Other
16455	Coaraci	6628	Other
16484	Ribeira Do Pombal	6856	Other
16485	Santopolis Do Aguapei	11522	Other
16507	Santo Antonio Da Barra	7415	Other
16518	Verissimo	8712	Other
16519	Mirandopolis	11319	Other
16534	Igreja Nova	6389	Other
16535	Amaralina	7221	Other
16540	Bandeirantes	7678	Other
16549	Dois Riachos	6381	Other
16556	Santa Cecilia	9031	Other
16560	Coronel Joao Sa	6640	Other
16583	Lajedo Do Tabocal	6758	Other
16593	Sertanopolis	9455	Other
16610	Sao Jose De Princesa	9054	Other
16619	Sao Pedro Da Aldeia	9971	Other
16620	Contagem	8076	Other
16625	Sao Mateus	7198	Other
16640	Indianopolis	8220	Other
16641	Riacho De Santana	6854	Other
16642	Sao Jose Do Campestre	10117	Other
16643	Santo Andre	9041	Other
16647	Alto Paraiso	10621	Other
16657	Cantanhede	7498	Other
16669	Nossa Senhora Do Livramento	7808	Other
16675	Itapiuna	7035	Other
16680	Augusto Severo	9998	Other
16682	Caturama	6623	Other
16688	Ponta Pora	7727	Other
16693	Bento Fernandes	10002	Other
16697	Sitio Novo	10134	Other
16707	Sao Raimundo Das Mangabeiras	7641	Other
16709	Pocao	9616	Other
16710	Cubati	8932	Other
16725	Campo Redondo	10009	Other
16729	Santa Cruz	9630	Other
16730	Agua Azul Do Norte	8728	Other
16731	Nova Uniao	10649	Other
16798	Ribeirao Das Neves	8507	Other
16810	Cambuci	9908	Other
16821	Ibipora	9231	Other
16822	Ministro Andreazza	10644	Other
16866	Costa Marques	10635	Other
16869	Palmopolis	8419	Other
16872	Irapua	11227	Other
16879	Valenca	9982	Other
16890	Guaratinga	6674	Other
16908	Ponte Nova	8479	Other
16909	Valparaiso	11611	Other
16910	Urania	11606	Other
16920	Ibira	11203	Other
16980	Duque De Caxias	9919	Other
17008	Buriti Do Tocantins	11727	Other
17023	Ibirajuba	9562	Other
17057	Salinas	8532	Other
17087	Marapoama	11305	Other
17110	Itapura	11244	Other
17114	Sao Domingos	6882	Other
17134	Serra Dos Aimores	8655	Other
17137	Manhuacu	8324	Other
17155	Morros	7573	Other
17163	Jaqueira	9577	Other
17171	Aperibe	9896	Other
17178	Tracunhaem	9662	Other
17181	Pedra Lavrada	9004	Other
17185	Arraias	11715	Other
17193	Alto Paraguai	7751	Other
17194	Vitorino Freire	7666	Other
17195	Ubaitaba	6926	Other
17202	Tangara	10137	Other
17205	Eldorado	7700	Other
17209	Triunfo Potiguar	10144	Other
17211	Nova Alvorada Do Sul	7721	Other
17217	Davinopolis	7515	Other
17224	Coari	6491	Other
17229	Assuncao	8885	Other
17231	Cajuru	11085	Other
17301	Inocencia	7705	Other
17311	Caracarai	10676	Other
17333	Crisolita	8093	Other
17341	Ibipitanga	6682	Other
17365	Santana Do Acarau	7105	Other
17377	Ibicui	6680	Other
17381	Boa Vista Do Gurupi	7483	Other
17397	Santos	11523	Other
17405	Itaja	7323	Other
17428	Rio Do Antonio	6859	Other
17431	Nova Venecia	7183	Other
17439	Pirauba	8471	Other
17441	Sampaio	11813	Other
17457	Jeremoabo	6744	Other
17514	Pontalina	7392	Other
17578	Itamaraca	9571	Other
17584	Martinopole	7053	Other
17586	Sapezal	7857	Other
17602	Carnaubais	10013	Other
17632	Itaguaje	9245	Other
17640	Pugmil	11807	Other
17647	Vertente Do Lerio	9669	Other
17651	Itapage	7033	Other
17662	Sarandi	9450	Other
17666	Alvorada Do Norte	7220	Other
17673	Canapolis	8000	Other
17686	Conceicao Da Feira	6630	Other
17687	Cumbe	11641	Other
17747	Montividiu	7352	Other
17749	Nova Brasilandia	7810	Other
17764	Belem	8742	Other
17786	Goianira	7302	Other
17806	Esmeraldas	8141	Other
17836	Sao Jose Do Goiabal	8616	Other
17848	Paranavai	9345	Other
17852	Bom Jesus Do Norte	7145	Other
17870	Aracuai	7907	Other
17880	Janauba	8268	Other
17903	Caiua	11081	Other
17913	Pitangueiras	11422	Other
17916	Sebastiao Barros	9877	Other
17921	Paes Landim	9816	Other
17930	Orlandia	11367	Other
17937	Feira Da Mata	6660	Other
17957	Santo Antonio De Padua	9963	Other
17959	Nova Luzitania	11356	Other
17969	Sao Geraldo	8587	Other
17973	Anguera	6550	Other
17974	Bom Despacho	7949	Other
17979	Tres Ranchos	7436	Other
17981	Funilandia	8176	Other
17987	Lizarda	11770	Other
18011	Umari	7124	Other
18030	Candeias Do Jamari	10629	Other
18082	Bannach	8740	Other
18151	Fernandopolis	11159	Other
18170	Acari	9986	Other
18171	Novo Triunfo	6812	Other
18172	Porto De Pedras	6433	Other
18196	Sao Rafael	10123	Other
18200	Feliz Deserto	6384	Other
18215	Baturite	6973	Other
18234	Goncalves Dias	7526	Other
18245	Valenca	6934	Other
18252	Riolandia	11475	Other
18256	Uirapuru	7441	Other
18259	Carneirinho	8029	Other
18266	Jerico	8960	Other
18270	Conceicao Do Caninde	9735	Other
18277	Lafaiete Coutinho	6753	Other
18289	Axixa	7469	Other
18308	Rio Do Pires	6860	Other
18339	Guariba	11191	Other
18341	Caldas Novas	7256	Other
18353	Eldorado Dos Carajas	8770	Other
18359	Paraguacu Paulista	11380	Other
18363	Umirim	7125	Other
18370	Quarto Centenario	9377	Other
18375	Itatiaia	9928	Other
18381	Tarumirim	8674	Other
18384	Paracatu	8422	Other
18405	Sao Sebastiao	6447	Other
18413	Saude	6896	Other
18429	Sao Manuel	11541	Other
18445	Bariri	11037	Other
18448	Chapadao Do Sul	7690	Other
18454	Prata	9018	Other
18485	Rio Do Prado	8511	Other
18487	Pedro De Toledo	11400	Other
18518	Lucelia	11290	Other
18534	Ponto Belo	7188	Other
18535	Boa Vista	8897	Other
18538	Salitre	7103	Other
18557	Nossa Senhora Da Gloria	11668	Other
18560	Tocantins	8680	Other
18572	Camamu	6602	Other
18595	Senador Guiomard	6352	Other
18638	Mirangaba	6787	Other
18668	Caraubas Do Piaui	9725	Other
18686	Aracati	6959	Other
18703	Sao Pedro	11544	Other
18710	Cocos	6629	Other
18714	Agua Branca	8867	Other
18722	Sao Felix Do Piaui	9855	Other
18729	Presidente Venceslau	11446	Other
18748	Santa Luzia	8545	Other
18761	Nova Fatima	6805	Other
18767	Varzea Grande	7867	Other
18796	Sao Jose De Piranhas	9053	Other
18808	Jandaira	10041	Other
18809	Bela Vista De Minas	7934	Other
18810	Jaramataia	6394	Other
18814	Bom Jesus Do Itabapoana	9905	Other
18825	Itaborai	9923	Other
18826	Gouvelandia	7305	Other
18827	Nova Porteirinha	8393	Other
18835	Araraquara	11015	Other
18849	Filadelfia	6662	Other
18891	Machadinho D'oeste	10643	Other
18895	Divisopolis	8121	Other
18897	Sao Miguel Do Guapore	10663	Other
18900	Sao Joao Do Sabugi	10115	Other
18914	Uchoa	11604	Other
18925	Cocalzinho De Goias	7273	Other
18946	Lagoa	8967	Other
18947	Sao Vicente Ferrer	9646	Other
18958	Pedrao	6825	Other
18967	Mara Rosa	7342	Other
18980	Rafael Jambeiro	6849	Other
18990	Tailandia	8853	Other
19012	Agua Boa	7746	Other
19014	Obidos	8804	Other
19032	Jose Da Penha	10050	Other
19049	Itapebi	6723	Other
19052	Maracanau	7050	Other
19059	Sao Jose Do Serido	10118	Other
19065	Pontalinda	11430	Other
19081	Seropedica	9975	Other
19082	Lagoinha Do Piaui	9789	Other
19110	Alpercata	7889	Other
19112	Bujari	6336	Other
19131	Rodelas	6862	Other
19135	Manacapuru	6507	Other
19145	Londrina	9281	Other
19148	Primavera	9618	Other
19191	Mozarlandia	7357	Other
19196	Esplanada	6656	Other
19204	Castro Alves	6620	Other
19207	Itariri	11247	Other
19228	Sao Joao Do Oriente	8604	Other
19231	Itaucu	7328	Other
19237	Antonina Do Norte	6956	Other
19266	Amelia Rodrigues	6544	Other
19320	Serrinha Dos Pintos	10132	Other
19340	Goianorte	11755	Other
19345	Frei Miguelinho	9553	Other
19358	Camutanga	9527	Other
19364	Pereiro	7086	Other
19369	Iuiu	6735	Other
19373	Neopolis	11666	Other
19379	Caravelas	6616	Other
19380	Torixoreu	7865	Other
19395	Ribeiropolis	11683	Other
19417	Santa Luzia D'oeste	10660	Other
19450	Angical	6549	Other
19453	Cerejeiras	10631	Other
19463	Belem Do Piaui	9697	Other
19467	Presidente Dutra	6843	Other
19474	Camalau	8916	Other
19482	Lucrecia	10059	Other
19484	Oroco	9602	Other
19503	Vila Propicio	7450	Other
19507	Delta	8107	Other
19510	Frei Inocencio	8170	Other
19513	Campinas	11087	Other
19561	Aquidaba	11625	Other
19579	Mogeiro	8986	Other
19610	Santana Dos Garrotes	9039	Other
19637	Sitio Novo	7649	Other
19654	Aparecida	11006	Other
19656	Nossa Senhora Dos Remedios	9810	Other
19695	Santa Cruz	9032	Other
19707	Rio De Contas	6858	Other
19743	Capitao Gervasio Oliveira	9723	Other
19745	Nova Redencao	6808	Other
19746	Tapiramuta	6916	Other
19758	Barrolandia	11722	Other
19773	Caturite	8924	Other
19806	Capinzal Do Norte	7499	Other
19809	Tasso Fragoso	7652	Other
19824	Adamantina	10979	Other
19841	Quijingue	6847	Other
19852	Sucupira Do Norte	7650	Other
19859	Santa Rosa Do Piaui	9849	Other
19860	Catuji	8039	Other
19863	Votuporanga	11622	Other
19870	Missal	9313	Other
19877	Santa Cruz Dos Milagres	9846	Other
19905	Campina Da Lagoa	9143	Other
19953	Belem Do Brejo Do Cruz	8894	Other
19954	Serrinha	6904	Other
19973	Castanhal	8759	Other
19986	Canavieira	9720	Other
19989	Palmeirina	9605	Other
20004	General Maynard	11647	Other
20010	Vale Do Paraiso	10669	Other
20014	Santa Fe De Goias	7407	Other
20058	Campestre	6368	Other
20086	Fronteiras	9760	Other
20098	Macaubal	11297	Other
20117	Barra Bonita	11038	Other
20120	Pedro Canario	7185	Other
20134	Sobralia	8666	Other
20140	Machacalis	8318	Other
20160	Raul Soares	8499	Other
20171	Marcos Parente	9796	Other
20173	Cajazeiras	8913	Other
20176	America Dourada	6545	Other
20184	Amparo	8875	Other
20188	Juranda	9270	Other
20210	Currais	9741	Other
20211	Jacobina Do Piaui	9772	Other
20212	Jardinopolis	11265	Other
20223	Massape	7054	Other
20243	Mongagua	11329	Other
20251	Irituia	8780	Other
20275	Itororo	6732	Other
20288	Atalaia	6358	Other
20315	Japaratuba	11655	Other
20329	Ivinhema	7708	Other
20343	Douradoquara	8133	Other
20354	Vila Boa	7449	Other
20379	Custodia	9544	Other
20381	Selviria	7736	Other
20403	Monteiro	8989	Other
20435	Armacao De Buzios	9899	Other
20455	Bonito	7683	Other
20460	Matupa	7804	Other
20466	Umbauba	11699	Other
20468	Novo Horizonte	11359	Other
20485	Santo Antonio Do Aracangua	11518	Other
20490	Jales	11262	Other
20524	Quixeramobim	7097	Other
20542	Piranhas	6430	Other
20561	Pirassununga	11420	Other
20577	Jussiape	6752	Other
20595	Sao Goncalo Do Amarante	7108	Other
20649	Visconde Do Rio Branco	8721	Other
20661	Sao Joao Do Piaui	9865	Other
20678	Nova Xavantina	7820	Other
20679	Matias Cardoso	8343	Other
20687	Galileia	8177	Other
20725	Isaias Coelho	9769	Other
20729	Pacuja	7076	Other
20730	Imperatriz	7540	Other
20733	Pongai	11428	Other
20741	Americo De Campos	10999	Other
20745	Altamira Do Maranhao	7456	Other
20746	Muritiba	6799	Other
20759	Monte Alto	11331	Other
20760	Buritirama	6590	Other
20773	Brejinho De Nazare	11726	Other
20780	Mangaratiba	9934	Other
20799	Poloni	11426	Other
20806	Sao Goncalo Do Piaui	9859	Other
20855	Primeira Cruz	7605	Other
20871	Ubatuba	11602	Other
20874	Inhauma	8223	Other
20875	Lagoa Santa	8300	Other
20887	Santa Rita D'oeste	11508	Other
20898	Gaviao Peixoto	11173	Other
20902	Passo De Camaragibe	6424	Other
20910	Lassance	8305	Other
20990	Elisio Medrado	6652	Other
20991	Oriente	11365	Other
21015	Ouro Branco	10076	Other
21031	Medina	8349	Other
21038	Cujubim	10636	Other
21039	Juazeiro	6748	Other
21050	Monte Mor	11335	Other
21057	Santa Albertina	11493	Other
21059	Marialva	9295	Other
21080	Ocara	7071	Other
21118	Caridade Do Piaui	9726	Other
21130	Balsamo	11033	Other
21164	Ibatiba	7160	Other
21207	Capitao Eneas	8010	Other
21216	Astolfo Dutra	7921	Other
21219	Sao Jose Do Bonfim	9055	Other
21221	Borba	6485	Other
21241	Palmeiropolis	11791	Other
21274	Olimpia	11363	Other
21275	Moita Bonita	11663	Other
21325	Jaraguari	7710	Other
21329	Anapurus	7463	Other
21330	Terra Nova	6921	Other
21344	Barra Da Estiva	6567	Other
21365	Novo Oriente	7070	Other
21366	Madalena	7049	Other
21367	Presidente Juscelino	10095	Other
21374	Vespasiano	8714	Other
21405	Ipubi	9568	Other
21409	Brasilandia	7684	Other
21415	Cachoeira Grande	7493	Other
21418	Edeia	7290	Other
21419	Juru	8966	Other
21425	Urai	9480	Other
21430	Mutunopolis	7359	Other
21475	Areia Branca	9996	Other
21493	Governador Dix-sept Rosado	10032	Other
21506	Rio Negro	7731	Other
21545	Paraopeba	8425	Other
21556	Joaquim Gomes	6395	Other
21592	Grupiara	8187	Other
21610	Boca Da Mata	6364	Other
21611	Salgueiro	9627	Other
21627	Iaciara	7313	Other
21634	Pedra Preta	7826	Other
21668	Barreira	6970	Other
21669	Severinia	11559	Other
21677	Macajuba	6765	Other
21687	Aguiarnopolis	11701	Other
21691	Axixa Do Tocantins	11718	Other
21707	Serra Do Mel	10129	Other
21710	Tanque Do Piaui	9885	Other
21713	Sao Jose Da Lagoa Tapada	9050	Other
21819	Ares	9997	Other
21820	Pacaraima	10681	Other
21825	Mirante Da Serra	10645	Other
21852	Cachoeiro De Itapemirim	7147	Other
21878	Santana Do Ipanema	6439	Other
21880	Taiuva	11573	Other
21908	Volta Grande	8722	Other
21911	Vista Serrana	9088	Other
21918	Livramento Do Brumado	6764	Other
21921	Barcelos	6479	Other
21922	Sao Miguel Do Tapuio	9874	Other
21937	Patu	10084	Other
21939	Cuite	8933	Other
21977	Nazare Da Mata	9599	Other
21998	Cedral	7503	Other
22005	Palmares	9604	Other
22065	Caldeirao Grande	6599	Other
22106	Mambore	9286	Other
22111	Arara	8878	Other
22130	Batalha	6361	Other
22131	Ibirataia	6686	Other
22146	Lagoa Grande	9589	Other
22147	Monte Alegre De Goias	7350	Other
22162	Monte Castelo	11334	Other
22166	Russas	7101	Other
22169	Varzea Da Palma	8707	Other
22205	Mundo Novo	6796	Other
22236	Guara	11182	Other
22248	Araguacema	11709	Other
22261	Jucurucu	6749	Other
22264	Sao Joao Da Barra	9967	Other
22266	Sao Joao De Iracema	11531	Other
22282	Porto Seguro	6840	Other
22284	Acopiara	6950	Other
22320	Assis Chateaubriand	8884	Other
22323	Unai	8697	Other
22328	Rialma	7399	Other
22338	Uniao Do Sul	7866	Other
22343	Ribeiraozinho	7842	Other
22344	Croata	6998	Other
22399	Santanopolis	6877	Other
22408	Carrasco Bonito	11732	Other
22426	Batalha	9695	Other
22427	Juina	7797	Other
22437	Itanhaem	11233	Other
22443	Tupanatinga	9665	Other
22446	Madre De Deus	6769	Other
22471	Navirai	7719	Other
22500	Aparecida D'oeste	11007	Other
22508	Planalto	11423	Other
22513	Jandaia	7331	Other
22519	Carira	11637	Other
22524	Jaboticabal	11257	Other
22533	Junqueiro	6397	Other
22534	Camapua	7686	Other
22552	Guarapari	7159	Other
22568	Ipora	9241	Other
22582	Jacaraci	6737	Other
22596	Goianesia	7300	Other
22604	Parari	8999	Other
22625	Major Isidoro	6401	Other
22632	Nova Mutum	7817	Other
22636	Ibitiara	6687	Other
22639	Cacimba De Areia	8909	Other
22640	Alta Floresta D'oeste	10619	Other
22661	Parau	10078	Other
22671	Hidrolina	7312	Other
22679	Teresina	9886	Other
22680	Aparecida Do Rio Negro	11707	Other
22684	Inaja	9565	Other
22688	Monsenhor Gil	9802	Other
22699	Julio Borges	9782	Other
22705	Santo Amaro Das Brotas	11689	Other
22723	Fernando Prestes	11158	Other
22752	Lajeado	11768	Other
22757	Porto Acre	6346	Other
22759	Itabira	8231	Other
22780	Rafael Fernandes	10097	Other
22797	Sao Bento Do Trairi	10111	Other
22807	Rubiacea	11479	Other
22815	Arco-iris	11017	Other
22836	Florida Paulista	11164	Other
22837	Piracuruca	9833	Other
22844	Pontes E Lacerda	7832	Other
22851	Curral De Cima	8936	Other
22856	Graca Aranha	7533	Other
22858	Firminopolis	7294	Other
22905	Delmiro Gouveia	6380	Other
22912	Pio Ix	9832	Other
22918	Guaracai	11183	Other
22941	Damiao	8938	Other
22970	Itaituba	8781	Other
22971	Sao Joaquim Do Monte	9641	Other
22975	Colmeia	11738	Other
23004	Varjota	7128	Other
23006	Aiquara	6539	Other
23011	Poxoreo	7837	Other
23015	Palestina	6419	Other
23028	Itaipava Do Grajau	7541	Other
23045	Cacimbas	8911	Other
23047	Alagoa Grande	8869	Other
23098	Taperoa	6915	Other
23102	Vazante	8709	Other
23114	Pirapetinga	8469	Other
23117	Buenopolis	7969	Other
23155	Catole Do Rocha	8923	Other
23161	Goiatins	11756	Other
23181	Bandeira	7927	Other
23188	Varzea Branca	9890	Other
23220	Palmas De Monte Alto	6817	Other
23221	Caem	6595	Other
23234	Beneditinos	9698	Other
23253	Sao Jose Do Divino	8615	Other
23256	Sao Domingos Do Araguaia	8840	Other
23271	Tanque Novo	6913	Other
23284	Sao Goncalo	9966	Other
23287	Igarapava	11210	Other
23290	Laranjeiras	11658	Other
23309	Santana Do Serido	10108	Other
23314	Ourizona	9334	Other
23319	Santo Antonio	10109	Other
23340	Vicencia	9671	Other
23343	Dois Corregos	11136	Other
23349	Campo Mourao	9150	Other
23351	Salinas Da Margarida	6864	Other
23354	Mirante Do Paranapanema	11320	Other
23356	Primeiro De Maio	9375	Other
23357	Pereira Barreto	11402	Other
23364	Catigua	11106	Other
23373	Santana Da Ponte Pensa	11512	Other
23387	Timoteo	8677	Other
23408	Volta Redonda	9985	Other
23427	Cosmorama	11123	Other
23432	Queiroz	11450	Other
23437	Buriti Bravo	7490	Other
23438	Itapetim	9573	Other
23444	Domingos Mourao	9748	Other
23466	Olindina	6813	Other
23482	Araguaina	11711	Other
23483	Pinhao	11675	Other
23495	Redencao Do Gurgueia	9839	Other
23503	Barra Do Pirai	9901	Other
23525	Bertolinia	9699	Other
23548	Livramento	8971	Other
23552	Luz	8317	Other
23590	Trombas	7438	Other
23614	Igapora	6691	Other
23617	Parauna	7383	Other
23622	Caruaru	9533	Other
23623	Herculandia	11196	Other
23632	Penedo	6426	Other
23651	Araruama	9897	Other
23660	Rio Largo	6436	Other
23662	Vale Do Anari	10668	Other
23674	Sao Bento De Pombal	9043	Other
23678	Vila Pavao	7205	Other
23739	Cruzeta	10018	Other
23741	Terra Boa	9464	Other
23743	Feira Nova	9548	Other
23748	Paraiba Do Sul	9945	Other
23762	Jequeri	8274	Other
23764	Afogados Da Ingazeira	9490	Other
23765	Fernandes Tourinho	8157	Other
23775	Frei Martinho	8946	Other
23778	Barra Do Bugres	7760	Other
23790	Vertentes	9670	Other
23795	Japonvar	8271	Other
23797	Ilha Comprida	11213	Other
23801	Xapuri	6354	Other
23810	Cha Grande	9538	Other
23822	Mococa	11323	Other
23824	Teolandia	6920	Other
23846	Igarassu	9563	Other
23847	Laranja Da Terra	7172	Other
23861	Brejo Do Cruz	8903	Other
23878	Nova Canaa Do Norte	7811	Other
23901	Nova Iorque	7576	Other
23920	Dormentes	9545	Other
23933	Juruti	8785	Other
23973	Tupaciguara	8688	Other
23974	Bom Jesus Da Lapa	6579	Other
23976	Baliza	7238	Other
23982	Cardoso	11101	Other
23988	Turmalina	11600	Other
23993	Brejo Dos Santos	8904	Other
24002	Estreito	7519	Other
24011	Crixas Do Tocantins	11743	Other
24023	Balbinos	11032	Other
24051	Martins	10065	Other
24052	Barra Do Garcas	7761	Other
24059	Varzea Paulista	11615	Other
24081	Sao Gabriel	6887	Other
24082	Floresta	9552	Other
24099	Formiga	8161	Other
24134	Aurora	6966	Other
24144	Tejucuoca	7119	Other
24163	Sapucaia	9973	Other
24173	Joao Dourado	6747	Other
24174	Gongogi	6670	Other
24180	Anisio De Abreu	9684	Other
24190	Mariapolis	11306	Other
24191	Costa Rica	7694	Other
24201	Ipecaeta	6696	Other
24236	Maracai	11304	Other
24253	Francisco Dantas	10028	Other
24281	Anaurilandia	7672	Other
24282	Luis Gomes	10060	Other
24301	Aracu	7230	Other
24327	Santa Luzia Do Norte	6438	Other
24331	Campestre De Goias	7258	Other
24346	Barra De Sao Miguel	6360	Other
24350	Combinado	11739	Other
24406	Prudente De Morais	8495	Other
24412	Santa Barbara De Goias	7405	Other
24413	Santa Filomena	9847	Other
24415	Pao De Acucar	6421	Other
24426	Rio Grande Do Piaui	9844	Other
24466	Boa Ventura	8896	Other
24494	Olho-d'agua Do Borges	10075	Other
24506	Nuporanga	11360	Other
24521	Pontal Do Araguaia	7830	Other
24531	Pedreiras	7588	Other
24532	Itaicaba	7031	Other
24537	Espigao D'oeste	10637	Other
24550	Sao Jose Do Brejo Do Cruz	9056	Other
24559	Perobal	9351	Other
24570	Santa Barbara D'oeste	11494	Other
24580	Guaimbe	11178	Other
24584	Icem	11207	Other
24602	Leandro Ferreira	8307	Other
24642	Upanema	10146	Other
24653	Santana Do Piaui	9850	Other
24658	Cachoeira Da Prata	7975	Other
24663	Nisia Floresta	10073	Other
24666	Juarez Tavora	8962	Other
24668	Sao Caetano De Odivelas	8839	Other
24673	Cafezal Do Sul	9138	Other
24689	Mantena	8326	Other
24699	Tanquinho	6914	Other
24718	Cantagalo	9910	Other
24741	Santo Antonio Do Rio Abaixo	8575	Other
24744	Vila Flor	10151	Other
24755	Apodi	9995	Other
24757	Salto Do Ceu	7846	Other
24760	Candeal	6608	Other
24804	Monte Horebe	8988	Other
24805	Santa Rita Do Araguaia	7410	Other
24820	Rio Verde De Mato Grosso	7732	Other
24827	Sao Jose De Mipibu	10116	Other
24830	Macae	9931	Other
24840	Uirauna	9084	Other
24842	Lagoa Salgada	10056	Other
24861	Mosquito	11779	Other
24884	Pilar De Goias	7386	Other
24909	Guaira	11179	Other
24923	Francisco Badaro	8165	Other
24935	Sao Pedro Do Iguacu	9444	Other
24950	Limeira	11284	Other
24957	Vicentina	7744	Other
24973	Lagoa Do Carro	9585	Other
24974	Naque	8382	Other
24981	Paranaiguara	7382	Other
25007	Comercinho	8057	Other
25009	Sao Caitano	9639	Other
25033	Dom Cavati	8123	Other
25038	Floreal	11163	Other
25061	Itaueira	9771	Other
25072	Mirabela	8355	Other
25082	Resplendor	8503	Other
25088	Lagoa Nova	10055	Other
25093	Itabaiana	8955	Other
25133	Sorriso	7859	Other
25151	Marcolandia	9795	Other
25155	Vera Cruz Do Oeste	9482	Other
25157	Porto Murtinho	7728	Other
25177	Taruma	11583	Other
25194	Sapeacu	6893	Other
25229	Nova Gloria	7366	Other
25231	Granja	7010	Other
25254	Dracena	11139	Other
25266	Lagoa Do Tocantins	11767	Other
25273	Perola	9352	Other
25274	Ouro Verde	11372	Other
25285	Bom Jesus De Goias	7242	Other
25294	Guiratinga	7789	Other
25306	Lajinha	8301	Other
25324	Governador Edison Lobao	7528	Other
25325	Paracambi	9944	Other
25326	Crato	6997	Other
25327	Camacan	6600	Other
25335	Assuncao Do Piaui	9688	Other
25344	Borborema	8902	Other
25345	Lins	11286	Other
25349	Japora	7709	Other
25351	Birigui	11052	Other
25354	Dom Inocencio	9747	Other
25374	Aparecida	8876	Other
25386	Monsenhor Hipolito	9803	Other
25396	Sao Lourenco Da Mata	9645	Other
25399	Aguiar	8868	Other
25404	Sao Domingos	11691	Other
25416	Conceicao Do Jacuipe	6633	Other
25439	Arapora	7911	Other
25461	Pium	11800	Other
25463	Jose Bonifacio	11271	Other
25472	Pedro Leopoldo	8447	Other
25475	Goias	7303	Other
25480	Carmo Do Cajuru	8025	Other
25497	Aracatuba	11010	Other
25503	Ilha Grande	9766	Other
25508	Cha De Alegria	9537	Other
25539	Baldim	7925	Other
25540	Catunda	6989	Other
25549	Rubiataba	7403	Other
25559	Morrinhos	7065	Other
25564	Tabocas Do Brejo Velho	6911	Other
25568	Presidente Epitacio	11444	Other
25581	Pedranopolis	11396	Other
25598	Santa Maria Das Barreiras	8833	Other
25603	Jardim	7711	Other
25628	Nazarezinho	8992	Other
25640	Betania	9508	Other
25658	Carangola	8016	Other
25686	Prata Do Piaui	9837	Other
25688	Almenara	7888	Other
25699	Ferreira Gomes	6459	Other
25712	Jaguapita	9258	Other
25717	Sao Jose Do Piaui	9868	Other
25732	Lavras	8306	Other
25755	Bujaru	8752	Other
25761	Aracatu	6557	Other
25785	Sebastiao Laranjeiras	6898	Other
25828	Tabatinga	11568	Other
25843	Itueta	8256	Other
25848	Muribeca	11665	Other
25888	Santa Cruz Das Palmeiras	11499	Other
25896	Monte Aprazivel	11332	Other
25901	Nova Cruz	10074	Other
25911	Manaira	8977	Other
25931	Miguel Calmon	6785	Other
25937	Jurema	9783	Other
25940	Coqueiro Seco	6377	Other
25949	Nova Olinda	7068	Other
25957	Praia Grande	11440	Other
25974	Doutor Camargo	9190	Other
25978	Ipiacu	8228	Other
25982	Abreulandia	11700	Other
26001	Guanambi	6673	Other
26034	Divino Das Laranjeiras	8116	Other
26040	Ribas Do Rio Pardo	7729	Other
26047	Pirajui	11416	Other
26048	Recreio	8500	Other
26050	Teixeira De Freitas	6917	Other
26052	Francisco Ayres	9757	Other
26068	Santana Do Sao Francisco	11688	Other
26071	Indiara	7315	Other
26077	Ipora	7318	Other
26078	Cedral	11107	Other
26079	Guararapes	11187	Other
26101	Mucuri	6794	Other
26141	Monte Negro	10646	Other
26144	Ribeirao Do Pinhal	9394	Other
26170	Fernando Pedroza	10026	Other
26171	Acorizal	7745	Other
26173	Jaicos	9773	Other
26186	Maurilandia	7345	Other
26203	Araras	11016	Other
26250	Porto Nacional	11804	Other
26253	Apora	6554	Other
26258	Cornelio Procopio	9174	Other
26304	Pindorama Do Tocantins	11798	Other
26305	Licinio De Almeida	6763	Other
26312	Canguaretama	10010	Other
26321	Conceicao De Macabu	9916	Other
26323	Vicentinopolis	7448	Other
26338	Murutinga Do Sul	11340	Other
26345	Paulo De Faria	11393	Other
26349	Gado Bravo	8947	Other
26364	Itirucu	6730	Other
26382	Rolim De Moura	10659	Other
26393	Janduis	10042	Other
26401	Castilho	11104	Other
26420	Agua Branca	6355	Other
26431	Ilha Das Flores	11649	Other
26436	Nova Esperanca	9322	Other
26442	Canhoba	11634	Other
26448	Sertaozinho	11557	Other
26457	Juruena	7798	Other
26459	Arenopolis	7234	Other
26468	Forquilha	7004	Other
26491	Pentecoste	7085	Other
26511	Pedro Regio	9006	Other
26527	Joao Pinheiro	8282	Other
26531	Maetinga	6770	Other
26547	Meridiano	11313	Other
26556	Guarani De Goias	7308	Other
26570	Palmeiras De Goias	7378	Other
26583	Campo Novo De Rondonia	10628	Other
26587	Caratinga	8017	Other
26590	Remanso	6850	Other
26602	Ribeirao Cascalheira	7841	Other
26612	Teixeira	9081	Other
26613	Sao Jorge Do Patrocinio	9437	Other
26662	Sao Jose Do Xingu	7854	Other
26663	Itapuranga	7326	Other
26666	Santa Isabel	7409	Other
26674	Carnaubeira Da Penha	9531	Other
26685	Natalandia	8383	Other
26693	Itacuruba	9569	Other
26704	Lagoa Do Sitio	9788	Other
26711	Barra	6566	Other
26717	Pequizeiro	11797	Other
26746	Buritama	11071	Other
26756	Bom Jesus Do Galho	7953	Other
26773	Saboeiro	7102	Other
26787	Cortes	9541	Other
26816	Laranjal	8304	Other
26837	Barauna	8888	Other
26847	Itabuna	6707	Other
26854	Pindorama	11409	Other
26875	Santa Maria	10106	Other
26877	Varzea	10147	Other
26887	Miranorte	11776	Other
26902	Porto Ferreira	11435	Other
26905	Sao Joao Do Rio Do Peixe	9048	Other
26906	Moju	8796	Other
26940	Boquira	6583	Other
26950	Santa Quiteria Do Maranhao	7616	Other
26955	Anage	6546	Other
26960	Serra Azul	11554	Other
26971	Jataizinho	9266	Other
26989	Coroados	11119	Other
26991	Cachoeira	6593	Other
26997	Caldazinha	7257	Other
26998	Sao Jose Das Palmeiras	9439	Other
27018	Canaa Dos Carajas	8756	Other
27020	Bonito De Santa Fe	8900	Other
27022	Ji-parana	10642	Other
27038	Parauapebas	8812	Other
27046	Nortelandia	7807	Other
27063	Jaiba	8266	Other
27068	Trizidela Do Vale	7655	Other
27070	Leme	11282	Other
27075	Picui	9008	Other
27077	Souto Soares	6910	Other
27118	Hidrolandia	7311	Other
27134	Salgado	11685	Other
27150	Sao Jose Do Rio Pardo	11536	Other
27170	Bezerros	9509	Other
27217	Campo Alegre Do Fidalgo	9716	Other
27218	Jau Do Tocantins	11764	Other
27220	Laje Do Muriae	9930	Other
27227	Utinga	6933	Other
27275	Ladario	7714	Other
27282	Sao Jose Dos Ramos	9059	Other
27288	Quiterianopolis	7094	Other
27302	Cruzeiro Do Oeste	9180	Other
27327	Turiacu	7658	Other
27342	Riachao Do Poco	9025	Other
27348	Figueiropolis D'oeste	7784	Other
27350	Presidente Castelo Branco	9374	Other
27386	Maraial	9595	Other
27402	Primavera De Rondonia	10657	Other
27416	Sao Jose Do Calcado	7197	Other
27420	Tucano	6923	Other
27441	Bom Jesus Do Tocantins	8745	Other
27455	Estancia	11643	Other
27457	Caicara Do Rio Do Vento	10007	Other
27462	Serra Grande	9068	Other
27494	Malhada Dos Bois	11660	Other
27504	Serido	9065	Other
27505	Barro Alto	7239	Other
27531	Parati	9946	Other
27545	Aparecida De Goiania	7227	Other
27564	Santana Do Araguaia	8835	Other
27567	Doverlandia	7288	Other
27593	Altinho	9497	Other
27626	Carnaiba	9530	Other
27642	Bodoquena	7682	Other
27656	Sao Pedro Dos Ferros	8623	Other
27665	Passagem	9000	Other
27708	Sao Sebastiao De Lagoa De Roca	9062	Other
27713	Condado	8926	Other
27739	Barra De Santo Antonio	6359	Other
27742	Candeias	6609	Other
27768	Morro Do Chapeu	6791	Other
27803	Caicara	8912	Other
27817	Barcarena	8741	Other
27852	Avelino Lopes	9689	Other
27864	Campos Dos Goytacazes	9909	Other
27888	Tenente Ananias	10138	Other
27917	Floresta Azul	6664	Other
27936	Itiquira	7792	Other
27952	Itabaianinha	11652	Other
27963	Paulistana	9825	Other
27977	Baixa Grande Do Ribeiro	9690	Other
27979	Rosario Do Catete	11684	Other
27983	Lagoa De Velhos	10054	Other
27992	Barra De Sao Miguel	8891	Other
27995	Casimiro De Abreu	9914	Other
28001	Sento Se	6900	Other
28020	Bonito	9513	Other
28033	Lajedinho	6757	Other
28044	Desterro	8939	Other
28053	Minas Novas	8353	Other
28085	Olho D'agua Grande	6416	Other
28101	Pacatuba	11672	Other
28111	Barra De Santa Rosa	8889	Other
28112	Alvorada D'oeste	10622	Other
28124	Nova America	7363	Other
28125	Arenapolis	7757	Other
28131	Fortaleza Do Tabocao	11754	Other
28158	Prata	8488	Other
28188	Rifaina	11469	Other
28197	Santa Barbara	6866	Other
28199	Serra Negra Do Norte	10130	Other
28219	Manoel Vitorino	6775	Other
28234	Dirceu Arcoverde	9745	Other
28252	Campo Grande Do Piaui	9717	Other
28255	Cajobi	11084	Other
28263	Icaraima	9232	Other
28286	Santa Luz	9848	Other
28302	Frei Paulo	11645	Other
28303	Corumba	7693	Other
28313	Antas	6551	Other
28316	Amaraji	9498	Other
28335	Novo Progresso	8802	Other
28397	Pilar	6428	Other
28454	Riachao Do Dantas	11681	Other
28458	Rubim	8528	Other
28473	Sao Luiz	10684	Other
[truncated: 789 more rows]
