# Supplementary material for: Human movement and environmental barriers shape the emergence of dengue
Source: Nat Commun. 2024 May 28;15:4205. doi: 10.1038/s41467-024-48465-0 (PMC11133396; doi:10.1038/s41467-024-48465-0)
Supplement: Supplementary file 7 — Source data [file 41467_2024_48465_MOESM7_ESM.zip › SD_Fig_4D.csv]

	NAME	GAUL_CODE	Source_type
5	Sao Jose Do Jacuipe	6890	Other
6	Jaciara	7793	Other
28	Cachoeira Paulista	11076	Other
29	Iporanga	11224	Other
176	Afonso Claudio	7132	Other
216	Tremedal	6922	Other
226	Vera Mendes	9892	Other
230	Mata De Sao Joao	6782	Other
237	Alianca	9496	Other
241	Capela	11636	Other
258	Neropolis	7361	Other
264	Fortuna De Minas	8164	Other
265	Guanhaes	8188	Other
266	Caetes	9522	Other
269	Marilena	9297	Other
272	Jacarezinho	9257	Other
276	Jundiai Do Sul	9269	Other
288	Malhada	6773	Other
289	Pires Ferreira	7089	Other
292	Presidente Prudente	11445	Other
298	Arcos	7916	Other
343	Sao Lourenco Da Serra	11539	Other
345	Clementina	11113	Other
355	Itanhandu	8245	Other
362	Tabapua	11567	Other
370	Pompeu	8478	Other
374	Maxaranguape	10066	Other
386	Sao Goncalo Do Amarante	10114	Other
395	Cruz Alta	10265	Other
404	Governador Newton Bello	7531	Other
428	Olivedos	8997	Other
429	Aramari	6559	Other
435	Guia Lopes Da Laguna	7703	Other
447	Pedro Gomes	7726	Other
451	Cicero Dantas	6626	Other
457	Buique	9518	Other
462	Avelinopolis	7237	Other
467	Jacui	8263	Other
468	Cassilandia	7689	Other
485	Ouro Velho	8998	Other
487	Passa Tempo	8427	Other
496	Tigrinhos	10951	Other
500	Jucas	7046	Other
526	Ibotirama	6689	Other
537	Porto Belo	10888	Other
542	Moji-mirim	11326	Other
546	Dom Macedo Costa	6651	Other
562	Alto Rio Doce	7894	Other
569	Sao Jose Dos Quatro Marcos	7855	Other
573	Tibau	10140	Other
574	Belmonte	10719	Other
579	Santo Antonio De Posse	11517	Other
615	Santa Leopoldina	7192	Other
625	Agricolandia	9675	Other
627	Entre Rios De Minas	8139	Other
641	Santa Cruz Da Conceicao	11497	Other
643	Ninheira	8387	Other
644	Kalore	9272	Other
645	Terra Nova	9659	Other
646	Catuti	8040	Other
669	Itagi	6710	Other
708	Flores De Goias	7295	Other
735	Bom Jesus	9703	Other
738	Mata Verde	8338	Other
747	Cabrobo	9520	Other
748	Trairao	8858	Other
750	Santo Antonio Do Monte	8573	Other
752	Pedro Avelino	10088	Other
754	Irupi	7164	Other
763	Cumari	7282	Other
764	Dionisio Cerqueira	10765	Other
765	Vere	9483	Other
770	Nova Marilandia	7814	Other
773	Joanesia	8280	Other
784	Artur Nogueira	11022	Other
786	Tobias Barreto	11697	Other
793	Salgado Filho	9406	Other
797	Santo Antonio Dos Lopes	7620	Other
807	Rancho Alegre D'oeste	9387	Other
809	Pedra Dourada	8443	Other
812	Torre De Pedra	11591	Other
815	Carneiros	6373	Other
819	Pracuuba	6467	Other
820	Itaja	10038	Other
833	Cansancao	6612	Other
838	Cananeia	11091	Other
840	Governador Valadares	8185	Other
842	Sao Goncalo Do Rio Abaixo	8592	Other
852	Heliodora	8201	Other
853	Ipaporanga	7025	Other
855	Ribeira Do Amparo	6855	Other
861	Araguana	7465	Other
862	Alterosa	7891	Other
865	Apiaca	7139	Other
869	Antonio Dias	7903	Other
882	Sao Geraldo Do Araguaia	8844	Other
887	Senador Rui Palmeira	6449	Other
892	Bambui	7926	Other
910	Alto Boa Vista	7749	Other
914	Diamantino	7781	Other
916	Tesouro	7864	Other
923	Ituiutaba	8257	Other
932	Marapanim	8791	Other
933	Franca	11166	Other
943	Bonfim Do Piaui	9705	Other
944	Agua Nova	9989	Other
950	Araruna	9110	Other
961	Guarinos	7309	Other
963	Piuma	7187	Other
968	Santa Fe Do Araguaia	11815	Other
974	Marcionilio Souza	6780	Other
975	Itau De Minas	8252	Other
999	Guaribas	9764	Other
1012	Caracol	9724	Other
1033	Portelandia	7395	Other
1039	Quirinopolis	7398	Other
1059	Rochedo	7733	Other
1060	Gurinhem	8949	Other
1067	Poco Das Trincheiras	6431	Other
1068	Aracitaba	7906	Other
1110	Socorro Do Piaui	9882	Other
1186	Telha	11696	Other
1189	Alto Rio Novo	7137	Other
1192	Baixio	6967	Other
1196	Itambaraca	9247	Other
1198	Rochedo De Minas	8523	Other
1199	Sao Joao Da Fronteira	9861	Other
1208	Buriti Dos Montes	9710	Other
1211	Serra	7200	Other
1236	Porto Esperidiao	7835	Other
1242	Itaju Do Colonia	6714	Other
1243	Orizania	8407	Other
1244	Osvaldo Cruz	11370	Other
1248	Uruara	8862	Other
1253	Humberto De Campos	7536	Other
1259	Limeira Do Oeste	8312	Other
1260	Guapiara	11181	Other
1294	Divino De Sao Lourenco	7153	Other
1306	Caninde De Sao Francisco	11635	Other
1309	Carmesia	8021	Other
1319	Altamira Do Parana	9094	Other
1348	Santana Do Matos	10107	Other
1357	Olhos-d'agua	8401	Other
1420	Flexeiras	6385	Other
1470	Capim	8918	Other
1484	Venda Nova Do Imigrante	7203	Other
1485	Gaspar	10781	Other
1520	Inconfidentes	8218	Other
1545	Ipueira	10037	Other
1549	Brasilia De Minas	7964	Other
1550	Itaguatins	11761	Other
1561	Peruibe	11404	Other
1600	Tijucas	10952	Other
1604	Acarape	6948	Other
1611	Jaguaruana	7041	Other
1690	Caibate	10209	Other
1724	Quinta Do Sol	9383	Other
1725	Parisi	11388	Other
1734	Sao Jose De Ribamar	7634	Other
1736	Mirinzal	7570	Other
1749	Jauru	7795	Other
1752	Corinto	8081	Other
1757	Oeiras	9813	Other
1763	Julio Mesquita	11272	Other
1778	Pariconha	6422	Other
1782	Teresopolis	9979	Other
1793	Rio Bom	9396	Other
1897	Guaraci	11184	Other
1921	Santa Luzia	7614	Other
1932	Flores Do Piaui	9753	Other
1936	Palmeiras	6818	Other
2039	Fernao	11160	Other
2120	Grossos	10033	Other
2121	Alcantaras	6952	Other
2161	Craibas	6379	Other
2164	Santo Antonio Da Platina	9424	Other
2192	Capitao De Campos	9722	Other
2207	Porto Estrela	7836	Other
2210	Alvorada De Minas	7897	Other
2215	Araguacu	11710	Other
2236	Sao Sebastiao Do Tocantins	11825	Other
2239	Floriano	9755	Other
2243	Brejo	7487	Other
2248	Serraria	9070	Other
2251	Ruropolis	8826	Other
2264	Redencao	8823	Other
2265	Agua Limpa	7214	Other
2272	Ouricuri	9603	Other
2276	Porto Velho	10655	Other
2278	Vicosa	10150	Other
2279	Rio Branco	6348	Other
2282	Senador La Rocque	7647	Other
2283	Pontes Gestal	11431	Other
2286	Central De Minas	8043	Other
2287	Itambe	9248	Other
2301	Alto Araguaia	7748	Other
2309	Olinda	9600	Other
2313	Regente Feijo	11456	Other
2319	Jati	7043	Other
2321	Itaete	6709	Other
2324	Bernardino Batista	8895	Other
2329	Iguaraci	9564	Other
2331	Ipigua	11223	Other
2333	Pradopolis	11439	Other
2338	Cacimba De Dentro	8910	Other
2350	Itauba	7791	Other
2352	Reriutaba	7100	Other
2353	Dolcinopolis	11137	Other
2357	Alvorada Do Sul	9098	Other
2362	Senador Eloi De Souza	10126	Other
2369	Catarina	6988	Other
2374	Rio Das Ostras	9960	Other
2381	Fronteira	8172	Other
2394	Catuipe	10237	Other
2403	Arraial Do Cabo	9900	Other
2412	Cuitegi	8935	Other
2439	Nhamunda	6513	Other
2440	Itaperuna	9927	Other
2441	Nova Europa	11352	Other
2443	Santa Monica	9420	Other
2445	Novo Gama	7371	Other
2449	Piracanjuba	7387	Other
2464	Sao Miguel Do Iguacu	9443	Other
2470	Carapebus	9911	Other
2474	Morada Nova De Minas	8373	Other
2477	Regeneracao	9840	Other
2509	Saire	9625	Other
2527	Mansidao	6776	Other
2552	Itutinga	8260	Other
2555	Assis Chateaubriand	9114	Other
2564	Alto Alegre	10671	Other
2569	Pitanga	9361	Other
2600	Mossamedes	7356	Other
2677	Novo Airao	6515	Other
2680	Rio Espera	8513	Other
2756	Tejupa	11586	Other
2775	Sao Francisco Do Piaui	9857	Other
2786	Muzambinho	8379	Other
2835	Olivenca	6417	Other
2844	Lauro De Freitas	6761	Other
2855	Guaraquecaba	9226	Other
2880	Alto Alegre	10991	Other
2881	Sao Bernardo Do Campo	11525	Other
2882	Ribeirao Claro	9393	Other
2898	Esteio	10296	Other
2904	Aveiro	8737	Other
2905	Missao Velha	7060	Other
2913	Ouro Fino	8409	Other
2914	Tiete	11589	Other
2915	Bom Jardim	9512	Other
2923	Matozinhos	8346	Other
2931	Passa E Fica	10082	Other
2973	Augustinopolis	11716	Other
2974	Itabaiana	11651	Other
2976	Virgem Da Lapa	8717	Other
3029	Pedra Preta	10087	Other
3044	Sao Joao Da Canabrava	9860	Other
3061	Pederneiras	11394	Other
3066	Ilhota	10795	Other
3078	Sao Gabriel Da Cachoeira	6523	Other
3079	Medianeira	9309	Other
3094	Belem De Sao Francisco	9506	Other
3105	Augusto De Lima	7923	Other
3107	Parnamirim	9608	Other
3118	Parambu	7081	Other
3120	Ubirata	9476	Other
3142	Simonesia	8665	Other
3168	Turvolandia	8690	Other
3169	Nossa Senhora Do Socorro	11671	Other
3180	Fagundes	8945	Other
3183	Joao Ramalho	11270	Other
3184	Corrego Do Bom Jesus	8089	Other
3198	Capinopolis	8008	Other
3199	Tomazina	9470	Other
3215	Orobo	9601	Other
3216	Colorado Do Oeste	10633	Other
3219	Novo Sao Joaquim	7823	Other
3226	Capanema	8757	Other
3230	Malta	8975	Other
3231	Igaratinga	8213	Other
3235	Urucui	9888	Other
3236	Nova Guataporanga	11354	Other
3245	Cordislandia	8080	Other
3262	Santa Rita	9036	Other
3263	Gurjao	8950	Other
3315	Sao Joaquim Da Barra	11533	Other
3320	Uba	8691	Other
3321	Barreiras	6571	Other
3323	Santana De Mangueira	9038	Other
3327	Porciuncula	9951	Other
3330	Sao Domingos De Pombal	9044	Other
3346	Brejo Da Madre De Deus	9516	Other
3347	Breu Branco	8750	Other
3355	Correntina	6641	Other
3383	Santana Do Maranhao	7618	Other
3388	Canhotinho	9528	Other
3397	Tupirama	11835	Other
3411	Corumbiara	10634	Other
3417	Espinosa	8143	Other
3419	Sapucaia Do Sul	10543	Other
3425	Simao Dias	11694	Other
3429	Boa Nova	6577	Other
3442	Divinopolis Do Tocantins	11746	Other
3443	Contendas Do Sincora	6636	Other
3457	Cerro Cora	10015	Other
3491	Miraselva	9312	Other
3495	Conselheiro Pena	8074	Other
3501	Campo Formoso	6604	Other
3502	Santa Cruz Do Capibaribe	9632	Other
3503	Vargem Grande Do Sul	11613	Other
3507	Martinopolis	11309	Other
3509	Claudia	7773	Other
3522	Ipojuca	9567	Other
3538	Taboleiro Grande	10135	Other
3543	Marizopolis	8980	Other
3548	Porteiras	7091	Other
3551	Caxingo	9728	Other
3552	Parnamirim	10081	Other
3555	Redencao	7099	Other
3558	Goiatuba	7304	Other
3564	Acrelandia	6333	Other
3572	Castelo Do Piaui	9727	Other
3580	Mercedes	9310	Other
3585	Viana	7204	Other
3592	Tenorio	9082	Other
3603	Guidoval	8197	Other
3606	Moncao	7571	Other
3608	Alpinopolis	7890	Other
3616	Ponto Novo	6839	Other
3633	Ruy Barbosa	10104	Other
3635	Uruoca	7127	Other
3644	Buriti Alegre	7247	Other
3647	Joao Alfredo	9580	Other
3661	Paraipaba	7080	Other
3673	Iapu	8202	Other
3687	Colider	7775	Other
3714	Mirassolandia	11322	Other
3717	Juvenilia	8292	Other
3734	Canoas	10225	Other
3738	Santa Cecilia Do Pavao	9410	Other
3745	Barras	9692	Other
3751	Cajuri	7982	Other
3765	Name Unknown	11839	Other
3771	Itacaja	11760	Other
3779	Gloria	6669	Other
3789	Sao Joao Do Jaguaribe	7109	Other
3799	Comendador Levy Gasparian	9915	Other
3805	Mazagao	6463	Other
3817	Santa Lucia	11505	Other
3821	Rio Quente	7401	Other
3826	Matias Barbosa	8342	Other
3827	Ouro Verde Do Oeste	9335	Other
3830	Barrinha	11042	Other
3834	Buritis	10624	Other
3837	Boa Vista Do Burica	10193	Other
3839	Tacuru	7740	Other
3848	Pedro Afonso	11795	Other
3865	Januario Cicco	10043	Other
3872	Santa Terezinha Do Tocantins	11820	Other
3873	Caldas Brandao	8915	Other
3882	Belmiro Braga	7935	Other
3899	Pouso Alegre	8485	Other
3912	Denise	7780	Other
3914	Santa Rita Do Tocantins	11817	Other
3918	Rio Pomba	8519	Other
3942	Francisco Sa	8167	Other
3946	Dona Ines	8941	Other
3961	Itiuba	6731	Other
3992	Sao Luis	7636	Other
4021	Itabirinha De Mantena	8232	Other
4032	Novo Hamburgo	10422	Other
4040	Condeuba	6635	Other
4043	Ibiuna	11206	Other
4045	Limoeiro De Anadia	6399	Other
4053	Rodrigues Alves	6349	Other
4054	Espirito Santo Do Pinhal	11151	Other
4059	Iracemapolis	11226	Other
4074	Pracinha	11438	Other
4084	Bela Vista Do Maranhao	7478	Other
4092	Pavao	8437	Other
4093	Duere	11748	Other
4099	Novo Acordo	11785	Other
4117	Fartura Do Piaui	9752	Other
4121	Crisopolis	6644	Other
4135	Caiabu	11079	Other
4143	Santa Rita Do Passa Quatro	11509	Other
4153	Abadiania	7210	Other
4160	Iguaracu	9233	Other
4168	Porto	9835	Other
4171	Alto Do Rodrigues	9992	Other
4174	Frutal	8175	Other
4180	Sao Pedro Do Suacui	8622	Other
4192	Mesquita	8352	Other
4208	Ibicarai	6678	Other
4209	Pratinha	8490	Other
4215	Quata	11449	Other
4216	Pojuca	6838	Other
4219	Bom Sucesso	9131	Other
4230	Tuparendi	10591	Other
4233	Guaratuba	9227	Other
4249	Inhambupe	6695	Other
4250	Sao Jose Do Povo	7852	Other
4253	Olaria	8400	Other
4273	Dom Basilio	6650	Other
4276	Jaguaripe	6741	Other
4286	Presidente Janio Quadros	6844	Other
4297	Pedreira	11398	Other
4304	Altos	9680	Other
4307	Oleo	11362	Other
4318	Pauliceia	11390	Other
4321	Farias Brito	7003	Other
4336	Pedra Bela	11395	Other
4353	Sao Miguel Da Baixa Grande	9872	Other
4361	Palmeira Dos Indios	6420	Other
4364	Ajuricaba	10154	Other
4378	Araguainha	7755	Other
4379	Aguas De Sao Pedro	10985	Other
4382	Petrolina	9615	Other
4387	Cabo Verde	7974	Other
4393	Sao Gabriel Do Oeste	7735	Other
4395	Nova Brasilandia D'oeste	10647	Other
4398	Guaraciaba Do Norte	7014	Other
4400	Monsenhor Paulo	8362	Other
4409	Joviania	7336	Other
4411	Monte Azul	8365	Other
4414	Timburi	11590	Other
4433	Itai	11230	Other
4439	Paranhos	7725	Other
4442	Gonzaga	8183	Other
4447	Sossego	9075	Other
4474	Bofete	11056	Other
4476	Itu	11253	Other
4478	Ipanema	8226	Other
4482	Alegre	7135	Other
4484	Agua Boa	7876	Other
4493	Seringueiras	10664	Other
4511	Itaguacu Da Bahia	6713	Other
4528	Matriz De Camaragibe	6408	Other
4558	Catas Altas	8037	Other
4560	Santo Antonio Do Itambe	8571	Other
4561	Riacho De Santo Antonio	9026	Other
4562	Dourados	7699	Other
4568	Sobrado	9072	Other
4578	Cocal Dos Alves	9731	Other
4587	Milagres Do Maranhao	7567	Other
4588	Sambaiba	7610	Other
4594	Santo Estevao	6880	Other
4613	Magda	11299	Other
4616	Pindobacu	6830	Other
4620	Amorinopolis	7223	Other
4641	Jaguariuna	11261	Other
4642	Sao Jose Dos Campos	11538	Other
4645	Curral Novo Do Piaui	9742	Other
4653	Lindoia	11285	Other
4655	Cafelandia	11078	Other
4656	Almeirim	8730	Other
4663	Monte Do Carmo	11777	Other
4672	Santa Maria Da Vitoria	6872	Other
4673	Aquidauana	7676	Other
4690	Escada	9546	Other
4698	Itaguai	9924	Other
4699	Camocim	6978	Other
4716	Porto Grande	6466	Other
4719	Pedra Branca	7083	Other
4730	Novo Alegre	11786	Other
4731	Nazare Do Piaui	9808	Other
4736	Engenheiro Coelho	11150	Other
4747	Ararica	10168	Other
4748	Carire	6983	Other
4765	Arceburgo	7915	Other
4799	Candido Sales	6611	Other
4807	Parana	10077	Other
4808	Sao Joao Da Ponte	8599	Other
4828	Querencia Do Norte	9382	Other
4829	Congonhinhas	9170	Other
4835	Santo Antonio De Jesus	6879	Other
4856	Medicilandia	8793	Other
4870	Marechal Candido Rondon	9293	Other
4877	Severiano Melo	10133	Other
4892	Gloria De Dourados	7702	Other
4900	Varzedo	6939	Other
4904	Itacoatiara	6500	Other
4911	Pedrinopolis	8446	Other
4915	Candelaria	10220	Other
4941	Acarau	6949	Other
4947	Ponta De Pedras	8817	Other
4951	Caroebe	10677	Other
4954	Carmo	9913	Other
4956	Careiro	6489	Other
4959	Santa Maria Do Para	8834	Other
4965	Resende	9956	Other
4978	Agrestina	9492	Other
4984	Pimenteiras Do Oeste	10654	Other
5003	Alto Santo	6954	Other
5005	Sapiranga	10542	Other
5008	General Carneiro	7786	Other
5031	Taquaral De Goias	7433	Other
5038	Nova Tebas	9331	Other
5042	Ituverava	11255	Other
5047	Bodo	10003	Other
5048	Paulista	9002	Other
5059	Itaquirai	7707	Other
5063	Amapa Do Maranhao	7460	Other
5064	Peri Mirim	7591	Other
5068	Cabedelo	8907	Other
5073	Cardeal Da Silva	6617	Other
5077	Santos Dumont	8577	Other
5084	Nova Crixas	7365	Other
5090	Sarapui	11551	Other
5093	Sao Miguel Dos Campos	6445	Other
5113	Mateiros	11773	Other
5117	Sao Francisco De Goias	7419	Other
5121	Lagoa De Dentro	8968	Other
5126	Filadelfia	11752	Other
5141	Lajeado Novo	7555	Other
5142	Eugenopolis	8149	Other
5155	Rancharia	11454	Other
5184	Capela	6372	Other
5188	Guarara	8194	Other
5190	Toritama	9661	Other
5191	Botupora	6584	Other
5198	Ibimirim	9561	Other
5208	Nilo Pecanha	6802	Other
5211	Paragominas	8811	Other
5228	Senador Canedo	7428	Other
5233	Chale	8046	Other
5242	Dois Irmaos Do Tocantins	11747	Other
5249	Ipero	11221	Other
5259	Cariri Do Tocantins	11730	Other
5263	Chapadao Do Ceu	7271	Other
5267	Quixelo	7096	Other
5293	Oiapoque	6464	Other
5297	Trabiju	11593	Other
5298	Florida	9207	Other
5306	Miguel Alves	9799	Other
5313	Curimata	9740	Other
5317	Ibirarema	11204	Other
5318	Echapora	11142	Other
5320	Tapira	8671	Other
5322	Lourdes	11288	Other
5333	Nova Alianca Do Ivai	9318	Other
5337	Alfredo Chaves	7136	Other
5357	Sao Goncalo Do Gurgueia	9858	Other
5358	Rio Das Pedras	11473	Other
5359	Salto Do Lontra	9408	Other
5364	Itumbiara	7329	Other
5368	Ruy Barbosa	6863	Other
5369	Moema	8360	Other
5379	Santa Helena De Goias	7408	Other
5380	Sao Joao	9431	Other
5388	Marcacao	8978	Other
5401	Porto Dos Gauchos	7834	Other
5402	Potiragua	6841	Other
5403	Novo Horizonte Do Sul	7723	Other
5405	Sao Felix Do Araguaia	7851	Other
5408	Cabeceiras	7250	Other
5425	Tres De Maio	10580	Other
5426	Cedro	6991	Other
5453	Riachuelo	10101	Other
5455	Imbe De Minas	8217	Other
5461	Sao Domingos Do Azeitao	7624	Other
5468	Natividade	11781	Other
5469	Sete Quedas	7737	Other
5475	Joaquim Pires	9778	Other
5478	Sao Miguel	10119	Other
5494	Boqueirao	8901	Other
5500	Epitaciolandia	6339	Other
5501	Feijo	6340	Other
5512	Nazareno	8385	Other
5525	Itubera	6734	Other
5540	Pendencias	10090	Other
5541	Nova Serrana	8395	Other
5553	Terra Roxa	9466	Other
5556	Jardim De Angicos	10045	Other
5569	Capoeiras	9529	Other
5580	Juatuba	8288	Other
5605	Pastos Bons	7585	Other
5612	Parecis	10652	Other
5634	Francisco Macedo	9758	Other
5642	Oriximina	8806	Other
5644	Tres Marias	8685	Other
5657	Carinhanha	6618	Other
5668	Brasopolis	7965	Other
5670	Teixeiras	8675	Other
5672	Cajueiro	6367	Other
5682	Condado	9539	Other
5688	Casa Nova	6619	Other
5690	Sitio D'abadia	7432	Other
5708	Agua Doce Do Norte	7133	Other
5710	Oliveira Dos Brejinhos	6814	Other
5711	Sao Luiz Do Norte	7423	Other
5715	Miguel Leao	9800	Other
5718	Ribeirao Dos Indios	11465	Other
5730	Itamari	6717	Other
5737	Heitorai	7310	Other
5738	Baianopolis	6563	Other
5740	Juarina	11765	Other
5744	Tefe	6529	Other
5758	Cairu	6598	Other
5769	Guadalupe	9763	Other
5784	Lagoa Real	6754	Other
5785	Sao Joao Do Paraiso	8606	Other
5786	Extrema	8151	Other
5797	Miradouro	8356	Other
5800	Boa Viagem	6976	Other
5809	Itaparica	6721	Other
5833	Luzilandia	9792	Other
5835	Dionisio	8113	Other
5855	Itapui	11243	Other
5877	Piranhas	7388	Other
5901	Irara	6703	Other
5921	Poco De Jose De Moura	9016	Other
5924	Cachoeira De Pajeu	7977	Other
5928	Barra Do Mendes	6569	Other
5934	Sao Pedro Do Ivai	9445	Other
5935	Colorado	9169	Other
5945	Bias Fortes	7943	Other
5953	Moji Das Cruzes	11324	Other
5965	Britania	7246	Other
5976	Alto Alegre Do Maranhao	7457	Other
5977	Logradouro	8972	Other
5978	Itapagipe	8248	Other
5979	Chapada Da Natividade	11735	Other
5984	Sao Joao Nepomuceno	8608	Other
6031	Cristais	8094	Other
6051	Afua	8727	Other
6054	Nova Granada	11353	Other
6057	Manfrinopolis	9290	Other
6075	General Sampaio	7008	Other
6087	Sao Felix De Minas	8582	Other
6090	Tatui	11584	Other
6100	Araguaiana	7754	Other
6102	Guarei	11190	Other
6115	Cachoeira Dourada	7978	Other
6125	Pocos De Caldas	8476	Other
6127	Umburatiba	8696	Other
6138	Santa Ines	6870	Other
6149	Brejolandia	6586	Other
6152	Maraja Do Sena	7561	Other
6155	Jequitai	8275	Other
6169	Carmopolis De Minas	8028	Other
6183	Timbiras	7653	Other
6198	Valente	6935	Other
6247	Piracicaba	11414	Other
6253	Acucena	7875	Other
6255	Bonfim	10674	Other
6256	Candeias	8001	Other
6265	Pirpirituba	9012	Other
6270	Picarras	10879	Other
6279	Santa Barbara Do Tugurio	8537	Other
6281	Tapirai	8672	Other
6286	Sao Jose Da Tapera	6443	Other
6296	Santa Teresinha	9037	Other
6299	Bom Jardim De Goias	7241	Other
6301	Teotonio Vilela	6452	Other
6304	Apucarana	9106	Other
6311	Sao Francisco Do Para	8843	Other
6314	Rodeiro	8524	Other
6316	Amambai	7670	Other
6319	Montes Claros De Goias	7351	Other
6321	Ribeira	11460	Other
6323	Curralinhos	9743	Other
6330	Carpina	9532	Other
6335	Goiana	9557	Other
6343	Sao Jose Da Coroa Grande	9642	Other
6348	Cotriguacu	7778	Other
6353	Tremembe	11594	Other
6363	Vargem Alta	7202	Other
6366	Serrana	11556	Other
6377	Penha	10876	Other
6387	Santa Maria Do Oeste	9418	Other
6390	Gurupi	11758	Other
6398	Alfredo Vasconcelos	7887	Other
6404	Gameleira	9554	Other
6411	Guaratingueta	11189	Other
6412	Colonia Leopoldina	6376	Other
6458	Ingai	8221	Other
6460	Hugo Napoleao	9765	Other
6461	Chapadinha	7507	Other
6475	Cabo Frio	9906	Other
6477	Porto Walter	6347	Other
6478	Santo Inacio Do Piaui	9853	Other
6502	Brejo Grande Do Araguaia	8749	Other
6511	Sao Francisco	8583	Other
6528	Santa Adelia	11492	Other
6552	Araruna	8879	Other
6559	Morro Cabeca No Tempo	9805	Other
6608	Castanheira	7771	Other
6609	Umuarama	9477	Other
6618	Ilicinea	8216	Other
6623	Sao Fernando	10112	Other
6630	Porto Rico Do Maranhao	7599	Other
6635	Jatoba Do Piaui	9775	Other
6737	Queimados	9954	Other
6746	Tibau Do Sul	10141	Other
6753	Vitoria Do Jari	6471	Other
6774	Elias Fausto	11144	Other
6796	Corrego Do Ouro	7275	Other
6803	Colonia Do Piaui	9734	Other
6804	Uniao Dos Palmares	6454	Other
6813	Ibema	9230	Other
6818	Cuite De Mamanguape	8934	Other
6836	Wanderley	6944	Other
6849	Amparo De Sao Francisco	11624	Other
6857	Reginopolis	11457	Other
6859	Itapecerica	8249	Other
6860	Afranio	9491	Other
6888	Taquaritinga Do Norte	9657	Other
6889	Ibitinga	11205	Other
6890	Carnauba Dos Dantas	10012	Other
6891	Sousa	9076	Other
6892	Sao Joao Del Rei	8601	Other
6905	Medeiros Neto	6784	Other
6909	Rio Pardo De Minas	8517	Other
6910	Sao Sebastiao Do Alto	9972	Other
6917	Piata	6827	Other
6919	Mulungu Do Morro	6795	Other
6925	Guaraciaba	10786	Other
6928	Coronel Murta	8085	Other
6929	Nova Hartz	10412	Other
6932	Tucurui	8860	Other
6958	Marechal Floriano	7176	Other
6965	Nova Roma	7368	Other
6979	Quixaba	9022	Other
6982	Parazinho	10079	Other
6986	Lagoa Dourada	8297	Other
6988	Ananindeua	8733	Other
6992	Lagoa Da Canoa	6398	Other
6993	Porteirinha	8482	Other
7001	Pedra Branca	9003	Other
7005	Duque Bacelar	7517	Other
7008	Brejo Do Piaui	9708	Other
7012	Centenario Do Sul	9161	Other
7021	Sao Francisco Do Guapore	10662	Other
7022	Guarani Das Missoes	10327	Other
7100	Monte Alegre Do Sul	11330	Other
7102	Marcelandia	7803	Other
7108	Rincao	11470	Other
7110	Oliveira	8403	Other
7119	Viseu	8864	Other
7127	Pato Bragado	9346	Other
7139	Aguanil	7878	Other
7151	Andira	9102	Other
7160	Cajati	11083	Other
7161	Sandovalina	11491	Other
7205	Ceara-mirim	10014	Other
7250	Pimenta	8461	Other
7251	Mendonca	11312	Other
7254	Boquim	11630	Other
7255	Santa Ines	9414	Other
7259	Narandiba	11342	Other
7308	Belmonte	6574	Other
7310	Verdelandia	8710	Other
7314	Nova Aurora	9320	Other
7316	Santa Maria De Jetiba	7193	Other
7324	Bonopolis	7244	Other
7328	Jardim De Piranhas	10046	Other
7352	Colinas Do Sul	7274	Other
7379	Carmo Do Paranaiba	8026	Other
7391	Montalvania	8363	Other
7403	Lima Campos	7556	Other
7407	Itumirim	8258	Other
7408	Vitoria Do Xingu	8865	Other
7425	Pires Do Rio	7390	Other
7428	Monte Alegre	8797	Other
7429	Cumaru	9542	Other
7442	Jacutinga	8264	Other
7450	Calumbi	9524	Other
7452	Ouro Branco	6418	Other
7455	Cristais Paulista	11126	Other
7460	Conceicao Do Castelo	7152	Other
7468	Maua	11311	Other
7476	Itaocara	9926	Other
7486	Riversul	11476	Other
7500	Guajeru	6672	Other
7501	Espirito Santo Do Turvo	11152	Other
7538	Quadra	11448	Other
7539	Coronel Ezequiel	10016	Other
7564	Italva	9925	Other
7568	Pedro Do Rosario	7589	Other
7576	Tapira	9461	Other
7581	Varzea Nova	6938	Other
7588	Joao Costa	9777	Other
7591	Jau	11267	Other
7613	Serranos	8658	Other
7617	Confins	8068	Other
7622	Potengi	7092	Other
7630	Bonfinopolis De Minas	7957	Other
7636	Malacacheta	8321	Other
7642	Pardinho	11386	Other
7643	Ourilandia Do Norte	8808	Other
7650	Sao Tome	9448	Other
7659	Governador Jorge Teixeira	10638	Other
7699	Brasnorte	7762	Other
7725	Miguelopolis	11315	Other
7731	Pirangi	11417	Other
7735	Iraucuba	7030	Other
7740	Bernardino De Campos	11049	Other
7781	Itau	10039	Other
7787	Sao Braz Do Piaui	9854	Other
7795	Lagoa De Sao Francisco	9785	Other
7803	Sarandi	10544	Other
7811	Monte Alegre De Sergipe	11664	Other
7824	Manaus	6509	Other
7825	Angical Do Piaui	9683	Other
7826	Santo Antonio Do Grama	8570	Other
7830	Sao Bento	7622	Other
7831	Sao Joao Do Caru	7630	Other
7836	Alem Paraiba	7885	Other
7838	Campina Das Missoes	10215	Other
7842	Careacu	8019	Other
7843	Guaiba	10325	Other
7844	Salgadinho	9626	Other
7856	Rio Novo	8515	Other
7858	Sao Sebastiao Da Amoreira	9447	Other
7864	Pequi	8450	Other
7880	Boa Vista Da Aparecida	9128	Other
7885	Darcinopolis	11744	Other
7903	Machado	8319	Other
7929	Monte Santo Do Tocantins	11778	Other
7996	Iuna	7168	Other
7998	Milagres	6786	Other
8009	Quintana	11452	Other
8093	Aracoiaba	9500	Other
8131	Campo Largo Do Piaui	9718	Other
8143	Alvinopolis	7896	Other
8146	Satiro Dias	6894	Other
8160	Sud Menucci	11563	Other
8170	Miranda	7717	Other
8241	Araguana	11712	Other
8243	Maua Da Serra	9308	Other
8248	Cunha	11130	Other
8284	Ribeira Do Piaui	9842	Other
8285	Inhumas	7316	Other
8286	Coqueiral	8077	Other
8288	Jesuitas	9267	Other
8294	Planura	8474	Other
8301	Barra Do Choca	6568	Other
8304	Lagoa Do Piaui	9787	Other
8305	Ourinhos	11371	Other
8344	Feira Nova	11644	Other
8347	Formoso	7297	Other
8408	Marica	9935	Other
8441	Moraujo	7064	Other
8449	Restinga	11459	Other
8453	Quebrangulo	6435	Other
8459	Jucati	9582	Other
8460	Engenheiro Navarro	8137	Other
8461	Coxim	7695	Other
8462	Silveiras	11560	Other
8491	Nova Bandeirantes	7809	Other
8495	Joaquim Tavora	9268	Other
8498	Macuco	9932	Other
8505	Breves	8751	Other
8514	Vitoria De Santo Antao	9672	Other
8517	Iracema	10678	Other
8532	Ferros	8158	Other
8533	Andradas	7899	Other
8539	Cabaceiras	8906	Other
8543	Sapucai-mirim	8638	Other
8578	Cachoeira Dos Indios	8908	Other
8581	Joanopolis	11269	Other
8605	Corrego Fundo	8090	Other
8615	Magalhaes De Almeida	7559	Other
8697	Bom Jesus Do Tocantins	11724	Other
8720	Canarana	7769	Other
8732	Timbauba Dos Batistas	10142	Other
8733	Matureia	8985	Other
8739	Matipo	8344	Other
8754	Divinopolis De Goias	7287	Other
8799	Pedro Velho	10089	Other
8804	Capistrano	6981	Other
8809	Gravatai	10323	Other
8821	Nova Londrina	9326	Other
8827	Ourem	8807	Other
8831	Sao Pedro Da Uniao	8621	Other
8832	Taiacu	11572	Other
8839	Erico Cardoso	6655	Other
8841	Nova Soure	6809	Other
8846	Mamonas	8322	Other
8849	Cachoeirinha	9521	Other
8851	Barra Do Rocha	6570	Other
8868	Chapada Gaucha	8048	Other
8875	Campo Bonito	9146	Other
8878	Maravilhas	8328	Other
8882	Santarem	8836	Other
8883	Guajara-mirim	10639	Other
8903	Rio Formoso	9624	Other
8912	Corumbaiba	7277	Other
8914	Rondon Do Para	8825	Other
8919	Ielmo Marinho	10035	Other
8956	Riachao Das Neves	6852	Other
8962	Santa Rita	7617	Other
8968	Quixere	7098	Other
8994	Cocal De Telha	9730	Other
9013	Ceres	7269	Other
9022	Caranaiba	8014	Other
9025	Maravilha	10842	Other
9068	Bocaiuva	7948	Other
9082	Zabele	9089	Other
9085	Cristopolis	6645	Other
9087	Itapira	11239	Other
9095	Valentim Gentil	11609	Other
9102	Capim Grosso	6615	Other
9110	Belo Jardim	9507	Other
9116	Divisa Alegre	8119	Other
9123	Tupi Paulista	11598	Other
9142	Nazare	11782	Other
9169	Santa Cruz Do Piaui	9845	Other
9183	Seabra	6897	Other
9187	Queimadas	6846	Other
9218	Alegrete Do Piaui	9678	Other
9219	Terenos	7742	Other
9244	Maracana	8790	Other
9248	Varginha	8705	Other
9252	Sena Madureira	6351	Other
9261	Trajano De Morais	9980	Other
9272	Tres Passos	10583	Other
9276	Serrita	9648	Other
9286	Matoes Do Norte	7566	Other
9291	Cristinapolis	11640	Other
9297	Quixada	7095	Other
9331	Descalvado	11131	Other
9350	Itauna Do Sul	9251	Other
9353	Galinhos	10030	Other
9371	Garrafao Do Norte	8773	Other
9406	Ritapolis	8522	Other
9418	Joao Dias	10049	Other
9419	Bom Jesus	8898	Other
9435	Pereiras	11403	Other
9443	Correntes	9540	Other
9444	Novo Horizonte Do Norte	7821	Other
9445	Piedade Dos Gerais	8460	Other
9451	Atalaia	9116	Other
9456	Piloezinhos	9011	Other
9487	Varzea Grande	9891	Other
9490	Assis Brasil	6334	Other
9491	Santa Rita De Ibitipoca	8551	Other
9496	Areias	11019	Other
9507	Wagner	6943	Other
9521	Rio Grande Da Serra	11474	Other
9527	Sao Sebastiao Do Anta	8628	Other
9528	Diamante Do Norte	9186	Other
9531	Venha-ver	10148	Other
9536	Ampere	9100	Other
9547	Carmo Do Rio Verde	7264	Other
9565	Guaicara	11177	Other
9579	Floresta Do Piaui	9754	Other
9584	Jose Goncalves De Minas	8285	Other
9601	Estrela Do Indaia	8147	Other
9607	Sidrolandia	7738	Other
9617	Nova Era	8389	Other
9621	Patos	9001	Other
9629	Divinolandia De Minas	8117	Other
9634	Mae D'agua	8974	Other
9638	Patos Do Piaui	9824	Other
9642	Tamboara	9459	Other
9644	Mandaguacu	9287	Other
9649	Ararenda	6961	Other
9655	Mario Campos	8332	Other
9682	Caiana	7981	Other
9690	Reserva Do Cabacal	7840	Other
9692	Santa Rosa De Lima	11687	Other
9694	Itapaci	7324	Other
9732	Itajai	10811	Other
9743	Paula Candido	8435	Other
9748	Congo	8928	Other
9751	Sao Bento	9042	Other
9752	Pocao De Pedras	7597	Other
9759	Irapuru	11228	Other
9767	Emas	8943	Other
9781	Brauna	11066	Other
9786	Taquarivai	11581	Other
9788	Barra Longa	7932	Other
9791	Conceicao Do Tocantins	11740	Other
9801	Areia De Baraunas	8881	Other
9808	Jiquirica	6745	Other
9811	Conceicao Do Coite	6632	Other
9827	Tururu	7122	Other
9835	Muriae	8377	Other
9836	Sao Jorge Do Ivai	9436	Other
9841	Arapua	7912	Other
9842	Campo Azul	7992	Other
9854	Angulo	9103	Other
9889	Periquito	8454	Other
9894	Pains	8416	Other
9899	Agua Doce Do Maranhao	7453	Other
9900	Faxinal	9198	Other
9902	Ecoporanga	7156	Other
9917	Piloes	9010	Other
9934	Estancia Velha	10295	Other
9942	Colombia	11115	Other
9943	Simplicio Mendes	9881	Other
9944	Pirapozinho	11419	Other
9945	Jardim Olinda	9265	Other
9949	Guarani	8193	Other
9952	Currais Novos	10019	Other
9953	Sonora	7739	Other
9960	Pindare Mirim	7593	Other
10004	Mar De Espanha	8327	Other
10014	Planaltina	7391	Other
10016	Jacare Dos Homens	6391	Other
10017	Santana	6468	Other
10022	Jundia	6396	Other
10042	Itaquaquecetuba	11245	Other
10045	Couto De Magalhaes De Minas	8092	Other
10049	Urupa	10667	Other
10053	Angicos	9993	Other
10055	Acaua	9674	Other
10068	Santa Barbara	8534	Other
10079	Brotas De Macaubas	6587	Other
10097	Feliz Natal	7783	Other
10102	Tavares	9080	Other
10104	Dom Pedro	7516	Other
10124	Tarabai	11582	Other
10128	Sao Cristovao	11690	Other
10146	Riacho Dos Cavalos	9027	Other
10149	Pimenta Bueno	10653	Other
10155	Santa Teresa	7194	Other
10158	Igaracu Do Tiete	11209	Other
10169	Rio Do Fogo	10102	Other
10170	Palotina	9340	Other
10171	Carauari	6488	Other
10179	Ibiracu	7161	Other
10183	Salinopolis	8827	Other
10185	Capivari Do Sul	10230	Other
10187	Assis	11025	Other
10193	Salgado De Sao Felix	9030	Other
10200	Rio Preto Da Eva	6520	Other
10204	Cedro	9536	Other
10226	Santa Cruz Cabralia	6868	Other
10237	Itatuba	8958	Other
10238	Charqueada	11111	Other
10240	Pacaja	8809	Other
10244	Touros	10143	Other
10245	Oratorios	8406	Other
10250	Alegria	10157	Other
10253	Pedra	9612	Other
10256	Ribeirao Bonito	11461	Other
10257	Demerval Lobao	9744	Other
10266	Antonio Martins	9994	Other
10267	Piloes	10091	Other
10274	Bocaina De Minas	7947	Other
10279	Milton Brandao	9801	Other
10291	Planalto Da Serra	7828	Other
10295	Bom Sucesso	8899	Other
10296	Doresopolis	8132	Other
10305	Sao Jose Do Egito	9644	Other
10321	Chacara	8045	Other
10325	Poco Verde	11678	Other
10332	Juquia	11276	Other
10334	Sao Domingos Do Maranhao	7625	Other
10340	Barra Do Ouro	11721	Other
10343	Uniao Do Oeste	10964	Other
10345	Itaruma	7327	Other
10357	Rosana	11477	Other
10358	Abaete	7872	Other
10360	Bocaina	11055	Other
10365	Capanema	9154	Other
10368	Orizona	7373	Other
10372	Manari	9594	Other
10377	Alto Alegre Do Pindare	7458	Other
10381	Conchal	11116	Other
10386	Fernando Falcao	7521	Other
10392	Capetinga	8006	Other
10397	Angelica	7673	Other
10417	Barretos	11041	Other
10419	Curionopolis	8765	Other
10432	Comendador Gomes	8056	Other
10437	Queluzita	8497	Other
10441	Maracaju	7716	Other
10448	Sirinhaem	9650	Other
10453	Cascavel	6987	Other
10454	Araripina	9501	Other
10459	Juquitiba	11277	Other
10465	Buriti Dos Lopes	9709	Other
10475	Casinhas	9534	Other
10476	Abatia	9090	Other
10505	Campestre Do Maranhao	7496	Other
10506	Parana	11793	Other
10507	Alvorada	11704	Other
10515	Munhoz De Melo	9316	Other
10520	Iracema Do Oeste	9242	Other
10521	Marianopolis Do Tocantins	11772	Other
10537	Palmares Paulista	11376	Other
10548	Maiquinique	6771	Other
10554	Ponto Dos Volantes	8481	Other
10561	Dom Expedito Lopes	9746	Other
10586	Indaiabira	8219	Other
10587	Uruana De Minas	8699	Other
10614	Esperantinopolis	7518	Other
10616	Bonito	8746	Other
10619	Madeiro	9793	Other
10620	Jenipapo De Minas	8273	Other
10622	Tocantinia	11833	Other
10624	Ribeirao	9623	Other
10633	Sao Sebastiao Da Bela Vista	8626	Other
10637	Santa Cruz Do Rio Pardo	11500	Other
10641	Corumbatai Do Sul	9177	Other
10710	Pirapemas	7596	Other
10711	Realeza	9388	Other
10714	Remigio	9023	Other
10715	Alexania	7216	Other
10725	Alvares Florence	10993	Other
10728	Monte Azul Paulista	11333	Other
10730	Novo Horizonte Do Oeste	10650	Other
10750	Riachao	7607	Other
10751	Olho D'agua Das Flores	6414	Other
10766	Sao Francisco	11528	Other
10769	Peixe	11796	Other
10780	Duartina	11140	Other
10786	Alvaraes	6472	Other
10790	Campinacu	7259	Other
10794	Mundo Novo	7718	Other
10798	Sao Jose Do Alegre	8614	Other
10800	Tupa	11597	Other
10801	Palestina De Goias	7377	Other
10813	Curaca	6647	Other
10824	Tenente Portela	10569	Other
10833	Estrela Dalva	8146	Other
10854	Parintins	6517	Other
10870	Coluna	8055	Other
10871	Cubatao	11129	Other
10885	Guatapara	11194	Other
10891	Landri Sales	9790	Other
10892	Indiana	11217	Other
10917	Borda Da Mata	7959	Other
10983	Campo Alegre De Lourdes	6603	Other
10985	Ribeirao Do Sul	11464	Other
11036	Arataca	6560	Other
11039	Monteiropolis	6411	Other
11046	Itapoa	10814	Other
11071	Palmital	11378	Other
11133	Santa Tereza Do Oeste	9421	Other
11134	Maragogi	6403	Other
11240	Mage	9933	Other
11244	Inubia Paulista	11219	Other
11262	Itarantim	6728	Other
11287	Vista Alegre Do Alto	11619	Other
11294	Sao Simao	7427	Other
11297	Pirapora Do Bom Jesus	11418	Other
11315	Itapevi	11238	Other
11319	Rio Branco	7843	Other
11399	Campos Novos Paulista	11090	Other
11400	Florestopolis	9206	Other
11418	Taparuba	8670	Other
11508	Crateus	6996	Other
11510	Bayeux	8892	Other
11514	Sao Geraldo Da Piedade	8588	Other
11533	Belo Campo	6575	Other
11545	Lago Verde	7552	Other
11547	Brasilandia Do Sul	9135	Other
11558	Santa Margarida	8546	Other
11562	Prado	6842	Other
11573	Figueiropolis	11751	Other
11593	Santa Fe Do Sul	11502	Other
11596	Altamira	8731	Other
11599	Turilandia	7659	Other
11608	Capao Bonito	11096	Other
11611	Sao Leopoldo	10523	Other
11620	Piquet Carneiro	7088	Other
11636	Raposa	7606	Other
11639	Taciba	11570	Other
11648	Ponte Alta Do Tocantins	11802	Other
11650	Sao Francisco De Assis Do Piaui	9856	Other
11651	Maues	6512	Other
11655	Moreira Sales	9314	Other
11656	Quilombo	10896	Other
11675	Jaguaribe	7040	Other
11691	Simolandia	7431	Other
11698	Neves Paulista	11345	Other
11712	Patrocinio	8433	Other
11724	Assare	6965	Other
11733	Niteroi	9941	Other
11753	Boa Esperanca	7144	Other
11754	Estiva Gerbi	11153	Other
11774	Piedade Do Rio Grande	8459	Other
11783	Japura	9263	Other
11786	Pedro Laurentino	9828	Other
11788	Ipua	11225	Other
11802	Caicara	10210	Other
11811	Nova Independencia	11355	Other
11814	Traipu	6453	Other
11822	Banabuiu	6968	Other
11832	Uruacu	7442	Other
11833	Itatiaiucu	8251	Other
11838	Rorainopolis	10682	Other
11843	Barro	6971	Other
11845	Granito	9558	Other
11853	Santa Clara D'oeste	11496	Other
11860	Bataguassu	7679	Other
11872	Mataraca	8982	Other
11873	Ribeirao Vermelho	8508	Other
11888	Jaguaquara	6739	Other
11891	Floresta	9205	Other
11894	Canto Do Buriti	9721	Other
11911	Rio Real	6861	Other
11921	Tres Rios	9981	Other
11927	Cristalandia Do Piaui	9738	Other
11931	Chapeco	10752	Other
11932	Nova Monte Verde	7816	Other
11943	Conceicao Dos Ouros	8066	Other
11949	Pintopolis	8463	Other
11950	Ubai	8692	Other
11953	Cabaceiras Do Paraguacu	6592	Other
11964	Lagoa Seca	8969	Other
11968	Chapada Dos Guimaraes	7772	Other
11973	Sao Vicente	10125	Other
11981	Serrinha	10131	Other
11989	Votorantim	11621	Other
11994	Cabo De Santo Agostinho	9519	Other
11996	Mesopolis	11314	Other
11999	Luziania	7339	Other
12002	Itaobim	8247	Other
12015	Anahy	9101	Other
12032	Araponga	7910	Other
12035	Ouricangas	6815	Other
12037	Cambui	7986	Other
12039	Nipoa	11347	Other
12042	Piripa	6833	Other
12052	Lastro	8970	Other
12053	Frei Lagonegro	8171	Other
12055	Luzinopolis	11771	Other
12065	Vitoria Brasil	11620	Other
12076	Acu	9987	Other
12079	Sao Joao Do Pau D'alho	11532	Other
12088	Maringa	9299	Other
12090	Barra D'alcantara	9691	Other
12092	Joaquim Nabuco	9581	Other
12104	Campos Altos	7996	Other
12110	Comodoro	7776	Other
12117	Bom Jesus Do Amparo	7952	Other
12142	Antonina	9104	Other
12152	Itatim	6729	Other
12155	Paranatama	9607	Other
12169	Conceicao Da Barra	7151	Other
12172	Nova Maringa	7815	Other
12218	Santa Rita Do Novo Destino	7411	Other
12219	Bauru	11046	Other
12220	Montes Claros	8371	Other
12223	Jerumenha	9776	Other
12225	Lagoa Da Prata	8295	Other
12246	Itaipe	8237	Other
12250	Cafelandia	9137	Other
12264	Ipeuna	11222	Other
12272	Independencia	7024	Other
12274	Sumidouro	9977	Other
12285	Sao Sebastiao Do Maranhao	8629	Other
12288	Serrano Do Maranhao	7648	Other
12294	Sao Pedro Da Cipa	7856	Other
12297	Ubata	6927	Other
12298	Bananal	11034	Other
12301	Cocalinho	7774	Other
12313	Icarai De Minas	8211	Other
12319	Mocajuba	8795	Other
12330	Penapolis	11401	Other
12331	Saquarema	9974	Other
12337	Lima Duarte	8311	Other
12354	Dom Joaquim	8124	Other
12371	Itambe Do Mato Dentro	8242	Other
12386	Santo Antonio Do Jacinto	8572	Other
12388	Fundao	7157	Other
12389	Macaparana	9592	Other
12390	Jacuipe	6392	Other
12392	Vieiropolis	9087	Other
12407	Uruburetama	7126	Other
12414	Joca Marques	9779	Other
12421	Rinopolis	11471	Other
12428	Cachoeira De Goias	7252	Other
12430	Princesa Isabel	9019	Other
12431	Santa Vitoria	8557	Other
12438	Timbauba	9660	Other
12445	Babaculandia	11719	Other
12450	Belo Horizonte	7936	Other
12469	Fatima Do Sul	7701	Other
12476	Feira Nova Do Maranhao	7520	Other
12483	Carvalhopolis	8031	Other
12487	Cesario Lange	11110	Other
12494	Nova Guarita	7812	Other
12496	Riachao	9024	Other
12497	Alhandra	8874	Other
12501	Macaubas	6767	Other
12504	Coroata	7513	Other
12506	Santa Quiteria	7104	Other
12510	Nova Rosalandia	11784	Other
12511	Santa Maria Do Suacui	8549	Other
12514	Senhora Do Porto	8648	Other
12519	Carlos Chagas	8020	Other
12520	Alagoinhas	6540	Other
12522	Feira De Santana	6661	Other
12523	Mundo Novo	7358	Other
12530	Nova Esperanca Do Piria	8799	Other
12531	Belem De Maria	9505	Other
12541	Pau Dos Ferros	10085	Other
12566	Curralinho	8766	Other
12572	Pindai	6829	Other
12573	Salgadinho	9029	Other
12575	Marinopolis	11308	Other
12583	Tres Coracoes	8684	Other
12599	Carmopolis	11638	Other
12602	Mimoso Do Sul	7178	Other
12604	Pacajus	7073	Other
12611	Senador Alexandre Costa	7646	Other
12612	Gurinhata	8200	Other
12625	Sao Paulo De Olivenca	6524	Other
12633	Sao Sebastiao Da Grama	11548	Other
12634	Borebi	11063	Other
12645	Emilianopolis	11149	Other
12655	Mutum	8378	Other
12657	Jupi	9583	Other
12662	Soure	8852	Other
12666	Merces	8351	Other
12667	Bandeirantes	9118	Other
12675	Dores Do Turvo	8131	Other
12676	Gararu	11646	Other
12684	Santa Helena	9413	Other
12688	Itapecuru Mirim	7542	Other
12690	Dom Eliseu	8769	Other
12697	Itamarandiba	8239	Other
12700	Terra Santa	8855	Other
12705	Sacramento	8531	Other
12713	Lagoa De Pedras	10053	Other
12714	Santana Do Cariri	7106	Other
12718	Aldeias Altas	7455	Other
12721	Itaguara	8236	Other
12722	Deputado Irapuan Pinheiro	7000	Other
12725	Lagoa Do Barro Do Piaui	9786	Other
12737	Caraubas	8919	Other
12741	Ervalia	8140	Other
12742	Bandeira Do Sul	7928	Other
12749	Santa Terezinha De Itaipu	9422	Other
12763	Brotas	11069	Other
12775	Amarante	9682	Other
12780	Sao Jose Da Safira	8612	Other
12782	Santa Filomena	9633	Other
12783	Itaberai	7320	Other
12785	Adrianopolis	9091	Other
12786	Paulo Jacinto	6425	Other
12788	Buritizeiro	7972	Other
12789	Anchieta	7138	Other
12793	Belford Roxo	9903	Other
12802	Auriflama	11027	Other
12810	Carmo Da Mata	8023	Other
12816	Teofilo Otoni	8676	Other
12819	Garanhuns	9555	Other
12824	Goianesia Do Para	8774	Other
12826	Pote	8484	Other
12847	Roseira	11478	Other
12849	Campina Grande	8917	Other
12865	Itaberaba	6706	Other
12875	Taguatinga	11830	Other
12881	Oscar Bressane	11369	Other
12908	Abreu E Lima	9489	Other
12909	Cambe	9141	Other
12922	Desterro De Entre Rios	8109	Other
12926	Itagimirim	6712	Other
12944	Nina Rodrigues	7574	Other
12951	Taperoa	9079	Other
12952	Abaetetuba	8724	Other
12955	Anhanguera	7225	Other
12956	Wanderlandia	11837	Other
12976	Camaragibe	9525	Other
12984	Sao Francisco Do Oeste	10113	Other
13001	Panambi	10430	Other
13009	Barroso	7933	Other
13013	Sao Goncalo Do Para	8591	Other
13014	Linhares	7173	Other
13020	Porecatu	9367	Other
13035	Puxinana	9020	Other
13045	Sebastiao Leal	9878	Other
13079	Pilar Do Sul	11407	Other
13082	Ilha Solteira	11214	Other
13098	Ivolandia	7330	Other
13102	Primavera	8821	Other
13106	Itaju	11232	Other
13107	Mucurici	7180	Other
13118	Praia Norte	11805	Other
13143	Conquista	8072	Other
13155	Uarini	6531	Other
13165	Pindoretama	7087	Other
13166	Sao Felix De Balsas	7626	Other
13176	Monte Alegre De Minas	8364	Other
13192	Santo Antonio Do Aventureiro	8569	Other
13194	Entre Folhas	8138	Other
13216	Ibiara	8951	Other
13217	Quixaba	9620	Other
13235	Catolandia	6621	Other
13240	Balneario Camboriu	10713	Other
13260	Sao Roque De Minas	8625	Other
13269	Conceicao Do Mato Dentro	8063	Other
13295	Foz Do Iguacu	9209	Other
13297	Bastos	11044	Other
13303	Sertaneja	9454	Other
13308	Santo Hipolito	8576	Other
13314	Bom Jesus Do Sul	9130	Other
13320	Nova Veneza	7369	Other
13337	Poco Redondo	11677	Other
13338	Santo Antonio Dos Milagres	9852	Other
13340	Cachoeirinha	10207	Other
13345	Minduri	8354	Other
13358	Bom Jesus Da Penha	7951	Other
13359	Lorena	11287	Other
13361	Rio Novo Do Sul	7191	Other
13362	Montanha	7179	Other
13371	Perolandia	7384	Other
13376	Antonio Almeida	9685	Other
13377	Sao Joao Do Araguaia	8847	Other
13391	Taboao Da Serra	11569	Other
13397	Castelandia	7265	Other
13400	Jatei	7712	Other
13416	Americo Brasiliense	10998	Other
13434	Batatais	11045	Other
13440	Santa Ernestina	11501	Other
13448	Pedra Grande	10086	Other
13451	Curuca	8768	Other
13453	Posse	7396	Other
13476	Boca Do Acre	6484	Other
13500	Jordania	8284	Other
13503	Cristino Castro	9739	Other
13506	Cedro De Sao Joao	11639	Other
13510	Sorocaba	11562	Other
13514	Sao Vicente	11550	Other
13525	Diogo De Vasconcelos	8112	Other
13531	Corrego Novo	8091	Other
13541	Calcoene	6457	Other
13547	Itapissuma	9574	Other
13559	Loreto	7557	Other
13565	Candiba	6610	Other
13576	Campo Maior	9719	Other
13577	Americano Do Brasil	7222	Other
13580	Monte Carmelo	8367	Other
13593	Floresta Do Araguaia	8772	Other
13614	Francisco Santos	9759	Other
13620	Conceicao Da Aparecida	8058	Other
13627	Piedade De Ponte Nova	8458	Other
13633	Sao Tome	10124	Other
13642	Paratinga	6820	Other
13647	Santa Rita De Jacutinga	8552	Other
13660	Recursolandia	11808	Other
13661	Roteiro	6437	Other
13662	Santarem Novo	8837	Other
13671	Ipiranga	9240	Other
13674	Pecanha	8438	Other
13679	Sao Lourenco	8619	Other
13682	Candido Rodrigues	11094	Other
13685	Ipiranga Do Piaui	9768	Other
13691	Sao Mateus Do Maranhao	7638	Other
13692	Caxias	7502	Other
13699	Dom Aquino	7782	Other
13705	Sapucaia	8850	Other
13708	Porangatu	7393	Other
13729	Modelo	10848	Other
13731	Cafarnaum	6597	Other
13733	Braganca Paulista	11065	Other
13742	Itirapina	11250	Other
13743	Serra Dourada	6902	Other
13745	Aguia Branca	7134	Other
13747	Santo Antonio Do Retiro	8574	Other
13753	Nova Santa Barbara	9329	Other
13762	Pinheiros	7186	Other
13763	Alfenas	7886	Other
13778	Luisburgo	8314	Other
13783	Trindade	7437	Other
13785	Para De Minas	8421	Other
13787	Ipora Do Oeste	10802	Other
13788	Arcoverde	9502	Other
13796	Salesopolis	11485	Other
13803	Panelas	9606	Other
13823	Santa Terezinha De Goias	7414	Other
13833	Ataleia	7922	Other
13835	Paty Do Alferes	9947	Other
13859	Sao Jose Dos Cordeiros	9058	Other
13863	Itatiba	11248	Other
13874	Sao Luis Do Curu	7110	Other
13878	Teofilandia	6919	Other
13890	Governador Eugenio Barros	7529	Other
13891	Goiana	8181	Other
13901	Inhapi	6390	Other
13904	Vicosa	6455	Other
13907	Icapui	7021	Other
13909	Santo Antonio De Lisboa	9851	Other
13923	Mineiros	7348	Other
13925	Corbelia	9173	Other
13930	Lidianopolis	9277	Other
13942	Acaiaca	7874	Other
13958	Poco Branco	10092	Other
13962	Humaita	10333	Other
13969	Santo Antonio De Goias	7416	Other
13971	Bonito De Minas	7958	Other
13984	Bocaina	9702	Other
13987	Agua Fria De Goias	7213	Other
13990	Flora Rica	11162	Other
14031	Lagoa Alegre	9784	Other
14033	Abadia De Goias	7209	Other
14043	Catende	9535	Other
14045	Ocaucu	11361	Other
14049	Gameleiras	8178	Other
14077	Maranhaozinho	7562	Other
14085	Dores Do Rio Preto	7155	Other
14088	Ibipeba	6681	Other
14096	Holambra	11197	Other
14099	Ipiau	6697	Other
14108	Mirante	6788	Other
14110	Muniz Ferreira	6797	Other
14128	Arapongas	9107	Other
14137	Virginopolis	8719	Other
14151	Pavussu	9826	Other
14152	Centro Novo Do Maranhao	7506	Other
14155	Sao Bento Do Norte	10110	Other
14159	Santa Tereza De Goias	7413	Other
14164	Potiretama	7093	Other
14172	Vila Velha	7207	Other
14174	Algodao De Jandaira	8873	Other
14177	Paripueira	6423	Other
14200	Urucurituba	6533	Other
14209	Bela Vista De Goias	7240	Other
14213	Pajeu Do Piaui	9817	Other
14216	Sanclerlandia	7404	Other
14225	Ewbank Da Camara	8150	Other
14252	Arinos	7920	Other
14276	Paranapua	11384	Other
14277	Santa Maria Da Serra	11506	Other
14278	Fama	8152	Other
14280	Leopolis	9276	Other
14283	Irece	6704	Other
14291	Sao Bento Do Sapucai	11524	Other
14295	Rio Dos Bois	11811	Other
14306	Jaru	10641	Other
14308	Uniflor	9479	Other
14314	Sao Raimundo Nonato	9876	Other
14317	Cruzalia	11127	Other
14327	Agua Preta	9493	Other
14334	Santa Rita De Cassia	6873	Other
14336	Rubineia	11480	Other
14362	Sao Pedro Da Agua Branca	7639	Other
14376	Centralina	8044	Other
14380	Maruim	11662	Other
14386	Eusebio	7002	Other
14390	Nova Esperanca Do Sudoeste	9323	Other
14399	Itaipulandia	9246	Other
14408	Canudos	6613	Other
14412	Altonia	9097	Other
14414	Serra Do Navio	6469	Other
14422	Nossa Senhora Das Dores	11669	Other
14439	Betim	7942	Other
14443	Paraibano	7582	Other
14449	Vargem Bonita	8703	Other
14452	Novo Lino	6413	Other
14464	Buritirana	7492	Other
14467	Paramirim	6819	Other
14479	Nova Colinas	7575	Other
14491	Montezuma	8372	Other
14499	Fervedouro	8159	Other
14505	Olho D'agua Do Piaui	9814	Other
14509	Piritiba	6834	Other
14511	Olho D'agua Do Casado	6415	Other
14517	Marituba	8792	Other
14531	Mimoso De Goias	7346	Other
14532	Belo Vale	7938	Other
14541	Geminiano	9761	Other
14546	Matinhos	9306	Other
14548	Sanharo	9629	Other
14551	Santa Terezinha Do Progresso	10918	Other
14560	Pacaembu	11374	Other
14561	Formosa Do Oeste	9208	Other
14564	Dirce Reis	11133	Other
14581	Santa Luzia	9035	Other
14591	Siqueira Campos	9456	Other
14598	Macambira	11659	Other
14603	Pocone	7829	Other
14606	Parnagua	9821	Other
14610	Anastacio	7671	Other
14611	Pinhalzinho	11410	Other
14614	General Salgado	11174	Other
14632	Palmitos	10869	Other
14654	Santa Helena De Minas	8543	Other
14673	Jatoba	9579	Other
14675	Japoata	11656	Other
14691	Itanagra	6719	Other
14695	Tacaratu	9655	Other
14699	Mathias Lobato	8341	Other
14702	Palmelo	7379	Other
14706	Labrea	6506	Other
14707	Petrolina De Goias	7385	Other
14725	Uberlandia	8695	Other
14734	Buritizal	11072	Other
14743	Vera Cruz	6940	Other
14745	Granjeiro	7011	Other
14747	Nobres	7806	Other
14749	Arame	7467	Other
14750	Doutor Severiano	10020	Other
14755	Timon	7654	Other
14756	Encanto	10021	Other
14778	Joao Camara	10048	Other
14786	Aguas Formosas	7879	Other
14791	Nanuque	8381	Other
14796	Aruja	11023	Other
14802	Vermelho Novo	8713	Other
14806	Olho D'agua Das Cunhas	7578	Other
14820	Aimores	7881	Other
14826	Taquarana	6451	Other
14828	Alto Paraiso De Goias	7219	Other
14843	Materlandia	8339	Other
14853	Aurora Do Para	8736	Other
14857	Aracai	7905	Other
14889	Cupira	9543	Other
14890	Corrego Danta	8088	Other
14894	Flores	9551	Other
14897	Niquelandia	7362	Other
14902	Jardim Do Serido	10047	Other
14907	Sao Vicente De Minas	8637	Other
14927	Ponte Alta Do Bom Jesus	11801	Other
14933	Juazeirinho	8963	Other
14934	Sarzedo	8640	Other
14940	Alvaro De Carvalho	10995	Other
14961	Vilhena	10670	Other
14973	Sao Paulo Do Potengi	10121	Other
14974	Caldeirao Grande Do Piaui	9714	Other
14975	Marlieria	8334	Other
14978	Piracaia	11413	Other
14993	Bom Jardim	7484	Other
14997	Jitauna	6746	Other
14999	Cruzilia	8100	Other
15005	Ibiquera	6683	Other
15039	Mandaguari	9288	Other
15041	Belo Oriente	7937	Other
15047	Araua	11627	Other
15051	Bernardo Sayao	11723	Other
15059	Cruz Do Espirito Santo	8931	Other
15060	Sao Joao De Meriti	9968	Other
15062	Estrela D'oeste	11154	Other
15065	Cruzeiro Do Sul	9181	Other
15069	Soledade	9074	Other
15070	Conceicao De Ipanema	8062	Other
15078	Ribeirao Preto	11468	Other
15089	Itupiranga	8782	Other
15090	Saubara	6895	Other
15094	Sao Luis Do Quitunde	6444	Other
15095	Santo Antonio Do Amparo	8568	Other
15099	Sao Miguel Do Anta	8620	Other
15103	Fernando De Noronha	9549	Other
15104	Camanducaia	7985	Other
15105	Aguas Vermelhas	7880	Other
15109	Tamboril	7116	Other
15115	Hidrolandia	7016	Other
15122	Matias Olimpio	9798	Other
15126	Petrolandia	9614	Other
15134	Santana Do Itarare	9423	Other
15135	Barao De Grajau	7475	Other
15143	Parapua	11385	Other
15146	Francisco Beltrao	9212	Other
15147	Congonhal	8069	Other
15154	Leme Do Prado	8308	Other
15155	Ouro Verde De Minas	8411	Other
15158	Monte Das Gameleiras	10070	Other
15161	Tanhacu	6912	Other
15169	Barra Do Jacare	9120	Other
15173	Dianopolis	11745	Other
15174	Queluz	11451	Other
15179	Riachao Do Jacuipe	6853	Other
15188	Lagoa Grande	8299	Other
15190	Orindiuva	11366	Other
15195	Presidente Kennedy	11806	Other
15212	Carmo Do Rio Claro	8027	Other
15216	Jacobina	6738	Other
15233	Igarape	8212	Other
15235	Abaiara	6947	Other
15256	Itaiba	9570	Other
15264	Banzae	6565	Other
15265	Santa Barbara Do Leste	8535	Other
15270	Pedra Mole	11673	Other
15284	Presidente Vargas	7604	Other
15292	Nordestina	6803	Other
15298	Cravinhos	11125	Other
15311	Governador Luiz Rocha	7530	Other
15312	Santo Andre	11515	Other
15315	Planalto	9364	Other
15320	Mamanguape	8976	Other
15324	Diamante	8940	Other
15331	Santa Ines	7613	Other
15337	Teixeiropolis	10665	Other
15344	Belo Monte	6363	Other
15353	Santa Maria Do Cambuca	9635	Other
15354	Itabirito	8233	Other
15363	Luis Domingues	7558	Other
15375	Pau D'arco	11794	Other
15384	Dumont	11141	Other
15386	Varjao De Minas	8706	Other
15405	Pescador	8455	Other
15411	Jenipapo Dos Vieiras	7545	Other
15418	Monsenhor Tabosa	7062	Other
15419	Lapao	6760	Other
15451	Cumaru Do Norte	8764	Other
15459	Mairi	6772	Other
15469	Sinop	7858	Other
15473	Perdigao	8451	Other
15478	Murici	6412	Other
15481	Barauna	10000	Other
15492	Curvelo	8103	Other
15493	Varzea Da Roca	6936	Other
15501	Coronel Xavier Chaves	8087	Other
15503	Bras Pires	7962	Other
15516	Sao Joao Da Parauna	7421	Other
15519	Barra De Guabiraba	9503	Other
15529	Caicara Do Norte	10006	Other
15543	Cocal	9729	Other
15555	Sao Francisco	9046	Other
15564	Paranaiba	7724	Other
15565	Sao Joaquim De Bicas	8609	Other
15568	Aragarcas	7231	Other
15580	Guatambu	10789	Other
15590	Lajes	10057	Other
15608	Primavera Do Leste	7838	Other
15618	Tumiritinga	8687	Other
15619	Matoes	7565	Other
15621	Ipupiara	6699	Other
15624	Malhada De Pedras	6774	Other
15627	Piratininga	11421	Other
15638	Florai	9204	Other
15647	Sao Felix Do Tocantins	11822	Other
15651	Andarai	6547	Other
15654	Paranapanema	11383	Other
15659	Sao Jose Do Rio Preto	11537	Other
15660	Major Sales	10063	Other
15664	Sericita	8650	Other
15665	Santa Isabel Do Ivai	9415	Other
15666	Ibicuitinga	7020	Other
15686	Baixo Guandu	7142	Other
15687	Novo Oriente De Minas	8398	Other
15691	Uiramuta	10685	Other
15693	Morrinhos	7354	Other
15695	Guaruja	11192	Other
15699	Meruoca	7056	Other
15722	Itapora Do Tocantins	11763	Other
15729	Dois Irmaos	10271	Other
15733	Jose De Freitas	9780	Other
15734	Cacule	6594	Other
15739	Coite Do Noia	6375	Other
15748	Jurema	9584	Other
15750	Pariquera-acu	11387	Other
15751	Esperanca	8944	Other
15754	Alagoinha Do Piaui	9677	Other
15768	Catas Altas Da Noruega	8038	Other
15788	Sao Sebastiao Do Umbuzeiro	9063	Other
15789	Tabatinga	6527	Other
15791	Maurilandia Do Tocantins	11774	Other
15792	Fortaleza De Minas	8163	Other
15793	Aratuba	6963	Other
15795	Nova Alianca	11348	Other
15796	Marechal Thaumaturgo	6344	Other
15799	Muquem De Sao Francisco	6798	Other
15805	Caridade	6982	Other
15824	Joaima	8279	Other
15825	Sao Luis Do Piaui	9871	Other
15827	Itapetininga	11236	Other
15834	Malhador	11661	Other
15839	Itapema	10812	Other
15844	Itarare	11246	Other
15848	Mato Verde	8345	Other
15849	Rio Tinto	9028	Other
15856	Barreiros	9504	Other
15862	Silvania	7430	Other
15868	Sebastianopolis Do Sul	11553	Other
15871	Dona Euzebia	8127	Other
15880	Campinorte	7260	Other
15886	Marechal Deodoro	6405	Other
15887	Riachuelo	11682	Other
15888	Martinho Campos	8336	Other
15891	Pombos	9617	Other
15895	Papagaios	8420	Other
15904	Matelandia	9305	Other
15931	Varzelandia	8708	Other
15935	Picos	9830	Other
15949	Amarante Do Maranhao	7461	Other
15951	Pitangui	8472	Other
15963	Nova Floresta	8993	Other
15988	Campo Grande	6370	Other
15992	Aral Moreira	7677	Other
16002	Manoel Emidio	9794	Other
16016	Limoeiro Do Norte	7048	Other
16021	Santo Afonso	7849	Other
16026	Bady Bassitt	11031	Other
16032	Sao Tomas De Aquino	8636	Other
16036	Miranda Do Norte	7569	Other
16037	Laranjal Paulista	11279	Other
16050	Xinguara	8866	Other
16065	Barro Duro	9694	Other
16069	Wall Ferraz	9894	Other
16070	Iguatama	8214	Other
16075	Conceicao Do Almeida	6631	Other
16082	Matinhas	8983	Other
16084	Marau	6779	Other
16085	Nazario	7360	Other
16088	Coracao De Maria	6637	Other
16092	Minacu	7347	Other
16104	Virgolandia	8720	Other
16131	Quartel Geral	8496	Other
16132	Santa Tereza Do Tocantins	11819	Other
16133	Aguas De Santa Barbara	10984	Other
16151	Pratania	11441	Other
16158	Sao Miguel De Taipu	9061	Other
16160	Belem	8893	Other
16164	Almadina	6542	Other
16165	Ramilandia	9385	Other
16180	Juazeiro Do Norte	7045	Other
16184	Paranaita	7824	Other
16187	Santa Cruz Da Baixa Verde	9631	Other
16188	Pai Pedro	8414	Other
16196	Triunfo	10585	Other
16204	Pirenopolis	7389	Other
16206	Galia	11170	Other
16217	Raposos	8498	Other
16220	Aracoiaba	6960	Other
16222	Canavieiras	6607	Other
16227	Cassia	8035	Other
16231	Arandu	11013	Other
16248	Viradouro	11618	Other
16251	Jatoba	7544	Other
16279	Santa Rita Do Sapucai	8555	Other
16283	Quipapa	9619	Other
16285	Sao Francisco De Itabapoana	9965	Other
16289	Piui	8473	Other
16291	Sooretama	7201	Other
16310	Glicerio	11176	Other
16316	Mossoro	10071	Other
16331	Saltinho	11487	Other
16339	Rosario	7609	Other
16358	Louveira	11289	Other
16359	Terra Nova Do Norte	7863	Other
16363	Miraguai	10389	Other
16375	Bertioga	11050	Other
16392	Rafard	11453	Other
16402	Presidente Figueiredo	6519	Other
16408	Engenheiro Caldas	8136	Other
16421	Sao Raimundo Do Doca Bezerra	7642	Other
16425	Santana Dos Montes	8567	Other
16431	Aluminio	10992	Other
16442	Bela Vista Do Piaui	9696	Other
16453	Bom Jesus Do Oeste	10726	Other
16455	Coaraci	6628	Other
16466	Itapiranga	10813	Other
16484	Ribeira Do Pombal	6856	Other
16485	Santopolis Do Aguapei	11522	Other
16487	Guaruja Do Sul	10788	Other
16507	Santo Antonio Da Barra	7415	Other
16518	Verissimo	8712	Other
16519	Mirandopolis	11319	Other
16534	Igreja Nova	6389	Other
16535	Amaralina	7221	Other
16540	Bandeirantes	7678	Other
16549	Dois Riachos	6381	Other
16556	Santa Cecilia	9031	Other
16560	Coronel Joao Sa	6640	Other
16575	Antonio Joao	7674	Other
16579	Sao Jeronimo Da Serra	9430	Other
16583	Lajedo Do Tabocal	6758	Other
16587	Itapiranga	6502	Other
16588	Tiangua	7120	Other
16593	Sertanopolis	9455	Other
16597	Diamantina	8111	Other
16610	Sao Jose De Princesa	9054	Other
16619	Sao Pedro Da Aldeia	9971	Other
16620	Contagem	8076	Other
16624	Aracariguama	11009	Other
16625	Sao Mateus	7198	Other
16640	Indianopolis	8220	Other
16641	Riacho De Santana	6854	Other
16642	Sao Jose Do Campestre	10117	Other
16643	Santo Andre	9041	Other
16647	Alto Paraiso	10621	Other
16655	Salto De Pirapora	11489	Other
16657	Cantanhede	7498	Other
16669	Nossa Senhora Do Livramento	7808	Other
16672	Claudio	8053	Other
16675	Itapiuna	7035	Other
16680	Augusto Severo	9998	Other
16682	Caturama	6623	Other
16685	Jaguaribara	7039	Other
16688	Ponta Pora	7727	Other
16691	Satubinha	7645	Other
16693	Bento Fernandes	10002	Other
16697	Sitio Novo	10134	Other
16707	Sao Raimundo Das Mangabeiras	7641	Other
16709	Pocao	9616	Other
16710	Cubati	8932	Other
16716	Ariranha Do Ivai	9112	Other
16722	Miravania	8358	Other
16725	Campo Redondo	10009	Other
16729	Santa Cruz	9630	Other
16730	Agua Azul Do Norte	8728	Other
16731	Nova Uniao	10649	Other
16732	Santo Angelo	10499	Other
16749	Inhapim	8222	Other
16781	Jacupiranga	11260	Other
16797	Jordao	6341	Other
16798	Ribeirao Das Neves	8507	Other
16803	Cipotanea	8050	Other
16810	Cambuci	9908	Other
16817	Sao Domingos Do Capim	8841	Other
16821	Ibipora	9231	Other
16822	Ministro Andreazza	10644	Other
16830	Buriti De Goias	7248	Other
16848	Tracuateua	8857	Other
16860	Toledo	8682	Other
16866	Costa Marques	10635	Other
16867	Rio Acima	8509	Other
16869	Palmopolis	8419	Other
16872	Irapua	11227	Other
16879	Valenca	9982	Other
16885	Quatis	9953	Other
16889	Redencao Da Serra	11455	Other
16890	Guaratinga	6674	Other
16897	Lagoa Do Mato	7553	Other
16908	Ponte Nova	8479	Other
16909	Valparaiso	11611	Other
16910	Urania	11606	Other
16920	Ibira	11203	Other
16922	Igrejinha	10339	Other
16923	Presidente Juscelino	8492	Other
16925	Urutai	7444	Other
16932	Rio De Janeiro	9961	Other
16980	Duque De Caxias	9919	Other
16984	Dom Silverio	8125	Other
17008	Buriti Do Tocantins	11727	Other
17009	Felisburgo	8155	Other
17023	Ibirajuba	9562	Other
17057	Salinas	8532	Other
17074	Mortugaba	6792	Other
17081	Lago Dos Rodrigues	7551	Other
17087	Marapoama	11305	Other
17103	Nova Vicosa	6810	Other
17110	Itapura	11244	Other
17114	Sao Domingos	6882	Other
17118	Godofredo Viana	7525	Other
17134	Serra Dos Aimores	8655	Other
17137	Manhuacu	8324	Other
17155	Morros	7573	Other
17162	Milha	7058	Other
17163	Jaqueira	9577	Other
17171	Aperibe	9896	Other
17173	Ibicoara	6679	Other
17178	Tracunhaem	9662	Other
17181	Pedra Lavrada	9004	Other
17185	Arraias	11715	Other
17188	Fortaleza Dos Nogueiras	7523	Other
17189	Nova Santa Rita	10419	Other
17190	Sao Luis Gonzaga Do Maranhao	7637	Other
17193	Alto Paraguai	7751	Other
17194	Vitorino Freire	7666	Other
17195	Ubaitaba	6926	Other
17196	Suzano	11566	Other
17201	Cajapio	7494	Other
17202	Tangara	10137	Other
17205	Eldorado	7700	Other
17209	Triunfo Potiguar	10144	Other
17210	Mateus Leme	8340	Other
17211	Nova Alvorada Do Sul	7721	Other
17217	Davinopolis	7515	Other
17218	Riacho Dos Machados	8506	Other
17224	Coari	6491	Other
17229	Assuncao	8885	Other
17231	Cajuru	11085	Other
17301	Inocencia	7705	Other
17311	Caracarai	10676	Other
17328	Santo Expedito	11521	Other
17333	Crisolita	8093	Other
17341	Ibipitanga	6682	Other
17365	Santana Do Acarau	7105	Other
17377	Ibicui	6680	Other
17381	Boa Vista Do Gurupi	7483	Other
17384	Presidente Kennedy	7189	Other
17397	Santos	11523	Other
17405	Itaja	7323	Other
17411	Novo Aripuana	6516	Other
17422	Sao Miguel Do Guama	8848	Other
17428	Rio Do Antonio	6859	Other
17431	Nova Venecia	7183	Other
17439	Pirauba	8471	Other
17440	Ibertioga	8203	Other
17441	Sampaio	11813	Other
17442	Nilopolis	9940	Other
17457	Jeremoabo	6744	Other
17461	Igarape Grande	7539	Other
17466	Campo Bom	10217	Other
17492	Viamao	10607	Other
17507	Novorizonte	8399	Other
17514	Pontalina	7392	Other
17522	Sao Miguel Do Fidalgo	9873	Other
17535	Pedra Bonita	8440	Other
17570	Piquete	11412	Other
17578	Itamaraca	9571	Other
17579	Porto Alegre	10455	Other
17584	Martinopole	7053	Other
17586	Sapezal	7857	Other
17602	Carnaubais	10013	Other
17610	Piracema	8464	Other
17628	Codajas	6492	Other
17632	Itaguaje	9245	Other
17640	Pugmil	11807	Other
[truncated: 2,718 more rows]
