# Supplementary material for: Human movement and environmental barriers shape the emergence of dengue
Source: Nat Commun. 2024 May 28;15:4205. doi: 10.1038/s41467-024-48465-0 (PMC11133396; doi:10.1038/s41467-024-48465-0)
Supplement: Supplementary file 7 — Source data [file 41467_2024_48465_MOESM7_ESM.zip › SD_Fig_5A.csv]

	ADM2_ES	ADM2_PCODE	GAUL_CODE	Source_type
15	Acaponeta	MX18001	18001	Other
16	Acapulco de Juárez	MX12001	12001	Other
27	Acayucan	MX30003	30003	Other
32	Actopan	MX30004	30004	Other
40	Agua Dulce	MX30204	30204	Other
45	Ahome	MX25001	25001	Other
59	Álamo Temapache	MX30160	30160	Other
60	Alamos	MX26003	26003	Other
66	Aldama	MX28002	28002	Other
78	Altamira	MX28003	28003	Other
81	Altepexi	MX21013	21013	Other
82	Alto Lucero de Gutiérrez Barrios	MX30009	30009	Other
84	Alvarado	MX30011	30011	Other
95	Amatitlán	MX30012	30012	Other
97	Amatlán de los Reyes	MX30014	30014	Other
108	Angel R. Cabada	MX30015	30015	Other
109	Angostura	MX25002	25002	Other
115	Apatzingán	MX16006	16006	Other
117	Apaxtla	MX12006	12006	Other
137	Armería	MX06001	6001	Other
141	Arteaga	MX16010	16010	Other
168	Atlatlahucan	MX17002	17002	Other
180	Atoyac de Álvarez	MX12011	12011	Other
187	Autlán de Navarro	MX14015	14015	Other
193	Ayala	MX17004	17004	Other
200	Ayutla de los Libres	MX12012	12012	Other
202	Azoyú	MX12013	12013	Other
208	Bacoachi	MX26011	26011	Other
209	Bácum	MX26012	26012	Other
210	Badiraguato	MX25003	25003	Other
223	Benito Juárez	MX12014	12014	Other
225	Benito Juárez	MX26071	26071	Other
231	Boca del Río	MX30028	30028	Other
240	Buenavista de Cuéllar	MX12015	12015	Other
250	Cajeme	MX26018	26018	Other
275	Candelaria Loxicha	MX20012	20012	Other
283	Carbó	MX26020	26020	Other
288	Carlos A. Carrillo	MX30208	30208	Other
291	Carrillo Puerto	MX30031	30031	Other
298	Catemaco	MX30032	30032	Other
301	Cazones de Herrera	MX30033	30033	Other
312	Chacaltianguis	MX30054	30054	Other
340	Chiapa de Corzo	MX07027	7027	Other
374	Chinameca	MX30059	30059	Other
375	Chinampa de Gorostiza	MX30060	30060	Other
383	Choix	MX25007	25007	Other
384	Chontla	MX30063	30063	Other
402	Coahuayana	MX16014	16014	Other
412	Coatzacoalcos	MX30039	30039	Other
417	Cocula	MX12017	12017	Other
425	Colima	MX06002	6002	Other
429	Comala	MX06003	6003	Other
431	Comapa	MX30043	30043	Other
433	Comondú	MX03001	3001	Other
435	Compostela	MX18004	18004	Other
440	Concordia	MX25004	25004	Other
448	Copalillo	MX12019	12019	Other
451	Coquimatlán	MX06004	6004	Other
458	Cosalá	MX25005	25005	Other
459	Cosamaloapan de Carpio	MX30045	30045	Other
464	Cosoleacaque	MX30048	30048	Other
466	Cotaxtla	MX30049	30049	Other
476	Coyuca de Benítez	MX12021	12021	Other
477	Coyuca de Catalán	MX12022	12022	Other
487	Cuauhtémoc	MX06005	6005	Other
499	Cuautla	MX17006	17006	Other
506	Cuernavaca	MX17007	17007	Other
513	Culiacán	MX25006	25006	Other
543	Ebano	MX24016	24016	Other
547	Eduardo Neri	MX12075	12075	Other
555	El Fuerte	MX25010	25010	Other
556	El Grullo	MX14037	14037	Other
557	El Higo	MX30205	30205	Other
560	El Mante	MX28021	28021	Other
570	Elota	MX25008	25008	Other
575	Emiliano Zapata	MX17008	17008	Other
578	Emiliano Zapata	MX30065	30065	Other
579	Empalme	MX26025	26025	Other
586	Escárcega	MX04009	4009	Other
588	Escuinapa	MX25009	25009	Other
599	Florencio Villarreal	MX12030	12030	Other
600	Fortín	MX30068	30068	Other
611	Gabriel Zamora	MX16033	16033	Other
629	González	MX28012	28012	Other
653	Guasave	MX25011	25011	Other
654	Guaymas	MX26029	26029	Other
668	Hermosillo	MX26030	26030	Other
679	Hidalgotitlán	MX30070	30070	Other
699	Huatabampo	MX26033	26033	Other
709	Huehuetla	MX13027	13027	Other
723	Hueyapan de Ocampo	MX30073	30073	Other
731	Huimanguillo	MX27008	27008	Other
742	Hunucmá	MX31038	31038	Other
743	Ignacio de la Llave	MX30075	30075	Other
746	Igualapa	MX12036	12036	Other
755	Isla	MX30077	30077	Other
764	Ixhuatlán de Madero	MX30083	30083	Other
766	Ixhuatlán del Sureste	MX30082	30082	Other
784	Ixtlahuacán	MX06006	6006	Other
806	Jáltipan	MX30089	30089	Other
808	Jamapa	MX30090	30090	Other
832	Jiutepec	MX17011	17011	Other
835	Jojutla	MX17012	17012	Other
842	José Azueta	MX30169	30169	Other
850	Juan R. Escudero	MX12039	12039	Other
851	Juan Rodríguez Clara	MX30094	30094	Other
861	Juchitán	MX12080	12080	Other
871	La Antigua	MX30016	30016	Other
879	La Huerta	MX14043	14043	Other
887	La Paz	MX03003	3003	Other
895	La Unión de Isidoro Montes de Oca	MX12068	12068	Other
906	Las Choapas	MX30061	30061	Other
917	Lerdo de Tejada	MX30097	30097	Other
925	Loreto	MX03009	3009	Other
928	Los Cabos	MX03008	3008	Other
953	Mainero	MX28020	28020	Other
962	Manzanillo	MX06007	6007	Other
971	Marquelia	MX12077	12077	Other
973	Martínez de la Torre	MX30102	30102	Other
974	Mártir de Cuilapan	MX12042	12042	Other
994	Mazatlán	MX25012	25012	Other
997	Mecayapan	MX30104	30104	Other
998	Medellín	MX30105	30105	Other
1004	Mérida	MX31050	31050	Other
1028	Minatitlán	MX06008	6008	Other
1029	Minatitlán	MX30108	30108	Other
1041	Mochitlán	MX12044	12044	Other
1043	Mocorito	MX25013	25013	Other
1048	Moloacán	MX30111	30111	Other
1065	Motul	MX31052	31052	Other
1067	Múgica	MX16055	16055	Other
1068	Mulegé	MX03002	3002	Other
1081	Nanchital de Lázaro Cárdenas del Río	MX30206	30206	Other
1092	Navojoa	MX26042	26042	Other
1093	Navolato	MX25018	25018	Other
1144	Oluta	MX30116	30116	Other
1146	Ometepec	MX12046	12046	Other
1157	Otatitlán	MX30119	30119	Other
1158	Oteapan	MX30120	30120	Other
1159	Othón P. Blanco	MX23004	23004	Other
1165	Ozuluama de Mascareñas	MX30121	30121	Other
1183	Pantepec	MX21111	21111	Other
1184	Pánuco	MX30123	30123	Other
1189	Papantla	MX30124	30124	Other
1191	Parácuaro	MX16064	16064	Other
1195	Paso de Ovejas	MX30126	30126	Other
1196	Paso del Macho	MX30125	30125	Other
1207	Petatlán	MX12048	12048	Other
1220	Pitiquito	MX26047	26047	Other
1222	Playa Vicente	MX30130	30130	Other
1228	Poza Rica de Hidalgo	MX30131	30131	Other
1237	Pueblo Viejo	MX30133	30133	Other
1238	Puente de Ixtla	MX17017	17017	Other
1239	Puente Nacional	MX30134	30134	Other
1241	Puerto Vallarta	MX14067	14067	Other
1242	Pungarabato	MX12050	12050	Other
1253	Quiriego	MX26049	26049	Other
1280	Rosamorada	MX18010	18010	Other
1282	Rosario	MX25014	25014	Other
1286	Sabinas	MX05028	5028	Other
1294	Salina Cruz	MX20079	20079	Other
1296	Salinas Victoria	MX19045	19045	Other
1309	San Agustín Loxicha	MX20085	20085	Other
1329	San Andrés Tuxtla	MX30141	30141	Other
1358	San Bernardo Mixtepec	MX20123	20123	Other
1359	San Blas	MX18012	18012	Other
1384	San Felipe Jalapa de Díaz	MX20134	20134	Other
1418	San Ignacio	MX25016	25016	Other
1420	San Ignacio Río Muerto	MX26072	26072	Other
1440	San José Chiltepec	MX20166	20166	Other
1465	San Juan Bautista Tuxtepec	MX20184	20184	Other
1466	San Juan Bautista Valle Nacional	MX20559	20559	Other
1485	San Juan Evangelista	MX30142	30142	Other
1498	San Juan Mixtepec -Dto. 08 -	MX20208	20208	Other
1513	San Juan Yatzona	MX20223	20223	Other
1525	San Lucas	MX16077	16077	Other
1527	San Lucas Ojitlán	MX20232	20232	Other
1531	San Luis Acatlán	MX12052	12052	Other
1538	San Marcos	MX12053	12053	Other
1578	San Miguel de Horcasitas	MX26056	26056	Other
1623	San Pedro Amuzgos	MX20300	20300	Other
1639	San Pedro Jicayán	MX20312	20312	Other
1652	San Pedro Pochutla	MX20324	20324	Other
1778	Santa María Huatulco	MX20413	20413	Other
1779	Santa María Huazolotitlán	MX20414	20414	Other
1780	Santa María Ipalapa	MX20415	20415	Other
1805	Santa María Tonameca	MX20439	20439	Other
1835	Santiago Ixcuintla	MX18015	18015	Other
1837	Santiago Jamiltepec	MX20467	20467	Other
1856	Santiago Pinotepa Nacional	MX20482	20482	Other
1870	Santiago Tuxtla	MX30143	30143	Other
1884	Santo Domingo de Morelos	MX20509	20509	Other
1891	Santo Domingo Tehuantepec	MX20515	20515	Other
1916	Sayula de Alemán	MX30144	30144	Other
1924	Sinaloa	MX25017	25017	Other
1931	Soconusco	MX30145	30145	Other
1933	Soledad de Doblado	MX30148	30148	Other
1946	Suaqui Grande	MX26062	26062	Other
1973	Tampico	MX28038	28038	Other
1974	Tampico Alto	MX30152	30152	Other
1986	Tantima	MX30154	30154	Other
2009	Tecoanapa	MX12056	12056	Other
2013	Tecomán	MX06009	6009	Other
2016	Técpan de Galeana	MX12057	12057	Other
2018	Tecuala	MX18016	18016	Other
2041	Tempoal	MX30161	30161	Other
2069	Tepalcatepec	MX16089	16089	Other
2079	Tepecoacuilco de Trujano	MX12059	12059	Other
2100	Tepic	MX18017	18017	Other
2124	Texistepec	MX30172	30172	Other
2136	Tierra Blanca	MX30174	30174	Other
2138	Tihuatlán	MX30175	30175	Other
2159	Tlacoapa	MX12063	12063	Other
2163	Tlacotalpan	MX30178	30178	Other
2175	Tlalixcoyan	MX30181	30181	Other
2196	Tlapehuala	MX12067	12067	Other
2206	Tlayacapan	MX17026	17026	Other
2217	Tomatlán	MX14100	14100	Other
2219	Tonalá	MX07097	7097	Other
2237	Tres Valles	MX30207	30207	Other
2257	Tuxpan	MX18018	18018	Other
2258	Tuxpan	MX30189	30189	Other
2261	Tuxtla Gutiérrez	MX07101	7101	Other
2264	Tuzantla	MX16099	16099	Other
2273	Umán	MX31101	31101	Other
2278	Ures	MX26066	26066	Other
2281	Ursulo Galván	MX30191	30191	Other
2303	Veracruz	MX30193	30193	Other
2315	Villa de Álvarez	MX06010	6010	Other
2327	Villa de Tututepec de Melchor Ocampo	MX20334	20334	Other
2341	Villa Pesqueira	MX26068	26068	Other
2377	Xochistlahuaca	MX12071	12071	Other
2389	Yautepec	MX17029	17029	Other
2393	Yecapixtla	MX17030	17030	Other
2431	Zaragoza	MX30199	30199	Other
2434	Zentla	MX30200	30200	Other
1055	Monterrey	MX19039	19039	Monterrey
249	Cadereyta Jiménez	MX19009	19009	Adj
1268	Reynosa	MX28032	28032	Rad
224	Benito Juárez	MX23005	23005	Air
12681	Reynosa	MX28032	28032	Migration
2491	Cadereyta Jiménez	MX19009	19009	Friction
