# Supplementary material for: Human movement and environmental barriers shape the emergence of dengue
Source: Nat Commun. 2024 May 28;15:4205. doi: 10.1038/s41467-024-48465-0 (PMC11133396; doi:10.1038/s41467-024-48465-0)
Supplement: Supplementary file 7 — Source data [file 41467_2024_48465_MOESM7_ESM.zip › SD_Fig_5B.csv]

	ADM2_ES	ADM2_PCODE	GAUL_CODE	Source_type
1	Abalá	MX31001	31001	Other
5	Abasolo	MX28001	28001	Other
7	Acacoyagua	MX07001	7001	Other
10	Acala	MX07002	7002	Other
13	Acanceh	MX31002	31002	Other
14	Acapetahua	MX07003	7003	Other
15	Acaponeta	MX18001	18001	Other
16	Acapulco de Juárez	MX12001	12001	Other
22	Acatlán	MX30002	30002	Other
27	Acayucan	MX30003	30003	Other
29	Aconchi	MX26001	26001	Other
32	Actopan	MX30004	30004	Other
40	Agua Dulce	MX30204	30204	Other
45	Ahome	MX25001	25001	Other
57	Ajuchitlán del Progreso	MX12003	12003	Other
58	Akil	MX31003	31003	Other
59	Álamo Temapache	MX30160	30160	Other
60	Alamos	MX26003	26003	Other
66	Aldama	MX28002	28002	Other
71	Allende	MX19004	19004	Other
78	Altamira	MX28003	28003	Other
81	Altepexi	MX21013	21013	Other
82	Alto Lucero de Gutiérrez Barrios	MX30009	30009	Other
84	Alvarado	MX30011	30011	Other
88	Amacuzac	MX17001	17001	Other
90	Amatán	MX07005	7005	Other
95	Amatitlán	MX30012	30012	Other
97	Amatlán de los Reyes	MX30014	30014	Other
107	Angel Albino Corzo	MX07008	7008	Other
108	Angel R. Cabada	MX30015	30015	Other
109	Angostura	MX25002	25002	Other
111	Antiguo Morelos	MX28004	28004	Other
115	Apatzingán	MX16006	16006	Other
117	Apaxtla	MX12006	12006	Other
118	Apazapan	MX30017	30017	Other
132	Arcelia	MX12007	12007	Other
137	Armería	MX06001	6001	Other
138	Arriaga	MX07009	7009	Other
141	Arteaga	MX16010	16010	Other
147	Asunción Ixtaltepec	MX20005	20005	Other
154	Atenango del Río	MX12008	12008	Other
161	Atizapán	MX15012	15012	Other
167	Atlapexco	MX13011	13011	Other
168	Atlatlahucan	MX17002	17002	Other
179	Atoyac	MX30021	30021	Other
180	Atoyac de Álvarez	MX12011	12011	Other
183	Atzala	MX21021	21021	Other
184	Atzalan	MX30023	30023	Other
187	Autlán de Navarro	MX14015	14015	Other
189	Axochiapan	MX17003	17003	Other
193	Ayala	MX17004	17004	Other
199	Ayutla	MX14017	14017	Other
200	Ayutla de los Libres	MX12012	12012	Other
202	Azoyú	MX12013	12013	Other
203	Baca	MX31004	31004	Other
208	Bacoachi	MX26011	26011	Other
209	Bácum	MX26012	26012	Other
210	Badiraguato	MX25003	25003	Other
211	Bahía de Banderas	MX18020	18020	Other
223	Benito Juárez	MX12014	12014	Other
225	Benito Juárez	MX26071	26071	Other
227	Benito Juárez	MX30027	30027	Other
230	Berriozábal	MX07012	7012	Other
231	Boca del Río	MX30028	30028	Other
232	Bochil	MX07013	7013	Other
234	Bokobá	MX31005	31005	Other
237	Buctzotz	MX31006	31006	Other
240	Buenavista de Cuéllar	MX12015	12015	Other
244	Cabo Corrientes	MX14020	14020	Other
246	Cacahoatán	MX07015	7015	Other
247	Cacalchén	MX31007	31007	Other
249	Cadereyta Jiménez	MX19009	19009	Other
250	Cajeme	MX26018	26018	Other
251	Calakmul	MX04010	4010	Other
258	Calotmul	MX31008	31008	Other
264	Camargo	MX28007	28007	Other
265	Camarón de Tejeda	MX30007	30007	Other
275	Candelaria Loxicha	MX20012	20012	Other
278	Cansahcab	MX31009	31009	Other
283	Carbó	MX26020	26020	Other
285	Cárdenas	MX27002	27002	Other
288	Carlos A. Carrillo	MX30208	30208	Other
291	Carrillo Puerto	MX30031	30031	Other
292	Casas	MX28008	28008	Other
296	Castillo de Teayo	MX30157	30157	Other
298	Catemaco	MX30032	30032	Other
301	Cazones de Herrera	MX30033	30033	Other
307	Centro	MX27004	27004	Other
310	Cerro Azul	MX30034	30034	Other
312	Chacaltianguis	MX30054	30054	Other
320	Chalma	MX30055	30055	Other
324	Chankom	MX31017	31017	Other
326	Chapab	MX31018	31018	Other
337	Chemax	MX31019	31019	Other
340	Chiapa de Corzo	MX07027	7027	Other
341	Chiapilla	MX07028	7028	Other
346	Chichimilá	MX31021	31021	Other
348	Chicoasén	MX07029	7029	Other
355	Chicontepec	MX30058	30058	Other
357	Chietla	MX21051	21051	Other
370	Chilpancingo de los Bravo	MX12029	12029	Other
374	Chinameca	MX30059	30059	Other
375	Chinampa de Gorostiza	MX30060	30060	Other
382	Chocholá	MX31023	31023	Other
383	Choix	MX25007	25007	Other
384	Chontla	MX30063	30063	Other
393	Cintalapa	MX07017	7017	Other
394	Citlaltépetl	MX30035	30035	Other
397	Ciudad Ixtepec	MX20014	20014	Other
398	Ciudad Madero	MX28009	28009	Other
399	Ciudad Valles	MX24013	24013	Other
402	Coahuayana	MX16014	16014	Other
409	Coatepec	MX30038	30038	Other
411	Coatlán del Río	MX17005	17005	Other
412	Coatzacoalcos	MX30039	30039	Other
414	Coatzintla	MX30040	30040	Other
417	Cocula	MX12017	12017	Other
425	Colima	MX06002	6002	Other
426	Colipa	MX30042	30042	Other
429	Comala	MX06003	6003	Other
431	Comapa	MX30043	30043	Other
433	Comondú	MX03001	3001	Other
435	Compostela	MX18004	18004	Other
440	Concordia	MX25004	25004	Other
442	Conkal	MX31013	31013	Other
446	Copainalá	MX07021	7021	Other
447	Copala	MX12018	12018	Other
448	Copalillo	MX12019	12019	Other
451	Coquimatlán	MX06004	6004	Other
452	Córdoba	MX30044	30044	Other
458	Cosalá	MX25005	25005	Other
459	Cosamaloapan de Carpio	MX30045	30045	Other
463	Cosolapa	MX20021	20021	Other
464	Cosoleacaque	MX30048	30048	Other
466	Cotaxtla	MX30049	30049	Other
470	Coxquihui	MX30050	30050	Other
476	Coyuca de Benítez	MX12021	12021	Other
477	Coyuca de Catalán	MX12022	12022	Other
479	Cozumel	MX23001	23001	Other
482	Cuajinicuilapa	MX12023	12023	Other
486	Cuatro Ciénegas	MX05007	5007	Other
487	Cuauhtémoc	MX06005	6005	Other
499	Cuautla	MX17006	17006	Other
506	Cuernavaca	MX17007	17007	Other
509	Cuichapa	MX30052	30052	Other
513	Culiacán	MX25006	25006	Other
516	Cunduacán	MX27006	27006	Other
524	Del Nayar	MX18009	18009	Other
536	Dzán	MX31025	31025	Other
537	Dzemul	MX31026	31026	Other
538	Dzidzantún	MX31027	31027	Other
539	Dzilam de Bravo	MX31028	31028	Other
540	Dzilam González	MX31029	31029	Other
541	Dzitás	MX31030	31030	Other
542	Dzoncauich	MX31031	31031	Other
543	Ebano	MX24016	24016	Other
547	Eduardo Neri	MX12075	12075	Other
554	El Espinal	MX20030	20030	Other
555	El Fuerte	MX25010	25010	Other
556	El Grullo	MX14037	14037	Other
557	El Higo	MX30205	30205	Other
560	El Mante	MX28021	28021	Other
570	Elota	MX25008	25008	Other
575	Emiliano Zapata	MX17008	17008	Other
578	Emiliano Zapata	MX30065	30065	Other
579	Empalme	MX26025	26025	Other
586	Escárcega	MX04009	4009	Other
588	Escuinapa	MX25009	25009	Other
589	Escuintla	MX07032	7032	Other
592	Espinal	MX30066	30066	Other
593	Espita	MX31032	31032	Other
597	Felipe Carrillo Puerto	MX23002	23002	Other
599	Florencio Villarreal	MX12030	12030	Other
600	Fortín	MX30068	30068	Other
603	Francisco León	MX07033	7033	Other
604	Francisco Z. Mena	MX21064	21064	Other
608	Frontera Comalapa	MX07034	7034	Other
609	Frontera Hidalgo	MX07035	7035	Other
611	Gabriel Zamora	MX16033	16033	Other
627	Gómez Farías	MX28011	28011	Other
629	González	MX28012	28012	Other
643	Guadalupe	MX19026	19026	Other
653	Guasave	MX25011	25011	Other
654	Guaymas	MX26029	26029	Other
657	Güémez	MX28013	28013	Other
663	Gustavo Díaz Ordaz	MX28015	28015	Other
664	Gutiérrez Zamora	MX30069	30069	Other
665	Halachó	MX31033	31033	Other
668	Hermosillo	MX26030	26030	Other
669	Heroica Ciudad de Ejutla de Crespo	MX20028	20028	Other
671	Heroica Ciudad de Juchitán de Zaragoza	MX20043	20043	Other
677	Hidalgo	MX28016	28016	Other
679	Hidalgotitlán	MX30070	30070	Other
681	Hocabá	MX31034	31034	Other
699	Huatabampo	MX26033	26033	Other
703	Huautepec	MX20040	20040	Other
708	Huehuetán	MX07037	7037	Other
709	Huehuetla	MX13027	13027	Other
723	Hueyapan de Ocampo	MX30073	30073	Other
728	Huhí	MX31037	31037	Other
731	Huimanguillo	MX27008	27008	Other
735	Huitzilac	MX17009	17009	Other
738	Huitzuco de los Figueroa	MX12034	12034	Other
741	Huixtla	MX07040	7040	Other
742	Hunucmá	MX31038	31038	Other
743	Ignacio de la Llave	MX30075	30075	Other
745	Iguala de la Independencia	MX12035	12035	Other
746	Igualapa	MX12036	12036	Other
755	Isla	MX30077	30077	Other
756	Isla Mujeres	MX23003	23003	Other
761	Ixcatepec	MX30078	30078	Other
764	Ixhuatlán de Madero	MX30083	30083	Other
765	Ixhuatlán del Café	MX30080	30080	Other
766	Ixhuatlán del Sureste	MX30082	30082	Other
767	Ixhuatlancillo	MX30081	30081	Other
768	Ixil	MX31039	31039	Other
769	Ixmatlahuacan	MX30084	30084	Other
773	Ixtacomitán	MX07043	7043	Other
775	Ixtaczoquitlán	MX30085	30085	Other
776	Ixtapa	MX07044	7044	Other
784	Ixtlahuacán	MX06006	6006	Other
790	Izamal	MX31040	31040	Other
793	Izúcar de Matamoros	MX21085	21085	Other
806	Jáltipan	MX30089	30089	Other
808	Jamapa	MX30090	30090	Other
811	Jantetelco	MX17010	17010	Other
816	Jesús Carranza	MX30091	30091	Other
820	Jilotepec	MX30093	30093	Other
826	Jiménez	MX28018	28018	Other
832	Jiutepec	MX17011	17011	Other
835	Jojutla	MX17012	17012	Other
842	José Azueta	MX30169	30169	Other
844	José María Morelos	MX23006	23006	Other
850	Juan R. Escudero	MX12039	12039	Other
851	Juan Rodríguez Clara	MX30094	30094	Other
860	Juchique de Ferrer	MX30095	30095	Other
861	Juchitán	MX12080	12080	Other
866	Kanasín	MX31041	31041	Other
867	Kantunil	MX31042	31042	Other
869	Kinchil	MX31044	31044	Other
871	La Antigua	MX30016	30016	Other
875	La Concordia	MX07020	7020	Other
879	La Huerta	MX14043	14043	Other
887	La Paz	MX03003	3003	Other
895	La Unión de Isidoro Montes de Oca	MX12068	12068	Other
906	Las Choapas	MX30061	30061	Other
911	Lázaro Cárdenas	MX16052	16052	Other
912	Lázaro Cárdenas	MX23007	23007	Other
915	Leonardo Bravo	MX12040	12040	Other
917	Lerdo de Tejada	MX30097	30097	Other
920	Linares	MX19033	19033	Other
921	Llera	MX28019	28019	Other
923	Loma Bonita	MX20044	20044	Other
925	Loreto	MX03009	3009	Other
928	Los Cabos	MX03008	3008	Other
948	Magdalena Tequisistlán	MX20052	20052	Other
949	Magdalena Tlacotepec	MX20053	20053	Other
953	Mainero	MX28020	28020	Other
955	Malinaltepec	MX12041	12041	Other
958	Maní	MX31047	31047	Other
959	Manlio Fabio Altamirano	MX30100	30100	Other
962	Manzanillo	MX06007	6007	Other
963	Mapastepec	MX07051	7051	Other
971	Marquelia	MX12077	12077	Other
973	Martínez de la Torre	MX30102	30102	Other
974	Mártir de Cuilapan	MX12042	12042	Other
975	Mártires de Tacubaya	MX20056	20056	Other
980	Matamoros	MX28022	28022	Other
982	Matías Romero Avendaño	MX20057	20057	Other
984	Maxcanú	MX31048	31048	Other
987	Mazapa de Madero	MX07053	7053	Other
990	Mazatán	MX07054	7054	Other
993	Mazatepec	MX17014	17014	Other
994	Mazatlán	MX25012	25012	Other
997	Mecayapan	MX30104	30104	Other
998	Medellín	MX30105	30105	Other
1004	Mérida	MX31050	31050	Other
1006	Metapa	MX07055	7055	Other
1018	Miacatlán	MX17015	17015	Other
1028	Minatitlán	MX06008	6008	Other
1029	Minatitlán	MX30108	30108	Other
1034	Misantla	MX30109	30109	Other
1041	Mochitlán	MX12044	12044	Other
1042	Mocochá	MX31051	31051	Other
1043	Mocorito	MX25013	25013	Other
1048	Moloacán	MX30111	30111	Other
1055	Monterrey	MX19039	19039	Other
1064	Motozintla	MX07057	7057	Other
1065	Motul	MX31052	31052	Other
1067	Múgica	MX16055	16055	Other
1068	Mulegé	MX03002	3002	Other
1069	Muna	MX31053	31053	Other
1073	Nacajuca	MX27013	27013	Other
1081	Nanchital de Lázaro Cárdenas del Río	MX30206	30206	Other
1083	Naranjal	MX30113	30113	Other
1084	Naranjos Amatlán	MX30013	30013	Other
1089	Nautla	MX30114	30114	Other
1092	Navojoa	MX26042	26042	Other
1093	Navolato	MX25018	25018	Other
1103	Nicolás Ruíz	MX07058	7058	Other
1116	Nuevo Laredo	MX28027	28027	Other
1122	Oaxaca de Juárez	MX20067	20067	Other
1128	Ocampo	MX28029	28029	Other
1133	Ocotlán de Morelos	MX20068	20068	Other
1136	Ocozocoautla de Espinosa	MX07061	7061	Other
1144	Oluta	MX30116	30116	Other
1145	Omealca	MX30117	30117	Other
1146	Ometepec	MX12046	12046	Other
1149	Opichén	MX31055	31055	Other
1154	Ostuacán	MX07062	7062	Other
1157	Otatitlán	MX30119	30119	Other
1158	Oteapan	MX30120	30120	Other
1159	Othón P. Blanco	MX23004	23004	Other
1164	Oxkutzcab	MX31056	31056	Other
1165	Ozuluama de Mascareñas	MX30121	30121	Other
1170	Padilla	MX28030	28030	Other
1173	Pajapan	MX30122	30122	Other
1178	Panabá	MX31057	31057	Other
1183	Pantepec	MX21111	21111	Other
1184	Pánuco	MX30123	30123	Other
1189	Papantla	MX30124	30124	Other
1191	Parácuaro	MX16064	16064	Other
1192	Paraíso	MX27014	27014	Other
1195	Paso de Ovejas	MX30126	30126	Other
1196	Paso del Macho	MX30125	30125	Other
1206	Pesquería	MX19041	19041	Other
1207	Petatlán	MX12048	12048	Other
1209	Peto	MX31058	31058	Other
1211	Pichucalco	MX07068	7068	Other
1214	Pijijiapan	MX07069	7069	Other
1218	Pinotepa de Don Luis	MX20070	20070	Other
1220	Pitiquito	MX26047	26047	Other
1221	Platón Sánchez	MX30129	30129	Other
1222	Playa Vicente	MX30130	30130	Other
1224	Pluma Hidalgo	MX20071	20071	Other
1228	Poza Rica de Hidalgo	MX30131	30131	Other
1231	Progreso	MX31059	31059	Other
1237	Pueblo Viejo	MX30133	30133	Other
1238	Puente de Ixtla	MX17017	17017	Other
1239	Puente Nacional	MX30134	30134	Other
1241	Puerto Vallarta	MX14067	14067	Other
1242	Pungarabato	MX12050	12050	Other
1253	Quiriego	MX26049	26049	Other
1265	Reforma	MX07074	7074	Other
1268	Reynosa	MX28032	28032	Other
1273	Río Lagartos	MX31061	31061	Other
1280	Rosamorada	MX18010	18010	Other
1282	Rosario	MX25014	25014	Other
1284	Ruíz	MX18011	18011	Other
1286	Sabinas	MX05028	5028	Other
1288	Sacalum	MX31062	31062	Other
1294	Salina Cruz	MX20079	20079	Other
1296	Salinas Victoria	MX19045	19045	Other
1297	Saltabarranca	MX30139	30139	Other
1303	Samahil	MX31063	31063	Other
1306	San Agustín Chayuco	MX20082	20082	Other
1307	San Agustín de las Juntas	MX20083	20083	Other
1309	San Agustín Loxicha	MX20085	20085	Other
1311	San Agustín Tlacotepec	MX20086	20086	Other
1313	San Agustín Yatareni	MX20087	20087	Other
1318	San Andrés Huaxpaltepec	MX20090	20090	Other
1329	San Andrés Tuxtla	MX30141	30141	Other
1339	San Antonio de la Cal	MX20107	20107	Other
1344	San Antonio Tepetlapa	MX20111	20111	Other
1358	San Bernardo Mixtepec	MX20123	20123	Other
1359	San Blas	MX18012	18012	Other
1360	San Blas Atempa	MX20124	20124	Other
1362	San Carlos	MX28034	28034	Other
1376	San Dionisio del Mar	MX20130	20130	Other
1381	San Felipe	MX31065	31065	Other
1384	San Felipe Jalapa de Díaz	MX20134	20134	Other
1390	San Fernando	MX07079	7079	Other
1391	San Fernando	MX28035	28035	Other
1416	San Gabriel Mixtepec	MX20153	20153	Other
1418	San Ignacio	MX25016	25016	Other
1420	San Ignacio Río Muerto	MX26072	26072	Other
1424	San Jacinto Amilpas	MX20157	20157	Other
1440	San José Chiltepec	MX20166	20166	Other
1445	San José Estancia Grande	MX20168	20168	Other
1461	San Juan Bautista Lo de Soto	MX20180	20180	Other
1465	San Juan Bautista Tuxtepec	MX20184	20184	Other
1466	San Juan Bautista Valle Nacional	MX20559	20559	Other
1467	San Juan Cacahuatepec	MX20185	20185	Other
1473	San Juan Colorado	MX20188	20188	Other
1485	San Juan Evangelista	MX30142	30142	Other
1493	San Juan Lachao	MX20202	20202	Other
1498	San Juan Mixtepec -Dto. 08 -	MX20208	20208	Other
1513	San Juan Yatzona	MX20223	20223	Other
1520	San Lorenzo Cacaotepec	MX20227	20227	Other
1524	San Lucas	MX07110	7110	Other
1525	San Lucas	MX16077	16077	Other
1527	San Lucas Ojitlán	MX20232	20232	Other
1531	San Luis Acatlán	MX12052	12052	Other
1538	San Marcos	MX12053	12053	Other
1547	San Martín Itunyoso	MX20240	20240	Other
1557	San Mateo del Mar	MX20248	20248	Other
1578	San Miguel de Horcasitas	MX26056	26056	Other
1587	San Miguel Panixtlahuaca	MX20272	20272	Other
1592	San Miguel Soyaltepec	MX20278	20278	Other
1598	San Miguel Tlacamama	MX20285	20285	Other
1617	San Pablo Huixtepec	MX20295	20295	Other
1622	San Pedro	MX05033	5033	Other
1623	San Pedro Amuzgos	MX20300	20300	Other
1625	San Pedro Atoyac	MX20302	20302	Other
1634	San Pedro Huamelula	MX20307	20307	Other
1635	San Pedro Huilotepec	MX20308	20308	Other
1636	San Pedro Ixcatlán	MX20309	20309	Other
1637	San Pedro Ixtlahuaca	MX20310	20310	Other
1639	San Pedro Jicayán	MX20312	20312	Other
1646	San Pedro Mixtepec -Dto. 22 -	MX20318	20318	Other
1652	San Pedro Pochutla	MX20324	20324	Other
1665	San Pedro Yaneri	MX20335	20335	Other
1669	San Rafael	MX30211	30211	Other
1678	San Sebastián Ixcapa	MX20345	20345	Other
1684	San Sebastián Tutla	MX20350	20350	Other
1691	San Vicente Tancuayalab	MX24034	24034	Other
1709	Santa Catarina	MX19048	19048	Other
1717	Santa Catarina Mechoacán	MX20367	20367	Other
1729	Santa Cruz Amilpas	MX20375	20375	Other
1742	Santa Cruz Xoxocotlán	MX20385	20385	Other
1744	Santa Elena	MX31066	31066	Other
1753	Santa Lucía del Camino	MX20390	20390	Other
1760	Santa María Atzompa	MX20399	20399	Other
1765	Santa María Colotepec	MX20401	20401	Other
1774	Santa María del Tule	MX20409	20409	Other
1778	Santa María Huatulco	MX20413	20413	Other
1779	Santa María Huazolotitlán	MX20414	20414	Other
1780	Santa María Ipalapa	MX20415	20415	Other
1782	Santa María Jacatepec	MX20417	20417	Other
1783	Santa María Jalapa del Marqués	MX20418	20418	Other
1787	Santa María Mixtequilla	MX20421	20421	Other
1805	Santa María Tonameca	MX20439	20439	Other
1807	Santa María Xadani	MX20441	20441	Other
1813	Santa María Zacatepec	MX20447	20447	Other
1820	Santiago Astata	MX20453	20453	Other
1835	Santiago Ixcuintla	MX18015	18015	Other
1837	Santiago Jamiltepec	MX20467	20467	Other
1844	Santiago Llano Grande	MX20474	20474	Other
1852	Santiago Niltepec	MX20066	20066	Other
1856	Santiago Pinotepa Nacional	MX20482	20482	Other
1863	Santiago Tetepec	MX20489	20489	Other
1870	Santiago Tuxtla	MX30143	30143	Other
1884	Santo Domingo de Morelos	MX20509	20509	Other
1885	Santo Domingo Ingenio	MX20505	20505	Other
1891	Santo Domingo Tehuantepec	MX20515	20515	Other
1901	Santo Domingo Zanatepec	MX20525	20525	Other
1908	Santos Reyes Nopala	MX20526	20526	Other
1916	Sayula de Alemán	MX30144	30144	Other
1918	Seyé	MX31067	31067	Other
1924	Sinaloa	MX25017	25017	Other
1929	Sochiapa	MX30146	30146	Other
1930	Socoltenango	MX07083	7083	Other
1931	Soconusco	MX30145	30145	Other
1933	Soledad de Doblado	MX30148	30148	Other
1936	Solidaridad	MX23008	23008	Other
1940	Soteapan	MX30149	30149	Other
1941	Soto la Marina	MX28037	28037	Other
1942	Sotuta	MX31069	31069	Other
1943	Soyaló	MX07085	7085	Other
1946	Suaqui Grande	MX26062	26062	Other
1947	Suchiapa	MX07086	7086	Other
1948	Suchiate	MX07087	7087	Other
1950	Sucilá	MX31070	31070	Other
1959	Tacotalpa	MX27015	27015	Other
1960	Tahdziú	MX31073	31073	Other
1961	Tahmek	MX31074	31074	Other
1964	Tamalín	MX30150	30150	Other
1970	Tamiahua	MX30151	30151	Other
1973	Tampico	MX28038	28038	Other
1974	Tampico Alto	MX30152	30152	Other
1975	Tamuín	MX24040	24040	Other
1978	Tancoco	MX30153	30153	Other
1986	Tantima	MX30154	30154	Other
1987	Tantoyuca	MX30155	30155	Other
1988	Tapachula	MX07089	7089	Other
1997	Tatahuicapan de Juárez	MX30209	30209	Other
2001	Teabo	MX31075	31075	Other
2004	Tecalitlán	MX14087	14087	Other
2009	Tecoanapa	MX12056	12056	Other
2010	Tecoh	MX31076	31076	Other
2012	Tecolutla	MX30158	30158	Other
2013	Tecomán	MX06009	6009	Other
2016	Técpan de Galeana	MX12057	12057	Other
2017	Tecpatán	MX07092	7092	Other
2018	Tecuala	MX18016	18016	Other
2024	Tekantó	MX31078	31078	Other
2025	Tekax	MX31079	31079	Other
2026	Tekit	MX31080	31080	Other
2027	Tekom	MX31081	31081	Other
2028	Telchac Pueblo	MX31082	31082	Other
2036	Temixco	MX17018	17018	Other
2040	Temozón	MX31085	31085	Other
2041	Tempoal	MX30161	30161	Other
2069	Tepalcatepec	MX16089	16089	Other
2070	Tepalcingo	MX17019	17019	Other
2079	Tepecoacuilco de Trujano	MX12059	12059	Other
2093	Tepetzintla	MX30167	30167	Other
2102	Tepoztlán	MX17020	17020	Other
2114	Tetiz	MX31087	31087	Other
2123	Texhuacán	MX30171	30171	Other
2124	Texistepec	MX30172	30172	Other
2128	Tezonapa	MX30173	30173	Other
2134	Ticul	MX31089	31089	Other
2136	Tierra Blanca	MX30174	30174	Other
2138	Tihuatlán	MX30175	30175	Other
2143	Timucuy	MX31090	31090	Other
2146	Tinum	MX31091	31091	Other
2148	Tixcacalcupul	MX31092	31092	Other
2149	Tixkokob	MX31093	31093	Other
2150	Tixmehuac	MX31094	31094	Other
2151	Tixpéhual	MX31095	31095	Other
2152	Tixtla de Guerrero	MX12061	12061	Other
2155	Tizimín	MX31096	31096	Other
2159	Tlacoapa	MX12063	12063	Other
2160	Tlacojalpan	MX30176	30176	Other
2163	Tlacotalpan	MX30178	30178	Other
2175	Tlalixcoyan	MX30181	30181	Other
2180	Tlalnepantla	MX17023	17023	Other
2187	Tlaltizapán	MX17024	17024	Other
2194	Tlapacoyan	MX30183	30183	Other
2196	Tlapehuala	MX12067	12067	Other
2199	Tlaquiltenango	MX17025	17025	Other
2206	Tlayacapan	MX17026	17026	Other
2217	Tomatlán	MX14100	14100	Other
2219	Tonalá	MX07097	7097	Other
2230	Totolapa	MX07098	7098	Other
2231	Totolapan	MX17027	17027	Other
2235	Totutla	MX30188	30188	Other
2237	Tres Valles	MX30207	30207	Other
2240	Trinidad Zaachila	MX20555	20555	Other
2251	Tunkás	MX31097	31097	Other
2257	Tuxpan	MX18018	18018	Other
2258	Tuxpan	MX30189	30189	Other
2260	Tuxtla Chico	MX07102	7102	Other
2261	Tuxtla Gutiérrez	MX07101	7101	Other
2263	Tuzantán	MX07103	7103	Other
2264	Tuzantla	MX16099	16099	Other
2270	Tzucacab	MX31098	31098	Other
2272	Ucú	MX31100	31100	Other
2273	Umán	MX31101	31101	Other
2276	Unión Hidalgo	MX20557	20557	Other
2277	Unión Juárez	MX07105	7105	Other
2278	Ures	MX26066	26066	Other
2281	Ursulo Galván	MX30191	30191	Other
2284	Uxpanapa	MX30210	30210	Other
2286	Valladolid	MX31102	31102	Other
2293	Valle Hermoso	MX28040	28040	Other
2297	Vega de Alatorre	MX30192	30192	Other
2299	Venustiano Carranza	MX07106	7106	Other
2303	Veracruz	MX30193	30193	Other
2308	Victoria	MX28041	28041	Other
2311	Villa Comaltitlán	MX07071	7071	Other
2313	Villa Corzo	MX07107	7107	Other
2315	Villa de Álvarez	MX06010	6010	Other
2327	Villa de Tututepec de Melchor Ocampo	MX20334	20334	Other
2341	Villa Pesqueira	MX26068	26068	Other
2348	Villaflores	MX07108	7108	Other
2355	Xalapa	MX30087	30087	Other
2365	Xicoténcatl	MX28043	28043	Other
2377	Xochistlahuaca	MX12071	12071	Other
2378	Xochitepec	MX17028	17028	Other
2386	Yanga	MX30196	30196	Other
2389	Yautepec	MX17029	17029	Other
2390	Yaxcabá	MX31104	31104	Other
2393	Yecapixtla	MX17030	17030	Other
2395	Yecuatla	MX30197	30197	Other
2407	Zacatepec	MX17031	17031	Other
2431	Zaragoza	MX30199	30199	Other
2434	Zentla	MX30200	30200	Other
2446	Zirándaro	MX12073	12073	Other
2416	Zapopan	MX14120	14120	Zapopan
94	Amatitán	MX14005	14005	Adj
550	El Arenal	MX14009	14009	Adj
1367	San Cristóbal de la Barranca	MX14071	14071	Adj
1962	Tala	MX14083	14083	Adj
2103	Tequila	MX14094	14094	Adj
2197	Tlaquepaque	MX14098	14098	Adj
21971	Tlaquepaque	MX14098	14098	Rad
224	Benito Juárez	MX23005	23005	Air
2100	Tepic	MX18017	18017	Migration
2220	Tonalá	MX14101	14101	Friction
