# Supplementary material for: Human movement and environmental barriers shape the emergence of dengue
Source: Nat Commun. 2024 May 28;15:4205. doi: 10.1038/s41467-024-48465-0 (PMC11133396; doi:10.1038/s41467-024-48465-0)
Supplement: Supplementary file 7 — Source data [file 41467_2024_48465_MOESM7_ESM.zip › SD_Fig_5C.csv]

	ADM2_ES	ADM2_PCODE	GAUL_CODE	Source_type
1	Abalá	MX31001	31001	Other
2	Abasolo	MX05001	5001	Other
3	Abasolo	MX11001	11001	Other
4	Abasolo	MX19001	19001	Other
5	Abasolo	MX28001	28001	Other
6	Abejones	MX20001	20001	Other
7	Acacoyagua	MX07001	7001	Other
9	Acajete	MX30001	30001	Other
10	Acala	MX07002	7002	Other
11	Acámbaro	MX11002	11002	Other
13	Acanceh	MX31002	31002	Other
14	Acapetahua	MX07003	7003	Other
15	Acaponeta	MX18001	18001	Other
16	Acapulco de Juárez	MX12001	12001	Other
17	Acateno	MX21002	21002	Other
18	Acatepec	MX12076	12076	Other
19	Acatic	MX14001	14001	Other
21	Acatlán	MX21003	21003	Other
22	Acatlán	MX30002	30002	Other
23	Acatlán de Juárez	MX14002	14002	Other
24	Acatlán de Pérez Figueroa	MX20002	20002	Other
27	Acayucan	MX30003	30003	Other
29	Aconchi	MX26001	26001	Other
30	Acteopan	MX21005	21005	Other
32	Actopan	MX30004	30004	Other
35	Acula	MX30005	30005	Other
37	Acultzingo	MX30006	30006	Other
38	Acuña	MX05002	5002	Other
40	Agua Dulce	MX30204	30204	Other
42	Agualeguas	MX19002	19002	Other
43	Aguascalientes	MX01001	1001	Other
44	Aguililla	MX16002	16002	Other
45	Ahome	MX25001	25001	Other
46	Ahuacatlán	MX18002	18002	Other
48	Ahuacuotzingo	MX12002	12002	Other
49	Ahualulco	MX24001	24001	Other
50	Ahualulco de Mercado	MX14003	14003	Other
51	Ahuatlán	MX21007	21007	Other
53	Ahuehuetitla	MX21009	21009	Other
56	Ajalpan	MX21010	21010	Other
57	Ajuchitlán del Progreso	MX12003	12003	Other
58	Akil	MX31003	31003	Other
59	Álamo Temapache	MX30160	30160	Other
60	Alamos	MX26003	26003	Other
61	Alaquines	MX24002	24002	Other
62	Albino Zertuche	MX21011	21011	Other
63	Alcozauca de Guerrero	MX12004	12004	Other
65	Aldama	MX08002	8002	Other
66	Aldama	MX28002	28002	Other
69	Allende	MX05003	5003	Other
70	Allende	MX08003	8003	Other
71	Allende	MX19004	19004	Other
77	Alpoyeca	MX12005	12005	Other
78	Altamira	MX28003	28003	Other
79	Altamirano	MX07004	7004	Other
80	Altar	MX26004	26004	Other
81	Altepexi	MX21013	21013	Other
82	Alto Lucero de Gutiérrez Barrios	MX30009	30009	Other
84	Alvarado	MX30011	30011	Other
86	Álvaro Obregón	MX16003	16003	Other
87	Amacueca	MX14004	14004	Other
88	Amacuzac	MX17001	17001	Other
90	Amatán	MX07005	7005	Other
91	Amatenango de la Frontera	MX07006	7006	Other
93	Amatepec	MX15008	15008	Other
94	Amatitán	MX14005	14005	Other
95	Amatitlán	MX30012	30012	Other
96	Amatlán de Cañas	MX18003	18003	Other
97	Amatlán de los Reyes	MX30014	30014	Other
100	Ameca	MX14006	14006	Other
102	Amixtlán	MX21014	21014	Other
104	Anáhuac	MX19005	19005	Other
105	Angamacutiro	MX16004	16004	Other
107	Angel Albino Corzo	MX07008	7008	Other
108	Angel R. Cabada	MX30015	30015	Other
109	Angostura	MX25002	25002	Other
110	Ánimas Trujano	MX20174	20174	Other
111	Antiguo Morelos	MX28004	28004	Other
113	Apaseo el Alto	MX11004	11004	Other
114	Apaseo el Grande	MX11005	11005	Other
115	Apatzingán	MX16006	16006	Other
117	Apaxtla	MX12006	12006	Other
118	Apazapan	MX30017	30017	Other
121	Apodaca	MX19006	19006	Other
123	Apozol	MX32001	32001	Other
125	Aquila	MX16008	16008	Other
127	Aquiles Serdán	MX08004	8004	Other
128	Aquismón	MX24003	24003	Other
130	Aramberri	MX19007	19007	Other
132	Arcelia	MX12007	12007	Other
133	Ario	MX16009	16009	Other
134	Arivechi	MX26005	26005	Other
136	Armadillo de los Infante	MX24004	24004	Other
137	Armería	MX06001	6001	Other
138	Arriaga	MX07009	7009	Other
139	Arroyo Seco	MX22003	22003	Other
140	Arteaga	MX05004	5004	Other
141	Arteaga	MX16010	16010	Other
146	Asunción Cuyotepeji	MX20004	20004	Other
147	Asunción Ixtaltepec	MX20005	20005	Other
149	Asunción Ocotlán	MX20007	20007	Other
150	Asunción Tlacolulita	MX20008	20008	Other
151	Atarjea	MX11006	11006	Other
154	Atenango del Río	MX12008	12008	Other
157	Atenguillo	MX14012	14012	Other
158	Atexcal	MX21018	21018	Other
159	Atil	MX26007	26007	Other
161	Atizapán	MX15012	15012	Other
165	Atlamajalcingo del Monte	MX12009	12009	Other
167	Atlapexco	MX13011	13011	Other
168	Atlatlahucan	MX17002	17002	Other
170	Atlequizayan	MX21080	21080	Other
172	Atlixtac	MX12010	12010	Other
176	Atotonilco el Alto	MX14013	14013	Other
178	Atoyac	MX14014	14014	Other
179	Atoyac	MX30021	30021	Other
180	Atoyac de Álvarez	MX12011	12011	Other
182	Atzacan	MX30022	30022	Other
183	Atzala	MX21021	21021	Other
184	Atzalan	MX30023	30023	Other
185	Atzitzihuacán	MX21022	21022	Other
187	Autlán de Navarro	MX14015	14015	Other
189	Axochiapan	MX17003	17003	Other
190	Axtla de Terrazas	MX24053	24053	Other
191	Axutla	MX21024	21024	Other
193	Ayala	MX17004	17004	Other
195	Ayoquezco de Aldama	MX20398	20398	Other
196	Ayotlán	MX14016	14016	Other
197	Ayotoxco de Guerrero	MX21025	21025	Other
198	Ayotzintepec	MX20009	20009	Other
199	Ayutla	MX14017	14017	Other
200	Ayutla de los Libres	MX12012	12012	Other
202	Azoyú	MX12013	12013	Other
203	Baca	MX31004	31004	Other
204	Bacadéhuachi	MX26008	26008	Other
205	Bacanora	MX26009	26009	Other
208	Bacoachi	MX26011	26011	Other
209	Bácum	MX26012	26012	Other
210	Badiraguato	MX25003	25003	Other
211	Bahía de Banderas	MX18020	18020	Other
212	Balancán	MX27001	27001	Other
214	Banámichi	MX26013	26013	Other
215	Banderilla	MX30026	30026	Other
216	Batopilas	MX08008	8008	Other
217	Baviácora	MX26014	26014	Other
219	Bejucal de Ocampo	MX07010	7010	Other
220	Bella Vista	MX07011	7011	Other
221	Benemérito de las Américas	MX07114	7114	Other
223	Benito Juárez	MX12014	12014	Other
224	Benito Juárez	MX23005	23005	Other
225	Benito Juárez	MX26071	26071	Other
227	Benito Juárez	MX30027	30027	Other
229	Benjamín Hill	MX26016	26016	Other
230	Berriozábal	MX07012	7012	Other
231	Boca del Río	MX30028	30028	Other
232	Bochil	MX07013	7013	Other
234	Bokobá	MX31005	31005	Other
235	Bolaños	MX14019	14019	Other
236	Briseñas	MX16011	16011	Other
237	Buctzotz	MX31006	31006	Other
239	Buenavista	MX16012	16012	Other
240	Buenavista de Cuéllar	MX12015	12015	Other
241	Burgos	MX28005	28005	Other
242	Bustamante	MX19008	19008	Other
243	Bustamante	MX28006	28006	Other
244	Cabo Corrientes	MX14020	14020	Other
245	Caborca	MX26017	26017	Other
246	Cacahoatán	MX07015	7015	Other
247	Cacalchén	MX31007	31007	Other
249	Cadereyta Jiménez	MX19009	19009	Other
250	Cajeme	MX26018	26018	Other
251	Calakmul	MX04010	4010	Other
254	Calihualá	MX20011	20011	Other
256	Calkiní	MX04001	4001	Other
257	Calnali	MX13014	13014	Other
258	Calotmul	MX31008	31008	Other
261	Caltepec	MX21027	21027	Other
262	Calvillo	MX01003	1003	Other
263	Camargo	MX08011	8011	Other
264	Camargo	MX28007	28007	Other
265	Camarón de Tejeda	MX30007	30007	Other
266	Camerino Z. Mendoza	MX30030	30030	Other
268	Campeche	MX04002	4002	Other
270	Cañadas de Obregón	MX14117	14117	Other
273	Candela	MX05005	5005	Other
274	Candelaria	MX04011	4011	Other
275	Candelaria Loxicha	MX20012	20012	Other
278	Cansahcab	MX31009	31009	Other
279	Cantamayec	MX31010	31010	Other
282	Carácuaro	MX16013	16013	Other
283	Carbó	MX26020	26020	Other
284	Cárdenas	MX24005	24005	Other
285	Cárdenas	MX27002	27002	Other
288	Carlos A. Carrillo	MX30208	30208	Other
289	Carmen	MX04003	4003	Other
290	Carmen	MX19010	19010	Other
291	Carrillo Puerto	MX30031	30031	Other
292	Casas	MX28008	28008	Other
294	Casimiro Castillo	MX14021	14021	Other
295	Castaños	MX05006	5006	Other
296	Castillo de Teayo	MX30157	30157	Other
297	Catazajá	MX07016	7016	Other
298	Catemaco	MX30032	30032	Other
299	Catorce	MX24006	24006	Other
300	Caxhuacan	MX21029	21029	Other
301	Cazones de Herrera	MX30033	30033	Other
302	Cedral	MX24007	24007	Other
303	Celaya	MX11007	11007	Other
304	Celestún	MX31011	31011	Other
305	Cenotillo	MX31012	31012	Other
306	Centla	MX27003	27003	Other
307	Centro	MX27004	27004	Other
308	Cerralvo	MX19011	19011	Other
309	Cerritos	MX24008	24008	Other
310	Cerro Azul	MX30034	30034	Other
312	Chacaltianguis	MX30054	30054	Other
313	Chacsinkín	MX31016	31016	Other
314	Chahuites	MX20025	20025	Other
317	Chalchihuitán	MX07022	7022	Other
320	Chalma	MX30055	30055	Other
321	Champotón	MX04004	4004	Other
324	Chankom	MX31017	31017	Other
326	Chapab	MX31018	31018	Other
327	Chapala	MX14030	14030	Other
330	Chapulhuacán	MX13018	13018	Other
331	Chapultenango	MX07025	7025	Other
334	Charcas	MX24015	24015	Other
335	Charo	MX16022	16022	Other
336	Chavinda	MX16023	16023	Other
337	Chemax	MX31019	31019	Other
338	Chenalhó	MX07026	7026	Other
340	Chiapa de Corzo	MX07027	7027	Other
341	Chiapilla	MX07028	7028	Other
344	Chiautla	MX21047	21047	Other
346	Chichimilá	MX31021	31021	Other
348	Chicoasén	MX07029	7029	Other
350	Chicomuselo	MX07030	7030	Other
351	Chiconamel	MX30056	30056	Other
353	Chiconcuautla	MX21049	21049	Other
355	Chicontepec	MX30058	30058	Other
356	Chicxulub Pueblo	MX31020	31020	Other
357	Chietla	MX21051	21051	Other
358	Chigmecatitlán	MX21052	21052	Other
361	Chihuahua	MX08019	8019	Other
362	Chikindzonot	MX31022	31022	Other
363	Chila	MX21055	21055	Other
364	Chila de la Sal	MX21056	21056	Other
365	Chilapa de Álvarez	MX12028	12028	Other
369	Chilón	MX07031	7031	Other
370	Chilpancingo de los Bravo	MX12029	12029	Other
372	Chimaltitán	MX14031	14031	Other
373	China	MX19013	19013	Other
374	Chinameca	MX30059	30059	Other
375	Chinampa de Gorostiza	MX30060	30060	Other
376	Chinantla	MX21059	21059	Other
377	Chinicuila	MX16026	16026	Other
378	Chínipas	MX08020	8020	Other
380	Chiquilistlán	MX14032	14032	Other
381	Chocamán	MX30062	30062	Other
382	Chocholá	MX31023	31023	Other
383	Choix	MX25007	25007	Other
384	Chontla	MX30063	30063	Other
385	Chucándiro	MX16027	16027	Other
386	Chumatlán	MX30064	30064	Other
387	Chumayel	MX31024	31024	Other
389	Churumuco	MX16029	16029	Other
390	Ciénega de Flores	MX19012	19012	Other
391	Ciénega de Zimatlán	MX20013	20013	Other
392	Cihuatlán	MX14022	14022	Other
393	Cintalapa	MX07017	7017	Other
394	Citlaltépetl	MX30035	30035	Other
395	Ciudad del Maíz	MX24010	24010	Other
396	Ciudad Fernández	MX24011	24011	Other
397	Ciudad Ixtepec	MX20014	20014	Other
398	Ciudad Madero	MX28009	28009	Other
399	Ciudad Valles	MX24013	24013	Other
401	Coacoatzintla	MX30036	30036	Other
402	Coahuayana	MX16014	16014	Other
403	Coahuayutla de José María Izazaga	MX12016	12016	Other
404	Coahuitlán	MX30037	30037	Other
405	Coalcomán de Vázquez Pallares	MX16015	16015	Other
406	Coapilla	MX07018	7018	Other
407	Coatecas Altas	MX20015	20015	Other
409	Coatepec	MX30038	30038	Other
411	Coatlán del Río	MX17005	17005	Other
412	Coatzacoalcos	MX30039	30039	Other
413	Coatzingo	MX21031	21031	Other
414	Coatzintla	MX30040	30040	Other
415	Cochoapa el Grande	MX12078	12078	Other
417	Cocula	MX12017	12017	Other
418	Cocula	MX14024	14024	Other
420	Coetzala	MX30041	30041	Other
421	Cohetzala	MX21032	21032	Other
422	Cohuecan	MX21033	21033	Other
423	Coicoyán de las Flores	MX20016	20016	Other
424	Cojumatlán de Régules	MX16074	16074	Other
425	Colima	MX06002	6002	Other
426	Colipa	MX30042	30042	Other
428	Colotlán	MX14025	14025	Other
429	Comala	MX06003	6003	Other
430	Comalcalco	MX27005	27005	Other
431	Comapa	MX30043	30043	Other
432	Comitán de Domínguez	MX07019	7019	Other
433	Comondú	MX03001	3001	Other
434	Comonfort	MX11009	11009	Other
435	Compostela	MX18004	18004	Other
440	Concordia	MX25004	25004	Other
442	Conkal	MX31013	31013	Other
443	Constancia del Rosario	MX20020	20020	Other
446	Copainalá	MX07021	7021	Other
447	Copala	MX12018	12018	Other
448	Copalillo	MX12019	12019	Other
449	Copanatoyac	MX12020	12020	Other
450	Copándaro	MX16018	16018	Other
451	Coquimatlán	MX06004	6004	Other
452	Córdoba	MX30044	30044	Other
453	Coronado	MX08014	8014	Other
456	Corregidora	MX22006	22006	Other
457	Cortazar	MX11011	11011	Other
458	Cosalá	MX25005	25005	Other
459	Cosamaloapan de Carpio	MX30045	30045	Other
460	Cosautlán de Carvajal	MX30046	30046	Other
463	Cosolapa	MX20021	20021	Other
464	Cosoleacaque	MX30048	30048	Other
465	Cosoltepec	MX20022	20022	Other
466	Cotaxtla	MX30049	30049	Other
468	Coxcatlán	MX21035	21035	Other
469	Coxcatlán	MX24014	24014	Other
470	Coxquihui	MX30050	30050	Other
471	Coyame del Sotol	MX08015	8015	Other
475	Coyotepec	MX21037	21037	Other
476	Coyuca de Benítez	MX12021	12021	Other
477	Coyuca de Catalán	MX12022	12022	Other
478	Coyutla	MX30051	30051	Other
479	Cozumel	MX23001	23001	Other
480	Cruillas	MX28010	28010	Other
482	Cuajinicuilapa	MX12023	12023	Other
483	Cualác	MX12024	12024	Other
486	Cuatro Ciénegas	MX05007	5007	Other
487	Cuauhtémoc	MX06005	6005	Other
492	Cuautepec	MX12025	12025	Other
496	Cuautitlán de García Barragán	MX14027	14027	Other
498	Cuautla	MX14028	14028	Other
499	Cuautla	MX17006	17006	Other
502	Cuayuca de Andrade	MX21042	21042	Other
504	Cuencamé	MX10004	10004	Other
505	Cuerámaro	MX11012	11012	Other
506	Cuernavaca	MX17007	17007	Other
507	Cuetzala del Progreso	MX12026	12026	Other
508	Cuetzalan del Progreso	MX21043	21043	Other
509	Cuichapa	MX30052	30052	Other
510	Cuilápam de Guerrero	MX20023	20023	Other
511	Cuitláhuac	MX30053	30053	Other
512	Cuitzeo	MX16020	16020	Other
513	Culiacán	MX25006	25006	Other
515	Cuncunul	MX31014	31014	Other
516	Cunduacán	MX27006	27006	Other
517	Cuquío	MX14029	14029	Other
519	Cutzamala de Pinzón	MX12027	12027	Other
520	Cuyamecalco Villa de Zaragoza	MX20024	20024	Other
522	Cuzamá	MX31015	31015	Other
523	Degollado	MX14033	14033	Other
524	Del Nayar	MX18009	18009	Other
525	Delicias	MX08021	8021	Other
526	Divisaderos	MX26024	26024	Other
531	Dr. Arroyo	MX19014	19014	Other
533	Dr. Coss	MX19015	19015	Other
534	Dr. González	MX19016	19016	Other
536	Dzán	MX31025	31025	Other
537	Dzemul	MX31026	31026	Other
538	Dzidzantún	MX31027	31027	Other
539	Dzilam de Bravo	MX31028	31028	Other
540	Dzilam González	MX31029	31029	Other
541	Dzitás	MX31030	31030	Other
542	Dzoncauich	MX31031	31031	Other
543	Ebano	MX24016	24016	Other
546	Ecuandureo	MX16030	16030	Other
547	Eduardo Neri	MX12075	12075	Other
548	Ejutla	MX14034	14034	Other
550	El Arenal	MX14009	14009	Other
551	El Barrio de la Soledad	MX20010	20010	Other
552	El Bosque	MX07014	7014	Other
554	El Espinal	MX20030	20030	Other
555	El Fuerte	MX25010	25010	Other
556	El Grullo	MX14037	14037	Other
557	El Higo	MX30205	30205	Other
558	El Limón	MX14054	14054	Other
560	El Mante	MX28021	28021	Other
562	El Naranjo	MX24058	24058	Other
565	El Plateado de Joaquín Amaro	MX32015	32015	Other
566	El Porvenir	MX07070	7070	Other
567	El Salto	MX14070	14070	Other
569	El Tule	MX08064	8064	Other
570	Elota	MX25008	25008	Other
571	Eloxochitlán	MX13020	13020	Other
573	Eloxochitlán de Flores Magón	MX20029	20029	Other
575	Emiliano Zapata	MX17008	17008	Other
576	Emiliano Zapata	MX27007	27007	Other
578	Emiliano Zapata	MX30065	30065	Other
579	Empalme	MX26025	26025	Other
582	Epatlán	MX21062	21062	Other
586	Escárcega	MX04009	4009	Other
587	Escobedo	MX05008	5008	Other
588	Escuinapa	MX25009	25009	Other
589	Escuintla	MX07032	7032	Other
592	Espinal	MX30066	30066	Other
593	Espita	MX31032	31032	Other
594	Etchojoa	MX26026	26026	Other
595	Etzatlán	MX14036	14036	Other
597	Felipe Carrillo Puerto	MX23002	23002	Other
598	Filomeno Mata	MX30067	30067	Other
599	Florencio Villarreal	MX12030	12030	Other
600	Fortín	MX30068	30068	Other
601	Francisco I. Madero	MX05009	5009	Other
603	Francisco León	MX07033	7033	Other
604	Francisco Z. Mena	MX21064	21064	Other
606	Fresnillo de Trujano	MX20032	20032	Other
607	Frontera	MX05010	5010	Other
608	Frontera Comalapa	MX07034	7034	Other
609	Frontera Hidalgo	MX07035	7035	Other
611	Gabriel Zamora	MX16033	16033	Other
613	Galeana	MX19017	19017	Other
614	García	MX19018	19018	Other
616	General Canuto A. Neri	MX12031	12031	Other
617	General Cepeda	MX05011	5011	Other
621	General Heliodoro Castillo	MX12032	12032	Other
623	General Plutarco Elías Calles	MX26070	26070	Other
624	General Simón Bolívar	MX10006	10006	Other
626	Gómez Farías	MX14079	14079	Other
627	Gómez Farías	MX28011	28011	Other
628	Gómez Palacio	MX10007	10007	Other
629	González	MX28012	28012	Other
630	Gral. Bravo	MX19020	19020	Other
631	Gral. Escobedo	MX19021	19021	Other
632	Gral. Terán	MX19022	19022	Other
633	Gral. Treviño	MX19023	19023	Other
635	Gral. Zuazua	MX19025	19025	Other
637	Granados	MX26028	26028	Other
638	Guachinango	MX14038	14038	Other
641	Guadalcázar	MX24017	24017	Other
643	Guadalupe	MX19026	19026	Other
644	Guadalupe	MX21066	21066	Other
646	Guadalupe de Ramírez	MX20034	20034	Other
647	Guadalupe Etla	MX20033	20033	Other
652	Guanajuato	MX11015	11015	Other
653	Guasave	MX25011	25011	Other
654	Guaymas	MX26029	26029	Other
655	Guazapares	MX08030	8030	Other
657	Güémez	MX28013	28013	Other
658	Guerrero	MX05012	5012	Other
660	Guerrero	MX28014	28014	Other
661	Guevea de Humboldt	MX20036	20036	Other
663	Gustavo Díaz Ordaz	MX28015	28015	Other
664	Gutiérrez Zamora	MX30069	30069	Other
665	Halachó	MX31033	31033	Other
666	Hecelchakán	MX04005	4005	Other
667	Hermenegildo Galeana	MX21068	21068	Other
668	Hermosillo	MX26030	26030	Other
669	Heroica Ciudad de Ejutla de Crespo	MX20028	20028	Other
670	Heroica Ciudad de Huajuapan de León	MX20039	20039	Other
671	Heroica Ciudad de Juchitán de Zaragoza	MX20043	20043	Other
673	Hidalgo	MX05013	5013	Other
676	Hidalgo	MX19047	19047	Other
677	Hidalgo	MX28016	28016	Other
678	Hidalgo del Parral	MX08032	8032	Other
679	Hidalgotitlán	MX30070	30070	Other
680	Higueras	MX19028	19028	Other
681	Hocabá	MX31034	31034	Other
682	Hoctún	MX31035	31035	Other
683	Homún	MX31036	31036	Other
685	Hopelchén	MX04006	4006	Other
686	Hostotipaquillo	MX14040	14040	Other
688	Huajicori	MX18005	18005	Other
689	Hualahuises	MX19029	19029	Other
691	Huamuxtitlán	MX12033	12033	Other
692	Huandacareo	MX16036	16036	Other
693	Huanímaro	MX11016	11016	Other
694	Huaniqueo	MX16037	16037	Other
695	Huanusco	MX32018	32018	Other
696	Huaquechula	MX21069	21069	Other
697	Huásabas	MX26032	26032	Other
699	Huatabampo	MX26033	26033	Other
701	Huatusco	MX30071	30071	Other
703	Huautepec	MX20040	20040	Other
704	Huautla	MX13025	13025	Other
705	Huautla de Jiménez	MX20041	20041	Other
707	Huazalingo	MX13026	13026	Other
708	Huehuetán	MX07037	7037	Other
709	Huehuetla	MX13027	13027	Other
710	Huehuetla	MX21072	21072	Other
711	Huehuetlán	MX24018	24018	Other
712	Huehuetlán el Chico	MX21073	21073	Other
713	Huehuetlán el Grande	MX21150	21150	Other
717	Huejúcar	MX14041	14041	Other
718	Huejuquilla el Alto	MX14042	14042	Other
719	Huejutla de Reyes	MX13028	13028	Other
720	Huépac	MX26034	26034	Other
721	Huetamo	MX16038	16038	Other
723	Hueyapan de Ocampo	MX30073	30073	Other
726	Hueytamalco	MX21076	21076	Other
727	Hueytlalpan	MX21077	21077	Other
728	Huhí	MX31037	31037	Other
730	Huiloapan de Cuauhtémoc	MX30074	30074	Other
731	Huimanguillo	MX27008	27008	Other
734	Huitiupán	MX07039	7039	Other
735	Huitzilac	MX17009	17009	Other
736	Huitzilan de Serdán	MX21078	21078	Other
738	Huitzuco de los Figueroa	MX12034	12034	Other
741	Huixtla	MX07040	7040	Other
742	Hunucmá	MX31038	31038	Other
743	Ignacio de la Llave	MX30075	30075	Other
745	Iguala de la Independencia	MX12035	12035	Other
746	Igualapa	MX12036	12036	Other
747	Ilamatlán	MX30076	30076	Other
748	Iliatenco	MX12081	12081	Other
749	Imuris	MX26035	26035	Other
750	Indaparapeo	MX16040	16040	Other
752	Irapuato	MX11017	11017	Other
755	Isla	MX30077	30077	Other
756	Isla Mujeres	MX23003	23003	Other
757	Iturbide	MX19030	19030	Other
758	Ixcamilpa de Guerrero	MX21081	21081	Other
759	Ixcaquixtla	MX21082	21082	Other
760	Ixcateopan de Cuauhtémoc	MX12037	12037	Other
761	Ixcatepec	MX30078	30078	Other
763	Ixhuatán	MX07042	7042	Other
764	Ixhuatlán de Madero	MX30083	30083	Other
765	Ixhuatlán del Café	MX30080	30080	Other
766	Ixhuatlán del Sureste	MX30082	30082	Other
767	Ixhuatlancillo	MX30081	30081	Other
768	Ixil	MX31039	31039	Other
769	Ixmatlahuacan	MX30084	30084	Other
771	Ixpantepec Nieves	MX20065	20065	Other
773	Ixtacomitán	MX07043	7043	Other
775	Ixtaczoquitlán	MX30085	30085	Other
776	Ixtapa	MX07044	7044	Other
779	Ixtapan del Oro	MX15041	15041	Other
780	Ixtapangajoya	MX07045	7045	Other
782	Ixtepec	MX21084	21084	Other
784	Ixtlahuacán	MX06006	6006	Other
785	Ixtlahuacán de los Membrillos	MX14044	14044	Other
786	Ixtlahuacán del Río	MX14045	14045	Other
787	Ixtlán	MX16042	16042	Other
788	Ixtlán de Juárez	MX20042	20042	Other
789	Ixtlán del Río	MX18006	18006	Other
790	Izamal	MX31040	31040	Other
793	Izúcar de Matamoros	MX21085	21085	Other
794	Jacala de Ledezma	MX13031	13031	Other
795	Jacona	MX16043	16043	Other
796	Jala	MX18007	18007	Other
798	Jalapa	MX27009	27009	Other
799	Jalcomulco	MX30088	30088	Other
801	Jalpa	MX32019	32019	Other
802	Jalpa de Méndez	MX27010	27010	Other
803	Jalpan	MX21086	21086	Other
804	Jalpan de Serra	MX22009	22009	Other
806	Jáltipan	MX30089	30089	Other
807	Jaltocán	MX13032	13032	Other
808	Jamapa	MX30090	30090	Other
809	Jamay	MX14047	14047	Other
811	Jantetelco	MX17010	17010	Other
812	Jaral del Progreso	MX11018	11018	Other
813	Jaumave	MX28017	28017	Other
816	Jesús Carranza	MX30091	30091	Other
820	Jilotepec	MX30093	30093	Other
821	Jilotlán de los Dolores	MX14049	14049	Other
823	Jiménez	MX05014	5014	Other
824	Jiménez	MX08036	8036	Other
826	Jiménez	MX28018	28018	Other
828	Jiquilpan	MX16045	16045	Other
829	Jiquipilas	MX07046	7046	Other
831	Jitotol	MX07047	7047	Other
832	Jiutepec	MX17011	17011	Other
833	Jocotepec	MX14050	14050	Other
835	Jojutla	MX17012	17012	Other
836	Jolalpan	MX21087	21087	Other
837	Jonacatepec	MX17013	17013	Other
838	Jonotla	MX21088	21088	Other
839	Jonuta	MX27011	27011	Other
840	Jopala	MX21089	21089	Other
842	José Azueta	MX30169	30169	Other
843	José Joaquin de Herrera	MX12079	12079	Other
844	José María Morelos	MX23006	23006	Other
845	José Sixto Verduzco	MX16113	16113	Other
848	Juan Galindo	MX21091	21091	Other
850	Juan R. Escudero	MX12039	12039	Other
851	Juan Rodríguez Clara	MX30094	30094	Other
852	Juanacatlán	MX14051	14051	Other
853	Juárez	MX05015	5015	Other
854	Juárez	MX07048	7048	Other
856	Juárez	MX16046	16046	Other
857	Juárez	MX19031	19031	Other
858	Juárez Hidalgo	MX13033	13033	Other
859	Juchipila	MX32023	32023	Other
860	Juchique de Ferrer	MX30095	30095	Other
861	Juchitán	MX12080	12080	Other
863	Juchitlán	MX14052	14052	Other
864	Julimes	MX08038	8038	Other
865	Jungapeo	MX16047	16047	Other
866	Kanasín	MX31041	31041	Other
867	Kantunil	MX31042	31042	Other
868	Kaua	MX31043	31043	Other
869	Kinchil	MX31044	31044	Other
870	Kopomá	MX31045	31045	Other
871	La Antigua	MX30016	30016	Other
872	La Barca	MX14018	14018	Other
873	La Colorada	MX26021	26021	Other
874	La Compañía	MX20017	20017	Other
875	La Concordia	MX07020	7020	Other
876	La Cruz	MX08016	8016	Other
877	La Grandeza	MX07036	7036	Other
878	La Huacana	MX16035	16035	Other
879	La Huerta	MX14043	14043	Other
880	La Independencia	MX07041	7041	Other
881	La Libertad	MX07050	7050	Other
885	La Manzanilla de la Paz	MX14057	14057	Other
886	La Misión	MX13040	13040	Other
889	La Pe	MX20069	20069	Other
891	La Piedad	MX16069	16069	Other
892	La Reforma	MX20076	20076	Other
894	La Trinitaria	MX07099	7099	Other
895	La Unión de Isidoro Montes de Oca	MX12068	12068	Other
896	La Yesca	MX18019	18019	Other
900	Lagunillas	MX24019	24019	Other
901	Lamadrid	MX05016	5016	Other
902	Lampazos de Naranjo	MX19032	19032	Other
903	Landa de Matamoros	MX22010	22010	Other
906	Las Choapas	MX30061	30061	Other
907	Las Margaritas	MX07052	7052	Other
909	Las Rosas	MX07075	7075	Other
911	Lázaro Cárdenas	MX16052	16052	Other
912	Lázaro Cárdenas	MX23007	23007	Other
914	León	MX11020	11020	Other
915	Leonardo Bravo	MX12040	12040	Other
916	Lerdo	MX10012	10012	Other
917	Lerdo de Tejada	MX30097	30097	Other
920	Linares	MX19033	19033	Other
921	Llera	MX28019	28019	Other
922	Lolotla	MX13034	13034	Other
923	Loma Bonita	MX20044	20044	Other
924	López	MX08039	8039	Other
925	Loreto	MX03009	3009	Other
927	Los Aldamas	MX19003	19003	Other
928	Los Cabos	MX03008	3008	Other
929	Los Herreras	MX19027	19027	Other
930	Los Ramones	MX19042	19042	Other
931	Los Reyes	MX16075	16075	Other
935	Luvianos	MX15123	15123	Other
936	Macuspana	MX27012	27012	Other
938	Madero	MX16049	16049	Other
939	Magdalena	MX14055	14055	Other
940	Magdalena	MX26036	26036	Other
942	Magdalena Apasco	MX20045	20045	Other
944	Magdalena Mixtepec	MX20048	20048	Other
945	Magdalena Ocotlán	MX20049	20049	Other
947	Magdalena Teitipac	MX20051	20051	Other
948	Magdalena Tequisistlán	MX20052	20052	Other
949	Magdalena Tlacotepec	MX20053	20053	Other
953	Mainero	MX28020	28020	Other
954	Malinalco	MX15052	15052	Other
955	Malinaltepec	MX12041	12041	Other
957	Mama	MX31046	31046	Other
958	Maní	MX31047	31047	Other
959	Manlio Fabio Altamirano	MX30100	30100	Other
960	Manuel Benavides	MX08042	8042	Other
961	Manuel Doblado	MX11008	11008	Other
962	Manzanillo	MX06007	6007	Other
963	Mapastepec	MX07051	7051	Other
964	Mapimí	MX10013	10013	Other
966	Maravilla Tenejapa	MX07115	7115	Other
968	Mariano Escobedo	MX30101	30101	Other
969	Marín	MX19034	19034	Other
970	Mariscala de Juárez	MX20055	20055	Other
971	Marquelia	MX12077	12077	Other
972	Marqués de Comillas	MX07116	7116	Other
973	Martínez de la Torre	MX30102	30102	Other
974	Mártir de Cuilapan	MX12042	12042	Other
975	Mártires de Tacubaya	MX20056	20056	Other
976	Mascota	MX14058	14058	Other
978	Matamoros	MX05017	5017	Other
980	Matamoros	MX28022	28022	Other
981	Matehuala	MX24020	24020	Other
982	Matías Romero Avendaño	MX20057	20057	Other
983	Matlapa	MX24057	24057	Other
984	Maxcanú	MX31048	31048	Other
985	Mayapán	MX31049	31049	Other
986	Mazamitla	MX14059	14059	Other
987	Mazapa de Madero	MX07053	7053	Other
990	Mazatán	MX07054	7054	Other
991	Mazatán	MX26037	26037	Other
993	Mazatepec	MX17014	17014	Other
994	Mazatlán	MX25012	25012	Other
995	Mazatlán Villa de Flores	MX20058	20058	Other
996	Mecatlán	MX30103	30103	Other
997	Mecayapan	MX30104	30104	Other
998	Medellín	MX30105	30105	Other
1000	Melchor Ocampo	MX19035	19035	Other
1002	Méndez	MX28023	28023	Other
1003	Meoqui	MX08045	8045	Other
1004	Mérida	MX31050	31050	Other
1005	Mesones Hidalgo	MX20037	20037	Other
1006	Metapa	MX07055	7055	Other
1009	Metlatónoc	MX12043	12043	Other
1010	Metztitlán	MX13037	13037	Other
1013	Mexquitic de Carmona	MX24021	24021	Other
1014	Mexticacán	MX14060	14060	Other
1015	Mezquital	MX10014	10014	Other
1016	Mezquital del Oro	MX32028	32028	Other
1017	Mezquitic	MX14061	14061	Other
1018	Miacatlán	MX17015	17015	Other
1019	Miahuatlán	MX30106	30106	Other
1020	Miahuatlán de Porfirio Díaz	MX20059	20059	Other
1021	Mier	MX28024	28024	Other
1022	Mier y Noriega	MX19036	19036	Other
1023	Miguel Alemán	MX28025	28025	Other
1027	Mina	MX19037	19037	Other
1028	Minatitlán	MX06008	6008	Other
1029	Minatitlán	MX30108	30108	Other
1033	Miquihuana	MX28026	28026	Other
1034	Misantla	MX30109	30109	Other
1039	Mixtla de Altamirano	MX30110	30110	Other
1040	Mixtlán	MX14062	14062	Other
1041	Mochitlán	MX12044	12044	Other
1042	Mocochá	MX31051	31051	Other
1043	Mocorito	MX25013	25013	Other
1044	Moctezuma	MX24022	24022	Other
1045	Moctezuma	MX26038	26038	Other
1046	Molango de Escamilla	MX13042	13042	Other
1048	Moloacán	MX30111	30111	Other
1049	Momax	MX32030	32030	Other
1050	Monclova	MX05018	5018	Other
1053	Montecristo de Guerrero	MX07117	7117	Other
1054	Montemorelos	MX19038	19038	Other
1055	Monterrey	MX19039	19039	Other
1056	Morelia	MX16053	16053	Other
1057	Morelos	MX05019	5019	Other
1058	Morelos	MX08046	8046	Other
1062	Moris	MX08047	8047	Other
1063	Moroleón	MX11021	11021	Other
1064	Motozintla	MX07057	7057	Other
1065	Motul	MX31052	31052	Other
1066	Moyahua de Estrada	MX32033	32033	Other
1067	Múgica	MX16055	16055	Other
1068	Mulegé	MX03002	3002	Other
1069	Muna	MX31053	31053	Other
1071	Muxupip	MX31054	31054	Other
1072	Múzquiz	MX05020	5020	Other
1073	Nacajuca	MX27013	27013	Other
1077	Nadadores	MX05021	5021	Other
1081	Nanchital de Lázaro Cárdenas del Río	MX30206	30206	Other
1082	Naolinco	MX30112	30112	Other
1083	Naranjal	MX30113	30113	Other
1084	Naranjos Amatlán	MX30013	30013	Other
1089	Nautla	MX30114	30114	Other
1090	Nauzontla	MX21101	21101	Other
1091	Nava	MX05022	5022	Other
1092	Navojoa	MX26042	26042	Other
1093	Navolato	MX25018	25018	Other
1094	Nazareno Etla	MX20063	20063	Other
1095	Nazas	MX10015	10015	Other
1097	Nejapa de Madero	MX20064	20064	Other
1101	Nicolás Flores	MX13043	13043	Other
1103	Nicolás Ruíz	MX07058	7058	Other
1104	Nochistlán de Mejía	MX32034	32034	Other
1105	Nocupétaro	MX16057	16057	Other
1106	Nogales	MX26043	26043	Other
1107	Nogales	MX30115	30115	Other
1116	Nuevo Laredo	MX28027	28027	Other
1117	Nuevo Morelos	MX28028	28028	Other
1119	Nuevo Urecho	MX16059	16059	Other
1120	Nuevo Zoquiápam	MX20504	20504	Other
1121	Numarán	MX16060	16060	Other
1122	Oaxaca de Juárez	MX20067	20067	Other
1123	Ocampo	MX05023	5023	Other
1128	Ocampo	MX28029	28029	Other
1129	Ocosingo	MX07059	7059	Other
1130	Ocotepec	MX07060	7060	Other
1132	Ocotlán	MX14063	14063	Other
1133	Ocotlán de Morelos	MX20068	20068	Other
1136	Ocozocoautla de Espinosa	MX07061	7061	Other
1138	Ocuituco	MX17016	17016	Other
1139	Ojinaga	MX08052	8052	Other
1142	Olinalá	MX12045	12045	Other
1143	Olintla	MX21107	21107	Other
1144	Oluta	MX30116	30116	Other
1145	Omealca	MX30117	30117	Other
1146	Ometepec	MX12046	12046	Other
1148	Onavas	MX26044	26044	Other
1149	Opichén	MX31055	31055	Other
1150	Opodepe	MX26045	26045	Other
1151	Oquitoa	MX26046	26046	Other
1153	Orizaba	MX30118	30118	Other
1154	Ostuacán	MX07062	7062	Other
1155	Osumacinta	MX07063	7063	Other
1157	Otatitlán	MX30119	30119	Other
1158	Oteapan	MX30120	30120	Other
1159	Othón P. Blanco	MX23004	23004	Other
1161	Otzoloapan	MX15066	15066	Other
1164	Oxkutzcab	MX31056	31056	Other
1165	Ozuluama de Mascareñas	MX30121	30121	Other
1169	Pacula	MX13047	13047	Other
1170	Padilla	MX28030	28030	Other
1172	Pajacuarán	MX16062	16062	Other
1173	Pajapan	MX30122	30122	Other
1174	Palenque	MX07065	7065	Other
1175	Palizada	MX04007	4007	Other
1177	Palmillas	MX28031	28031	Other
1178	Panabá	MX31057	31057	Other
1179	Panindícuaro	MX16063	16063	Other
1181	Pantelhó	MX07066	7066	Other
1182	Pantepec	MX07067	7067	Other
1183	Pantepec	MX21111	21111	Other
1184	Pánuco	MX30123	30123	Other
1189	Papantla	MX30124	30124	Other
1191	Parácuaro	MX16064	16064	Other
1192	Paraíso	MX27014	27014	Other
1193	Parás	MX19040	19040	Other
1194	Parras	MX05024	5024	Other
1195	Paso de Ovejas	MX30126	30126	Other
1196	Paso del Macho	MX30125	30125	Other
1197	Pátzcuaro	MX16066	16066	Other
1198	Pedro Ascencio Alquisiras	MX12047	12047	Other
1200	Peñamiller	MX22013	22013	Other
1202	Pénjamo	MX11023	11023	Other
1203	Peñón Blanco	MX10021	10021	Other
1204	Peribán	MX16068	16068	Other
1206	Pesquería	MX19041	19041	Other
1207	Petatlán	MX12048	12048	Other
1208	Petlalcingo	MX21112	21112	Other
1209	Peto	MX31058	31058	Other
1210	Piaxtla	MX21113	21113	Other
1211	Pichucalco	MX07068	7068	Other
1212	Piedras Negras	MX05025	5025	Other
1213	Pihuamo	MX14065	14065	Other
1214	Pijijiapan	MX07069	7069	Other
1215	Pilcaya	MX12049	12049	Other
1216	Pinal de Amoles	MX22002	22002	Other
1218	Pinotepa de Don Luis	MX20070	20070	Other
1219	Pisaflores	MX13049	13049	Other
1220	Pitiquito	MX26047	26047	Other
1221	Platón Sánchez	MX30129	30129	Other
1222	Playa Vicente	MX30130	30130	Other
1224	Pluma Hidalgo	MX20071	20071	Other
1227	Poncitlán	MX14066	14066	Other
1228	Poza Rica de Hidalgo	MX30131	30131	Other
1230	Progreso	MX05026	5026	Other
1231	Progreso	MX31059	31059	Other
1235	Pueblo Nuevo	MX11024	11024	Other
1236	Pueblo Nuevo Solistahuacán	MX07072	7072	Other
1237	Pueblo Viejo	MX30133	30133	Other
1238	Puente de Ixtla	MX17017	17017	Other
1239	Puente Nacional	MX30134	30134	Other
1240	Puerto Peñasco	MX26048	26048	Other
1241	Puerto Vallarta	MX14067	14067	Other
1242	Pungarabato	MX12050	12050	Other
1244	Purísima del Rincón	MX11025	11025	Other
1245	Puruándiro	MX16071	16071	Other
1246	Putla Villa de Guerrero	MX20073	20073	Other
1248	Quechultenango	MX12051	12051	Other
1250	Querétaro	MX22014	22014	Other
1252	Quintana Roo	MX31060	31060	Other
1253	Quiriego	MX26049	26049	Other
1255	Quitupan	MX14069	14069	Other
1256	Rafael Delgado	MX30135	30135	Other
1258	Rafael Lucio	MX30136	30136	Other
1259	Ramos Arizpe	MX05027	5027	Other
1260	Rayón	MX07073	7073	Other
1262	Rayón	MX24023	24023	Other
1263	Rayón	MX26050	26050	Other
1264	Rayones	MX19043	19043	Other
1265	Reforma	MX07074	7074	Other
1266	Reforma de Pineda	MX20075	20075	Other
1267	Reyes Etla	MX20077	20077	Other
1268	Reynosa	MX28032	28032	Other
1270	Río Blanco	MX30138	30138	Other
1271	Río Bravo	MX28033	28033	Other
1273	Río Lagartos	MX31061	31061	Other
1274	Rioverde	MX24024	24024	Other
1276	Rodeo	MX10024	10024	Other
1278	Romita	MX11026	11026	Other
1279	Rosales	MX08055	8055	Other
1280	Rosamorada	MX18010	18010	Other
1281	Rosario	MX08056	8056	Other
1282	Rosario	MX25014	25014	Other
1283	Rosario	MX26051	26051	Other
1284	Ruíz	MX18011	18011	Other
1285	Sabanilla	MX07076	7076	Other
1286	Sabinas	MX05028	5028	Other
1287	Sabinas Hidalgo	MX19044	19044	Other
1288	Sacalum	MX31062	31062	Other
1289	Sacramento	MX05029	5029	Other
1290	Sahuaripa	MX26052	26052	Other
1291	Sahuayo	MX16076	16076	Other
1293	Salamanca	MX11027	11027	Other
1294	Salina Cruz	MX20079	20079	Other
1295	Salinas	MX24025	24025	Other
1296	Salinas Victoria	MX19045	19045	Other
1297	Saltabarranca	MX30139	30139	Other
1298	Saltillo	MX05030	5030	Other
1299	Salto de Agua	MX07077	7077	Other
1300	Salvador Alvarado	MX25015	25015	Other
1302	Salvatierra	MX11028	11028	Other
1303	Samahil	MX31063	31063	Other
1304	San Agustín Amatengo	MX20080	20080	Other
1305	San Agustín Atenango	MX20081	20081	Other
1306	San Agustín Chayuco	MX20082	20082	Other
1307	San Agustín de las Juntas	MX20083	20083	Other
1308	San Agustín Etla	MX20084	20084	Other
1309	San Agustín Loxicha	MX20085	20085	Other
1310	San Agustín Metzquititlán	MX13036	13036	Other
1311	San Agustín Tlacotepec	MX20086	20086	Other
1313	San Agustín Yatareni	MX20087	20087	Other
1314	San Andrés Cabecera Nueva	MX20088	20088	Other
1316	San Andrés Dinicuiti	MX20089	20089	Other
1317	San Andrés Duraznal	MX07118	7118	Other
1318	San Andrés Huaxpaltepec	MX20090	20090	Other
1319	San Andrés Huayápam	MX20091	20091	Other
1320	San Andrés Ixtlahuaca	MX20092	20092	Other
1322	San Andrés Nuxiño	MX20094	20094	Other
1323	San Andrés Paxtlán	MX20095	20095	Other
1325	San Andrés Solaga	MX20097	20097	Other
1326	San Andrés Tenejapan	MX30140	30140	Other
1327	San Andrés Teotilálpam	MX20098	20098	Other
1329	San Andrés Tuxtla	MX30141	30141	Other
1332	San Andrés Zautla	MX20102	20102	Other
1333	San Antonino Castillo Velasco	MX20103	20103	Other
1334	San Antonino el Alto	MX20104	20104	Other
1335	San Antonino Monte Verde	MX20105	20105	Other
1336	San Antonio	MX24026	24026	Other
1338	San Antonio Cañada	MX21120	21120	Other
1339	San Antonio de la Cal	MX20107	20107	Other
1340	San Antonio Huitepec	MX20108	20108	Other
1342	San Antonio Nanahuatípam	MX20109	20109	Other
1344	San Antonio Tepetlapa	MX20111	20111	Other
1345	San Baltazar Chichicápam	MX20112	20112	Other
1346	San Baltazar Loxicha	MX20113	20113	Other
1347	San Baltazar Yatzachi el Bajo	MX20114	20114	Other
1348	San Bartolo Coyotepec	MX20115	20115	Other
1350	San Bartolo Tutotepec	MX13053	13053	Other
1351	San Bartolo Yautepec	MX20122	20122	Other
1352	San Bartolomé Ayautla	MX20116	20116	Other
1353	San Bartolomé Loxicha	MX20117	20117	Other
1354	San Bartolomé Quialana	MX20118	20118	Other
1356	San Bartolomé Zoogocho	MX20120	20120	Other
1358	San Bernardo Mixtepec	MX20123	20123	Other
1359	San Blas	MX18012	18012	Other
1360	San Blas Atempa	MX20124	20124	Other
1361	San Buenaventura	MX05031	5031	Other
1362	San Carlos	MX28034	28034	Other
1363	San Carlos Yautepec	MX20125	20125	Other
1364	San Ciro de Acosta	MX24027	24027	Other
1365	San Cristóbal Amatlán	MX20126	20126	Other
1367	San Cristóbal de la Barranca	MX14071	14071	Other
1369	San Cristóbal Lachirioag	MX20128	20128	Other
1372	San Diego de Alejandría	MX14072	14072	Other
1373	San Diego de la Unión	MX11029	11029	Other
1374	San Diego la Mesa Tochimiltzingo	MX21121	21121	Other
1375	San Dimas	MX10026	10026	Other
1376	San Dionisio del Mar	MX20130	20130	Other
1377	San Dionisio Ocotepec	MX20131	20131	Other
1378	San Dionisio Ocotlán	MX20132	20132	Other
1381	San Felipe	MX31065	31065	Other
1382	San Felipe de Jesús	MX26053	26053	Other
1384	San Felipe Jalapa de Díaz	MX20134	20134	Other
1385	San Felipe Orizatlán	MX13046	13046	Other
1386	San Felipe Tejalápam	MX20135	20135	Other
1388	San Felipe Tepatlán	MX21123	21123	Other
1389	San Felipe Usila	MX20136	20136	Other
1390	San Fernando	MX07079	7079	Other
1391	San Fernando	MX28035	28035	Other
1392	San Francisco Cahuacuá	MX20137	20137	Other
1394	San Francisco Chapulapa	MX20139	20139	Other
1397	San Francisco de Conchos	MX08058	8058	Other
1399	San Francisco del Mar	MX20141	20141	Other
1401	San Francisco del Rincón	MX11031	11031	Other
1403	San Francisco Ixhuatán	MX20143	20143	Other
1405	San Francisco Lachigoló	MX20145	20145	Other
1406	San Francisco Logueche	MX20146	20146	Other
1408	San Francisco Ozolotepec	MX20148	20148	Other
1409	San Francisco Sola	MX20149	20149	Other
1410	San Francisco Telixtlahuaca	MX20150	20150	Other
1413	San Francisco Tlapancingo	MX20152	20152	Other
1414	San Gabriel	MX14113	14113	Other
1415	San Gabriel Chilac	MX21124	21124	Other
1416	San Gabriel Mixtepec	MX20153	20153	Other
1418	San Ignacio	MX25016	25016	Other
1420	San Ignacio Río Muerto	MX26072	26072	Other
1423	San Ildefonso Villa Alta	MX20156	20156	Other
1424	San Jacinto Amilpas	MX20157	20157	Other
1425	San Jacinto Tlacotepec	MX20158	20158	Other
1426	San Javier	MX26054	26054	Other
1427	San Jerónimo Coatlán	MX20159	20159	Other
1428	San Jerónimo Silacayoapilla	MX20160	20160	Other
1429	San Jerónimo Sosola	MX20161	20161	Other
1433	San Jerónimo Tlacochahuaya	MX20550	20550	Other
1434	San Jerónimo Xayacatlán	MX21127	21127	Other
1436	San Joaquín	MX22015	22015	Other
1437	San Jorge Nuchita	MX20164	20164	Other
1438	San José Ayuquila	MX20165	20165	Other
1440	San José Chiltepec	MX20166	20166	Other
1443	San José del Progreso	MX20072	20072	Other
1445	San José Estancia Grande	MX20168	20168	Other
1446	San José Independencia	MX20169	20169	Other
1448	San José Lachiguiri	MX20170	20170	Other
1449	San José Miahuatlán	MX21129	21129	Other
1451	San José Tenango	MX20171	20171	Other
1454	San Juan Atepec	MX20173	20173	Other
1455	San Juan Atzompa	MX21131	21131	Other
1456	San Juan Bautista Atatlahuca	MX20175	20175	Other
1458	San Juan Bautista Cuicatlán	MX20177	20177	Other
1459	San Juan Bautista Guelache	MX20178	20178	Other
1460	San Juan Bautista Jayacatlán	MX20179	20179	Other
1461	San Juan Bautista Lo de Soto	MX20180	20180	Other
1462	San Juan Bautista Suchitepec	MX20181	20181	Other
1463	San Juan Bautista Tlachichilco	MX20183	20183	Other
1464	San Juan Bautista Tlacoatzintepec	MX20182	20182	Other
1465	San Juan Bautista Tuxtepec	MX20184	20184	Other
1466	San Juan Bautista Valle Nacional	MX20559	20559	Other
1467	San Juan Cacahuatepec	MX20185	20185	Other
1468	San Juan Cancuc	MX07112	7112	Other
1470	San Juan Chilateca	MX20192	20192	Other
1471	San Juan Cieneguilla	MX20186	20186	Other
1472	San Juan Coatzóspam	MX20187	20187	Other
1473	San Juan Colorado	MX20188	20188	Other
1474	San Juan Comaltepec	MX20189	20189	Other
1475	San Juan Cotzocón	MX20190	20190	Other
1477	San Juan de los Cués	MX20206	20206	Other
1479	San Juan de Sabinas	MX05032	5032	Other
1480	San Juan del Estado	MX20193	20193	Other
1481	San Juan del Río	MX10028	10028	Other
1482	San Juan del Río	MX20194	20194	Other
1485	San Juan Evangelista	MX30142	30142	Other
1487	San Juan Guelavía	MX20197	20197	Other
1488	San Juan Guichicovi	MX20198	20198	Other
1490	San Juan Ihualtepec	MX20199	20199	Other
1491	San Juan Juquila Mixes	MX20200	20200	Other
1492	San Juan Juquila Vijanos	MX20201	20201	Other
1493	San Juan Lachao	MX20202	20202	Other
1494	San Juan Lachigalla	MX20203	20203	Other
1495	San Juan Lajarcia	MX20204	20204	Other
1496	San Juan Lalana	MX20205	20205	Other
1497	San Juan Mazatlán	MX20207	20207	Other
1498	San Juan Mixtepec -Dto. 08 -	MX20208	20208	Other
1502	San Juan Petlapa	MX20212	20212	Other
1503	San Juan Quiahije	MX20213	20213	Other
1507	San Juan Tamazola	MX20217	20217	Other
1509	San Juan Teitipac	MX20219	20219	Other
1510	San Juan Tepeuxila	MX20220	20220	Other
1512	San Juan Yaeé	MX20222	20222	Other
1513	San Juan Yatzona	MX20223	20223	Other
1515	San Juanito de Escobedo	MX14007	14007	Other
1517	San Lorenzo	MX20225	20225	Other
1518	San Lorenzo Albarradas	MX20226	20226	Other
1520	San Lorenzo Cacaotepec	MX20227	20227	Other
1522	San Lorenzo Texmelúcan	MX20229	20229	Other
1523	San Lorenzo Victoria	MX20230	20230	Other
1524	San Lucas	MX07110	7110	Other
1525	San Lucas	MX16077	16077	Other
1526	San Lucas Camotlán	MX20231	20231	Other
1527	San Lucas Ojitlán	MX20232	20232	Other
1528	San Lucas Quiaviní	MX20233	20233	Other
1531	San Luis Acatlán	MX12052	12052	Other
1532	San Luis Amatlán	MX20235	20235	Other
1535	San Luis Potosí	MX24028	24028	Other
1536	San Luis Río Colorado	MX26055	26055	Other
1537	San Marcial Ozolotepec	MX20236	20236	Other
1538	San Marcos	MX12053	12053	Other
1539	San Marcos	MX14075	14075	Other
1540	San Marcos Arteaga	MX20237	20237	Other
1541	San Martín Chalchicuautla	MX24029	24029	Other
1542	San Martín de Bolaños	MX14076	14076	Other
1544	San Martín de los Cansecos	MX20238	20238	Other
1545	San Martín Hidalgo	MX14077	14077	Other
1547	San Martín Itunyoso	MX20240	20240	Other
1548	San Martín Lachilá	MX20241	20241	Other
1551	San Martín Tilcajete	MX20243	20243	Other
1552	San Martín Totoltepec	MX21133	21133	Other
1553	San Martín Toxpalan	MX20244	20244	Other
1554	San Martín Zacatepec	MX20245	20245	Other
1556	San Mateo Cajonos	MX20246	20246	Other
1557	San Mateo del Mar	MX20248	20248	Other
1559	San Mateo Nejápam	MX20251	20251	Other
1561	San Mateo Piñas	MX20253	20253	Other
1562	San Mateo Río Hondo	MX20254	20254	Other
1564	San Mateo Tlapiltepec	MX20256	20256	Other
1566	San Mateo Yucutindó	MX20566	20566	Other
1568	San Melchor Betaza	MX20257	20257	Other
1570	San Miguel Ahuehuetitlán	MX20259	20259	Other
1572	San Miguel Amatitlán	MX20261	20261	Other
1573	San Miguel Amatlán	MX20262	20262	Other
1575	San Miguel Chimalapa	MX20265	20265	Other
1576	San Miguel Coatlán	MX20263	20263	Other
1578	San Miguel de Horcasitas	MX26056	26056	Other
1579	San Miguel del Puerto	MX20266	20266	Other
1581	San Miguel Ejutla	MX20268	20268	Other
1585	San Miguel Ixitlán	MX21135	21135	Other
1586	San Miguel Mixtepec	MX20271	20271	Other
1587	San Miguel Panixtlahuaca	MX20272	20272	Other
1590	San Miguel Quetzaltepec	MX20275	20275	Other
1592	San Miguel Soyaltepec	MX20278	20278	Other
1593	San Miguel Suchixtepec	MX20279	20279	Other
1595	San Miguel Tenango	MX20282	20282	Other
1597	San Miguel Tilquiápam	MX20284	20284	Other
1598	San Miguel Tlacamama	MX20285	20285	Other
1599	San Miguel Tlacotepec	MX20286	20286	Other
1600	San Miguel Totolapan	MX12054	12054	Other
1604	San Nicolás	MX20289	20289	Other
1605	San Nicolás	MX28036	28036	Other
1607	San Nicolás de los Garza	MX19046	19046	Other
1609	San Nicolás Hidalgo	MX20290	20290	Other
1610	San Nicolás Tolentino	MX24030	24030	Other
1611	San Pablo Anicano	MX21139	21139	Other
1612	San Pablo Coatlán	MX20291	20291	Other
1613	San Pablo Cuatro Venados	MX20292	20292	Other
1615	San Pablo Etla	MX20293	20293	Other
1616	San Pablo Huitzo	MX20294	20294	Other
1617	San Pablo Huixtepec	MX20295	20295	Other
1618	San Pablo Macuiltianguis	MX20296	20296	Other
1620	San Pablo Villa de Mitla	MX20298	20298	Other
1622	San Pedro	MX05033	5033	Other
1623	San Pedro Amuzgos	MX20300	20300	Other
1624	San Pedro Apóstol	MX20301	20301	Other
1625	San Pedro Atoyac	MX20302	20302	Other
1626	San Pedro Cajonos	MX20303	20303	Other
1628	San Pedro Comitancillo	MX20305	20305	Other
1630	San Pedro de la Cueva	MX26057	26057	Other
1632	San Pedro el Alto	MX20306	20306	Other
1633	San Pedro Garza García	MX19019	19019	Other
1634	San Pedro Huamelula	MX20307	20307	Other
1635	San Pedro Huilotepec	MX20308	20308	Other
1636	San Pedro Ixcatlán	MX20309	20309	Other
1637	San Pedro Ixtlahuaca	MX20310	20310	Other
1639	San Pedro Jicayán	MX20312	20312	Other
1641	San Pedro Juchatengo	MX20314	20314	Other
1642	San Pedro Lagunillas	MX18013	18013	Other
1643	San Pedro Mártir	MX20315	20315	Other
1644	San Pedro Mártir Quiechapa	MX20316	20316	Other
1646	San Pedro Mixtepec -Dto. 22 -	MX20318	20318	Other
1651	San Pedro Ocotepec	MX20323	20323	Other
1652	San Pedro Pochutla	MX20324	20324	Other
1653	San Pedro Quiatoni	MX20325	20325	Other
1654	San Pedro Sochiápam	MX20326	20326	Other
1655	San Pedro Tapanatepec	MX20327	20327	Other
1656	San Pedro Taviche	MX20328	20328	Other
1657	San Pedro Teozacoalco	MX20329	20329	Other
1658	San Pedro Teutila	MX20330	20330	Other
1661	San Pedro Totolápam	MX20333	20333	Other
1662	San Pedro y San Pablo Ayutla	MX20337	20337	Other
1664	San Pedro y San Pablo Tequixtepec	MX20340	20340	Other
1665	San Pedro Yaneri	MX20335	20335	Other
1666	San Pedro Yeloixtlahuaca	MX21141	21141	Other
1667	San Pedro Yólox	MX20336	20336	Other
1669	San Rafael	MX30211	30211	Other
1670	San Raymundo Jalpan	MX20342	20342	Other
1675	San Sebastián Abasolo	MX20343	20343	Other
1676	San Sebastián Coatlán	MX20344	20344	Other
1677	San Sebastián del Oeste	MX14080	14080	Other
1678	San Sebastián Ixcapa	MX20345	20345	Other
1681	San Sebastián Tecomaxtlahuaca	MX20348	20348	Other
1682	San Sebastián Teitipac	MX20349	20349	Other
1683	San Sebastián Tlacotepec	MX21145	21145	Other
1684	San Sebastián Tutla	MX20350	20350	Other
1685	San Simón Almolongas	MX20351	20351	Other
1686	San Simón de Guerrero	MX15077	15077	Other
1687	San Simón Zahuatlán	MX20352	20352	Other
1688	San Vicente Coatlán	MX20534	20534	Other
1689	San Vicente Lachixío	MX20535	20535	Other
1691	San Vicente Tancuayalab	MX24034	24034	Other
1692	Sanahcat	MX31064	31064	Other
1694	Santa Ana	MX20353	20353	Other
1695	Santa Ana	MX26058	26058	Other
1698	Santa Ana del Valle	MX20356	20356	Other
1701	Santa Ana Tavela	MX20357	20357	Other
1704	Santa Ana Zegache	MX20360	20360	Other
1708	Santa Catarina	MX11034	11034	Other
1709	Santa Catarina	MX19048	19048	Other
1710	Santa Catarina	MX24031	24031	Other
1712	Santa Catarina Cuixtla	MX20362	20362	Other
1713	Santa Catarina Ixtepeji	MX20363	20363	Other
1714	Santa Catarina Juquila	MX20364	20364	Other
1715	Santa Catarina Lachatao	MX20365	20365	Other
1716	Santa Catarina Loxicha	MX20366	20366	Other
1717	Santa Catarina Mechoacán	MX20367	20367	Other
1718	Santa Catarina Minas	MX20368	20368	Other
1719	Santa Catarina Quiané	MX20369	20369	Other
1723	Santa Catarina Tlaltempan	MX21146	21146	Other
1729	Santa Cruz Amilpas	MX20375	20375	Other
1730	Santa Cruz de Bravo	MX20376	20376	Other
1731	Santa Cruz de Juventino Rosas	MX11035	11035	Other
1732	Santa Cruz Itundujia	MX20377	20377	Other
1733	Santa Cruz Mixtepec	MX20378	20378	Other
1735	Santa Cruz Papalutla	MX20380	20380	Other
1737	Santa Cruz Tacache de Mina	MX20381	20381	Other
1738	Santa Cruz Tacahua	MX20382	20382	Other
1741	Santa Cruz Xitla	MX20384	20384	Other
1742	Santa Cruz Xoxocotlán	MX20385	20385	Other
1743	Santa Cruz Zenzontepec	MX20386	20386	Other
1744	Santa Elena	MX31066	31066	Other
1745	Santa Gertrudis	MX20387	20387	Other
1746	Santa Inés Ahuatempan	MX21147	21147	Other
1748	Santa Inés del Monte	MX20388	20388	Other
1749	Santa Inés Yatzeche	MX20389	20389	Other
1753	Santa Lucía del Camino	MX20390	20390	Other
1754	Santa Lucía Miahuatlán	MX20391	20391	Other
1755	Santa Lucía Monteverde	MX20392	20392	Other
1756	Santa Lucía Ocotlán	MX20393	20393	Other
1758	Santa María Alotepec	MX20394	20394	Other
1760	Santa María Atzompa	MX20399	20399	Other
1761	Santa María Camotlán	MX20400	20400	Other
1763	Santa María Chilchotla	MX20406	20406	Other
1764	Santa María Chimalapa	MX20407	20407	Other
1765	Santa María Colotepec	MX20401	20401	Other
1766	Santa María Cortijo	MX20402	20402	Other
1767	Santa María Coyotepec	MX20403	20403	Other
1768	Santa María de la Paz	MX32058	32058	Other
1769	Santa María de los Ángeles	MX14081	14081	Other
1771	Santa María del Oro	MX18014	18014	Other
1772	Santa María del Río	MX24032	24032	Other
1774	Santa María del Tule	MX20409	20409	Other
1775	Santa María Ecatepec	MX20410	20410	Other
1776	Santa María Guelacé	MX20411	20411	Other
1777	Santa María Guienagati	MX20412	20412	Other
1778	Santa María Huatulco	MX20413	20413	Other
1779	Santa María Huazolotitlán	MX20414	20414	Other
1780	Santa María Ipalapa	MX20415	20415	Other
1782	Santa María Jacatepec	MX20417	20417	Other
1783	Santa María Jalapa del Marqués	MX20418	20418	Other
1785	Santa María la Asunción	MX20396	20396	Other
1787	Santa María Mixtequilla	MX20421	20421	Other
1790	Santa María Ozolotepec	MX20424	20424	Other
1793	Santa María Petapa	MX20427	20427	Other
1794	Santa María Quiegolani	MX20428	20428	Other
1795	Santa María Sola	MX20429	20429	Other
1797	Santa María Tecomavaca	MX20431	20431	Other
1798	Santa María Temaxcalapa	MX20432	20432	Other
1799	Santa María Temaxcaltepec	MX20433	20433	Other
1801	Santa María Tepantlali	MX20435	20435	Other
1802	Santa María Texcatitlán	MX20436	20436	Other
1805	Santa María Tonameca	MX20439	20439	Other
1806	Santa María Totolapilla	MX20440	20440	Other
1807	Santa María Xadani	MX20441	20441	Other
1810	Santa María Yolotepec	MX20444	20444	Other
1812	Santa María Yucuhiti	MX20446	20446	Other
1813	Santa María Zacatepec	MX20447	20447	Other
1814	Santa María Zaniza	MX20448	20448	Other
1815	Santa María Zoquitlán	MX20449	20449	Other
1816	Santiago	MX19049	19049	Other
1817	Santiago Amoltepec	MX20450	20450	Other
1819	Santiago Apóstol	MX20452	20452	Other
1820	Santiago Astata	MX20453	20453	Other
1822	Santiago Ayuquililla	MX20455	20455	Other
1823	Santiago Cacaloxtepec	MX20456	20456	Other
1824	Santiago Camotlán	MX20457	20457	Other
1825	Santiago Chazumba	MX20459	20459	Other
1826	Santiago Choápam	MX20460	20460	Other
1827	Santiago Comaltepec	MX20458	20458	Other
1831	Santiago Huajolotitlán	MX20462	20462	Other
1834	Santiago Ixcuintepec	MX20465	20465	Other
1835	Santiago Ixcuintla	MX18015	18015	Other
1836	Santiago Ixtayutla	MX20466	20466	Other
1837	Santiago Jamiltepec	MX20467	20467	Other
1838	Santiago Jocotepec	MX20468	20468	Other
1839	Santiago Juxtlahuaca	MX20469	20469	Other
1840	Santiago Lachiguiri	MX20470	20470	Other
1842	Santiago Laollaga	MX20472	20472	Other
1844	Santiago Llano Grande	MX20474	20474	Other
1845	Santiago Maravatío	MX11036	11036	Other
1846	Santiago Matatlán	MX20475	20475	Other
1847	Santiago Miahuatlán	MX21149	21149	Other
1848	Santiago Miltepec	MX20476	20476	Other
1849	Santiago Minas	MX20477	20477	Other
1852	Santiago Niltepec	MX20066	20066	Other
1854	Santiago Nuyoó	MX20481	20481	Other
1856	Santiago Pinotepa Nacional	MX20482	20482	Other
1857	Santiago Sochiapan	MX30212	30212	Other
1858	Santiago Suchilquitongo	MX20483	20483	Other
1859	Santiago Tamazola	MX20484	20484	Other
1860	Santiago Tapextla	MX20485	20485	Other
1861	Santiago Tenango	MX20487	20487	Other
1863	Santiago Tetepec	MX20489	20489	Other
1868	Santiago Tlazoyaltepec	MX20494	20494	Other
1870	Santiago Tuxtla	MX30143	30143	Other
1871	Santiago Xanica	MX20495	20495	Other
1873	Santiago Yaitepec	MX20497	20497	Other
1874	Santiago Yaveo	MX20498	20498	Other
1876	Santiago Yosondúa	MX20500	20500	Other
1877	Santiago Yucuyachi	MX20501	20501	Other
1878	Santiago Zacatepec	MX20502	20502	Other
1880	Santo Domingo	MX24033	24033	Other
1882	Santo Domingo Armenta	MX20507	20507	Other
1883	Santo Domingo Chihuitán	MX20508	20508	Other
1884	Santo Domingo de Morelos	MX20509	20509	Other
1885	Santo Domingo Ingenio	MX20505	20505	Other
1886	Santo Domingo Ixcatlán	MX20510	20510	Other
1887	Santo Domingo Nuxaá	MX20511	20511	Other
1889	Santo Domingo Petapa	MX20513	20513	Other
1891	Santo Domingo Tehuantepec	MX20515	20515	Other
1892	Santo Domingo Teojomulco	MX20516	20516	Other
1893	Santo Domingo Tepuxtepec	MX20517	20517	Other
1895	Santo Domingo Tomaltepec	MX20519	20519	Other
1896	Santo Domingo Tonalá	MX20520	20520	Other
1898	Santo Domingo Xagacía	MX20522	20522	Other
1900	Santo Domingo Yodohino	MX20524	20524	Other
1901	Santo Domingo Zanatepec	MX20525	20525	Other
1902	Santo Tomás	MX15078	15078	Other
1904	Santo Tomás Jalieza	MX20530	20530	Other
1905	Santo Tomás Mazaltepec	MX20531	20531	Other
1906	Santo Tomás Ocotepec	MX20532	20532	Other
1907	Santo Tomás Tamazulapan	MX20533	20533	Other
1908	Santos Reyes Nopala	MX20526	20526	Other
1911	Santos Reyes Yucuná	MX20529	20529	Other
1912	Sáric	MX26060	26060	Other
1914	Saucillo	MX08062	8062	Other
1915	Sayula	MX14082	14082	Other
1916	Sayula de Alemán	MX30144	30144	Other
1918	Seyé	MX31067	31067	Other
1919	Sierra Mojada	MX05034	5034	Other
1920	Silacayoápam	MX20537	20537	Other
1921	Silao	MX11037	11037	Other
1922	Siltepec	MX07080	7080	Other
1923	Simojovel	MX07081	7081	Other
1924	Sinaloa	MX25017	25017	Other
1925	Sinanché	MX31068	31068	Other
1927	Sitalá	MX07082	7082	Other
1929	Sochiapa	MX30146	30146	Other
1930	Socoltenango	MX07083	7083	Other
1931	Soconusco	MX30145	30145	Other
1932	Soledad Atzompa	MX30147	30147	Other
1933	Soledad de Doblado	MX30148	30148	Other
1934	Soledad de Graciano Sánchez	MX24035	24035	Other
1935	Soledad Etla	MX20539	20539	Other
1936	Solidaridad	MX23008	23008	Other
1937	Solosuchiapa	MX07084	7084	Other
1940	Soteapan	MX30149	30149	Other
1941	Soto la Marina	MX28037	28037	Other
1942	Sotuta	MX31069	31069	Other
1943	Soyaló	MX07085	7085	Other
1945	Soyopa	MX26061	26061	Other
1946	Suaqui Grande	MX26062	26062	Other
1947	Suchiapa	MX07086	7086	Other
1948	Suchiate	MX07087	7087	Other
1950	Sucilá	MX31070	31070	Other
1951	Sudzal	MX31071	31071	Other
1952	Sultepec	MX15080	15080	Other
1953	Suma	MX31072	31072	Other
1954	Sunuapa	MX07088	7088	Other
1956	Susupuato	MX16081	16081	Other
1957	Tabasco	MX32044	32044	Other
1958	Tacámbaro	MX16082	16082	Other
1959	Tacotalpa	MX27015	27015	Other
1960	Tahdziú	MX31073	31073	Other
1961	Tahmek	MX31074	31074	Other
1962	Tala	MX14083	14083	Other
1963	Talpa de Allende	MX14084	14084	Other
1964	Tamalín	MX30150	30150	Other
1965	Tamasopo	MX24036	24036	Other
1966	Tamazula	MX10034	10034	Other
1967	Tamazula de Gordiano	MX14085	14085	Other
1969	Tamazunchale	MX24037	24037	Other
1970	Tamiahua	MX30151	30151	Other
1971	Tampacán	MX24038	24038	Other
1972	Tampamolón Corona	MX24039	24039	Other
1973	Tampico	MX28038	28038	Other
1974	Tampico Alto	MX30152	30152	Other
1975	Tamuín	MX24040	24040	Other
1976	Tancanhuitz	MX24012	24012	Other
1977	Tancítaro	MX16083	16083	Other
1978	Tancoco	MX30153	30153	Other
1979	Tanetze de Zaragoza	MX20541	20541	Other
1980	Tangamandapio	MX16084	16084	Other
1981	Tangancícuaro	MX16085	16085	Other
1982	Tanhuato	MX16086	16086	Other
1983	Taniche	MX20542	20542	Other
1984	Tanlajás	MX24041	24041	Other
1985	Tanquián de Escobedo	MX24042	24042	Other
1986	Tantima	MX30154	30154	Other
1987	Tantoyuca	MX30155	30155	Other
1988	Tapachula	MX07089	7089	Other
1989	Tapalapa	MX07090	7090	Other
1991	Tapilula	MX07091	7091	Other
1993	Taretan	MX16087	16087	Other
1994	Tarímbaro	MX16088	16088	Other
1995	Tarimoro	MX11039	11039	Other
1996	Tasquillo	MX13058	13058	Other
1997	Tatahuicapan de Juárez	MX30209	30209	Other
1998	Tataltepec de Valdés	MX20543	20543	Other
2000	Taxco de Alarcón	MX12055	12055	Other
2001	Teabo	MX31075	31075	Other
2002	Teapa	MX27016	27016	Other
2004	Tecalitlán	MX14087	14087	Other
2008	Techaluta de Montenegro	MX14089	14089	Other
2009	Tecoanapa	MX12056	12056	Other
2010	Tecoh	MX31076	31076	Other
2011	Tecolotlán	MX14088	14088	Other
2012	Tecolutla	MX30158	30158	Other
2013	Tecomán	MX06009	6009	Other
2014	Tecomatlán	MX21155	21155	Other
2016	Técpan de Galeana	MX12057	12057	Other
2017	Tecpatán	MX07092	7092	Other
2018	Tecuala	MX18016	18016	Other
2019	Tehuacán	MX21156	21156	Other
2021	Tehuitzingo	MX21157	21157	Other
2022	Tejupilco	MX15082	15082	Other
2023	Tekal de Venegas	MX31077	31077	Other
2024	Tekantó	MX31078	31078	Other
2025	Tekax	MX31079	31079	Other
2026	Tekit	MX31080	31080	Other
2027	Tekom	MX31081	31081	Other
2028	Telchac Pueblo	MX31082	31082	Other
2029	Telchac Puerto	MX31083	31083	Other
2030	Teloloapan	MX12058	12058	Other
2035	Temax	MX31084	31084	Other
2036	Temixco	MX17018	17018	Other
2037	Temoac	MX17033	17033	Other
2040	Temozón	MX31085	31085	Other
2041	Tempoal	MX30161	30161	Other
2042	Tenabo	MX04008	4008	Other
2043	Tenamaxtlán	MX14090	14090	Other
2044	Tenampa	MX30162	30162	Other
2045	Tenampulco	MX21158	21158	Other
2053	Tenosique	MX27017	27017	Other
2055	Teocelo	MX30164	30164	Other
2057	Teocuitatlán de Corona	MX14092	14092	Other
2060	Teopantlán	MX21159	21159	Other
2063	Teotitlán de Flores Magón	MX20545	20545	Other
2064	Teotitlán del Valle	MX20546	20546	Other
2065	Teotlalco	MX21160	21160	Other
2067	Tepache	MX26063	26063	Other
2068	Tepakán	MX31086	31086	Other
2069	Tepalcatepec	MX16089	16089	Other
2070	Tepalcingo	MX17019	17019	Other
2071	Tepanco de López	MX21161	21161	Other
2073	Tepatitlán de Morelos	MX14093	14093	Other
2074	Tepatlaxco	MX30165	30165	Other
2079	Tepecoacuilco de Trujano	MX12059	12059	Other
2080	Tepehuacán de Guerrero	MX13062	13062	Other
2084	Tepemaxalco	MX21165	21165	Other
2085	Tepeojuma	MX21166	21166	Other
2088	Tepetlán	MX30166	30166	Other
2093	Tepetzintla	MX30167	30167	Other
2094	Tepexco	MX21168	21168	Other
2095	Tepexi de Rodríguez	MX21169	21169	Other
2100	Tepic	MX18017	18017	Other
2102	Tepoztlán	MX17020	17020	Other
2103	Tequila	MX14094	14094	Other
2108	Tetecala	MX17021	17021	Other
2110	Tetela del Volcán	MX17022	17022	Other
2113	Tetipac	MX12060	12060	Other
2114	Tetiz	MX31087	31087	Other
2117	Teuchitlán	MX14095	14095	Other
2123	Texhuacán	MX30171	30171	Other
2124	Texistepec	MX30172	30172	Other
2125	Teya	MX31088	31088	Other
2127	Tezoatlán de Segura y Luna	MX20549	20549	Other
2128	Tezonapa	MX30173	30173	Other
2133	Tianguistengo	MX13068	13068	Other
2134	Ticul	MX31089	31089	Other
2136	Tierra Blanca	MX30174	30174	Other
2137	Tierra Nueva	MX24043	24043	Other
2138	Tihuatlán	MX30175	30175	Other
2140	Tila	MX07096	7096	Other
2141	Tilapa	MX21176	21176	Other
2143	Timucuy	MX31090	31090	Other
2144	Tingambato	MX16090	16090	Other
2145	Tingüindín	MX16091	16091	Other
2146	Tinum	MX31091	31091	Other
2147	Tiquicheo de Nicolás Romero	MX16092	16092	Other
2148	Tixcacalcupul	MX31092	31092	Other
2149	Tixkokob	MX31093	31093	Other
2150	Tixmehuac	MX31094	31094	Other
2151	Tixpéhual	MX31095	31095	Other
2152	Tixtla de Guerrero	MX12061	12061	Other
2153	Tizapán el Alto	MX14096	14096	Other
2155	Tizimín	MX31096	31096	Other
2156	Tlachichilco	MX30180	30180	Other
2158	Tlacoachistlahuaca	MX12062	12062	Other
2159	Tlacoapa	MX12063	12063	Other
2160	Tlacojalpan	MX30176	30176	Other
2161	Tlacolula de Matamoros	MX20551	20551	Other
2162	Tlacolulan	MX30177	30177	Other
2163	Tlacotalpan	MX30178	30178	Other
2167	Tlacuilotepec	MX21178	21178	Other
2169	Tlahualilo	MX10036	10036	Other
2172	Tlahuiltepa	MX13071	13071	Other
2173	Tlajomulco de Zúñiga	MX14097	14097	Other
2174	Tlalchapa	MX12064	12064	Other
2175	Tlalixcoyan	MX30181	30181	Other
2176	Tlalixtac de Cabrera	MX20553	20553	Other
2177	Tlalixtaquilla de Maldonado	MX12065	12065	Other
2180	Tlalnepantla	MX17023	17023	Other
2186	Tlaltetela	MX30024	30024	Other
2187	Tlaltizapán	MX17024	17024	Other
2189	Tlanchinol	MX13073	13073	Other
2191	Tlaola	MX21183	21183	Other
2192	Tlapa de Comonfort	MX12066	12066	Other
2193	Tlapacoya	MX21184	21184	Other
2194	Tlapacoyan	MX30183	30183	Other
2195	Tlapanalá	MX21185	21185	Other
2196	Tlapehuala	MX12067	12067	Other
2197	Tlaquepaque	MX14098	14098	Other
2199	Tlaquiltenango	MX17025	17025	Other
2201	Tlatlaya	MX15105	15105	Other
2203	Tlaxco	MX21187	21187	Other
2206	Tlayacapan	MX17026	17026	Other
2208	Tlilapan	MX30185	30185	Other
2212	Tocumbo	MX16095	16095	Other
2214	Tolimán	MX14099	14099	Other
2215	Tolimán	MX22018	22018	Other
2217	Tomatlán	MX14100	14100	Other
2218	Tomatlán	MX30186	30186	Other
2219	Tonalá	MX07097	7097	Other
2220	Tonalá	MX14101	14101	Other
2222	Tonatico	MX15107	15107	Other
2223	Tonaya	MX14102	14102	Other
2225	Tonila	MX14103	14103	Other
2226	Topia	MX10037	10037	Other
2227	Torreón	MX05035	5035	Other
2228	Totatiche	MX14104	14104	Other
2230	Totolapa	MX07098	7098	Other
2231	Totolapan	MX17027	17027	Other
2232	Totoltepec de Guerrero	MX21190	21190	Other
2234	Tototlán	MX14105	14105	Other
2235	Totutla	MX30188	30188	Other
2237	Tres Valles	MX30207	30207	Other
2238	Trincheras	MX26064	26064	Other
2239	Trinidad García de la Cadena	MX32011	32011	Other
2240	Trinidad Zaachila	MX20555	20555	Other
2241	Tubutama	MX26065	26065	Other
2242	Tula	MX28039	28039	Other
2245	Tulcingo	MX21191	21191	Other
2248	Tulum	MX23009	23009	Other
2249	Tumbalá	MX07100	7100	Other
2250	Tumbiscatío	MX16096	16096	Other
2251	Tunkás	MX31097	31097	Other
2252	Turicato	MX16097	16097	Other
2253	Tuxcacuesco	MX14106	14106	Other
2254	Tuxcueca	MX14107	14107	Other
2255	Tuxpan	MX14108	14108	Other
2257	Tuxpan	MX18018	18018	Other
2258	Tuxpan	MX30189	30189	Other
2259	Tuxtilla	MX30190	30190	Other
2260	Tuxtla Chico	MX07102	7102	Other
2261	Tuxtla Gutiérrez	MX07101	7101	Other
2262	Tuzamapan de Galeana	MX21192	21192	Other
2263	Tuzantán	MX07103	7103	Other
2264	Tuzantla	MX16099	16099	Other
2266	Tzimol	MX07104	7104	Other
2267	Tzintzuntzan	MX16100	16100	Other
2268	Tzitzio	MX16101	16101	Other
2270	Tzucacab	MX31098	31098	Other
2271	Uayma	MX31099	31099	Other
2272	Ucú	MX31100	31100	Other
2273	Umán	MX31101	31101	Other
2275	Unión de Tula	MX14110	14110	Other
2276	Unión Hidalgo	MX20557	20557	Other
2277	Unión Juárez	MX07105	7105	Other
2278	Ures	MX26066	26066	Other
2279	Uriangato	MX11041	11041	Other
2280	Urique	MX08065	8065	Other
2281	Ursulo Galván	MX30191	30191	Other
2282	Uruachi	MX08066	8066	Other
2283	Uruapan	MX16102	16102	Other
2284	Uxpanapa	MX30210	30210	Other
2285	Valerio Trujano	MX20558	20558	Other
2286	Valladolid	MX31102	31102	Other
2289	Valle de Guadalupe	MX14111	14111	Other
2290	Valle de Juárez	MX14112	14112	Other
2291	Valle de Santiago	MX11042	11042	Other
2292	Valle de Zaragoza	MX08067	8067	Other
2293	Valle Hermoso	MX28040	28040	Other
2294	Vallecillo	MX19050	19050	Other
2296	Vanegas	MX24044	24044	Other
2297	Vega de Alatorre	MX30192	30192	Other
2298	Venado	MX24045	24045	Other
2299	Venustiano Carranza	MX07106	7106	Other
2301	Venustiano Carranza	MX16103	16103	Other
2302	Venustiano Carranza	MX21194	21194	Other
2303	Veracruz	MX30193	30193	Other
2307	Victoria	MX11043	11043	Other
2308	Victoria	MX28041	28041	Other
2309	Viesca	MX05036	5036	Other
2310	Villa Aldama	MX30194	30194	Other
2311	Villa Comaltitlán	MX07071	7071	Other
2312	Villa Corona	MX14114	14114	Other
2313	Villa Corzo	MX07107	7107	Other
2315	Villa de Álvarez	MX06010	6010	Other
2316	Villa de Arista	MX24056	24056	Other
2317	Villa de Arriaga	MX24046	24046	Other
2318	Villa de Chilapa de Díaz	MX20405	20405	Other
2320	Villa de Etla	MX20338	20338	Other
2321	Villa de Guadalupe	MX24047	24047	Other
2322	Villa de la Paz	MX24048	24048	Other
2323	Villa de Ramos	MX24049	24049	Other
2324	Villa de Reyes	MX24050	24050	Other
2327	Villa de Tututepec de Melchor Ocampo	MX20334	20334	Other
2328	Villa de Zaachila	MX20565	20565	Other
2330	Villa Díaz Ordaz	MX20560	20560	Other
2333	Villa Guerrero	MX14115	14115	Other
2336	Villa Hidalgo	MX20038	20038	Other
2337	Villa Hidalgo	MX24051	24051	Other
2340	Villa Juárez	MX24052	24052	Other
2341	Villa Pesqueira	MX26068	26068	Other
2342	Villa Purificación	MX14068	14068	Other
2343	Villa Sola de Vega	MX20277	20277	Other
2344	Villa Talea de Castro	MX20280	20280	Other
2346	Villa Unión	MX05037	5037	Other
2348	Villaflores	MX07108	7108	Other
2349	Villagrán	MX11044	11044	Other
2350	Villagrán	MX28042	28042	Other
2351	Villaldama	MX19051	19051	Other
2352	Villamar	MX16104	16104	Other
2354	Vista Hermosa	MX16105	16105	Other
2355	Xalapa	MX30087	30087	Other
2357	Xalisco	MX18008	18008	Other
2359	Xalpatláhuac	MX12069	12069	Other
2361	Xayacatlán de Bravo	MX21196	21196	Other
2362	Xichú	MX11045	11045	Other
2363	Xico	MX30092	30092	Other
2365	Xicoténcatl	MX28043	28043	Other
2366	Xicotepec	MX21197	21197	Other
2367	Xicotlán	MX21198	21198	Other
2368	Xilitla	MX24054	24054	Other
2370	Xocchel	MX31103	31103	Other
2372	Xochiatipan	MX13078	13078	Other
2373	Xochicoatlán	MX13079	13079	Other
2374	Xochihuehuetlán	MX12070	12070	Other
2375	Xochiltepec	MX21201	21201	Other
2377	Xochistlahuaca	MX12071	12071	Other
2378	Xochitepec	MX17028	17028	Other
2379	Xochitlán de Vicente Suárez	MX21202	21202	Other
2383	Yahualica	MX13080	13080	Other
2384	Yahualica de González Gallo	MX14118	14118	Other
2385	Yajalón	MX07109	7109	Other
2386	Yanga	MX30196	30196	Other
2389	Yautepec	MX17029	17029	Other
2390	Yaxcabá	MX31104	31104	Other
2391	Yaxe	MX20561	20561	Other
2392	Yaxkukul	MX31105	31105	Other
2393	Yecapixtla	MX17030	17030	Other
2394	Yécora	MX26069	26069	Other
2395	Yecuatla	MX30197	30197	Other
2397	Yobaín	MX31106	31106	Other
2398	Yogana	MX20563	20563	Other
2399	Yurécuaro	MX16106	16106	Other
2400	Yuriria	MX11046	11046	Other
2401	Yutanduchi de Guerrero	MX20564	20564	Other
2402	Zacapala	MX21206	21206	Other
2403	Zacapoaxtla	MX21207	21207	Other
2407	Zacatepec	MX17031	17031	Other
2409	Zacazonapan	MX15116	15116	Other
2410	Zacoalco de Torres	MX14119	14119	Other
2411	Zacualpan	MX15117	15117	Other
2412	Zacualpan	MX17032	17032	Other
2415	Zamora	MX16108	16108	Other
2416	Zapopan	MX14120	14120	Other
2417	Zapotiltic	MX14121	14121	Other
2418	Zapotitlán	MX21209	21209	Other
2419	Zapotitlán de Méndez	MX21210	21210	Other
2420	Zapotitlán de Vadillo	MX14122	14122	Other
2421	Zapotitlán Lagunas	MX20567	20567	Other
2422	Zapotitlán Palmas	MX20568	20568	Other
2423	Zapotitlán Tablas	MX12072	12072	Other
2425	Zapotlán del Rey	MX14123	14123	Other
2426	Zapotlán el Grande	MX14023	14023	Other
2427	Zapotlanejo	MX14124	14124	Other
2428	Zaragoza	MX05038	5038	Other
2430	Zaragoza	MX24055	24055	Other
2431	Zaragoza	MX30199	30199	Other
2434	Zentla	MX30200	30200	Other
2435	Zihuatanejo de Azueta	MX12038	12038	Other
2436	Zihuateutla	MX21213	21213	Other
2438	Zimapán	MX13084	13084	Other
2439	Zimatlán de Álvarez	MX20570	20570	Other
2440	Zinacantán	MX07111	7111	Other
2442	Zinacatepec	MX21214	21214	Other
2443	Zináparo	MX16109	16109	Other
2445	Ziracuaretiro	MX16111	16111	Other
2446	Zirándaro	MX12073	12073	Other
2448	Zitlala	MX12074	12074	Other
2449	Zongolica	MX30201	30201	Other
2450	Zongozotla	MX21215	21215	Other
2451	Zontecomatlán de López y Fuentes	MX30202	30202	Other
2452	Zoquiapan	MX21216	21216	Other
2453	Zoquitlán	MX21217	21217	Other
2454	Zozocolco de Hidalgo	MX30203	30203	Other
2455	Zumpahuacán	MX15119	15119	Other
2139	Tijuana	MX02004	2004	Tijuana
581	Ensenada	MX02001	2001	Adj
1011	Mexicali	MX02002	2002	Rad
640	Guadalajara	MX14039	14039	Air
887	La Paz	MX03003	3003	Migration
5811	Ensenada	MX02001	2001	Friction
