# Supplementary material for: Human movement and environmental barriers shape the emergence of dengue
Source: Nat Commun. 2024 May 28;15:4205. doi: 10.1038/s41467-024-48465-0 (PMC11133396; doi:10.1038/s41467-024-48465-0)
Supplement: Supplementary file 7 — Source data [file 41467_2024_48465_MOESM7_ESM.zip › SD_Fig_6A_DENV1_relaxed_skygrid.xml]

<?xml version="1.0" standalone="yes"?>

<!-- Generated by BEAUTi v1.10.5 Prerelease #a6fb                            -->
<!--       by Alexei J. Drummond, Andrew Rambaut and Marc A. Suchard         -->
<!--       Department of Computer Science, University of Auckland and        -->
<!--       Institute of Evolutionary Biology, University of Edinburgh        -->
<!--       David Geffen School of Medicine, University of California, Los Angeles-->
<!--       http://beast.community/                                           -->
<beast version="1.10.5">
	

	<!-- The list of taxa to be analysed (can also include dates/ages).          -->
	<!-- ntax=736                                                                -->
	<taxa id="taxa">
		<taxon id="MT929584|DENV1|Brazil|Southeast|SP|Ribeirao_Preto|2016-02-20">
			<date value="2016.136612021858" direction="forwards" units="years"/>
		</taxon>
		<taxon id="MT929583|DENV1|Brazil|Southeast|SP|Ribeirao_Preto|2016-02-13">
			<date value="2016.1174863387978" direction="forwards" units="years"/>
		</taxon>
		<taxon id="MT929582|DENV1|Brazil|Southeast|SP|Ribeirao_Preto|2016-01-29">
			<date value="2016.0765027322404" direction="forwards" units="years"/>
		</taxon>
		<taxon id="MT929581|DENV1|Brazil|Southeast|SP|Ribeirao_Preto|2016-01-19">
			<date value="2016.049180327869" direction="forwards" units="years"/>
		</taxon>
		<taxon id="MT929580|DENV1|Brazil|Southeast|MG|Varzelandia|2017-05-08">
			<date value="2017.3479452054794" direction="forwards" units="years"/>
		</taxon>
		<taxon id="MT929579|DENV1|Brazil|Southeast|MG|Varzelandia|2017-05-08">
			<date value="2017.3479452054794" direction="forwards" units="years"/>
		</taxon>
		<taxon id="MT929578|DENV1|Brazil|Southeast|SP|Sao_Francisco|2017-05-09">
			<date value="2017.3506849315067" direction="forwards" units="years"/>
		</taxon>
		<taxon id="MT929577|DENV1|Brazil|Southeast|MG|Brasilia_de_Minas|2017-03-21">
			<date value="2017.2164383561644" direction="forwards" units="years"/>
		</taxon>
		<taxon id="MT929576|DENV1|Brazil|Northeast|PE|Timbauba|2019-04-25">
			<date value="2019.3123287671233" direction="forwards" units="years"/>
		</taxon>
		<taxon id="MT929575|DENV1|Brazil|Northeast|PE|Bom_Conselho|2019-03-22">
			<date value="2019.2191780821918" direction="forwards" units="years"/>
		</taxon>
		<taxon id="MT929574|DENV1|Brazil|Centre_West|DF|Brasilia|2019-07-18">
			<date value="2019.5424657534247" direction="forwards" units="years"/>
		</taxon>
		<taxon id="MT929573|DENV1|Brazil|Centre_West|DF|Brasilia|2019-04-05">
			<date value="2019.2575342465752" direction="forwards" units="years"/>
		</taxon>
		<taxon id="MT929572|DENV1|Brazil|Northeast|PE|Jaboatao_dos_Guararapes|2019-05-29">
			<date value="2019.4054794520548" direction="forwards" units="years"/>
		</taxon>
		<taxon id="MT929571|DENV1|Brazil|Northeast|PE|Custodia|2019-05-09">
			<date value="2019.3506849315067" direction="forwards" units="years"/>
		</taxon>
		<taxon id="MT929570|DENV1|Brazil|Northeast|PE|Carpina|2019-07-24">
			<date value="2019.558904109589" direction="forwards" units="years"/>
		</taxon>
		<taxon id="MT929569|DENV1|Brazil|Northeast|PE|Recife|2019-07-18">
			<date value="2019.5424657534247" direction="forwards" units="years"/>
		</taxon>
		<taxon id="MT929568|DENV1|Brazil|Northeast|PE|Sertania|2019-06-22">
			<date value="2019.4712328767123" direction="forwards" units="years"/>
		</taxon>
		<taxon id="MT929567|DENV1|Brazil|Northeast|PE|Ipojuca|2019-06-18">
			<date value="2019.4602739726026" direction="forwards" units="years"/>
		</taxon>
		<taxon id="MT929566|DENV1|Brazil|Northeast|PE|Buique|2019-05-28">
			<date value="2019.4027397260274" direction="forwards" units="years"/>
		</taxon>
		<taxon id="MT929565|DENV1|Brazil|Northeast|PE|Cabo_de_Santo_Agostinho|2019-05-29">
			<date value="2019.4054794520548" direction="forwards" units="years"/>
		</taxon>
		<taxon id="MT929564|DENV1|Brazil|Northeast|PE|Recife|2019-04-28">
			<date value="2019.3205479452056" direction="forwards" units="years"/>
		</taxon>
		<taxon id="MT929563|DENV1|Brazil|Centre_West|GO|Valparaiso|2019-03-29">
			<date value="2019.2383561643835" direction="forwards" units="years"/>
		</taxon>
		<taxon id="MT929562|DENV1|Brazil|Centre_West|GO|Rio_Verde|2019-02-21">
			<date value="2019.1397260273973" direction="forwards" units="years"/>
		</taxon>
		<taxon id="MT929561|DENV1|Brazil|Centre_West|GO|Caldas_Novas|2019-02-15">
			<date value="2019.123287671233" direction="forwards" units="years"/>
		</taxon>
		<taxon id="MT929560|DENV1|Brazil|Centre_West|GO|Rio_Verde|2019-02-13">
			<date value="2019.1178082191782" direction="forwards" units="years"/>
		</taxon>
		<taxon id="MT929559|DENV1|Brazil|Centre_West|GO|Goiania|2019-04-09">
			<date value="2019.268493150685" direction="forwards" units="years"/>
		</taxon>
		<taxon id="MT929558|DENV1|Brazil|Centre_West|GO|Valparaiso|2019-04-02">
			<date value="2019.2493150684932" direction="forwards" units="years"/>
		</taxon>
		<taxon id="MT929557|DENV1|Brazil|Centre_West|GO|Novo_Gama|2019-04-03">
			<date value="2019.2520547945205" direction="forwards" units="years"/>
		</taxon>
		<taxon id="MT929556|DENV1|Brazil|Centre_West|GO|Valparaiso|2019-03-07">
			<date value="2019.1780821917807" direction="forwards" units="years"/>
		</taxon>
		<taxon id="MT929555|DENV1|Brazil|Southeast|MG|Coracao_de_Jesus|2018-07-05">
			<date value="2018.5068493150684" direction="forwards" units="years"/>
		</taxon>
		<taxon id="MT929554|DENV1|Brazil|Southeast|MG|Belo_Horizonte|2018-03-22">
			<date value="2018.2191780821918" direction="forwards" units="years"/>
		</taxon>
		<taxon id="MT929553|DENV1|Brazil|Southeast|MG|Janauba|2018-04-12">
			<date value="2018.2767123287672" direction="forwards" units="years"/>
		</taxon>
		<taxon id="MT929552|DENV1|Brazil|Southeast|MG|Janauba|2018-04-12">
			<date value="2018.2767123287672" direction="forwards" units="years"/>
		</taxon>
		<taxon id="MT929551|DENV1|Brazil|Southeast|MG|Montes_Claros|2018-04-19">
			<date value="2018.295890410959" direction="forwards" units="years"/>
		</taxon>
		<taxon id="MT929550|DENV1|Brazil|Southeast|MG|Juiz_de_Fora|2016-03-14">
			<date value="2016.1994535519125" direction="forwards" units="years"/>
		</taxon>
		<taxon id="MT929549|DENV1|Brazil|Southeast|MG|Conselheiro_Lafaiete|2016-02-13">
			<date value="2016.1174863387978" direction="forwards" units="years"/>
		</taxon>
		<taxon id="MT929548|DENV1|Brazil|Northeast|BA|Coracao_de_Maria|2019-05-14">
			<date value="2019.3643835616438" direction="forwards" units="years"/>
		</taxon>
		<taxon id="MT929547|DENV1|Brazil|Northeast|BA|Coracao_de_Maria|2019-03-27">
			<date value="2019.2328767123288" direction="forwards" units="years"/>
		</taxon>
		<taxon id="MT929546|DENV1|Brazil|Northeast|BA|Coracao_de_Maria|2019-05-16">
			<date value="2019.3698630136987" direction="forwards" units="years"/>
		</taxon>
		<taxon id="MT929545|DENV1|Brazil|Northeast|BA|Coracao_de_Maria|2019-05-07">
			<date value="2019.345205479452" direction="forwards" units="years"/>
		</taxon>
		<taxon id="MT929544|DENV1|Brazil|Northeast|BA|Coracao_de_Maria|2019-02-06">
			<date value="2019.0986301369862" direction="forwards" units="years"/>
		</taxon>
		<taxon id="MT929543|DENV1|Brazil|Northeast|BA|Feira_de_Santana|2019-01-09">
			<date value="2019.021917808219" direction="forwards" units="years"/>
		</taxon>
		<taxon id="MT929542|DENV1|Brazil|Northeast|BA|Feira_de_Santana|2019-04-25">
			<date value="2019.3123287671233" direction="forwards" units="years"/>
		</taxon>
		<taxon id="MT929541|DENV1|Brazil|Northeast|BA|Barreiras|2019-04-08">
			<date value="2019.2657534246575" direction="forwards" units="years"/>
		</taxon>
		<taxon id="MT929540|DENV1|Brazil|Northeast|BA|Coracao_de_Maria|2019-05-16">
			<date value="2019.3698630136987" direction="forwards" units="years"/>
		</taxon>
		<taxon id="MT929539|DENV1|Brazil|Northeast|BA|Feira_de_Santana|2019-01-15">
			<date value="2019.0383561643835" direction="forwards" units="years"/>
		</taxon>
		<taxon id="MT929538|DENV1|Brazil|Northeast|BA|Feira_de_Santana|2019-01-21">
			<date value="2019.054794520548" direction="forwards" units="years"/>
		</taxon>
		<taxon id="MT929537|DENV1|Brazil|Northeast|BA|Feira_de_Santana|2019-01-17">
			<date value="2019.0438356164384" direction="forwards" units="years"/>
		</taxon>
		<taxon id="MT929536|DENV1|Brazil|Northeast|BA|Feira_de_Santana|2019-01-18">
			<date value="2019.0465753424658" direction="forwards" units="years"/>
		</taxon>
		<taxon id="MT929535|DENV1|Brazil|Northeast|BA|Feira_de_Santana|2019-01-17">
			<date value="2019.0438356164384" direction="forwards" units="years"/>
		</taxon>
		<taxon id="MT929534|DENV1|Brazil|Northeast|BA|Feira_de_Santana|2019-01-17">
			<date value="2019.0438356164384" direction="forwards" units="years"/>
		</taxon>
		<taxon id="MT929533|DENV1|Brazil|Northeast|BA|Feira_de_Santana|2019-01-18">
			<date value="2019.0465753424658" direction="forwards" units="years"/>
		</taxon>
		<taxon id="MT929532|DENV1|Brazil|Northeast|BA|Feira_de_Santana|2019-01-17">
			<date value="2019.0438356164384" direction="forwards" units="years"/>
		</taxon>
		<taxon id="MT929531|DENV1|Brazil|Northeast|BA|Feira_de_Santana|2019-01-17">
			<date value="2019.0438356164384" direction="forwards" units="years"/>
		</taxon>
		<taxon id="MT929530|DENV1|Brazil|Northeast|BA|Feira_de_Santana|2019-01-16">
			<date value="2019.041095890411" direction="forwards" units="years"/>
		</taxon>
		<taxon id="MT929529|DENV1|Brazil|Centre_West|GO|Goiania|2015-08-05">
			<date value="2015.5917808219178" direction="forwards" units="years"/>
		</taxon>
		<taxon id="MT929528|DENV1|Brazil|Centre_West|GO|Aparecida_de_Goiania|2015-11-06">
			<date value="2015.8465753424657" direction="forwards" units="years"/>
		</taxon>
		<taxon id="MW377909|DENV1|Brazil|North|AP||2015-02-27">
			<date value="2015.1561643835616" direction="forwards" units="years"/>
		</taxon>
		<taxon id="MW377908|DENV1|Brazil|North|AP||2015-02-25">
			<date value="2015.150684931507" direction="forwards" units="years"/>
		</taxon>
		<taxon id="MW377907|DENV1|Brazil|North|AP||2015-02-23">
			<date value="2015.145205479452" direction="forwards" units="years"/>
		</taxon>
		<taxon id="MW377906|DENV1|Brazil|North|AP||2015-07-10">
			<date value="2015.5205479452054" direction="forwards" units="years"/>
		</taxon>
		<taxon id="MW377905|DENV1|Brazil|North|AP||2015-05-29">
			<date value="2015.4054794520548" direction="forwards" units="years"/>
		</taxon>
		<taxon id="MW377904|DENV1|Brazil|North|AP||2015-06-19">
			<date value="2015.4630136986302" direction="forwards" units="years"/>
		</taxon>
		<taxon id="MW377901|DENV1|Brazil|North|AP||2015-02-23">
			<date value="2015.145205479452" direction="forwards" units="years"/>
		</taxon>
		<taxon id="MW377900|DENV1|Brazil|North|AP||2014-10-24">
			<date value="2014.8109589041096" direction="forwards" units="years"/>
		</taxon>
		<taxon id="MW208056|DENV1|Brazil|Southeast|SP|Ribeirao_Preto|2019-06-05">
			<date value="2019.4246575342465" direction="forwards" units="years"/>
		</taxon>
		<taxon id="MW208044|DENV1|Brazil|Southeast|SP|Ribeirao_Preto|2018-11-18">
			<date value="2018.8794520547945" direction="forwards" units="years"/>
		</taxon>
		<taxon id="MW208043|DENV1|Brazil|Southeast|SP|Ribeirao_Preto|2018-11-11">
			<date value="2018.8602739726027" direction="forwards" units="years"/>
		</taxon>
		<taxon id="MW208042|DENV1|Brazil|Southeast|SP|Ribeirao_Preto|2018-10">
			<date value="2018.7479452054795" direction="forwards" units="years" uncertainty="0.08333333333333333"/>
		</taxon>
		<taxon id="MT862895|DENV1|Brazil|Northeast|PB|Coremas|2018-04-20">
			<date value="2018.2986301369863" direction="forwards" units="years"/>
		</taxon>
		<taxon id="MT862894|DENV1|Brazil|Northeast|PB|Coremas|2018-04-22">
			<date value="2018.304109589041" direction="forwards" units="years"/>
		</taxon>
		<taxon id="MT862893|DENV1|Brazil|Northeast|PB|Coremas|2018-04-21">
			<date value="2018.3013698630136" direction="forwards" units="years"/>
		</taxon>
		<taxon id="MT862892|DENV1|Brazil|Northeast|PB|Coremas|2018-05-07">
			<date value="2018.345205479452" direction="forwards" units="years"/>
		</taxon>
		<taxon id="MT862891|DENV1|Brazil|Northeast|PB|Coremas|2018-04-21">
			<date value="2018.3013698630136" direction="forwards" units="years"/>
		</taxon>
		<taxon id="MT862890|DENV1|Brazil|Northeast|PB|Coremas|2018-04-22">
			<date value="2018.304109589041" direction="forwards" units="years"/>
		</taxon>
		<taxon id="MT862889|DENV1|Brazil|Northeast|PB|Coremas|2018-04-21">
			<date value="2018.3013698630136" direction="forwards" units="years"/>
		</taxon>
		<taxon id="MT862888|DENV1|Brazil|Northeast|PB|Campina_Grande|2018-06-03">
			<date value="2018.4191780821918" direction="forwards" units="years"/>
		</taxon>
		<taxon id="MT862887|DENV1|Brazil|Northeast|PB|Joao_Pessoa|2018-11-28">
			<date value="2018.9068493150685" direction="forwards" units="years"/>
		</taxon>
		<taxon id="MT862886|DENV1|Brazil|Northeast|PB|Coremas|2018-05-04">
			<date value="2018.33698630137" direction="forwards" units="years"/>
		</taxon>
		<taxon id="MT862885|DENV1|Brazil|Northeast|PB|Coremas|2018-05-09">
			<date value="2018.3506849315067" direction="forwards" units="years"/>
		</taxon>
		<taxon id="MT862884|DENV1|Brazil|Northeast|PB|Coremas|2018-05-04">
			<date value="2018.33698630137" direction="forwards" units="years"/>
		</taxon>
		<taxon id="MT862883|DENV1|Brazil|Northeast|PB|Coremas|2018-04-23">
			<date value="2018.3068493150686" direction="forwards" units="years"/>
		</taxon>
		<taxon id="MT862882|DENV1|Brazil|Northeast|PB|Joao_Pessoa|2018-06-04">
			<date value="2018.4219178082192" direction="forwards" units="years"/>
		</taxon>
		<taxon id="MT862881|DENV1|Brazil|Northeast|PB|Barauna|2018-05-26">
			<date value="2018.3972602739725" direction="forwards" units="years"/>
		</taxon>
		<taxon id="MT862880|DENV1|Brazil|Northeast|PB|Barauna|2018-05-27">
			<date value="2018.4" direction="forwards" units="years"/>
		</taxon>
		<taxon id="MT862879|DENV1|Brazil|Northeast|PB|Caturite|2018-05-18">
			<date value="2018.3753424657534" direction="forwards" units="years"/>
		</taxon>
		<taxon id="MT862878|DENV1|Brazil|Northeast|PB|Caturite|2018-06">
			<date value="2018.4136986301369" direction="forwards" units="years" uncertainty="0.08333333333333333"/>
		</taxon>
		<taxon id="MT862877|DENV1|Brazil|Northeast|PB|Uirauna|2018-06-16">
			<date value="2018.454794520548" direction="forwards" units="years"/>
		</taxon>
		<taxon id="MT862876|DENV1|Brazil|Northeast|PB|Sao_Domingos|2018-05-12">
			<date value="2018.358904109589" direction="forwards" units="years"/>
		</taxon>
		<taxon id="MT862875|DENV1|Brazil|Northeast|PB|Sao_Domingos|2018-05-13">
			<date value="2018.3616438356164" direction="forwards" units="years"/>
		</taxon>
		<taxon id="MT862874|DENV1|Brazil|Northeast|PB|Queimadas|2018-06-07">
			<date value="2018.4301369863015" direction="forwards" units="years"/>
		</taxon>
		<taxon id="MT862873|DENV1|Brazil|Northeast|PB|Olivedos|2018-10">
			<date value="2018.7479452054795" direction="forwards" units="years" uncertainty="0.08333333333333333"/>
		</taxon>
		<taxon id="MT862872|DENV1|Brazil|Northeast|PB|Campina_Grande|2018-06-20">
			<date value="2018.4657534246576" direction="forwards" units="years"/>
		</taxon>
		<taxon id="MT862871|DENV1|Brazil|Northeast|PB||2018-05-26">
			<date value="2018.3972602739725" direction="forwards" units="years"/>
		</taxon>
		<taxon id="MT862870|DENV1|Brazil|Northeast|PB|Joao_Pessoa|2019-05-06">
			<date value="2019.3424657534247" direction="forwards" units="years"/>
		</taxon>
		<taxon id="MT862869|DENV1|Brazil|Northeast|PB|Joao_Pessoa|2019-06-18">
			<date value="2019.4602739726026" direction="forwards" units="years"/>
		</taxon>
		<taxon id="MT862868|DENV1|Brazil|Northeast|PB|Joao_Pessoa|2019-06-14">
			<date value="2019.4493150684932" direction="forwards" units="years"/>
		</taxon>
		<taxon id="MT862867|DENV1|Brazil|Northeast|PB|Santa_Rita|2019-06-18">
			<date value="2019.4602739726026" direction="forwards" units="years"/>
		</taxon>
		<taxon id="MT862866|DENV1|Brazil|Northeast|PB|Monteiro|2019-06-18">
			<date value="2019.4602739726026" direction="forwards" units="years"/>
		</taxon>
		<taxon id="MT862865|DENV1|Brazil|Northeast|PB|Monteiro|2019-05-29">
			<date value="2019.4054794520548" direction="forwards" units="years"/>
		</taxon>
		<taxon id="MT862864|DENV1|Brazil|Northeast|PB|Pombal|2018-05-13">
			<date value="2018.3616438356164" direction="forwards" units="years"/>
		</taxon>
		<taxon id="MT862863|DENV1|Brazil|Northeast|PB|Caturite|2018-06-17">
			<date value="2018.4575342465753" direction="forwards" units="years"/>
		</taxon>
		<taxon id="MT862862|DENV1|Brazil|Northeast|PB|Coremas|2018-04-21">
			<date value="2018.3013698630136" direction="forwards" units="years"/>
		</taxon>
		<taxon id="MT862861|DENV1|Brazil|Northeast|AL|Maceio|2019-05-13">
			<date value="2019.3616438356164" direction="forwards" units="years"/>
		</taxon>
		<taxon id="MT862860|DENV1|Brazil|Northeast|AL|Sao_Jose_da_Laje|2019-05-13">
			<date value="2019.3616438356164" direction="forwards" units="years"/>
		</taxon>
		<taxon id="MT862859|DENV1|Brazil|Northeast|PB|Bayeux|2019-05-06">
			<date value="2019.3424657534247" direction="forwards" units="years"/>
		</taxon>
		<taxon id="MT862856|DENV1|Brazil|Northeast|PB|Queimadas|2018-06-10">
			<date value="2018.4383561643835" direction="forwards" units="years"/>
		</taxon>
		<taxon id="MT862855|DENV1|Brazil|Northeast|PB|Joao_Pessoa|2019-03-25">
			<date value="2019.227397260274" direction="forwards" units="years"/>
		</taxon>
		<taxon id="MT862854|DENV1|Brazil|Northeast|PB|Coremas|2018-05-07">
			<date value="2018.345205479452" direction="forwards" units="years"/>
		</taxon>
		<taxon id="MN567709|DENV1|Brazil|Southeast|ES|Linhares|2019-03-27">
			<date value="2019.2328767123288" direction="forwards" units="years"/>
		</taxon>
		<taxon id="KP188547|DENV1|Brazil|Southeast|SP|Sao_Jose_do_Rio_Preto|2013-01-05">
			<date value="2013.0109589041097" direction="forwards" units="years"/>
		</taxon>
		<taxon id="KP188545|DENV1|Brazil|Southeast|SP|Sao_Jose_do_Rio_Preto|2013-10-25">
			<date value="2013.813698630137" direction="forwards" units="years"/>
		</taxon>
		<taxon id="KP188568|DENV1|Brazil|Southeast|SP|Sao_Jose_do_Rio_Preto|2014-02-10">
			<date value="2014.109589041096" direction="forwards" units="years"/>
		</taxon>
		<taxon id="KP188567|DENV1|Brazil|Southeast|SP|Sao_Jose_do_Rio_Preto|2013-02-26">
			<date value="2013.1534246575343" direction="forwards" units="years"/>
		</taxon>
		<taxon id="KP188548|DENV1|Brazil|Southeast|SP|Sao_Jose_do_Rio_Preto|2013-01-14">
			<date value="2013.035616438356" direction="forwards" units="years"/>
		</taxon>
		<taxon id="KP188546|DENV1|Brazil|Southeast|SP|Sao_Jose_do_Rio_Preto|2013-02-04">
			<date value="2013.0931506849315" direction="forwards" units="years"/>
		</taxon>
		<taxon id="KP188544|DENV1|Brazil|Southeast|SP|Sao_Jose_do_Rio_Preto|2012-03-16">
			<date value="2012.204918032787" direction="forwards" units="years"/>
		</taxon>
		<taxon id="KP188543|DENV1|Brazil|Southeast|SP|Sao_Jose_do_Rio_Preto|2012-02-13">
			<date value="2012.1174863387978" direction="forwards" units="years"/>
		</taxon>
		<taxon id="KP188542|DENV1|Brazil|Southeast|SP|Sao_Jose_do_Rio_Preto|2011-06-08">
			<date value="2011.4328767123288" direction="forwards" units="years"/>
		</taxon>
		<taxon id="KP188541|DENV1|Brazil|Southeast|SP|Sao_Jose_do_Rio_Preto|2011-05-24">
			<date value="2011.3917808219178" direction="forwards" units="years"/>
		</taxon>
		<taxon id="KP188540|DENV1|Brazil|Southeast|SP|Sao_Jose_do_Rio_Preto|2011-05-03">
			<date value="2011.3342465753424" direction="forwards" units="years"/>
		</taxon>
		<taxon id="KP188539|DENV1|Brazil|Southeast|SP|Sao_Jose_do_Rio_Preto|2010-10-13">
			<date value="2010.7808219178082" direction="forwards" units="years"/>
		</taxon>
		<taxon id="KF672764|DENV1|Brazil|Southeast|RJ||2001">
			<date value="2001.0" direction="forwards" units="years" uncertainty="1.0"/>
		</taxon>
		<taxon id="KF672763|DENV1|Brazil|Southeast|ES||2000">
			<date value="2000.0" direction="forwards" units="years" uncertainty="1.0"/>
		</taxon>
		<taxon id="KF672762|DENV1|Brazil|Southeast|RJ||1989">
			<date value="1989.0" direction="forwards" units="years" uncertainty="1.0"/>
		</taxon>
		<taxon id="KF672761|DENV1|Brazil|Southeast|RJ||1988">
			<date value="1988.0" direction="forwards" units="years" uncertainty="1.0"/>
		</taxon>
		<taxon id="KF672760|DENV1|Brazil|Southeast|RJ||2011">
			<date value="2011.0" direction="forwards" units="years" uncertainty="1.0"/>
		</taxon>
		<taxon id="KF672759|DENV1|Brazil|Southeast|RJ||2010">
			<date value="2010.0" direction="forwards" units="years" uncertainty="1.0"/>
		</taxon>
		<taxon id="JX669475|DENV1|Brazil|Northeast|PE||2002">
			<date value="2002.0" direction="forwards" units="years" uncertainty="1.0"/>
		</taxon>
		<taxon id="JX669474|DENV1|Brazil|Northeast|PE||2001">
			<date value="2001.0" direction="forwards" units="years" uncertainty="1.0"/>
		</taxon>
		<taxon id="JX669473|DENV1|Brazil|Northeast|PE||2001">
			<date value="2001.0" direction="forwards" units="years" uncertainty="1.0"/>
		</taxon>
		<taxon id="JX669472|DENV1|Brazil|Northeast|PE||2000">
			<date value="2000.0" direction="forwards" units="years" uncertainty="1.0"/>
		</taxon>
		<taxon id="JX669471|DENV1|Brazil|Northeast|PE||1999">
			<date value="1999.0" direction="forwards" units="years" uncertainty="1.0"/>
		</taxon>
		<taxon id="JX669470|DENV1|Brazil|Northeast|PE||1998">
			<date value="1998.0" direction="forwards" units="years" uncertainty="1.0"/>
		</taxon>
		<taxon id="JX669469|DENV1|Brazil|Northeast|PE||1997">
			<date value="1997.0" direction="forwards" units="years" uncertainty="1.0"/>
		</taxon>
		<taxon id="JX669468|DENV1|Brazil|Northeast|PE||1997">
			<date value="1997.0" direction="forwards" units="years" uncertainty="1.0"/>
		</taxon>
		<taxon id="JX669467|DENV1|Brazil|Northeast|PE||1996">
			<date value="1996.0" direction="forwards" units="years" uncertainty="1.0"/>
		</taxon>
		<taxon id="JX669466|DENV1|Brazil|Northeast|PE||2010">
			<date value="2010.0" direction="forwards" units="years" uncertainty="1.0"/>
		</taxon>
		<taxon id="JX669465|DENV1|Brazil|Northeast|PE||2010">
			<date value="2010.0" direction="forwards" units="years" uncertainty="1.0"/>
		</taxon>
		<taxon id="JX669464|DENV1|Brazil|Northeast|PE||2010">
			<date value="2010.0" direction="forwards" units="years" uncertainty="1.0"/>
		</taxon>
		<taxon id="JX669463|DENV1|Brazil|Northeast|PE||2010">
			<date value="2010.0" direction="forwards" units="years" uncertainty="1.0"/>
		</taxon>
		<taxon id="JX669462|DENV1|Brazi|Northeast|PE||2010">
			<date value="2010.0" direction="forwards" units="years" uncertainty="1.0"/>
		</taxon>
		<taxon id="JX669461|DENV1|Brazil|Northeast|PE||2010">
			<date value="2010.0" direction="forwards" units="years" uncertainty="1.0"/>
		</taxon>
		<taxon id="GU131863|DENV1|Brazil|Southeast|SP||2008">
			<date value="2008.0" direction="forwards" units="years" uncertainty="1.0"/>
		</taxon>
		<taxon id="FJ850093|DENV1|Brazil|North|||2008">
			<date value="2008.0" direction="forwards" units="years" uncertainty="1.0"/>
		</taxon>
		<taxon id="FJ850090|DENV1|Brazil|North|||2007">
			<date value="2007.0" direction="forwards" units="years" uncertainty="1.0"/>
		</taxon>
		<taxon id="FJ850087|DENV1|Brazil|North|||2006">
			<date value="2006.0" direction="forwards" units="years" uncertainty="1.0"/>
		</taxon>
		<taxon id="FJ850084|DENV1|Brazil|North|||2005">
			<date value="2005.0" direction="forwards" units="years" uncertainty="1.0"/>
		</taxon>
		<taxon id="FJ850081|DENV1|Brazil|North|||2004">
			<date value="2004.0" direction="forwards" units="years" uncertainty="1.0"/>
		</taxon>
		<taxon id="FJ850077|DENV1|Brazil|North|||2003">
			<date value="2003.0" direction="forwards" units="years" uncertainty="1.0"/>
		</taxon>
		<taxon id="FJ850075|DENV1|Brazil|North|||2002">
			<date value="2002.0" direction="forwards" units="years" uncertainty="1.0"/>
		</taxon>
		<taxon id="FJ850073|DENV1|Brazil|Northeast|||2001">
			<date value="2001.0" direction="forwards" units="years" uncertainty="1.0"/>
		</taxon>
		<taxon id="FJ850071|DENV1|Brazil|North|||2000">
			<date value="2000.0" direction="forwards" units="years" uncertainty="1.0"/>
		</taxon>
		<taxon id="FJ850070|DENV1|Brazil|North|||2000">
			<date value="2000.0" direction="forwards" units="years" uncertainty="1.0"/>
		</taxon>
		<taxon id="AB519681|DENV1|Brazil|Centre_West|DF|Brasilia|2001">
			<date value="2001.0" direction="forwards" units="years" uncertainty="1.0"/>
		</taxon>
		<taxon id="OM909246|DENV1|USA|2020-01-31">
			<date value="2020.0819672131147" direction="forwards" units="years"/>
		</taxon>
		<taxon id="ON123604|DENV1|Peru|2021-09-18">
			<date value="2021.7123287671234" direction="forwards" units="years"/>
		</taxon>
		<taxon id="ON123603|DENV1|Peru|2021-09-17">
			<date value="2021.7095890410958" direction="forwards" units="years"/>
		</taxon>
		<taxon id="ON123602|DENV1|Peru|2021-09-17">
			<date value="2021.7095890410958" direction="forwards" units="years"/>
		</taxon>
		<taxon id="ON123601|DENV1|Peru|2021-09-08">
			<date value="2021.6849315068494" direction="forwards" units="years"/>
		</taxon>
		<taxon id="ON123600|DENV1|Peru|2021-08-30">
			<date value="2021.6602739726027" direction="forwards" units="years"/>
		</taxon>
		<taxon id="ON123599|DENV1|Peru|2021-08-28">
			<date value="2021.654794520548" direction="forwards" units="years"/>
		</taxon>
		<taxon id="ON123598|DENV1|Peru|2021-08-27">
			<date value="2021.6520547945206" direction="forwards" units="years"/>
		</taxon>
		<taxon id="ON123597|DENV1|Peru|2021-08-23">
			<date value="2021.641095890411" direction="forwards" units="years"/>
		</taxon>
		<taxon id="ON123596|DENV1|Peru|2021-08-20">
			<date value="2021.6328767123289" direction="forwards" units="years"/>
		</taxon>
		<taxon id="ON123595|DENV1|Peru|2021-08-19">
			<date value="2021.6301369863013" direction="forwards" units="years"/>
		</taxon>
		<taxon id="ON123594|DENV1|Peru|2021-05-20">
			<date value="2021.3808219178081" direction="forwards" units="years"/>
		</taxon>
		<taxon id="ON123593|DENV1|Peru|2021-09-07">
			<date value="2021.682191780822" direction="forwards" units="years"/>
		</taxon>
		<taxon id="ON123592|DENV1|Peru|2021-08-20">
			<date value="2021.6328767123289" direction="forwards" units="years"/>
		</taxon>
		<taxon id="ON123591|DENV1|Peru|2021-07-16">
			<date value="2021.5369863013698" direction="forwards" units="years"/>
		</taxon>
		<taxon id="ON123590|DENV1|Peru|2021-07-16">
			<date value="2021.5369863013698" direction="forwards" units="years"/>
		</taxon>
		<taxon id="ON123589|DENV1|Peru|2021-07-13">
			<date value="2021.5287671232877" direction="forwards" units="years"/>
		</taxon>
		<taxon id="ON123587|DENV1|Peru|2021-05-10">
			<date value="2021.3534246575343" direction="forwards" units="years"/>
		</taxon>
		<taxon id="ON123586|DENV1|Peru|2021-05-07">
			<date value="2021.345205479452" direction="forwards" units="years"/>
		</taxon>
		<taxon id="ON123585|DENV1|Peru|2021-05-07">
			<date value="2021.345205479452" direction="forwards" units="years"/>
		</taxon>
		<taxon id="ON123584|DENV1|Peru|2021-05-04">
			<date value="2021.33698630137" direction="forwards" units="years"/>
		</taxon>
		<taxon id="ON123583|DENV1|Peru|2021-08-11">
			<date value="2021.6082191780822" direction="forwards" units="years"/>
		</taxon>
		<taxon id="ON123582|DENV1|Peru|2021-07-23">
			<date value="2021.5561643835617" direction="forwards" units="years"/>
		</taxon>
		<taxon id="ON123581|DENV1|Peru|2021-09-10">
			<date value="2021.690410958904" direction="forwards" units="years"/>
		</taxon>
		<taxon id="ON123580|DENV1|Peru|2021-09-10">
			<date value="2021.690410958904" direction="forwards" units="years"/>
		</taxon>
		<taxon id="ON123579|DENV1|Peru|2021-09-03">
			<date value="2021.6712328767123" direction="forwards" units="years"/>
		</taxon>
		<taxon id="ON123578|DENV1|Peru|2021-08-27">
			<date value="2021.6520547945206" direction="forwards" units="years"/>
		</taxon>
		<taxon id="ON123577|DENV1|Peru|2021-08-23">
			<date value="2021.641095890411" direction="forwards" units="years"/>
		</taxon>
		<taxon id="ON123576|DENV1|Peru|2021-08-10">
			<date value="2021.6054794520549" direction="forwards" units="years"/>
		</taxon>
		<taxon id="ON123575|DENV1|Peru|2021-08-03">
			<date value="2021.5863013698631" direction="forwards" units="years"/>
		</taxon>
		<taxon id="ON123574|DENV1|Peru|2021-07-07">
			<date value="2021.5123287671233" direction="forwards" units="years"/>
		</taxon>
		<taxon id="ON123573|DENV1|Peru|2021-03-16">
			<date value="2021.2027397260274" direction="forwards" units="years"/>
		</taxon>
		<taxon id="ON123571|DENV1|Peru|2021-03-08">
			<date value="2021.1808219178083" direction="forwards" units="years"/>
		</taxon>
		<taxon id="ON123569|DENV1|Peru|2021-03-02">
			<date value="2021.164383561644" direction="forwards" units="years"/>
		</taxon>
		<taxon id="ON123565|DENV1|Peru|2021-02-15">
			<date value="2021.123287671233" direction="forwards" units="years"/>
		</taxon>
		<taxon id="ON123563|DENV1|Peru|2021-02-09">
			<date value="2021.1068493150685" direction="forwards" units="years"/>
		</taxon>
		<taxon id="OM833059|DENV1|USA|2013-07-24">
			<date value="2013.558904109589" direction="forwards" units="years"/>
		</taxon>
		<taxon id="OM833058|DENV1|USA|2020-06-27">
			<date value="2020.4863387978141" direction="forwards" units="years"/>
		</taxon>
		<taxon id="OM833057|DENV1|USA|2020-07-29">
			<date value="2020.5737704918033" direction="forwards" units="years"/>
		</taxon>
		<taxon id="OM833056|DENV1|USA|2020-06-23">
			<date value="2020.4754098360656" direction="forwards" units="years"/>
		</taxon>
		<taxon id="OM833055|DENV1|USA|2020-02-18">
			<date value="2020.1311475409836" direction="forwards" units="years"/>
		</taxon>
		<taxon id="OM654348|DENV1|Colombia|2021-01-25">
			<date value="2021.0657534246575" direction="forwards" units="years"/>
		</taxon>
		<taxon id="OM654347|DENV1|Colombia|2021-01-25">
			<date value="2021.0657534246575" direction="forwards" units="years"/>
		</taxon>
		<taxon id="OL452067|DENV1|Angola|1988">
			<date value="1988.0" direction="forwards" units="years" uncertainty="1.0"/>
		</taxon>
		<taxon id="OK605756|DENV1|Ecuador|2007">
			<date value="2007.0" direction="forwards" units="years" uncertainty="1.0"/>
		</taxon>
		<taxon id="MZ945530|DENV1|USA|2020-11-18">
			<date value="2020.879781420765" direction="forwards" units="years"/>
		</taxon>
		<taxon id="MZ773407|DENV1|Colombia|2019-09">
			<date value="2019.6657534246576" direction="forwards" units="years" uncertainty="0.08333333333333333"/>
		</taxon>
		<taxon id="MZ343259|DENV1|Mexico|2015-11">
			<date value="2015.8328767123287" direction="forwards" units="years" uncertainty="0.08333333333333333"/>
		</taxon>
		<taxon id="MZ008453|DENV1|Nicaragua|2013">
			<date value="2013.0" direction="forwards" units="years" uncertainty="1.0"/>
		</taxon>
		<taxon id="MZ008452|DENV1|Nicaragua|2014">
			<date value="2014.0" direction="forwards" units="years" uncertainty="1.0"/>
		</taxon>
		<taxon id="MZ008451|DENV1|Nicaragua|2013">
			<date value="2013.0" direction="forwards" units="years" uncertainty="1.0"/>
		</taxon>
		<taxon id="MZ008450|DENV1|Nicaragua|2013">
			<date value="2013.0" direction="forwards" units="years" uncertainty="1.0"/>
		</taxon>
		<taxon id="MZ008449|DENV1|Nicaragua|2013">
			<date value="2013.0" direction="forwards" units="years" uncertainty="1.0"/>
		</taxon>
		<taxon id="MZ008448|DENV1|Nicaragua|2013">
			<date value="2013.0" direction="forwards" units="years" uncertainty="1.0"/>
		</taxon>
		<taxon id="MZ008447|DENV1|Nicaragua|2013">
			<date value="2013.0" direction="forwards" units="years" uncertainty="1.0"/>
		</taxon>
		<taxon id="MZ008446|DENV1|Nicaragua|2013">
			<date value="2013.0" direction="forwards" units="years" uncertainty="1.0"/>
		</taxon>
		<taxon id="MZ008445|DENV1|Nicaragua|2013">
			<date value="2013.0" direction="forwards" units="years" uncertainty="1.0"/>
		</taxon>
		<taxon id="MZ008444|DENV1|Nicaragua|2013">
			<date value="2013.0" direction="forwards" units="years" uncertainty="1.0"/>
		</taxon>
		<taxon id="MZ008443|DENV1|Nicaragua|2013">
			<date value="2013.0" direction="forwards" units="years" uncertainty="1.0"/>
		</taxon>
		<taxon id="MZ008442|DENV1|Nicaragua|2013">
			<date value="2013.0" direction="forwards" units="years" uncertainty="1.0"/>
		</taxon>
		<taxon id="MZ008441|DENV1|Nicaragua|2013">
			<date value="2013.0" direction="forwards" units="years" uncertainty="1.0"/>
		</taxon>
		<taxon id="MZ008440|DENV1|Nicaragua|2013">
			<date value="2013.0" direction="forwards" units="years" uncertainty="1.0"/>
		</taxon>
		<taxon id="MZ008439|DENV1|Nicaragua|2013">
			<date value="2013.0" direction="forwards" units="years" uncertainty="1.0"/>
		</taxon>
		<taxon id="MZ008438|DENV1|Nicaragua|2013">
			<date value="2013.0" direction="forwards" units="years" uncertainty="1.0"/>
		</taxon>
		<taxon id="MW946253|DENV1|Peru|2000">
			<date value="2000.0" direction="forwards" units="years" uncertainty="1.0"/>
		</taxon>
		<taxon id="MW946058|DENV1|Venezuela|2000">
			<date value="2000.0" direction="forwards" units="years" uncertainty="1.0"/>
		</taxon>
		<taxon id="MW946053|DENV1|Bolivia|2010">
			<date value="2010.0" direction="forwards" units="years" uncertainty="1.0"/>
		</taxon>
		<taxon id="MT040687|DENV1|Paraguay|2018-06-08">
			<date value="2018.4328767123288" direction="forwards" units="years"/>
		</taxon>
		<taxon id="MT040686|DENV1|Paraguay|2018-06-07">
			<date value="2018.4301369863015" direction="forwards" units="years"/>
		</taxon>
		<taxon id="MT040685|DENV1|Paraguay|2018-06-04">
			<date value="2018.4219178082192" direction="forwards" units="years"/>
		</taxon>
		<taxon id="MT040684|DENV1|Paraguay|2018-06-08">
			<date value="2018.4328767123288" direction="forwards" units="years"/>
		</taxon>
		<taxon id="MT040683|DENV1|Paraguay|2018-05-31">
			<date value="2018.4109589041095" direction="forwards" units="years"/>
		</taxon>
		<taxon id="MT040682|DENV1|Paraguay|2018-05-04">
			<date value="2018.33698630137" direction="forwards" units="years"/>
		</taxon>
		<taxon id="MN449016|DENV1|Ecuador|2015-04-08">
			<date value="2015.2657534246575" direction="forwards" units="years"/>
		</taxon>
		<taxon id="MN449015|DENV1|Ecuador|2015-05-20">
			<date value="2015.3808219178081" direction="forwards" units="years"/>
		</taxon>
		<taxon id="MN449014|DENV1|Ecuador|2015-04-20">
			<date value="2015.2986301369863" direction="forwards" units="years"/>
		</taxon>
		<taxon id="MN449013|DENV1|Ecuador|2014-04-16">
			<date value="2014.2876712328766" direction="forwards" units="years"/>
		</taxon>
		<taxon id="MN449012|DENV1|Ecuador|2015-05-12">
			<date value="2015.358904109589" direction="forwards" units="years"/>
		</taxon>
		<taxon id="MN449011|DENV1|Ecuador|2015-04-22">
			<date value="2015.304109589041" direction="forwards" units="years"/>
		</taxon>
		<taxon id="MN449010|DENV1|Ecuador|2015-07-30">
			<date value="2015.5753424657535" direction="forwards" units="years"/>
		</taxon>
		<taxon id="MN449009|DENV1|Ecuador|2015-04-16">
			<date value="2015.2876712328766" direction="forwards" units="years"/>
		</taxon>
		<taxon id="MN449008|DENV1|Ecuador|2015-05-07">
			<date value="2015.345205479452" direction="forwards" units="years"/>
		</taxon>
		<taxon id="MN449007|DENV1|Ecuador|2015-06-10">
			<date value="2015.4383561643835" direction="forwards" units="years"/>
		</taxon>
		<taxon id="MT929160|DENV1|Mexico|2019-10-07">
			<date value="2019.7643835616439" direction="forwards" units="years"/>
		</taxon>
		<taxon id="MT899083|DENV1|Mexico|2019-09-29">
			<date value="2019.7424657534248" direction="forwards" units="years"/>
		</taxon>
		<taxon id="MN556095|DENV1|Ecuador|2017-04">
			<date value="2017.2465753424658" direction="forwards" units="years" uncertainty="0.08333333333333333"/>
		</taxon>
		<taxon id="MG518567|DENV1|France|2010-09">
			<date value="2010.6657534246576" direction="forwards" units="years" uncertainty="0.08333333333333333"/>
		</taxon>
		<taxon id="MG877553|DENV1|Haiti|2012">
			<date value="2012.0" direction="forwards" units="years" uncertainty="1.0"/>
		</taxon>
		<taxon id="MH450312|DENV1|Venezuela|2015-10-19">
			<date value="2015.7972602739726" direction="forwards" units="years"/>
		</taxon>
		<taxon id="MF004384|DENV1|France|2014-08-07">
			<date value="2014.5972602739726" direction="forwards" units="years"/>
		</taxon>
		<taxon id="KY474307|DENV1|Ecuador|2014">
			<date value="2014.0" direction="forwards" units="years" uncertainty="1.0"/>
		</taxon>
		<taxon id="KY474306|DENV1|Ecuador|2014">
			<date value="2014.0" direction="forwards" units="years" uncertainty="1.0"/>
		</taxon>
		<taxon id="KY474305|DENV1|Ecuador|2014">
			<date value="2014.0" direction="forwards" units="years" uncertainty="1.0"/>
		</taxon>
		<taxon id="KY474303|DENV1|Ecuador|2014">
			<date value="2014.0" direction="forwards" units="years" uncertainty="1.0"/>
		</taxon>
		<taxon id="MF797878|DENV1|Ecuador|2014-02-17">
			<date value="2014.1287671232876" direction="forwards" units="years"/>
		</taxon>
		<taxon id="KY829115|DENV1|Saint_Barthelemy|2016-04-27">
			<date value="2016.3196721311476" direction="forwards" units="years"/>
		</taxon>
		<taxon id="KT279761|DENV1|Haiti|2014-11-27">
			<date value="2014.9041095890411" direction="forwards" units="years"/>
		</taxon>
		<taxon id="KU509264|DENV1|Haiti|2010">
			<date value="2010.0" direction="forwards" units="years" uncertainty="1.0"/>
		</taxon>
		<taxon id="KU509254|DENV1|Venezuela|2011">
			<date value="2011.0" direction="forwards" units="years" uncertainty="1.0"/>
		</taxon>
		<taxon id="KU509252|DENV1|Venezuela|2010">
			<date value="2010.0" direction="forwards" units="years" uncertainty="1.0"/>
		</taxon>
		<taxon id="KU509251|DENV1|Venezuela|2008">
			<date value="2008.0" direction="forwards" units="years" uncertainty="1.0"/>
		</taxon>
		<taxon id="KU509249|DENV1|Jamaica|2012">
			<date value="2012.0" direction="forwards" units="years" uncertainty="1.0"/>
		</taxon>
		<taxon id="KF973475|DENV1|Nicaragua|2012">
			<date value="2012.0" direction="forwards" units="years" uncertainty="1.0"/>
		</taxon>
		<taxon id="KF973474|DENV1|Nicaragua|2012">
			<date value="2012.0" direction="forwards" units="years" uncertainty="1.0"/>
		</taxon>
		<taxon id="KF973473|DENV1|Nicaragua|2012">
			<date value="2012.0" direction="forwards" units="years" uncertainty="1.0"/>
		</taxon>
		<taxon id="KF973472|DENV1|Nicaragua|2012">
			<date value="2012.0" direction="forwards" units="years" uncertainty="1.0"/>
		</taxon>
		<taxon id="KF973471|DENV1|Nicaragua|2012">
			<date value="2012.0" direction="forwards" units="years" uncertainty="1.0"/>
		</taxon>
		<taxon id="KF973469|DENV1|Nicaragua|2012">
			<date value="2012.0" direction="forwards" units="years" uncertainty="1.0"/>
		</taxon>
		<taxon id="KF973468|DENV1|Nicaragua|2012">
			<date value="2012.0" direction="forwards" units="years" uncertainty="1.0"/>
		</taxon>
		<taxon id="KF973467|DENV1|Nicaragua|2012">
			<date value="2012.0" direction="forwards" units="years" uncertainty="1.0"/>
		</taxon>
		<taxon id="KF973466|DENV1|Nicaragua|2012">
			<date value="2012.0" direction="forwards" units="years" uncertainty="1.0"/>
		</taxon>
		<taxon id="KF973465|DENV1|Nicaragua|2012">
			<date value="2012.0" direction="forwards" units="years" uncertainty="1.0"/>
		</taxon>
		<taxon id="KF973464|DENV1|Nicaragua|2012">
			<date value="2012.0" direction="forwards" units="years" uncertainty="1.0"/>
		</taxon>
		<taxon id="KF973463|DENV1|Nicaragua|2012">
			<date value="2012.0" direction="forwards" units="years" uncertainty="1.0"/>
		</taxon>
		<taxon id="KF973462|DENV1|Nicaragua|2011">
			<date value="2011.0" direction="forwards" units="years" uncertainty="1.0"/>
		</taxon>
		<taxon id="KF973461|DENV1|Nicaragua|2012">
			<date value="2012.0" direction="forwards" units="years" uncertainty="1.0"/>
		</taxon>
		<taxon id="KF973460|DENV1|Nicaragua|2011">
			<date value="2011.0" direction="forwards" units="years" uncertainty="1.0"/>
		</taxon>
		<taxon id="KF973459|DENV1|Nicaragua|2011">
			<date value="2011.0" direction="forwards" units="years" uncertainty="1.0"/>
		</taxon>
		<taxon id="KF973458|DENV1|Nicaragua|2012">
			<date value="2012.0" direction="forwards" units="years" uncertainty="1.0"/>
		</taxon>
		<taxon id="KF973457|DENV1|Nicaragua|2012">
			<date value="2012.0" direction="forwards" units="years" uncertainty="1.0"/>
		</taxon>
		<taxon id="KF973456|DENV1|Nicaragua|2012">
			<date value="2012.0" direction="forwards" units="years" uncertainty="1.0"/>
		</taxon>
		<taxon id="KF973455|DENV1|Nicaragua|2012">
			<date value="2012.0" direction="forwards" units="years" uncertainty="1.0"/>
		</taxon>
		<taxon id="KF973454|DENV1|Nicaragua|2012">
			<date value="2012.0" direction="forwards" units="years" uncertainty="1.0"/>
		</taxon>
		<taxon id="KF973453|DENV1|Nicaragua|2011">
			<date value="2011.0" direction="forwards" units="years" uncertainty="1.0"/>
		</taxon>
		<taxon id="KC692517|DENV1|Argentina|2010-12-29">
			<date value="2010.9917808219177" direction="forwards" units="years"/>
		</taxon>
		<taxon id="KC692516|DENV1|Argentina|2010-05-18">
			<date value="2010.3753424657534" direction="forwards" units="years"/>
		</taxon>
		<taxon id="KC692515|DENV1|Argentina|2010-05-14">
			<date value="2010.3643835616438" direction="forwards" units="years"/>
		</taxon>
		<taxon id="KC692514|DENV1|Argentina|2010-05-03">
			<date value="2010.3342465753424" direction="forwards" units="years"/>
		</taxon>
		<taxon id="KC692513|DENV1|Argentina|2010-04-26">
			<date value="2010.3150684931506" direction="forwards" units="years"/>
		</taxon>
		<taxon id="KC692512|DENV1|Argentina|2010-02-17">
			<date value="2010.1287671232876" direction="forwards" units="years"/>
		</taxon>
		<taxon id="KC692511|DENV1|Argentina|2010-02-10">
			<date value="2010.109589041096" direction="forwards" units="years"/>
		</taxon>
		<taxon id="KC692510|DENV1|Argentina|2009-05-28">
			<date value="2009.4027397260274" direction="forwards" units="years"/>
		</taxon>
		<taxon id="KC692509|DENV1|Argentina|2009-05-05">
			<date value="2009.3397260273973" direction="forwards" units="years"/>
		</taxon>
		<taxon id="KC692508|DENV1|Argentina|2009-04-24">
			<date value="2009.309589041096" direction="forwards" units="years"/>
		</taxon>
		<taxon id="KC692507|DENV1|Argentina|2009-04-23">
			<date value="2009.3068493150686" direction="forwards" units="years"/>
		</taxon>
		<taxon id="KC692506|DENV1|Argentina|2009-04-22">
			<date value="2009.304109589041" direction="forwards" units="years"/>
		</taxon>
		<taxon id="KC692505|DENV1|Argentina|2009-04-16">
			<date value="2009.2876712328766" direction="forwards" units="years"/>
		</taxon>
		<taxon id="KC692504|DENV1|Argentina|2009-04-16">
			<date value="2009.2876712328766" direction="forwards" units="years"/>
		</taxon>
		<taxon id="KC692503|DENV1|Argentina|2009-04-14">
			<date value="2009.282191780822" direction="forwards" units="years"/>
		</taxon>
		<taxon id="KC692502|DENV1|Argentina|2009-04-09">
			<date value="2009.268493150685" direction="forwards" units="years"/>
		</taxon>
		<taxon id="KC692501|DENV1|Argentina|2009-04-06">
			<date value="2009.2602739726028" direction="forwards" units="years"/>
		</taxon>
		<taxon id="KC692500|DENV1|Argentina|2009-04">
			<date value="2009.2465753424658" direction="forwards" units="years" uncertainty="0.08333333333333333"/>
		</taxon>
		<taxon id="KC692499|DENV1|Argentina|2009-03-31">
			<date value="2009.2438356164384" direction="forwards" units="years"/>
		</taxon>
		<taxon id="KC692498|DENV1|Argentina|2009-03-03">
			<date value="2009.1671232876713" direction="forwards" units="years"/>
		</taxon>
		<taxon id="KC692497|DENV1|Argentina|2009-03-02">
			<date value="2009.164383561644" direction="forwards" units="years"/>
		</taxon>
		<taxon id="KC692496|DENV1|Argentina|2009-02-19">
			<date value="2009.1342465753426" direction="forwards" units="years"/>
		</taxon>
		<taxon id="KC692495|DENV1|Argentina|2009-02-03">
			<date value="2009.0904109589042" direction="forwards" units="years"/>
		</taxon>
		<taxon id="KJ189369|DENV1|Mexico|2011">
			<date value="2011.0" direction="forwards" units="years" uncertainty="1.0"/>
		</taxon>
		<taxon id="KJ189368|DENV1|Mexico|2012">
			<date value="2012.0" direction="forwards" units="years" uncertainty="1.0"/>
		</taxon>
		<taxon id="KJ189367|DENV1|Puerto_Rico|2010">
			<date value="2010.0" direction="forwards" units="years" uncertainty="1.0"/>
		</taxon>
		<taxon id="KJ189366|DENV1|Puerto_Rico|2010">
			<date value="2010.0" direction="forwards" units="years" uncertainty="1.0"/>
		</taxon>
		<taxon id="KJ189365|DENV1|Puerto_Rico|2010">
			<date value="2010.0" direction="forwards" units="years" uncertainty="1.0"/>
		</taxon>
		<taxon id="KJ189364|DENV1|Puerto_Rico|2010">
			<date value="2010.0" direction="forwards" units="years" uncertainty="1.0"/>
		</taxon>
		<taxon id="KJ189363|DENV1|Puerto_Rico|2010">
			<date value="2010.0" direction="forwards" units="years" uncertainty="1.0"/>
		</taxon>
		<taxon id="KJ189362|DENV1|Puerto_Rico|2010">
			<date value="2010.0" direction="forwards" units="years" uncertainty="1.0"/>
		</taxon>
		<taxon id="KJ189361|DENV1|Puerto_Rico|2010">
			<date value="2010.0" direction="forwards" units="years" uncertainty="1.0"/>
		</taxon>
		<taxon id="KJ189360|DENV1|Puerto_Rico|2010">
			<date value="2010.0" direction="forwards" units="years" uncertainty="1.0"/>
		</taxon>
		<taxon id="KJ189359|DENV1|Puerto_Rico|2012">
			<date value="2012.0" direction="forwards" units="years" uncertainty="1.0"/>
		</taxon>
		<taxon id="KJ189358|DENV1|Puerto_Rico|2012">
			<date value="2012.0" direction="forwards" units="years" uncertainty="1.0"/>
		</taxon>
		<taxon id="KJ189357|DENV1|Puerto_Rico|2012">
			<date value="2012.0" direction="forwards" units="years" uncertainty="1.0"/>
		</taxon>
		<taxon id="KJ189356|DENV1|Puerto_Rico|2012">
			<date value="2012.0" direction="forwards" units="years" uncertainty="1.0"/>
		</taxon>
		<taxon id="KJ189355|DENV1|Puerto_Rico|2012">
			<date value="2012.0" direction="forwards" units="years" uncertainty="1.0"/>
		</taxon>
		<taxon id="KJ189354|DENV1|Puerto_Rico|2012">
			<date value="2012.0" direction="forwards" units="years" uncertainty="1.0"/>
		</taxon>
		<taxon id="KJ189353|DENV1|Puerto_Rico|2012">
			<date value="2012.0" direction="forwards" units="years" uncertainty="1.0"/>
		</taxon>
		<taxon id="KJ189352|DENV1|Puerto_Rico|2012">
			<date value="2012.0" direction="forwards" units="years" uncertainty="1.0"/>
		</taxon>
		<taxon id="KJ189351|DENV1|Puerto_Rico|2012">
			<date value="2012.0" direction="forwards" units="years" uncertainty="1.0"/>
		</taxon>
		<taxon id="KJ189350|DENV1|Puerto_Rico|2012">
			<date value="2012.0" direction="forwards" units="years" uncertainty="1.0"/>
		</taxon>
		<taxon id="KJ189349|DENV1|Mexico|2011">
			<date value="2011.0" direction="forwards" units="years" uncertainty="1.0"/>
		</taxon>
		<taxon id="KJ189348|DENV1|Mexico|2011">
			<date value="2011.0" direction="forwards" units="years" uncertainty="1.0"/>
		</taxon>
		<taxon id="KJ189347|DENV1|Mexico|2009">
			<date value="2009.0" direction="forwards" units="years" uncertainty="1.0"/>
		</taxon>
		<taxon id="KJ189346|DENV1|Mexico|2009">
			<date value="2009.0" direction="forwards" units="years" uncertainty="1.0"/>
		</taxon>
		<taxon id="KJ189345|DENV1|Mexico|2009">
			<date value="2009.0" direction="forwards" units="years" uncertainty="1.0"/>
		</taxon>
		<taxon id="KJ189344|DENV1|Mexico|2009">
			<date value="2009.0" direction="forwards" units="years" uncertainty="1.0"/>
		</taxon>
		<taxon id="KJ189343|DENV1|Mexico|2009">
			<date value="2009.0" direction="forwards" units="years" uncertainty="1.0"/>
		</taxon>
		<taxon id="KJ189342|DENV1|Mexico|2009">
			<date value="2009.0" direction="forwards" units="years" uncertainty="1.0"/>
		</taxon>
		<taxon id="KJ189341|DENV1|Mexico|2009">
			<date value="2009.0" direction="forwards" units="years" uncertainty="1.0"/>
		</taxon>
		<taxon id="KJ189340|DENV1|Mexico|2008">
			<date value="2008.0" direction="forwards" units="years" uncertainty="1.0"/>
		</taxon>
		<taxon id="KJ189339|DENV1|Mexico|2008">
			<date value="2008.0" direction="forwards" units="years" uncertainty="1.0"/>
		</taxon>
		<taxon id="KJ189338|DENV1|Mexico|2008">
			<date value="2008.0" direction="forwards" units="years" uncertainty="1.0"/>
		</taxon>
		<taxon id="KJ189337|DENV1|Mexico|2008">
			<date value="2008.0" direction="forwards" units="years" uncertainty="1.0"/>
		</taxon>
		<taxon id="KJ189336|DENV1|Mexico|2008">
			<date value="2008.0" direction="forwards" units="years" uncertainty="1.0"/>
		</taxon>
		<taxon id="KJ189335|DENV1|Mexico|2008">
			<date value="2008.0" direction="forwards" units="years" uncertainty="1.0"/>
		</taxon>
		<taxon id="KJ189334|DENV1|Mexico|2008">
			<date value="2008.0" direction="forwards" units="years" uncertainty="1.0"/>
		</taxon>
		<taxon id="KJ189333|DENV1|Mexico|2008">
			<date value="2008.0" direction="forwards" units="years" uncertainty="1.0"/>
		</taxon>
		<taxon id="KJ189332|DENV1|Mexico|2008">
			<date value="2008.0" direction="forwards" units="years" uncertainty="1.0"/>
		</taxon>
		<taxon id="KJ189331|DENV1|Mexico|2008">
			<date value="2008.0" direction="forwards" units="years" uncertainty="1.0"/>
		</taxon>
		<taxon id="KJ189330|DENV1|Mexico|2007">
			<date value="2007.0" direction="forwards" units="years" uncertainty="1.0"/>
		</taxon>
		<taxon id="KJ189329|DENV1|Mexico|2007">
			<date value="2007.0" direction="forwards" units="years" uncertainty="1.0"/>
		</taxon>
		<taxon id="KJ189328|DENV1|Mexico|2007">
			<date value="2007.0" direction="forwards" units="years" uncertainty="1.0"/>
		</taxon>
		<taxon id="KJ189327|DENV1|Mexico|2007">
			<date value="2007.0" direction="forwards" units="years" uncertainty="1.0"/>
		</taxon>
		<taxon id="KJ189326|DENV1|Mexico|2007">
			<date value="2007.0" direction="forwards" units="years" uncertainty="1.0"/>
		</taxon>
		<taxon id="KJ189325|DENV1|Mexico|2007">
			<date value="2007.0" direction="forwards" units="years" uncertainty="1.0"/>
		</taxon>
		<taxon id="KJ189324|DENV1|Mexico|2007">
			<date value="2007.0" direction="forwards" units="years" uncertainty="1.0"/>
		</taxon>
		<taxon id="KJ189322|DENV1|Mexico|2007">
			<date value="2007.0" direction="forwards" units="years" uncertainty="1.0"/>
		</taxon>
		<taxon id="KJ189321|DENV1|Mexico|2007">
			<date value="2007.0" direction="forwards" units="years" uncertainty="1.0"/>
		</taxon>
		<taxon id="KJ189320|DENV1|Mexico|2007">
			<date value="2007.0" direction="forwards" units="years" uncertainty="1.0"/>
		</taxon>
		<taxon id="KJ189319|DENV1|Mexico|2007">
			<date value="2007.0" direction="forwards" units="years" uncertainty="1.0"/>
		</taxon>
		<taxon id="KJ189318|DENV1|Mexico|2007">
			<date value="2007.0" direction="forwards" units="years" uncertainty="1.0"/>
		</taxon>
		<taxon id="KJ189316|DENV1|Mexico|2009">
			<date value="2009.0" direction="forwards" units="years" uncertainty="1.0"/>
		</taxon>
		<taxon id="KJ189315|DENV1|Mexico|2008">
			<date value="2008.0" direction="forwards" units="years" uncertainty="1.0"/>
		</taxon>
		<taxon id="KJ189313|DENV1|Mexico|2008">
			<date value="2008.0" direction="forwards" units="years" uncertainty="1.0"/>
		</taxon>
		<taxon id="KJ189312|DENV1|Mexico|2008">
			<date value="2008.0" direction="forwards" units="years" uncertainty="1.0"/>
		</taxon>
		<taxon id="KJ189307|DENV1|Mexico|2011">
			<date value="2011.0" direction="forwards" units="years" uncertainty="1.0"/>
		</taxon>
		<taxon id="KJ189306|DENV1|Mexico|2011">
			<date value="2011.0" direction="forwards" units="years" uncertainty="1.0"/>
		</taxon>
		<taxon id="KJ189304|DENV1|Colombia|2005">
			<date value="2005.0" direction="forwards" units="years" uncertainty="1.0"/>
		</taxon>
		<taxon id="KJ189303|DENV1|Colombia|1998">
			<date value="1998.0" direction="forwards" units="years" uncertainty="1.0"/>
		</taxon>
		<taxon id="KJ189302|DENV1|Colombia|1998">
			<date value="1998.0" direction="forwards" units="years" uncertainty="1.0"/>
		</taxon>
		<taxon id="KF955443|DENV1|Mexico|2007">
			<date value="2007.0" direction="forwards" units="years" uncertainty="1.0"/>
		</taxon>
		<taxon id="KF955442|DENV1|Mexico|2007">
			<date value="2007.0" direction="forwards" units="years" uncertainty="1.0"/>
		</taxon>
		<taxon id="KF955441|DENV1|Venezuela|2007">
			<date value="2007.0" direction="forwards" units="years" uncertainty="1.0"/>
		</taxon>
		<taxon id="KF955439|DENV1|Puerto_Rico|1995">
			<date value="1995.0" direction="forwards" units="years" uncertainty="1.0"/>
		</taxon>
		<taxon id="KF955438|DENV1|Puerto_Rico|1998">
			<date value="1998.0" direction="forwards" units="years" uncertainty="1.0"/>
		</taxon>
		<taxon id="KF955433|DENV1|Mexico|2008">
			<date value="2008.0" direction="forwards" units="years" uncertainty="1.0"/>
		</taxon>
		<taxon id="KF955428|DENV1|Mexico|2007">
			<date value="2007.0" direction="forwards" units="years" uncertainty="1.0"/>
		</taxon>
		<taxon id="KF955427|DENV1|Mexico|2007">
			<date value="2007.0" direction="forwards" units="years" uncertainty="1.0"/>
		</taxon>
		<taxon id="KF955425|DENV1|Mexico|2007">
			<date value="2007.0" direction="forwards" units="years" uncertainty="1.0"/>
		</taxon>
		<taxon id="KF955424|DENV1|Mexico|2007">
			<date value="2007.0" direction="forwards" units="years" uncertainty="1.0"/>
		</taxon>
		<taxon id="KF955422|DENV1|Mexico|2007">
			<date value="2007.0" direction="forwards" units="years" uncertainty="1.0"/>
		</taxon>
		<taxon id="KF955421|DENV1|Mexico|2007">
			<date value="2007.0" direction="forwards" units="years" uncertainty="1.0"/>
		</taxon>
		<taxon id="KF955420|DENV1|Mexico|2007">
			<date value="2007.0" direction="forwards" units="years" uncertainty="1.0"/>
		</taxon>
		<taxon id="KF955419|DENV1|Mexico|2007">
			<date value="2007.0" direction="forwards" units="years" uncertainty="1.0"/>
		</taxon>
		<taxon id="KF955417|DENV1|Mexico|2006">
			<date value="2006.0" direction="forwards" units="years" uncertainty="1.0"/>
		</taxon>
		<taxon id="KF955416|DENV1|Mexico|2006">
			<date value="2006.0" direction="forwards" units="years" uncertainty="1.0"/>
		</taxon>
		<taxon id="KF955415|DENV1|Mexico|2006">
			<date value="2006.0" direction="forwards" units="years" uncertainty="1.0"/>
		</taxon>
		<taxon id="KF955413|DENV1|Venezuela|2006">
			<date value="2006.0" direction="forwards" units="years" uncertainty="1.0"/>
		</taxon>
		<taxon id="KF955411|DENV1|Venezuela|2000">
			<date value="2000.0" direction="forwards" units="years" uncertainty="1.0"/>
		</taxon>
		<taxon id="KF955408|DENV1|Venezuela|2007">
			<date value="2007.0" direction="forwards" units="years" uncertainty="1.0"/>
		</taxon>
		<taxon id="KF955407|DENV1|Venezuela|2005">
			<date value="2005.0" direction="forwards" units="years" uncertainty="1.0"/>
		</taxon>
		<taxon id="KF921911|DENV1|Puerto_Rico|1996">
			<date value="1996.0" direction="forwards" units="years" uncertainty="1.0"/>
		</taxon>
		<taxon id="JN903578|DENV1|India|2007-07-26">
			<date value="2007.5643835616438" direction="forwards" units="years"/>
		</taxon>
		<taxon id="JN819425|DENV1|Venezuela|2004">
			<date value="2004.0" direction="forwards" units="years" uncertainty="1.0"/>
		</taxon>
		<taxon id="JN819417|DENV1|El_Salvador|1993">
			<date value="1993.0" direction="forwards" units="years" uncertainty="1.0"/>
		</taxon>
		<taxon id="JN819414|DENV1|Venezuela|2007">
			<date value="2007.0" direction="forwards" units="years" uncertainty="1.0"/>
		</taxon>
		<taxon id="JN819413|DENV1|Venezuela|2006">
			<date value="2006.0" direction="forwards" units="years" uncertainty="1.0"/>
		</taxon>
		<taxon id="JN819412|DENV1|Venezuela|2005">
			<date value="2005.0" direction="forwards" units="years" uncertainty="1.0"/>
		</taxon>
		<taxon id="JN819411|DENV1|Venezuela|2005">
			<date value="2005.0" direction="forwards" units="years" uncertainty="1.0"/>
		</taxon>
		<taxon id="JN819410|DENV1|Venezuela|2005">
			<date value="2005.0" direction="forwards" units="years" uncertainty="1.0"/>
		</taxon>
		<taxon id="JN819405|DENV1|Venezuela|2006">
			<date value="2006.0" direction="forwards" units="years" uncertainty="1.0"/>
		</taxon>
		<taxon id="JN819403|DENV1|Nicaragua|2006">
			<date value="2006.0" direction="forwards" units="years" uncertainty="1.0"/>
		</taxon>
		<taxon id="JN819402|DENV1|Nicaragua|2005">
			<date value="2005.0" direction="forwards" units="years" uncertainty="1.0"/>
		</taxon>
		<taxon id="JF937644|DENV1|Nicaragua|2009">
			<date value="2009.0" direction="forwards" units="years" uncertainty="1.0"/>
		</taxon>
		<taxon id="JF937645|DENV1|Nicaragua|2009">
			<date value="2009.0" direction="forwards" units="years" uncertainty="1.0"/>
		</taxon>
		<taxon id="JF937635|DENV1|Nicaragua|2009">
			<date value="2009.0" direction="forwards" units="years" uncertainty="1.0"/>
		</taxon>
		<taxon id="HQ166037|DENV1|Mexico|2008">
			<date value="2008.0" direction="forwards" units="years" uncertainty="1.0"/>
		</taxon>
		<taxon id="HQ166036|DENV1|Mexico|2007">
			<date value="2007.0" direction="forwards" units="years" uncertainty="1.0"/>
		</taxon>
		<taxon id="HQ166035|DENV1|Mexico|2007">
			<date value="2007.0" direction="forwards" units="years" uncertainty="1.0"/>
		</taxon>
		<taxon id="HM631855|DENV1|Mexico|2007">
			<date value="2007.0" direction="forwards" units="years" uncertainty="1.0"/>
		</taxon>
		<taxon id="GU131984|DENV1|Mexico|2008">
			<date value="2008.0" direction="forwards" units="years" uncertainty="1.0"/>
		</taxon>
		<taxon id="GU131983|DENV1|Mexico|2008">
			<date value="2008.0" direction="forwards" units="years" uncertainty="1.0"/>
		</taxon>
		<taxon id="GU131982|DENV1|Mexico|2008">
			<date value="2008.0" direction="forwards" units="years" uncertainty="1.0"/>
		</taxon>
		<taxon id="GU131981|DENV1|Mexico|2007">
			<date value="2007.0" direction="forwards" units="years" uncertainty="1.0"/>
		</taxon>
		<taxon id="GU131980|DENV1|Mexico|2007">
			<date value="2007.0" direction="forwards" units="years" uncertainty="1.0"/>
		</taxon>
		<taxon id="GU131979|DENV1|Mexico|2007">
			<date value="2007.0" direction="forwards" units="years" uncertainty="1.0"/>
		</taxon>
		<taxon id="GU131978|DENV1|Mexico|2007">
			<date value="2007.0" direction="forwards" units="years" uncertainty="1.0"/>
		</taxon>
		<taxon id="GU131977|DENV1|Mexico|2007">
			<date value="2007.0" direction="forwards" units="years" uncertainty="1.0"/>
		</taxon>
		<taxon id="GU131976|DENV1|Mexico|2007">
			<date value="2007.0" direction="forwards" units="years" uncertainty="1.0"/>
		</taxon>
		<taxon id="GU131973|DENV1|Mexico|2007">
			<date value="2007.0" direction="forwards" units="years" uncertainty="1.0"/>
		</taxon>
		<taxon id="GU131972|DENV1|Mexico|2007">
			<date value="2007.0" direction="forwards" units="years" uncertainty="1.0"/>
		</taxon>
		<taxon id="GU131971|DENV1|Mexico|2007">
			<date value="2007.0" direction="forwards" units="years" uncertainty="1.0"/>
		</taxon>
		<taxon id="GU131970|DENV1|Mexico|2007">
			<date value="2007.0" direction="forwards" units="years" uncertainty="1.0"/>
		</taxon>
		<taxon id="GU131969|DENV1|Mexico|2007">
			<date value="2007.0" direction="forwards" units="years" uncertainty="1.0"/>
		</taxon>
		<taxon id="GU131968|DENV1|Mexico|2007">
			<date value="2007.0" direction="forwards" units="years" uncertainty="1.0"/>
		</taxon>
		<taxon id="GU131967|DENV1|Mexico|2007">
			<date value="2007.0" direction="forwards" units="years" uncertainty="1.0"/>
		</taxon>
		<taxon id="GU131966|DENV1|Mexico|2007">
			<date value="2007.0" direction="forwards" units="years" uncertainty="1.0"/>
		</taxon>
		<taxon id="GU131965|DENV1|Mexico|2007">
			<date value="2007.0" direction="forwards" units="years" uncertainty="1.0"/>
		</taxon>
		<taxon id="GU131964|DENV1|Mexico|2007">
			<date value="2007.0" direction="forwards" units="years" uncertainty="1.0"/>
		</taxon>
		<taxon id="GU131963|DENV1|Mexico|2007">
			<date value="2007.0" direction="forwards" units="years" uncertainty="1.0"/>
		</taxon>
		<taxon id="GU131962|DENV1|Mexico|2007">
			<date value="2007.0" direction="forwards" units="years" uncertainty="1.0"/>
		</taxon>
		<taxon id="GU131961|DENV1|Mexico|2007">
			<date value="2007.0" direction="forwards" units="years" uncertainty="1.0"/>
		</taxon>
		<taxon id="GU131960|DENV1|Mexico|2007">
			<date value="2007.0" direction="forwards" units="years" uncertainty="1.0"/>
		</taxon>
		<taxon id="GU131958|DENV1|Mexico|2006">
			<date value="2006.0" direction="forwards" units="years" uncertainty="1.0"/>
		</taxon>
		<taxon id="GU131957|DENV1|Mexico|2006">
			<date value="2006.0" direction="forwards" units="years" uncertainty="1.0"/>
		</taxon>
		<taxon id="GU131956|DENV1|Mexico|2006">
			<date value="2006.0" direction="forwards" units="years" uncertainty="1.0"/>
		</taxon>
		<taxon id="GU131949|DENV1|Colombia|2006">
			<date value="2006.0" direction="forwards" units="years" uncertainty="1.0"/>
		</taxon>
		<taxon id="GU131948|DENV1|Colombia|2001">
			<date value="2001.0" direction="forwards" units="years" uncertainty="1.0"/>
		</taxon>
		<taxon id="GU131841|DENV1|Venezuela|2007">
			<date value="2007.0" direction="forwards" units="years" uncertainty="1.0"/>
		</taxon>
		<taxon id="GU131840|DENV1|Venezuela|2007">
			<date value="2007.0" direction="forwards" units="years" uncertainty="1.0"/>
		</taxon>
		<taxon id="GU131839|DENV1|Venezuela|2006">
			<date value="2006.0" direction="forwards" units="years" uncertainty="1.0"/>
		</taxon>
		<taxon id="GU131838|DENV1|Venezuela|2006">
			<date value="2006.0" direction="forwards" units="years" uncertainty="1.0"/>
		</taxon>
		<taxon id="GU131837|DENV1|Venezuela|2005">
			<date value="2005.0" direction="forwards" units="years" uncertainty="1.0"/>
		</taxon>
		<taxon id="GU131836|DENV1|Venezuela|2004">
			<date value="2004.0" direction="forwards" units="years" uncertainty="1.0"/>
		</taxon>
		<taxon id="GU131835|DENV1|Venezuela|2004">
			<date value="2004.0" direction="forwards" units="years" uncertainty="1.0"/>
		</taxon>
		<taxon id="GU131834|DENV1|Venezuela|2001">
			<date value="2001.0" direction="forwards" units="years" uncertainty="1.0"/>
		</taxon>
		<taxon id="GU131833|DENV1|Venezuela|2000">
			<date value="2000.0" direction="forwards" units="years" uncertainty="1.0"/>
		</taxon>
		<taxon id="GU131832|DENV1|Venezuela|2000">
			<date value="2000.0" direction="forwards" units="years" uncertainty="1.0"/>
		</taxon>
		<taxon id="GU056033|DENV1|Venezuela|1998">
			<date value="1998.0" direction="forwards" units="years" uncertainty="1.0"/>
		</taxon>
		<taxon id="GU056032|DENV1|Venezuela|1998">
			<date value="1998.0" direction="forwards" units="years" uncertainty="1.0"/>
		</taxon>
		<taxon id="GU056031|DENV1|Venezuela|1998">
			<date value="1998.0" direction="forwards" units="years" uncertainty="1.0"/>
		</taxon>
		<taxon id="GU056030|DENV1|Venezuela|1997">
			<date value="1997.0" direction="forwards" units="years" uncertainty="1.0"/>
		</taxon>
		<taxon id="GQ868539|DENV1|Mexico|2008">
			<date value="2008.0" direction="forwards" units="years" uncertainty="1.0"/>
		</taxon>
		<taxon id="GQ868570|DENV1|Colombia|2008">
			<date value="2008.0" direction="forwards" units="years" uncertainty="1.0"/>
		</taxon>
		<taxon id="GQ868569|DENV1|Colombia|2007">
			<date value="2007.0" direction="forwards" units="years" uncertainty="1.0"/>
		</taxon>
		<taxon id="GQ868568|DENV1|Colombia|2007">
			<date value="2007.0" direction="forwards" units="years" uncertainty="1.0"/>
		</taxon>
		<taxon id="GQ868567|DENV1|Colombia|2007">
			<date value="2007.0" direction="forwards" units="years" uncertainty="1.0"/>
		</taxon>
		<taxon id="GQ868566|DENV1|Colombia|2007">
			<date value="2007.0" direction="forwards" units="years" uncertainty="1.0"/>
		</taxon>
		<taxon id="GQ868565|DENV1|Colombia|2006">
			<date value="2006.0" direction="forwards" units="years" uncertainty="1.0"/>
		</taxon>
		<taxon id="GQ868564|DENV1|Colombia|2006">
			<date value="2006.0" direction="forwards" units="years" uncertainty="1.0"/>
		</taxon>
		<taxon id="GQ868563|DENV1|Colombia|2006">
			<date value="2006.0" direction="forwards" units="years" uncertainty="1.0"/>
		</taxon>
		<taxon id="GQ868562|DENV1|Colombia|2005">
			<date value="2005.0" direction="forwards" units="years" uncertainty="1.0"/>
		</taxon>
		<taxon id="GQ868561|DENV1|Colombia|1999">
			<date value="1999.0" direction="forwards" units="years" uncertainty="1.0"/>
		</taxon>
		<taxon id="GQ868560|DENV1|Colombia|1998">
			<date value="1998.0" direction="forwards" units="years" uncertainty="1.0"/>
		</taxon>
		<taxon id="GQ868559|DENV1|Colombia|1998">
			<date value="1998.0" direction="forwards" units="years" uncertainty="1.0"/>
		</taxon>
		<taxon id="GQ868538|DENV1|Mexico|2008">
			<date value="2008.0" direction="forwards" units="years" uncertainty="1.0"/>
		</taxon>
		<taxon id="GQ868537|DENV1|Mexico|2008">
			<date value="2008.0" direction="forwards" units="years" uncertainty="1.0"/>
		</taxon>
		<taxon id="GQ868536|DENV1|Mexico|2008">
			<date value="2008.0" direction="forwards" units="years" uncertainty="1.0"/>
		</taxon>
		<taxon id="GQ868535|DENV1|Mexico|2008">
			<date value="2008.0" direction="forwards" units="years" uncertainty="1.0"/>
		</taxon>
		<taxon id="GQ868534|DENV1|Mexico|2008">
			<date value="2008.0" direction="forwards" units="years" uncertainty="1.0"/>
		</taxon>
		<taxon id="GQ868533|DENV1|Mexico|2008">
			<date value="2008.0" direction="forwards" units="years" uncertainty="1.0"/>
		</taxon>
		<taxon id="GQ868532|DENV1|Mexico|2008">
			<date value="2008.0" direction="forwards" units="years" uncertainty="1.0"/>
		</taxon>
		<taxon id="GQ868531|DENV1|Mexico|2008">
			<date value="2008.0" direction="forwards" units="years" uncertainty="1.0"/>
		</taxon>
		<taxon id="GQ868530|DENV1|Mexico|2008">
			<date value="2008.0" direction="forwards" units="years" uncertainty="1.0"/>
		</taxon>
		<taxon id="GQ868529|DENV1|Mexico|2008">
			<date value="2008.0" direction="forwards" units="years" uncertainty="1.0"/>
		</taxon>
		<taxon id="GQ868528|DENV1|Mexico|2007">
			<date value="2007.0" direction="forwards" units="years" uncertainty="1.0"/>
		</taxon>
		<taxon id="GQ868527|DENV1|Mexico|2007">
			<date value="2007.0" direction="forwards" units="years" uncertainty="1.0"/>
		</taxon>
		<taxon id="GQ868526|DENV1|Mexico|2007">
			<date value="2007.0" direction="forwards" units="years" uncertainty="1.0"/>
		</taxon>
		<taxon id="GQ868525|DENV1|Mexico|2007">
			<date value="2007.0" direction="forwards" units="years" uncertainty="1.0"/>
		</taxon>
		<taxon id="GQ868524|DENV1|Mexico|2007">
			<date value="2007.0" direction="forwards" units="years" uncertainty="1.0"/>
		</taxon>
		<taxon id="GQ868523|DENV1|Mexico|2007">
			<date value="2007.0" direction="forwards" units="years" uncertainty="1.0"/>
		</taxon>
		<taxon id="GQ868522|DENV1|Mexico|2007">
			<date value="2007.0" direction="forwards" units="years" uncertainty="1.0"/>
		</taxon>
		<taxon id="GQ868521|DENV1|Mexico|2007">
			<date value="2007.0" direction="forwards" units="years" uncertainty="1.0"/>
		</taxon>
		<taxon id="GQ868520|DENV1|Mexico|2007">
			<date value="2007.0" direction="forwards" units="years" uncertainty="1.0"/>
		</taxon>
		<taxon id="GQ868519|DENV1|Mexico|2007">
			<date value="2007.0" direction="forwards" units="years" uncertainty="1.0"/>
		</taxon>
		<taxon id="GQ868518|DENV1|Mexico|2007">
			<date value="2007.0" direction="forwards" units="years" uncertainty="1.0"/>
		</taxon>
		<taxon id="GQ868517|DENV1|Mexico|2007">
			<date value="2007.0" direction="forwards" units="years" uncertainty="1.0"/>
		</taxon>
		<taxon id="GQ868514|DENV1|Mexico|2007">
			<date value="2007.0" direction="forwards" units="years" uncertainty="1.0"/>
		</taxon>
		<taxon id="GQ868513|DENV1|Mexico|2007">
			<date value="2007.0" direction="forwards" units="years" uncertainty="1.0"/>
		</taxon>
		<taxon id="GQ868512|DENV1|Mexico|2007">
			<date value="2007.0" direction="forwards" units="years" uncertainty="1.0"/>
		</taxon>
		<taxon id="GQ868511|DENV1|Mexico|2007">
			<date value="2007.0" direction="forwards" units="years" uncertainty="1.0"/>
		</taxon>
		<taxon id="GQ868510|DENV1|Mexico|2007">
			<date value="2007.0" direction="forwards" units="years" uncertainty="1.0"/>
		</taxon>
		<taxon id="GQ868509|DENV1|Mexico|2007">
			<date value="2007.0" direction="forwards" units="years" uncertainty="1.0"/>
		</taxon>
		<taxon id="GQ868508|DENV1|Mexico|2007">
			<date value="2007.0" direction="forwards" units="years" uncertainty="1.0"/>
		</taxon>
		<taxon id="GQ868507|DENV1|Mexico|2007">
			<date value="2007.0" direction="forwards" units="years" uncertainty="1.0"/>
		</taxon>
		<taxon id="GQ868506|DENV1|Mexico|2007">
			<date value="2007.0" direction="forwards" units="years" uncertainty="1.0"/>
		</taxon>
		<taxon id="GQ868505|DENV1|Mexico|2007">
			<date value="2007.0" direction="forwards" units="years" uncertainty="1.0"/>
		</taxon>
		<taxon id="GQ868504|DENV1|Mexico|2007">
			<date value="2007.0" direction="forwards" units="years" uncertainty="1.0"/>
		</taxon>
		<taxon id="GQ868503|DENV1|Mexico|2007">
			<date value="2007.0" direction="forwards" units="years" uncertainty="1.0"/>
		</taxon>
		<taxon id="GQ868502|DENV1|Mexico|2007">
			<date value="2007.0" direction="forwards" units="years" uncertainty="1.0"/>
		</taxon>
		<taxon id="GQ868501|DENV1|Mexico|2007">
			<date value="2007.0" direction="forwards" units="years" uncertainty="1.0"/>
		</taxon>
		<taxon id="GQ868500|DENV1|Mexico|2007">
			<date value="2007.0" direction="forwards" units="years" uncertainty="1.0"/>
		</taxon>
		<taxon id="GQ868499|DENV1|Mexico|2006">
			<date value="2006.0" direction="forwards" units="years" uncertainty="1.0"/>
		</taxon>
		<taxon id="GQ868498|DENV1|Mexico|2006">
			<date value="2006.0" direction="forwards" units="years" uncertainty="1.0"/>
		</taxon>
		<taxon id="GQ868601|DENV1|British_Virgin_Islands_Tortola|1985">
			<date value="1985.0" direction="forwards" units="years" uncertainty="1.0"/>
		</taxon>
		<taxon id="GQ199877|DENV1|Venezuela|2007">
			<date value="2007.0" direction="forwards" units="years" uncertainty="1.0"/>
		</taxon>
		<taxon id="GQ199875|DENV1|Nicaragua|2004">
			<date value="2004.0" direction="forwards" units="years" uncertainty="1.0"/>
		</taxon>
		<taxon id="GQ199873|DENV1|Nicaragua|2004">
			<date value="2004.0" direction="forwards" units="years" uncertainty="1.0"/>
		</taxon>
		<taxon id="GQ199872|DENV1|Nicaragua|2004">
			<date value="2004.0" direction="forwards" units="years" uncertainty="1.0"/>
		</taxon>
		<taxon id="GQ199867|DENV1|Nicaragua|2004">
			<date value="2004.0" direction="forwards" units="years" uncertainty="1.0"/>
		</taxon>
		<taxon id="GQ199859|DENV1|Nicaragua|2008">
			<date value="2008.0" direction="forwards" units="years" uncertainty="1.0"/>
		</taxon>
		<taxon id="GQ199858|DENV1|Nicaragua|2008">
			<date value="2008.0" direction="forwards" units="years" uncertainty="1.0"/>
		</taxon>
		<taxon id="GQ199857|DENV1|Nicaragua|2008">
			<date value="2008.0" direction="forwards" units="years" uncertainty="1.0"/>
		</taxon>
		<taxon id="FJ898433|DENV1|Nicaragua|2007">
			<date value="2007.0" direction="forwards" units="years" uncertainty="1.0"/>
		</taxon>
		<taxon id="FJ882579|DENV1|Venezuela|2007">
			<date value="2007.0" direction="forwards" units="years" uncertainty="1.0"/>
		</taxon>
		<taxon id="FJ873814|DENV1|Nicaragua|2005">
			<date value="2005.0" direction="forwards" units="years" uncertainty="1.0"/>
		</taxon>
		<taxon id="FJ873810|DENV1|Venezuela|2007">
			<date value="2007.0" direction="forwards" units="years" uncertainty="1.0"/>
		</taxon>
		<taxon id="FJ850104|DENV1|Venezuela|2008">
			<date value="2008.0" direction="forwards" units="years" uncertainty="1.0"/>
		</taxon>
		<taxon id="FJ850103|DENV1|Venezuela|2008">
			<date value="2008.0" direction="forwards" units="years" uncertainty="1.0"/>
		</taxon>
		<taxon id="FJ850101|DENV1|Venezuela|2007">
			<date value="2007.0" direction="forwards" units="years" uncertainty="1.0"/>
		</taxon>
		<taxon id="FJ850100|DENV1|Venezuela|2007">
			<date value="2007.0" direction="forwards" units="years" uncertainty="1.0"/>
		</taxon>
		<taxon id="FJ850099|DENV1|Venezuela|2007">
			<date value="2007.0" direction="forwards" units="years" uncertainty="1.0"/>
		</taxon>
		<taxon id="FJ850114|DENV1|Nicaragua|2005">
			<date value="2005.0" direction="forwards" units="years" uncertainty="1.0"/>
		</taxon>
		<taxon id="FJ850113|DENV1|Nicaragua|2005">
			<date value="2005.0" direction="forwards" units="years" uncertainty="1.0"/>
		</taxon>
		<taxon id="FJ810419|DENV1|Nicaragua|2006">
			<date value="2006.0" direction="forwards" units="years" uncertainty="1.0"/>
		</taxon>
		<taxon id="FJ810415|DENV1|Venezuela|2005">
			<date value="2005.0" direction="forwards" units="years" uncertainty="1.0"/>
		</taxon>
		<taxon id="FJ744701|DENV1|Venezuela|2004">
			<date value="2004.0" direction="forwards" units="years" uncertainty="1.0"/>
		</taxon>
		<taxon id="FJ639824|DENV1|Venezuela|2006">
			<date value="2006.0" direction="forwards" units="years" uncertainty="1.0"/>
		</taxon>
		<taxon id="FJ639823|DENV1|Venezuela|2006">
			<date value="2006.0" direction="forwards" units="years" uncertainty="1.0"/>
		</taxon>
		<taxon id="FJ639821|DENV1|Venezuela|2006">
			<date value="2006.0" direction="forwards" units="years" uncertainty="1.0"/>
		</taxon>
		<taxon id="FJ639820|DENV1|Venezuela|2006">
			<date value="2006.0" direction="forwards" units="years" uncertainty="1.0"/>
		</taxon>
		<taxon id="FJ639819|DENV1|Venezuela|2006">
			<date value="2006.0" direction="forwards" units="years" uncertainty="1.0"/>
		</taxon>
		<taxon id="FJ639818|DENV1|Venezuela|2006">
			<date value="2006.0" direction="forwards" units="years" uncertainty="1.0"/>
		</taxon>
		<taxon id="FJ639815|DENV1|Venezuela|2006">
			<date value="2006.0" direction="forwards" units="years" uncertainty="1.0"/>
		</taxon>
		<taxon id="FJ639814|DENV1|Venezuela|2005">
			<date value="2005.0" direction="forwards" units="years" uncertainty="1.0"/>
		</taxon>
		<taxon id="FJ639813|DENV1|Venezuela|2005">
			<date value="2005.0" direction="forwards" units="years" uncertainty="1.0"/>
		</taxon>
		<taxon id="FJ639812|DENV1|Venezuela|2005">
			<date value="2005.0" direction="forwards" units="years" uncertainty="1.0"/>
		</taxon>
		<taxon id="FJ639811|DENV1|Venezuela|2005">
			<date value="2005.0" direction="forwards" units="years" uncertainty="1.0"/>
		</taxon>
		<taxon id="FJ639808|DENV1|Venezuela|2005">
			<date value="2005.0" direction="forwards" units="years" uncertainty="1.0"/>
		</taxon>
		<taxon id="FJ639806|DENV1|Venezuela|2007">
			<date value="2007.0" direction="forwards" units="years" uncertainty="1.0"/>
		</taxon>
		<taxon id="FJ639802|DENV1|Venezuela|2004">
			<date value="2004.0" direction="forwards" units="years" uncertainty="1.0"/>
		</taxon>
		<taxon id="FJ639797|DENV1|Venezuela|2004">
			<date value="2004.0" direction="forwards" units="years" uncertainty="1.0"/>
		</taxon>
		<taxon id="FJ639796|DENV1|Venezuela|2004">
			<date value="2004.0" direction="forwards" units="years" uncertainty="1.0"/>
		</taxon>
		<taxon id="FJ639794|DENV1|Venezuela|2004">
			<date value="2004.0" direction="forwards" units="years" uncertainty="1.0"/>
		</taxon>
		<taxon id="FJ639743|DENV1|Venezuela|1999">
			<date value="1999.0" direction="forwards" units="years" uncertainty="1.0"/>
		</taxon>
		<taxon id="FJ639741|DENV1|Venezuela|1998">
			<date value="1998.0" direction="forwards" units="years" uncertainty="1.0"/>
		</taxon>
		<taxon id="FJ639740|DENV1|Venezuela|1998">
			<date value="1998.0" direction="forwards" units="years" uncertainty="1.0"/>
		</taxon>
		<taxon id="FJ639735|DENV1|Venezuela|1997">
			<date value="1997.0" direction="forwards" units="years" uncertainty="1.0"/>
		</taxon>
		<taxon id="FJ547089|DENV1|Nicaragua|2005">
			<date value="2005.0" direction="forwards" units="years" uncertainty="1.0"/>
		</taxon>
		<taxon id="FJ547088|DENV1|Nicaragua|2008">
			<date value="2008.0" direction="forwards" units="years" uncertainty="1.0"/>
		</taxon>
		<taxon id="FJ547068|DENV1|Nicaragua|2006">
			<date value="2006.0" direction="forwards" units="years" uncertainty="1.0"/>
		</taxon>
		<taxon id="FJ562106|DENV1|USA|1986">
			<date value="1986.0" direction="forwards" units="years" uncertainty="1.0"/>
		</taxon>
		<taxon id="FJ562105|DENV1|USA|1993">
			<date value="1993.0" direction="forwards" units="years" uncertainty="1.0"/>
		</taxon>
		<taxon id="FJ562104|DENV1|Nicaragua|2006">
			<date value="2006.0" direction="forwards" units="years" uncertainty="1.0"/>
		</taxon>
		<taxon id="FJ547087|DENV1|USA|1992">
			<date value="1992.0" direction="forwards" units="years" uncertainty="1.0"/>
		</taxon>
		<taxon id="FJ547086|DENV1|USA|1995">
			<date value="1995.0" direction="forwards" units="years" uncertainty="1.0"/>
		</taxon>
		<taxon id="FJ478457|DENV1|USA|1996">
			<date value="1996.0" direction="forwards" units="years" uncertainty="1.0"/>
		</taxon>
		<taxon id="FJ432721|DENV1|Nicaragua|2005">
			<date value="2005.0" direction="forwards" units="years" uncertainty="1.0"/>
		</taxon>
		<taxon id="FJ410290|DENV1|Nicaragua|2005">
			<date value="2005.0" direction="forwards" units="years" uncertainty="1.0"/>
		</taxon>
		<taxon id="FJ410189|DENV1|USA|1996">
			<date value="1996.0" direction="forwards" units="years" uncertainty="1.0"/>
		</taxon>
		<taxon id="FJ410188|DENV1|USA|1996">
			<date value="1996.0" direction="forwards" units="years" uncertainty="1.0"/>
		</taxon>
		<taxon id="FJ410186|DENV1|USA|1992">
			<date value="1992.0" direction="forwards" units="years" uncertainty="1.0"/>
		</taxon>
		<taxon id="FJ410185|DENV1|USA|1993">
			<date value="1993.0" direction="forwards" units="years" uncertainty="1.0"/>
		</taxon>
		<taxon id="FJ410184|DENV1|USA|1993">
			<date value="1993.0" direction="forwards" units="years" uncertainty="1.0"/>
		</taxon>
		<taxon id="FJ410183|DENV1|USA|1993">
			<date value="1993.0" direction="forwards" units="years" uncertainty="1.0"/>
		</taxon>
		<taxon id="FJ410181|DENV1|USA|1995">
			<date value="1995.0" direction="forwards" units="years" uncertainty="1.0"/>
		</taxon>
		<taxon id="FJ410179|DENV1|USA|1994">
			<date value="1994.0" direction="forwards" units="years" uncertainty="1.0"/>
		</taxon>
		<taxon id="FJ410175|DENV1|USA|1994">
			<date value="1994.0" direction="forwards" units="years" uncertainty="1.0"/>
		</taxon>
		<taxon id="FJ410174|DENV1|USA|1995">
			<date value="1995.0" direction="forwards" units="years" uncertainty="1.0"/>
		</taxon>
		<taxon id="FJ410173|DENV1|USA|1998">
			<date value="1998.0" direction="forwards" units="years" uncertainty="1.0"/>
		</taxon>
		<taxon id="FJ390379|DENV1|USA|1998">
			<date value="1998.0" direction="forwards" units="years" uncertainty="1.0"/>
		</taxon>
		<taxon id="FJ390378|DENV1|USA|1998">
			<date value="1998.0" direction="forwards" units="years" uncertainty="1.0"/>
		</taxon>
		<taxon id="FJ390374|DENV1|USA|1995">
			<date value="1995.0" direction="forwards" units="years" uncertainty="1.0"/>
		</taxon>
		<taxon id="FJ205875|DENV1|USA|1995">
			<date value="1995.0" direction="forwards" units="years" uncertainty="1.0"/>
		</taxon>
		<taxon id="FJ205874|DENV1|USA|1995">
			<date value="1995.0" direction="forwards" units="years" uncertainty="1.0"/>
		</taxon>
		<taxon id="FJ205873|DENV1|USA|1998">
			<date value="1998.0" direction="forwards" units="years" uncertainty="1.0"/>
		</taxon>
		<taxon id="FJ182002|DENV1|Nicaragua|2005">
			<date value="2005.0" direction="forwards" units="years" uncertainty="1.0"/>
		</taxon>
		<taxon id="FJ024485|DENV1|Nicaragua|2005">
			<date value="2005.0" direction="forwards" units="years" uncertainty="1.0"/>
		</taxon>
		<taxon id="FJ024484|DENV1|Nicaragua|2005">
			<date value="2005.0" direction="forwards" units="years" uncertainty="1.0"/>
		</taxon>
		<taxon id="FJ024483|DENV1|Nicaragua|2005">
			<date value="2005.0" direction="forwards" units="years" uncertainty="1.0"/>
		</taxon>
		<taxon id="FJ024482|DENV1|Nicaragua|2005">
			<date value="2005.0" direction="forwards" units="years" uncertainty="1.0"/>
		</taxon>
		<taxon id="FJ024481|DENV1|Nicaragua|2005">
			<date value="2005.0" direction="forwards" units="years" uncertainty="1.0"/>
		</taxon>
		<taxon id="FJ024480|DENV1|Nicaragua|2005">
			<date value="2005.0" direction="forwards" units="years" uncertainty="1.0"/>
		</taxon>
		<taxon id="FJ024479|DENV1|Nicaragua|2006">
			<date value="2006.0" direction="forwards" units="years" uncertainty="1.0"/>
		</taxon>
		<taxon id="FJ024423|DENV1|Nicaragua|2005">
			<date value="2005.0" direction="forwards" units="years" uncertainty="1.0"/>
		</taxon>
		<taxon id="EU596504|DENV1|Nicaragua|2005">
			<date value="2005.0" direction="forwards" units="years" uncertainty="1.0"/>
		</taxon>
		<taxon id="EU596503|DENV1|Nicaragua|2005">
			<date value="2005.0" direction="forwards" units="years" uncertainty="1.0"/>
		</taxon>
		<taxon id="EU596501|DENV1|Nicaragua|2004">
			<date value="2004.0" direction="forwards" units="years" uncertainty="1.0"/>
		</taxon>
		<taxon id="EU482619|DENV1|Nicaragua|2005">
			<date value="2005.0" direction="forwards" units="years" uncertainty="1.0"/>
		</taxon>
		<taxon id="EU482618|DENV1|Nicaragua|2005">
			<date value="2005.0" direction="forwards" units="years" uncertainty="1.0"/>
		</taxon>
		<taxon id="EU482616|DENV1|Nicaragua|2005">
			<date value="2005.0" direction="forwards" units="years" uncertainty="1.0"/>
		</taxon>
		<taxon id="EU482615|DENV1|Nicaragua|2005">
			<date value="2005.0" direction="forwards" units="years" uncertainty="1.0"/>
		</taxon>
		<taxon id="EU482611|DENV1|Venezuela|2007">
			<date value="2007.0" direction="forwards" units="years" uncertainty="1.0"/>
		</taxon>
		<taxon id="EU482610|DENV1|Venezuela|2007">
			<date value="2007.0" direction="forwards" units="years" uncertainty="1.0"/>
		</taxon>
		<taxon id="EU482592|DENV1|USA|1998">
			<date value="1998.0" direction="forwards" units="years" uncertainty="1.0"/>
		</taxon>
		<taxon id="EU482591|DENV1|USA|2006">
			<date value="2006.0" direction="forwards" units="years" uncertainty="1.0"/>
		</taxon>
		<taxon id="EU482567|DENV1|USA|1998">
			<date value="1998.0" direction="forwards" units="years" uncertainty="1.0"/>
		</taxon>
		<taxon id="HQ332183|DENV1|Venezuela|2007">
			<date value="2007.0" direction="forwards" units="years" uncertainty="1.0"/>
		</taxon>
		<taxon id="HQ332182|DENV1|Venezuela|2006">
			<date value="2006.0" direction="forwards" units="years" uncertainty="1.0"/>
		</taxon>
		<taxon id="HQ332181|DENV1|Venezuela|2006">
			<date value="2006.0" direction="forwards" units="years" uncertainty="1.0"/>
		</taxon>
		<taxon id="HQ332180|DENV1|Venezuela|2006">
			<date value="2006.0" direction="forwards" units="years" uncertainty="1.0"/>
		</taxon>
		<taxon id="HQ332179|DENV1|Venezuela|2007">
			<date value="2007.0" direction="forwards" units="years" uncertainty="1.0"/>
		</taxon>
		<taxon id="HQ332177|DENV1|Venezuela|2006">
			<date value="2006.0" direction="forwards" units="years" uncertainty="1.0"/>
		</taxon>
		<taxon id="JQ287666|DENV1|Nicaragua|2009">
			<date value="2009.0" direction="forwards" units="years" uncertainty="1.0"/>
		</taxon>
		<taxon id="EU081258|DENV1|Singapore|2005">
			<date value="2005.0" direction="forwards" units="years" uncertainty="1.0"/>
		</taxon>
		<taxon id="MH450306|DENV1|Venezuela|2010-09-07">
			<date value="2010.682191780822" direction="forwards" units="years"/>
		</taxon>
		<taxon id="MH450304|DENV1|Venezuela|2010-08-30">
			<date value="2010.6602739726027" direction="forwards" units="years"/>
		</taxon>
		<taxon id="MH450303|DENV1|Venezuela|2015-10-02">
			<date value="2015.7506849315068" direction="forwards" units="years"/>
		</taxon>
		<taxon id="MH450297|DENV1|Venezuela|2015-09-25">
			<date value="2015.731506849315" direction="forwards" units="years"/>
		</taxon>
		<taxon id="HM043709|DENV1|Brazil|Southeast|ES||2009">
			<date value="2009.0" direction="forwards" units="years" uncertainty="1.0"/>
		</taxon>
		<taxon id="HM043710|DENV1|Brazil|Southeast|RJ||2009">
			<date value="2009.0" direction="forwards" units="years" uncertainty="1.0"/>
		</taxon>
		<taxon id="HQ026760|DENV1|Brazil|Southeast|RJ||1986">
			<date value="1986.0" direction="forwards" units="years" uncertainty="1.0"/>
		</taxon>
		<taxon id="HQ026761|DENV1|Brazil|Southeast|RJ||2009">
			<date value="2009.0" direction="forwards" units="years" uncertainty="1.0"/>
		</taxon>
		<taxon id="HM450078|DENV1|Brazil|North|PA||2007">
			<date value="2007.0" direction="forwards" units="years" uncertainty="1.0"/>
		</taxon>
		<taxon id="HM450079|DENV1|Brazil|Northeast|CE||1994">
			<date value="1994.0" direction="forwards" units="years" uncertainty="1.0"/>
		</taxon>
		<taxon id="HM450080|DENV1|Brazil|North|PA||1996">
			<date value="1996.0" direction="forwards" units="years" uncertainty="1.0"/>
		</taxon>
		<taxon id="HM450081|DENV1|Brazil|Southeast|MG||1997">
			<date value="1997.0" direction="forwards" units="years" uncertainty="1.0"/>
		</taxon>
		<taxon id="HM450082|DENV1|Brazil|North|PA||1997">
			<date value="1997.0" direction="forwards" units="years" uncertainty="1.0"/>
		</taxon>
		<taxon id="HM450083|DENV1|Brazil|Northeast|MA||1999">
			<date value="1999.0" direction="forwards" units="years" uncertainty="1.0"/>
		</taxon>
		<taxon id="HM450084|DENV1|Brazil|Centre_West|MT||2000">
			<date value="2000.0" direction="forwards" units="years" uncertainty="1.0"/>
		</taxon>
		<taxon id="HM450085|DENV1|Brazil|North|AC||2000">
			<date value="2000.0" direction="forwards" units="years" uncertainty="1.0"/>
		</taxon>
		<taxon id="HM450086|DENV1|Brazil|Northeast|CE||2000">
			<date value="2000.0" direction="forwards" units="years" uncertainty="1.0"/>
		</taxon>
		<taxon id="HM450087|DENV1|Brazil|Northeast|CE||2000">
			<date value="2000.0" direction="forwards" units="years" uncertainty="1.0"/>
		</taxon>
		<taxon id="HM450088|DENV1|Brazil|North|AP||2001">
			<date value="2001.0" direction="forwards" units="years" uncertainty="1.0"/>
		</taxon>
		<taxon id="HM450089|DENV1|Brazil|North|RR||2001">
			<date value="2001.0" direction="forwards" units="years" uncertainty="1.0"/>
		</taxon>
		<taxon id="HM450090|DENV1|Brazil|Centre_West|MT||2002">
			<date value="2002.0" direction="forwards" units="years" uncertainty="1.0"/>
		</taxon>
		<taxon id="HM450091|DENV1|Brazil|Centre_West|MT||2002">
			<date value="2002.0" direction="forwards" units="years" uncertainty="1.0"/>
		</taxon>
		<taxon id="HM450092|DENV1|Brazil|Northeast|PI||2002">
			<date value="2002.0" direction="forwards" units="years" uncertainty="1.0"/>
		</taxon>
		<taxon id="HM450093|DENV1|Brazil|Northeast|PI||2002">
			<date value="2002.0" direction="forwards" units="years" uncertainty="1.0"/>
		</taxon>
		<taxon id="HM450095|DENV1|Brazil|North|AM||2002">
			<date value="2002.0" direction="forwards" units="years" uncertainty="1.0"/>
		</taxon>
		<taxon id="HM450096|DENV1|Brazil|Northeast|MA||2003">
			<date value="2003.0" direction="forwards" units="years" uncertainty="1.0"/>
		</taxon>
		<taxon id="HM450097|DENV1|Brazil|North|PA||2004">
			<date value="2004.0" direction="forwards" units="years" uncertainty="1.0"/>
		</taxon>
		<taxon id="HM450098|DENV1|Brazil|Northeast|RN||2001">
			<date value="2001.0" direction="forwards" units="years" uncertainty="1.0"/>
		</taxon>
		<taxon id="HM450099|DENV1|Brazil|North|AP||2005">
			<date value="2005.0" direction="forwards" units="years" uncertainty="1.0"/>
		</taxon>
		<taxon id="HM450100|DENV1|Brazil|North|PA||2006">
			<date value="2006.0" direction="forwards" units="years" uncertainty="1.0"/>
		</taxon>
		<taxon id="HM450101|DENV1|Brazil|North|PA||2007">
			<date value="2007.0" direction="forwards" units="years" uncertainty="1.0"/>
		</taxon>
		<taxon id="HM450102|DENV1|Brazil|North|RR||2007">
			<date value="2007.0" direction="forwards" units="years" uncertainty="1.0"/>
		</taxon>
		<taxon id="HM450103|DENV1|Brazil|North|AM||2007">
			<date value="2007.0" direction="forwards" units="years" uncertainty="1.0"/>
		</taxon>
		<taxon id="HM450104|DENV1|Brazil|North|RR||2008">
			<date value="2008.0" direction="forwards" units="years" uncertainty="1.0"/>
		</taxon>
		<taxon id="HM450105|DENV1|Brazil|North|AM||2002">
			<date value="2002.0" direction="forwards" units="years" uncertainty="1.0"/>
		</taxon>
		<taxon id="HQ696612|DENV1|Brazil|Southeast|RJ||2010">
			<date value="2010.0" direction="forwards" units="years" uncertainty="1.0"/>
		</taxon>
		<taxon id="HQ696613|DENV1|Brazil|Southeast|RJ||2010">
			<date value="2010.0" direction="forwards" units="years" uncertainty="1.0"/>
		</taxon>
		<taxon id="HQ696614|DENV1|Brazil|Southeast|RJ||2010">
			<date value="2010.0" direction="forwards" units="years" uncertainty="1.0"/>
		</taxon>
		<taxon id="JN122280|DENV1|Brazil|Southeast|RJ||1986">
			<date value="1986.0" direction="forwards" units="years" uncertainty="1.0"/>
		</taxon>
		<taxon id="JN122281|DENV1|Brazil|Southeast|RJ||2011">
			<date value="2011.0" direction="forwards" units="years" uncertainty="1.0"/>
		</taxon>
		<taxon id="JN713897|DENV1|Brazil|North|RR||2010">
			<date value="2010.0" direction="forwards" units="years" uncertainty="1.0"/>
		</taxon>
		<taxon id="JN982362|DENV1|Brazil|Northeast|CE||2010">
			<date value="2010.0" direction="forwards" units="years" uncertainty="1.0"/>
		</taxon>
		<taxon id="JQ015184|DENV1|Brazil|Northeast|AL||2010">
			<date value="2010.0" direction="forwards" units="years" uncertainty="1.0"/>
		</taxon>
		<taxon id="JQ015185|DENV1|Brazil|Northeast|AL||2010">
			<date value="2010.0" direction="forwards" units="years" uncertainty="1.0"/>
		</taxon>
		<taxon id="KF444780|DENV1|Brazil|North|RR||2009">
			<date value="2009.0" direction="forwards" units="years" uncertainty="1.0"/>
		</taxon>
		<taxon id="KF444782|DENV1|Brazil|North|RR||2009">
			<date value="2009.0" direction="forwards" units="years" uncertainty="1.0"/>
		</taxon>
		<taxon id="KF444783|DENV1|Brazil|North|RR||2009">
			<date value="2009.0" direction="forwards" units="years" uncertainty="1.0"/>
		</taxon>
		<taxon id="KF444784|DENV1|Brazil|North|RR||2009">
			<date value="2009.0" direction="forwards" units="years" uncertainty="1.0"/>
		</taxon>
		<taxon id="KF444785|DENV1|Brazil|North|RR||2009">
			<date value="2009.0" direction="forwards" units="years" uncertainty="1.0"/>
		</taxon>
		<taxon id="KF444786|DENV1|Brazil|North|RR||2010">
			<date value="2010.0" direction="forwards" units="years" uncertainty="1.0"/>
		</taxon>
		<taxon id="KF444787|DENV1|Brazil|North|RR||2010">
			<date value="2010.0" direction="forwards" units="years" uncertainty="1.0"/>
		</taxon>
		<taxon id="KF444788|DENV1|Brazil|North|RR||2010">
			<date value="2010.0" direction="forwards" units="years" uncertainty="1.0"/>
		</taxon>
		<taxon id="KF444789|DENV1|Brazil|North|RR||2008">
			<date value="2008.0" direction="forwards" units="years" uncertainty="1.0"/>
		</taxon>
		<taxon id="KF444790|DENV1|Brazil|North|RR||2009">
			<date value="2009.0" direction="forwards" units="years" uncertainty="1.0"/>
		</taxon>
		<taxon id="KF444791|DENV1|Brazil|North|RR||2009">
			<date value="2009.0" direction="forwards" units="years" uncertainty="1.0"/>
		</taxon>
		<taxon id="KF444792|DENV1|Brazil|North|RR||2010">
			<date value="2010.0" direction="forwards" units="years" uncertainty="1.0"/>
		</taxon>
		<taxon id="KF672765|DENV1|Brazil|Southeast|RJ||2011">
			<date value="2011.0" direction="forwards" units="years" uncertainty="1.0"/>
		</taxon>
		<taxon id="KF672766|DENV1|Brazil|Southeast|RJ||2011">
			<date value="2011.0" direction="forwards" units="years" uncertainty="1.0"/>
		</taxon>
		<taxon id="KF672767|DENV1|Brazil|Southeast|RJ||2011">
			<date value="2011.0" direction="forwards" units="years" uncertainty="1.0"/>
		</taxon>
		<taxon id="KF672768|DENV1|Brazil|Centre_West|MS||2010">
			<date value="2010.0" direction="forwards" units="years" uncertainty="1.0"/>
		</taxon>
		<taxon id="KF672769|DENV1|Brazil|Southeast|MG||1997">
			<date value="1997.0" direction="forwards" units="years" uncertainty="1.0"/>
		</taxon>
		<taxon id="KF672770|DENV1|Brazil|Southeast|MG||1997">
			<date value="1997.0" direction="forwards" units="years" uncertainty="1.0"/>
		</taxon>
		<taxon id="KF672771|DENV1|Brazil|Southeast|RJ||1997">
			<date value="1997.0" direction="forwards" units="years" uncertainty="1.0"/>
		</taxon>
		<taxon id="KF672772|DENV1|Brazil|Southeast|RJ||1997">
			<date value="1997.0" direction="forwards" units="years" uncertainty="1.0"/>
		</taxon>
		<taxon id="KF672773|DENV1|Brazil|Northeast|RN||1997">
			<date value="1997.0" direction="forwards" units="years" uncertainty="1.0"/>
		</taxon>
		<taxon id="KF672774|DENV1|Brazil|Southeast|RJ||1998">
			<date value="1998.0" direction="forwards" units="years" uncertainty="1.0"/>
		</taxon>
		<taxon id="KF672775|DENV1|Brazil|Northeast|CE||1998">
			<date value="1998.0" direction="forwards" units="years" uncertainty="1.0"/>
		</taxon>
		<taxon id="KF672776|DENV1|Brazil|Southeast|MG||1998">
			<date value="1998.0" direction="forwards" units="years" uncertainty="1.0"/>
		</taxon>
		<taxon id="KF672777|DENV1|Brazil|Southeast|MG||1998">
			<date value="1998.0" direction="forwards" units="years" uncertainty="1.0"/>
		</taxon>
		<taxon id="KF672778|DENV1|Brazil|Southeast|ES||1998">
			<date value="1998.0" direction="forwards" units="years" uncertainty="1.0"/>
		</taxon>
		<taxon id="KF672779|DENV1|Brazil|Southeast|ES||1998">
			<date value="1998.0" direction="forwards" units="years" uncertainty="1.0"/>
		</taxon>
		<taxon id="KF672780|DENV1|Brazil|Southeast|RJ||1999">
			<date value="1999.0" direction="forwards" units="years" uncertainty="1.0"/>
		</taxon>
		<taxon id="KF672781|DENV1|Brazil|Southeast|RJ||1999">
			<date value="1999.0" direction="forwards" units="years" uncertainty="1.0"/>
		</taxon>
		<taxon id="KF672782|DENV1|Brazil|Southeast|RJ||2000">
			<date value="2000.0" direction="forwards" units="years" uncertainty="1.0"/>
		</taxon>
		<taxon id="KF672783|DENV1|Brazil|Southeast|ES||2002">
			<date value="2002.0" direction="forwards" units="years" uncertainty="1.0"/>
		</taxon>
		<taxon id="KF672784|DENV1|Brazil|Southeast|RJ||2011">
			<date value="2011.0" direction="forwards" units="years" uncertainty="1.0"/>
		</taxon>
		<taxon id="KF672785|DENV1|Brazil|Southeast|ES||2010">
			<date value="2010.0" direction="forwards" units="years" uncertainty="1.0"/>
		</taxon>
		<taxon id="KF672786|DENV1|Brazil|Southeast|RJ||2010">
			<date value="2010.0" direction="forwards" units="years" uncertainty="1.0"/>
		</taxon>
		<taxon id="KF672787|DENV1|Brazil|Northeast|PI||2000">
			<date value="2000.0" direction="forwards" units="years" uncertainty="1.0"/>
		</taxon>
		<taxon id="KF672788|DENV1|Brazil|Southeast|RJ||2001">
			<date value="2001.0" direction="forwards" units="years" uncertainty="1.0"/>
		</taxon>
		<taxon id="KF672789|DENV1|Brazil|Southeast|ES||2001">
			<date value="2001.0" direction="forwards" units="years" uncertainty="1.0"/>
		</taxon>
		<taxon id="KF672790|DENV1|Brazil|Southeast|RJ||2011">
			<date value="2011.0" direction="forwards" units="years" uncertainty="1.0"/>
		</taxon>
		<taxon id="KF672791|DENV1|Brazil|Centre_West|MS||1991">
			<date value="1991.0" direction="forwards" units="years" uncertainty="1.0"/>
		</taxon>
		<taxon id="KF672792|DENV1|Brazil|Southeast|RJ||1999">
			<date value="1999.0" direction="forwards" units="years" uncertainty="1.0"/>
		</taxon>
		<taxon id="KF719187|DENV1|Brazil|Southeast|ES||2010">
			<date value="2010.0" direction="forwards" units="years" uncertainty="1.0"/>
		</taxon>
		<taxon id="KP858105|DENV1|Brazil|Centre_West|GO|Goiania|2013">
			<date value="2013.0" direction="forwards" units="years" uncertainty="1.0"/>
		</taxon>
		<taxon id="KP858106|DENV1|Brazil|Centre_West|GO|Goiania|2013">
			<date value="2013.0" direction="forwards" units="years" uncertainty="1.0"/>
		</taxon>
		<taxon id="KP858107|DENV1|Brazil|Centre_West|GO|Goiania|2013">
			<date value="2013.0" direction="forwards" units="years" uncertainty="1.0"/>
		</taxon>
		<taxon id="KP858108|DENV1|Brazil|Centre_West|GO|Goiania|2013">
			<date value="2013.0" direction="forwards" units="years" uncertainty="1.0"/>
		</taxon>
		<taxon id="KP858109|DENV1|Brazil|Centre_West|GO|Goiania|2013">
			<date value="2013.0" direction="forwards" units="years" uncertainty="1.0"/>
		</taxon>
		<taxon id="KP858110|DENV1|Brazil|Centre_West|GO|Goiania|2013">
			<date value="2013.0" direction="forwards" units="years" uncertainty="1.0"/>
		</taxon>
		<taxon id="KP858111|DENV1|Brazil|Centre_West|GO|Goiania|2013">
			<date value="2013.0" direction="forwards" units="years" uncertainty="1.0"/>
		</taxon>
		<taxon id="KP858112|DENV1|Brazil|Centre_West|GO|Goiania|2013">
			<date value="2013.0" direction="forwards" units="years" uncertainty="1.0"/>
		</taxon>
		<taxon id="KP858113|DENV1|Brazil|Centre_West|GO|Goiania|2013">
			<date value="2013.0" direction="forwards" units="years" uncertainty="1.0"/>
		</taxon>
		<taxon id="KP858114|DENV1|Brazil|Centre_West|GO|Goiania|2013">
			<date value="2013.0" direction="forwards" units="years" uncertainty="1.0"/>
		</taxon>
		<taxon id="KP858115|DENV1|Brazil|Centre_West|GO|Goiania|2013">
			<date value="2013.0" direction="forwards" units="years" uncertainty="1.0"/>
		</taxon>
		<taxon id="KP858116|DENV1|Brazil|Centre_West|GO|Goiania|2013">
			<date value="2013.0" direction="forwards" units="years" uncertainty="1.0"/>
		</taxon>
		<taxon id="KP858117|DENV1|Brazil|Centre_West|GO|Goiania|2013">
			<date value="2013.0" direction="forwards" units="years" uncertainty="1.0"/>
		</taxon>
		<taxon id="KP858118|DENV1|Brazil|Centre_West|GO|Goiania|2013">
			<date value="2013.0" direction="forwards" units="years" uncertainty="1.0"/>
		</taxon>
		<taxon id="KP858119|DENV1|Brazil|Centre_West|GO|Goiania|2013">
			<date value="2013.0" direction="forwards" units="years" uncertainty="1.0"/>
		</taxon>
		<taxon id="KP903770|DENV1|Brazil|Southeast|MG|Divinopolis|2013">
			<date value="2013.0" direction="forwards" units="years" uncertainty="1.0"/>
		</taxon>
		<taxon id="KP903771|DENV1|Brazil|Southeast|MG|Divinopolis|2013">
			<date value="2013.0" direction="forwards" units="years" uncertainty="1.0"/>
		</taxon>
		<taxon id="KP903772|DENV1|Brazil|Southeast|MG|Divinopolis|2013">
			<date value="2013.0" direction="forwards" units="years" uncertainty="1.0"/>
		</taxon>
		<taxon id="KP903773|DENV1|Brazil|Southeast|MG|Divinopolis|2013">
			<date value="2013.0" direction="forwards" units="years" uncertainty="1.0"/>
		</taxon>
		<taxon id="KP903774|DENV1|Brazil|Southeast|MG|Divinopolis|2013">
			<date value="2013.0" direction="forwards" units="years" uncertainty="1.0"/>
		</taxon>
		<taxon id="KP903775|DENV1|Brazil|Southeast|MG|Divinopolis|2013">
			<date value="2013.0" direction="forwards" units="years" uncertainty="1.0"/>
		</taxon>
		<taxon id="KP903776|DENV1|Brazil|Southeast|MG|Divinopolis|2013">
			<date value="2013.0" direction="forwards" units="years" uncertainty="1.0"/>
		</taxon>
		<taxon id="KP903778|DENV1|Brazil|Southeast|MG|Divinopolis|2013">
			<date value="2013.0" direction="forwards" units="years" uncertainty="1.0"/>
		</taxon>
		<taxon id="KP903779|DENV1|Brazil|Southeast|MG|Divinopolis|2013">
			<date value="2013.0" direction="forwards" units="years" uncertainty="1.0"/>
		</taxon>
		<taxon id="MH311982|DENV1|Brazil|Southeast|RJ||2012">
			<date value="2012.0" direction="forwards" units="years" uncertainty="1.0"/>
		</taxon>
		<taxon id="MH401971|DENV1|Brazil|Southeast|RJ||2012">
			<date value="2012.0" direction="forwards" units="years" uncertainty="1.0"/>
		</taxon>
		<taxon id="MH401972|DENV1|Brazil|Southeast|RJ||2012">
			<date value="2012.0" direction="forwards" units="years" uncertainty="1.0"/>
		</taxon>
		<taxon id="MH401974|DENV1|Brazil|Southeast|RJ||2012">
			<date value="2012.0" direction="forwards" units="years" uncertainty="1.0"/>
		</taxon>
		<taxon id="MH401975|DENV1|Brazil|Centre_West|MS||2013">
			<date value="2013.0" direction="forwards" units="years" uncertainty="1.0"/>
		</taxon>
		<taxon id="MH401976|DENV1|Brazil|Centre_West|MS||2013">
			<date value="2013.0" direction="forwards" units="years" uncertainty="1.0"/>
		</taxon>
		<taxon id="MH401977|DENV1|Brazil|Southeast|RJ||2013">
			<date value="2013.0" direction="forwards" units="years" uncertainty="1.0"/>
		</taxon>
		<taxon id="MH401978|DENV1|Brazil|Southeast|RJ||2014">
			<date value="2014.0" direction="forwards" units="years" uncertainty="1.0"/>
		</taxon>
		<taxon id="MH401980|DENV1|Brazil|Northeast|SE||2014">
			<date value="2014.0" direction="forwards" units="years" uncertainty="1.0"/>
		</taxon>
		<taxon id="MH401982|DENV1|Brazil|Southeast|RJ||2015">
			<date value="2015.0" direction="forwards" units="years" uncertainty="1.0"/>
		</taxon>
		<taxon id="MH401983|DENV1|Brazil|Southeast|RJ||2015">
			<date value="2015.0" direction="forwards" units="years" uncertainty="1.0"/>
		</taxon>
		<taxon id="MH401985|DENV1|Brazil|Southeast|RJ||2015">
			<date value="2015.0" direction="forwards" units="years" uncertainty="1.0"/>
		</taxon>
		<taxon id="MH401986|DENV1|Brazil|Northeast|SE||2015">
			<date value="2015.0" direction="forwards" units="years" uncertainty="1.0"/>
		</taxon>
		<taxon id="MH401987|DENV1|Brazil|Northeast|CE||2014">
			<date value="2014.0" direction="forwards" units="years" uncertainty="1.0"/>
		</taxon>
		<taxon id="MH401988|DENV1|Brazil|Northeast|CE||2014">
			<date value="2014.0" direction="forwards" units="years" uncertainty="1.0"/>
		</taxon>
		<taxon id="MH401989|DENV1|Brazil|Northeast|CE||2014">
			<date value="2014.0" direction="forwards" units="years" uncertainty="1.0"/>
		</taxon>
		<taxon id="MH401993|DENV1|Brazil|Southeast|RJ||2015">
			<date value="2015.0" direction="forwards" units="years" uncertainty="1.0"/>
		</taxon>
		<taxon id="MH401994|DENV1|Brazil|Southeast|RJ||2016">
			<date value="2016.0" direction="forwards" units="years" uncertainty="1.0"/>
		</taxon>
		<taxon id="MH401995|DENV1|Brazil|Southeast|RJ||2016">
			<date value="2016.0" direction="forwards" units="years" uncertainty="1.0"/>
		</taxon>
		<taxon id="MH401996|DENV1|Brazil|Southeast|RJ||2016">
			<date value="2016.0" direction="forwards" units="years" uncertainty="1.0"/>
		</taxon>
		<taxon id="MH401997|DENV1|Brazil|North|AP|Oiapoque|2015">
			<date value="2015.0" direction="forwards" units="years" uncertainty="1.0"/>
		</taxon>
		<taxon id="MH401998|DENV1|Brazil|Centre_West|MS||2016">
			<date value="2016.0" direction="forwards" units="years" uncertainty="1.0"/>
		</taxon>
		<taxon id="MH401999|DENV1|Brazil|Centre_West|MS||2016">
			<date value="2016.0" direction="forwards" units="years" uncertainty="1.0"/>
		</taxon>
		<taxon id="MN631096|DENV1|Brazil|Southeast|SP|Sao_Jose_do_Rio_Preto|2016-04-25">
			<date value="2016.3142076502731" direction="forwards" units="years"/>
		</taxon>
		<taxon id="MN631097|DENV1|Brazil|Southeast|SP|Sao_Jose_do_Rio_Preto|2016-05-13">
			<date value="2016.363387978142" direction="forwards" units="years"/>
		</taxon>
		<taxon id="MN631098|DENV1|Brazil|Southeast|SP|Sao_Jose_do_Rio_Preto|2018-03-09">
			<date value="2018.1835616438357" direction="forwards" units="years"/>
		</taxon>
		<taxon id="MN631099|DENV1|Brazil|Southeast|SP|Sao_Jose_do_Rio_Preto|2018-04-23">
			<date value="2018.3068493150686" direction="forwards" units="years"/>
		</taxon>
		<taxon id="MN631100|DENV1|Brazil|Southeast|SP|Sao_Jose_do_Rio_Preto|2018-05-18">
			<date value="2018.3753424657534" direction="forwards" units="years"/>
		</taxon>
		<taxon id="MN631101|DENV1|Brazil|Southeast|SP|Sao_Jose_do_Rio_Preto|2018-05-28">
			<date value="2018.4027397260274" direction="forwards" units="years"/>
		</taxon>
		<taxon id="MN631102|DENV1|Brazil|Southeast|SP|Sao_Jose_do_Rio_Preto|2018-05-30">
			<date value="2018.4082191780822" direction="forwards" units="years"/>
		</taxon>
	</taxa>
	
	

	<!-- The sequence alignment (each sequence refers to a taxon above).         -->
	<!-- ntax=736 nchar=10179                                                    -->
	<alignment id="alignment" dataType="nucleotide">
		<sequence>
			<taxon idref="MT929584|DENV1|Brazil|Southeast|SP|Ribeirao_Preto|2016-02-20"/>
			---------------------------------------AATATGCTGAAACGCGCGAGAAACCGCGTGTCAACTGGTTCACAGTTGGCGAAGAGATTCTCAAAAGGATTGCTTTCAGGCCAAGGACCCATGAAATTGGTGATGGCTTTCATAGCATTTCTAAGATTTCTAGCCATACCCCCAACAGCAGGAATTTTGGCTAGATGGAGCTCATTCAAGAAGAGTGGAGCGATCAAAGTGTTACAGGGTTTCAAA-AAGAGATCTCAAGCATGTTGAACATAATGAACAGGAGGAAAAGATCCGTGACCATGCTCCTCATGCTGCTGCCCACAGCCCTGGCGTTCCATTTGACCACACGAGGGGGAGAGCCACACATGATAGTTAGTAAGCAGGAAAGAGGAAAGTCACTCTTGTTTAAGACCTCTGCAGGTGTCAATATGTGCACTCTCATTGCGATGGACTTGGGAGAGTTATGTGAGGACACAATGACCTACAAATGCCCCCGGATTACTGAGGCGGAACCAGATGACGTTGACTGCTGGTGCAACGCCACAGACACATGGGTGACCTATGGGACGTGTTCTCAAACCGGCGAACACCGACGAGACAAACGTTCCGTGGCACTGGCCCCACACGTGGGACTTGGTCTAGAAACAAGAACCGAAACATGGATGTCTTCTGAAGGCGCCTGGAAACAAATACAAAAAGTAGAGACCTGGGCTTTGAGACACCCAGGATTCACGGTAATAGCC--TTTTTTAGCACATGCTATAGGAACATCCATCACTCAGAAAGGGATCATTTTCATCTTGCTGATGCTGGTGACACCATCAATGGCCATGCGATGCGTGGGAATAGGCAACAGAGACTTCGTTGAAGGACTGTCAGGAGCAACGTGGGTGGACGTGGTATTGGAGCATGGAAGCTGCGTCACCACCATGGCAAAAAATAAACCAACATTGGACATTGAACTCTTGAAGACGGAGGTCACAAATCCTGCCGTCTTGCGCAAACTGTGCATTGAAGCTAAAATATCAAACACCACCACCGATTCAAGATGTCCAACACAAGGAGAGGCTACACTGGTGGAAGAACAAGACGCGAACTTTGTGTGTCGCCGAACGTTTGTGGACAGAGGCTGGGGTAACGGCTGCGGACTATTCGGAAAGGGAAGTCTATTGACGTGTGCCAAGTTCAAGTGCGTGACAAAACTAGAAGGAAAGACAGTTCAATATGAGAACTTAAAATATTCAGTGATAGTTACCGTCCACACTGGGGACCAGCATCAGGTGGGGAACGAGACCACAGAACATGGAACAATTGCAACCATAACACCTCAAGCTCCTACGTCGGAAATACAGCTGACCGACTACGGAGCCCTTACATTGGACTGCTCACCTAGAACAGGGCTGGACTTTAATGAGATGGTGCTATTGACAATGAAAGAAAAATCATGGCTTGTCCACAAACAATGGTTTCTAGACTTACCACTGCCATGGACTTCGGGGGCTTCAACACCCCAAGAGACCTGGAACAGACAAGATTTGCTGGTCACATTCAAGACAGCTCATGCAAAGAAACAGGAAGTAGTCGTACTGGGATCACAGGAAGGAGCAATGCACACTGCGTTGACTGGGGCGACAGAAATCCAGACGTCAGGAACGACAACAATCTTCGCAGGACACCTGAAATGCAGACTAAAAATGGACAAACTGACTTTAAAGGGGATGTCATATGTGATGTGCACAGGCTCATTCAAGCTAGAGAAGGAAGTGGCTGAGACCCAGCATGGAACTGTTCTAGTGCAGGTCAAATACGAAGGAACAGACGCGCCATGCAAGATCCCCTTCTCGACTCAAGATGAGAAAGGAGTGACCCAGAATGGGAGATTGATAACAGCCAATCCCATAGTTACTGACAAAGAAAAACCAGTCAACATTGAGACAGAACCACCTTTTGGTGAGAGCTACATCGTGGTAGGGGCAGGTGAAAAAGCTTTGAAACTAAGCTGGTTCAAGAAAGGAAGCAGCATAGGGAAAATGTTCGAAGCAACCGCCCGAGGAGCACGAAGGATGGCTATCCTGGGAGACACCGCATGGGACTTCGGTTCTATAGGAGGAGTGTTTACATCTGTGGGAAAATTGGTACACCAGGTTTTTGGAACCGCATATGGGGTTCTGTTCAGCGGTGTTTCTTGGACCATGAAAATAGGAATAGGGATTCTGTTGACATGGTTGGGATTAAATTCAAGGAGCACGTCACTTTCGATGACGTGCATTGCAGTTGGCATGGTCACACTGTACCTAGGAGTCATGGTTCAAGCGGACTCGGGATGTGTGATCAACTGGAAGGGCAGAGAACTCAAATGTGGAAGTGGCATTTTTGTCACTAATGAAGTCCACACTTGGACAGAGCAATACAAATTCCAGGCTGACTCCCCAAAAAGACTGTCAGCAGCCATTGGAAAGGCATGGGAGGAGGGAGTGTGCGGAATTCGATCAGCCACGCGTCTTGAGAACATTATGTGGAAGCAAATATCAAATGAATTGAACCACATTCTACTTGAAAATGATATGAAATTCACAGTGGTTGTAGGAGATGCTAACGGAATTTTGGCCCAAGGGAAAAAGATGATTAGGCCACAACCCATGGAACACAAATACTCATGGAAAAGCTGGGGAAAAGCTAAAATCATAGGAGCAGACATACAAAATGTCACCTTTATCATTGACGGCCCAGACACCCCAGAATGTCCCGATGGCCAAAGAGCATGGAACATTTGGGAAGTTGAGGACTATGGGTTTGGAATTTTCACGACAAACATATGGTTGAAATTGCGTGACTCTTACACCCAAATGTGTGACCACCGGCTAATGTCAGCTGCCATTAAGGACAGCAAGGCAGTTCATGCTGACATGGGGTACTGGATAGAAAGTGAAAAGAACGAAACCTGGAAGCTGGCGAGAGCCTCCTTCATAGAAGTCAAGACTTGCACCTGGCCAAAATCTCACACTCTATGGAGCAATGGAGTTTTGGAAAGTGAAATGATAATCCCAAAGATATATGGAGGACCAATATCTCAGCACAACTACAGGCCAGGGTATTTCACACAAACAGCAGGGCCATGGCACCTAGGTAAGTTGGAACTGGATTTTGACTTGTGTGAAGGCACCACAGTTGTTGTGGATGAACATTGTGGAAATCGAGGTCCATCTCTTAGAACTACAACAGTCACAGGAAAGATAATCCATGAATGGTGTTGCAGATCCTGCACGTTACCCCCCTTACGTTTCAGAGGAGAAGACGGATGTTGGTATGGCATGGAAATCAGACCAGTAAAGGAGAAGGAGGAGAATCTAGTTAGGTCAATGGTCTCTGCAGGGTCAGGAGAAGTGGACAGTTTTTCATTAGGAATACTATGTGTATCAATAATGATTGAAGAAGTGATGAGATCCAGATGGAGTAGAAAGATGCTGATGACAGGAACACTGGCTGTTTTCCTCCTTCTTATAATGGGACAACTGACATGGAATGATCTGATCAGGTTATGCATTATGGTTGGAGCTAATGCTTCAGACAGGATGGGGATGGGAACAACGCACCTAGCCTTGATGGCTACTTTTAAAATGAGACCAATGTTCGCTGTTGGGCTATTATTCCGCAGACTAACATCCAGAGAAGTTCTTCTCCTCACGATTGGATTAAGCCTGATGGCATCCATGGAGCTACCAAATTCTTTGGAGGAGCTAGGGGATGGACTTGCAATGGGTATCATGATGTTAAAATTGTTGACTGAATTTCAGCCACACCAGTTATGGACCACCTTACTGTCTTTGACATTTGTCAAAACAACTCTCTCATTGGATTATGCATGGAAAACAACGGCTATGACACTGTCTATCGTATCTCTCTTTCCTTTATGCCTGTCCACGACCTCCCAAAAAACAACATGGCTTCCGGTGCTGTTAGGATCTTTTGGATGCAAACCATTAACCATGTTTCTTATAACAGAAAATAAAATCTGGGGAAGGAAAAGTTGGCCCCTCAATGAAGGAATTATGGCTATTGGAATAGTCAGCATTCTACTAAGTTCACTCCTAAAAAATGATGTGCCATTGGCCGGCCCACTAATAGCTGGAGGCATGCTAATAGCATGTTATGTCATATCCGGAAGCTCAGCCGATTTATCATTGGAGAAAGCGGCTGAGGTGTCCTGGGAACAAGAAGCAGAACACTCCGGTGCCTCACACAACATATTAGTAGAGGTCCAAGATGATGGAACTATGAAAATAAAAGATGAAGAGAGGGAAGACACACTCACTATACTCCTTAAGGCAACTTTGCTGGCAGTCTCAGGAGTGTACCCAATGTCAATACCAGCAACTCTTTTTGTGTGGTATTTTTGGCAGAAAAAGAAACAGAGATCAGGAGTGTTATGGGACACACCCAGCCCTCCGGAAGTGGAAAGAGCAGTTCTTGATGATGGCATCTATAGAATCTTGCAGAGAGGACTGTTGGGCAGGTCCCAAGTAGGAGTGGGAGTCTTCCAAGACGGCGTGTTCCACACAATGTGGCACGTCACCAGGGGAGCTGTCCTTATGTACCAAGGGAAGAGGCTGGAACCAAGCTGGGCCAGTGTCAAAAAGGACTTGATTTCATATGGAGGAGGTTGGAGATTTCAAGGATCATGGAACACGGGAGAAGAAGTGCAGGTGATAGCTGTTGAACCAGGAAAAAACCCCAAAAATGTACAGACAACGCCGGGTACCTTCAAGACTCCTGAAGGCGAAGTTGGAGCCATAGCTCTAGATTTCAAACCCGGCACATCTGGATCTCCCATTGTGAACAGAGAGGGAAAAATAGTGGGTCTTTATGGAAATGGAGTGGTGACAACAAGTGGAACCTACGTCAGTGCCATTGCCCAAGCTAAAGCATCACAGGAAGGGCCTCTACCAGAGATTGAGGATGAGGTGTTTAAGAAAAGAAACTTAACAATAATGGACCTGCACCCAGGATCAGGAAAAACAAGAAGATATCTTCCAGCCATAGTCCGTGAGGCCATAAAAAGGAAACTGCGTACGTTAATCTTGGCTCCCACAAGAGTTGTTGCCTCTGAAATGGCAGAGGCACTCAAGGGAATGCCAATAAGATATCAGACAACAGCAGTGAAGAGTGAAACCACAGGAAGGGAGATAGTTGACCTCATGTGCCACGCTACTTTTACCATGCGTCTCTTATCCCCAGTGAGAGTTCCCAATTACAACATGATTATTATGGATGAAGCACATTTTACCGATCCAGCCAGCATAGCGGCCAGAGGGTACATCTCAACCCGAGTGGGTATGGGTGAAGCAGCTGCGATCTTTATGACAGCCACTCCCCCAGGATCGGTGGAGGCCTTTCCACAGAGCAATGCAGTTATCCAAGATGAGGAAAGAGACATTCCTGAGAGATCATGGAACTCAGGCTACGACTGGATCACCGACTTTCCAGGTAAAACAGTCTGGTTTGTTCCAAGCATTAAATCAGGAAATGACATTGCCAACTGTTTAAGAAAGAACGGAAAACGGGTAATCCAACTGAGCAGAAAAACCTTTGACACTGAGTACCAGAAAACAAAAAACAATGACTGGGACTATGTTGTGACAACAGACATTTCCGAAATGGGGGCAAATTTCCGGGCCGACAGGGTGATAGACCCAAGGCGGTGCTTGAAACCGGTAATACTAAAAGATGGTCCAGAGCGTGTCATTTTAGCCGGACCGATGCCAGTGACTGTGGCCAGTGCTGCCCAGAGAAGAGGAAGAATTGGAAGGAACAAAAACAAGGAAGGTGATCAGTATGTTTACATGGGACAGCCTTTAAATAATGATGAGGATCACGCTCATTGGACAGAAGCAAAAATGCTCCTTGACAATATAAACACACCAGAAGGGATCATCCCAGCCCTCTTTGAGCCAGAGAGAGAAAAGAGTGCAGCAATAGACGGGGAGTACAGACTGCGGGGAGAAGCAAGGAAAACGTTCGTGGAGCTCATGAGAAGAGGAGATCTACCAGTTTGGCTATCCTACAAAGTAGCCTCAGAAGGTTTCCAGTACTCCGACAGAAGGTGGTGCTTTGATGGGGAAAGGAACAACCAGGTGTTGGAGGAGAACATGGACGTGGAGATCTGGACAAAGGAAGGAGAAAGAAAGAAATTGCGGCCTCGCTGGTTGGATGCCAGAACATACTCTGATCCACTGGCTCTGCGCGAGTTTAAAGAGTTTGCAGCAGGAAGAAGAAGTGTCTCAGGTGACCTAATATTGGAAATAGGGAAACTTCCACAACATTTGACGCTAAGAGCCCAGAATGCTCTGGACAACTTGGTCATGTTGCACAATTCCGAACAAGGAGGAAAAGCCTACAGACACGCTATGGAGGAACTACCAGACACCATAGAAACATTGATGCTTCTAGCTTTGATAGCTGTGTTGACTGGTGGAGTGACGCTGTTCTTCCTATCAGGAAAAGGTTTGGGGAAAACATCTATTGGCTTGCTCTGTGTGACGGCCTCAAGCGCACTGTTATGGATGGCCAGTGTGGAGCCCCATTGGATAGCGGCCTCCATCATACTAGAGTTCTTTTTGATGGTGCTGCTCATTCCAGAGCCAGATAGACAGCGCACTCCACAGGACAACCAGCTAGCATATGTGGTGATAGGTTTGTTATTCATGATACTGACAGTGGCAGCCAATGAGATGGGATTATTGGAAACCACAAAGAAAGACCTGGGGATTGGCTATGTAGCCGCCGAAAACCACCAACACGCTACAATGCTGGACGTAGACTTACGCCCAGCTTCAGCCTGGACCCTCTATGCAGTAGCCACAACAGTTATCACTCCCATGATGAGACATACAATTGAAAATACAACGGCAAACATTTCCCTGACAGCCATTGCAAATCAGGCAGCCATATTGATGGGACTTGACAAGGGATGGCCAATATCGAAGATGGACATAGGAGTTCCACTTCTCGCCTTAGGGTGCTATTCCCAGGTGAACCCATTGACACTGACAGCGGCGGTGTTGATGTTAGTGGCTCATTATGCCATAATTGGACCAGGACTGCAAGCAAAGGCTACTAGAGAAGCTCAA-AAAGGACAGCGGCCGGAATAATGAAAAATCCAACCGTAGACGGGATTGTTGCAATAGACTTAGATCCTGTGGTTTATGATGCAAAATTTGAAAAACAGCTAGGCCAAATAATGTTACTGATACTTTGTACATCACAGATCCTCTTGATGCGGACCACATGGGCCTTGTGTGAATCCATTACACTGGCTACTGGACCCCTGACCACTCTCTGGGAGGGATCTCCGGGAAAATTCTGGAATACCACGATAGCAGTGTCCATGGCAAACATCTTCAGGGGAAGTTATCTAGCAGGAGCAGGCCTGGCTTTTTCATTAATGAAATCTTTAGGAGGAGGTAGGAGAGGTACGGGGGCTCAAGGGGAAACACTGGGAGAGAAATGGAAAAGACAGTTAAACCAACTGAGCAAGTCAGAATTCAACACCTACAAAAGGAGTGGGATTATGGAGGTGGATAGATCCGAAGCCAAAGAGGGGCTGAAAAGAGGAGAAACAACCAAACATGCAGTGTCGAGAGGAACAGCCAAACTGAGGTGGTTTGTGGAGAGGAACCTCGTGAAACCAGAAGGAAAAGTCATAGACCTAGGTTGTGGAAGAGGTGGCTGGTCATACTATTGTGCTGGGCTGAAGAGAGTTACTGAAGTGAAGGGATACACAAAAGGAGGACCTGGACATGAGGAACCTATCCCAATGGCGACCTATGGATGGAACCTAGTAAAGCTACACTCTGGAAAAGATGTATTTTTTATGCCACCCGAGAAATGTGACACCCTTCTGTGTGATATTGGTGAGTCCTCTCCGAATCCAACTATAGAAGAAGGAAGAACGTTACGTGTTCTAAAAATGGTGGAACCATGGCTCAAAGGAAACCAATTCTGCATAAAAATCCTAAATCCTTACATGCCAAGTGTGGTAGAAACTCTGGAGCAAATGCAAAGAAAACATGGAGGGATGCTAGTGCGAAACCCACTCTCAAGAAATTCTACCCATGAAATGTATTGGGTTTCATGTGGAACAGGAAACATTGTGTCGGCAGTGAACATGACATCCAGAATGTTACTGAACCGATTCACAATGGCTCACAGGAAGCCAACATATGAAAGAGACGTGGACTTAGGCGCTGGAACAAGACATGTGGCAGTGGAACCAGAGGTAGCCAACCTAGATATCATTGGCCAGAGGATAGAGAATATAAAAAATGAACACAAGTCAACATGGCATTATGATGAGGACAATCCATACAAAACATGGGCCTATCATGGATCATATGAGGTCAAGCCATCAGGATCAGCCTCATCTATGGTGAATGGAGTGGTGAGATTGCTCACAAAACCATGGGATGTTATCCCCATGGTCACACAAATAGCTATGACTGATACCACACCCTTTGGACAACAGAGAGTGTTTAAAGAGAAAGTTGACACGCGCACACCAAGAGCAAAACGAGGCACAACACAAATTATGGAGGTGACAGCCAAGTGGTTATGGGGTTTCCTTTCCAGAAACAAAAAGCCCAGAATCTGCACAAGAGAGGAGTTCACAAGAAAAGTTAGGTCAAACGCGGCAATAGGAGCAGTGTTCGTTGATGAAAACCAATGGAACTCAGCAAAAGAAGCAGTGGAAGACGAAAGGTTTTGGGACCTCGTGCACAGAGAGAGGGAGCTTCATAAACAGGGAAAATGTGCCACGTGTGTCTATAACATGATGGGGAAGAGAGAGAAAAAATTAGGAGAGTTTGGAAAGGCAAAAGGAAGTCGTGCAATATGGTACATGTGGCTGGGAGCACGCTTTCTGGAGTTCGAAGCCCTTGGTTTCATGAATGAAGATCACTGGTTTAGTAGAGAGAACTCACTCAGTGGAGTGGAAGGAGAAGGACTGCACAAACTTGGATACATACTCAGAGACATATCAAAGATTCCAGGGGGAAATATGTATGCAGATGATACAGCCGGATGGGACACAAGAATAACAGAGGATGATCTTCAGAATGAGGCTAAAATCACTGACATCATGGAGCCTGAACATGCTCTATTGGCTACGTCAATTTTTAAGCTGACTTATCAAAACAAGGTGGTGAGGGTGCAAAGACCAGCAAAAAATGGAACCGTGATGGATGTTATATCCAGACGTGACCAGAGAGGAAGTGGACAGGTCGGAACTTATGGCTTAAACACTTTCACCAATATGGAGGTCCAACTAATAAGACAAATGGAGTCTGAAGGAATCTTTTTACCCAGCGAATTGGAAACTCCCAACCTAGCTGAGAGAGTTCTTGACTGGTTGGAAAAACATGGCGCCGAAAGGCTGAAACGAATGGCAATCAGCGGAGATGATTGCGTGGTGAAACCAATTGACGACAGGTTCGCAACAGCCTTAACAGCTCTGAATGACATGGGAAAAGTAAGAAAAGACATACCGCAGTGGGAGCCCTCAAAAGGATGGAATGATTGGCAGCAAGTGCCTTTCTGTTCACACCATTTCCACCAGCTGATCATGAAGGACGGGAGGGAAATAGTGGTGCCATGCCGCAATCAAGATGAACTTGTGGGCAGGGCCAGAGTATCGCAAGGCGCCGGATGGAGCCTGAGAGAAACTGCTTGCCTAGGCAAGTCATATGCACAAATGTGGCAGCTGATGTACTTCCACAGGAGAGACCTGAGACTAGCGGCTAACGCCATCTGTTCAGCCGTCCCAGTTGATTGGGTCCCAACCAGCCGCACAACCTGGTCAATCCATGCCCACCACCAATGGATGACAACAGAAGACATGTTATCAGTGTGGAATAGGGTTTGGATAGAGGAAAACCCATGGATGGAGGACAAAACTCATGTATCCAGTTGGGAAGAAGTTCCATACCTAGGGAAAAGGGAAGATCAATGGTGTGGATCCCTGATAGGCTTGACAGCGAGGGCCACCTGGGCCACCAACATACAAGTGGCCATAAACCAAGTG---------------------------------------------------------------------------------------------
		</sequence>
		<sequence>
			<taxon idref="MT929583|DENV1|Brazil|Southeast|SP|Ribeirao_Preto|2016-02-13"/>
			---------------------------------------AATATGCTGAAACGCGCGAGAAACCGCGTGTCAACTGGTTCACAGTTGGCGAAGAGATTCTCAAAAGGATTGCTTTCAGGCCAAGGACCCATGAAATTGGTGATGGCTTTTATAGCATTTCTAAGATTTCTAGCCATACCCCCAACAGCAGGAATTTTGGCTAGATGGAGCTCATTCAAGAAGAATGGAGCGATCAAAGTGTTACAGGGTTTCAAA-AAGAGATCTCAAGCATGTTGAACATAATAAACAGGAGGAAAAGATCCGTGACCATGCTCCTTATGCTGCTGCCCACAGCCCTGGCCTTCCATTTGACTACACGAGGGGGAGAGCCACACATGATAGTCAGCAAGCAGGAAAGAGGAAAGTCACTCTTGTTTAAGACCTCTGTAGGTGTCAACATGTGCACTCTCATTGCGATGGATTTGGGAGAGTTATGTGAGGACACAATGACCTACAAATGCCCCCGGATCACTGAGGCGGAACCAGATGATGTTGACTGCTGGTGCAATGCCACAGACACATGGGTGACCTATGGGACGTGTTCTCAAACAGGCGAACACCGACGAGACAAACGTTCCGTCGCACTGGCCCCACACGTGGGACTTGGTCTAGAAACAAGAACTGAAACGTGGATGTCATCTGAAGGCGCCTGGAAACAAATACAAAAAGTGGAGACTTGGGCTTTGCGACACCCAGGATTCACGGTGATAGCCCTTTTCTTGGCACATGCCATAGGAACATCCATCACCCAGAAAGGGATCATTTTCATTTTGCTGATGCTGGTAACACCATCAATGGCCATGCGATGCGTGGGAATAGGCAATAGAGACTTCGTTGAAGGACTGTCAGGAGCAACGTGGGTGGACGTGGTACTGGAGCATGGAAGCTGCGTTACCACCATGGCAAAAAACAAACCAACATTGGACATTGAACTCTTGAAAACGGAGGTCATGAACCCTGCCGTCCTGCGCAAACTGTGCATTGAAGCTAAAATATCAAACACCACCACCGATTCAAGATGTCCAACACAAGGAGAAGCCACACTGGTGGAAGAACAAGACGCGAACTTTGTGTGTCGACGGACGTTCGTGGACAGAGGCTGGGGCAATGGCTGCGGACTATTTGGAAAAGGAAGTCTACTGACGTGTGCTAAGTTCAAGTGTGTGACAAAACTAGAAGGAAAGATAGTTCAATATGAAAACTTAAAATATTCAGTGATAGTCACTGTCCACACTGGGGACCAGCACCAGGTAGGAAACGAGACTACAGAACATGGAACAATTGCAACCATAACACCTCAAGCTCCTACGTCGGAAATACAACTGACCGACTACGGAGCCCTCACATTGGACTGCTCACCTAGAACTGGGCTGGACTTTAATGAGATGGTGCTACTGACAATGAAAGAAAAATCATGGCTTGTCCACAAACAATGGTTTCTAGACTTACCACTGCCTTGGACTTCGGGAGCTTCAACATCCCAAGAGACTTGGAACAGACAAGATTTGCTGG-----------------------------------------------------------------------------------------------------------------------------------------------------------------------------------------------------------------------------------------------------------------------------------------------------------------------------------------------------------------------------------------------------------------------------------------------------------------------------CTCAAGAAAGGAAGCAGCATAGGGAAAATGTTCGAAGCAACCGCCCGAGGAGCACGAAGGATGGCCATCCTGGGAGACACTGCATGGGACTTCGGCTCTATAGGAGGATTGTTCACGTCTGTGGGAAAATTGATACACCAGGTTTTTGGAACTGCATATGGGGTTCTGTTCAGCGGTGTTTCTTGGACCATGAAAATAGGAATAGGGATTCTGCTGACATGGTTGGGATTAAATTCAAGGAGCACGTCACTTTCAATGACGTGCATTGCAGTTGGCATGGTCACACTGTACCTAGGAGTCATGGTTCAAGCGGACTCGGGATGTGTGATCAACTGGAAGGGCAGAGAACTCAAATGTGGAAGTGGCATCTTTGTCACTAATGAAGTCCACACTTGGACAGAGCAATATAAATTCCAGGCTGACTCCCCAAAAAGACTGTCAGCAGCCATTGGGAAGGCATGGGAGGAAGGCGTGTGTGGAATTCGATCAGCCACGCGTCTTGAGAACATCATGTGGAAGCAAATATCAAATGAATTGAACTACATCCTACTTGAAAATGACATGAAATTCACAGTGGTTGTAGGAGACGTTAATGGAATTTTGGCCCAAGGGAAAAAAATGATTAGACCACAACCCATGGAATACAAATACTCATGGAAAAGTTGGGGAAAAGCCAAGATCATAGGAGCAGACGTACAGAACACCACCTTTATCATTGACGGCCCAGATACTCCAGAATGCCCCGATGACCAAAGAGCATGGAACATTTGGGAAGTTGAGGACTACGGGTTCGGAATTTTCACGACAAACATATGGCTGAAATTGCGTGACTCCCACACCCAAATGTGTGACCATCGGCTAATGTCAGCTGCCATCAAGGACAGCAAAGCAGTCCATGCTGATATGGGGTACTGGATAGAAAGTGAAAAGAACGAGACTTGGAAGCTAGCGAGAGCCTCCTTTATAGAAGTCAAGACATGCATCTGGCCGAAATCCCACACGCTATGGAGTAATGGAGTTTTGGAAAGTGAAATGGTAATCCCAAAGATATATGGAGGACCAATATCTCAGCACAACTACAGACCAGGGTATTTCACACAAACAGCAGGGCCATGGCACCTAGGCAAGTTGGAATTGGATTTTGACTTGTGTGAAGGTACCACAGTAGTTGTAGATGAACATTGTGGATATCGAGGCCCATCTCTCAGAACTACAACAGTTACAGGAAAGATAATCCATGAATGGTGTTGCAGATCCTGCACGTTACCCCCTTTACGCTTCAGAGGAGAAGACGGATGTTGGTATGGCATGGAAATCAGACCAGTTAAGGAGAAGGAGGAGAACCTAGTTAGGTCAATGGTCTCTGCAGGGTCAGGAGAAGTGGACAGTTTTTCATTAGGAATACTATGCGTATCAATACTGATTGAAGAAGTAATGAGATCTAGATGGAGTAGAAAGATGCTGATGACTGGAACACTGGCTGTTTTCCTCCTTCTAATAATGGGACAACTGACATGGAATGATCTGATCAGGTTATGCATCATGGTTGGAGCCAATGCTTCAGACAGGATGGGGATGGGGACAACGTACCTAGCCTTGATGGCCACTTTCAAAATGAGACCAATGTTCGCTGTTGGGCTATTATTTCGCAGACTAACATCCAGAGAAGTTCTTCTTCTCACGGTTGGATTAAGCCTGGTGGCATCCGTGGAGCTACCAAATTCTTTAGAGGAGCTAGGGGATGGACTTGCAATGGGCATCATGATGTTAAAATTATTGACTGACTTCCAGCCACACCAGTTATGGACCACCCTATTGTCTCTAACATTTATCAGAACATCTCTTTCATTGGATTATGCATGGAAGACAATGGCTATGGCACTGTCAATCGTATCTCTCTTTCCTTTGTGTCTGTCTACGACCTCCCAAAAAACAACATGGCTTCCGGTGCTGCTAGGATCTTTTGGATGTAAACCATTAACCATGTTTCTCATAACAGAAAACAAAATCTGGGGAAGGAAAAGCTGGCCCATCAATGAAGGAATTATGGCTGTTGGAATAGTCAGCATTCTACTAAGTTCACTCCTCAAAAATGATGTGCCGCTAGCTGGCCCACTAATAGCTGGAGGCATG-------------------------------------------------------------------------------------------------------------------------------------------------------------------------------------------------------------------------------------------------------------------------------------------------------------------------------------------------------------------------------------------------------------------------------------------------------------------------------------------------------------------------TGTTCTCATATGGAGGAGGTTGGAGGTTTCAAGGATCATGGAACACGGGAGAAGAAGTGCAGGTGATAGCTGTTGAACCAGGAAAAAACCCCAAAAATGTACAGACGACGCCGGGTACCTTCAAGACTCCTGAAGGCGATGTTGGAGCCATAGCTCTAGATTTTAAACCCGGCACATCCGGATCCCCCATCGTGAACAGAGAGGGAAAAATAGTAGGTCTTTATGGAAATGGAGTGGTGACAACAAGTGGAACCTACGTCAGTGCCATCGCTCAAGCTAAAGCAACACAAGAAGGGCCTCTACCAGAGATTGAGGACGAGGTGTTTAAGAAAAGAAACTTAACAATAATGGACCTGCATCCAGGATCAGGGAAAACAAGAAGATATCTTCCAGCCATAGTCCGTGAGGCCATAAAAAGGAAGCTGCGCACGCTAATCTTGGCTCCCACAAGAGTTGTCGCCTCTGAAATGGCAGAGGCGCTCAAGGGAATGCCAATAAGATACCAGACAACAGCAGTGAAGAGTGAACATACTGGAAGGGAGATAGTTGACCTCATGTGCCATGCCACTTTTACCATGCGTCTCTTATCTCCAGTGAGAGTTCCCAATTACAACATGATTATCATGGATGAAGCACACTTTACTGATCCAGCCAGCATAGCAGCCAGAGGGTACATCTCAACCCGAGTGGGCATGGGTGAAGCAGCTGCGATCTTCATGACAGCCACTCCCCCAGGATCGGTGGAGGCCTTTCCACAGAGCAATGCAGTTATCCAAGATGAGGAAAGAGACATTCCTGAGAGATCATGGAACTCAGGCTACGACTGGATCACTGATTTTCCAGGTAAAACAGTTTGGTTTGTTCCAAGCATCAAATCAGGAAATGACATTGCTAACTGTTTAAGAAAGAACGGAAAACGGGTGATTCAACTGAGCAGGAAAACCTTTGACACTGAGTACCAGAAAACAAAAAACAATGACTGGGACTACGTTGTCACAACAGACATTTCCGAAATGGGAGCAAATTTCCGGGCCGACAGGGTAATAGATCCAAGGCGGTGCTTGAAACCGGTAATACTAAAGGAAGGTCCAGAGCGCGTTATTCTAGCCGGACCGATGCCAGTGACTGTGGCCAGTGCCGCCCAGAGGAGAGGAAGAATTGGAAGGAACCAAAACAAAGAAGGTGATCAGTACATTTACATGGGACAGCCTTTAAATAATGATGAGGATCACGCTCATTGGACAGAAGCAAAAATGCTTCTTGACAATATAAACACACCAGAAGGGATCATCCCAGCCCTCTTTGAGCCAGAGAGAGAAAAAAGTGCAGCAATAGACGGGGAGTACAGACTGCGGGGAGAAGCAAGGAAAACGTTCGTGGAGCTCATGAGAAGGGGAGATCTACCAGTTTGGCTATCCTACAAAGTTGCCTCAGAAGGTTTCCAATACTCCGACAGAAGATGGTGCTTTGATGGGGAAAGGAACAACCAGGTGTTGGAGGAGAACATGGACGTGGAGATCTGGACAAAGGAAGGAGAAAGAAAGAAATTGCGACCTCGCTGGTTGGATGCTAGAACATACTCTGACCCACTGGCCCTGCGCGAGTTTAAAGAGTTTGCAGCAGGAAGAAGAAGTGTCTCAGGTGACCTAATATTGGAAATAGGAAAACTTCCACAACATTTGACGCTAAGAGCCCAGAATGCTCTGGACAACTTGGTCATGTTGCACAATTCCGAACAAGGAGGAAAAGCCTACAGACATGCTATAGAAGAACTACCAGACACCATAGAAACATTGATGCTCCTAGCTTTGATAGCTGTGCTGACTGGTGGAGTGACGCTGTTTTTCCTATCAGGAAAAGGTCTAGGAAAAACATCCATTGGCCTACTCTGTGTGACGGCCTCAAGCGCACTGTTATGGATGGCCAGTGTGGAGCCCCATTGGATAGCGGCCTCCATCATATTAGAGTTCTTTCTGATGGTGCTGCTCATTCCAGAGCCAGACAGACAGCGCACTCCACAGGACAACCAGTTAGCATATGTGGTGATAGGTTTGTTATTCATGATACTGACAGTGGCAGCTAATGAGATGGGATTGTTGGAAACCACAAAGAAAGACCTAGGGATTGGCCATGTAGCCGTCGAAAACCACCACCATGCTACAATGCTGGACGTGGACCTACGTCCAGCTTCAGCCTGGACCCTCTATGCAGTAGCCACAACAGTTATCACCCCCATGATGAGACACACAATTGAAAATACAACGGCAAATATTTCCCTGACAGCCATCGCAAACCAGGCTGCTATATTGATGGGGCTTGATAAGGGATGGCCAATATCGAAGATGGATATAGGAGTTCCACTTCTCGCCTTAGGGTGCTATTCCCAGGTGAACCCATTGACACTAACAGCGGCGGTGTTGATGTTAGTGGCTCATTATGCCATAATTGGACCAGGACTGCAAGCAAAGGCCACTAGAGAAGCTCAAAAAAGGACAGCGGCCGGAATAATGAAAAATCCAACCGTAGACGGGATTGTCACAATAGACTTGGATCCTGTGGTTTATGATGCAAAATTTGAAAAACAGCTAGGTCAAATAATGTTATTGATACTTTGTACATCACAGATTCTCTTGATGCGGACCACATGGGCCTTGTGTGAATCCATCACACTGGCTACTGGACCCTTGACCACTCTTTGGGAGGGATCTCCAGGAAAATTTTGGAACACCACGATAGCAGTGTCCATGGCAAACATCTTCAGGGGAAGTTATCTAGCAGGAGCTGGTCTGGCCTTCTCATTGATGAAATCTTTAGGAGGAGGTAGGAGGGGTACGGGAGCTCAAGGGGAAACACTGGGAGAAAAATGGAAAAGACAGCTAAACCAACTGAGCAAGTCAGAATTTAACACCTACAAAAAGAGTGGGATTATGGAGGTGGACAGATCCGAAGCCAAAGAGGGGTT------------------------------------------------------------------------------------------------------------------------------------------------------------------------------------------------------------------------------------------------------------------------------------------------------------------------------------------------------------------------------------------------------------------------------------------------------CACCTTGGAGCAAATGCAAAGAAAACATGGAGGGATGCTAGTGCGAAACCCACTCTCAAGAAATTCCACCCATGAAATGTACTGGGTTTCATGTGGAACAGGAAACATTGTGTCGGCAGTGAACATGACATCCAGAATGTTGCTGAACCGATTCACAATGGCTCATAGGAAGCCAACATATGAAAGAGACGTGGACTTAGGCGCTGGAACAAGACATGTGGCAGTGGAACCAGAGGTAGCCAACCTAGATATCATTGGCCAGAGGATAGAGAACATAAAAAATGAACATAAGTCAACATGGCATTATGATGAAGACAATCCATACAAAACATGGGCCTATCATGGATCATATGAGGTCAAACCATCAGGATCAGCCTCATCCATGGTGAATGGCGTGGTGAGATTGCTCACCAAACCATGGGATGTTATCCCCATGGTCACACAAATAGCTATGACTGATACCACACCCTTCGGACAACAGAGGGTGTTTAAAGAGAAAGTTGACACGCGCACACCAAGAGCAAAAAGAGGCACAGTACAAATCATGGAGGTGACAGCCAGGTGGTTATGGGGTTTCCTATCCAGAAATAAAAAACCCAGAATCTGCACAAGAGAGGAGTTCACAAGAAAAGTTAGGTCAAGCGCAGCAATAGGAGCAGTGTTTGTTGATGAAAACCAATGGAACTCAGCAAAAGAAGCAGTGGAAGACGAAAGGTTTTGGGATCTCGTGCACAGAGAGAGGGAGCTTCATAAACAGGGAAAATGTGCCACGTGTGTTTACAATATGATGGGGAAGAGAGAAAAAAAATTAGGAGAGTTCGGAAAGGCAAAAGGAAGTC-----------------------------------------------------------------------------------------------------------------------------------------------------------------------------------------------------------------------------------------------------------------------------------------------------------------------------------------------------------------------------------------------------------------------------------------------------------------------------------------------------------------------------------------------------------------------------------------------------------------------------------------------------------------------------------------------------------------------------------------------------------------------------------------------------------------------------------------------------------------------------------------------------------------------------------------------------------------------------------------------------------------------------------------------------------------------------------------------------------------------------------------------------------------------------------------------------------------------------------------------------------------------------------------------------------------------------------------
		</sequence>
		<sequence>
			<taxon idref="MT929582|DENV1|Brazil|Southeast|SP|Ribeirao_Preto|2016-01-29"/>
			---------------------------------------AATATGCTGAAACGCGCGAGAAACCGCGTGTCAACTGGTTCACAGTTGGCGAAGAGATTCTCAAAAGGATTGCTTTCAGGCCAAGGACCCATGAAATTGGTGATGGCTTTCATAGCATTTCTAAGATTTCTAGCCATACCCCCAACAGCAGGAATTTTGGCTAGATGGAGCTCATTCAAGAAGAATGGAGCGATCAAAGTGCTACGGGGTTTCAAAAAGGAGATCTCAAGCATGTTGAACATAATAAACAGGAGGAAAAGATCCGTGACCATGCTCCTCATGCTGCTGCCCACAGCCCTGGCCTTCCATTTGACTACACGAGGGGGAGAGCCACATATGATAGTCAGCAAGCAGGAAAGAGGAAAGTCACTCTTGTTTAAGACCTCTGTAGGTGTCAACATGTGCACTCTCATCGCTATGGATTTGGGAGAGTTATGTGAGGACACAATGACCTACAAATGCCCCCGGATCACTGAGGCGGAACCAGATGATGTTGACTGCTGGTGCAATGCCACAGACACATGGGTGACCTATGGGACGTGTTCTCAAACCGGCGAACACCGACGAGACAAACGTTCCGTCGCACTGGCCCCACACGTGGGACTTGGTCTAGAAACAAGAACTGAAACGTGGATGTCATCTGAAGGCGCTTGGAAACAAATACAAAAAGTGGAGACTTGGGCTTTGCGACACCCAGGATTCACGGTGATAGCCCTTTTCTTGGCGCATGCCATAGGAACATCCATCACCCAGAAAGGGATCATTTTCATTTTGCTGATGCTGGTAACACCATCAATGGCCATGCGATGCGTAGGAATAGGCAATAGAGACTTCGTTGAAGGACTGTCAGGAGCAACGTGGGTGGACGTGGTACTGGAGCATGGAAGCTGCGTCACCACCATGGCAAAAAACAAACCAACATTGGACATTGAACTCTTGAAAACGGAGGTCACGAACCCTGCCGTCCTGCGCAAACTGTGCATTGAAGCTAAAATATCAAACACCACCACCGATTCAAGATGTCCAACACAAGGAGAAGCCACACTGGTGGAAGAACAAGACGCGAACTTTGTGTGTCGACGGACGTTCGTGGACAGAGGCTGGGGTAATGGCTGCGGATTATTTGGAAAAGGAAGTCTACTGACGTGTGCTAAGTTCAAGTGTGTGACAAAACTAGAAGGAAAGATAGTTCAATATGAAAACTTAAAATATTCAGTGATAGTCACTGTCCACACTGGGGACCAGCACCAGGTAGGAAACGAGACTACAGAACATGGAACAATTGCAACCATAACACCTCAAGCTCCTACGTCGGAAATACAGCTGACCGACTACGGAGCCCTCACATTGGACTGCTCACCTAGAACTGGGCTGGACTTCAATGAGATGGTGCTACTGACAATGAAAGAAAAATCATGGCTTGTCCACAAACAATGGTTTCTAGACTTACCACTGCCCTGGACTTCGGGAGCTTCAACATCCCAAGAGACTTGGAACAGACAAGATTTGCTGG-------------------------------------------------------------------------------------------------------------------------------------------------------------------------------------------------------------------------------------------------------------------------------------------------------------------------------------------------------------------------------------------------------------------------------------------------------------------------------CAAGAAAGGAAGCAGCATAGGGAAAATGTTCGAAGCAACCGCCCGAGGGGCACGAAGGATGGCCATCCTGGGAGACACCGCATGGGACTTCGGCTCTATAGGAGGATTGTTCACGTCCGTGGGAAAATTGATACACCAGGTTTTTGGAACTGCATATGGGGTTCTGTTCAGCGGTGTTTCTTGGACCATGAAAATAGGAATAGGGATTCTGCTGACATGGTTGGGATTAAATTCAAGGAGCACGTCACTTTCAATGACGTGCATTGCAGTTGGCATGGTCACACTGTACCTAGGAGTCATGGTTCAAGCGGACTCGGGATGTGTGATCAACTGGAAGGGCAGAGAACTCAAATGTGGAAGTGGCATCTTTGTCACTAATGAAGTCCACACTTGGACAGAGCAATATAAATTCCAGGCTGACTCCCCAAAAAGACTGTCAGCAGCCATTGGGAAGGCATGGGAGGAAGGCGTGTGTGGAATTCGATCAGCCACGCGTCTTGAGAACATCATGTGGAAGCAAATATCAAATGAATTGAACCACATCCTACTTGAAAATGACATGAAATTCACAGTGGTTGTAGGAGACGTTAATGGAATTTTGGCCCAAGGAAAAAAAATGATCAGACCACAACCCATGGAACACAAATACTCATGGAAAAGTTGGGGAAAAGCCAAGATCATAGGAGCAGACATACAGAACACCACCTTTATCATTGACGGCCCAGATACTCCAGAATGCCCCGATGACCAAAGAGCATGGAACATTTGGGAAGTTGAGGACTACGGGTTCGGAATTTTCACGACAAACATATGGCTGAAATTGCGTGACTCCCACACCCAAATGTGTGACCATCGGCTAATGTCAGCTGCCATCAAGGACAGCAAAGCAGTCCATGCTGATATGGGCTACTGGATAGAAAGTGAAAAGAACGAGACCTGGAAGCTAGCGAGAGCCTCCTTTATAGAAGTTAAGACATGCATCTGGCCGAAATCCCACACTCTATGGAGTAATGGAGTTTTGGAAAGTGAAATGGTAATCCCAAAGATATATGGAGGACCAATATCTCAGCACAACTACAGACCAGGGTATTTCACACAAACAGCAGGGCCATGGCACCTAGGCAAGTTGGAATTGGATTTTGACTTGTGTGAAGGTACCACAGTTGTTGTAGATGAACATTGTGGATATCGAGGCCCATCTCTCAGAACTACAACAGTTACAGGAAAGATAATCCATGAATGGTGCTGCAGATCCTGCACGTTACCCCCTTTACGCTTCAGAGGAGAAGACGGATGTTGGTATGGCATGGAAATTAGACCAGTTAAGGAGAAGGAGGAGAACCTAGTTAGGTCAATGGTCTCTGCAGGGTCAGGAGAAATGGACAATTTTTCATTAGGAATACTATGCGTATCAATACTGATTGAAGAAGTAATGAGATCCAGATGGAGTAGAAAGATGCTGATGACTGGAACACTGGCTGTTTTCTTCCTTCTCATAATGGGACAACTGACATGGAATGATCTGATCAGGTTATGCATCATGGTTGGAGCCAATGCTTCAGACAGGATGGGGATGGGGACAACGTACCTAGCCTTGATGGCCACTTTCAGAATGAGACCAATGTTCGCTGTTGGGCTATTATTTCGCAGACTAACGTCCAGAGAAGTTCTTCTTCTCACGGTTGGATTAAGCCTGGTGGCATCCGTGGAGCTACCAAATTCTTTAGAGGAGCTAGGGGATGGACTTGCAATGGGTATCATGATGTTAAAATTGTTGACTGACTTCCAGCCACACCAGTTATGGACTACCTTATTGTCTCTAACATTTATCAGAACATCTCTTTCATTGGATTATGCATGGAAGACAATGGCTATGGTACTGTCAATCGTATCTCTCTTTCCTTTGTGTCTGTCTACGACCTCCCAAAAAACAACATGGCTTCCGGTGCTGTTAGGATCTTTTGGATGTAAACCATTAACCATGTTTCTCATAACAGAAAACAAAATCTGGGGAAGGAAAAGCTGGCCCATAAATGAAGGAATTATGGCTGTTGGAATAGTCAGCATTCTACTAAGTTCACTCCTCAAAAATGATGTGCCGCTAGCCGGCCCACTAATAGCTGGAG--------------------------------------------------------------------------------------------------------------------------------------------------------------------------------------------------------------------------------------------------------------------------------------------------------------------------------------------------------------------------------------------------------------------------------------------------------------------------------------------------------------------------------TTCTCATATGGAGGAGGTTGGAGGTTTCAAGGATCATGGAACACGGGAGAAGAAGTGCAGGTGATAGCTGTTGAACCAGGAAAAAACCCCAAAAATGTACAGACAACGCCGGGTACCTTCAAGACTCCTGAAGGCGAAGTTGGAGCTATAGCTCTAGATTTTAAACCCGGCACATCCGGATCTCCCATCGTGAACAGAGAGGGAAAAATAGTAGGTCTTTATGGAAATGGAGTGGTGACAACAAGTGGAACCTACGTCAGTGCCATCGCTCAAGCTAAAGCAACACAAGAAGGGCCTCTACCAGAGATTGAGGATGAGGTGTTTAAGAAAAGAAACTTAACAATAATGGACCTGCATCCAGGATCAGGGAAAACAAGAAGATATCTTCCAGCCATAGTCCGTGAGGCCATAAAAAGGAAGCTGCGCACGCTAATCTTGGCTCCCACAAGAGTTGTCGCCTCTGAAATGGCAGAGGCGCTCAAGGGAATGCCAATAAGATATCAGACAACAGCAGTGAAGAGTGAACATACAGGAAGGGAGATAGTTGACCTCATGTGCCATGCTACGTTTACCATGCGTCTCTTATCTCCAGTGAGAGTTCCCAATTACAACATGATTATCATGGATGAAGCACACTTTACCGATCCAGCCAGCATAGCAGCCAGAGGGTACATCTCAACCCGAGTGGGTATGGGTGAAGCAGCTGCGATTTTCATGACAGCCACTCCCCCAGGATCGGTGGAGGCCTTTCCACAGAGCAATGCAGCTATCCAAGATGAGGAAAGAGACATTCCTGAGAGATCATGGAACTCAGGCTACGACTGGATCACTGATTTTCCAGGTAAAACAGTTTGGTTCGTTCCAAGCATCAAATCAGGAAATGACATTGCTAACTGTTTAAGAAAGAACGGAAA-----------------------------------------------------------------------------------------------------------------------------------------------------------------------------------------------------------------------------------------------------------------------------------------------------------------------------------------------------------------------------------------------------------------AAAAGAGTGCAGCAATAGACGGGGAGTACAGACTGCGGGGAGAAGCAAGGAAAACGTTCGTGGAGCTCATGAGAAGAGGAGATCTACCAGTTTGGCTATCCTACAAAGTTGCCTCAGAAGGTTTCCAATACTCCGACAGAAGATGGTGCTTTGATGGGGAAAGGAATAATCAGGTGTTGGAGGAGAACATGGACGTGGAGATCTGGACAAAAGAAGGAGAAAGAAAGAAATTGCGACCCCGCTGGTTGGATGCTAGAACATACTCTGACCCACTGGCCCTGCGCGAGTTTAAAGAGTTTGCAGCAGGAAGAAGAAGTGTCTCAGGTGACCTAATATTGGAAATAGGAAAACTTCCACAACATTTGACGCTAAGAGCCCAGAATGCTCTGGACAACTTGGTCATGTTGCACAATTCCGAACAAGGAGGAAAAGCCTACAGGCATGCTATGGAAGAACTACCAGACACCATAGAAACATTGATGCTCCTAGCCTTGATAGCTGTGCTGACTGGTGGAGTGACGCTGTTCTTCCTATCAGGAAAAGGTCTAGGAAAAACATCCATTGGCCTACTCTGTGTGATGGCCTCAAGCGCACTGTTATGGGTGGCCAGTGTGGAGCCCCATTGGATAGCGGCCTCCATCATATTAGAGTTCTTTCTGATGGTGCTGCTCATTCCAGAGCCAGACAGACAGCGCACTCCACAGGACAACCAGTTAGCATATGTGGTGATAGGTTTGTTATTCATGATACTGACAGTGGCAGCTAATGAGATGGGATTGTTGGAAACCACAAAGAAAGACCTGGGGATTGGCCATGTAGCCGTCGAAAACCACCACCATGCCACAATGCTGGACGTAGACCTACGTCCAGCTTCAGCCTGGACCCTCTATGCAGTAGCCACAACAGTTATCACCCCCATGATGAGACACACAATTGAAAATACAACGGCAAATATTTCCCTGACAGCCATCGCAAACCAGGCTGCTATATTGATGGGGCTTGATAAGGGATGGCCAATATCGAAGATGGATATAGGAGTTCCACTTCTCGCCTTAGGGTGCTATTCCCAGGTGAACCCATTGACACTAACAGCGGCGGTGTTGATGTTAGTGGCTCATTATGCCATAATTGGACCAGGACTGCAAGCAAAGGCCACTAGAGAAGCTCAA-AAAGGACAGCGGCCGGAATAATGAGAAATCCAACCGTAGACGGGATTGTCACAATAGACTTGGATCCTGTGGTTTATGATGCAAAATTTGAAAAACAGCTAGGTCAAATAATGTTACTGATACTTTGTACATCACAGATTCTCTTGATGCGGACCACATGGGCCTTGTGTGAATCCATCACACTGGCTACTGGACCCTTGACCACTCTTTGGGAGGGATCTCCAGGAAAATTCTGGAACACCACGATAGCAGTGTCCATGGCAAACATCTTCAGAGGAAGTTATCTAGCAGGAGCAGGTCTGGCCTTCTCGTTGATGAAATCTTTAGGAGGAGGTAGGAGAGGTACTGGAGCTCAAGGGGAAACACTGGGAGAAAAATGGAAAAGACAGCTAAACCAACTGAGCAAGTCAGAATTTAACACCTACAAAAAGAGTGGGATTATGGAGGTGGACAGATCCGAAGCTAAAGAGGGATTGAAAAGAGGAGAAACAACCAAACATGCAGTGTCGAGAGGAACAGCCAAACTGAGGTGGTTTGTGGAGAGAAACCTCGTGAAACCAGAAGGGAAAGTCATAGACCTCGGTTGTGGGAGAGGTGGTTGGTCATATTACTGCGCTGGGCTGAAGAAAGTCACTGAAGTGAAGGGATACACAAAAGGAGGACCTGGACATGAGGAACCCATCCCAATGGCGACCTATGGATGGAACTTGGTAAAGCTACTCTCCGGGAAAGATGTATTCTTCACACCACCTGAGAAATGTGACACCCTTTTGTGTGACATTGGTGAGTCCTCTCCAAATCCAACTATAGAAGAAGGAAGAACATTACGTGTTCTAAAGATGGTGGAACCATGGCTTAGAGGAAACCAATTCTGCATAAAAATCCTAAATCCTTACATGCCAAGTGTGGTGGAAACTCTGGAGCAAATGCAAAGAAAACATGGAGGGATGCTAGTGCGAAACCCACTCTCAAGAAATTCCACCCATGAAATGTACTGGGTTTCATGTGGAACAGGAAATATTGTGTCAGCAGTGAACATGACATCCAGAATGTTACTGAACCGATTCACAATGGCTCACAGGAAGCCAACATATGAAAGAGACGTGGACTTAGGCGCTGGGACAAGACATGTGGCAGTGGAACCAGAGGTAGCCAACCTAGATATCATTGGCCAGAGGATAGAGAACATAAAAAATGAACATAAGTCAACATGGCATTATGATGAAGACAATCCATACAAAACATGGGCCTATCATGGATCATATGAGGTCAAGCCATCAGGATC----------------------------------------------------------------------------------------------------------------------------------------------------------------------------------------------------------------------------------------------------------------------------------------------------------------------------------------------------------------------------------------------------------------------------------------------------------------------------------------------------------------------------------------------------------------------------------------------------------------------------------------------------------------------------------------------------------------------------------------------------------------------------------------------------------------------------------------------------------------------------------------------------------------------------------------------------------------------------------------------------------------------------------------------------------------------------------------------------------------------------------------------------------------------------------------------------------------------------------------------------------------------------------------------------------------------------------------------------------------------------------------------------------------------------------------------------------------------------------------------------------------------------------------------------------------------------------------------------------------------------------------------------------------------------------------------------------------------------------------------------------------------------------------------------------------------------
		</sequence>
		<sequence>
			<taxon idref="MT929581|DENV1|Brazil|Southeast|SP|Ribeirao_Preto|2016-01-19"/>
			---------------------------------------AATATGCTGAAACGCGCGAGAAACCGCGTGTCAACTGGTTCACAGTTGGCGAAGAGATTCTCAAAAGGATTGCTTTCAGGCCAAGGACCCATGAAATTGGTGATGGCCTTCATAGCATTTCTAAGATTTCTAGCCATACCCCCAACAGCAGGAATTTTGGCTAGATGGAGCTCATTCAAGAAGAATGGAGCGATCAAAGTGTTACAGGGTTTCAAAAAAGAGATCTCAAGCATGTTGAACATAATGAACAGGAGGAAAAGATCCGTGACCATGCTCCTCATGCTGCTGCCCACAGCCCTGGCGTTTCATTTGACCACACGAGGGGGAGAGCCACACATGATAGTTAGTAAGCAGGAAAGAGGAAAGTCACTCTTGTTTAAGACCTCTGCGGGCGTCAATATGTGCACCCTCATTGCGATGGACTTGGGAGAGTTATGTGAGGACACAATGACCTACAAATGCCCCCGGATCACTGAGGCGGAACCAGATGACGTTGACTGCTGGTGCAATGCCACAGACACATGGGTGACCTATGGGACGTGTTCTCAAACCGGCGAACACCGACGAGAGAAACGTTCCGTGGCACTGGCCCCACACGTGGGACTTGGTCTAGAAACAAGAACCGAAACATGGATGTCCTCTGAAGGCGCCTGGAAACAAATACAAAGAGTGGAAACTTGGGCTTTGAGACACCCAGGATTCACGGTGATAG-CTTTTTTCTAGCGCATGCTATAGGAACATCCATCACTCAAAAAGGGATCATTTTCATCTTGCTGATGCTGGTGACACCATCAATGGCCATGCGATGCGTGGGAATAGGCAACAGAGACTTCGTTGAGGGACTGTCAGGAGCAACGTGGGTGGACGTGGTATTGGAGCATGGAAGCTGCGTCACCACCATGGCAAAAAATAAACCAACATTGGACATTGAACTCTTGAAGACGGAGGTCACGAACCCTGCCGTCTTGCGCAAACTGTGCATCGAAGCTAAAATATCAAACACCACCACCGATTCAAGATGTCCAACACAAGGAGAGGCTACACTGGTGGAAGAACAAGACGCGAACTTTGTGTGTCGCCGAACGTTTGTGGACAGAGGCTGGGGTAATGGCTGTGGACTATTCGGAAAGGGAAGTCTATTGACGTGTGCCAAGTTCAAGTGTGTGACAAAACTAGAGGGAAAGATAGTTCAATATGAAAACTTAAAATATTCAGTGATAGTCACTGTCCACACTGGGGACCAGCACCAGGTGGGAAACGAGACCACAGAACATGGAACAATTGCAACCATAACACCTCAAGCTCCCACGTCGGAAATACAGCTGACTGACTACGGAGCCCTCACACTGGACTGCTCACCTAGAACAGGGCTGGACTTTAATGAGATGGTGCTATTGACAATGAAAGAAAAATCATGGCTTGTCCACAAACAATGGTTTCTAGACTTACCACTGCCATGGACTTCGGGGGCTTCAACATCTCAAGAGACCTGGAACAGACAAGATTTGCTGG-----------------------------------------------------------------------------------------------------------------------------------------------------------------------------------------------------------------------------------------------------------------------------------------------------------------------------------------------------------------------------------------------------------------------------------------------------------------------------CTCAAGAAAGGAAGCAGCATAGGGAAAATGTTCGAAGCAACCGCCCGAGGAGCACGAAGGATGGCCATCCTGGGAGACACCGCATGGGACTTCGGTTCTATAGGAGGAGTGTTTACATCTGTGGGAAAATTGGTACATCAGGTTTTTGGAACCGCATATGGGGTTCTGTTCAGCGGTGTTTCTTGGACCATGAAAATAGGAATAGGGATTCTGCTGACATGGTTGGGATTAAATTCAAGGAGCACGTCACTTTCGATGACGTGCATTGCAGTTGGCATGGTCACACTGTACCTAGGAGTCATGGTTCAAGCGGATTCGGGATGTGTAATCAACTGGAAGGGCAGAGAACTTAAATGTGGAAGTGGCATTTTTGTCACTAATGAAGTCCACACTTGGACAGAGCAATACAAATTCCAGGCTGACTCCCCAAAAAGACTGTCAGCAGCCATTGGAAAGGCATGGGAGGAGGGCGTATGTGGAATTCGATCAGCCACGCGTCTTGAGAACATCATGTGGAAGCAAATATCAAATGAATTGAACCACATTCTACTTGAGAATGACATGAAATTCACAGTGGTTGTGGGAGATGCCAACGGAATTTTGGCCCAAGGAAAAAAAATGATTAGGCCACAACCTATGGAACACAAATATTCATGGAAAAGCTGGGGAAAAGCTAAAATCATAGGAGCAGACACACAAAATACCACCTTCATCATCGACGGCCCAGACACCCCAGAATGTCCCGATGGCCAAAGAGCATGGAACATTTGGGAAGTTGAGGACTATGGGTTTGGAGTTTTCACGACAAACATATGGCTGAAATTGCGTGATTCCTACACCCAAATGTGTGACCACCGGCTAATGTCAGCTGCCATCAAG---------------------------------------------------------------------------------------------------------------------------------------------------------------------------------------------------------------------------------------------------------------------------------------------------TTGGATGAACATTGTGGAAATCGAGGTCCATCTCTCAGAACCACAACAGTCACAGGAAAGATAATCCATGAATGGTGTTGCAGATCCTGCACGCTACCCCCTTTACGCTTCAGAGGAGAAGACGGGTGTTGGTATGGCATGGAAATCAGACCAGTAAAGGAGAAGGAGGAGAATCTAGTCAGGTCAATGGTCTCTGCAGGGTCAGGAGAAGTGGATAGTTTTTCATTAGGAATACTATGCGTGTCAATAATGATTGAAGAAGTGATGAGATCCAGATGGAGTAGAAAGATGCTGATGACTGGAACACTGGCTGTTTTCCTTCTTCTTATAATGGGACAACTGACATGGAATGATCTGATTAGGTTATGCATCATGGTTGGAGCTAACGCTTCAGACAGGATGGGGATGGGAACAACGTACCTAGCCTTGATGGCTACTTTTAAAATGAGACCAATGTTCGCTGTTGGGCTATTATTCCGCAGACTAACATCCAGAGAAGTTCTTCTCCTCACGATTGGATTAAGCCTGATGGCATCCGTGGAGCTACCAAATTCTTTGGAGGAGCTAGGGGATGGACTTGCAATGGGTATCATGATGTTAAAATTGTTGACTGAATTTCAGCCACACCAGTTATGGACCACCTTATTGTCTCTGACATTTGTCAAAACAACTCTCTCACTGGATTATGCATGGAAAACAACGGCTATGGTACTGTCTATCGTATCCCTCTTTCCTTTATGCCTGTCTACAACCTCCAAAAAAACAACATGGCTTCCGGTGCTGTTAGGATCTTTTGGATGCAAACCATTAACCATGTTTCTTATAACAGAAAACAAAATCTGGGGAAGGAAAAGTTGGCCCCTCAATGAAGGAATTATGGCTATTGGAATAGTCAGCATTCTACTAAGCTCACTCCTCAAAAATGATGTGCCGTTGGCCGGGCCACTAATAGCTGGAGGCATGCTAATAGCATGTTATGTCATATCCGGAAGCTCAGCCGATTTATCATTGGAGAAAGCGGCTGAAGTATCCTGGGAACAAGAAGCAGAACACTCCGGTGCCTCACACAACTTATTAGTAGAGGTCCAAGATGATGGAACTATGAAAATAAAAGATGAAGAGAGGGATGACACACTCACCATACTCCTTAAAGCAACTTTGCTGGCAGTCTCAGGAGTGTACCCAATGTCAATACCAGCAACTCTTTTTATGTGGTACTTTTGGCAGAAAAAGAAACAGAGATCAGGAGTGTTATGGGACACACCCAGCCCTCCGGAAGTGGAAAGAGCAGTTCTTGATGATGGCATCTATAGAATCTTGCAAAGAGGACTGTTGGGGAGGTCCCAAGTAGGAGTGGGAGTCTTCCAAGACGGCGTGTTTCACACAATGTGGCACGTTACCAGGGGAGCTGTCCTTATGTACCAAGGGAAGAGACTGGAACCAAGCTGGGCCAGTGTCAAAAAGGACTTGATCTCATATGGAGGAGGTTGGAGGTTCCAAGGATCATGGAACACAGGAGAAGAAGTGCAGGTGATAGCTGTTGAACCAGGAAAAAACCCCAAAAATGTACAGACAACGCCGGGCACCTTCAAGACTCCTGAAGGCGAAGTTGGAGCCATAGCTCTAGATTTCAAACCCGGCACATCTGGATCTCCCATTGTGAACAGAGAGGGAAAAATAGTGGGTCTGTATGGAAATGGAGTGGTGACAACAAGTGGAACCTACGTTAGTGCCATTGCCCAAGCTAAAGCATCACAGGAAGGGCCTCTACCAGAGATTGAGGACGAGGTGTTTAAGAAAAGAAACTTAACAGTAATGGACCTGCACCCAGGATCAGGGAAAACAAGAAGATATCTTCCAGCCATAGTCCGTGAGGCCATAAAAAGGAAACTGCGTACGTTAATCTTGGCTCCCACAAGAGTTGTCGCCTCTGAAATGGCAGAGGCACTCAAGGGAATGCCAATAAGATATCAGACAACAGCAGTGAAGAGTGAACACACAGGAAGGGAGATAGTTGACCTCATGTGCCACGCTACTTTTACCATGCGTCTCTTATCCCCAGTGAGAGTTCCCAATTACAACATGATTATTATGGATGAAGCACATTTTACCGATCCAGCTAGCATAGCGGCCAGAGGGTACATCTCAACCCGAGTGGGTATGGGTGAAGCAGCTGCGATCTTTATGACAGCCACTCCCCCAGGATCGGTGGAGGCCTTTCCACAGAGCAATGCAGTTATCCAAGATGAGGAAAGAGACATTCCTGAGAGATCATGGAACTCAGGCTACGACTGGATTACTGACTTTCCAGGTAAAACAGTCTGGTTTGTTCCAAGCATTAAATCAGGAAATGACATTGCCAACTGTTTAAGAAAGAACGGAAAACGGGTAATCCAATTGAGCAGAAAAACCTTTGACACTGAGTACCAGAAAACAAAAAACAATGACTGGGACTATGTTGTCACAACAGACATTTCTGAAATGGGGGCAAATTTCCGGGCCGACAGGGTAATAGACCCAAGGCGGTGCTTGAAACCGGTAATACTAAAAGATGGTCCAGAGCGTGTCATTCTAGCCGGACCGATGCCAGTGACTGTGGCCAGTGCTGCCCAGAGGAGAGGAAGAATTGGAAGGAACCAAAACAAGGAAGGTGATCAGTATGTTTACATGGGACAGCCTTTAAATAATGATGAGGATCACGCTCATTGGACAGAAGCAAAAATGCTCCTTGACAATATAAACACACCAGAAGGGATCATCCCAGCCCTTTTTGAGCCAGAGAGAGAAAAGAGTGCAGCAATAGACGGGGAGTACAGACTGCGGGGAGAAGCAAGGAAAACGTTCGTGGAGCTCATGAGAAGAGGAGATCTACCAGTTTGGCTATCCTACAAAGTAGCCTCAGAAGGTTTCCAGTACTCCGACAGAAGGTGGTGCTTTGATGGGGAAAGGAACAACCAGGTGTTGGAGGAGAACATGGACGTGGAGATCTGGACAAAGGAAGGAGAAAGAAAGAAATTGCGACCTCGCTGGTTGGACGCCAGAACATACTCTGATCCATTGGCCCTGCGCGAGTTTAAAGAGTTCGCAGCAGGAAGAAGAAGTGTCTCAGGTGACCTAATATTGGAAATAGGGAAACTTCCACAACATTTGACGCTAAGAGCCCAGAATGCTCTGGACAACTTGGTCATGTTGCACAATTCCGAACAAGGAGGAAAAGCCTACAGACATGCTATGGAGGAACTACCAGACACCATAGAAACATTGATGCTTCTAGCTTTGATAGCTGTGTTGACTGGTGGAGTGACGCTGTTCTTCCTATCAGGAAAAGGTCTAGGGAAAACATCCATTGGCTTGCTCTGTGTGACGGCCTCAAGCGCACTGTTATGGATGGCCAGTGTGGAGCCCCACTGGATAGCGGCCTCCATCATACTAGAGTTCTTTTTGATGGTGCTGCTCATTCCAGAACCAGACAGACAGCGCACTCCACAGGACAACCAGCTAGCATATGTGGTGATAGGTTTGTTATTCATGATACTGACAGTGGCAGCCAATGAGATGGGATTATTGGAAACCACAAAGAAAGACCTGGGGATTGGCTATGTAGCCGCCGAAAACCACCAACATGCTACGATGCTGGACGTAGACCTACACCCAGCTTCAGCCTGGACCCTCTATGCAGTAGCCACAACAGTTATCACTCCCATGATGAGACACACAATTGAAAATACAACGGCAAACATCTCCCTGACAGCCATTGCAAATCAGGCAGCCATATTGATGGGACTTGACAAGGGATGGCCAATATCGAAGATGGACATAGGAGTTCCACTTCTCGCCTTAGGGTGCTATTCCCAGGTGAACCCATTGACACTGACAGCGGCGGTGTTGATGTTAGTGGCTCATTATGCCATAATTGGACCAGGACTGCAAGCAAAGGCCACCAGAGAAGCTCAAAAAAGGACAGCGGCCGGAATAATGAAAAATCCAACCGTAGACGGGATTGTTGCAATAGACTTGGATCCTGTGGTTTATGATGCAAAATTTGAAAAACAGCTAGGCCAAATAATGTTACTGATACTTTGTACATCACAGATCCTCTTGATGCGGACCACATGGGCCTTGTGTGAATCCATCACATTGGCTACTGGACCCCTGACCACTCTCTGGGAGGGATCTCCAGGAAAATTCTGGAATACCACAATAGCAGTGTCCATGGCAAACATCTTCAGGGGAAGTTATTTAGCAGGAGCAGGTCTGGCTTTCTCATTAATGAAATCTTTAGGAGGAGGTAGGAGAGGTACGGGAGCTCAAGGGGAAACGTTGGGAGAGAAATGGAAAAGACAGTTAAACCAACTGAGCAAGCCAGAATTCAACACTTACAAAAGGAGTGGGATTATGGAGGTGGACAGATCCGAAGCCAAAGAG-----------------------------------------------------------------------------------------------------------------------------------------------------------------------------------------------------------------------------------------------------------------------------------------------------------------------------------------------------------------------------------------------------------------------------------------------------------CACCTTGGAGCAAATGCAAAGAAAACATGGAGGGATGCTAGTGCGAAACCCACTCTCAAGAAATTCTACCCATGAAATGTATTGGGTTTCATGTGGAACAGGAAACATTGTGTCGGCAGTGAACATGACATCCAGAATGTTACTGAACCGATTCACAATGGCTCACAGGAAGCCAACATATGAAAGAGACGTGGACTTAGGCGCTGGAACAAGACATGTGGCAGTGGAACCAGAGGTAGCCAACCTAGATATCATTGGCCAGAGGATAGAGAATATAAAAAATGAACACAAGTCAACATGGCATCATGATGAGGACAATCCATACAAAACATGGGCCTATCATGGATCATATGAGGTCAAGCCATCAGGGTCAGCCTCATCTATGGTGAATGGAGTGGTGAGATTGCTCACAAAACCATGGGATGTTATCCCCATGGTCACACAAATAGCTATGACTGATACCACACCCTTTGGACAACAGAGAGTGTTTAAAGAGAAAGTTGACACGCGCACACCAAGAGCAAAACGAGGCACAACACAGATTATGGAGGTGACAGCCAAGTGGTTATGGGGTTTCCTTTCCAGAAACAAAAAACCCAGAATCTGCACAAGAGAGGAGTTCACAAGAAAGGTTAGGTCAAACGCGGCAATAGGAGCAGTGTTCGTCGATGAAAACCAATGGAACTCAGCAAAAGAAGCAGTGGAAGACGAAAGGTTTTGGGATCTTGTGCACAGAGAGAGGGAGCTTCATAAACAGGGAAAATGTGCCACGTGTGTCTACAACATGATGGGGAAGAGAGAGAAAAAATTAGGAGAGTTTGGAAAGGCAAAAGGAAGCCGTGCAATATGGTACATGTGGCTGGGAGCACGCTTTCTGGAGTTCGAAGCCCTTGGTTTCATGAATGAAGATCACTGGTTTAGTAGAGAGAATTCACTCAGTGGAGTGGAAGGAGAAGGGCTGCACAAACTTGGATACATACTCAGAGACATATCAAAGATTCCGGGGGGAAATATGTATGCAGATGATACAGCCGGATGGGACACAAGAATAACAGAAGATGATCTTCAGAATGAGGCCAAAATCACTGACATCATGGAGCCTGAACATGCTCTATTGGCTACGTCAATCTTTAAGCTGACTTATCAAAACAAGGTGGTGAGGGTGCAAAGACCAGCAAAAAATGGAACCGTGATGGATGTTATATCCAGACGTGATCAGAGAGGAAGTGGACAGGTCGGAACTTATGGCTTAAATACTTTCACCAATATGGAGGTCCAACTAATAAGACAAATGGAATCTGAAGGAATCTTTTTACCCAGCGAATTGGAAACCCCCAACCTAGCTGAGAGGGCTCTTGACTGGTTAGAAAAACATGGCGCCGAAAGGCTGAAACGAATGGCAATCAGCGGAGATGATTGCGTGGTAAAACCAATTGACGACAGGTTCGCAACAGCCTTAACAGCTCTGAATGACATGGGAAAAGTAAGAAAAGACATACCGCAGTGGGAACCTTCGAAAGGATGGAATGATTGGCAGCAAGTGCCTTTTTGTTCACACCATTTCCACCAGCTGATCATGAAGGATGGGAGGGAAATAGTGGTGCCATG----------------------------------------------------------------------------------------------------------------------------------------------------------------------------------------------------------------------------------------------------------------------------------------------------------------------------------------------------------------------------------------------------------------------------------------------------------------------------------------------------------------------------------------
		</sequence>
		<sequence>
			<taxon idref="MT929580|DENV1|Brazil|Southeast|MG|Varzelandia|2017-05-08"/>
			---------------------------------------AATATGCTGAAACGCGCGAGAAACCGCGTGTCAACTGGTTCACAGTTGGCGAAGAGATTCTCAAAAGGATTGCTTTCAGGCCAAGGACCCATGAAATTGGTGATGGCCTTCATAGCATTTCTAAGATTTCTAGCCATACCCCCAACAGCAGGAATTTTGGCTAGATGGAGCTCATTCAAGAAGAATGGAGCGATCAAAGTGTTACGGGGTTTCAAA-AAGAGATCTCAAGCATGTTGAACATAATGAACAGGAGGAAAAGATCCGTGACCATGCTCCTCATGCTGCTGCCCACAGCCCTGGCGTTTCATTTGACCACACGAGGGGGAGAGCCACACATGATAGTCAGTAAGCAGGAAAGAGGGAAGTCACTCTTGTTTAAGACCTCTGCGGGCGTCAATATGTGCACCCTCATTGCGATGGACTTGGGAGAGTTATGTGAGGACACAATGACCTACAAATGCCCCCGGATCACTGAGGCGGAACCAGATGACGTTGACTGCTGGTGCAATGCCACAGACACATGGGTGACCTATGGGACGTGTTCTCAAACCGGCGAACACCGACGAGAGAAACGTTCCGTGGCACTGGCCCCACACGTGGGACTTGGTCTAGAAACAAGAACCGAAACATGGATGTCCTCTGAAGGCGCCTGGAAACAAATACAAAGAGTGGAAACTTGGGCTTTGAGACACCCAGGATTCACGGTGATAGCTCTTTTTTTAGCGCATGCTATAGGAACATCCATCACTCAAAAAGGGATCATTTTCATCTTGCTGATGCTGGTGACACCATCAATGGCCATGCGATGCGTGGGAATAGGCAACAGAGACTTCGTTGAAGGACTGTCAGGAGCAACGTGGGTGGACGTGGTATTGGAGCATGGAAGCTGCGTCACCACCATGGCAAAAAATAAACCAACATTGGACATTGAACTCTTGAAGACGGAGGTCACGAACCCTGCCGTCTTGCGCAAACTGTGCATTGAAGCTAAAATATCAAACACCACCACCGATTCAAGATGTCCAACACAAGGAGAGGCTACACTGGTGGAAGAACAAGACGCGAACTTTGTGTGTCGCCGAACGTTTGTGGACAGAGGCTGGGGTAATGGCTGTGGACTATTCGGAAAGGGAAGTCTATTGACGTGTGCCAAGTTCAAGTGTGTGACAAAACTAGAGGGAAAGATAGTTCAATATGAAAACTTAAAATATTCAGTGATAGTCACTGTCCACACTGGGGACCAGCACCAGGTGGGAAACGAGACCACAGAACATGGAACAATTGCAACCATAACACCTCAAGCTCCCACGTCGGAAATACAGCTGACTGACTACGGAGCCCTCACACTGGACTGCTCACCTAGAACAGGGCTGGACTTTAATGAGATGGTGCTATTGACAATGAAAGAAAAATCATGGCTTGTCCACAAACAATGGTTTCTAGACTTACCACTGCCATGGACTTCGGGGGCTTCAACATCTCAAGAGACCTGGAACAGACAAGATTTGCTGGTCACATTCAAGACAGCTCATGCAAAGAAACAGGAAGTAGTCGTACTGGGATCACAGGAAGGAGCAATGCACACAGCGTTGACTGGGGCGACAGAAATCCAGACGTCAGGAACGACAACAATCTTCGCAGGACACCTGAAATGCAGACTAAAAATGGATAAACTGACCTTAAAAGGGATGTCATATGTGATGTGCACAGGCTCATTTAAGCTAGAGAAGGAAGTGGCTGAGACCCAGCATGGAACTGTCCTAGTGCAAGTCAAATATGAAGGAACAGACGCGCCATGCAAGATCCCCTTCTCGACCCAAGATGAGAAAGGAGTGACCCAGAATGGGAGATTGATAACAGCCAATCCCATAGTTACTGACAAAGAAAAACCAGTCAACATTGAGACAGAACCACCTTTTGGTGAGAGCTACATCGTGGTAGGGGCAGGCGAAAAAGCTTTGAAACTAAGCTGGTTCAAGAAAGGAAGCAGCATAGGGAAAATGTTCGAAGCAACCGCCCGAGGAGCACGAAGGATGGCTATCCTGGGAGACACCGCATGGGACTTCGGTTCTATAGGAGGAGTGTTTACATCTGTGGGAAAATTGGTACATCAGGTTTTTGGAACCGCATATGGGGTTCTGTTTAGCGGTGTTTCTTGGACCATGAAAATAGGAATAGGGATTCTGCTGACATGGTTGGGATTAAATTCAAGGAGCACGTCACTTTCGATGACGTGCATTGCAGTTGGCATGGTCACACTGTACCTAGGAGCCATGGTTCAAGCGGATTCGGGATGTGTAATCAACTGGAAGGGCAGAGAACTTAAATGTGGAAGTGGCATTTTTGTCACTAATGAAGTCCACACTTGGACAGAGCAATACAAATTCCAGGCTGACTCCCCAAAAAGACTGTCAGCAGCCATTGGAAAGGCATGGGAGGAGGGCGTATGTGGGATTCGATCAGCCACGCGTCTTGAGAACATCATGTGGAAGCAAATATCAAATGAATTGAACCACATTCTGCTTGAGAATGACATGAAATTCACAGTGGTTGTAGGAGATGCCAACGGAATTTTAGCCCAAGGGAAAAAAATGATTAGGCCACAACCTATGGAACACAAATATTCATGGAAAAGCTGGGGAAAAGCTAAAATCATAGGAGCAGACATACAAAATACCACCTTCATCATCGACGGCCCAGACACCCCAGAATGTCCCGATGGCCAAAGAGCATGGAACATTTGGGAAGTTGAGGACTATGGGTTTGGAGTTTTCACGACAAACATATGGCTGAAATTGCGTGACTCCTACACCCAAATGTGTGACCACCGGCTAATGTCAGCTGCCATCAAGGACAGCAAGGCAGTCCATGCTGACATGGGGTACTGGATAGAAAGTGAAAAGAATGAAACCTGGAAGCTGGCGAGAGCCTCCTTCATAGAAGTCAAGACATGCACCTGGCCGAAATCTCATACTCTGTGGAGCAATGGAGTCTTGGAAAGTGAAATGATAATCCCAAAGATATTTGGAGGACCAATATCTCAGCACAACTACAGACCAGGGTATTTCACACAAACAGCAGGGCCATGGCACCTAGGTAAGTTGGAACTGGATTTTGATTTGTGTGAAGGTACCACAGTTGTTGTGGATGAACATTGTGGAAATCGGGGTCCATCTCTCAGAACCACAACAGTCACAGGAAAGATAATCCATGAATGGTGTTGCAGATCCTGCACGCTACCCCCCTTACGTTTCAGAGGAGAAGACGGGTGTTGGTATGGCATGGAAATCAGACCAGTAAAGGAGAAGGAGGAGAATCTAGTCAGGTCAATGGTCTCTGCAGGGTCAGGAGAAGTGGATAGTTTTTCATTAGGAATACTATGCGTGTCAATAATGATTGAAGAAGTGATGAGATCCAGATGGAGTAGAAAGATGCTGATGACTGGAACACTGGCTGTTTTCCTCCTTCTTATAATGGGACAACTGACATGGAATGATCTGATTAGGTTATGCATCATGGTTGGAGCTAACGCTTCAGACAGGATGGGGATGGGAACAACGTACCTAGCCTTGATGGCTACTTTTAAAATGAGACCAATGTTCGCTGTTGGGCTATTATTCCGCAGACTAACATCCAGAGAAGTTCTTCTCCTCACGATTGGATTAAGCCTGGTGGCATCCGTGGAGCTACCAAATTCTTTGGAGGAGCTAGGGGATGGACTTGCAATGGGTATCATGATGTTAAAATTGTTGACTGAATTTCAGCCACACCAGTTATGGACCACCTTATTGTCTCTGACATTTGTCAAAACAACTCTCTCACTGGATTATGCATGGAAAACAACGGCTATGGTACTGTCTATCGTATCTCTCTTTCCTTTATGCCTGTCTACAACCTCCCAAAAAACAACATGGCTTCCGGTGCTGTTAGGATCTTTTGGATGCAAACCATTGACTATGTTTCTTATAACAGAAAACAAAATCTGGGGAAGGAAAAGTTGGCCCCTCAATGAAGGAATTATGGCTATTGGAATAGTCAGCATTCTACTAAGCTCACTCCTCAAAAATGATGTGCCGTTGGCCGGGCCACTAATAGCTGGAGGCATGCTAATAGCGTGTTATGTCATATCCGGAAGCTCAGCCGATCTATCATTGGAGAAAGCGGCTGAAGTATCCTGGGAACAAGAAGCAGAACACTCCGGTGCCTCACACAACATATTAGTAGAGGTCCAAGATGATGGAACTATGAAAATAAAAGATGAAGAGAGGGATGACACACTCACTATACTCCTTAAAGCAACTTTGCTGGCAGTCTCAGGAGTGTACCCAATGTCAATACCAGCAACTCTTTTTGTGTGGTACTTTTGGCAGAAAAAGAAACAGAGATCAGGAGTGTTATGGGACACACCCAGCCCTCCGGAAGTGGAAAGAGCAGTTCTTGATGATGGCATCTATAGAATCTTGCAAAGAGGACTGTTGGGGAGGTCCCAAGTAGGAGTGGGAGTCTTCCAAGACGGCGTGTTTCACACAATGTGGCACGTTACCAGG-GAGCTGTCCTTATGTACCAAGGGAAGAGACTGGAACCAAGCTGGGCCAGTGTCAAA-AAGACTTGATCTCATACGGAGGAGGTTGGAGGTTCCAAGGATCATGGAACACAGGAGAAGAAGTGCAGGTGATAGCTGTTGAACCAGGAAAAAACCCCAAAAATGTACAGACAACGCCGGGCACCTTCAAGACTCCTGAAGGCGAAGTTGGAGCCATAGCTCTAGATTTCAAACCCGGCACATCTGGATCTCCCATTGTGAACAGAGAGGGAAAAATAGTGGGTCTGTATGGAAATGGAGTGGTGACAACAAGTGGAACCTATGTTAGTGCCATTGCCCAAGCTAAAGCATCACAGGAAGGGCCTTTACCAGAGATTGAGGACGAGGTGTTTAAGAAAAGAAACTTAACAATAATGGACCTGCACCCAGGATCAGGGAAAACAAGAAGATACCTTCCAGCCATAGTCCGTGAGGCCATAAAAAGGAAACTGCGCACGTTAATCTTGGCTCCCACAAGAGTTGTCGCTTCTGAAATGGCAGAGGCACTCAAGGGAATGCCAATAAGATATCAGACAACAGCAGTGAAGAGTGAACACACAGGAAGGGAGATAGTTGACCTCATGTGCCACGCTACTTTTACCATGCGTCTCTTATCCCCAGTGAGAGTTCCCAATTACAACATGATTATTATGGATGAAGCACATTTTACCGATCCAGCTAGCATAGCGGCCAGAGGGTACATCTCAACCCGAGTGGGTATGGGTGAAGCAGCTGCGATCTTTATGACAGCCACTCCCCCAGGATCGGTGGAGGCCTTTCCACAGAGCAATGCAGTTATCCAAGATGAGGAAAGAGACATTCCTGAGAGATCATGGAACTCAGGCTACGACTGGATCACTGACTTTCCAGGTAAAACAGTCTGGTTTGTTCCAAGCATCAAATCAGGAAATGACATTGCCAACTGTTTAAGAAAGAACGGAAAACGGGTAATCCAATTGAGCAGAAAAACCTTTGACACTGAGTACCAGAAAACAAAAAACAATGACTGGGACTATGTTGTCACAACAGACATTTCTGAAATGGGGGCAAATTTCCGGGCCGACAGGGTAATAGACCCAAGGCGGTGCTTGAAACCGGTAATACTAAAAGATGGCCCAGAGCGTGTCATTCTAGCCGGACCGATGCCAGTGACTGTGGCCAGTGCTGCCCAGAGGAGAGGAAGAATTGGAAGGAACCAAAACAAGGAAGGTGATCAGTATGTTTACATGGGACAGCCTTTAAATAATGATGAGGATCACGCTCATTGGACAGAAGCAAAAATGCTCCTTGACAATATAAACACACCAGAAGGGATCATCCCAGCCCTTTTTGAGCCAGAGAGAGAAAAGAGTGCAGCAATAGACGGGGAGTACAGACTGCGGGGAGAAGCAAGGAAAACGTTCGTGGAGCTCATGAGAAGAGGAGATCTACCAGTTTGGCTATCCTACAAAGTAGCCTCAGAAGGTTTCCAGTACTCCGATAGAAGGTGGTGCTTTGATGGGGAAAGGAACAACCAGGTGTTGGAGGAGAACATGGACGTGGAGATCTGGACAAAGGAAGGAGAAAGAAAGAAATTGCGACCTCGCTGGTTGGACGCCAGAACATACTCTGATCCATTGGCCCTGCGCGAGTTTAAAGAGTTCGCAGCAGGAAGAAGAAGTGTCTCAGGTGACCTAATATTGGAAATAGGGAAACTTCCACAACATTTGACGCTAAGAGCCCAGAATGCTCTGGACAACTTGGTCATGTTGCACAATTCCGAACAAGGAGGAAAAGCCTACAGACATGCTATGGAGGAACTACCAGACACCATAGAAACATTGATGCTTCTAGCTTTGATAGCTGTGTTGACTGGTGGAGTGACGCTGTTCTTCCTATCAGGAAAAGGTCTAGGAAAAACATCCATTGGCTTGCTCTGTGTGACGGCCTCAAGCGCACTGTTATGGATGGCCAGTGTAGAGCCCCATTGGATAGCGGCCTCTATCATACTAGAGTTCTTTTTGATGGTGCTGCTCATTCCAGAACCAGACAGACAGCGCACTCCACAGGACAACCAGCTAGCATATGTGGTGATAGGTTTGTTATTCATGATACTGACAGTGGCAGCCAATGAGATGGGATTATTGGAAACCACAAAGAAAGACCTGGGGATTGGCTATGTAGCCGCCGAAAACCACCAACATGCTACGATGCTGGACGTAGACCTACACCCAGCTTCAGCCTGGACCCTCTATGCAGTAGCCACAACAGTTATCACTCCCATGATGAGACACACAATTGAAAATACAACGGCAAACATTTCCCTGACAGCCATTGCAAATCAGGCAGCCATATTGATGGGACTTGACAAGGGATGGCCAATATCGAAGATGGACATAGGAGTTCCACTTCTCGCCTTAGGGTGCTATTCCCAGGTGAACCCATTGACACTGACAGCGGCGGTGTTGATGTTAGTGGCTCATTATGCCATAATTGGACCAGGACTGCAAGCAAAGGCCACTAGAGAAGCTCAAAAAAGGACAGCGGCCGGAATAATGAAAAATCCAACCGTAGACGGGATTGTTGCAATAGACTTGGATCCTGTGGTTTATGATGCAAAATTTGAAAAACAGCTAGGCCAAATAATGTTACTGATACTTTGTACATCACAGATCCTCTTGATGCGGACCACATGGGCCTTGTGTGAATCCATCACATTGGCTACTGGACCCCTGACCACTCTCTGGGAGGGATCTCCAGGAAAATTCTGGAATACCACAATAGCAGTGTCCATGGCAAACATCTTCAGGGGAAGTTATTTAGCAGGAGCAGGTCTGGCTTTCTCATTAATGAAATCTTTAGGAGGAGGTAGGAGAGGTACGGGAGCTCAAGGGGAAACACTGGGAGAGAAATGGAAAAGACAGTTAAACCAACTGAGCAAGTCAGAATTCAACACCTACAAAAGGAGTGGGATTATGGAGGTGGACAGATCCGAAGCCAAAGAGGGACTGAAAAGAGGAGAAACAACCAAACATGCAGTGTCGAGAGGAACAGCCAAACTGAGGTGGTTTGTGGAGAGGAACCTCGTGAAACCAGAAGGGAAAGTCATAGACCTCGGTTGTGGAAGAGGTGGTTGGTCATATTATTGTGCTGGGCTGAAGAAAGTTACTGAAGTGAAGGGATACACAAAAGGAGGACCTGGACATGAGGAACCTATCCCAATGGCGACCTATGGATGGAACCTAGTAAAGCTACACTCTGGAAAGGATGTATTT-TTATGCCACCTGAGAAATGTGACACCCTTCTGTGTGATATTGGTGAGTCCTCTCCGAATCCAACTATAGAAGAAGGAAGAACGTTACGTGTTCTAAAAATGGTGGAACCATGGCTCAGAGGAAACCAATTCTGCATAAAAATCCTAAATCCTTACATGCCAAGTGTGGTAGAAACTCTGGAGCAAATGCAAAGAAAACATGGAGGGATGCTAGTGCGAAACCCACTCTCAAGAAATTCTACCCATGAAATGTATTGGGTTTCATGTGGAACAGGAAACATTGTGTCGGCAGTGAACATGACATCCAGAATGTTACTGAACCGATTCACAATGGCTCACAGGAAGCCAACATATGAAAGGGACGTGGACTTAGGCGCTGGAACAAGACATGTGGCAGTGGAACCAGAGGTAGCCAACCTAGATATCATTGGCCAGAGGATAGAGAATATAAAAAATGAACACAAGTCAACATGGCATTATGATGAGGACAATCCATACAAAACATGGGCCTATCATGGATCATATGAGGTCAAGCCATCAGGATCAGCCTCATCTATGGTGAATGGAGTGGTGAGATTGCTCACAAAACCATGGGATGTTATCCCCATGGTCACACAAATAGCTATGACTGATACTACACCCTTTGGACAACAGAGAGTGTTTAAAGAGAAAGTTGACACGCGCACACCAAGAGCAAAACGAGGCACAACACAAATTATGGAGGTGACAGCCAAGTGGTTATGGGGTTTCCTTTCCAGAAACAAAAAACCTAGAATCTGCACAAGAGAGGAGTTCACAAGAAAGGTTAGGTCAAACGCGGCTATAGGAGCAGTGTTCGTTGATGAAAACCAATGGAACTCAGCAAAAGAAGCAGTGGAAGACGAAAGGTTTTGGGATCTTGTGCACAGAGAGAGGGAGCTTCATAAACAGGGAAAATGTGCCACGTGTGTCTACAACATGATGGGGAAGAGAGAGAAAAAATTAGGAGAGTTTGGAAAGGCAAAAGGAAGTCGTGCAATATGGTACATGTGGCTGGGAGCACGCTTTCTGGAGTTCGAAGCCCTTGGTTTTATGAATGAAGATCACTGGTTTAGTAGAGAGAATTCACTCAGTGGAGTGGAAGGAGAAGGACTACACAAACTTGGATACATACTCAGAGACATATCAAAGATTCCGGGGGGAAATATGTATGCAGATGATACGGCCGGATGGGACACAAGAATAACAGAGGATGATCTTCAGAATGAGGCTAAAATCACTGACATCATGGAGCCTGAACATGCTCTATTGGCTACGTCAATTTTTAAGCTGACTTATCAAAACAAGGTGGTGAGGGTGCAAAGACCAGCAAAAAATGGAACCGTGATGGATGTTATATCCAGACGTGACCAGAGAGGAAGTGGACAGGTCGGAACTTATGGCTTAAATACTTTCACCAATATGGAGGTCCAACTAATAAGACAAATGGAATCTGAAGGAATCTTTTTACCCAGCGAATTGGAAACCCCCAACCTAGCTGAGAGGGCTCTTGACTGGTTAGAAAAACATGGCGCCGAAAGGCTGAAACGAATGGCAATCAGCGGAGATGATTGCGTGGTGAAACCAATTGACGACAGGTTCGCAACAGCCTTAACAGCTCTGAATGACATGGGAAAAGTAAGAAAAGACATACCGCAGTGGGAACCTTCGAAAGGATGGAATGATTGGCAGCAAGTGCCTTTTTGTTCACACCATTTCCACCAGCTGATCATGAAGGATGGGAGGGAAATAGTGGTGCCATGCCGCAACCAAGATGAACTTGTGGGCAGGGCTAGAGTATCACAAGGCGCCGGATGGAGCCTGAGAGAAACTGCTTGCCTAGGCAAGTCATATGCACAAATGTGGCAGCTGATGTACTTCCACAGGAGAGACCTGAGACTAGCGGCTAACGCTATCTGCTCAGCCGTCCCAGTTGATTGGGTCCCAGCCAGCCGCACAACCTGGTCAATCCATGCCCACCACCAATGGATGACAACAGAAGACATGTTATCAGTGTGGAATAGAGTTTGGATAGAGGAAAACCCATGGATGGAGGACAAAACCCATGTATCCAGTTGGGAAGAAGTTCCATACCTAGGAAAAAGGGAAGACCAATGGTGTGGATCCCTGATAGGCTTGACAGCGAGGGCCACCTGGGCCACCAACATACAAGTGGCCATAAACCAAGTGA--------------------------------------------------------------------------------------------
		</sequence>
		<sequence>
			<taxon idref="MT929579|DENV1|Brazil|Southeast|MG|Varzelandia|2017-05-08"/>
			---------------------------------------AATATGCTGAAACGCGCGAGAAACCGCGTGTCAACTGGTTCACAGTTGGCGAAGAGATTCTCAAAAGGATTGCTTTCAGGCCAAGGACCCATGAAATTGGTGATGGCCTTCATAGCATTTCTAAGATTTCTAGCCATACCCCCAACAGCAGGAATTTTGGCTAGATGGAGCTCGTTCAAGAAGAATGGAGCGATCAAAGTGTTACGGGGTTTCAAAAAAGAGATCTCAAGCATGTTGAACATAATGAACAGGAGGAAAAGATCCGTGACCATGCTCCTCATGCTGCTGCCCACAGCCCTGGCGTTTCATTTGACCACACGAGGGGGAGAGCCACACATGATAGTTAGTAAGCAGGAAAGAGGGAAGTCACTCTTGTTTAAGACCTCTGCGGGCGTCAATATGTGCACCCTCATTGCGATGGACTTGGGAGAGTTATGTGAGGACACAATGACCTACAAATGCCCCCGGATCACTGAGGCGGAACCAGATGACGTTGACTGCTGGTGCAATGCCACAGACACATGGGTGACCTATGGGACGTGTTCTCAAACCGGCGAACACCGACGAGAGAAACGTTCCGTGGCACTGGCCCCACACGTGGGACTTGGTCTAGAAACAAGAACCGAAACATGGATGTCTTCTGAAGGCGCCTGGAAACAAATACAAAGAGTGGAAACTTGGGCTTTGAGACACCCAGGATTCACGGTGATAGCTCTTTTTTTAGCGCATGCTATAGGAACATCCATCACTCAAAAAGGGATCATTTTCATCTTGCTGATGCTGGTGACACCATCAATGGCCATGCGATGCGTGGGAATAGGCAACAGAGACTTCGTTGAAGGACTGTCAGGAGCAACGTGGGTGGACGTGGTATTGGAGCATGGAAGCTGCGTCACCACCATGGCAAAAAATAAACCAACATTGGACATTGAACTCTTGAAGACGGAGGTCACGAACCCTGCCGTCTTGCGCAAACTGTGCATTGAAGCTAAAATATCAAACACCACCACCGATTCAAGATGTCCAACACAAGGAGAGGCTACACTGGTGGAAGAACAAGACGCGAACTTTGTGTGTCGCCGAACGTTTGTGGACAGAGGCTGGGGTAATGGCTGTGGACTATTCGGAAAGGGAAGTCTATTGACGTGTGCCAAGTTCAAGTGTGTGACAAAACTAGAGGGAAAGATAGTTCAATATGAAAACTTAAAATATTCAGTGATAGTCACTGTCCACACTGGGGACCAGCACCAGGTGGGAAACGAGACCACAGAACATGGAACAATTGCAACCATAACACCTCAAGCTCCCACGTCGGAAATACAGCTGACTGACTACGGAGCCCTCACACTGGACTGCTCACCTAGAACAGGGCTGGACTTTAATGAGATGGTGCTATTGACAATGAAAGAAAAATCATGGCTTGTCCACAAACAATGGTTTCTAGACTTACCACTGCCATGGACTTCGGGGGCTTCAACATCTCAAGAGACCTGGAACAGACAAGATTTGCTGGTCACATTCAAGACAGCTCATGCAAAGAAACAGGAAGTAGTCGTACTGGGATCACAGGAAGGAGCAATGCACACAGCGTTGACTGGGGCGACAGAAATCCAGACGTCAGGAACGACAACAATCTTCGCAGGACACCTGAAATGCAGACTAAAAATGGATAAACTGACCTTAAAAGGGATGTCATATGTGATGTGCACAGGCTCATTTAAGCTAGAGAAGGAAGTGGCTGAGACCCAGCATGGAACTGTCCTAGTGCAAGTCAAATATGAAGGAACAGACGCGCCATGCAAGATCCCCTTCTCGACCCAAGATGAGAAAGGAGTGACCCAGAATGGGAGATTGATAACAGCCAATCCCATAGTTACTGACAAAGAAAAACCAGTCAACATTGAGACAGAACCACCTTTTGGTGAGAGCTACATCGTGGTAGGGGCAGGCGAAAAAGCTTTGAAACTAAGCTGGTTCAAGAAAGGAAGCAGCATAGGGAAAATGTTCGAAGCAACCGCCCGAGGAGCACGAAGGATGGCTATCCTGGGAGACACCGCATGGGACTTCGGTTCTATAGGAGGAGTGTTTACATCTGTGGGAAAATTGGTACATCAGGTTTTTGGAACCGCATATGGGGTTCTGTTTAGCGGTGTTTCTTGGACCATGAAAATAGGAATAGGGATTCTGCTGACATGGTTGGGATTAAATTCAAGGAGCACGTCACTTTCGATGACGTGCATTGCAGTTGGCATGGTCACACTGTACCTAGGAGTCATGGTTCAAGCGGATTCGGGATGTGTAATCAACTGGAAGGGCAGAGAACTTAAATGTGGAAGTGGCATTTTTGTCACTAATGAAGTCCACACTTGGACAGAGCAATACAAATTCCAGGCTGACTCCCCAAAAAGACTGTCAGCAGCCATTGGAAAGGCATGGGAGGAGGGCGTATGTGGGATTCGATCAGCCACGCGTCTTGAGAACATCATGTGGAAGCAAATATCAAATGAATTGAACCACATTCTGCTTGAGAATGACATGAAATTCACAGTGGTTGTAGGAGATGCCAACGGAATTTTAGCCCAAGGGAAAAAAATGATTAGGCCACAACCTATGGAACACAAATATTCATGGAAAAGCTGGGGAAAAGCTAAAATCATAGGAGCAGACATACAAAATACCACCTTCATCATCGACGGCCCAGACACCCCAGAATGTCCCGATGGCCAAAGAGCATGGAACATTTGGGAAGTTGAGGACTATGGGTTTGGAGTTTTCACGACAAACATATGGCTGAAATTGCGTGACTCCTACACCCAAATGTGTGACCACCGGCTAATGTCAGCTGCCATCAAGGACAGCAAGGCAGTCCATGCTGACATGGGGTACTGGATAGAAAGTGAAAAGAATGAAACCTGGAAGCTGGCGAGAGCCTCCTTCATAGAAGTCAAGACATGCACCTGGCCGAAATCTCATACTCTGTGGAGCAATGGAGTCTTGGAAAGTGAAATGATAATCCCAAAGATATTTGGAGGACCAATATCTCAGCACAACTACAGACCAGGGTATTTCACACAAACAGCAGGGCCATGGCACCTAGGTAAGTTGGAACTGGATTTTGATTTGTGTGAAGGTACCACAGTTGTTGTGGATGAACATTGTGGAAATCGGGGTCCATCTCTCAGAACCACAACAGTCACAGGAAAGATAATCCATGAATGGTGTTGCAGATCCTGCACGCTACCCCCCTTACGTTTCAGAGGAGAAGACGGGTGTTGGTATGGCATGGAAATCAGACCAGTAAAGGAGAAGGAGGAGAATCTAGTCAGGTCAATGGTCTCTGCAGGGTCAGGAGAAGTGGATAGTTTTTCATTAGGAATACTATGCGTGTCAATAATGATTGAAGAAGTGATGAGATCCAGATGGAGTAGAAAGATGCTGATGACTGGAACACTGGCTGTTTTCCTCCTTCTTATAATGGGACAACTGACATGGAATGATCTGATTAGGTTATGCATCATGGTTGGAGCTAACGCTTCAGACAGGATGGGGATGGGAACAACGTACCTAGCCTTGATGGCTACTTTTAAAATGAGACCAATGTTCGCTGTTGGGCTATTATTCCGCAGACTAACATCCAGAGAAGTTCTTCTCCTCACGATTGGATTAAGCCTGGTGGCATCCGTGGAGCTACCAAATTCTTTGGAGGAGCTAGGGGATGGACTTGCAATGGGTATCATGATGTTAAAATTGTTGACTGAATTTCAGCCACACCAGTTATGGACCACCTTATTGTCTCTGACATTTGTCAAAACAACTCTCTCACTGGATTATGCATGGAAAACAACGGCTATGGTACTGTCTATCGTATCTCTCTTTCCTTTATGCCTGTCTACAACCTCCCAAAAAACAACATGGCTTCCGGTGCTGTTAGGATCTTTTGGATGCAAACCATTGACTATGTTTCTTATAACAGAAAACAAAATCTGGGGAAGGAAAAGTTGGCCCCTCAATGAAGGAATTATGGCTATTGGAATAGTCAGCATTCTACTAAGCTCACTCCTCAAAAATGATGTGCCGTTGGCCGGGCCACTAATAGCTGGAGGCATGCTAATAGCGTGTTATGTCATATCCGGAAGCTCAGCCGATCTATCATTGGAGAAAGCGGCTGAAGTATCCTGGGAACAAGAAGCAGAACACTCCGGTGCCTCACACAACATATTAGTAGAGGTCCAAGATGATGGAACTATGAAAATAAAAGATGAAGAGAGGGATGACACACTCACTATACTCCTTAAAGCAACTTTGCTGGCAGTCTCAGGAGTGTACCCAATGTCAATACCAGCAACTCTTTTTGTGTGGTACTTTTGGCAGAAAAAGAAACAGAGATCAGGAGTGTTATGGGACACACCCAGCCCTCCGGAAGTGGAAAGAGCAGTTCTTGATGATGGCATCTATAGAATCTTGCAAAGAGGACTGTTGGGGAGGTCCCAAGTAGGAGTGGGAGTCTTCCAAGACGGCGTGTTTCACACAATGTGGCACGTTACCAGG-GAGCTGTCCTTATGTACCAAGGGAAGAGACTGGAACCAAGCTGGGCCAGTGTCAAAAAGGACTTGATCTCATATGGAGGAGGTTGGAGGTTCCAAGGATCATGGAACACAGGAGAAGAAGTGCAGGTGATAGCTGTTGAACCAGGAAAAAACCCCAAAAATGTACAGACAACGCCGGGCACCTTCAAGACTCCTGAAGGCGAAGTTGGAGCCATAGCTCTAGATTTCAAACCCGGCACATCTGGATCTCCCATTGTGAACAGAGAGGGAAAAATAGTGGGTCTGTATGGAAATGGAGTGGTGACAACAAGTGGAACCTATGTTAGTGCCATTGCCCAAGCTAAAGCATCACAGGAAGGGCCTTTACCAGAGATTGAGGACGAGGTGTTTAAGAAAAGAAACTTAACAATAATGGACCTGCACCCAGGATCAGGGAAAACAAGAAGATACCTTCCAGCCATAGTCCGTGAGGCCATAAAAAGGAAACTGCGCACGTTAATCTTGGCTCCCACAAGAGTTGTCGCTTCTGAAATGGCAGAGGCACTCAAGGGAATGCCAATAAGATATCAGACAACAGCAGTGAAGAGTGAACACACAGGAAGGGAGATAGTTGACCTCATGTGCCACGCTACTTTTACCATGCGTCTCTTATCCCCAGTGAGAGTTCCCAATTACAACATGATTATTATGGATGAAGCACATTTTACCGATCCAGCTAGCATAGCGGCCAGAGGGTACATCTCAACCCGAGTGGGTATGGGTGAAGCAGCTGCGATCTTTATGACAGCCACTCCC-CAGGATCGGTGGAGGCCTTTCCACAGAGCAATGCAGTTATCCAAGATGAGGAAAGAGACATTCCTGAGAGATCATGGAACTCAGGCTACGACTGGATCACTGACTTTCCAGGTAAAACAGTCTGGTTTGTTCCAAGCATCAAATCAGGAAATGACATTGCCAACTGTTTAAGAAAGAACGGAAAACAGGTAATCCAATTGAGCAGAAAAACCTTTGACACTGAGTACCAGAAAACAAAAAACAATGACTGGGACTATGTTGTCACAACAGACATTTCTGAAATGGGGGCAAATTTCCGGGCCGACAGGGTAATAGACCCAAGGCGGTGCTTGAAACCGGTAATACTAAAAGATGGCCCAGAGCGTGTCATTCTAGCCGGACCGATGCCAGTGACTGTGGCCAGTGCTGCCCAGAGGAGAGGAAGAATTGGAAGGAACCAAAACAAGGAAGGTGATCAGTATGTTTACATGGGACAGCCTTTAAATAATGATGAGGATCACGCTCATTGGACAGAAGCAAAAATGCTCCTTGACAATATAAACACACCAGAAGGGATCATCCCAGCCCTTTTTGAGCCAGAGAGAGAAAAGAGTGCAGCAATAGACGGGGAGTACAGACTGCGGGGAGAAGCAAGGAAAACGTTCGTGGAGCTCATGAGAAGAGGAGATCTACCAGTTTGGCTATCCTACAAAGTAGCCTCAGAAGGTTTCCAGTACTCCGATAGAAGGTGGTGCTTTGATGGGGAAAGGAACAACCAGGTGTTGGAGGAGAACATGGACGTGGAGATCTGGACAAAGGAAGGAGAAAGAAAGAAATTGCGACCTCGCTGGTTGGACGCCAGAACATACTCTGATCCATTGGCCCTGCGCGAGTTTAAAGAGTTCGCAGCAGGAAGAAGAAGTGTCTCAGGTGACCTAATATTGGAAATAGGGAAACTTCCACAACATTTGACGCTAAGAGCCCAGAATGCTCTGGACAACTTGGTCATGTTGCACAATTCCGAACAAGGAGGAAAAGCCTACAGACATGCTATGGAGGAACTACCAGACACCATAGAAACATTGATGCTTCTAGCTTTGATAGCTGTGTTGACTGGTGGAGTGACGCTGTTCTTCCTATCAGGAAAAGGTCTAGGAAAAACATCCATTGGCTTGCTCTGTGTGACGGCCTCAAGCGCACTGTTATGGATGGCCAGTGTAGAGCCCCATTGGATAGCGGCCTCTATCATACTAGAGTTCTTTTTGATGGTGCTGCTCATTCCAGAACCAGACAGACAGCGCACTCCACAGGACAACCAGCTAGCATATGTGGTGATAGGTTTGTTATTCATGATACTGACAGTGGCAGCCAATGAGATGGGATTATTGGAAACCACAAAGAAAGACCTGGGGATTGGCTATGTAGCCGCCGAAAACCACCAACATGCTACGATGCTGGACGTAGACCTACACCCAGCTTCAGCCTGGACCCTCTATGCAGTAGCCACAACAGTTATCACTCCCATGATGAGACACACAATTGAAAATACAACGGCAAACATTTCCCTGACAGCCATTGCAAATCAGGCAGCCATATTGATGGGACTTGACAAGGGATGGCCAATATCGAAGATGGACATAGGAGTTCCACTTCTCGCCTTAGGGTGCTATTCCCAGGTGAACCCATTGACACTGACAGCGGCGGTGTTGATGTTAGTGGCTCATTATGCCATAATTGGACCAGGACTGCAAGCAAAGGCCACTAGAGAAGCTCAAAAAAGGACAGCGGCCGGAATAATGAAAAATCCAACCGTAGACGGGATTGTTGCAATAGACTTGGATCCTGTGGTTTATGATGCAAAATTTGAAAAACAGCTAGGCCAAATAATGTTACTGATACTTTGTACATCACAGATCCTCTTGATGCGGACCACATGGGCCTTGTGTGAATCCATCACATTGGCTACTGGACCCCTGACCACTCTCTGGGAGGGATCTCCAGGAAAATTCTGGAATACCACAATAGCAGTGTCCATGGCAAACATCTTCAGGGGAAGTTATTTAGCAGGAGCAGGTCTGGCTTTCTCATTAATGAAATCTTTAGGAGGAGGTAGGAGAGGTACGGGAGCTCAAGGGGAAACATTGGGAGAGAAATGGAAAAGACAGTTAAACCAACTGAGCAAGTCAGAATTCAACACCTACAAAAGGAGTGGGATTATGGAGGTGGACAGATCCGAAGCCAAAGAGGGACTGAAAAGAGGAGAGACAACCAAACATGCAGTGTCGAGAGGAACAGCCAAACTGAGGTGGTTTGTGGAGAGGAACCTCGTGAAACCAGAAGGGAAAGTCATAGACCTCGGTTGTGGAAGAGGTGGTTGGTCATATTATTGTGCTGGGCTGAAGAAAGTTACTGAAGTGAAGGGATACACAAAAGGAGGACCTGGACATGAGGAACCTATCCCAATGGCGACCTATGGATGGAACCTAGTAAAGCTACACTCTGGAAAGGATGTATTT-TTATGCCACCTGAGAAATGTGACACCCTTCTGTGTGATATTGGTGAGTCCTCTCCGAATCCAACTATAGAAGAAGGAAGAACGTTACGTGTTCTAAAAATGGTGGAACCATGGCTCAGAGGAAACCAATTCTGCATAAAAATCCTAAATCCTTACATGCCAAGTGTGGTAGAAACTCTGGAGCAAATGCAAAGAAAACATGGAGGGATGCTAGTGCGAAACCCACTCTCAAGAAATTCTACCCATGAAATGTATTGGGTTTCATGTGGAACAGGAAACATTGTGTCGGCAGTGAACATGACATCCAGAATGTTACTGAACCGATTCACAATGGCTCACAGGAAGCCAACATATGAAAGGGACGTGGACTTAGGCGCTGGAACAAGACATGTGGCAGTGGAACCAGAGGTAGCCAACCTAGATATCATTGGCCAGAGGATAGAGAATATAAAAAATGAACACAAGTCAACATGGCATTATGATGAGGACAATCCATACAAAACATGGGCCTATCATGGATCATATGAGGTCAAGCCATCAGGATCAGCCTCATCTATGGTGAATGGAGTGGTGAGATTGCTCACAAAACCATGGGATGTTATCCCCATGGTCACACAAATAGCTATGACTGATACCACACCCTTTGGACAACAGAGAGTGTTTAAAGAGAAAGTTGACACGCGCACACCAAGAGCAAAACGAGGCACAACACAGATTATGGAGGTGACAGCCAAGTGGTTATGGGGTTTTCTTTCCAGAAACAAAAAACCTAGAATCTGCACAAGAGAGGAGTTCACAAGAAAGGTTAGGTCAAACGCGGCTATAGGAGCAGTGTTCGTTGATGAAAACCAATGGAACTCAGCAAAAGAAGCAGTGGAAGACGAAAGGTTTTGGGATCTTGTGCACAGAGAGAGGGAGCTTCATAAACAGGGAAAATGTGCCACGTGTGTCTACAACATGATGGGGAAGAGAGAGAAAAAATTAGGAGAGTTTGGAAAGGCAAAAGGAAGTCGTGCAATATGGTACATGTGGCTGGGAGCACGCTTTCTGGAGTTCGAAGCCCTTGGTTTTATGAATGAAGATCACTGGTTTAGTAGAGAGAATTCACTCAGTGGAGTGGAAGGAGAAGGACTACACAAACTTGGATACATACTCAGAGACATATCAAAGATTCCGGGGGGAAATATGTATGCAGATGATACGGCCGGATGGGACACAAGAATAACAGAGGATGATCTTCAGAATGAGGCTAAAATCACTGACATCATGGAGCCTGAACATGCTCTATTGGCTACGTCAATTTTTAAGCTGACTTATCAAAACAAGGTGGTGAGGGTGCAAAGACCAGCAAAAAATGGAACCGTGATGGATGTTATATCCAGACGTGACCAGAGAGGAAGTGGACAGGTCGGAACTTATGGCTTAAATACTTTCACCAATATGGAGGTCCAACTAATAAGACAAATGGAATCTGAAGGAATCTTTTTACCCAGCGAATTGGAAACCCCCAACCTAGCTGAGAGGGCTCTTGACTGGTTAGAAAAACATGGCGCCGAAAGGCTGAAGCGAATGGCAATCAGCGGAGATGATTGCGTGGTGAAACCAATTGACGACAGGTTCGCAACAGCCTTAACAGCTCTGAATGACATGGGAAAAGTAAGAAAAGACATACCGCAGTGGGAACCTTCGAAAGGATGGAATGATTGGCAGCAAGTGCCTTTTTGTTCACACCATTTCCACCAGCTGATCATGAAGGATGGGAGGGAAATAGTGGTGCCATGCCGCAACCAAGATGAACTTGTGGGCAGGGCTAGAGTATCACAAGGCGCCGGATGGAGCCTGAGAGAAACTGCTTGCCTAGGCAAGTCATATGCACAAATGTGGCAGCTGATGTACTTCCACAGGAGAGACCTGAGACTAGCGGCTAACGCTATCTGCTCAGCCGTCCCAGTTGATTGGGTCCCAGCCAGCCGCACAACCTGGTCAATCCATGCCCACCACCAATGGATGACAACAGAAGACATGTTATCAGTGTGGAATAGAGTTTGGATAGAGGAAAACCCATGGATGGAGGACAAAACCCATGTATCCAGTTGGGAAGAAGTTCCATACCTAGGAAAAAGGGAAGACCAATGGTGTGGATCCCTGATAGGCTTGACAGCGAGGGCCACCTGGGCCACCAACATACAAGTGGCCATAAACCAAGTGAGAAG----------------------------------------------------------------------------------------
		</sequence>
		<sequence>
			<taxon idref="MT929578|DENV1|Brazil|Southeast|SP|Sao_Francisco|2017-05-09"/>
			---------------------------------------AATATGCTGAAACGCGCGAGAAACCGCGTGTCAACTGGTTCACAGTTGGCGAAGAGATTCTCAAAAGGATTGCTTTCAGGCCAAGGACCCATGAAATTGGTGATGGCCTTCATAGCATTTCTAAGATTTCTAGCCATACCCCCAACAGCAGGAATTTTGGCTAGATGGAGCTCATTCAAGAAGAATGGAGCGATCAAAGTGTTACAGGGTTTCAAAAAAGAGATCTCAAGCATGTTAAACATAATGAACAGGAGGAAAAGATCCGTGACCATGCTCCTCATGCTGCTGCCCACAGCCCTGGCGTTTCATTTGACCACACGAGGGGGAGAGCCACACATGATAGTTAGTAAGCAGGAAAGAGGAAAGTCACTCTTGTTTAAGACCTCTGCGGGCGTCAATATGTGCACCCTCATTGCGATGGACTTGGGAGAGTTATGTGAGGACACAATGACCTACAAATGCCCCCGAATTACTGAGGCGGAACCAGATGACGTTGACTGCTGGTGCAATGCCACAGACACATGGGTGACCTATGGGACGTGTTCTCAAACCGGCGAACACCGACGAGAGAAACGTTCCGTGGCTCTGGCCCCACACGTGGGACTTGGTCTAGAAACAAGAACCGAAACATGGATGTCCTCTGAAGGCGCCTGGAAACAAATACAAAGAGTGGAAACTTGGGCTTTGAGACACCCAGGATTCACGGTGATAGCTCTTTTTTTAGCGCATGCTATAGGAACATCCATCACTCAAAAAGGGATCATTTTCATCTTGCTGATGCTGGTGACACCATCAATGGCCATGCGATGCGTGGGAATAGGCAACAGAGACTTCGTTGAAGGACTGTCAGGAGCAACGTGGGTGGACGTGGTATTGGAGCATGGAAGCTGCGTCACCACCATGGCAAAAAATAAACCAACATTGGACATTGAACTCTTGAAGACGGAGGTCACGAACCCTGCCGTCTTGCGCAAACTGTGTATCGAAGCTAAAATATCAAACACCACCACCGATTCAAGATGTCCAACACAAGGAGAGGCTACACTGGTGGAAGAACAAGACGCGAACTTTGTGTGTCGCCGAACGTTTGTGGACAGAGGCTGGGGTAATGGCTGTGGACTATTCGGAAAGGGAAGTCTATTGACGTGTGCCAAGTTCAAGTGTGTGACAAAACTAGAGGGAAAGATAGTTCAATATGAAAACTTAAAATATTCAGTGATAGTCACTGTCCACACTGGGGACCAGCACCAGGTGGGAAACGAGACCACAGAACATGGAACAATTGCAACCATAACACCTCAAGCTCCCACGTCGGAAATACAGCTGACTGACTACGGAGCCCTCACACTGGACTGCTCACCTAGAACAGGGCTGGACTTTAATGAGATGGTGCTATTGACAATGAAAGAAAAATCATGGCTTGTCCACAAACAATGGTTTCTAGACTTACCACTGCCATGGACTACGGGGGCTTCAACATCTCAAGAGACCTGGAACAGACAAGATTTGCTGGTCACATTCAAGACAGCTCATGCAAAGAAACAGGAAGTAGTCGTACTGGGATCACAGGAAGGAGCAATGCACACAGCGCTGACTGGGGCGACAGAAATCCAGACGTCAGGAACGACAACAATCTTCGCAGGACACCTGAAATGCAGACTAAAAATGGATAAACTGACCTTAAAGGGGATGTCATATGTGATGTGCACAGGCTCATTTAAACTAGAGAAGGAAGTGGCTGAGACCCAGCATGGAACTGTCCTAGTGCAGGTCAAATATGAAGGAACAGACGCGCCATGCAAGATCCCTTTCTCGACCCAAGATGAGAAAGGAGTGACCCAGAATGGGAGATTGATAACAGCCAATCCCATAGTTACTGACAAAGAAAAACCAGTCAACATTGAGACAGAACCACCTTTTGGTGAGAGCTACATCGTGGTAGGGGCAGGCGAAAAAGCTTTGAAACTAAGCTGGTTCAAGAAAGGAAGCAGCATAGGGAAAATGTTCGAAGCGACCGCCCGAGGAGCACGAAGGATGGCTATCCTGGGAGACACCGCATGGGACTTCGGTTCTATAGGAGGAGTGTTTACATCTGTGGGAAAATTGGTACATCAGGTTTTTGGAACCGCATATGGGGTTCTGTTTAGCGGTGTTTCTTGGACCATGAAAATAGGAATAGGGATTCTGCTGACATGGTTGGGATTAAATTCAAGGAGCACGTCACTTTCGATGACGTGCATTGCAGTTGGCATGGTCACACTGTACCTAGGAGTCATGGTTCAAGCGGATTCGGGATGTGTAATCAACTGGAAGGGCAGAGAACTTAAATGTGGAAGTGGCATTTTTGTCACTAATGAAGTCCACACTTGGACAGAGCAATACAAATTCCAGGCTGACTCCCCAAAAAGACTGTCAGCAGCCATTGGAAAGGCATGGGAGGAGGGCGTATGTGGAATTCGATCAGCCACGCGTCTTGAGAACATCATGTGGAAGCAAATATCAAATGAATTGAACCACATTCTACTTGAGAATGACATGAAATTCACAGTGGTTGTAGGAGATGCCAACGGAATTTTGGCCCAAGGGAAAAAAATGATTAGGCCACAACCTATGGAACACAAATATTCATGGAAAAGCTGGGGAAAAGCTAAAATCATAGGAGCAGACATACAAAATACCACCTTCATCATCGACGGCCCAGACACCCCAGAATGTCCCGATGGCCAAAGAGCATGGAACATTTGGGAAGTTGAGGACTATGGGTTTGGAGTTTTCACGACAAACATATGGCTGAAATTGCGTGACTCCTTCACCCAAATGTGTGACCACCGGCTAATGTCAGCTGCCATCAAGGACAGCAAGGCAGTCCACGCTGACATGGGGTACTGGATAGAAAGTGAAAAGAATGAAACCTGGAAGCTGGCGAGAGCCTCCTTCATAGAAGTCAAGACATGCACCTGGCCGAAATCTCACACTCTATGGAGCAATGGAGTCTTGGAAAGTGAAATGATAATCCCAAAGATATTTGGAGGACCAATATCTCAGCACAACTACAGACCAGGGTATTTCACACAAACAGCAGGGCCATGGCACCTAGGTAAGTTGGAACTGGATTTTGATTTGTGTGAAGGTACCACGGTTGTTGTGGATGAACATTGTGGAAATCGAGGTCCATCTCTCAGAACCACAACAGTTACAGGAAAGATAATCCATGAATGGTGTTGCAGATCCTGCACGCTACCCCCCTTACGTTTCAGAGGAGAAGACGGGTGTTGGTATGGCATGGAAATCAGACCAGTAAAGGAGAAGGAGGAGAATCTAGTCAGGTCAATGGTCTCTGCAGGGTCAGGAGAAGTGGATAGTTTTTCATTAGGAATACTATGCGTGTCAATAATGATTGAAGAAGTGATGAGATCCAGATGGAGTAGAAAGATGCTGATGACTGGAACACTGGCTGTTTTCCTCCTTCTTATAATGGGACAACTGACATGGAATGATCTGATCAGGTTATGCATCATGGTTGGAGCTAACGCTTCAGACAGGATGGGGATGGGAACAACGTACCTAGCCTTGATGGCTACTTTTAAAATGAGACCAATGTTCGCTGTTGGGCTATTATTCCGCAGACTAACATCCAGAGAAGTTCTTCTCCTCACGATTGGATTAAGCCTGGTGGCATCCGTGGAGCTACCAAATTCTTTGGAGGAGCTAGGGGATGGACTTGCAATGGGTATCATGATGTTAAAATTGTTGACTGAATTTCAGCCACACCAGTTATGGACCACCTTATTGTCTCTGACATTTGTCAAAACAACTCTCTCACTAGATTATGCATGGAAAACAACGGCTATGGTACTGTCTATCGTATCTCTCTTTCCTTTATGCCTGTCTACAACCTCCCAAAAAACAACATGGCTTCCGGTACTGTTAGGATCTTTTGGATGCAAACCATTAACCATGTTTCTTATAACAGAAAACAAAATCTGGGGAAGGAAAAGTTGGCCCCTCAATGAAGGAATCATGGCTATTGGAATAGTCAGCATTCTACTAAGCTCACTCCTCAAAAATGATGTGCCGTTGGCCGGGCCACTAATAGCTGGAGGCATGCTAATAGCATGTTATGTCATATCCGGAAGCTCAGCCGATTTATCATTGGAGAAAGCGGCTGAAGTATCTTGGGAACAAGAAGCAGAACACTCCGGTGCCTCACACAACTTATTAGTAGAGGTCCAAGATGATGGAACCATGAAAATAAAAGATGAAGAGAGGGATGACACACTCACTATACTCCTTAAAGCAACTTTGCTGGCAGTCTCAGGAGTGTACCCAATGTCAATACCAGCAACTCTTTTTATGTGGTACTTTTGGCAGAAAAAGAAACAGAGATCAGGAGTGTTATGGGACACACCCAGCCCTCCAGAAGTGGAAAGAGCAGTTCTTGATGATGGCATCTATAGAATCTTGCAAAGAGGACTGTTGGGGAGGTCCCAAGTAGGAGTGGGAGTCTTCCAAGACGGCGTGTTTCACACAATGTGGCACGTTACCAGG-GAGCTGTCCTTATGTACCAAGGGAAGAGACTGGAACCAAGCTGGGCCAGTGTAAAAAAGGACTTGATCTCATATGGAGGAGGTTGGAGGTTCCAAGGATCATGGAACACAGGAGAAGAAGTGCAGGTGATAGCTGTTGAACCAGGAAAAAACCCTAAAAATGTACAGACAACGCCGGGCACCTTCAAGACTCCTGAAGGCGAAGTTGGAGCCATAGCTCTAGATTTCAAACCCGGCACATCTGGATCTCCCATTGTGAACAGAGAGGGAAAAATAGTGGGTCTGTATGGAAATGGAGTGGTGACAACAAGTGGAACCTACGTTAGTGCCATTGCCCAAGCTAAAGCATCACAGGAAGGGCCTCTACCAGAGATTGAGGACGAGGTGTTTAAGAAAAGAAACTTAACAATAATGGACCTGCACCCAGGATCAGGGAAAACAAGAAGATATCTTCCAGCCATAGTCCGTGAGGCCATAAAAAGGAAACTGCGTACGTTAATCTTGGCTCCCACAAGAGTTGTCGCCTCTGAAATGGCAGAGGCACTCAAGGGAATGCCAATAAGATATCAGACAACAGCAGTGAAGAGTGAACACACAGGAAGGGAGATAGTTGACCTCATGTGCCACGCTACTTTTACCATGCGTCTCTTATCCCCAGTGAGAGTTCCCAATTACAACATGATTATTATGGATGAAGCACATTTTACCGATCCAGCTAGCATAGCGGCCAGAGGGTACATCTCAACCCGAGTGGGTATGGGTGAAGCAGCTGCGATCTTTATGACAGCCACTCCCCAAGGATCGGCGGAGGCCTTTCCACAGAGCAATGCAGTCATCCAAGATGAGGAAAGAGACATTCCTGAGAGATCATGGAACTCAGGCTACGACTGGATTACTGACTTTCCAGGTAAAACAGTCTGGTTTGTCCCAAGCATTAAATCAGGAAATGACATTGCCAACTGTTTAAGAAAGAACGGAAAACGGGTAATCCAATTGAGCAGAAAAACCTTTGACACTGAGTACCAGAAAACAAAAAACAATGACTGGGACTATGTTGTCACAACAGACATTTCTGAAATGGGGGCAAATTTCCGGGCCGACAGGGTAATAGACCCAAGGCGGTGCTTGAAACCGGTAATACTAAAAGATGGTCCAGAGCGTGTCATTCTAGCCGGACCAATGCCAGTGACTGTGGCCAGTGCTGCCCAGAGGAGAGGAAGAATTGGAAGGAACCAAAACAAGGAAGGTGATCAGTATGTTTACATGGGACAGCCTTTAAATAATGATGAGGATCACGCTCATTGGACAGAAGCAAAAATGCTCCTTGACAATATAAACACACCAGAAGGGATCATCCCAGCCCTTTTTGAGCCAGAGAGAGAAAAGAGTGCAGCAATAGACGGGGAGTACAGACTGCGGGGAGAAGCAAGGAAAACGTTCGTGGAGCTCATGAGAAGAGGAGATCTACCAGTTTGGCTATCCTACAAAGTAGCCTCAGAAGGTTTCCAGTACTCCGACAGAAGGTGGTGCTTTGATGGGGAAAGGAACAACCAGGTGTTGGAGGAGAACATGGACGTGGAGATCTGGACAAAGGAAGGAGAAAGAAAGAAATTGCGACCTCGCTGGTTGGACGCCAGAACATACTCTGATCCATTGGCCCTGCGCGAGTTTAAAGAGTTCGCAGCAGGAAGAAGAAGTGTCTCAGGTGACCTAATATTGGAAATAGGGAAACTCCCACAACATTTGACGCTAAGAGCCCAGAATGCTCTGGACAACTTGGTCATGTTGCACAATTCCGAACAAGGAGGAAAAGCCTACAGACATGCTATGGAGGAACTACCAGACACCATAGAAACATTGATGCTTCTAGCTTTGATAGCTGTGTTGACTGGTGGAGTGACGCTGTTCTTCCTATCAGGAAAAGGTCTAGGAAAAACATCCATTGGCTTGCTCTGTGTGACGGCCTCAAGCGCACTGTTATGGATGGCCAGTGTGGAGCCCCATTGGATAGCGGCCTCCATCATACTAGAGTTCTTTTTGATGGTGCTGCTCATTCCAGAACCAGACAGACAGCGCACTCCACAGGACAACCAGCTAGCATATGTGGTGATAGGTTTGTTATTCATGATACTGACAGTGGCAGCCAATGAGATGGGATTACTGGAAACCACAAAGAAAGACCTGGGGATTGGCTATGTAGCCGCCGAAAACCACCAACATGCTACGATGCTGGACGTAGACCTACACCCAGCTTCAGCCTGGACCCTCTATGCAGTAGCCACAACAGTTATCACTCCCATGATGAGACACACAATTGAAAATACAACGGCAAACATCTCCCTGACAGCCATTGCAAATCAGGCAGCCATATTGATGGGACTTGACAAGGGATGGCCAATATCGAAGATGGACATAGGAGTTCCACTTCTCGCCTTAGGGTGCTATTCCCAGGTGAACCCATTGACACTGACAGCGGCGGTGTTGATGTTAGTGGCTCATTATGCCATAATTGGACCAGGACTGCAAGCAAAGGCCACTAGAGAAGCTCAAAAAAGGACAGCGGCCGGAATAATGAAAAATCCAACCGTAGACGGGATTGTTGCAATAGACTTGGATCCTGTGGTTTATGATGCAAAATTTGAAAAACAGCTAGGCCAAATAATGTTACTGATACTTTGTACATCACAGATCCTCTTGATGCGGACCACATGGGCTTTGTGTGAATCCATCACATTGGCTACTGGACCCCTGACCACTCTCTGGGAGGGATCTCCAGGAAAATTCTGGAATACCACAATAGCAGTGTCCATGGCAAACATCTTCAGGGGAAGTTATTTAGCAGGAGCAGGTCTGGCTTTCTCATTAATGAAATCTTTAGGAGGAGGTAGGAGAGGTACGGGAGCTCAAGGGGAAACATTGGGAGAGAAATGGAAAAGACAGTTAAACCAACTGAGCAAGTCAGAATTCAACACCTACAAAAGGAGTGGGATTATGGAGGTGGACAGATCCGAAGCCAAAGAGGGACTGAAAAGAGGAGAAACAACCAAACATGCAGTGTCGAGAGGAACAGCCAAACTGAGGTGGTTTGTGGAGAGGAACCTCGTGAAACCAGAAGGGAAAGTCATAGACCTCGGTTGTGGAAGAGGTGGCTGGTCATATTATTGTGCTGGGCTGAAGAAAGTTACTGAAGTGAAGGGATACACAAAAGGAGGACCTGGACATGAGGAACCTATCCCAATGGCGACCTATGGATGGAACCTAGTAAAGCTACACTCTGGAAAGGATGTATTTTTTATGCCACCTGAGAAATGTGACACCCTTTTGTGTGATATTGGTGAGTCCTCTCCGAATCCAACTATAGAAGAAGGAAGAACGTTACGTGTTCTAAAAATGGTGGAACCATGGCTCAGAGGAAACCAATTCTGCATAAAAATCCTAAATCCCTACATGCCAAGTGTGGTAGAAACTCTGGAGCAAATGCAAAGAAAACATGGAGGGATGCTAGTGCGAAACCCACTCTCAAGAAATTCTACCCATGAAATGTATTGGGTTTCATGTGGAACAGGAAATATTGTGTCGGCAGTGAACATGACATCCAGAATGTTACTGAACCGATTCACAATGGCTCACAGGAAGCCAACATATGAAAGAGACGTGGACTTAGGCGCTGGAACAAGACATGTGGCAGTGGAACCAGAGGTAGCCAACCTAGATATCATTGGCCAGAGGATAGAGAATATAAAAAACGAACACAAGTCAACATGGCATTATGATGAGGACAATCCATACAAAACATGGGCCTATCATGGATCATATGAGGTCAAGCCATCAGGATCAGCCTCATCTATGGTGAATGGAGTGGTGAGATTGCTCACAAAACCATGGGATGTTATCCCCATGGTCACACAAATAGCTATGACTGATACCACACCCTTTGGACAACAGAGAGTGTTTAAAGAGAAAGTTGACACGCGCACACCAAGAGCAAAACGAGGCACAACACAGATTATGGAGGTGACAGCCAAGTGGTTATGGGGTTTCCTTTCCAGAAACAAAAAACCCAGAATCTGCACAAGAGAGGAGTTCACAAGAAAGGTTAGGTCAAACGCGGCAATAGGAGCAGTGTTCGTTGATGAAAACCAATGGAACTCAGCAAAAGAAGCAGTGGAAGACGAAAGGTTTTGGGATCTTGTGCACAGAGAGAGGGAGCTTCATAAACAGGGAAAATGTGCCACGTGTGTCTACAACATGATGGGGAAGAGAGAGAAAAAATTAGGAGAGTTTGGAAAGGCAAAAGGAAGTCGTGCAATATGGTACATGTGGCTGGGAGCACGCTTTCTGGAGTTCGAAGCCCTTGGTTTCATGAATGAAGATCACTGGTTTAGTAGAGAGAATTCACTCAGTGGAGTGGAAGGAGAAGGACTGCACAAACTTGGGTACATACTCAGAGACATATCAAAGATTCCGGGGGGAAATATGTATGCAGATGATACAGCCGGATGGGACACAAGAATAACAGAGGATGATCTTCAGAATGAGGCCAAAATCACTGACATCATGGAGCCTGAACATGCTCTATTGGCTACGTCAATTTTTAAGCTGACTTATCAAAACAAGGTGGTGAGGGTGCAAAGACCAGCAAAAAATGGAACCGTGATGGATGTTATATCCAGACGTGACCAGAGAGGAAGTGGACAGGTCGGAACTTATGGCTTAAATACTTTCACCAATATGGAGGTCCAACTAATAAGACAAATGGAATCTGAAGGAATCTTTTTACCCAGCGAATTGGAAACCCCCAACCTAGCTGAGAGGGCTCTTGACTGGTTAGAAAAACATGGCGCCGAAAGGCTGAAACGAATGGCAATCAGCGGAGATGATTGCGTGGTGAAACCAATTGACGACAGGTTCGCAACAGCCTTAACAGCTCTGAATGACATGGGAAAAGTAAGAAAAGACATACCGCAGTGGGAACCTTCGAAAGGATGGAATGATTGGCAGCAAGTGCCTTTTTGTTCACACCATTTCCACCAGCTGATCATGAAGGATGGGAGGGAAATAGTGGTGCCATGTCGCAACCAAGATGAACTTGTGGGCAGGGCTAGAGTATCACAAGGCGCCGGATGGAGCCTGAGAGAAACTGCTTGCCTAGGCAAGTCATATGCACAAATGTGGCAACTGATGTACTTCCACAGGAGAGACCTGAGACTGGCGGCTAACGCTATCTGCTCAGCCGTCCCAGTTGATTGGGTCCCAGCCAGCCGCACAACCTGGTCAATCCATGCCCACCACCAATGGATGACAACAGAAGACATGTTATCAGTGTGGAATAGAGTTTGGATAGAGGAAAACCCATGGATGGAGAACAAAACTCATGTATCCAGTTGGGAAGAAGTTCCATACCTAGGAAAAAGGGAAGACCAATGGTGTGGATCCCTGATAGGCTTGACAGCGAGGGCCACCTGGGCCACCAACATACAAGTGGCCATAAACCAAGTGAGAAGGCTCATCGGGA-----------------------------------------------------------------------------
		</sequence>
		<sequence>
			<taxon idref="MT929577|DENV1|Brazil|Southeast|MG|Brasilia_de_Minas|2017-03-21"/>
			---------------------------------------AATATGCTGAAACGCGCGAGAAACCGCGTGTCAACTGGTTCACAGTTGGCGAAGAGATTCTCAAAAGGATTGCTTTCAGGCCAAGGACCCATGAAATTGGTGATGGCTTTCATAGCATTTCTAAGATTTCTAGCCATACCCCCAACAGCAGGAATTTTGGCTAGATGGAGCTCATTCAAGAAGAATGGAGCGATCAAAGTGTTACAGGGTTTCAAAAAAGAGATCTCAAGCATGTTGAACATAATGAACAGGAGGAAAAGATCCGTGACCATGCTCCTCATGCTGCTGCCCACAGCCCTGGCGTTCCATTTGACCACACGAGGGGGAGAGCCACACATGATAGTCAGTAAGCAGGAAAGAGGAAAGTCACTCTTGTTTAAGACCTCTGTAGGTGTCAATATGTGCACTCTCATTGCGATGGACTTGGGAGAGTTATGTGAGGACACAATGACCTACAAATGCCCCCGGATTACTGAGGCGGAACCAGATGACGTTGACTGCTGGTGCAACGCCACAGACACATGGGTGACCTATGGGACGTGTTCTCAAACCGGCGAACACCGACGAGACAAACGTTCCGTGGCACTGGCCCCACACGTGGGACTTGGTCTAGAAACAAGAACCGAAACATGGATGTCCTCTGAAGGCGCCTGGAAACAAATACAAAAAGTGGAGACCTGGGCTTTGAGACACCCAGGATTCACGGTGATAGCCCTTTTCTTAGCACATGCTATAGGAACATCCATCACTCAGAAAGGGATCATCTTCATCTTGCTGATGCTGGTGACACCATCAATGGCCATGCGATGCGTGGGAATAGGCAACAGAGACTTCGTTGAAGGACTGTCAGGAGCAACGTGGGTGGACGTGGTATTGGAGCATGGAAGCTGCGTCACCACCATGGCAAAAAACAAACCAACATTGGACATTGAACTCTTGAAGACGGAGGTCACAAATCCTGCCGTCTTGCGCAAACTGTGCATTGAAGCTAAAATATCAAACACCACCACCGATTCAAGATGTCCAACACAAGGAGAGGCTACACTGGTGGAAGAACAAGACGCGAACTTTGTGTGTCGCCGAACGTTTGTGGACAGAGGCTGGGGCAACGGCTGCGGACTATTCGGAAAGGGAAGTCTATTGACGTGTGCCAAGTTCAAGTGTGTGACAAAACTAGAAGGAAAGATAGTTCAATATGAGAACTTAAAATATTCAGTGATAGTTACCGTCCACACTGGGGACCAGCATCAGGTGGGGAACGAGACCACAGAACATGGAACAATTGCAACCATAACACCTCAAGCTCCTACGTCGGAAATACAGCTGACCGACTACGGAGCCCTTACATTGGACTGCTCACCTAGAACAGGGCTGGACTTTAATGAGATGGTGTTATTGACAATGAAAGAAAAATCATGGCTTGTCCACAAACAATGGTTTCTAGACTTACCACTGCCATGGACTTCGGGGGCTTCAACATCCCAAGAGGCCTGGAACAGACAAGATTTGCTGGTCACATTCAAGACAGCTCATGCAAAGAAACAGGAAGTAGTCGTACTGGGATCACAGGAAGGAGCAATGCACACTGCGTTGACTGGGGCGACAGAAATTCAGACGTCAGGAACGACAACAATCTTTGCAGGACACCTGAAATGCAGACTAAAAATGGACAAACTGACTTTAAAGGGGATGTCATATGTGATGTGCACAGGCTCATTCAAGCTAGAGAAGGAAGTGGCTGAGACCCAGCATGGAACTGTTCTAGTGCAGGTCAAATACGAAGGAACAGATGCGCCATGCAAGATCCCCTTCTCGACTCAAGATGAGAAAGGAGTGACCCAGAATGGGAGATTGATAACAGCCAATCCCATAGTTACTGACAAAGAAAAACCAGTCAACATTGAGACAGAACCACCCTTTGGTGAGAGCTACATCGTGGTAGGGGCAGGCGAAAAAGCTTTGAAACTAAGCTGGTTCAAGAAAGGAAGCAGCATAGGGAAAATGTTCGAAGCAACCGCCCGAGGAGCACGAAGGATGGCTATCCTGGGAGACACCGCATGGGACTTCGGTTCTATAGGAGGAGTGTTTACATCTGTGGGAAAATTGGTACACCAGGTTTTTGGAACCGCATATGGGGTTCTGTTCAGCGGTGTTTCTTGGACCATGAAAATAGGAATAGGGATTCTGTTGACATGGTTAGGATTAAATTCAAGGAGCACGTCACTTTCGATGACGTGCATTGCAGTTGGCATGGTCACACTGTACCTAGGAGTCATGGTTCAAGCGGACTCGGGATGTGTGATCAACTGGAAGGGCAGAGAACTTAAATGTGGAAGTGGCATTTTTGTCACTAATGAAGTCCACACTTGGACAGAGCAATACAAATTCCAGGCTGACTCCCCAAAAAGACTGTCAGCAGCCATTGGAAAGGCATGGGAGGAGGGAGTGTGCGGAATTCGATCAGCCACGCGTCTTGAGAACATTATGTGGAAGCAAATATCAAATGAATTGAATCACATTCTACTTGAAAATGATATGAAATTCACAGTGGTTGTAGGAGATGCTAACGGAATTTTGGCCCAAGGAAAAAAAATGATCAGGCCACAACCCATGGAACACAAATACTCATGGAAAAGCTGGGGAAAAGCTAAAATCATAGGAGCAGACATACAAAATACCACCTTTATCATCGACGGCCCAGACACCCCAGAATGTCCCGATGGCCAAAGAGCATGGAACATTTGGGAAGTTGAGGACTATGGGTTTGGAATTTTCACGACAAACATATGGCTGAAATTGCGTGACTCCTACACCCAAATGTGTGACCACCGGCTAATGTCAGCTGCCATCAAGGACAGCAAGGCAGTTCATGCTGACATGGGGTACTGGATAGAAAGTGAAAAGAACGAAACCTGGAAGCTGGCGAGAGCCTCCTTCATAGAAGTCAAGACATGCACCTGGCCAAAATCTCACACTCTATGGAGCAATGGAGTTTTGGAAAGTGAAATGGTAATCCCAAAGATGTATGGAGGACCAATATCTCAGCACAACTACAGGCCAGGGTATTTCACACAAACAGCAGGGCCATGGCACCTAGGTAAGTTGGAACTGGATTTTGACTTGTGTGAAGGCACCACAGTCGTTGTGGATGAACATTGTGGAAATCGAGGTCCATCTCTTAGAACTACAACAGTCACAGGAAAGATAATCCATGAATGGTGTTGCAGATCCTGCACGTTGCCCCCCTTACGTTTCAGAGGAGAAGACGGATGTTGGTATGGCATGGAAATCAGACCAGTAAAGGAGAAGGAGGAGAATCTAGTTAGGTCAATGGTCTCTGCAGGGTCAGGAGAAGTGGACAGTTTTTCATTAGGAATACTATGCGTATCAATAATGATTGAAGAAGTGATGAGATCCAGATGGAGTAGAAAGATGCTGATGACAGGAACACTGGCTGTTTTCCTCCTTCTTATAATGGGACAACTGACATGGAATGATCTGATTAGGTTATGCATCATGGTTGGAGCTAATGCTTCAGACAGGATGGGGATGGGAACAACGCACCTAGCCTTGATGGCTACTTTCAAAATGAGACCAATGTTCGCTGTTGGGCTATTATTCCGCAGATTAACATCCAGAGAAGTTCTTCTCCTCACGATTGGATTAAGCCTGATGGCATCCATGGAGCTACCAAATTCTTTGGAGGAGCTAGGGGATGGACTTGCAATGGGCATCATGATGTTAAAATTGTTGACTGAATTTCAGCCACACCAGTTATGGACCACCTTACTGTCTCTGACATTTGTCAAAACAACTCTCTCATTGGATTATGCATGGAAAACAACGGCTATGACACTGTCTATCGTATCTCTCTTTCCTTTATGCCTGTCCACGACCTCCCAAAAAACAACATGGCTTCCGGTGCTGTTAGGATCTTTTGGATGCAAACCATTAACCATGTTCCTCATAACAGAAAACAAAATCTGGGGAAGGAAAAGTTGGCCCCTCAATGAAGGAATTATGGCTATTGGAATAGTCAGCATTCTACTAAGTTCACTCCTTAAAAATGATGTGCCATTGGCCGGCCCACTAATAGCTGGAGGCATGCTAATAGCATGTTATGTCATATCCGGAAGCTCAGCCGATTTATCATTGGAGAAAGCGGCTGAGGTGTCCTGGGAACAAGAAGCAGAACACTCCGGTGCCTCACACAACATATTAGTAGAGGTCCAAGATGATGGAACTATGAAAATAAAAGATGAAGAGAGGGATGACACACTCACTATACTCCTCAAGGCAACTTTGCTGGCAGTCTCAGGAGTGTACCCAATGTCAATACCAGCAACTCTTTTTGTGTGGTATTTTTGGCAGAAAAAGAAACAGAGATCAGGAGTGTTATGGGACACACCCAGCCCTCCGGAAGTGGAAAGAGCAGTCCTTGATGATGGCATCTATAGAATCTTGCAAAGAGGACTGTTGGGCAGGTCCCAAGTAGGAGTGGGAGTCTTCCAAGACGGCGTGTTCCACACAATGTGGCACGTCACCAGGGGAGCTGTCCTTATGTACCAAGGGAAAAGGCTGGAACCAAGCTGGGCCAGTGTCAAAAAGGACTTGATTTCATATGGAGGAGGTTGGAGATTTCAAGGATCATGGAATACGGGAGAAGAAGTGCAGGTGATAGCTGTTGAACCAGGAAAAAACCCCAAAAATGTACAGACAACGCCGGGTACCTTCAAGACTCCTGAAGGCGAAGTTGGAGCCATAGCTCTAGATTTCAAGCCCGGCACATCTGGATCTCCCATTGTGAACAGAGAGGGAAAAATAGTGGGTCTTTATGGAAATGGAGTGGTGACAACAAGTGGAACCTACGTCAGTGCCATTGCCCAAGCTAAAGCATCACAGGAAGGGCCTCTACCAGAGATTGAGGACGAGGTGTTTAAGAAAAGAAACTTAACAATAATGGACCTGCACCCAGGATCAGGAAAAACAAGAAGATATCTTCCAGCCATAGTCCGTGAGGCCATAAAAAGGAAACTGCGTACGTTAATCTTGGCTCCCACAAGAGTTGTTGCCTCTGAAATGGCAGAGGCACTCAAGGGAATGCCAATAAGATATCAGACAACAGCAGTGAAGAGTGAAACCACAGGAAGGGAGATAGTTGACCTCATGTGCCACGCTACTTTTACCATGCGTCTCTTATCCCCAGTGAGAGTTCCCAATTACAACATGATTATTATGGATGAAGCACATTTTACCGATCCAGCCAGCATAGCGGCCAGAGGGTACATCTCAACCCGAGTGGGTATGGGTGAAGCAGCTGCGATCTTTATGACAGCCACTCCCCCAGGATCGGTGGAGGCCTTTCCACAGAGCAACGCGGTTATCCAAGATGAGGAAAGAGACATTCCTGAGAGATCATGGAACTCAGGCTACGACTGGATCACCGACTTTCCAGGTAAAACAGTCTGGTTTGTTCCAAGCATTAAATCAGGAAATGACATTGCCAACTGTTTAAGAAAGAACGGAAAACGGGTAATCCAACTGAGCAGAAAAACCTTTGACACTGAGTACCAGAAAACAAAAAACAATGACTGGGACTATGTTGTCACAACAGACATTTCCGAAATGGGGGCAAATTTCCGGGCCGACAGGGTAATAGACCCAAGGCGGTGCTTGAAACCGGTAATACTAAAAGATGGTCCAGAGCGTGTCATTCTAGCCGGACCGATGCCAGTGACTGTGGCCAGTGCTGCCCAGAGAAGAGGAAGAATTGGAAGGAACCAAAACAAGGAAGGTGATCAGTATGTTTACATGGGACAGCCTTTAAATAATGATGAGGATCACGCTCATTGGACAGAAGCAAAAATGCTCCTTGACAACATAAACACACCAGAAGGGATCATCCCAGCCCTCTTTGAGCCAGAGAGAGAAAAGAGTGCAGCAATAGACGGGGAGTACAGACTGCGGGGAGAAGCAAGGAAAACGTTCGTGGAGCTTATGAGAAGAGGAGATCTACCAGTTTGGCTATCCTACAAAGTAGCCTCAGAAGGTTTCCAGTACTCCGACAGAAGGTGGTGCTTTGATGGAGAAAGGAACAACCAGGTGTTGGAGGAGAACATGGACGTGGAGATCTGGACAAAGGAAGGAGAAAGAAAGAAATTGCGGCCTCGCTGGTTGGATGCCAGAACATACTCTGATCCACTGGCTCTGCGCGAGTTCAAAGAGTTTGCAGCAGGAAGAAGAAGTGTCTCAGGTGACCTAATATTGGAAATAGGGAAACTTCCACAACATTTGACGCTAAGAGCCCAGAATGCTCTGGACAACTTGGTCATGTTGCACAATTCCGAACAAGGAGGAAAAGCCTACAGACACGCTATGGAGGAACTACCAGACACCATAGAAACATTGATGCTTCTAGCTTTGATAGCTGTGTTGACTGGTGGAGTGACGCTATTCTTCCTATCAGGAAAAGGTTTAGGGAAAACATCTATTGGCTTGCTCTGTGTGACGGCCTCAAGCGCACTGTTATGGATGGCCAGTGTGGAGCCCCATTGGATAGCGGCCTCCATCATACTAGAGTTCTTTTTGATGGTGCTGCTCATTCCAGAGCCAGACAGACAGCGCACTCCACAGGACAACCAGCTAGCATATGTGGTGATAGGTTTGTTATTCATGATACTGACAGTGGCAGCCAATGAGATGGGATTATTGGAAACCACAAAGAAAGACCTGGGGATTGGCTATGTAGCCGCCGAAAACCACCAACACGCTACAATGCTGGACGTAGACCTACGCCCAGCTTCAGCCTGGACCCTCTACGCAGTAGCCACAACAGTTATCACTCCCATGATGAGACATACAATTGAAAATACAACGGCAAACATTTCCCTGACAGCCATTGCAAATCAGGCAGCTATATTGATGGGACTTGACAAGGGATGGCCAATATCGAAGATGGACATAGGAGTTCCACTTCTCGCCTTAGGGTGCTATTCCCAGGTGAACCCATTGACACTGACAGCGGCGGTGTTGATGTTAGTGGCTCATTATGCCATAATTGGACCAGGACTGCAAGCAAAGGCCACTAGAGAAGCTCAA-AAAGGACAGCGGCCGGAATAATGAAAAATCCAACCGTAGACGGGATTGTTGCAATAGACTTAGATCCTGTGGTTTATGATGCAAAATTTGAAAAACAGCTAGGCCAAATAATGTTACTGATACTTTGTACATCACAGATCCTCTTGATGCGGACCACATGGGCCTTGTGTGAATCCATTACACTGGCTACTGGACCCCTGACCACTCTCTGGGAGGGATCTCCGGGAAAATTCTGGAATACCACGATAGCAGTGTCCATGGCAAACATCTTCAGGGGAAGTTATCTAGCAGGAGCAGGTCTGGCTTTTTCATTAATGAAATCTTTAGGAGGAGGTAGGAGAGGTACGGGGGCTCAAGGGGAAACACTGGGAGAGAAATGGAAAAGACAGTTAAACCAACTGAGCAAGTCAGAATTCAACACCTACAAAAGGAGTGGGATTATGGAGGTGGACAGATCCGAAGCCAAAGAGGGACTGAAAAGAGGAGAAACAACCAGACATGCAGTGTCGAGAGGAACAGCCAAACTGAGGTGGTTTGTGGAGAGGAACCTCGTGAAACCAGAAGGAAAAGTCATAGACCTCGGTTGTGGAAGAGGTGGCTGGTCATACTATTGTGCTGGGTTGAAGAGAGTTACTGAAGTGAAGGGATACACAAAAGGAGGACCTGGACATGAGGAACCTATCCCAATGGCGACTTATGGATGGAACCTAGTAAAGCTACACTCTGGAAAAGATGTATTT-TTATGCCACCTGAGAAATGTGACACCCTTCTGTGTGATATTGGTGAGTCCTCTCCGAATCCAACTATAGAAGAAGGAAGAACGTTACGTGTTCTAAAAATGGTGGAACCATGGCTCAGAGGAAACCAATTCTGCATAAAAATCCTAAATCCTTACATGCCAAGTGTGGTAGAAACTCTGGAGCAGATGCAAAGAAAACATGGAGGAATGCTAGTGCGAAACCCACTCTCAAGAAATTCTTCCCATGAAATGTATTGGGTTTCATGTGGAACAGGAAACATTGTGTCGGCAGTGAACATGACATCCAGAATGTTACTGAACCGATTCACAATGGCTCACAGGAAGCCAACATATGAAAGAGACGTGGACTTAGGCGCTGGAACAAGACATGTGGCAGTGGAACCAGAGGTAGCCAACCTAGATATCATTGGCCAGAGGATAGAGAATATAAAAAATGAACACAAGTCAACATGGCATTATGATGAGGACAATCCATACAAAACATGGGCTTATCATGGATCATATGAGGTCAAGCCATCAGGATCAGCCTCATCTATGGTGAATGGAGTGGTGAGATTGCTCACAAAACCATGGGATGTTATCCCCATGGTCACACAAATAGCTATGACTGATACCACACCCTTTGGACAACAGAGAGTGTTTAAAGAGAAAGTTGACACGCGCACACCAAGAGCAAAACGAGGCACCACACAAATTATGGAGGTGACAGCCAAGTGGTTATGGGGTTTCCTTTCCAGAAACAAAAAGCCCAGAATCTGCACAAGAGAGGAGTTCACAAGAAAAGTTAGGTCAAACGCGGCAATAGGAGCAGTGTTCGTTGATGAAAACCAATGGAACTCAGCAAAAGAAGCAGTGGAAGACGAAAGGTTTTGGGACCTCGTGCACAGAGAGAGGGAGCTTCATAAACAGGGAAAATGTGCCACGTGTGTCTACAACATGATGGGGAAGAGAGAGAAAAAATTAGGAGAGTTTGGAAAGGCAAAAGGAAGTCGTGCAATATGGTACATGTGGCTGGGAGCACGCTTCCTGGAGTTCGAAGCCCTTGGTTTCATGAATGAAGATCACTGGTTTAGTAGAGAGAATTCACTCAGTGGAGTTGAAGGAGAAGGACTGCACAAACTTGGATACATACTCAGAGACATATCAAAGATTCCAGGGGGAAATATGTATGCAGATGATACAGCCGGATGGGACACAAGAATAACAGAGGATGATCTTCAGAATGAGGCTAAAATCACTGACATCATGGAGCCTGAACATGCTCTATTGGCTACGTCAATTTTTAAGCTGACTTATCAAAACAAGGTGGTGAGGGTGCAAAGACCAGCA-AAAATGGAACCGTGATGGATGTTATATCCAGACGTGACCAGAGAGGAAGTGGACAGGTCGGAACTTATGGCTTAAATACTTTCACCAATATGGAGGTCCAACTAATAAGACAAATGGAGTCTGAAGGAATTTTTTTACCCAGCGAATTGGAAACTCCCAACCTAGCTGGGAGAGTTCTTGACTGGTTGAAAAAACATGGCGCCGAAAGGCTGAAACGTATGGCAATCAGCGGAGATGATTGCGTGGTGAAACCAATTGACGACAGGTTCGCAACAGCCTTGACAGCTCTGAATGACATGGGAAAAGTAAGAAAAGACATACCGCAGTGGGAGCCTTCAAAAGGATGGAATGATTGGCAGCAAGTGCCTTTCTGTTCACACCATTTCCACCAGCTGATCATGAAGGATGGGAGGGAAATAGTGGTGCCATGCCGCAATCAAGATGAACTTGTGGGCAGGGCCAGAGTGTCGCAAGGCGCCGGATGGAGCCTGAGAGAAACTGCTTGCCTAGGCAAGTCATATGCACAAATGTGGCAGCTGATGTACTTCCACAGGAGAGACCTGAGACTAGCGGCTAACGCCATCTGTTCAGCCGTCCCAGTTGATTGGGTCCCAACCAGCCGCACAACCTGGTCAATCCATGCCCACCACCAATGGATGACAACAGAAGACATGCTATCAGTGTGGAATAGGGTTTGGATAGAGGAAAACCCATGGATGGAGGACAAAACTCATGTATCCAGTTGGGAAGAAGTTCCATACCTAGGGAAAAGGGAAGATCAATGGTGTGGATCCCTGATAGGCTTGACAGCGAGGGCCACCTGGGCCACCAACATACAAGTGGCCATAAACCAAGTGA--------------------------------------------------------------------------------------------
		</sequence>
		<sequence>
			<taxon idref="MT929576|DENV1|Brazil|Northeast|PE|Timbauba|2019-04-25"/>
			---------------------------------------AATATGCTGAAACGCGCGAGAAACCGCGTGTCAACTGGTTCACAGTTGGCGAAGAGATTCTCAAAAGGATTGCTTTCAGGCCAAGGACCCATGAAATTGGTGATGGCCTTCATAGCATTCCTAAGATTTCTAGCCATACCCCCAACAGCAGGAATTTTGGCTAGATGGAGCTCATTCAAGAAGAATGGAGCGATCAAAGTGTTACAGGGTTTCAAA-AAGAGATCTCAAGCATGTTGAACATAATGAACAGGAGGAAAAGATCCGTGACCATGCTCCTCATGCTGCTGCCCACAGCCCTGGCATTTCATTTGGCCACACGAGGGGGAGAGCCACACATGATAGTTAGTAAGCAGGAAAGAGGAAAGTCACTCTTGTTTAAGACCTCTGCGGGCGTCAATATGTGCACCCTCATTGCGATGGACTTGGGAGAGTTATGTGAGGACACAATGACCTACAAATGCCCCCGGATCACTGAGGTGGAACCAGATGACGTTGACTGCTGGTGCAATGCCACAGACACATGGGTGACCTATGGGACGTGTTCTCAAACCGGCGAACACCGACGAGAGAAACGTTCCGTGGCACTGGCCCCACACGTGGGACTTGGTCTAGAAACAAGAACCGAAACATGGATGTCCTCTGAAGGCGCCTGGAAACAAATACAAAAAGTGGAAACTTGGGCTTTGAGACACCCAGGATTCACGGTGATAGCTCTTTTTTTAGCGCATGCTATAGGAACATCCATCACTCAAAAAGGGATCATTTTCATCTTGCTGATGCTGGTGACACCATCAATGGCCATGCGATGCGTGGGAATAGGCAACAGAGACTTCGTTGAAGGACTGTCAGGAGCAACGTGGGTGGACGTGGTATTGGAGCATGGAAGCTGCGTCACCACCATGGCAAAAAATAAACCAACATTGGACATTGAACTCTTGAAGACGGAGGTCACGAACCCTGCCGTCTTGCGCAAACTGTGCATTGAAGCTAAAATATCAAACACCACCACCGATTCAAGATGTCCAACACAAGGAGAGGCTACACTGGTGGAAGAACAAGACGCGAACTTTGTGTGTCGCCGAACGTTTGTGGACAGAGGCTGGGGTAATGGCTGTGGACTATTCGGAAAGGGAAGTCTATTGACGTGTGCCAAGTTCAAGTGTGTGACAAAACTAGAGGGAAAGATAGTTCAATATGAAAACTTAAAATATTCAGTGATAGTCACTGTCCACACTGGGGACCAGCACCAGGTGGGAAACGAGACCACAGAACATGGAACAATTGCAACCATAACACCTCAAGCTCCCACGTCGGAAATACAGCTGACTGACTACGGAGCCCTCACACTGGACTGCTCACCTAGAACAGGGCTGGACTTTAATGAGATGGTGCTATTGACAATGAAAGAAAAGTCATGGCTTGTCCACAAACAATGGTTTCTAGACTTACCACTGCCATGGACTTCGGGGGCTTCAACATCTCAAGAGACCTGGAACAGACAAGATTTGCTGG------------------------------------------------------------------------------------------------------------------------------------------------------------------------------------------------------------------------------------------------------------------------------------------------------------------------------------------------------------------------------------------------------------------------------------------------------------------------------TCAAGAAAGGAAGCAGCATAGGGAAAATGTTCGAAGCAACCGCCCGAGGAGCACGAAGGATGGCTATCCTGGGAGACACCGCATGGGACTTCGGTTCTATAGGAGGAGTGTTCACATCTGTGGGAAAATTGGTACATCAGGTTTTTGGAACCGCATATGGGGTTCTGTTTAGCGGTGTTTCTTGGACCATGAAAATAGGAATAGGGATTCTGCTGACATGGTTGGGATTAAATTCAAGGAGCACGTCACTTTCGATGACATGCATTGCAGTTGGCATGGTCACACTGTACCTAGGAGTCATGGTTCAAGCGGATTCGGGATGTGTAATCAACTGGAAGGGCAGAGAACTTAAATGTGGAAGTGGCATTTTTGTCACTAATGAAGTCCACACTTGGACAGAGCAATACAAATTCCAGGCTGACTCCCCAAAAAGACTGTCAGCAGCCATTGGAAAGGCATGGGAGGAGGGCGTATGTGGGATTCGATCAGCCACGCGTCTTGAGAACATCATGTGGAAGCAAATATCAAATGAATTGAACCACATTCTGCTTGAGAATGACATGAAATTCACAGTGGTTGTAGGAGATGCCAACGGAATTTTGGCCCAAGGGAAAAAAATGATTAGGCCACAACCTATGGAACACAAATATTCATGGAAAAGCTGGGGAAAAGCTAAAATCATAGGAGCAGACATACAAAATACCACCTTCATCATCGACGGTCCAGACACCCCAGAATGTCCCGATGGCCAAAGAGCATGGAACATTTGGGAAGTTGAGGACTATGGGTTTGGAGTTTTCACGACAAACATATGGCTGAAATTGCGTGACTCCTACACCCAAATGTGTGACCACCGGTTAATGTCAGCTGCCATCAAGGACAGCAAGGCAGTCCATGCTGACATGGGGTACTGGATAGAAAGTGAAAAGAATGAAACCTGGAAGCTGGCGAGAGCCTCCTTCATAGAAGTCAAGACATGCACCTGGCCGAAATCTCATACTCTGTGGAGCAATGGAGTCTTGGAAAGTGAAATGATAATCCCAAAGATATTTGGAGGACCAATATCTCAGCACAACTACAGACCAGGGTATTTCACACAAACAGCAGGGCCATGGCACCTAGGTAAGTTGGAACTGGATTTTGATTTGTGTGAAGGTACCACAGTTGTTGTGGATGAACACTGTGGAAACCGGGGTCCATCTCTCAGAACCACAACAGTCACAGGAAAGATAATCCATGAATGGTGTTGCAGATCCTGCACGCTACCCCCCTTACGTTTCAGAGGAGAAGACGGGTGTTGGTATGGCATGGAAATCAGACCAGTAAAGGAGAAGGAGGAGAATCTAGTCAGGTCAATGGTCTCTGCAGGGTCAGGAGAAGTGGATAGTTTTTCATTAGGAATACTATGCGTGTCAATAATGATTGAAGAAGTGATGAGATCCAGATGGAGTAGAAAGATGCTGATGACTGGAACACTGGCTGTTTTCCTCCTTCTTATAATGGGACAACTGACATGGAATGATCTGATTAGGTTATGCATCATGGTTGGAGCTAACGCTTCAGACAGGATGGGGATGGGAACAACGTACCTAGCCTTGATGGCTACTTTTAAAATGAGACCAATGTTCGCTGTTGGGCTATTATTCCGCAGACTAACATCCAGAGAAG--------------------------------------------------------------------------------------------------------------------------------------------------------------------------------------------------------------------------------------------------------------------------------------------------------------------------------------------------------------AATAGTTGGCCCCTCAATGAAGGAATTATGGCTATTGGAATAGTCAGCATTCTACTAAGCTCACTCCTCAAAAATGATGTGCCGTTGGCCGGGCCACTAATAGCTGGAGGCATGCTAATAGCGTGCTATGTCATATCCGGAAGCTCAGCCGATCTATCATTGGAGAAAGCGGCTGAAGTATCCTGGGAACAAGAAGCAGAACACTCCGGTGCCTCACACAACATATTGGTAGAGGTCCAAGATGATGGAACTATGAAAATAAAAGATGAAGAAAGGGATGACACACTCACTATACTCCTTAAGGCAACTTTGCTGGCAGTCTCAGGAGTGTACCCAATGTCAATACCAGCAACTCTTTTTGTGTGGTACTTTTGGCAGAAAAAGAAACAGAGATCAGGAGTGTTATGGGACACACCCAGCCCTCCGGAAGTGGAAAGAGCAGTTCTTGATGATGGCATCTATAGAATCTTGCAAAGAGGACTGTTGGGGAGGTCCCAAGTAGGAGTGGGAGTCTTCCAAGACGGCGTGTTTCACACAATGTGGCACGTTACCAGGGGAGCTGTCCTTATGTACCAAGGGAAGAGACTGGAACCAAGCTGGGCCAGTGTCAAAAAGGACTTGATCTCATACGGAGGAGGTTGGAGGTTCCAAGGATCATGGAACACAGGAGAAGAAGTGCAGGTGATAGCTGTTGAACCAGGAAAAAACCCCAAAAATGTACAGACAACGCCGGGCACCTTCAAGACTCCTGAAGGCGAAGTTGGAGCCATAGCTCTAGATTTCAAACCCGGCACATCTGGATCTCCCATTGTGAACAGAGAGGGAAAAATAGTGGGTCTGTATGGAAATGGAGTGGTGACAACAAGTGGAACCTACGTCAGTGCCATTGCCCAAGCTAAAGCATCACAGGAAGGGCCTTTACCAGAGATTGAGGACGAGGTGTTTAAGAAAAGAAACTTAACAATAATGGACCTGCACCCAGGATCAGGGAAAACAAGAAGATACCTTCCAGCCATAGTCCGTGAGGCCATAAAAAGGAAACTGCGCACGTTAATCTTGGCTCCCACAAGAGTTGTCGCTTCTGAAATGGCAGAGGCACTCAAGGGAATGCCAATAAGATATCAGACAACAGCAGTGAAGAGTGAACACACAGGAAGGGAGATAGTTGACCTCATGTGCCACGCTACTTTTACCATGCGTCTCTTATCCCCAGTGAGAGTTCCCAATTACAACATGATTATTATGGATGAAGCACATTTTACCGATACAG-CACCATAGCGGCCAGAGGGTACATCTCAACCCGAGTGGGTATGGGTGAAGCAGCTGCGATCTTTATGACAGCCACTCCCCCAGGATCGGTGGAGGCCTTTCCACAGAGCAATGCAGTTATCCAAGATGAGGAAAGAGACATTCCTGAGAGATCATGGAACTCAGGCTACGACTGGATCACTGACTTTCCAGGTAAAACAGTCTGGTTTGTTCCAAGCATCAAATCAGGAAATGACATTGCCAACTGTTTAAGAAAGAACGGAAAACGGGTAATCCAATTGAGCAGAAAAACCTTTGACACTGAGTACCAGAAAACAAAAAACAATGACTGGGACTATGTTGTCACAACAGACATTTCTGAAATGGGGGCAAATTTCCGGGCCGACAGGGTGATAGACCCAAGGCGGTGCTTGAAACCGGTAATACTAAAAGATGGCCCAGAGCGTGTCATTCTAGCCGGACCGATGCCAGTGACTGTGGCCAGTGCCGCCCAGAGGAGAGGAAGAATTGGAAGGAACCAAAACAAGGAAGGTGATCAGTATGTTTACATGGGACAGCCTTTAAATAATGATGAGGATCACGCTCATTGGACAGAAGCAAAAATGCTCCTTGACAATATAAACACACCAGAAGGGATCATCCCAGCCCTTTTTGAGCCAGAGAGAGAAAAGAGTGCAGCAATAGATGGGGAGTATAGACTGCGGGGAGAAGCAAGGAAAACGTTTGTGGAGCTCATGAGAAGAGGAGACCTACCAGTTTGGCTATCCTACAAAGTAGCCTCAGAAGGTTTCCAGTACTCCGATAGAAGGTGGTGCTTTGATGGGGAAAGGAACAACCAGGTGTTGGAGGAGAACAAGGACGTGGAGATCTGGACAAAGGAAGGAGAAA------------------------------------------------------------------------------------------------------------------------------------------------------------------------------------------------------------------------------------------------------------------------------------------------------------------------------------------------------------------------------------------------------------------------------------------------------------------------------------------------------------TAGCATATGTGGTGATAGGTTTGTTATTCATGATACTGACAGTGGCAGCCAATGAGATGGGATTATTGGAAACCACAAAGAAAGACCTGGGAATTGGCTATGTAACCGCCGAAAACCACCAACATGCTACGATGCTGGACGTAGACCTACACCCAGCTTCAGCCTGGACCCTCTATGCAGTAGCTACAACAGTTATCACTCCCATGATGAGACACACAATTGAAAATACAACGGCAAACATTTCCCTGACAGCCATTGCAAATCAGGCAGCCATATTGATGGGACTTGACAAGGGATGGCCAATATCGAAGATGGACATAGGAGTTCCACTTCTCGCCTTAGGGTGCTATTCCCAGGTGAACCCATTGACACTGACGGCGGCGGTGTTGATGTTAGTGGCTCATTATGCCATAATTGGACCAGGACTGCAAGCAAAGGCCACTAGAGAAGCTCAA-AAAGGACAGCGGCCGGAATAATGAAAAATCCAACCGTAGACAGGATTGTTGCAATAGACTTGGATCCTGTGGTTTATGATGCAAAATTTGAAAAACAGCTAGGCCAAATAATGTTACTGATACTTTGTACATCACAGATCCTCTTGATGCGGACCACATGGGCCTTGTGTGAATCCATCACATTGGCTACTGGACCCCTGACCACTCTCTGGGAGGGATCTCCAGGAAAATTCTGGAATACCACAATAGCAGTGTCCATGGCAAACATCTTCAGGGGAAGTTATTTAGCAGGAGCAGGTCTGGCTTTCTCATTAATGAAATCTTTAGGAGGAGGTAGGAGAGGTACGGGAGCTCAAGGGGAAACATTGGGAGAGAAATGGAAAAGACAGTTAAACCAACTGAGCAAGTCAGAATTCAACACCTACAAAAGGAGTGGGATTATGGAGGTGGACAGATCCGAAGCCAAAGAGGGGCTGAAAAGAGGAGAGACAACCAAACATGCAGTGTCGAGAGGAACAGCCAAACTGAGGTGGTTTGTGGAGAGGAACCTCGTGAAACCAGAAGGGAAAGTCATAGACCTCGGTTGTGGAAGAGGTGGCTGGTCATATTATTGTGCTGGGCTGAAGAAAGTTACTGAAGTGAAGGGATACACAAAAGGAGGACCTGGACATGAGGAACCTATCCCAATGGCGACCTATGGATGGAACCTAGTAAAGCTACACTCTGGAAAGGATGTATTT-TTATGCCACCTGAGAAATGTGACACCCTTCTGTGTGATATTGGTGAGTCCTCTCCGAATCCAACTATAGAAGAAGGAAGAACGTTACGTGTTCTAAAAATGGTGGAACCATGGCTCAGAGGAAACCAATTCTGCATAAAAATCCTAAATCCTTACATGCCAAGTGTGGTAGAAACCTTGGAGCAAATGCAAAGAAAACATGGAGGGATGCTAGTGCGAAACCCACTCTCAAGAAATTCTACCCATGAAATGTATTGGGTTTCATGTGGAACAGGAAACATTGTGTCGGCAGTGAACATGACATCCAGAATGTTACTGAACCGATTCACAATGGCTCACAGGAAGCCAACATATGAAAGGGACGTGGACCTAGGCGCTGGAACAAGACATGTGGCAGTGGAACCAGAGGTAGCCAACCTAGATATCATTGGTCAGAGGATAGAGAATATAAAAAATGAACACAAGTCAACATGGCATTATGATGAGGACAATCCATACAAAACATGGGCCTATCATGGATCATATGAGGTCAGGCCATCAGGATCAGCCTCATCTATGGTGAATGGAGTGGTGAGACTGCTCACAAAACCATGGGATGTTATCCCCATGGTCACACAAATAGCTATGACTGATACCACACCCTTTGGACAACAGAGAGTGTTTAAAGAGAAAGTTGACACGCGCACACCAAGAGCAAAACGAGGCACAACACAGATTATGGAGGTGACAGCCAAGTGGTTATGGGGTTTCCTTTCCAGAAACAAAAAACCTAGAATCTGCACAAGAGAGGAGTTCACAAGAAAGGTTAGGTCAAACGCGGCTATAGGAGCAGTGTTCGTTGATGAAAACCAATGGAACTCAGCAAAAGAAGCAGTGGAAGACGAAAGGTTTTGGGATCTTGTGCACAGAGAGAGGGAGCTTCATAAACAGGGAAAATGTGCCACGTGTGTCTACAACATGATGGGGAAGAGAGAGAAAAAATTAGGAGAGTTTGGAAAGGCAAAAGGAAGTCGTGCAATATGGTACATGTGGCTGGGAGCACGCTTTCTGGAGTTCGAAGCCCTTGGTTTTATGAATGAAGATCACTGGTTTAGTAGAGAGAATTCACTCAGTGGAGTGGAAGGAGAAGGACTACACAAACTTGGATACATACTCAGAGACATATCAAAGATTCCGGGGGGAAATATGTATGCAGATGATACGGCCGGATGGGACACAAGAATAACAGAGGATGATCTCCAGAATGAGGCTAAAATCACTGACATCATGGAGCCTGAACATGCTCTATTGGCTACGTCAATTTTTAAGCTGACTTATCAAAACAAGGTGGTGAGGGTGCAAAGACCAGCAAAAAATGGAACCGTGATGGATGTTATATCCAGACGTGATCAGAGAGGAAGTGGACAGGTCGGAACTTATGGCTTAAATACTTTCACCAATATGGAGGTCCAACTAATAAGACAAATGGAATCTGAAGGAATCTTTTTACCCAGTGAATTGGAAACCCCCAACCTAGCTGAGAGGGCTCTTGACTGGTTAGAAAAACATGGCGCCGAAAGGCTGAAACGAATGGCAATCAGCGGAGATGATTGCGTGGTGAAACCAATTGACGACAGGTTCGCAACAGCCTTAACAGCTCTGAATGACATGGGAAAAGTAAGAAAAGACATACCGCAGTGGGAACCTTCGAAAGGATGGAATGATTGGCAGCAAGTGCCTTTTTGTTCACACCATTTCCACCAGCTGATCATGAAGGATGGGAGGGAAATAGTGGTGCCATG----------------------------------------------------------------------------------------------------------------------------------------------------------------------------------------------------------------------------------------------------------------------------------------------------------------------------------------------------------------------------------------------------------------------------------------------------------------------------------------------------------------------------------------
		</sequence>
		<sequence>
			<taxon idref="MT929575|DENV1|Brazil|Northeast|PE|Bom_Conselho|2019-03-22"/>
			---------------------------------------AATATGCTGAAACGCGCGAGAAACCGCGTGTCAACTGGTTCACAGTTGGCGAAGAGATTCTCAAAAGGATTGCTTTCAGGCCAAGGACCCATGAAATTGGTGATGGCTTTCATAGCATTTCTAAGATTTCTAGCCATACCCCCAACAGCAGGAATTTTGGCTAGATGGAGCTCATTCAAGAAGAATGGAGCGATCAAAGTGTTACGGGGTTTCAAAAAAGAGATCTCAAGCATGTTGAACATAATGAACAGGAGGAAAAGATCCGTGACCATGCTCCTCATGCTGCTGCCCACAGCCCTGGCGTTCCATTTGACCACACGAGGGGGAGAGCCACACATGATAGTCAGTAAGCAGGAAAGAGGAAAGTCACTCTTGTTTAAGACCTCTGTAGGTGTCAATATGTGCACTCTCATTGCGATGGACTTGGGAGAGTTATGTGAGGACACAATGACCTACAAATGCCCCCGGATTACTGAGGCGGAACCAGATGACGTTGACTGCTGGTGCAACGCCACAGACACATGGGTGACCTATGGGACGTGTTCTCAAACCGGCGAACACCGACGAGACAAACGTTCCGTGGCACTGGCCCCACACGTGGGACTTGGTCTAGAAACAAGAACCGAAACATGGATGTCCTCTGAAGGCGCCTGGAAACAAATACAAAAAGTGGAGACCTGGGCTTTGAGACACCCAGGATTCACGGTGATAGCCCTTTTTTTAGCACATGCCATAGGAACATCCATCACTCAGAAAGGGATCATTTTCATCTTGCTGATGCTGGTGACACCATCAATGGCCATGCGATGCGTGGGAATAGGCAACAGAGACTTCGTTGAAGGACTGTCAGGAGCAACGTGGGTGGACGTGGTATTGGAGCATGGAAGCTGCGTCACCACCATGGCAAAAAATAAACCAACATTGGACATTGAACTCTTGAAGACGGAGGTCACAAATCCTGCCGTCTTGCGCAAACTGTGCATTGAAGCTAAAATATCAAATACCACCACCGATTCAAGATGTCCAACACAAGGAGAGGCTACACTGGTGGAAGAACAAGACGCGAACTTTGTGTGTCGCCGAACGTTTGTGGACAGAGGCTGGGGTAACGGCTGCGGACTATTCGGAAAGGGAAGTCTATTGACGTGTGCCAAGTTCAAGTGTGTGACAAAACTAGAAGGAAAGATAGTTCAATATGAGAACTTAAAATATTCAGTGATAGTAACCGTCCACACTGGGGACCAGCATCAGGTGGGGAACGAGACCACAGAACATGGAACAATTGCAACCATAACACCTCAAGCTCCTACGTCGGAAATACAGCTGACCGACTACGGAGCCCTTACATTGGACTGCTCACCTAGAACAGGGCTGGACTTTAATGAGATGGTGCTATTGACAATGAAAGAAAAATCATGGCTTGTTCACAAACAATGGTTTCTAGACTTACCACTGCCATGGACTTCGGGGGCTTCAACATCCCAAGAGGCCTGGAACAGACAAGATTTGCTGG-----------------------------------------------------------------------------------------------------------------------------------------------------------------------------------------------------------------------------------------------------------------------------------------------------------------------------------------------------------------------------------------------------------------------------------------------------------------------------CTCAAGAAAGGAAGCAGCATAGGGAAAATGTTCGAAGCAACCGCCCGAGGAGCACGAAGGATGGCTATCCTGGGAGACACCGCATGGGACTTCGGTTCTATAGGAGGAGTGTTTACATCTGTGGGAAAATTGGTACACCAGGTTTTTGGAACCGCATATGGGGTTCTGTTCAGCGGTGTTTCTTGGACCATGAAAATAGGAATAGGGATTCTGTTGACATGGTTGGGATTAAATTCAAGGAGCACGTCACTTTCGATGACGTGCATTGCAGTTGGCATGGTCACACTGTACCTAGGAGTCATGGTTCAAGCGGACTCGGGATGTGTGATCAACTGGAAGGGCAGAGAACTTAAATGTGGAAGTGGCATTTTTGTCACTAATGAAGTCCACACTTGGACAGAGCAATATAAATTCCAGGCTGACTCCCCAAAAAGACTGTCAGCAGCCATTGGAAAGGCGTGGGAGGAGGGAGTGTGCGGAATTCGATCAGCCACGCGTCTTGAGAACATTATGTGGAAGCAAATATCAAATGAACTGAACCACATTCTACTTGAAAATGATATGAAATTCACAGTGGTTGTAGGAGATGCTAACGGAATATTGGTCCAAGGAAAAAAAATGATCAGGCCACAACCCATGGAACACAAATACTCATGGAAAAGCTGGGGAAAAGCTAAAATCATAGGAGCAGACATACAAAATACCACCTTTATCATCGACGGCCCAGACACCCCAGAATGTCCCGATGGCCAAAGAGCATGGAACATTTGGGAAGTTGAGGACTATGGGTTTGGAATTTTCACGACAAACATATGGCTGAAATTGCGTGACTCCTACACCCAAATGTGTGACCACCGGCTAATGTCAGCTGCCATCAAGGACAGCAAGGCAGTTCATGCTGACATGGGGTACTGGATAGAAAGTGAAAAGAACGAAACCTGGAAGCTGGCGAGAGCCTCCTTCATAGAAGTCAAGACATGCACCTGGCCAAAATCTCACACTCTATGGAGCAATGGAGTATTGGAAAGTGAAATGGTAATCCCAAAGATATATGGAGGACCAATATCTCAGCACAACTACAGGCCAGGGTATTTCACACAAACAGCAGGGCCATGGCACTTAGGTAAGTTGGAACTGGATTTTGACTTGTGTGAAGGCACCACAGTTGTTTTGGATGAACATTGTGGAAATCGAGGTCCATCTCTTAGAACTACAACAGTCACAGGAAAGATAATCCATGAATGGTGTTGCAGATCTTGCACGTTACCCCCCTTACGTTTCAGAGGAGAAGACGGATGTTGGTATGGCATGGAAATCAGACCAGTAAAGGAGAAGGAGGAGAATCTAGTTAGGTCAATGGTCTCTGCAGGGTCAGGAGAAGTGGACAGTTTTTCATTAGGAATACTATGCGTATCAATAATGATTGAAGAAGTGATGAGATCCAGATGGAGTAGAAAGATGCTGATGACAGGAACACTGGCTGTTTTCCTCCTTCTTACAATGGGACAACTGACATGGAATGATCTGATTAGGTTATGCATCATGGTTGGAGCTAATGCTTCAGACAGGATGGGGATGGGAACAACGCACCTAGCCTTGATGGCTACCTTCAAAATGAGACCAATGTTCGCTGTTGGGCTATTATTCCGCAGATTAACATCCAGAGAAGTTCTTCTCCTCACGATTGGATTAAGCCTGATGGCATCCATGGAGCTACCAAATTCTTTGGAGGAGCTAGGGGATGGACTTGCAATGGGTATCATGATGTTAAAACTGTTGACTGAATTTCAGCCACACCAGTTATGGACCACCTTACTGTCTTTGACATTTGTCAAAACAACTCTCTCATTGGATTATGCATGGAAAACAACGGCTATGACACTGTCTATCGTATCTCTCTTTCCTTTATGCCTGTCCACGACCTCCCAAAAAACAACATGGCTTCCGGTGCTGTTAGGATCTTTTGGATGCAAACCATTAACCATGTTCCTTATAACAGAAAACAAAATCTGGGGAAGGAAAAGTTGGCCCCTCAATGAAGGAATTATGGCTATTGGAATAGTCAGCATTCTACTAAGTTCACTCCTAAAAAATGATGTGCCATTGGCCGGCCCACTAATAGCTGGAGGCATGCTAATAGCATGTTATGTCATATCCGGAAGCTCAGCCGATTTATCATTGGAGAAAGCGGCTGAGGTGTCCTGGGAACAAGAAGCAGAACACTCTGGTGCCTCACACAACATATTAGTAGAGGTCCAAGATGATGGAACTATGAAAATAAAAGATGAAGAGAGGGATGACACACTCACTATACTCCTTAAGGCAACTTTGCTGGCAGTCTCAGGAGTGTACCCAATGTCAATACCAGCAACCCTTTTTGTGTGGTATTTTTGGCAGAAAAAGAAACAGAGATCAGGAGTGTTATGGGACACACCCAGCCCTCCGGAAGTGGAAAGAGCAGTCCTTGATGATGGCATCTATAGAATCTTGCAAAGAGGACTGTTGGGCAGGTCCCAAGTAGGAGTGGGAGTCTTCCAAGACGGCGTGTTCCACACAATGTGGCACGTCACCAGGGGAGCTGTCCTTATGTACCAAGGGAAAAGGCTGGAACCAAGCTGGGCCAGTGTCAAAAAGGACTTGATTTCATATGGAGGAGGTTGGAGATTTCAAGGATCATGGAATACGGGAGAAGAAGTGCAGGTGATAGCTGTTGAACCAGGAAAAAATCCCAAAAATGTACAGACAACGCCGGGTACCTTCAAGACTCCTGAAGGCGAAGTTGGAGCCATAGCTCTAGATTTCAAACCCGGCACATCTGGATCTCCCATTGTGAACAGAGAGGGAAAAATAGTGGGTCTTTATGGAAATGGAGTGGTGACAACAAGTGGAACCTACGTCAGTGCCATTGCCCAAGCTAAAGCATCACAGGAAGGGCCTCTACCAGAGATTGAGGACGAGGTGTTTAAGAAAAGAAACTTAACAATAATGGACCTGCACCCAGGGTCAGGGAAAACAAGAAGATATCTTCCAGCCATAGTCCGTGAGGCCATAAAAAGAAAACTGCGTACGTTAATCTTGGCTCCCACAAGAGTTGTTGCCTCTGAAATGGCAGAGGCACTCAAGGGAATGCCAATAAGATATCAGACAACAGCAGTGAAGAGTGAAACCACAGGAAGGGAGATAGTTGACCTCATGTGCCACGCTACTTTTACCATGCGTCTCTTGTCCCCAGTGAGAGTTCCCAATTACAACATGATTATTATGGATGAAGCACATTTTACCGATCCAGCCAGCATAGCGGCCAGAGGGTACATTTCAACCCGAGTGGGTATGGGTGAAGCAGCTGCGATCTTTATGACAGCCACTCCCCCAGGATCGGTGGAGGCCTTTCCACAGAGCAATGCGGTTATCCAAGATGAGGAAAGAGACATTCCTGAGAGATCATGGAACTCAGGCTACGACTGGATCACTGACTTTCCAGGTAAAACAGTCTGGTTTGTTCCAAGCATTAAATCAGGAAATGACATTGCCAACTGTTTAAGAAAGAACGGAAAACGGGTAATCCAACTGAGCAGAAAAACCTTTGACACTGAGTACCAGAAAACAAAAAACAATGACTGGGACTATGTTGTCACAACAGACATTTCCGAAATGGGGGCAAATTTCCGGGCCGACAGGGTAATAGACCCAAGGCGGTGCTTGAAACCGGTAATACTAAAAGATGGTCCAGAGCGTGTCATTCTAGCCGGACCGATGCCAGTGACTGTGGCCAGTGCTGCCCAGAGAAGAGGAAGAATTGGAAGGAACCAAAACAAGGAAGGTGATCAGTATGTTTACATGGGACAGCCTTTAAATAATGATGAGGATCACGCTCATTGGACAGAAGCAAAAATGCTCCTTGACAATATAAACACACCAGAAGGGATCATCCCAGCCCTCTTTGAGCCAGAGAGAGAAAAGAGTGCAGCAATAGACGGGGAGTACAGACTGCGGGGAGAAGCAAGGAAAACGTTCGTGGAGCTTATGAGAAGAGGAGATCTACCAGTTTGGCTATCCTACAAAGTAGCCTCAGAAGGTTTCCAGTACTCCGACAGAAGGTGGTGCTTTGATGGAGAAAGGAACAACCAGGTGTTGGAGGAGAACATGGACGTGGAGATCTGGACAAAGGAAGGAGAAAGAAAGAAATTGCGGCCTCGCTGGTTGGATGCCAGAACATATTCTGATCCACTGGCTCTGCGCGAGTTCAAAGAGTTTGCAGCAGGAAGAAGAAGTGTCTCAGGTGACCTAATATTGGAAATAGGGAAACTTCCACAACATTTGACGCTAAGAGCCCAGAATGCTCTAGACAACTTGGTCATGTTGCACAATTCTGAACAAGGAGGAAAAGCCTACAGACACGCTATGGAGGAACTACCAGATACCATAGAAACATTGATGCTTCTAGCTTTGATAGCTGTGTTGACTGGTGGAGTGACGCTATTCTTCCTATCAGGAAAAGGTTTAGGGAAAACATCTATTGGCTTGCTCTGTGTGACGGCCTCAAGCGCACTGTTATGGATGGCCAGTGTGGAGCCCCATTGGATAGCGGCCTCCATCATACTAGAGTTCTTTTTGATGGTGCTGCTCATTCCAGAGCCAGACAGACAGCGCACTCCACAGGACAACCAGCTAGCATATGTGGTGATAGGTTTGTTATTCATGATACTGACAGTGGCAGCCAATGAGATGGGATTATTGGAAACCACGAAGAAAGACCTGGGAATTGGCTATGTAGCCGCCGAAAACCACCAACACGCTACAATGCTGGACGTAGACCTACGCCCAGCTTCAGCCTGGACCCTCTACGCAGTAGCCACAACAGTTATCACTCCCATGATGAGACATACAATTGAAAATACAACGGCAAACATTTCCCTGACAGCCATTGCAAATCAGGCAGCTATATTGATGGGACTTGACAAGGGATGGCCAATATCGAAGATGGACATAGGAGTTCCACTTCTCGCCTTAGGGTGCTATTCCCAGGTGAACCCATTGACACTGACAGCGGCGGTGTTGATGTTAGTGGCTCATTATGCCATAATTGGACCAGGACTGCAAGCAAAGGCCACTAGAGAAGCTCAA-AAAGGACAGCGGCCGGAATAATGAAAAATCCAACCGTAGACGGGATTGTTGCAATAGACTTAGATCCTGTGGTTTATGATGCAAAATTTGAAAAACAACTAGGCCAAATAATGTTACTGATACTTTGTACATCACAGATCCTCTTGATGCGGACCACATGGGCCTTGTGTGAATCCATTACACTGGCTACTGGACCCCTGACCACTCTCTGGGAGGGATCTCCGGGAAAATTCTGGAATACCACGATAGCGGTGTCCATGGCAAACATCTTCAGGGGAAGTTATCTAGCAGGAGCAGGTCTGGCTTTTTCATTAATGAAATCTTTAGGAGGAGGTAGGAGAGGTACGGGGGCTCAAGGGGAAACACTGGGAGAGAAATGGAAAAGACAGTTAAACCAACTGAGCAAGTCAGAATTCAACACCTACAAAAGGAGTGGGATTATGGAGGTGGACAGATCCGAAGCCAAAGAGGGACTGAAAAGAGGAGAAACAACCAAACATGCAGTGTCGAGAGGAACAGCCAAACTGAGGTGGTTTGTGGAGAGGAACCTCGTGAAACCAGAAGGAAAAGTCATAGACCTCGGTTGCGGAAGAGGTGGCTGGTCATACTATTGTGCTGGGTTGAAGAGAGTTACTGAAGTGAAGGGATACACAAAAGGAGGACCTGGACATGAGGAACCTATCCCAATGGCGACTTATGGATGGAACCTAGTAAAGCTACACTCTGGAAAAGATGTATTT-TTATGCCACCTGAGAAATGTGACACCCTTCTGTGTGATATTGGTGAGTCCTCTCCGAATCCAACTATAGAAGAAGGAAGAACGTTACGTGTTCTAAAAATGGTGGAACCATGGCTCAAAGGAAACCAATTCTGCATAAAAATCCTAAATCCTTACATGCCAAGTGTGGTAGAAACTCTGGAGCAGATGCAAAGAAAACATGGAGGAATGCTAGTGCGAAACCCACTCTCAAGAAATTCTACCCATGAAATGTATTGGGTTTCATGTGGAACAGGAAACATTGTGTCGGCAGTGAACATGACATCCAGAATGTTACTGAACCGATTCACAATGGCTCACAGGAAGCCAACATATGAAAGAGACGTGGACTTAGGCGCTGGAACAAGACATGTGGCAGTGGAACCAGAGGTAGCCAACCTAGATATCATTGGCCAGAGGATAGAGAATATAAAGAATGAACACAAGTCAACATGGCATTATGATGAGGACAATCCATACAAAACATGGGCTTATCATGGATCATATGAGGTCAAGCCATCAGGATCAGCCTCATCTATGGTGAATGGAGTGGTGAGATTGCTCACAAAACCATGGGATGTTATCCCCATGGTCACACAAATAGCTATGACTGATACCACACCCTTTGGACAACAGAGAGTGTTTAAAGAGAAAGTTGACACGCGCACACCAAGAGCGAAACGAGGCACCACACAAATTATGGAGGTGACAGCCAAGTGGTTATGGGGTTTCCTTTCCAGAAACAAAAAGCCCAGAATCTGCACAAGAGAGGAGTTCACAAGAAAAGTTAGGTCAAACGCGGCAATAGGAGCAGTGTTCGTTGATGAAAACCAATGGAACTCAGCAAAAGAAGCAGTGGAAGACGAAAGGTTTTGGGACCTCGTGCACAGAGAGAGGGAGCTTCATAAACAGGGAAAATGTGCCACGTGTGTCTACAACATGATGGGGAAGAGAGAGAAAAAATTAGGAGAGTTTGGAAAGGCAAAAGGAAGTCGTGCAATATGGTACATGTGGCTGGGAGCACGCTTCCTGGAGTTCGAAGCCCTTGGTTTCATGAATGAAGATCACTGGTTTAGTAGAGAGAATTCACTCAGTGGAGTTGAAGGAGAAGGACTGCACAAACTTGGATACATACTCAGAGACATATCAAAGATTCCAGGGGGAAATATGTATGCAGATGATACAGCCGGATGGGACACAAGAATAACAGAGGATGATCTTCAGAATGAGGCTAAAATCACTGACATCATGGAGCCTGAACATGCTCTATTGGCTACGTCAATTTTTAAGCTGACTTATCAAAACAAGGTGGTGAGGGTGCAAAGACCAGCAAAAAATGGAACCGTGATGGATGTTATATCCAGACGTGACCAGAGAGGAAGTGGACAGGTCGGAACTTATGGCTTAAATACTTTCACCAATATGGAGGTCCAACTAATAAGACAAATGGAGTCTGAAGGAATCTTTTTACCCAGCGAATTGGAAACTCCCAACCTAGCTGGGAGAGTTCTTGACTGGTTGGAAAAACATGGCGCCGAAAGGCTGAAACGAATGGCAATCAGCGGAGATGATTGCGTGGTGAAACCAATTGACGACAGGTTCGCAACAGCCTTAACAGCTCTGAATGACATGGGAAAAGTAAGAAAAGACATACCGCAGTGGGAGCCTTCAAAAGGATGGAATGATTGGCAGCAAGTGCCTTTCTGTTCACACCATTTCCACCAGCTGATCATGAAGGATGGGAGGGAAATAGTGGTGCCATG----------------------------------------------------------------------------------------------------------------------------------------------------------------------------------------------------------------------------------------------------------------------------------------------------------------------------------------------------------------------------------------------------------------------------------------------------------------------------------------------------------------------------------------
		</sequence>
		<sequence>
			<taxon idref="MT929574|DENV1|Brazil|Centre_West|DF|Brasilia|2019-07-18"/>
			---------------------------------------AATATGCTGAAACGCGCGAGAAACCGCGTGTCAACTGGTTCACAGTTGGCGAAGAGATTCTCAAAAGGATTGCTTTCAGGCCAAGGACCCATGAAATTGGTGATGGCCTTCATAGCATTTCTAAGATTTCTAGCCATACCCCCAACAGCAGGAATTTTGGCTAGATGGAGCTCATTCAAGAAGAATGGAGCGATCAAAGTGTTACAGGGTTTCAAA-AAGAGATCTCAAGCATGTTGAACATAATGAACAGGAGGAAAAGATCCGTGACCATGCTCCTCATGCTGCTGCCCACAGCCCTGGCGTTTCATTTGACCACACGAGGGGGAGAGCCACACATGATAGTTAGTAAGCAGGAAAGAGGAAAGTCACTCTTGTTTAAGACCTCTGCGGGCGTCAATATGTGCACCCTCATTGCGATGGACTTGGGAGAGTTATGTGAGGACACAATGACCTACAAATGCCCCCGGATCACTGAGGCGGAACCAGATGACGTTGACTGCTGGTGCAATGCCACAGACACATGGGTGACCTATGGGACGTGTTCTCAAACCGGCGAACACCGACGAGAGAAACGTTCCGTGGCACTGGCCCCACACGTGGGACTTGGTTTAGAAACAAGAACCGAAACATGGATGTCCTCTGAAGGCGCCTGGAAACAGATACAAAGAGTGGAAACTTGGGCTTTGAGACACCCAGGATTCACGGTGATAGCTCTTTTTTTAGCGCATGCTATAGGAACATCCATCACTCAAAAAGGGATCATTTTCATCTTGCTGATGCTGGTGACACCATCAATGGCCATGCGATGCGTGGGAATAGGCAACAGAGACTTCGTTGAAGGACTGTCAGGAGCAACGTGGGTGGACGTGGTATTGGAGCATGGAAGCTGCGTCACCACCATGGCAAAAAATAAACCAACATTGGACATTGAACTCTTGAAGACGGAGGTCACGAACCCTGCCGTCTTGCGCAAACTGTGCATTGAAGCTAAAATATCAAACACCACCACCGATTCAAGATGTCCAACACAAGGAGAGGCTACACTGGTGGAAGAACAAGACGCGAACTTTGTGTGTCGCCGAACGTTTGTGGACAGAGGCTGGGGTAATGGCTGTGGACTATTCGGAAAGGGAAGTCTATTGACGTGTGCCAAGTTCAAGTGTGTGACAAAACTAGAGGGAAAGATAGTTCAATATGAAAACTTAAAATATTCAGTGATAGTCACTGTCCACACTGGGGACCAGCACCAGGTGGGAAACGAGACCACAGAACATGGAACAATTGCAACCATAACACCTCAAGCTCCCACGTCGGAAATACAGCTGACTGACTACGGAGCCCTCACACTGGACTGCTCACCTAGAACAGGGCTGGACTTTAATGAGATGGTGCTATTGACAATGAAAGAAAAATCATGGCTTGTCCACAAACAATGGTTTCTAGACTTACCACTGCCATGGACTTCGGGGGCTTCAACATCTCAAGAGACCTGGAACAGACAAGATTTGCTGGTCACATTCAAGACAGCTCATGCAAAGAAACAGGAAGTAGTCGTACTGGGATCACAGGAAGGAGCAATGCACACAGCGTTGACTGGGGCGACAGAAATCCAGACGTCAGGAACGACAACAATCTTCGCAGGACACCTGAAATGCAGACTAAAAATGGATAAACTGACCTTAAAAGGGATGTCATATGTGATGTGCACAGGCTCATTTAAGCTAGAGAAGGAAGTGGCTGAGACCCAGCATGGAACTGTCCTAGTGCAAGTCAAATATGAAGGAACAGACGCGCCATGCAAGATCCCCTTCTCGACCCAAGATGAGAAAGGAGTGACCCAGAATGGGAGATTGATAACAGCCAATCCCATAGTTACTGACAAAGAAAAACCAGTCAACATTGAGACAGAACCACCTTTTGGTGAGAGCTACATCGTGGTAGGGGCAGGCGAAAAAGCTTTGAAACTGAGCTGGTTCAAGAAAGGAAGCAGCATAGGGAAAATGTTCGAAGCAACCGCCCGAGGAGCACGAAGGATGGCTATCCTGGGAGACACCGCATGGGACTTCGGTTCTATAGGAGGAGTGTTTACATCTGTGGGAAAATTGGTACATCAGGTTTTTGGAACCGCATATGGGGTTCTGTTTAGCGGTGTTTCTTGGACCATGAAAATAGGAATAGGGATTCTGCTGACATGGTTGGGATTAAATTCAAGGAGCACGTCACTTTCGATGACGTGCGTTGCAGTTGGCATGGTCACACTGTACCTAGGAGTCATGGTTCAAGCGGATTCGGGATGTGTAATCAACTGGAAGGGCAGAGAACTTAAATGTGGAAGTGGCATTTTTGTCACTAATGAAGTCCACACTTGGACAGAGCAATACAAATTCCAGGCTGACTCCCCAAAAAGACTGTCAGCAGCCATTGGAAAGGCATGGGAGGAGGGCGTATGTGGGATTCGATCAGCCACGCGTCTTGAGAACATCATGTGGAAGCAAATATCAAATGAATTGAACCACATTCTGCTTGAGAATGACATGAAATTCACAGTGGTTGTAGGAGATGCCAACGGAATTTTGGCCCAAGGAAAAAAAATGATTAGGCCACAACCTATGGAACACAAATATTCATGGAAAAGCTGGGGAAAAGCTAAAATCATAGGAGCAGACATACAAAATACTACCTTCATCATCGACGGCCCAGACACCCCAGAATGTCCCGATGGCCAAAGAGCATGGAACATTTGGGAAGTTGAGGACTATGGGTTTGGAGTTTTCACGACAAACATATGGCTGAAATTGCGTGACTCCTACACCCAAATGTGTGACCACCGGCTAATGTCAGCTGCCATCAAGGACAGCAAGGCAGTCCATGCTGACATGGGGTACTGGATAGAAAGTGAAAAGAATGAAACCTGGAAGCTGGCGAGAGCCTCCTTCATAGAAGTCAAGACATGCACCTGGCCGAAATCTCATACTCTGTGGAGCAATGGAGTCTTGGAAAGTGAAATGATAATCCCAAAGATATTTGGAGGACCAATATCTCAGCACAACTACAGACCAGGGTATTTCACACAAACAGCAGGGCCATGGCACCTAGGTAAGTTGGAACTGGATTTTGATTTGTGTGAAGGTACCACAGTTGTTGTGGATGAACACTGTGGAAATCGGGGTCCATCTCTCAGAACCACAACAGTCACAGGAAAGATAATCCATGAATGGTGTTGCAGATCCTGCACGCTACCCCCCTTACGTTTCAGAGGAGAAGACGGGTGTTGGTATGGCATGGAAATCAGACCAGTAAAGGAGAAGGAGGAGAATCTAGTCAGGTCAATGGTCTCTGCAGGGTCAGGAGAAGTGGATAGTTTTTCATTAGGAATACTATGCGTGTCAATAATGATTGAAGAAGTGATGAGATCCAGATGGAGTAGAAAGATGCTGATGACTGGAACACTGGCTGTTTTCCTCCTTCTTATAATGGGACAACTGACATGGAATGATCTGATTAGGTTATGCATCATGGTTGGAGCTAACGCTTCAGACAGGATGGGGATGGGAACAACGTACCTAGCCTTGATGGCTACTTTTAAAATGAGACCAATGTTCGCTGTTGGGCTATTATTCCGCAGACTAACATCCAGAGAAGTTCTTCTCCTCACGATTGGATTAAGCCTGGTGGCATCCGTGGAGCTACCAAATTCTTTGGAGGAGCTAGGGGATGGACTTGCAATGGGTATCATGATGTTAAAATTGTTGACTGAATTTCAGCCACACCAGTTATGGACCACCTTATTGTCTCTGACATTTGTCAAAACAACTCTCTCACTGGATTATGCATGGAAAACAACGGCTATGGTACTGTCTATCGTATCTCTCTTTCCTTTATGCCTGTCTACAACCTCCCAAAAAACAACATGGCTTCCGGTGCTGTTAGGATCTTTTGGATGCAAACCATTAACTATGTTTCTTATAACAGAAAACAAAATCTGGGGAAGGAAAAGTTGGCCCCTCAATGAAGGAATTATGGCTATTGGAATAGTCAGCATTCTACTAAGCTCACTCCTCAAAAATGATGTGCCGTTGGCCGGGCCACTAATAGCTGGAGGCATGCTAATAGCGTGTTATGTCATATCCGGAAGCTCAGCCGATCTATCATTGGAGAAAGCGGCTGAAGTATCCTGGGAACAAGAAGCAGAACACTCCGGTGCCTCACACAACATATTAGTAGAGGTCCAAGATGATGGAACTATGAAAATAAAAGATGAAGAGAGGGATGACACACTCACTATACTCCTTAAAGCAACTTTGCTGGCAGTCTCAGGAGTGTACCCAATGTCAATACCAGCAACTCTTTTTGTGTGGTACTTTTGGCAGAAAAAGAAACAGAGATCAGGAGTGTTATGGGACACACCCAGCCCTCCGGAAGTGGAAAGAGCAGTTCTCGATGATGGCATCTATAGAATCTTGCAAAGAGGACTGTTGGGGAGGTCCCAAGTAGGAGTGGGAGTCTTCCAAGACGGCGTGTTTCACACAATGTGGCACGTTACCAGGGGAGCTGTCCTTATGTACCAAGGGAAGAGACTGGAACCAAGTTGGGCCAGTGTCAAAAAGGACTTGATCTCATACGGAGGAGGTTGGAGGTTCCAAGGATCATGGAACACAGGAGAAGAAGTGCAGGTGATAGCTGTTGAACCAGGAAAAAACCCCAAAAATGTACAGACAACACCGGGCACCTTCAAGACTCCTGAAGGCGAAGTTGGAGCCATAGCTCTAGATTTCAAACCCGGCACATCTGGATCTCCCATTGTGAACAGAGAGGGAAAAATAGTGGGTTTGTATGGAAATGGAGTGGTGACAACAAGTGGAACCTACGTTAGTGCCATTGCCCAAGCTAAAGCATCACAGGAAGGGCCTTTACCAGAGATTGAGGACGAGGTGTTTAAGAAAAGAAACTTAACAATAATGGACCTGCACCCAGGATCAGGGAAAACAAGAAGATACCTTCCAGCCATAGTCCGTGAGGCCATAAAAAGGAAACTGCGCACGTTAATCTTGGCTCCCACAAGAGTTGTCGCTTCTGAAATGGCAGAGGCACTCAAGGGAATGCCAATAAGATATCAGACAACAGCAGTGAAGAGTGAACACACAGGAAGGGAGATAGTTGACCTCATGTGCCACGCTACTTTTACCATGCGTCTCTTATCCCCAGTGAGAGTTCCCAATTACAACATGATTATTATGGATGAAGCACATTTTACCGATCCAGCTAGCATAGCGGCCAGAGGGTACATCTCAACCCGAGTGGGTATGGGTGAAGCAGCTGCGATCTTTATGACAGCCACTCCCCCAGGATCGGTGGAGGCCTTTCCACAGAGCAATGCAGTTATCCAAGATGAGGAAAGAGACATTCCTGAGAGATCATGGAACTCAGGCTACGACTGGATCACTGACTTTCCAGGTAAAACAGTCTGGTTTGTTCCAAGCATCAAATCAGGAAATGACATTGCCAACTGTTTAAGAAAGAACGGAAAACGGGTAATCCAATTGAGCAGAAAAACCTTTGACACTGAGTATCAGAAAACAAAAAACAATGACTGGGACTATGTTGTCACAACAGACATTTCTGAAATGGGGGCAAATTTCCGGGCCGACAGGGTGATAGACCCAAGGCGGTGCTTGAAACCGGTAATACTAAAAGATGGCCCAGAGCGTGTCATTCTAGCCGGACCGATGCCAGTGACTGTGGCCAGTGCTGCCCAGAGGAGAGGAAGAATTGGAAGGAACCAAAACAAGGAAGGTGATCAGTATGTTTACATGGGACAGCCTTTAAATAATGATGAGGATCACGCTCATTGGACAGAAGCAAAAATGCTCCTTGACAATATAAACACACCAGAAGGGATCATCCCAGCCCTTTTTGAGCCAGAGAGAGAAAAGAGTGCAGCAATAGACGGGGAGTACAGACTGCGGGGAGAAGCAAGGAAAACGTTTGTGGAGCTCATGAGAAGAGGAGATCTACCAGTTTGGCTATCCTACAAAGTAGCCTCAGAAGGTTTCCAGTACTCCGATAGAAGGTGGTGCTTTGATGGGGAAAGGAACAACCAGGTGTTGGAGGAGAACATGGACGTGGAGATCTGGACAAAGGAAGGAGAAAGAAAGAAATTGCGACCTCGCTGGTTGGACGCCAGAACATACTCTGATCCATTGGCCCTGCGCGAGTTTAAAGAGTTCGCAGCAGGAAGAAGAAGTGTCTCAGGTGACCTAATATTGGAAATAGGGAAACTTCCACAACATTTGACGCTAAGAGCCCAGAATGCTCTGGACAACTTGGTCATGTTGCACAATTCCGAACAAGGAGGAAAAGCCTACAGACATGCTATGGAGGAACTACCAGACACCATAGAAACATTGATGCTTCTAGCTTTGATAGCTGTGTTGACTGGTGGAGTGACGCTGTTCTTCCTATCAGGAAAAGGTCTAGGAAAAACATCCATTGGCTTGCTCTGTGTGACGGCCTCAAGCGCACTGTTATGGATGGCCAGTGTAGAGCCCCATTGGATAGCGGCCTCTATCATACTAGAGTTCTTT-TGATGGTGCTGCTCATTCCAGAACCAGACAGACAGCGCACTCCACAAGACAACCAGCTAGCATATGTGGTGATAGGTTTGCTATTCATGATACTGACAGTGGCAGCCAATGAGATGGGATTATTGGAAACCACAAAGAAAGACCTGGGAATTGGCTATGTAGCCGCCGAAAACCACCAACATGCTACGATGCTGGACGTAGACCTACACCCAGCTTCAGCCTGGACCCTCTATGCAGTAGCCACAACAGTTATCACTCCCATGATGAGACATACAATTGAAAATACAACGGCAAACATTTCCCTGACAGCCATTGCAAATCAGGCAGCCATATTGATGGGACTTGACAAGGGATGGCCAATATCGAAGATGGACATAGGAGTTCCACTTCTCGCCTTAGGGTGCTATTCCCAGGTGAACCCATTGACACTGACGGCGGCGGTGTTGATGTTAGTGGCTCATTATGCCATAATTGGACCAGGACTGCAAGCAAAGGCCACTAGAGAAGCTCAAAAAAGGACAGCGGCCGGAATAATGAAAAATCCAACCGTAGACGGGATTGTTGCAATAGACTTGGATCCTGTGGTTTATGATGCAAAATTTGAAAAACAGCTAGGCCAAATAATGTTACTGATACTTTGTACATCACAGATCCTCTTGATGCGGACCACATGGGCCTTGTGTGAATCCATCACATTGGCTACTGGACCCCTGACCACTCTCTGGGAGGGATCTCCAGGAAAATTCTGGAATACCACAATAGCAGTGTCCATGGCAAACATCTTCAGGGGAAGTTATTTAGCAGGAGCAGGTCTGGCTTTCTCATTAATGAAATCTTTAGGAGGAGGTAGGAGAGGTACGGGAGCTCAAGGGGAAACACTGGGAGAGAAATGGAAAAGACAGTTAAACCAACTGAGCAAATCAGAATTCAACACCTACAAAAGGAGTGGGATTATGGAGGTGGACAGATCCGAAGCCAAAGAGGGACTGAAAAGAGGAGAAACAACCAAACATGCAGTGTCGAGAGGAACAGCCAAACTGAGGTGGTTTGTGGAGAGGAACCTCGTGAAACCAGAAGGGAAAGTCATAGACCTCGGTTGTGGAAGAGGTGGCTGGTCATATTATTGTGCTGGGCTGAAGAAAGTTACTGAAGTGAAGGGATACACAAAAGGAGGACCTGGACATGAGGAACCTATCCCAATGGCGACCTATGGATGGAACCTAGTAAAGCTACACTCTGGAAAGGATGTATTT-TTATGCCACCTGAGAAATGTGACACCCTTCTGTGTGATATTGGTGAGTCCTCTCCGAATCCAACTATAGAAGAAGGAAGAACGTTACGTGTTCTAAAAATGGTGGAACCATGGCTCAGAGGAAACCAATTCTGCATAAAAATCCTAAATCCTTACATGCCAAGTGTGGTAGAAACTCTGGAGCAAATGCAAAGAAAACATGGAGGGATGCTAGTGCGAAACCCACTCTCAAGAAATTCTACCCATGAAATGTATTGGGTTTCATGTGGAACGGGAAACATTGTGTCGGCAGTGAACATGACATCCAGAATGTTACTGAACCGATTCACAATGGCTCACAGGAAGCCAACATATGAAAGGGACGTGGACTTAGGCGCTGGAACAAGACATGTGGCAGTGGAACCAGAGGTAGCCAACCTAGATATCATTGGCCAGAGGATAGAGAATATAAAAAATGAACACAAGTCAACATGGCATTATGATGAGGACAATCCATACAAAACATGGGCCTATCACGGATCATATGAGGTCAAGCCATCAGGATCAGCCTCATCTATGGTGAATGGAGTGGTGAGATTGCTCACAAAACCATGGGATGTTATCCCCATGGTCACACAAATAGCTATGACTGATACCACACCCTTTGGACAACAGAGAGTGTTTAAAGAGAAAGTTGACACGCGCACACCAAGAGCAAAACGAGGCACAACACAGATTATGGAGGTGACAGCCAAGTGGTTATGGGGTTTCCTTTCCAGAAACAAA-AACCTAGAATCTGCACAAGAGAGGAGTTCACAAGAAAGGTTAGGTCAAACGCGGCTATAGGAGCAGTGTTCGTTGATGAAAACCAATGGAACTCAGCAAAAGAAGCAGTGGAAGACGAAAGGTTTTGGGATCTTGTGCACAGAGAGAGGGAGCTTCATAAACAGGGAAAATGTGCCACGTGTGTCTACAACATGATGGGGAAGAGAGAGAAAAAATTAGGAGAGTTTGGAAAGGCAAAAGGAAGTCGTGCAATATGGTACATGTGGCTGGGAGCACGCTTTCTGGAGTTCGAAGCCCTTGGTTTTATGAATGAAGATCACTGGTTTAGTAGAGAGAATTCACTCAGTGGAGTGGAAGGAGAAGGACTACACAAACTTGGATACATACTCAGAGACATATCAAAGATTCCGGGGGGAAATATGTATGCAGATGATACGGCCGGATGGGACACAAGAATAACAGAGGATGATCTTCAGAATGAGGCTAAAATCACTGACATCATGGAGCCTGAACATGCTCTATTGGCTACGTCAATTTTTAAGCTGACTTATCAAAACAAGGTGGTGAGGGTGCAAAGACCAGCA-AAAATGGAACCGTGATGGATGTTATATCTAGACGTGACCAGAGAGGAAGTGGACAGGTCGGAACTTATGGCTTAAATACTTTCACCAATATGGAGGTCCAACTAATAAGACAAATGGAATCTGAAGGAATCTTTTTACCCAGCGAATTGGAAACCCCCAACCTAGCTGAGAGGGCTCTTGACTGGTTAGAAAAATATGGCGCCGAAAGGCTGAAACGAATGGCAATCAGCGGAGATGATTGCGTGGTGAAACCAATTGACGACAGGTTCGCAACAGCCTTAACAGCTCTGAATGACATGGGAAAAGTAAGAAAAGACATACCGCAGTGGGAACCTTCGAAAGGATGGAATGATTGGCAGCAAGTGCCTTTTTGTTCACACCATTTCCACCAGCTGATCATGAAGGATGGGAGGGAAATAGTGGTGCCATGCCGCAACCAAGATGAACTTGTGGGCAGGGCTAGAGTATCACAAGGCGCCGGATGGAGCCTGAGAGAAACTGCTTGCCTAGGCAAGTCATATGCACAAATGTGGCAGCTGATGTACTTCCACAGGAGAGACCTGAGACTAGCGGCTAACGCTATCTGCTCAGCCGTCCCAATTGATTGGGTCCCAGCCAGCCGCACAACCTGGTCAATCCATGCCCACCACCAATGGATGACAACAGAAGACATGTTATCAGTGTGGAATAGAGTTTGGATAGAGGAAAACCCATGGATGGAGGACAAAACTCATGTATCCAGTTGGGAAGAAGTTCCATACCTAGGAAAAAGGGAAGACCAATGGTGTGGATCCCTGATAGGCTTGACAGCGAGGGCCACCTGGGCCACCAACATACAAGTGGCCATAAACCAAGTG---------------------------------------------------------------------------------------------
		</sequence>
		<sequence>
			<taxon idref="MT929573|DENV1|Brazil|Centre_West|DF|Brasilia|2019-04-05"/>
			---------------------------------------AATATGCTGAAACGCGCGAGAAACCGCGTGTCAACTGGTTCACAGTTGGCGAAGAGATTCTCAAAAGGATTGCTTTCAGGCCAAGGACCCATGAAATTGGTGATGGCCTTCATAGCATTTCTAAGATTTCTAGCCATACCCCCAACAGCAGGAATTTTGGCTAGATGGAGCTCATTCAAGAAGAATGGAGCGATCAAAGTGTTACGGGGTTTCAAAAAAGAGATCTCAAGCATGTTGAACATAATGAACAGGAGGAAAAGATCCGTGACCATGCTCCTCATGCTGCTGCCCACAGCCCTGGCGTTTCATTTGACCACACGAGGGGGAGAGCCACACATGATAGTTAGTAAGCAGGAAAGAGGAAAGTCACTCTTGTTTAAGACCTCTGCGGGCGTCAATATGTGCACCCTCATTGCGATGGACTTGGGAGAGTTATGTGAGGACACAATGACCTACAAATGCCCCCGGATCACTGAGGCGGAACCAGATGACGTTGACTGCTGGTGCAATGCCACAGACACATGGGTGACCTATGGGACGTGTTCTCAAACCGGCGAACACCGACGAGAGAAACGTTCCGTGGCACTGGCCCCACACGTGGGACTTGGTCTAGAAACAAGAACCGAAACATGGATGTCCTCTGAAGGCGCCTGGAAACAAATACAAAGAGTGGAAACTTGGGCTTTGAGACACCCAGGATTCACGGTGATAGCTCTTTTTTTAGCGCATGCTATAGGAACATCCATCACTCAAAAAGGGATCATTTTCATCTTGCTGATGCTGGTGACACCATCAATGGCCATGCGATGCGTGGGAATAGGCAACAGAGACTTCGTTGAAGGACTGTCAGGAGCAACGTGGGTGGACGTGGTATTGGAGCATGGAAGCTGCGTCACCACCATGGCAAAAAATAAACCAACATTGGACATTGAACTCTTGAAGACGGAGGTCACGAACCCTGCCGTCTTGCGCAAACTGTGCATTGAAGCTAAAATATCAAACACCACCACCGATTCAAGATGTCCAACACAAGGAGAGGCTACACTGGTGGAAGAACAAGACGCGAACTTTGTGTGTCGCCGAACGTTTGTGGACAGAGGCTGGGGTAATGGCTGTGGACTATTCGGAAAGGGAAGTCTATTGACGTGTGCCAAGTTCAAGTGTGTGACAAAACTAGAGGGAAAGATAGTTCAATATGAAAACTTAAAATATTCAGTGATAGTCACTGTCCACACTGGGGACCAGCACCAGGTGGGAAACGAGACCACAGAACATGGAACAATTGCAACCATAACACCTCAAGCTCCCACGTCGGAAATACAGCTGACTGACTACGGAGCCCTCACACTGGACTGCTCACCTAGAACAGGGCTGGACTTTAATGAGATGGTGCTATTGACAATGAAAGAAAAATCATGGCTTGTCCACAAACAATGGTTTCTAGACTTACCACTGCCATGGACTTCGGGGGCTTCAACATCTCAAGAGACCTGGAACAGACAAGATTTGCTGGTCACATTCAAGACAGCTCATGCAAAGAAACAGGAAGTAGTCGTACTGGGATCACAGGAAGGAGCAATGCACACAGCGTTGACTGGGGCGACAGAAATCCAGACGTCAGGAACGACAACAATCTTCGCAGGACACCTGAAATGCAGACTAAAAATGGATAAACTGACCTTAAAAGGGATGTCATATGTGATGTGCACAGGCTCATTTAAGCTAGAGAAGGAAGTGGCTGAGACCCAGCATGGAACTGTCCTAGTGCAAGTCAAATATGAAGGAACAGACGCGCCATGCAAGATCCCCTTCTCGACCCAAGATGAGAAAGGAGTGACCCAGAATGGGAGATTGATAACAGCCAATCCCATAGTTACTGACAAAGAAAAACCAGTCAACATTGAGACAGAACCACCTTTTGGTGAGAGCTACATCGTGGTAGGGGCAGGCGAAAAAGCTTTGAAACTAAGCTGGCTCAAGAAAGGAAGCAGCATAGGGAAAATGTTCGAAGCAACCGCCCGAGGAGCACGAAGGATGGCTATCCTGGGAGACACCGCATGGGACTTCGGTTCTATAGGAGGAGTGTTTACATCTGTGGGAAAATTGGTACATCAGGTTTTTGGAACCGCATATGGGGTTCTGTTTAGCGGTGTTTCTTGGACCATGAAAATAGGAATAGGGATTCTGCTGACATGGTTGGGATTAAATTCAAGGAGCACGTCACTTTCGATGACGTGCGTTGCAGTTGGCATGGTCACACTGTACCTAGGAGTCATGGTTCAAGCGGATTCGGGATGTGTAATCAACTGGAAGGGCAGAGAACTTAAATGTGGAAGTGGCATTTTTGTCACTAATGAAGTCCACACTTGGACAGAGCAATACAAATTCCAGGCTGACTCCCCAAAAAGACTGTCAGCAGCCATTGGAAAGGCATGGGAGGAGGGCGTATGTGGGATTCGATCAGCCACGCGTCTTGAGAACATCATGTGGAAGCAAATATCAAATGAATTGAACCACATTCTGCTTGAGAATGACATGAAATTCACAGTGGTTGTAGGAGATGCCAACGGAATTTTGGCCCAAGGGAAAAAAATGATTAGGCCACAACCTATGGAACACAAATATTCATGGAAAAGCTGGGGAAAAGCTAAAATCGTAGGAGCAGACATACAAAATACCACCTTCATCATCGACGGCCCAGACACCCCAGAATGTCCCGATGGCCAAAGAGCATGGAACATTTGGGAAGTTGAGGACTATGGGTTTGGAGTTTTCACGACAAACATATGGCTGAAATTGCGTGACTCCTACACCCAAATGTGTGACCACCGGCTAATGTCAGCTGCCATCAAGGACAGCAAGGCAGTCCATGCTGACATGGGGTACTGGATAGAAAGTGAAAAGAATGAAACCTGGAAGCTGGCGAGAGCCTCCTTCATAGAAGTCAAGACATGCACCTGGCCGAAATCTCATACTCTGTGGAGCAATGGAGTCTTGGAAAGTGAAATGATAATCCCAAAGATATTTGGAGGACCAATATCTCAGCACAACTACAGACCAGGGTATTTCACACAAACAGCAGGGCCATGGCACCTAGGTAAGTTGGAACTGGATTTTGATTTGTGTGAAGGTACCACAGTTGTTGTGGATGAACACTGTGGAAATCGGGGTCCATCTCTCAGAACCACAACAGTCACAGGAAAGATAATCCATGAATGGTGTTGCAGATCCTGCACGCTACCCCCCTTACGTTTCAGAGGAGAAGACGGGTGTTGGTATGGCATGGAAATCAGACCAGTAAAGGAGAAGGAGGAGAATCTAGTCAGGTCAATGGTCTCTGCAGGGTCAGGAGAAGTGGATAGTTTTTCATTAGGAATACTATGCGTGTCAATAATGATTGAAGAAGTGATGAGATCCAGATGGAGTAGAAAGATGCTGATGACTGGAACACTGGCTGTTTTCCTCCTTCTTATAATGGGACAACTGACATGGAATGATCTGATTAGGTTATGCATCATGGTTGGAGCTAACGCTTCAGACAGGATGGGGATGGGAACAACGTACCTAGCCTTGATGGCTACTTTTAAAATGAGACCAATGTTCGCTGTTGGGCTATTATTCCGCAGACTAACATCCAGAGAAGTTCTTCTCCTCACGATTGGATTAAGCCTGGTGGCATCCGTGGAGCTACCAAATTCTTTGGAGGAGCTAGGGGATGGACTTGCAATGGGTATCATGATGTTAAAATTGTTGACTGAATTTCAGCCACACCAGTTATGGACCACCTTATTGTCTCTGACATTTGTCAAAACAACTCTCTCACTGGATTATGCATGGAAAACAACGGCTATGGTACTGTCTATCGTATCTCTCTTTCCTTTATGCCTGTCTACAACCTCCCAA-AAACAACATGGCTTCCGGTGCTGTTAGGATCTTTTGGATGCAAACCATTAACTATGTTTCTTATAACAGAAAACAAAATCTGGGGAAGGAAAAGTTGGCCCCTCAATGAAGGAATTATGGCTATTGGAATAGTCAGCATTCTACTAAGCTCACTCCTCAAAAATGATGTGCCGTTGGCCGGGCCACTAATAGCTGGAGGCATGCTAATAGCGTGTTATGTCATATCCGGAAGCTCAGCCGATCTATCATTGGAGAAAGCGGCTGAAGTATCCTGGGAACAAGAAGCAGAACACTCCGGTGCCTCACACAACATATTAGTAGAGGTCCAAGATGATGGAACTATGAAAATAAAAGATGAAGAGAGGGATGACACACTCACTATACTCCTTAAAGCAACTTTGCTGGCAGTCTCAGGAGTGTACCCAATGTCAATACCAGCAACTCTTTTTGTGTGGTACTTTTGGCAGAAAAAGAAACAGAGATCAGGAGTGTTATGGGACACACCCAGCCCTCCGGAAGTGGAAAGAGCAGTTCTCGATGATGGCATCTATAGAATCTTGCAAAGAGGACTGTTGGGGAGGTCCCAAGTAGGAGTGGGAGTCTTCCAAGACGGCGTGTTTCACACAATGTGGCACGTTACCAGG-GAGCTGTCCTTATGTACCAAGGGAAGAGACTGGAACCAAGTTGGGCCAGTGTCAAAAAGGACTTGATCTCATATGGAGGAGGTTGGAGGTTCCAAGGATCATGGAACACAGGAGAAGAAGTGCAGGTGATAGCTGTTGAACCAGGAAAAAACCCCAAAAATGTACAGACAACACCGGGCACCTTCAAGACTCCTGAAGGCGAAGTTGGAGCCATAGCTCTAGATTTCAAACCCGGCACATCTGGATCTCCCATTGTGAACAGAGAGGGAAAAATAGTGGGTTTGTATGGAAATGGAGTGGTGACAACAAGTGGAACCTACGTTAGTGCCATTGCCCAAGCTAAAGCATCACAGGAAGGGCCTTTACCAGAGATTGAGGACGAGGTGTTTAAGAAAAGAAACTTAACAATAATGGACCTGCACCCAGGATCAGGAAAAACAAGAAGATACCTTCCAGCCATAGTCCGTGAGGCCATAAAAAGGAAACTGCGCACGTTAATCTTGGCTCCCACAAGAGTTGTCGCTTCTGAAATGGCAGAGGCACTCAAGGGAATGCCAATAAGATATCAGACAACAGCAGTGAAGAGTGAACACACAGGAAGGGAGATAGTTGACCTCATGTGCCACGCTACTTTTACCATGCGTCTCTTATCCCCAGTGAGAGTTCCCAATTACAACATGATTATTATGGATGAAGCACATTTTACCGATCCAGCTAGCATAGCGGCCAGAGGGTACATCTCAACCCGAGTGGGTATGGGTGAAGCAGCTGCGATCTTTATGACAGCCACTCCCCCAGGATCGGTGGAGGCCTTTCCACAGAGCAATGCAGTTATCCAAGATGAGGAAAGAGACATTCCTGAGAGATCATGGAACTCAGGCTACGACTGGATCACTGACTTTCCAGGTAAAACAGTCTGGTTTGTTCCAAGCATCAAATCAGGAAATGACATTGCCAACTGTTTAAGAAAGAACGGAAAACGGGTAATCCAATTGAGCAGAAAAACCTTTGACACTGAGTATCAGAAAACAAAAAACAATGACTGGGACTATGTTGTCACAACAGACATTTCTGAAATGGGGGCAAATTTCCGGGCCGACAGGGTGATAGACCCAAGGCGGTGCTTGAAACCGGTAATACTAAAAGATGGCCCAGAGCGTGTCATTCTAGCCGGACCGATGCCAGTGACTGTGGCCAGTGCTGCCCAGAGGAGAGGAAGAATTGGAAGGAACCAAAACAAGGAAGGTGATCAGTATGTTTACATGGGACAGCCTTTAAATAATGATGAGGATCACGCTCATTGGACAGAAGCAAAAATGCTCCTTGACAATATAAACACACCAGAAGGGATCATCCCAGCCCTTTTTGAGCCAGAGAGAGAAAAGAGTGCAGCAATAGACGGGGAGTACAGACTGCGGGGAGAAGCAAGGAAAACGTTTGTGGAGCTCATGAGAAGAGGAGATCTACCAGTTTGGCTATCCTACAAAGTAGCCTCAGAAGGTTTCCAGTACTCCGATAGAAGGTGGTGCTTTGATGGGGAAAGGAACAACCAGGTGTTGGAGGAGAACATGGACGTGGAGATCTGGACAAAGGAAGGAGAAAGAAAGAAATTGCGACCTCGCTGGTTGGACGCCAGAACATACTCTGATCCATTGGCCCTGCGCGAGTTTAAAGAGTTCGCAGCAGGAAGAAGAAGTGTCTCAGGTGACCTAATATTGGAAATAGGGAAACTTCCACAACATTTGACGCTAAGAGCCCAGAATGCTCTGGACAACTTGGTCATGTTGCACAATTCCGAACAAGGAGGAAAAGCCTACAGACATGCTATGGAGGAACTACCAGACACCATAGAAACATTGATGCTTCTAGCTTTGATAGCTGTGTTGACTGGTGGAGTGACGCTGTTCTTCCTATCAGGAAAAGGTCTAGGAAAAACATCCATTGGCTTGCTCTGTGTGACGGCCTCAAGCGCACTGTTATGGATGGCCAGTGTAGAGCCCCATTGGATAGCGGCCTCTATCATACTAGAGTTCTTTTTGATGGTGTTGCTCATTCCAGAACCAGACAGACAGCGCACTCCACAAGACAACCAGCTAGCATATGTGGTGATAGGTTTGCTATTCATGATACTGACAGTGGCAGCCAATGAGATGGGATTATTGGAAACCACAAAGAAAGACCTGGGAATTGGCTATGTAGCCGCCGAAAACCACCAACATGCCACGATGCTGGACGTAGACCTACACCCAGCTTCAGCCTGGACCCTCTATGCAGTAGCCACAACAGTTATCACTCCCATGATGAGACATACAATTGAAAATACAACGGCAAACATTTCCCTGACAGCCATTGCAAATCAGGCAGCCATATTGATGGGACTTGACAAGGGATGGCCAATATCGAAGATGGACATAGGAGTTCCACTTCTCGCCTTAGGGTGCTATTCCCAGGTGAACCCATTGACACTGACGGCGGCGGTGTTGATGTTAGTGGCTCATTATGCCATAATTGGACCAGGACTGCAAGCAAAGGCCACTAGAGAAGCTCAA-AAAGGACAGCGGCCGGAATAATGAAAAATCCAACCGTAGACGGGATTGTTGCAATAGACTTGGATCCTGTGGTTTATGATGCAAAATTTGAAAAACAGCTAGGCCAAATAATGTTACTGATACTTTGTACATCACAGATCCTCTTGATGCGGACCACATGGGCCTTGTGTGAATCCATCACATTGGCTACTGGACCCCTGACCACTCTCTGGGAGGGATCTCCAGGAAAATTCTGGAATACCACAATAGCAGTGTCCATGGCAAACATCTTCAGGGGAAGTTATTTAGCAGGAGCAGGTCTGGCTTTCTCATTAATGAAATCTTTAGGAGGAGGTAGGAGAGGTACGGGAGCTCAAGGGGAAACATTGGGAGAGAAATGGAAAAGACAGTTAAACCAACTGAGCAAATCAGAATTCAACACCTACAAAAGGAGTGGGATTATGGAGGTGGACAGATCCGAAGCCAAAGAGGGACTGAAAAGAGGAGAAACAACCAAACATGCAGTGTCGAGAGGAACAGCCAAACTGAGGTGGTTTGTGGAGAGGAACCTCGTGAAACCAGAAGGGAAAGTCATAGACCTCGGTTGTGGAAGAGGTGGCTGGTCATATTATTGTGCTGGGCTGAAGAAAGTTACTGAAGTGAAGGGATACACAAAAGGAGGACCTGGACATGAGGAACCTATCCCAATGGCGACCTATGGATGGAACCTAGTAAAGCTACACTCTGGAAAGGATGTATTTTTTATGCCACCTGAGAAATGTGACACCCTTCTGTGTGATATTGGTGAGTCCTCTCCGAATCCAACTATAGAAGAAGGAAGAACGTTACGTGTTCTAAAAATGGTGGAACCATGGCTCAGAGGAAACCAATTCTGCATAAAAATCCTAAATCCTTACATGCCAAGTGTGGTAGAAACTCTGGAGCAAATGCAAAGAAAACATGGAGGGATGCTAGTGCGAAACCCACTCTCAAGAAATTCTACCCATGAAATGTATTGGGTTTCATGTGGAACGGGAAACATTGTGTCGGCAGTGAACATGACATCCAGAATGTTACTGAACCGATTCACAATGGCTCACAGGAAGCCAACATATGAAAGGGACGTGGACTTAGGCGCTGGAACAAGACATGTGGCAGTGGAACCAGAGGTAGCCAACCTAGATATCATTGGCCAGAGGATAGAGAATATAAAAAATGAACACAAGTCAACATGGCATTATGATGAGGACAATCCATACAAAACATGGGCCTATCACGGATCATATGAGGTCAAGCCATCAGGATCAGCCTCATCTATGGTGAATGGAGTGGTGAGATTGCTCACAAAACCATGGGATGTTATCCCCATGGTCACACAAATAGCTATGACTGATACCACACCCTTTGGACAACAGAGAGTGTTTAAAGAGAAAGTTGACACGCGCACACCAAGAGCAAAACGAGGCACAACACAGATTATGGAGGTGACAGCCAAGTGGTTATGGGGTTTCCTTTCCAGAAACAAAAAACCTAGAATCTGCACAAGAGAGGAGTTCACAAGAAAGGTTAGGTCAAACGCGGCTATAGGAGCAGTGTTCGTTGATGAAAACCAATGGAACTCAGCAAAAGAAGCAGTGGAAGACGAAAGGTTTTGGGATCTTGTGCACAGAGAGAGGGAGCTTCATAAACAGGGAAAATGTGCCACGTGTGTCTACAACATGATGGGGAAGAGAGAGAAAAAATTAGGAGAGTTTGGAAAGGCAAAAGGAAGTCGTGCAATATGGTACATGTGGCTGGGAGCACGCTTTCTGGAGTTCGAAGCCCTTGGTTTTATGAATGAAGATCACTGGTTTAGTAGAGAGAATTCACTCAGTGGAGTGGAAGGAGAAGGACTACACAAACTTGGATACATACTCAGAGACATATCAAAGATTCCGGGGGGAAATATGTATGCAGATGATACGGCCGGATGGGACACAAGAATAACAGAGGATGATCTTCAGAATGAGGCTAAAATCACTGACATCATGGAGCCTGAACATGCTCTATTGGCTACGTCAATTTTTAAGCTGACTTATCAAAACAAGGTGGTGAGGGTGCAAAGACCAGCAAAAAATGGAACCGTGATGGATGTTATATCCAGACGTGACCAGAGAGGAAGTGGACAGGTCGGAACTTATGGCTTAAATACTTTCACCAATATGGAGGTCCAACTAATAAGACAAATGGAATCTGAAGGAATCTTTTTACCCAGCGAATTGGAAACCCCCAACCTAGCTGAGAGGGCTCTTGACTGGTTAGAAAAATATGGCGCCGAAAGGCTGAAACGAATGGCAATCAGCGGAGATGATTGCGTGGTGAAACCAATTGACGACAGGTTCGCAACAGCCTTAACAGCTCTGAATGACATGGGAAAAGTAAGAAAAGACATACCGCAGTGGGAACCTTCGAAAGGATGGAATGATTGGCAGCAAGTGCCTTTTTGTTCACACCATTTCCACCAGCTGATCATGAAGGATGGGAGGGAAATAGTGGTGCCATGCCGCAACCAAGATGAACTTGTGGGCAGGGCTAGAGTATCACAAGGCGCCGGATGGAGCCTGAGAGAAACTGCTTGCCTAGGCAAGTCATATGCACAAATGTGGCAGCTGATGTACTTCCACAGGAGAGACCTGAGACTAGCGGCTAACGCTATCTGCTCAGCCGTCCCAATTGATTGGGTCCCAGCCAGCCGCACAACCTGGTCAATCCATGCCCACCACCAATGGATGACAACAGAAGACATGTTATCAGTGTGGAATAGAGTTTGGATAGAGGAAAACCCATGGATGGAGGACAAAACTCATGTATCCAGTTGGGAAGAAGTTCCATACCTAGGAAAAAGGGAAGACCAATGGTGTGGATCCCTGATAGGCTTGACAGCGAGGGCCACCTGGGCCACCAACATACAAGTGGCCATAAACCAAGTG---------------------------------------------------------------------------------------------
		</sequence>
		<sequence>
			<taxon idref="MT929572|DENV1|Brazil|Northeast|PE|Jaboatao_dos_Guararapes|2019-05-29"/>
			---------------------------------------AATATGCTGAAACGCGCGAGAAACCGCGTGTCAACTGGCTCACAGTTGGCGAAGAGATTCTCAAAAGGATTGCTTTCAGGCCAAGGACCCATGAAATTGGTGATGGCCTTCATAGCATTTCTAAGATTTCTAGCCATACCCCCAACAGCAGGAATTTTGGCTAGATGGAGCTCATTCAAGAAGAATGGAGCGATCAAAGTGTTACGGGGTTTCAAAAAAGAGATCTCAAGCATGTTGAACATAATGAACAGGAGGAAAAGATCCGTGACCATGCTCCTCATGCTGCTGCCCACAGCCCTGGCGTTTCATTTGACCACACGAGGGGGAGAGCCACACATGATAGTTAGTAAGCAGGAAAGAGGAAAGTCACTCTTGTTTAAGACCTCTGCGGGCGTCAATATGTGCACCCTCATTGCGATGGACTTGGGAGAGTTATGTGAGGACACAATGACCTACAAGTGCCCCCGGATCACTGAGGCGGAACCAGATGACGTTGACTGCTGGTGCAATGCCACAGACACATGGGTGACCTATGGGACGTGTTCTCAAACCGGCGAACACCGGCGAGAGAAACGTTCCGTGGCACTGGCCCCACACGTGGGACTTGGTCTAGAAACAAGAACCGAAACATGGATGTCCTCTGAAGGCGCCTGGAAACAAATACAAAAAGTGGAAACTTGGGCTTTGAGACACCCAGGATTCACGGTGATAGCTCTTTTTTTAGCGCATGCTATAGGAACATCCATCACTCAAAAAGGGATCATTTTCATCTTGCTGATGCTGGTGACACCATCAATGGCCATGCGATGCGTGGGAATAGGCAACAGAGACTTCGTTGAAGGACTGTCAGGAGCAACGTGGGTGGACGTGGTATTGGAGCATGGAAGCTGCGTCACCACCATGGCAAAAAATAAACCAACATTGGACATTGAACTCTTGAAGACGGAGGTCACGAACCCTGCCGTCTTGCGCAAACTGTGCATTGAAGCTAAAATATCAAACACCACCACCGATTCAAGATGTCCAACACAAGGAGAGGCTACACTGGTGGAAGAACAAGACGCGAACTTTGTGTGTCGCCGAACGTTTGTGGACAGAGGCTGGGGTAATGGCTGTGGACTATTCGGAAAGGGAAGTCTATTGACGTGTGCCAAGTTCAAGTGTGTGACAAAACTAGAGGGAAAGATAGTTCAATATGAAAACTTAAAATATTCAGTGATAGTCACTGTCCACACTGGGGACCAGCACCAGGTGGGAAACGAGACCACAGAACATGGAACAATTGCAACCATAACACCTCAAGCTCCCACGTCGGAAATACAGCTGACTGACTACGGAGCCCTCACACTGGACTGCTCACCTAGAACAGGGCTGGACTTTAATGAGATGGTGCTATTGACAATGAAAGAAAAATCATGGCTTGTCCACAAACAATGGTTTCTAGACTTACCACTGCCATGGACTTCGGGGGCTTCAACATCTCAAGAGACCTGGAACAGACAAGATTTGCTGG-----------------------------------------------------------------------------------------------------------------------------------------------------------------------------------------------------------------------------------------------------------------------------------------------------------------------------------------------------------------------------------------------------------------------------------------------------------------------------CTCAAGAAAGGAAGCAGCATAGGGAAAATGTTCGAAGCAACCGCCCGAGGAGCACGAAGGATGGCTATCCTGGGAGACACCGCATGGGACTTCGGTTCTATAGGAGGAGTGTTCACATCTGTGGGAAAATTGGTACATCAGGTTTTTGGAACCGCATATGGGGTTCTGTTTAGCGGTGTTTCTTGGACCATGAAAATAGGAATAGGGATTCTGCTGACATGGTTGGGATTAAATTCAAGGAGCACGTCACTTTCGATGACGTGCATTGCAGTTGGCATGGTCACACTGTACCTAGGAGTCATGGTTCAAGCGGATTCGGGATGTGTAATCAACTGGAAGGGCAGAGAACTTAAATGTGGAAGTGGCATTTTTGTCACTAATGAAGTCCACACTTGGACAGAGCAATACAAATTCCAGGCTGACTCCCCAAAAAGACTGTCAGCAGCCATTGGAAAGGCATGGGAAGAGGGCGTATGTGGGATTCGATCAGCCACGCGTCTTGAGAACATCATGTGGAAGCAAATATCAAATGAATTGAACCACATTCTGCTTGAGAATGACATGAAATTCACAGTGGTTGTAGGAGATGCCAACGGAATTTTGGCCCAAGGGAAAAAAATGATTAGGCCACAACCTATGGAACACAAATATTCATGGAAAAGCTGGGGAAAAGCTAAAATCATAGGAGCAGACATACAAAATACCACCTTCATCATCGACGGCCCAGACACCCCAGAATGTCCCGATGGCCAAAGAGCATGGAACATTTGGGAAGTTGAGGACTATGGGTTTGGAGTTTTCACGACAAACATATGGCTGAAATTGCGTGACTCCTACACCCAAATGTGTGACCACCGGCTAATGTCAGCTGCCATCAAGGACAGCAAGGCAGTCCATGCTGACATGGGGTACTGGATAGAAAGTGAAAAGAATGAAACCTGGAAGCTGGCGAGAGCCTCCTTCATAGAAGTCAAGACATGCACCTGGCCGAAATCTCATACTTTGTGGAGCAATGGAGTCTTGGAAAGTGAAATGATAATCCCAAAGATATTTGGAGGACCAATATCTCAGCACAACTACAGACCAGGGTATTTCACACAAACAGCAGGGCCATGGCACCTAGGTAAGTTGGAACTGGATTTTGATTTGTGTGAAGGTACCACAGTTGTTGTGGATGAACACTGTGGAAATCGGGGTCCATCTCTCAGAACCACAACAGTCACAGGAAAGATAATCCATGAATGGTGTTGCAGATCCTGCACGCTACCCCCTTTACGTTTCAGAGGAGAAGACGGGTGTTGGTATGGCATGGAAATCAGACCAGTAAAGGAGAAGGAGGAGAATCTAGTCAGGTCAATGGTCTCTGCAGGGTCAGGAGAAGTGGATAGTTTTTCATTAGGAATACTATGCGTGTCAATAATGATTGAAGAAGTGATGAGATCCAGATGGAGTAGAAAGATGCTGATGACTGGAACACTGGCTGTTTTCCTCCTTCTTATAATGGGACAACTGACATGGAATGATCTGATTAGGTTATGCATCATGGTTGGAGCTAACGCTTCAGACAGGATGGGGATGGGAACAACGTACCTAGCCTTGATGGCTACTTTTAAAATGAGACCAATGTTCGCTGTTGGGCTATTATTCCGCAGACTAACATCCAGAGAAGTTCTTCTCCTCACGATTGGATTAAGCCTGGTGGCATCCGTGGAGCTACCAAATTCTTTGGAGGAGCTAGGGGATGGACTTGCAATGGGTATCATGATGTTAAAATTGTTGACTGAATTTCAGCCACACCAGTTATGGACCACCTTATTGTCTCTGACATTTGTCAAAACAACTCTCTCACTGGATTATGCATGGAAAACAACGGCTATGGTACTGTCTATCGTATCTCTCTTTCCTTTATGCCTGTCTACAACCTCCCAAAAAACAACATGGCTTCCGGTGCTGTTAGGATCTTTTGGATGCAAACCATTAACTATGTTTCTTATAACAGAAAACAAAATCTGGGGAAGGAAAAGTTGGCCCCTCAATGAAGGAATTATGGCTATTGGAATAGTCAGCATTCTACTAAGCTCACTCCTCAAAAATGATGTGCCGTTGGCCGGGCCACTAATAGCTGGAGGCATGCTAATAGCGTGTTATGTTATATCCGGAAGCTCAGCCGATCTATCATTGGAGAAAGCGGCTGAAGTATCCTGGGACCAAGAAGCAGAACACTCCGGTGCCTCACACAACATATTAGTAGAGGTCCAAGATGATGGAACTATGAAAATAAAAGATGAAGAGAGGGATGACACACTCACTATACTCCTTAAAGCAACTTTGCTGGCAGTCTCAGGAGCGTACCCAATGTCAATACCAGCAACTCTTTTTGTGTGGTACTTTTGGCAGAAAAAGAAACAGAGATCAGGAGTGTTATGGGACACACCCAGCCCTCCGGAAGTGGAAAGAGCAGTTCTTGATGATGGCATCTATAGAATCTTGCAAAGAGGACTGTTGGGGAGGTCCCAAGTAGGAGTGGGAGTCTTCCAAGACGGCGTGTTTCACACAATGTGGCACGTTACCAGGGGAGCTGTCCTTATGTACCAAGGGAAGAGACTGGAACCAAGCTGGGCCAGTGTCAAAAAGGACTTGATCTCATATGGAGGAGGTTGGAGGTTCCAAGGATCATGGAACACAGGAGAAGAAGTGCAGGTGATAGCTGTTGAACCAGGAAAAAACCCCAAAAATGTACAGACAACGCCGGGCACCTTCAAGACTCCTGAAGGCGAAGTTGGAGCCATAGCTCTAGACTTCAAACCCGGCACATCTGGATCTCCCATTGTGAACAGAGAGGGAAAAATAGTGGGTCTGTATGGAAATGGAGTGGTGACAACAAGTGGAACCTACGTTAGTGCCATTGCCCAAGCTAAAGCATCACAGGAAGGGCCTTTACCAGAGATCGAGGACGAGGTGTTTAAGAAAAGAAACTTAACAATAATGGACCTGCACCCAGGATCAGGGAAAACAAGAAGATACCTTCCAGCCATAGTCCGTGAGGCCATAAAAAGGAAACTGCGCACGTTAATCTTGGCTCCCACAAGAGTTGTCGCTTCTGAAATGGCAGAGGCACTCAAGGGAATGCCAATAAGATATCAGACAACAGCAGTGAAGAGTGAACACACAGGAAGGGAGATAGTTGACCTCATGTGCCACGCTACTTTTACCATGCGTCTCTTATCCCCAGTGAGAGTTCCCAATTACAACATGATTATTATGGATGAAGCACATTTTACCGATCCAGCTAGCATAGCGGCCAGAGGGTACATCTCAACCCGAGTGGGTATGGGTGAAGCAGCTGCGATCTTTATGACAGCCACTCCCCCAGGATCGGTGGAGGCCTTTCCACAGAGCAATGCAGTTATCCAAGATGAGGAAAGAGACATTCCTGAGAGATCATGGAACTCAGGCTACGACTGGATCACTGACTTTCCAGGTAAAACAGTCTGGTTTGTTCCAAGCATCAAATCAGGAAATGACATTGCCAACTGTTTAAGAAAGAACGGAAAACGGGTAATCCAATTGAGCAGAAAAACCTTTGACACTGAGTACCAGAAAACAAAAAACAATGACTGGGACTATGTTGTCACAACAGACATTTCTGAAATGGGGGCAAATTTCCGGGCCGACAGGGTGATAGACCCAAGGCGGTGCTTGAAACCGGTAATACTAAAAGATGGCCCAGAGCGTGTCATTCTAGCCGGACCGATGCCAGTGACTGTGGCCAGTGCTGCCCAGAGGAGAGGAAGAATTGGAAGGAACCAAAACAAGGAAGGTGATCAGTATGTTTACATGGGACAGCCTTTAAATAATGATGAGGATCACGCTCATTGGACAGAAGCAAAAATGCTCCTTGACAATATAAACACACCAGAAGGGATCATCCCAGCCCTTTTTGAGCCAGAGAGAGAAAAGAGTGCAGCAATAGACGGGGAGTACAGACTGCGGGGAGAAGCAAGGAAAACGTTTGTGGAGCTCATGAGAAGAGGAGATCTACCAGTTTGGCTATCCTACAAAGTAGCCTCAGAAGGTTTCCAGTACTCCGATAGAAGGTGGTGCTTTGATGGGGAAAGGAACAACCAGGTGTTGGAGGAGAACATGGACGTGGAGATCTGGACAAAGGAAGGAGAAAGAAAGAAATTGCGACCTCGCTGGTTGGACGCCAGAACATACTCTGATCCATTGGCCCTGCGCGAGTTTAAAGAGTTCGCAGCAGGAAGAAGAAGTGTCTCAGGTGACCTAATATTGGAAATAGGGAAACTTCCACAACATTTGACGCTAAGAGCCCAGAATGCTCTGGACAACTTGGTCATGTTGCACAATTCCGAACAAGGAGGAAAAGCCTACAGACATGCTATGGAGGAACTACCAGACACCATAGAAACATTGATGCTTCTAGCTTTGATAGCTGTGTTGACTGGTGGAGTGACGCTGTTCTTCCTATCAGGAAAAGGTCTAGGAAAAACATCCATTGGCTTGCTCTGTGTGACGGCCTCAAGCGCACTGTTATGGATGGCCAGTGTAGAGCCCCATTGGATAGCGGCCTCTATCATACTAGAGTTCTTTTTGATGGTGCTGCTCATTCCAGAACCAGACAGACAGCGCACTCCACAGGACAACCAGCTAGCATATGTGGTGATAGGTTTGTTATTCATGATACTGACAGTGGCAGCCAATGAGATGGGATTATTGGAAACCACAAAGAAAGACCTGGGAATTGGCTATGTAGCCGCCGAAAACCACCAACATGCTACGATGCTGGACGTAGACCTACACCCAGCTTCAGCCTGGACCCTCTATGCAGTAGCCACAACAGTTATCACTCCCATGATGAGACACACAATTGAAAATACAACGGCAAACATTTCCCTGACAGCCATTGCAAATCAGGCAGCCATATTGATGGGACTTGACAAGGGATGGCCAATATCGAAGGTGGACATAGGAGTTCCACTTCTCGCCTTAGGGTGCTATTCCCAGGTGAACCCATTGACACTGACGGCGGCGGTGTTGATGTTAGTGGCTCATTATGCCATAATTGGACCAGGACTGCAAGCAAAGGCCACTAGAGAAGCTCAAAAAAGGACAGCGGCCGGAATAATGAAAAATCCAACCGTAGACGGGATTGTTGCAATAGACTTGGATCCTGTGGTTTATGATGCAAAATTTGAAAAACAGCTAGGCCAAATAATGTTACTGATACTTTGTACATCACAGATCCTCTTGATGCGGACCACATGGGCCTTGTGTGAATCCATCACATTGGCTACTGGACCCCTGACCACTCTCTGGGAGGGATCTCCAGGAAAATTCTGGAATACCACAATAGCAGTGTCCATGGCAAACATCTTCAGGGGAAGTTATTTAGCAGGAGCAGGTCTGGCTTTCTCATTAATGAAATCTTTAGGAGGAGGTAGGAGAGGTACGGGAGCTCAAGGGGAAACACTGGGAGAGAAATGGAAAAGACAGTTAAACCAACTGAGCAAGTCAGAATTCAACACCTACAAAAGGAGTGGGATTATGGAGGTGGACAGATCCGAAGCCAAAGAGGGACTGAAAAGAGGAGAAACAACCAAACATGCAGTGTCGAGAGGAACAGCCAAACTGAGGTGGTTTGTGGAGAGGAACCTCGTGAAACCAGAAGGGAAAGTCATAGACCTCGGTTGTGGAAGAGGTGGCTGGTCATATTATTGTGCTGGGCTGAAGAAAGTTACTGAAGTGAAGGGATACACAAAAGGAGGACCTGGACATGAGGAACCTATCCCAATGGCGACCTATGGATGGAACCTAGTAAAGCTACACTCTGGAAAGGATGTATTT-TTATGCCACCTGAGAAATGTGACACCCTTCTGTGTGATATTGGTGAGTCCTCTCCGAATCCAACTATAGAAGAAGGAAGAACGTTACGTGTTCTAAAAATGGTGGAACCATGGCTCAGAGGAAACCAATTCTGCATAAAAATCCTAAATCCTTACATGCCAAGTGTGGTAGAAACTCTGGAGCAAATGCAAAGAAAACATGGAGGGATGCTAGTGCGAAACCCACTCTCAAGAAATTCTACCCATGAAATGTATTGGGTTTCATGTGGAACAGGAAACATTGTGTCGGCAGTGAACATGACATCCAGAATGTTACTGAACCGATTCACAATGGCTCACAGGAAGCCAACATATGAAAGGGACGTGGACTTAGGCGCTGGAACAAGACATGTGGCAGTGGAACCAGAGGTAGCCAACCTAGATATCATTGGCCAGAGGATAGAGAATATAAAAAATGAACACAAGTCAACATGGCATTATGATGAGGACAATCCATACAAAACATGGGCCTATCATGGATCATATGAGGTCAAGCCATCAGGATCAGCCTCATCTATGGTGAATGGAGTGGTGAAATTGCTCACAAAACCATGGGATGTTATCCCCATGGTCACACAAATAGCTATGACTGATACCACACCCTTTGGACAACAGAGAGTGTTTAAAGAGAAAGTTGACACGCGCACACCAAGAGCAAAACGAGGCACAACACAGATTATGGAGGTGACAGCCAAGTGGTTATGGGGTTTCCTTTCCAGAAACAAA-AACCTAGAATCTGCACAAGAGAGGAGTTCACAAAAAAGGTTAGGTCAAACGCGGCTATAGGAGCAGTGTTCGTTGATGAAAACCAATGGAACTCAGCAAAAGAAGCAGTGGAAGACGAAAGGTTTTGGGATCTTGTGCACAGAGAGAGGGAGCTTCATAAACAGGGAAAATGTGCCACGTGTGTCTACAACATGATGGGGAAGAGAGAGAAAAAATTAGGAGAGTTTGGAAAGGCAAAAGGAAGTCGTGCAATATGGTACATGTGGCTGGGAGCACGCTTTCTGGAGTTCGAAGCCCTTGGTTTTATGAATGAAGATCACTGGTTTAGTAGAGAGAATTCACTCAGTGGAGTGGAAGGAGAAGGACTACACAAACTTGGATACATACTCAGAGACATATCAAAGATTCCGGGGGGAAATATGTATGCAGATGATACGGCCGGATGGGACACAAGAATAACAGAGGATGATCTTCAGAATGAGGCTAAAATCACTGACATCATGGAGCCTGAACATGCTCTATTGGCTACGTCAATTTTTAAGCTGACTTATCAAAACAAGGTGGTGAGGGTGCAAAGACCAGCAAAAAATGGAACCGTGATGGATGTTATATCCAGACGTGATCAGAGAGGAAGTGGACAGGTCGGAACTTATGGCTTAAATACTTTCACCAATATGGAGGTCCAACTAATAAGACAAATGGAATCTGAAGGAATCTTTTTACCCAGCGAATTGGAAACCCCCAACCTAGCTGAGAGGGCTCTTGACTGGTTAGAAAAATATGGCGCCGAAAGGCTGAAACGAATGGCAATCAGCGGAGATGATTGCGTGGTGAAACCAATTGACGACAGGTTCGCAACAGCCTTAACAGCTCTGAATGACATGGGAAAAGTAAGAAAAGACATACCGCAGTGGGAACCTTCGAAAGGATGGAATGATTGGCAGCAAGTGCCTTTTTGTTCACACCATTTCCACCAGCTGATCATGAAGGATGGGAGGGAAATAGTGGTGCCATG----------------------------------------------------------------------------------------------------------------------------------------------------------------------------------------------------------------------------------------------------------------------------------------------------------------------------------------------------------------------------------------------------------------------------------------------------------------------------------------------------------------------------------------
		</sequence>
		<sequence>
			<taxon idref="MT929571|DENV1|Brazil|Northeast|PE|Custodia|2019-05-09"/>
			---------------------------------------AATATGCTGAAACGCGCGAGAAACCGCGTGTCAACTGGTTCACAGTTGGCGAAGAGATTCTCAAAAGGATTGCTTTCAGGCCAAGGACCCATGAAATTGGTGATGGCCTTCATAGCATTTCTAAGATTTCTAGCCATACCCCCAACAGCAGGAATTTTGGCTAGATGGAGCTCATTCAAGAAGAATGGAGCGATCAAAGTGTTACAGGGTTTCAAAAAAGAGATCTCAAGCATGTTGAACATAATGAACAGGAGGAAAAGATCCGTGACCATGCTCCTCATGCTGCTGCCCACAGCCCTGGCGTTTCATTTGACCACACGAGGGGGAGAGCCACACATGATAGTTAGTAAGCAGGAAAGAGGAAAGTCACTCTTGTTTAAGACCTCTGCGGGCGTCAATATGTGCACCCTCATTGCGATGGACTTGGGAGAGTTATGTGAGGACACAATGACCTACAAATGCCCCCGGATCACTGAGGCGGAACCAGATGACGTTGACTGCTGGTGCAATGCCACAGACACATGGGTGACCTATGGGACGTGTTCTCAAACCGGCGAACACCGACGAGAGAGACGTTCCGTGGCACTGGCCCCACACGTGGGACTTGGTCTAGAAACAAGAACCGAAACATGGATGTCCTCTGAAGGCGCCTGGAAACAAATACAAAAAGTGGAAACTTGGGCTTTGAGACACCCAGGATTCACGGTGATAGCTCTTTTTTTAGCGCATGCTATAGGAACATCCATCACTCAAAAAGGGATCATTTTCATCTTGCTGATGCTGGTGACACCATCAATGGCCATGCGATGCGTGGGAATAGGCAACAGAGACTTCGTTGAAGGACTGTCAGGAGCAACGTGGGTGGACGTGGTGTTGGAGCATGGAAGCTGCGTCACCACCATGGCAAAAAATAAACCAACATTGGACATTGAACTCTTGAAGACGGAGGTCACTAACCCTGCCGTCTTGCGCAAACTGTGCATTGAAGCTAAAATATCAAACACCACCACCGATTCAAGATGTCCAACACAAGGAGAGGCTACACTGGTGGAAGAACAAGACGCGAACTTTGTGTGTCGCCGAACGTTTGTGGACAGAGGCTGGGGTAATGGCTGTGGACTATTCGGAAAGGGAAGTCTATTGACGTGTGCCAAGTTCAAGTGTGTGACAAAACTAGAGGGAAAGATAGTTCAATATGAAAACTTAAAATATTCAGTGATAGTCACTGTCCACACTGGGGACCAGCACCAGGTGGGAAACGAGACCACAGAACATGGAACAATTGCAACCATAACACCTCAAGCTCCCACGTCGGAAATACAGCTGACTGACTACGGAGCCCTCACACTGGACTGCTCACCTAGAACAGGGCTGGACTTTAATGAGATGGTGCTATTGACAATGAAAGAAAAATCATGGCTTGTCCACAAACAATGGTTTCTAGACTTACCACTGCCATGGACTTCGGGGGCTTCAACATCTCAAGAGACCTGGAACAGACAAGATTTGCTGGTCACATTCAAGACAGCTCATGCAAAGAAACAGGAAGTAGTCGTACTGGGATCACAGGAAGGAGCAATGCACACAGCGTTGACTGGGGCGACAGAAATCCAGACGTCAGGAACGACAACAATCTTCGCAGGACACCTGAAATGCAGACTAAAAATGGATAAACTGACCTTAAAAGGGATGTCATATGTGATGTGCACAGGCTCATTTAAGCTAGAGAAGGAAGTGGCTGAGACCCAGCATGGAACTGTCCTAGTGCAAGTCAAATATGAAGGAACAGACGCGCCATGCAAGATCCCCTTCTCGACCCAAGATGAGAAAGGAGTGACCCAGAATGGGAGATTGATAACAGCCAATCCCATAGTTACTGACAAAGAAAAACCAGTCAACATTGAGACAGAACCACCTTTTGGTGAGAGCTACATCGTGGTAGGGGCAGGCGAAAAAGCTTTGAAACTAAGCTGGTTCAAGAAAGGAAGTAGCATAGGGAAAATGTTCGAAGCAACCGCCCGAGGAGCACGAAGGATGGCTATCCTGGGAGACACCGCATGGGACTTCGGTTCTATAGGAGGAGTGTTTACATCTGTGGGAAAATTGGTACATCAGGTTTTTGGAACCGCATATGGGGTTCTGTTTAGCGGTGTTTCTTGGACCATGAAAATAGGAATAGGGATTCTGCTGACATGGTTGGGATTAAATTCAAGGAGCACGTCACTTTCGATGACGTGCATTGCAGTTG-------------------------------------------------------------------------------------------------------------------------------------------------------------------------------------------GGAGGAGGGCGTATGTGGGATTCGATCAGCCACGCGTCTTGAGAACATCATGTGGAAGCAAATATCAAATGAATTGAACCACATTCTGCTTGAGAATGACATGAAATTCACAGTGGTTGTAGGAGATGCCAACGGAATTTTGGCCCAAGGGAAAAAAATGATTAGGCCACAACCTATGGAACACAAATATTCATGGAAAAGCTGGGGAAAAGCTAAAATCATAGGAGCAGACATACAAAATACCACCTTCATCATCGACGGCCCAGACACCCCAGAATGTCCCGATGGCCAAACACCTTGGAACATTTGGGAAGTTGAGGACTATGGGTTTGGAGTTTTCACGACAAACATATGGCTGAAATTGCGTGACTCCTACACCCAAATGTGTGACCACCGGTTAATGTCAGCTGCCATCAAGGACAGCAAGGCAGTCCATGCTGACATGGGGTACTGGATAGAAAGTGAAAAGAATGAAACCTGGAAGCTGGCGAGAGCCTCCTTCATAGAAGTCAAGACATGCACCTGGCCGAAATCTCATACTCTGTGGAGCAATGGAGTCTTGGAAAGTGAAATGATAATCCCAAAGATATTTGGAGGACCAATATCTCAGCACAACTACAGACCAGGGTATTTCACACAAACAGCAGGGCCATGGCACCTAGGTAAGTTGGAACTGGATTTTGATTTGTGTGAAGGTACCACAGTTGTTGTGGATGAACACTGTGGAAATCGGGGTCCATCTCTCAGAACCACAACAGTCACAGGAAAGATAATCCATGAATGGTGTTGCAGATCCTGCACGCTACCCCCCTTACGTTTCAGAGGAGAAGACGGGTGTTGGTATGGCATGGAAATCAGACCAGTAAAGGAGAAGGAGGAGAATCTAGTCAGGTCAATGGTCTCTGCAGGGTCAGGAGAAGTGGATAGTTTTTCATTAGGAATACTATGCGTGTCAATAATGATTGAAGAAGTGATGAGATCCAGATGGAGTAGAAAGATGCTGATGACTGGAACACTGGCTGTTTTCCTCCTTCTTATAATGGGACAACTGACATGGAATGATCTGATTAGGTTATGCATCATGGTTGGAGCTAACGCTTCAGACAGGATGGGGATGGGAACAACGTACCTAGCCTTGATGGCTACTTTTAAAATGAGACCAATGTTCGCTGTTGGGCTATTATTCCGCAGACTAACATCCAGAGAAGTTCTTCTCCTCACGACTGGATTAAGCCTGGTGGCATCCGTGGAGCTACCAAATTCTTTGGAGGAGCTAGGGGATGGACTTGCAATGGGTATCATGATGTTAAAATTGTTGACTGAATTTCAGCCACACCAGTTATGGACCACCTTATTGTCTCTGACATTTGTCAAAACAACTCTCTCACTGGATTATGCATGGAAAACAACGGCTATGGTACTGTCTATCGTATCTCTCTTTCCTTTATGCCTGTCTACAACCTCCCAAAAAACAACATGGCTTCCGGTGCTGTTAGGATCTTTTGGATGCAAACCATTAACTATGTTTCTTATAACAGAAAACAAAATCTGGGGAAGGAATAGTTGGCCCCTCAATGAAGGAATTATGGCTATTGGAATAGTCAGCATTCTACTAAGCTCACTCCTCAAAAATGATGTGCCGTTGGCCGGGCCACTAATAGCTGGAGGCATGCTAATAGCGTGTTATGTCATATCCGGAAGCTCAGCCGATCTATCATTGGAGAAAGCGGCTGAAGTATCCTGGGAACAAGAAGCAGAACACTCCGGTGCCTCACACAACATATTAGTGGAGGTCCAAGATGATGGAACTATGAAAATAAAAGATGAAGAGAGGGATGACACACTCACTATACTCCTTAAAGCAACTTTGCTGGCAGTCTCAGGAGTGTACCCAATGTCAATACCAGCAACTCTTTTTGTGTGGTACTTCTGGCAGAAAAAGAAACAGAGATCAGGAGTGTTATGGGACACACCCAGCCCTCCGGAAGTGGAAAGAGCAGTTCTTGATGATGGCATCTATAGAATCTTGCAAAGAGGACTGTTGGGGAGGTCCCAAGTAGGAGTGGGAGTCTTCCAAGACGGCGTGTTTCACACAATGTGGCACGTTACCAGG-GAGCTGTCCTTATGTACCAAGGGAAGAGACTGGAACCAAGCTGGGCCAGTGTCAAAAAGGACTTGATCTCATACGGAGGAGGTTGGAGGTTCCAAGGATCATGGAACACAGGAGAAGAAGTGCAGGTGATAGCTGTTGAACCAGGAAAAAACCCCAAAAATGTACAGACAACGCCGGGCACCTTCAAGACTCCTGAAGGCGAAGTTGGAGCCATAGCTCTAGATTTCAAACCCGGCACATCTGGATCTCCCATTGTGAACAGAGAGGGAAAAATAGTGGGTCTGTATGGAAATGGAGTGGTGACAACAAGTGGAACCTACGTCAGTGCCATTGCCCAAGCTAAAGCATCACAGGAAGGGCCTTTACCAGAGATTGAGGACGAGGTGTTTAAGAAAAGAAACTTAACAATAATGGACCTGCACCCAGGATCAGGGAAAACAAGAAGATACCTTCCAGCCATAGTCCGTGAGGCCATAAAAAGGAAACTGCGCACGTTAATCTTGGCTCCCACAAGAGTTGTCGCTTCTGAAATGGCAGAGGCACTCAAGGGAATGCCAATAAGATATCAGACAACAGCAGTGAAGAGTGAACACACAGGAAGGGAGATAGTTGACCTCATGTGCCACGCTACTTTTACCATGCGTCTCTTATCCCCAGTGAGAGTTCCCAATTACAACATGATTATTATGGATGAAGCACATTTTACCGATCCAGCTAGTATAGCGGCCAGAGGGTACATCTCAACCCGAGTGGGTATGGGTGAAGCAGCTGCGATCTTTATGACAGCCACTCCCCAAGGATCGGTGGAGGCCTTTCCACAGAGCAATGCAGTTATCCAAGATGAGGAAAGAGACATTCCTGAGAGATCATGGAACTCAGGCTACGACTGGATCACTGACTTTCCAGGTAAAACAGTCTGGTTTGTTCCAAGCATCAAATCAGGAAATGACATTGCCAACTGTTTAAGAAAGAACGGAAAACGGGTAATCCAATTGAGCAGAAAAACCTTTGACACTGAGTACCAGAAAACA-AAAACAATGACTGGGACTATGTTGTCACAACAGACATTTCTGAAATGGGGGCAAATTTCCGGGCCGACAGGGTGATAGACCCAAGGCGGTGCTTGAAACCGGTAATACTAAAAGATGGCCCAGAGCGTGTCATTCTAGCCGGACCGATGCCAGTGACTGTGGCCAGTGCTGCCCAGAGGAGAGGAAGAATTGGAAGGAACCAAAACAAGGAAGGTGATCAGTATGTTTACATGGGACAGCCTTTAAATAATGATGAGGATCACGCTCATTGGACAGAAGCAAAAATGCTCCTTGACAATATAAACACACCAGAAGGGATCATCCCAGCCCTTTTTGAGCCAGAGAGAGAAAAGAGTGCAGCAATAGACGGGGAGTACAGACTGCGGGGAGAAGCAAGGAAAACGTTTGTGGAGCTCATGAGAAGAGGAGATCTACCAGTTTGGCTATCCTACAAAGTAGCCTCAGAAGGTTTCCAGTACTCCGATAGAAGGTGGTGCTTTGATGGGGAAAGGAACAACCAGGTGTTGGAGGAGAACATGGACGTGGAGATCTGGACAAAGGAAGGAGAAAGAAAGAAATTGCGACCTCGCTGGTTGGACGCCAGAACATACTCTGATCCATTGGCCCTGCGCGAGTTTAAAGAGTTCGCAGCAGGAAGAAGAAGTGTCTCAGGTGACCTAATATTGGAAATAGGGAAACTTCCACAACATTTGACGCTAAGAGCCCAGAATGCTCTGGACAACTTGGTCATGTTGCACAATTCCGAACAAGGAGGAAAAGCCTACAGACATGCTATGGAGGAACTACCAGACACCATAGAAACATTGATGCTTCTAGCTTTGATAGCTGTGTTGACTGGTGGAGTGACGCTGTTCTTCCTATCAGGAAAAGGTTTAGGAAAAACATCCATTGGCTTGCTCTGTGTGACGGCCTCAAGCGCACTGTTATGGATGGCCAGTGTAGAGCCCCATTGGATAGCGGCCTCTATCATACTAGAGTTCTTTTTGATGGTGCTGCTCATTCCAGAACCAGACAGACAGCGCACTCCACAGGACAACCAGCTAGCATATGTGGTGATAGGTTTGTTATTCATGATACTGACAGTGGCAGCCAATGAGATGGGATTATTGGAAACCACAAAGAAAGACCTGGGAATTGGCTATGTAGCCGCCGAAAACCACCAACATGCTACGATGCTGGACGTAGACCTACACCCAGCTTCAGCCTGGACCCTCTATGCAGTAGCCACAACAGTTATCACTCCCATGATGAGACACACAATTGAAAATACAACGGCAAACATTTCCCTGACAGCCATTGCAAATCAGGCAGCCATATTGATGGGACTTGACAAGGGATGGCCAATATCGAAGATGGACATAGGAGTTCCACTTCTCGCCTTAGGGTGCTATTCCCAGGTGAACCCATTGACACTGACGGCGGCGGTGTTGATGTTAGTGGCTCATTATGCCATAATTGGACCAGGACTGCAAGCAAAGGCCACTAGAGAAGCTCAAAAAAGGACAGCGGCCGGAATAATGAAAAATCCAACCGTAGACGGGATTGTTGCAATAGACTTGGATCCTGTGGTTTATGATGCAAAATTTGAAAAACAGTTAGGCCAAATAATGTTACTGATACTTTGTACATCACAGATCCTCTTGATGCGGACCACATGGGCCTTGTGTGAATCCATCACATTGGCTACTGGACCCCTGACCACTCTCTGGGAGGGATCTCCAGGAAAATTCTGGAATACCACAATAGCAGTGTCCATGGCAAACATCTTCAGGGGAAGTTATTTAGCAGGAGCAGGTCTGGCTTTCTCATTAATGAAATCTTTAGGGGGAGGTAGGAGAGGTACGGGAGCTCAAGGGGAAACACTGGGAGAGAAATGGAAAAGACAGTTAAACCAACTGAGCAAGTCAGAATTCAACACCTACAAAAGGAGTGGGATTATGGAGGTGGACAGATCCGAAGCCAAAGAGGGGCTGAAAAGAGGAGAAACAACCAAACATGCAGTGTCGAGAGGAACAGCCAAACTGAGGTGGTTTGTGGAGAGGAACCTCGTGAAACCAGAAGGGAAAGTCATAGACCTCGGTTGTGGAAGAGGTGGCTGGTCATATTATTGTGCTGGGCTGAAGAAAGTTACTGAAGTGAAGGGATACACAAAAGGAGGACCTGGACATGAGGAACCTATCCCAATGGCGACCTATGGATGGAACCTAGTAAAGCTACACTCTGGAAAGGATGTATTTTTTATGCCACCTGAGAAATGTGACACCCTCCTGTGTGATATTGGTGAGTCCTCTCCGAATCCAACTATAGAAGAAGGAAGAACGTTACGTGTTCTAAAAATGGTGGAACCATGGCTCAGAGGAAACCAATTCTGCATAAAAATCCTAAATCCTTACATGCCAAGTGTGGTAGAAACTCTGGAGCAAATGCAAAGAAAACATGGAGGGATGCTAGTGCGAAACCCACTCTCAAGAAATTCTACCCATGAGATGTATTGGGTTTCATGTGGAACAGGAAACATTGTGTCGGCAGTGAACATGACATCCAGAATGTTACTGAACCGATTCACAATGGCTCACAGGAAGCCAACATATGAAAGGGACGTGGACTTAGGCGCTGGAACAAGACATGTGGCAGTGGAACCAGAGGTAGCCAACCTAGATATCATTGGCCAGAGGATAGAGAATATAAAAAATGAACACAAGTCAACATGGCATTATGATGAGGACAATCCATACAAAACATGGGCCTATCATGGATCATATGAGGTCAGGCCATCAGGATCAGCCTCATCTATGGTGAATGGAGTGGTGAGACTGCTCACAAAACCATGGGATGTTATCCCCATGGTCACACAAATAGCTATGACTGATACCACACCCTTTGGACAACAGAGAGTGTTTAAAGAGAAAGTTGACACGCGCACACCAAGAGCAAAACGAGGCACAACACAGATTATGGAGGTGACAGCCAAGTGGTTATGGGGTTTCCTTTCCAGAAACAAAAAACCTAGAATCTGCACAAGAGAGGAGTTCACAAGAAAGGTTAGGTCAAACGCGGCTATAGGAGCAGTGTTCGTTGATGAAAACCAATGGAACTCAGCAAAAGAAGCAGTGGAAGACGAAAGGTTTTGGGATCTTGTGCACAGAGAGAGGGAGCTTCATAAACAGGGAAAATGTGCCACGTGTGTCTACAACATGATGGGGAAGAGAGAGAAAAAATTAGGAGAGTTTGGAAAGGCAAAAGGAAGTCGTGCAATATGGTACATGTGGCTGGGAGCACGCTTTCTGGAGTTCGAAGCCCTTGGTTTTATGAATGAAGATCACTGGTTTAGTAGAGAGAATTCACTCAGTGGAGTGGAAGGAGAAGGACTACACAAACTTGGATACATACTCAGAGACATATCAAAGATTCCGGGGGGAAATATGTATGCAGATGATACGGCCGGATGGGACACAAGAATAACAGAGGATGATCTTCAGAATGAGGCTAAAATCACTGACATCATGGAGCCTGAACATGCTCTATTGGCTACGTCAATTTTTAAGCTGACTTATCAAAATAAGGTGGTGAGGGTGCAAAGACCAGCAAAAAATGGAACCGTGATGGATGTTATATCCAGACGTGATCAGAGAGGAAGTGGACAGGTCGGAACTTATGGCTTAAATACTTTCACCAATATGGAGGTCCAACTAATAAGACAAATGGAATCTGAAGGAATCTTTTTACCCAGCGAATTGGAAACCCCCAACCTAGCTGAGAGGGCTCTTGACTGGTTAGAAAAATATGGCGCCGAAAGGCTGAAACGAATGGCAATCAGTGGAGATGATTGCGTGGTGAAACCAATTGACGACAGGTTCGCAACAGCCTTAACAGCTCTGAATGACATGGGAAAAGTAAGAAAAGACATACCGCAGTGGGAACCTTCGAAAGGATGGAATGATTGGCAGCAAGTGCCTTTTTGTTCACACCATTTCCACCAGCTGATCATGAAGGATGGGAGGGAAATAGTGGTGCCATGCCGCAACCAAGATGAACTTGTGGGCAGGGCTAGAGTATCACAAGGCGCCGGATGGAGCCTGAGAGAAACTGCTTGCCTAGGCAAGTCATATGCACAAATGTGGCAGCTGATGTACTTCCACAGGAGAGACCTGAGACTAGCGGCTAACGCTATCTGCTCAGCCGTCCCAGTTGATTGGGTCCCAGCCAGCCGCACAACCTGGTCAATCCATGCCCACCACCAATGGATGACAACAGAAGACATGTTATCAGTGTGGAATAGAGTTTGGATAGAGGAAAACCCATGGATGGAGGACAAAACTCATGTATCCAGTTGGGAAGAAGTTCCATACCTAGGAAAAAGGGAAGACCAGTGGTGTGGATCCCTGATAGGCTTGACAGCGAGGGCCACCTGGGCCACCAACATACAAGTGGCCATAAACCAAGTG---------------------------------------------------------------------------------------------
		</sequence>
		<sequence>
			<taxon idref="MT929570|DENV1|Brazil|Northeast|PE|Carpina|2019-07-24"/>
			---------------------------------------AATATGCTGAAACGCGCGAGAAACCGCGTGTCAACTGGTTCACAGTTGGCGAAGAGATTCTCAAAAGGATTGCTTTCAGGCCAAGGACCCATGAAATTGGTGATGGCCTTCATAGCATTTCTAAGATTTCTAGCCATACCCCCAACAGCAGGAATTTTGGCTAGATGGAGCTCATTCAAGAAGAATGGAGCGATCAAAGTGTTACAGGGTTTCAAA--AGAGATCTCAAGCATGTTGAACATAATGAACAGGAGGAAAAGATCCGTGACCATGCTCCTCATGCTGCTGCCCACAGCCCTGGCGTTTCATTTGACCACACGAGGGGGAGAGCCACACATGATAGTTAGTAAGCAGGAAAGAGGAAAGTCACTCTTGTTTAAGACCTCTGCGGGCGTCAATATGTGCACCCTCATTGCGATGGACTTGGGAGAGTTATGTGAGGACACAATGACCTACAAATGCCCCCGGATCACTGAGGCGGAACCAGATGACGTTGACTGCTGGTGCAATGCCACAGACACATGGGTGACCTATGGGACGTGTTCTCAAACCGGCGAACACCGACGAGAGAAACGTTCCGTGGCACTGGCCCCACACGTGGGACTTGGTCTAGAAACAAGAACCGAAACATGGATGTCCTCTGAAGGCGCCTGGAAACAAATACAAAAAGTGGAAACTTGGGCTTTGAGACACCCAGGATTCACGGTGATAGCTCTTTTTTTAGCGCATGCTATAGGAACATCCATCACTCAAAAAGGGATCATTTTCATCTTGCTGATGCTGGTGACACCATCAATGGCCATGCGATGCGTGGGAATAGGCAACAGAGACTTCGTTGAAGGACTGTCAGGAGCAACGTGGGTGGACGTGGTATTGGAGCATGGAAGCTGCGTCACCACCATGGCAAAAAATAAACCAACATTGGACATTGAACTCTTGAAGACGGAGGTCACGAACCCTGCCGTCTTGCGCAAACTGTGCATTGAAGCTAAAATATCAAACACCACCACCGATTCAAGATGTCCAACACAAGGAGAGGCTACACTGGTGGAAGAACAAGACGCGAACTTTGTGTGTCGCCGAACGTTTGTGGACAGAGGCTGGGGTAATGGCTGTGGACTATTCGGAAAGGGAAGTCTATTGACGTGTGCCAAGTTCAAGTGTGTGACAAAACTAGAGGGAAAGATAGTTCAATATGAAAACTTAAAATATTCAGTGATAGTCACTGTCCACACTGGGGACCAGCACCAGGTGGGAAACGAGACCACAGAACATGGAACAATTGCAACCATAACACCTCAAGCTCCCACGTCGGAAATACAGCTGACTGACTACGGAGCCCTCACACTGGACTGCTCACCTAGAACAGGGCTGGACTTTAATGAGATGGTGCTATTGACAATGAAAGAAAAATCATGGCTTGTCCACAAACAATGGTTTCTAGACTTACCACTGCCATGGACTTCGGGGGCTTCAACATCTCAAGAGACCTGGAACAGACAAGATTTGCTGG-----------------------------------------------------------------------------------------------------------------------------------------------------------------------------------------------------------------------------------------------------------------------------------------------------------------------------------------------------------------------------------------------------------------------------------------------------------------------------CTCAAGAAAGGAAGCAGCATAGGGAAAATGTTCGAAGCAACCGCCCGAGGAGCACGAAGGATGGCTATCCTGGGAGACACCGCATGGGACTTCGGTTCTATAGGAGGAGTGTTTACATCTGTGGGAAAATTGGTACATCAGGTTTTTGGAACCGCATATGGGGTTCTGTTTAGCGGTGTTTCTTGGACCATGAAAATAGGAATAGGGATTCTGCTGACATGGTTGGGATTAAATTCAAGGAGCACGTCACTTTCGATGACGTGCGTTGCAGTTAGCATGGTCACACTGTACCTAGGAGTCATGGTTCAAGCGGATTCAGGATGTGTAATCAACTGGAAGGGCAGAGAACTTAAATGTGGAAGTGGCATTTTTGTCACTAATGAAGTCCACACTTGGACAGAGCAATACAAATTCCAGGCTGACTCCCCAAAAAGACTGTCAGCAGCCATTGGAAAGGCATGGGAGGAGGGCGTATGTGGGATTCGATCAGCCACGCGTCTTGAGAACATCATGTGGAAGCAAATATCAAATGAATTGAACCACATTCTGCTTGAGAATGACATGAAATTCACAGTGGTTGTAGGAGATGCCAACGGAATTTTGGCCCAAGGAAAAAAAATGATTAGGCCACAACCTATGGAACACAAATATTCATGGAAAAGCTGGGGAAAAGCTAAAATCATAGGAGCAGACATACAAAATACCACCTTCATCATCGACGGCCCAGACACCCCAGAATGTCCCGATGGCCAAAGAGCATGGAACATTTGGGAAGTTGAGGACTATGGGTTTGGAGTTTTCACGACAAACATATGGCTGAAATTGCGTGACTCCTACACCCAAATGTGTGACCACCGGCTAATGTCAGCTGCCATCAAGGACAGCAAGGCAGTCCATGCTGACATGGGGTACTGGATAGAAAGTGAAAAGAATGAAACCTGGAAGCTGGCGAGAGCCTCCTTCATAGAAGTCAAGACATGCACCTGGCCGAAATCTCATACTCTGTGGAGCAATGGAGTCTTGGAAAGTGAAATGATAATCCCAAAGATATTTGGAGGACCAATATCTCAGCACAACTACAGACCAGGGTATTTCACACAAACAGCAGGGCCATGGCACCTAGGTAAGTTGGAACTGGATTTTGATTTGTGTGAAGGTACCACAGTTGTTGTGGATGAACACTGTGGAAATCGAGGTCCATCTCTCAGAACCACAACAGTCACAGGAAAGATAATCCATGAATGGTGTTGCAGATCCTGCACGCTACCCCCTTTACGTTTCAGAGGAGAAGACGGGTGTTGGTATGGCATGGAAATCAGACCAGTAAAGGAGAAGGAGGAGAATCTAGTCAGGTCAATGGTCTCTGCAGGGTCAGGAGAAGTGGATAGTTTTTCATTAGGAATACTATGCGTGTCAATAATGATTGAAGAAGTGATGAGATCCAGATGGAGTAGAAAGATGCTGATGACTGGAACACTGGCTGTTTTCCTCCTTCTTATAATGGGACAAATGACATGGAATGATCTGATTAGGTTATGCATCATGGTTGGAGCTAACGCTTCAGACAGGATGGGGATGGGAACAACGTACCTAGCCTTGATGGCTACTTTTAAAATGAGACCAATGTTCGCTGTTGGGCTATTATTCCGCAGACTAACATCCAGAGAAGTTCTTCTCCTCACGATTGGATTAAGCCTGGTGGCATCCGTGGAGCTACCAAATTCTTTGGAGGAGCTAGGGGATGGACTTGCAATGGGTATCATGATGTTAAAATTGTTGACTGAATTTCAGCCACACCAGTTATGGACCACCTTATTGTCTCTGACATTTGTCAAAACAACTCTCTCACTGGATTATGCATGGAAAACAACGGCTATGGTACTGTCTATCGTATCTCTCTTTCCTTTATGCCTGTCTACAACCTCCCAAAAAACAACATGGCTTCCGGTGCTGTTAGGATCTTTTGGATGCAAACCATTAACTATGTTTCTTATAACAGAAAACAAAATCTGGGGAAGGAATAGTTGGCCCCTCAATGAAGGAATTATGGCTATTGGAATAGTCAGCATTCTACTAAGCTCACTCCTCAAAAATGATGTGCCGTTGGCCGGGCCACTAATAGCTGGAGGCATGCTAATAGCGTGTTATGTCATATCCGGAAGCTCAGCCGATCTATCATTGGAGAAAGCGGCTGAAGTATCCTGGGAACAAGAAGCAGAACACTCCGGTGCCTCACACAACATATTAGTAGAGGTCCAAGATGATGGAACTATGAAAATAAAAGATGAAGAGAGGGATGACACACTCACTATACTCCTTAAAGCAACTTTGCTGGCAGTCTCAGGAGTGTACCCAATGTCAATACCAGCAACTCTTTTTGTGTGGTACTTTTGGCAGAAAAAGAAACAGAGATCAGGAGTGTTATGGGACACACCCAGCCCTCCGGAAGTGGAAAGAGCAGTTCTTGATGATGGCATCTATAGAATCTTGCAAAGAGGACTGTTGGGGAGGTCCCAAGTAGGAGTGGGAGTCTTCCAAGACGGCGTGTTTCACACAATGTGGCACGTTACCAGGGGAGCTGTCCTTATGTACCAAGGGAAGAGACTGGAACCAAGCTGGGCCAGTGTCAAA-AGGACTTGATCTCATACGGAGGAGGTTGGAGGTTCCAAGGATCATGGAACACAGGAGAAGAAGTGCAGGTGATAGCTGTTGAACCAGGAAAAAACCCCAAAAATGTACAGACAACGCCGGGCACCTTCAAGACTCCTGAAGGCGAAGTTGGAGCCATAGCTCTAGATTTCAAACCCGGCACATCTGGATCTCCCATTGTGAACAGAGAGGGAAAAATAGTGGGTCTGTATGGAAATGGAGTGGTGACAACAAGTGGAACCTACGTCAGTGCCATTGCCCAAGCTAAAGCATCACAGGAAGGGCCTTTACCAGAGATTGAGGACGAGGTGTTTAAGAAAAGAAACTTAACAATAATGGACCTGCACCCAGGATCAGGGAAAACAAGAAGATACCTTCCAGCCATAGTCCGTGAGGCCATAAAAAGGAAACTGCGCACGTTAATCTTGGCTCCCACAAGAGTTGTCGCTTCTGAAATGGCAGAGGCACTCAAGGGAATGCCAATAAGATATCAGACAACAGCAGTGAAGAGTGAACACACAGGAAGGGAGATAGTTGACCTCATGTGCCACGCTACTTTTACCATGCGTCTCTTATCCCCTGTGAGAGTTCCCAATTACAACATGATTATTATGGATGAAGCACATTTTACCGATCCAGCTAGCATAGCGGCCAGAGGGTACATCTCAACCCGAGTGGGTATGGGTGAAGCAGCTGCGATCTTTATGACAGCCACTCCCCAAGGATCGGTGGAGGCCTTTCCACAGAGCAATGCAGTTATCCAAGATGAGGAAAGAGACATTCCTGAGAGATCATGGAACTCAGGCTACGACTGGATCACTGACTTTCCAGGTAAAACAGTCTGGTTTGTTCCAAGCATCAAATCAGGAAATGACATTGCCAACTGTTTAAGAAAGAACGGAAAACGGGTAATCCAATTGAGCAGAAAAACCTTTGACACTGAGTACCAGAAAACAAAAAACAATGACTGGGACTATGTTGTCACAACAGACATTTCTGAAATGGGGGCAAATTTCCGGGCCGACAGGGTGATAGACCCAAGGCGGTGCTTGAAACCGGTAATACTAAAAGATGGCCCAGAGCGTGTCATTCTAGCCGGACCGATGCCAGTGACTGTGGCCAGTGCTGCCCAGAGGAGAGGAAGAATTGGAAGGAACCAAAACAAGGAAGGTGATCAGTATGTTTACATGGGACAGCCTTTAAATAATGATGAGGATCACGCTCATTGGACAGAAGCAAAAATGCTCCTTGACAATATAAACACACCAGAAGGGATCATCCCAGCCCTTTTTGAGCCAGAGAGAGAAAAGAGTGCAGCAATAGACGGGGAGTACAGACTGCGGGGAGAAGCAAGGAAAACGTTTGTGGAGCTCATGAGAAGAGGAGATCTACCAGTTTGGCTATCCTACAAAGTAGCCTCAGAAGGTTTCCAGTACTCCGATAGAAGGTGGTGCTTTGATGGGGAAAGGAACAACCAGGTGTTGGAGGAGAACATGGACGTGGAGATCTGGACAAAGGAAGGAGAAAGAAAGAAATTGCGACCTCGCTGGTTGGACGCCAGAACATACTCTGATCCATTGGCCCTGCGCGAGTTTAAAGAGTTCGCAGCAGGAAGAAGAAGTGTCTCAGGTGACCTAATATTGGAAATAGGGAAACTTCCACAACATTTGACGCTAAGAGCCCAGAATGCTCTGGACAACTTGGTCATGTTGCACAATTCCGAACAAGGAGGAAAAGCCTACAGACATGCTATGGAGGAACTACCAGACACCATAGAAACATTGATGCTTCTAGCTTTGATAGCTGTGTTGACTGGTGGAGTGACGCTGTTCTTCCTATCAGGAAAAGGTCTAGGAAAAACATCCATTGGCTTGCTCTGTGTGACGGCCTCAAGCGCACTGTTATGGATGGCCAGTGTAGAGCCCCATTGGATAGCGGCCTCTATCATACTAGAGTTCTTTTTGATGGTGCTGCTCATTCCAGAACCAGACAGACAGCGCACTCCACAGGACAACCAGCTAGCATATGTGGTGATAGGTTTGTTATTCATGATACTGACAGTGGCAGCCAATGAGATGGGATTATTGGAAACCACAAAGAAAGACCTGGGAATTGGCTATGTAGCCGCCGAAAACCACCAACATGCTACGATGCTGGACGTAGACCTACACCCAGCTTCAGCCTGGACCCTCTATGCAGTAGCCACAACAGTCATCACTCCCATGATGAGACATACAATTGAAAATACAACGGCAAACATTTCCCTGACAGCCATTGCAAATCAGGCAGCCATATTGATGGGACTTGACAAGGGATGGCCAATATCGAAGATGGACATAGGAGTTCCACTTCTCGCCTTAGGGTGCTATTCCCAGGTGAACCCATTGACACTGACGGCAGCGGTGTTGATGTTAGTGGCTCATTATGCCATAATTGGACCAGGACTGCAAGCAAAGGCCACTAGAGAAGCTCAAAAAAGGACAGCGGCCGGAATAATGAAAAATCCAACCGTAGACGGGATTGTTGCAATAGACTTGGATCCTGTGGTTTATGATGCAAAATTTGAAAAACAGCTAGGCCAAATAATGTTACTGATACTTTGTACATCACAGATCCTCTTGATGCGGACCACATGGGCCTTGTGTGAATCCATCACATTGGCTACTGGACCCCTGACCACTCTCTGGGAGGGATCTCCAGGAAAATTCTGGAATACCACAATAGCAGTGTCCATGGCAAACATCTTCAGGGGAAGTTATTTAGCAGGAGCAGGTCTGGCTTTCTCATTAATGAAATCTTTAGGAGGAGGTAGGAGAGGTACGGGAGCTCAAGGGGAAACACTGGGAGAGAAATGGAAAAGACAGTTAAACCAACTGAGCAAGTCAGAATTCAACACCTACAAAAGGAGTGGGATTATGGAGGTGGACAGATCCGAAGCCAAAGAGGGACTGAAAAGA-GAGAAACAACCAAACATGCAGTGTCG-GAGGAACAGCAAAACTGAGGTGGTTTGTGGAGAGGAACCTCGTGAAACCAGAAGGGAAAGTCATAGACCTCGGTTGTGGAAGAGGTGGCTGGTCATATTATTGTGCTGGGCTGAAGAAAGTTACTGAAGTGAAGGGATACACAAAAGGAGGACCTGGACATGAGGAACCTATCCCAATGGCGACCTATGGATGGAACCTAGTAAAGCTACACTCTGGAAAGGATGTATTTTTTATGCCACCTGAGAAATGTGACACCCTTCTGTGTGATATTGGTGAGTCCTCTCCGAATCCAACTATAGAAGAAGGAAGAACGTTACGTGTTCTAAAAATGGTGGAACCATGGCTCAGAGGAAACCAATTCTGCATAAAAATCCTAAATCCTTACATGCCAAGTGTGGTAGAAACCTTGGAGCAAATGCAAAGAAAACATGGAGGGATGCTAGTGCGAAACCCACTCTCAAGAAATTCTACTCATGAAATGTATTGGGTTTCATGTGGAACGGGAAACATTGTGTCGGCAGTGAACATGACATCCAGAATGTTACTGAACCGATTCACAATGGCTCACAGGAAGCCAACATATGAAAGGGACGTGGACTTAGGCGCTGGAACAAGACATGTGGCAGTGGAACCAGAGGTAGCCAACCTAGATATCATTGGCCAGAGGATAGAGAATATAAAAAATGAACACAAGTCAACATGGCATTATGATGAGGACAATCCATACAAAACATGGGCCTATCATGGATCATATGAGGTCAGGCCATCAGGATCAGCCTCATCTATGGTGAATGGAGTGGTGAGATTGCTCACAAAACCATGGGATGTTATCCCCATGGTCACACAAATAGCTATGACTGATACCACACCCTTTGGACAACAGAGAGTGTTTAAAGAGAAAGTTGACACGCGCACACCAAGAGCAAAACGAGGCACAACACAGATTATGGAGGTGACAGCCAAGTGGTTATGGGGTTTCCTTTCCAGAAACAAA-AACCTAGAATCTGCACAAGAGAGGAGTTCACAAGAAAGGTTAGGTCAAACGCGGCTATAGGAGCAGTGTTCGTTGATGAAAACCAATGGAACTCAGCAAAAGAAGCAGTGGAAGACGAAAGGTTTTGGGATCTTGTGCACAGAGAGAGGGAGCTTCATAAACAGGGAAAATGTGCCACGTGTGTCTACAACATGATGGGGAAGAGAGAGAAAAAATTAGGAGAGTTTGGAAAGGCAAAAGGAAGTCGTGCAATATGGTACATGTGGCTGGGAGCACGCTTTCTGGAGTTCGAAGCCCTTGGTTTTATGAATGAAGATCACTGGTTTAGTAGAGAGAATTCACTCAGTGGAGTGGAAGGAGAAGGACTGCACAAACTTGGATACATACTCAGAGACATATCAAAGATTCCGGGGGGAAATATGTATGCAGATGATACGGCCGGATGGGACACAAGAATAACAGAGGATGATCTTCAGAATGAGGCTAAAATCACTGACATCATGGAGCCTGAACATGCTCTATTGGCTACGTCAATTTTTAAGCTGACTTATCAAAACAAGGTGGTGAGGGTGCAAAGACCAGCAAAAAATGGAACCGTGATGGATGTTATATCCAGACGTGATCAGAGAGGAAGTGGACAGGTCGGAACTTATGGCTTAAATACTTTCACCAATATGGAGGTCCAACTAATAAGACAAATGGAATCTGAAGGAATCTTTTTACCCAGCGAATTGGAAACCCCCAACCTAGCTGAGAGGGCTCTTGACTGGTTAAAAAAATATGGCGCCGAAAGGCTGAAACGAATGGCAATCAGCGGAGATGATTGCGTGGTGAAACCAATTGACGACAGGTTCGCAACAGCCTTAACAGCTCTGAATGACATGGGAAAAGTAAGAAAAGACATACCGCAGTGGGAACCTTCGAAAGGATGGAATGATTGGCAGCAAGTGCCTTTTTGTTCACACCATTTCCACCAGCTGATCATGAAGGATGGGAGGGAAATAGTGGTGCCATG----------------------------------------------------------------------------------------------------------------------------------------------------------------------------------------------------------------------------------------------------------------------------------------------------------------------------------------------------------------------------------------------------------------------------------------------------------------------------------------------------------------------------------------
		</sequence>
		<sequence>
			<taxon idref="MT929569|DENV1|Brazil|Northeast|PE|Recife|2019-07-18"/>
			---------------------------------------AATATGCTGAAACGCGCGAGAAACCGCGTGTCAACTGGCTCACAGTTGGCGAAGAGATTCTCAAAAGGATTGCTTTCAGGCCAAGGACCCATGAAATTGGTGATGGCTTTCATAGCATTTCTAAGATTTCTAGCCATACCCCCAACAGCAGGAATTTTGGCTAGATGGAGCTCATTCAAGAAGAATGGAGCGATTAAAGTGTTACAGGGTTTCAAA--AGAGATCTCAAGCATGTTGAACATAATGAACAGGAGGAAAAGATCCGTGACCATGCTCCTCATGCTGCTGCCCACAGCCCTGGCGTTCCATTTGACCACACGAGGG--AGAGCCACACATGATAGTCAGTAAGCAGGAAAGAGGAAAGTCACTCTTGTTTAAGACCTCTGTAGGTGTCAATATGTGCACTCTCATTGCGATGGACTTGGGAGAGTTATGTGAGGACACAATGACCTACAAATGCCCCCGGATTACTGAGGCGGAACCAGATGACGTTGACTGCTGGTGCAACGCCACAGACACATGGGTGACCTATGGGACGTGTTCTCAAACCGGCGAACACCGACGAGACAAACGTTCCGTGGCACTGGCCCCACACGTGGGACTTGGTCTAGAAACAAGAACCGAAACATGGATGTCCTCTGAAGGCGCCTGGAAACAAATACAAAAAGTGGAGACCTGGGCTTTGAGACACCCAGGATTCACGGTGATAGCC--TTTTTTAGCACATGCCATAGGAACATCCATCACTCAGAAAGGGATCATTTTCATCTTGCTGATGCTGGTGACACCATCAATGGCCATGCGATGCGTGGGAATAGGCAACAGAGACTTCGTTGAAGGACTGTCAGGAGCAACGTGGGTGGACGTGGTATTGGAGCATGGAAGCTGCGTCACCACCATGGCAAAAAATAAACCAACATTGGACATTGAACTCTTGAAGACGGAGGTCACAAATCCTGCCGTCTTGCGCAAACTGTGCATTGAAGCTAAAATATCAAATACCACCACCGATTCAAGATGTCCAACACAAGGAGAGGCTACACTGGTGGAAGAACAAGACGCGAACTTTGTGTGTCGCCGAACGTTTGTGGACAGAGGCTGGGGTAACGGCTGCGGACTATTCGGAAAGGGAAGTCTATTGACGTGTGCCAAGTTCAAGTGTGTGACAAAACTAGAAGGAAAGATAGTTCAGTATGAGAACTTAAAATATTCAGTGATAGTTACCGTCCACACTGGGGACCAGCATCAGGTGGGGAACGAGACCACAGAACATGGAACAATTGCAACCATAACACCTCAAGCTCCTACGTCGGAAATACAGCTGACCGACTACGGAGCCCTTACATTGGACTGCTCACCTAGAACAGGGCTGGACTTTAATGAGATGGTGCTATTGACAATGAAAGAAAAATCATGGCTTGTTCACAAACAATGGTTTCTAGACTTACCACTGCCATGGACTTCAGGGGCTTCAACATCCCAAGAGGCCTGGAACAGACAAGATTTGCTGG-----------------------------------------------------------------------------------------------------------------------------------------------------------------------------------------------------------------------------------------------------------------------------------------------------------------------------------------------------------------------------------------------------------------------------------------------------------------------------CTCAAGAAAGGAAGCAGCATAGGGAAAATGTTCGAAGCAACCGCCCGAGGAGCACGAAGGATGGCTATCCTGGGAGACACCGCATGGGACTTCGGTTCTATAGGAGGAGTGTTTACATCTGTGGGAAAATTGGTACACCAGGTTTTTGGAACCGCATATGGGGTTCTGTTCAGCGGTGTTTCTTGGACCATGAAAATAGGAATAGGGATTCTGTTGACATGGTTGGGATTAAATTCAAGGAGCACGTCACTTTCGATGACGTGCATTGCAGTTGGCATGGTCACACTGTACCTAGGAGTCATGGTTCAAGCGGACTCGGGATGTGTGATCAACTGGAAGGGCAGAGAACTTAAATGTGGAAGTGGCATTTTTGTCACTAATGAAGTCCACACTTGGACAGAGCAATATAAATTCCAGGCTGACTCCCCAAAAAGACTGTCAGCAGCCATTGGAAAGGCGTGGGAGGAGGGAGTGTGCGGAATTCGATCAGCCACGCGTCTTGAGAACATTATGTGGAAGCAAATATCAAATGAACTGAACCACATTCTACTTGAAAATGATATGAAATTCACAGTGGTTGTAGGAGATGCTAATGGAATATTGGTCCAAGGGAAA-AAATGATCAGGCCACAACCCATGGAACACAAATACTCATGGAAAAGCTGGGGAAGAGCTAAAATCATAGGAGCAGACATACAAAATACCACCTTTATCATCGACGGCCCAGACACCCCAGAATGTCCTGATGGCCAAAGAGCATGGAACATTTGGGAAGTTGAGGACTATGGGTTTGGAATTTTCACGACAAACATATGGCTGAAATTGCGTGACTCCTACACCCAAATGTGTGACCACCGGCTAATGTCAGCTGCCATCAAG-------------------------------------------------------------------------------------------------------------------------------------------------------------------------------------------------------------------------------------------------------------------------------------------------TTTTGGATGAACATTGTGGAAATCGAGGTCCATCTCTTAGAACTACAACAGTCACAGGAAAGATAATCCATGAATGGTGTTGCAGATCTTGCACGTTACCCCCCTTACGTTTCAGAGGAGAAGATGGATGTTGGTATGGCATGGAAATCAGACCAGTAAAGGAGAAGGAGGAGAATCTAGTTAGGTCAATGGTCTCTGCAGGGTCAGGAGAAGTGGACAGTTTTTCATTAGGAATACTATGCGTATCAATAATGATTGAAGAAGTGATGAGATCCAGATGGAGTAGAAAGATGCTGATGACAGGAACACTGGCTGCTTTCCTCCTTCTTATAATGGGACAACTGACATGGAATGATCTGATTAGGTTATGTATCATGGTTGGAGCTAATGCTTCAGACAGGATGGGGATGGGAACAACGCACCTAGCCTTGATGGCTACCTTCAAAATGAGACCAATGTTCGCTGTTGGGCTATTATTCCGCAGATTAACATCCAGAGAAGTTCTTCTCCTCACGATTGGATTAAGCCTGATGGCATCCATGGAGCTACCAAATTCTTTGGAGGAGCTAGGGGATGGACTTGCAATGGGTATCATGATGTTAAAACTGTTGACTGAATTTCAGCCACACCAGTTATGGACCACCTTACTGTCTTTGACATTTGTCAAAACAACTCTCTCATTGGATTATGCATGGAAAACAACGGCTATGACACTGTCTATCGTATCTCTCCTTCCTTTATGCCTGTCCACGACCTCCCAAAAAACAACATGGCTTCCGGTGCTGTTAGGATCTTTTGGATGCAAACCATTAACCATGTTCCTTATAACAGAAAACAAAATCTGGGGAAGGAAAAGTTGGCCCCTCAATGAAGGAATTATGGCTATTGGAATAGTCAGCATTCTACTAAGTTCACTCCTTAAAAATGATGTGCCATTGGCCGGCCCACTAATAGCTGGAGGCATGCTAATAGCATGTTATGTCATATCCGGAAGCTCAGCCGATTTATCATTGGAGAAAGCGGCTGAGGTGTCCTGGGAACAAGAAGCAGAACACTCCGGTGCCTCACACAACATATTAGTAGAGGTCCAAGATGATGGAACTATGAAAATAAAAGATGAAGAGAGGGATGACACACTCACTATACTCCTTAAGGCAACTTTGCTGGCAGTCTCAGGAGTGTACCCAATGTCAATACCAGCAACCCTTTTTGTGTGGTATTTTTGGCAGAAAAAGAAACAGAGATCAGGAGTGTTATGGGACACACCCAGCCCTCCGGAAGTGGAAAGAGCAGTCCTTGATGATGGCATCTATAGAATCTTGCAAAGAGGACTGTTGGGCAGGTCTCAAGTAGGAGTGGGAGTCTTCCAAGACGGCGTGTTCCACACAATGTGGCACGTCACCAGGGGAGCTGTCCTTATGTACCAAGGGAAAAGGCTGGAACCAAGCTGGGCCAGTGTCAAAAAGGACTTGATTTCATATGGAGGAGGTTGGAGATTTCAAGGATCATGGAATACGGGAGAAGAAGTGCAGGTGATAGCTGTTGAACCAGGAAAAAAACCCAAAAATGTACAGACAACGCCGGGTACCTTCAAGACTCCTGAAGGCGAAGTTGGAGCCATAGCTCTAGATTTCAAACCCGGCACATCTGGATCTCCCATTGTGAACAGAGAGGGAAAAATAGTGGGTCTTTATGGAAATGGAGTGGTGACAACAAGTGGAACCTACGTCAGTGCCATTGCCCAAGCTAAAGCATCACAGGAAGGGCCTCTACCAGAGATTGAGGACGAGGTGTTTAAGAAAAGAAACTTAACAATAATGGACCTGCACCCAGGATCAGGGAAAACAAGAAGATATCTTCCAGCCATAGTCCGTGAGGCCATAAAAAGGAAACTGCGTACGTTAATCTTGGCTCCCACAAGAGTTGTTGCCTCTGAAATGGCAGAGGCACTCAAGGGAATGCCAATAAGATATCAGACAACAGCAGTGAAGAGTGAAACCACAGGAAGGGAGATAGTTGACCTCATGTGCCACGCTACTTTTACCATGCGTCTCTTGTCCCCAGTGAGAGTTCCCAATTACAACATGATTATTATGGATGAAGCACATTTTACCGATCCAGCCACCATAGCGGCCAGAGGGTACATCTCAACCCGAGTGGGTATGGGTGAAGCAGCTGCGATCTTTATGACAGCCACTCCCCCAGGATCGGTGGAGGCCTTTCCACAGAGCAATGCGGTTATCCAAGATGAGGAAAGAGACATTCCTGAGAGATCATGGAACTCAGGCTACGACTGGATCACTGACTTTCCAGGTAAAACAGTCTGGTTTGTTCCAAGCATTAAATCAGGAAATGACATTGCCAACTGTTTAAGAAAGAACGGAAAACAGGTAATCCAACTGAGCAGAAAAACCTTTGACACTGAGTACCAGAAAACAAAAAACAATGACTGGGACTATGTTGTCACAACAGACATTTCCGAAATGGGGGCAAATTTCCGGGCCGACAGGGTAATAGACCCAAGGCGGTGCTTGAAACCGGTAATACTAAAAGATGGTCCAGAGCGTGTCATTCTAGCCGGACCGATGCCAGTGACTGTGGCCAGTGCTGCCCAGAGAAGAGGAAGAATTGGAAGGAACCAAAACAAGGAAGGTGATCAGTATGTTTACATGGGACAGCCTTTAAATAATGATGAGGATCACGCTCATTGGACAGAAGCAAAAATGCTCCTTGACAATATAAACACACCAGAAGGGATCATCCCAGCCCTCTTTGAGCCAGAGAGAGAAAAGAGTGCAGCAATAGACGGGGAGTACAGACTGCGGGGAGAAGCAAGGAAAACGTTCGTGGAGCTTATGAGAAGAGGAGATCTACCAGTTTGGCTATCCTACAAAGTAGCCTCAGAAGGTTTCCAGTACTCCGACAGAAGGTGGTGCTTTGATGGAGAAAGGAACAACCAGGTGTTGGAGGAGAACAAGGACGTGGAGATCTGGACAAAGGAAGGAGAAAGAAAGAAATTGCGGCCTCGCTGGTTGGATGCCAGAACATACTCTGATCCACTGGCTCTGCGCGAGTTCAAAGAGTTTGCAGCAGGAAGAAGAAGTGTCTCAGGTGACCTAATATTGGAAATAGGGAAACTTCCACAACATTTGACGCTAAGAGCCCAGAATGCTCTGGACAACTTGGTCATGTTGCACAATTCTGAACAAGGAGGAAAAGCCTACAGACACGCTATGGAGGAACTACCAGATACCATAGAAACATTGATGCTTCTAGCTTTGATAGCTGTGTTGACTGGTGGAGTGACGCTATTTTTCCTATCAGGAAAAGGTTTAGGGAAAACATCTATTGGCTTGCTCTGTGTGACGGCCTCAAGCGCACTGTTATGGATGGCCAGTGTGGAGCCCCATTGGATAGCGGCCTCCATCATACTAGAGTTCTTT-TGATGGTGCTGCTCATTCCAGAGCCAGACAGACAGCGCACTCCACAGGACAACCAGCTAGCATATGTGGTGATAGGTTTGTTATTCATGATACTGACAGTGGCAGCCAATGAGATGGGATTATTGGAAACCACGAAGAAAGACCTGGGGATTGGCTATGTAGCCGCCGAAAACCACCAACACGCTACAATGCTGGACGTAGACCTACGCCCAGCTTCAGCCTGGACCCTCTACGCAGTAGCCACAACAGTTATCACTCCCATGATGAGACATACGATTGAAAATACAACGGCAAACATTTCCCTGACAGCCATTGCAAATCAGGCAGCTATATTGATGGGACTTGACAAGGGATGGCCAATATCGAAGATGGACATAGGAGTTCCACTTCTCGCCTTAGGGTGCTATTCCCAGGTGAACCCATTGACACTGACAGCGGCGGTGTTGATGTTAGTGGCTCATTATGCCATAATTGGACCAGGACTGCAAGCAAAGGCCACTAGAGAAGCTCAAAAAAGGACAGCGGCCGGAATAATGAAAAATCCAACCGTAGACGGGATTGTTGCAATAGACTTAGATCCTGTGGTTTATGATGCAAAATTTGAAAAACAGCTAGGCCAAATAATGTTACTGATACTTTGTACATCACAGATCCTCTTGATGCGGACCACATGGGCTTTGTGTGAATCCATTACACTGGCTACTGGACCCCTGACCACTCTCTGGGAGGGATCTCCGGGAAAATTCTGGAATACCACGATAGCGGTGTCCATGGCAAACATCTTCAGGGGAAGTTATCTAGCAGGAGCAGGTCTGGCTTTTTCATTAATGAAATCTTTAGGAGGAGGTAGGAGAGGTACGGGGGCTCAAGGGGAAACACTGGGAGAGAAATGGAAAAGACAGTTAAACCAACTGAGCAAGTCAGAATTCAACACCTACAAAAGGAGTGGGATTATGGAGGTGGACAGATCCGAAGCCAAAGAGGGACTGAAAAGAGGAGAAACAACCAAACATGCAGTGTCGAGAGGAACAGCCAAACTGAGGTGGTTTGTGGAGAGGAACCTCGTGAAACCAGAAGGAAAAGTCATAGACCTCGGTTGCGGAAGAGGTGGCTGGTCATACTATTGTGCTGGGTTGAAGAGAGTTACTGAAGTGAAGGGATACACAAAAGGAGGACCTGGACATGAGGAACCTATCCCAATGGCGACTTATGGATGGAACCTAGTAAAGCTACACTCTGGAAAAGATGTATTT-TTATGCCACCTGAGAAATGTGACACCCTTCTGTGTGATATTGGTGAGTCCTCTCCGAATCCAACTATAGAAGAAGGAAGAACGTTACGTGTTCTAAAAATGGTGGAACCATGGCTCAAAGGAAACCAATTCTGCATAAAAATCCTAAATCCTTACATGCCAAGTGTGGTAGAAACCTTGGAGCAAATGCAAAGAAAACATGGAGGAATGCTAGTGCGAAACCCACTCTCAAGAAATTCTACCCATGAAATGTATTGGGTTTCATGTGGAACAGGAAACATTGTGTCGGCAGTGAACATGACATCCAGAATGTTACTGAACCGATTCACAATGGCTCACAGGAAGCCAACATATGAAAGAGACGTGGACTTAGGCGCTGGAACAAGACATGTGGCAGTGGAACCAGAGGTAGCCAACCTAGATATCATTGGCCAGAGGATAGAGAATATAAAGAATGAACACAAGTCAACATGGCATTATGATGAGGACAATCCATACAAAACATGGGCTTATCATGGATCATATGAGGTCAAGCCATCAGGATCAGCCTCATCTATGGTGAATGGAGTGGTGAGATTGCTCACAAAACCATGGGATGTTATCCCCATGGTCACACAAATAGCTATGACTGATACCACACCCTTTGGACAACAGAGAGTGTTTAAAGAGAAAGTTGACACGCGCACACCAAGAGCAAAACGAGGCACCACACAAATTATGGAGGTGACAGCCAAGTGGTTATGGGGTTTCCTTTCCAGAAACAAAAAGCCCAGAATCTGCACAAGAGAGGAGTTCACAAGAAAAGTTAGGTCAAACGCTGCAATAGGAGCAGTGTTCGTTGATGAAAACCAATGGAACTCGGCAAAAGAAGCAGTGGAAGACGAAAGGTTTTGGGACCTCGTGCACAGAGAGAGGGAGCTTCATAAACAGGGAAAATGTGCCACGTGTGTCTACAACATGATGGGGAAGAGAGAGAAAAAATTAGGAGAGTTTGGAAAGGCAAAAGGAAGTCGTGCAATATGGTACATGTGGCTGGGAGCACGCTTCCTGGAGTTCGAAGCCCTTGGTTTCATGAATGAAGATCACTGGTTTAGTAGAGAGAATTCACTCAGTGGAGTTGAAGGAGAAGGACTGCATAAACTTGGATACATACTCAGAGACATATCAAAGATTCCAGGGGGAAATATGTATGCAGATGATACAGCCGGATGGGACACAAGAATAACAGAGGATGATCTTCAGAATGAGGCTAAAATCACTGACATCATGGAGCCTGAACATGCTCTATTGGCTACGTCAATTTTTAAGCTGACTTATCAAAACAAGGTGGTGAGGGTGCAAAGACCAGCAAAAAATGGAACCGTGATGGATGTTATATCCAGACGTGACCAGAGAGGAAGTGGACAGGTCGGAACTTATGGCTTAAATACTTTCACCAATATGGAGGTCCAACTAATAAGACAAATGGAGTCTGAAGGAATCTTT-TACCCAGCGAATTGGAAACCCCCAACCTAGCTGGGAGAGTTCTTGACTGGTTGGAAAAACATGGCGCCGAAAGGCTGAAACGAATGGCAATCAGCGGAGATGATTGCGTGGTGAAACCAATTGACGACAGGTTCGCAACAGCCTTAACAGCTCTGAATGACATGGGAAAAGTAAGAAAAGACATACCGCAGTGGGAGCCTTCAAAAGGATGGAATGATTGGCAGCAAGTGCCTTTCTGTTCACACCATTTCCACCAGCTGATCATGAAGGATGGGAGGGAAATAGTGGTGCC-------------------------------------------------------------------------------------------------------------------------------------------------------------------------------------------------------------------------------------------------------------------------------------------------------------------------------------------------------------------------------------------------------------------------------------------------------------------------------------------------------------------------------------------
		</sequence>
		<sequence>
			<taxon idref="MT929568|DENV1|Brazil|Northeast|PE|Sertania|2019-06-22"/>
			---------------------------------------AATATGCTGAAACGCGCGAGAAACCGCGTGTCAACTGGTTCACAGTTGGCGAAGAGATTCTCAAAAGGATTGCTTTCAGGCCAAGGACCCATGAAATTGGTGATGGCTTTCATAGCATTTCTAAGATTTCTAGCCATACCCCCAACAGCAGGAATTTTGGCTAGATGGAGCTCATTCAAGAAGAATGGAGCGATCAAAGTGTTACAGGGTTTCAAA--AGAGATCTCAAGCATGTTGAACATAATGAACAGGAGGAAAAGATCCGTGACCATGCTCCTCATGCTGCTGCCCACAGCCCTGGCGTTCCATTTGACCACACGAGGGGGAGAGCCACACATGATAGTCAGTAAGCAGGAAAGAGGAAAGTCACTCTTGTTTAAGACCTCTGTAGGTGTCAATATGTGCACTCTCATTGCGATGGACTTGGGAGAGTTATGTGAGGACACAATGACCTACAAATGCCCCCGGATTACTGAGGCGGAACCAGATGACGTTGACTGCTGGTGCAACGCCACAGACACATGGGTGACCTATGGGACGTGTTCTCAAACCGGCGAACACCGACGAGACAAACGTTCCGTGGCACTGGCCCCACACGTGGGACTTGGTCTAGAAACAAGAACCGAAACATGGATGTCCTCTGAAGGCGCCTGGAAACAAATACAAAAAGTGGAGACCTGGGCTTTGAGACACCCAGGATTCACGGTGATAGCCCTTTTTTTAGCACATGCCATAGGAACATCCATCACTCAGAAAGGGATCATTTTCATCTTGCTGATGCTGGTGACACCATCAATGGCCATGCGATGCGTGGGAATAGGCAACAGAGACTTCGTTGAAGGACTGTCAGGAGCAACGTGGGTGGACGTGGTATTGGAGCATGGAAGCTGCGTCACCACCATGGCAAAAAATAAACCAACATTGGACATTGAACTCTTGAAGACGGAGGTCACAAATCCTGCCGTCTTGCGCAAACTGTGCATTGAAGCTAAAATATCAAATACCACCACCGATTCAAGATGTCCAACACAAGGAGAGGCTACACTGGTGGAAGAACAAGACGCGAACTTTGTGTGTCGCCGAACGTTTGTGGACAGAGGCTGGGGTAACGGCTGCGGACTATTCGGAAAGGGAAGTCTATTGACGTGTGCCAAATTCAAGTGTGTGACAAAACTAGAAGGAAAGATAGTTCAATATGAGAACTTAAAATATTCAGTGATAGTAACCGTCCACACTGGGGACCAGCATCAGGTGGGGAACGAGACCACAGAACATGGAACAATTGCAACCATAACACCTCAAGCTCCTACGTCGGAAATACAGCTGACCGACTACGGAGCCCTTACATTGGACTGCTCACCTAGAACAGGGCTGGACTTTAATGAGATGGTGCTATTGACAATGAAAGAAAAATCATGGCTTGTTCACAAACAATGGTTTCTAGACTTACCACTGCCATGGACTTCGGGGGCTTCAACATCCCAAGAGGCCTGGAACAGACAAGATTTGCTGG-----------------------------------------------------------------------------------------------------------------------------------------------------------------------------------------------------------------------------------------------------------------------------------------------------------------------------------------------------------------------------------------------------------------------------------------------------------------------------CTCAAGAAAGGAAGCAGCATAGGGAAAATGTTCGAAGCAACCGCCCGAGGAGCACGAAGGATGGCTATCCTGGGAGACACCGCATGGGACTTCGGTTCTATAGGAGGAGTGTTTACATCTGTGGGAAAATTGGTACACCAGGTTTTTGGAACCGCATATGGGGTTCTGTTCAGCGGTGTTTCTTGGACCATGAAAATAGGAATAGGGATTCTGTTGACATGGTTGGGATTAAATTCAAGGAGCACGTCACTTTCGATGACGTGCATTGCAGTTGGCATGGTCACACTGTACCTAGGAGTCATGGTTCAAGCGGACTCGGGATGTGTGATCAACTGGAAGGGCAGAGAACTTAAATGTGGAAGTGGCATTTTTGTCACTAATGAAGTCCACACTTGGACAGAGCAATATAAATTCCAGGCTGACTCCCCAAAAAGACTGTCAGCAGCCATTGGAAAGGCGTGGGAGGAGGGAGTGTGCGGAATTCGATCAGCCACGCGTCTTGAGAACATTATGTGGAAGCAAATATCAAATGAACTGAACCACATTCTACTTGAAAATGATATGAAATTCACAGTGGTTGTAGGAGATGCTAACGGAATATTGGTCCAAGGAAAAAAAATGATCAGGCCACAACCCATGGAACACAAATACTCATGGAAAAGCTGGGGAAAAGCTAAAATCATAGGAGCAGACATACAAAATACCACCTTTATCATCGACGGCCCAGACACCCCAGAATGTCCCGATGGCCAAAGAGCATGGAACATTTGGGAAGTTGAGGACTATGGGTTTGGAATTTTCACGACAAACATATGGCTGAAATTGCGTGACTCCTACACCCAAATGTGTGACCACCGGCTAATGTCAGCTGCCATCAAGGACAGCAAGGCAGTTCATGCTGACATGGGGTACTGGATAGAAAGTGAAAAGAACGAAACCTGGAAGCTGGCGAGAGCCTCCTTCATAGAAGTCAAGACATGCACCTGGCCAAAATCTCACACTCTATGGAGCAATGGAGTATTGGAAAGTGAAATGGTAATCCCAAAGATATATGGAGGACCAATATCTCAGCACAACTACAGGCCAGGGTATTTCACACAAACAGCAGGGCCATGGCACTTAGGTAAGTTGGAACTGGATTTTGACTTGTGTGAAGGCACCACAGTTGTTTTGGATGAACATTGTGGAAATCGAGGTCCATCTCTTAGAACTACAACAGTCACAGGAAAGATAATCCATGAATGGTGTTGCAGATCTTGCACGTTACCCCCCTTACGTTTCAGAGGAGAAGACGGATGTTGGTATGGCATGGAAATCAGACCAGTAAAGGAGAAGGAGGAGAATCTAGTTAGGTCAATGGTCTCTGCAGGGTCAGGAGAAGTGGACAGTTTTTCATTAGGAATACTATGCGTATCAATAATGATTGAAGAAGTGATGAGATCCAGATGGAGTAGAAAGATGCTGATGACAGGAACACTGGCTGTTTTCCTCCTTCTTATAATGGGACAACTGACATGGAATGATCTGATTAGGTTATGCATCATGGTTGGAGCTAATGCTTCAGACAGGATGGGGATGGGAACAACGCACCTAGCCTTGATGGCTACCTTCAAAATGAGACCAATGTTCGCTGTTGGGCTATTATTCCGCAGATTAACATCCAGAGAAGTTCTTCTCCTCACGATTGGATTAAGCCTGATGGCATCCATGGAGCTACCAAATTCTTTGGAGGAGCTAGGGGATGGACTTGCAATGGGTATCATGATGTTAAAACTGTTGACTGAATTTCAGCCACACCAGTTATGGACCACCTTACTGTCTTTGACATTTGTCAAAACAACTCTCTCATTGGATTATGCATGGAAAACAACGGCTATGACACTGTCTATCGTATCTCTCTTTCCTTTATGCCTGTCCACGACCTCCCAAAAAACAACATGGCTTCCGGTGCTGTTAGGATCTTTTGGATGCAAACCATTAACCATGTTCCTTATAACAGAAAACAAAATCTGGGGAAGGAAAAGTTGGCCCCTCAATGAAGGAATTATGGCTATTGGAATAGTCAGCATTCTACTAAGTTCACTCTTTAAAAATGATGTGCCATTGGCCGGCCCACTAATAGCTGGAGGCATGCTAATAGCATGTTATGTCATATCCGGAAGCTCAGCCGATTTATCATTGGAGAAAGCGGCTGAGGTGTCCTGGGAACAAGAAGCAGAACACTCTGGTGCCTCACACAACATATTAGTAGAGGTCCAAGATGATGGAACTATGAAAATAAAAGATGAAGAGAGGGATGACACACTCACTATACTCCTTAAGGCAACTTTGCTGGCAGTCTCAGGAGTGTACCCAATGTCAATACCAGCAACCCTTTTTGTGTGGTATTTTTGGCAGAAAAAGAAACAGAGATCAGGAGTGTTATGGGACACACCCAGCCCTCCGGAAGTGGAAAGAGCAGTCCTTGATGATGGCATCTATAGAATCTTGCAAAGAGGACTGTTGGGCAGGTCCCAAGTAGGAGTGGGAGTCTTCCAAGACGGCGTGTTCCACACAATGTGGCACGTCACCAGGGGAGCTGTCCTTATGTACCAAGGGAAAAGGCTGGAACCAAGCTGGGCCAGTGTCAAAAAGGACTTGATTTCATATGGAGGAGGTTGGAGATTTCAAGGATCATGGAATACGGGAGAAGAAGTGCAGGTGATAGCTGTTGAACCAGGAAAAAATCCAAAAAATGTACAGACAACGCCGGGTACCTTCAAGACTCCTGAAGGCGAAGTTGGAGCCATAGCTCTAGATTTCAAACCCGGCACATCTGGATCTCCCATTGTGAACAGAGAGGGAAAAATAGTGGGTCTTTATGGAAATGGAGTGGTGACAACAAGTGGAACCTACGTCAGTGCCATTGCCCAAGCTAAAGCATCACAGGAAGGGCCTCTACCAGAGATTGAGGACGAGGTGTTTAAGAAAAGAAACTTAACAATAATGGACCTGCACCCAGGGTCAGGAAAAACAAGAAGATATCTTCCAGCCATAGTCCGTGAGGCCATAAAAAGGAAACTGCGTACGTTAATCTTGGCTCCCACAAGAGTTGTTGCCTCTGAAATGGCAGAGGCACTCAAGGGAATGCCAATAAGATATCAGACAACAGCAGTGAAGAGTGAAACCACAGGAAGGGAGATAGTTGACCTCATGTGCCACGCTACTTTTACCATGCGTCTCTTGTCCCCAGTGAGAGTTCCCAATTACAACATGATTATTATGGATGAAGCACATTTTACCGATCCAGCCAGCATAGCGGCCAGAGGGTACATTTCAACCCGAGTGGGTATGGGTGAAGCAGCTGCGATCTTTATGACAGCCACTCCCCCAGGATCGGTGGAGGCCTTTCCACAGAGCAATGCGGTCATCCAAGATGAGGAAAGAGACATTCCTGAGAGATCATGGAACTCAGGCTACGACTGGATCACTGACTTTCCAGGTAAAACAGTCTGGTTTGTTCCAAGCATTAAATCAGGAAATGACATTGCCAACTGTTTAAGAAAGAACGGAAAACGGGTAATCCAACTGAGCAGAAAAACCTTTGACACTGAGTACCAGAAAACAAAAAACAATGACTGGGACTATGTTGTCACAACAGACATTTCCGAAATGGGGGCAAATTTCCGGGCCGACAGGGTAATAGACCCAAGGCGGTGCTTGAAACCGGTAATACTAAAAGATGGTCCAGAGCGTGTCATTCTAGCCGGACCGATGCCAGTGACTGTGGCCAGTGCTGCCCAGAGAAGAGGAAGAATTGGAAGGAACCAAAACAAGGAAGGTGATCAGTATGTTTACATGGGACAGCCTTTAAATAATGATGAGGATCACGCTCATTGGACAGAAGCAAAAATGCTCCTTGACAATATAAACACACCAGAAGGGATCATCCCAGCCCTCTTTGAGCCAGAGAGAGAAAAGAGTGCAGCAATAGACGGGGAGTACAGACTGCGGGGAGAAGCAAGGAAAACGTTCGTGGAGCTTATGAGAAGAGGAGATCTACCAGTTTGGCTATCCTACAAAGTAGCCTCAGAAGGTTTCCAGTACTCCGACAGAAGGTGGTGCTTTGATGGAGAAAGGAACAACCAGGTGTTGGAGGAGAACATGGACGTGGAGATCTGGACAAAGGAAGGAGAAAGAAAGAAATTGCGGCCTCGCTGGTTGGATGCCAGAACATACTCTGATCCACTGGCTCTGCGCGAGTTCAAAGAGTTTGCAGCAGGAAGAAGAAGTGTCTCAGGTGACCTAATATTGGAAATAGGGAAACTTCCACAACATTTGACGCTAAGAGCCCAGAATGCTCTAGACAACTTGGTCATGTTGCACAATTCTGAACAAGGAGGAAAAGCCTACAGACACGCTATGGAGGAACTACCAGATACCATAGAAACATTGATGCTTCTAGCTTTGATAGCTGTGTTGACTGGTGGAGTGACGCTATTCTTCCTATCAGGAAAAGGTTTAGGGAAAACATCTATTGGCTTGCTCTGTGTGACGGCCTCAAGCGCACTGTTATGGATGGCCAGTGTGGAGCCCCATTGGATAGCGGCCTCCATCATACTAGAGTTCTTTTTGATGGTGCTGCTCATTCCAGAGCCAGACAGACAGCGCACTCCACAGGACAACCAGCTAGCATATGTGGTGATAGGTTTGTTATTCATGATACTGACAGTGGCAGCCAATGAGATGGGATTATTGGAAACCACGAAGAAAGACCTGGGAATTGGCTATGTAGCCGCCGAAAACCACCAACACGCTACAATGCTGGACGTAGACCTACGCCCAGCTTCAGCCTGGACCCTCTACGCAGTAGCCACAACAGTTATCACTCCCATGATGAGACATACAATTGAAAATACAACGGCAAACATTTCCCTGACAGCCATTGCAAATCAGGCAGCTATATTGATGGGACTTGACAAGGGATGGCCAATATCGAAGATGGACATAGGAGTTCCACTTCTCGCCTTAGGGTGCTATTCCCAGGTGAACCCATTGACACTGACAGCGGCGGTGTTGATGTTAGTGGCTCATTATGCCATAATTGGACCAGGACTGCAAGCAAAGGCCACTAGAGAAGCTCAA-AAAGGACAGCGGCCGGAATAATGAAAAATCCAACCGTAGACGGGATTGTTGCAATAGACTTAGATCCTGTGGTTTATGATGCAAAATTTGAAAAACAACTAGGCCAAATAATGTTACTGATACTTTGTACATCACAGATCCTCTTGATGCGGACCACATGGGCCTTGTGTGAATCCATTACACTGGCTACTGGACCCCTGACCACTCTCTGGGAGGGATCTCCGGGAAAATTCTGGAATACCACGATAGCGGTGTCCATGGCAAACATCTTCAGGGGAAGTTATCTAGCAGGAGCAGGTCTGGCTTTTTCATTAATGAAATCTTTAGGAGGAGGTAGGAGAGGTACGGGGGCTCAAGGGGAAACACTGGGAGAGAAATGGAAAAGACAGTTAAACCAACTGAGCAAGTCAGAATTCAACACCTACAAAAGGAGTGGGATTATGGAGGTGGACAGATCCGAAGCCAAAGAGGGACTGAAAAGAGGAGAAACAACCAAACATGCAGTGTCGAGAGGAACAGCCAAACTGAGGTGGTTTGTGGAGAGGAACCTCGTGAAACCAGAAGGAAAAGTCATAGACCTCGGTTGCGGAAGAGGTGGCTGGTCATACTATTGTGCTGGGTTGAAGAGAGTTACTGAAGTGAAGGGATACACAAAAGGAGGACCTGGACATGAGGAACCTATCCCAATGGCGACTTATGGATGGAACCTAGTAAAGCTACACTCTGGAAAAGATGTATTT-TTATGCCACCTGAGAAATGTGACACCCTTCTGTGTGATATTGGTGAGTCCTCTCCGAATCCAACTATAGAAGAAGGAAGAACGTTACGTGTTCTAAAAATGGTGGAACCATGGCTCAAAGGAAACCAATTCTGCATAAAAATCCTAAATCCTTACATGCCAAGTGTGGTAGAAACTCTGGAGCAAATGCAAAGAAAACATGGAGGAATGCTAGTGCGAAACCCACTCTCAAGAAATTCTACCCATGAAATGTATTGGGTTTCATGTGGAACAGGAAACATTGTGTCGGCAGTGAACATGACATCCAGAATGTTACTGAACCGATTCACAATGGCTCACAGGAAGCCAACATATGAAAGAGACGTGGACTTAGGCGCTGGAACAAGACATGTGGCAGTGGAACCAGAGGTAGCCAACCTAGATATCATTGGCCAGAGGATAGAGAATATAAAGAATGAACACAAGTCAACATGGCATTATGATGAGGACAATCCATACAAAACATGGGCTTATCATGGATCATATGAGGTCAAGCCATCAGGATCAGCCTCATCTATGGTGAATGGAGTGGTGAGATTGCTCACAAAACCATGGGATGTTATCCCCATGGTCACACAAATAGCTATGACTGATACCACACCCTTTGGACAACAGAGAGTGTTTAAAGAGAAAGTTGACACGCGCACACCAAGAGCGAAACGAGGCACCACACAAATTATGGAGGTGACAGCCAAGTGGTTATGGGGTTTCCTTTCCAGAAACAAAAAGCCCAGAATCTGCACAAGAGAGGAGTTCACAAGAAAAGTTAGGTCAAACGCGGCAATAGGAGCAGTGTTCGTTGATGAAAACCAATGGAACTCAGCAAAAGAAGCAGTGGAAGACGAAAGGTTTTGGGACCTCGTGCACAGAGAGAGGGAGCTTCATAAACAGGGAAAATGTGCCACGTGTGTCTACAACATGATGGGGAAGAGAGAGAAAAAATTAGGAGAGTTTGGAAAGGCAAAAGGAAGTCGTGCAATATGGTACATGTGGCTGGGAGCACGCTTCCTGGAGTTCGAAGCCCTTGGTTTCATGAATGAAGATCACTGGTTTAGTAGAGAGAATTCACTCAGTGGAGTTGAAGGAGAAGGACTGCACAAACTTGGATACATACTCAGAGACATATCAAAGATTCCAGGGGGAAATATGTATGCAGATGATACAGCCGGATGGGACACAAGAATAACAGAGGATGATCTTCAGAATGAGGCTAAAATCACTGACATCATGGAGCCTGAACATGCTCTATTGGCTACGTCAATTTTTAAGCTGACTTATCAAAACAAGGTGGTGAGGGTGCAAAGACCAGCAAAAAATGGAACCGTGATGGATGTTATATCCAGACGTGACCAGAGAGGAAGTGGACAGGTCGGAACTTATGGCTTAAATACTTTCACCAATATGGAGGTCCAACTAATAAGACAAATGGAGTCTGAAGGAATCTTTTTACCCAGCGAATTGGAAACTCCCAACCTAGCTGGGAGAGTTCTTGACTGGTTGGAAAAACATGGCGCCGAAAGGCTGAAACGAATGGCAATCAGCGGAGATGATTGCGTGGTGAAACCAATTGACGACAGGTTCGCAACAGCCTTAACAGCTCTGAATGACATGGGAAAAGTAAGAAAAGACATACCGCAGTGGGAGCCTTCAAAAGGATGGAATGATTGGCAGCAAGTGCCTTTCTGTTCACACCATTTCCACCAGCTGATCATGAAGGATGGGAGGGAAATAGTGGTGCCATG----------------------------------------------------------------------------------------------------------------------------------------------------------------------------------------------------------------------------------------------------------------------------------------------------------------------------------------------------------------------------------------------------------------------------------------------------------------------------------------------------------------------------------------
		</sequence>
		<sequence>
			<taxon idref="MT929567|DENV1|Brazil|Northeast|PE|Ipojuca|2019-06-18"/>
			---------------------------------------AATATGCTGAAACGCGCGAGAAACCGCGTGTCAACTGGTTCACAGTTGGCGAAGAGATTCTCAAAAGGATTGCTTTCAGGCCAAGGACCCATGAAATTGGTGATGGCCTTCATAGCATTTCTAAGATTTCTAGCCATACCCCCAACAGCAGGAATTTTGGCTAGATGGAGCTCATTCAAGAAGAATGGAGCGATCAAAGTGTTACAGGGTTTCAAA--AGAGATCTCAAGCATGTTGAACATAATGAACAGGAGGAAAAGATCCGTGACCATGCTCCTCATGCTGCTGCCCACAGCCCTGGCGTTTCATTTGACCACACGAGGGGGAGAGCCACACATGATAGTTAGTAAGCAGGAAAGAGGAAAGTCACTCTTGTTTAAGACCTCTGCGGGCGTCAATATGTGCACCCTCATTGCGATGGACTTGGGAGAGTTATGTGAGGACACAATGACCTACAAATGCCCCCGGATCACTGAGGCGGAACCAGATGACGTTGACTGCTGGTGCAATGCCACAGACACATGGGTGACCTATGGGACGTGTTCTCAAACCGGCGAACACCGACGAGAGAAACGTTCCGTGGCACTGGCCCCACACGTGGGACTTGGTCTAGAAACAAGAACCGAAACATGGATGTCCTCTGAAGGCGCCTGGAAACAAATACAAAAAGTGGAAACTTGGGCTTTGAGACACCCAGGATTCACGGTGATAGCTCTTTTTTTAGCGCATGCTATAGGAACATCCATCACTCAAAAAGGGATCATTTTCATCTTGCTGATGCTGGTGACACCATCAATGGCCATGCGATGCGTGGGAATAGGCAACAGAGACTTCGTTGAAGGACTGTCAGGAGCAACGTGGGTGGACGTGGTATTGGAGCATGGAAGCTGCGTCACCACTATGGCAAAAAATAAACCAACATTGGACATTGAACTCTTGAAGACGGAGGTCACGAACCCTGCCGTCTTGCGCAAACTGTGCATTGAAGCTAAAATATCAAACACCACCACCGATTCAAGATGTCCAACACAAGGAGAGGCTACACTGGTGGAAGAACAAGACGCGAACTTTGTGTGTCGCCGAACGTTTGTGGACAGAGGCTGGGGTAATGGCTGTGGACTATTCGGAAAGGGAAGTCTATTGACGTGTGCCAAGTTCAAGTGTGTGACAAAACTAGAGGGAAAGATAGTTCAATATGAAAACTTAAAATATTCAGTGATAGTCACTGTCCACACTGGGGACCAGCACCAGGTGGGAAACGAGACCACAGAACATGGAACAATTGCAACCATAACACCTCAAGCTCCCACGTCGGAAATACAGCTGACTGACTACGGAGCACTCACACTGGACTGCTCACCTAGAACAGGGCTGGACTTTAATGAGATGGTGCTATTGACAATGAAAGAAAAATCATGGCTTGTCCACAAACAATGGTTTCTAGACTTACCACTGCCATGGACTTCGGGGGCTTCAACATCTCAAGAGACCTGGAACAGACAAGATTTGCTGG------------------------------------------------------------------------------------------------------------------------------------------------------------------------------------------------------------------------------------------------------------------------------------------------------------------------------------------------------------------------------------------------------------------------------------------------------------------------------TCAAGAAAGGAAGCAGCATAGGGAAAATGTTCGAAGCAACCGCCCGAGGAGCACGAAGGATGGCTATCCTGGGAGACACCGCATGGGACTTCGGTTCTATAGGAGGAGTGTTTACATCTGTGGGAAAATTGGTACATCAGGTTTTTGGAACCGCATATGGGGTTCTGTTTAGCGGTGTTTCTTGGACCATGAAAATAGGAATAGGGATTCTGCTGACATGGTTGGGATTAAATTCAAGGAGCACGTCACTTTCGATGACGTGCATTGCAGTTGGCATGGTCACACTGTACCTAGGAGTCATGGTTCAAGCGGATTCGGGATGTGTAATCAACTGGAAGGGCAGAGAACTTAAATGTGGAAGTGGCATTTTTGTCACTAATGAAGTCCACACTTGGACAGAGCAATACAAATTCCAGGCTGACTCCCCAAAAAGACTGTCAGCAGCCATTGGAAAGGCATGGGAGGAGGGCGTATGTGGRATTCGATCAGCCACGCGTCTTGAGAACATCATGTGGAAGCAAATATCAAATGAATTGAACCACATTCTGCTTGAGAATGACATGAAATTCACAGTGGTTGTAGGAGATGCCAACGGAATTTTGGCCCAAGGGAAAAAAATGATTAGGCCACAACCTATGGAACACAAATATTCATGGAAAAGCTGGGGAAAAGCTAAGATCATAGGAGCAGACACACAAAATACCACCTTCATCATCGACGGCCCAGACACCCCAGAATGTCCCGATGGCCAAAGAGCATGGAACATTTGGGAAGTTGAGGACTATGGGTTTGGAGTTTTCACGACAAACATATGGCTGAAATTGCGTGACTCCTACACCCAAATGTGTGACCACCGGCTAATGTCAGCTGCCATCAAGGATAGCAAAGCAGTCCATGCTGACATGGGGTACTGGATAGAAAGTGAAAAGAACGAAACCTGGAAGCTGGCGAGAGCCTCCTTCATAGAAGTCAAGACATGCACCTGGCCGAAATCTCATACTCTGTGGAGCAATGGAGTCTTGGAAAGTGAAATGATAATCCCAAAGATATTTGGAGGACCAATATCTCAGCACAACTACAGACCAGGGTATTTTACACAAACAGCAGGGCCATGGCACCTAGGTAAGTTGGAACTGGATTTTGATTTGTGTGAAGGTACCACAGTTGTTGTGGATGAACACTGTGGAAATCGGGGTCCATCTCTTAGAACCACAACAGTCACAGGAAAGATAATCCATGAATGGTGTTGCAGATCCTGCACGCTACCCCCCTTACGTTTCAGAGGAGAAGACGGGTGTTGGTATGGCATGGAAATCAGACCAGTAAAGGAGAAGGAGGAGAATCTAGTCAGGTCAATGGTCTCTGCAGGGTCAGGAGAAGTGGATAGTTTTTCATTAGGAATACTATGCGTGTCAATAATGATTGAAGAAGTGATGAGATCCAGATGGAGTAGAAAGATGCTGATGACTGGAACACTGGCTGTTTTCCTCCTTCTTATAATGGGACAACTGACATGGAATGATCTGATTAGGTTATGCATCATGGTTGGAGCTAACGCTTCAGACAGGATGGGGATGGGAACAACGTACCTAGCCTTGATGGCTACTTTTAAAATGAGACCAATGTTCGCTGTTGGGCTATTATTCCGCAGACTAACATCCAGAGAAG----------------------------------------------------------------------------------------------------------------------------------------------------------------------------------------------------------------------------------------------------------------------------------------------------------------------------------------------------------------TAGTTGGCCCCTCAATGAAGGAATTATGGCTATTGGAATAGTCAGCATTCTACTAAGCTCACTCCTCAAAAATGATGTGCCGTTGGCCGGGCCACTAATAGCTGGAGGCATGCTAATAGCGTGTTATGTCATATCCGGAAGCTCAGCCGATCTATCATTGGAGAAAGCGGCTGAAGTATCCTGGGAACAAGAAGCAGAACACTCCGGTGCCTCACACAACATATTAGTAGAGGTCCAAGATGATGGAACTATGAAAATAAAAGATGAAGAGAGGGATGACACACTCACTATACTCCTTAAAGCAACTTTGCTGGCAGTCTCAGGAGTGTACCCAATGTCAATACCAGCAACTCTTTTTGTGTGGTACTTTTGGCAGAAAAAGAAACAGAGATCAGGAGTGTTATGGGACACACCCAGCCCTCCGGAAGTGGAAAGAGCAGTTCTTGATGATGGCATCTATAGAATCTTGCAAAGAGGACTGTTGGGGAGGTCCCAAGTAGGAGTGGGAGTCTTCCAAGACGGCGTGTTTCACACAATGTGGCACGTTACCAGGGGAGCTGTCCTTATGTACCAAGGGAAGAGACTGGAACCAAGCTGGGCCAGTGTCAAA-AGGACTTGATCTCATACGGAGGAGGCTGGAGGTTCCAAGGATCATGGAACACAGGAGAAGAAGTGCAGGTGATAGCTGTTGAACCAGGAAAAAACCCCAAAAATGTACAGACAACGCCGGGCACCTTCAAGACTCCTGAAGGCGAAGTTGGAGCCATAGCTCTAGATTTCAAACCCGGCACATCTGGATCTCCCATTGTGAACAGAGAGGGAAAAATAGTGGGTCTGTATGGAAATGGAGTGGTGACAACAAGTGGAACCTACGTCAGTGCCATTGCCCAAGCTAAAGCATCACAGGAAGGGCCTTTACCAGAGGTTGAGGACGAGGTGTTTAAGAAAAGAAACTTAACAATAATGGACCTGCACCCAGGATCAGGGAAAACAAGAAGATACCTTCCAGCCATAGTCCGTGAGGCCATAAAAAGGAAACTGCGCACGTTAATCTTGGCTCCCACAAGAGTTGTCGCTTCTGAAATGGCAGAGGCACTCAAGGGAATGCCAATAAGATATCAGACAACAGCAGTGAAGAGTGAACACACAGGAAGGGAGATAGTTGACCTCATGTGCCACGCTACTTTTACCATGCGTCTCTTATCCCCAGTGAGAGTTCCCAATTACAACATGATTATTATGGATGAAGCACATTTTACCGATCCAGCAACTATAGCGGCCAGAGGGTACATCTCAACCCGAGTGGGTATGGGTGAAGCAGCTGCGATCTTTATGACAGCCACTCCCCCAGGATCGGTGGAGGCCTTTCCACAGAGCAATGCAGTTATCCAAGATGAGGAAAGAGACATTCCTGAGAGATCATGGAACTCAGGCTACGACTGGATCACTGACTTTCCAGGTAAAACAGTCTGGTTTGTTCCAAGCATCAAATCAGGAAATGACATTGCCAACTGTTTAAGAAAGAACGGAAAACAGGTAATCCAATTGAGCAGAAAAACCTTTGACACTGAGTACCAGAAAACAAAAAACAATGACTGGGACTATGTTGTCACAACAGACATTTCTGAAATGGGGGCAAATTTCCGGGCCGACAGGGTGATAGACCCAAGGCGGTGCTTGAAACCAGTAATACTAAAAGATGGCCCAGAGCGTGTCATTCTAGCCGGACCGATGCCAGTGACTGTGGCCAGTGCTGCCCAGAGGAGAGGAAGAATTGGAAGGAACCAAAACAAGGAAGGTGATCAGTATGTTTACATGGGACAGCCTTTAAATAATGATGAGGATCACGCTCATTGGACAGAAGCAAAAATGCTCCTTGACAATATAAACACACCAGAAGGGATCATCCCAGCCCTTTTTGAGCCAGAGAGAGAAAAGAGTGCAGCAATAGACGGGGAGTACAGACTGCGGGGAGAAGCAAGGAAAACGTTTGTGGAGCTCATGAGAAGAGGAGATCTACCAGTTTGGCTATCCTACAAAGTAGCCTCAGAAGGTTTCCAGTACTCCGATAGAAGGTGGTGCTTTGATGGGGAAAGGAACAACCAGGTGTTGGAGGAGAACATGGATGTGGAGATCTGGACAAAGGAAGGAGAAAGAAAGAAATTGCGACCTCGCTGGTTGGACGCCAGAACATACTCTGATCCATTGGCCCTGCGCGAGTTTAAAGAGTTCGCAGCAGGAAGAAGAAGTGTCTCAGGTGACCTAATATTGGAAATAGGGAAACTTCCACAACATTTGACGCTAAGAGCCCAGAATGCTCTGGACAACTTGGTCATGTTGCACAATTCCGAACAAGGAGGAAAAGCCTACAGACATGCTATGGAGGAACTACCAGACACCATAGAAACATTGATGCTTCTAGCTTTGATAGCTGTGTTGACTGGTGGAGTGACGCTGTTCTTCCTATCAGGAAAAGGTCTAGGAAAAACATCCATTGGCTTGCTCTGTGTGACGGCCTCAAGCGCACTGTTATGGATGGCCAGTGTAGAGCCCCATTGGATAGCGGCCTCTATCATACTAGAGTTCTTT-TGATGGTGCTGCTCATTCCAGAACCAGACAGACAGCGCACTCCACAGGACAACCAGCTAGCATATGTGGTGATAGGTTTGTTATTCATGATACTGACAGTGGCAGCCAATGAGATGGGATTATTGGAAACCACAAAGAAAGACCTGGGAATTGGCTATGTAGCCGCCGAAAACCACCAACATGCTACGATGCTGGACGTAGACCTACACCCAGCTTCAGCCTGGACCCTCTATGCAGTAGCCACAACAGTTATCACTCCCATGATGAGACACACAATTGAAAATACAACGGCAAACATTTCCCTGACAGCCATTGCAAATCAGGCAGCCATATTGATGGGACTTGACAAGGGATGGCCAATATCGAAGATGGACATAGGAGTTCCACTTCTCGCCTTAGGGTGCTATTCCCAGGTGAACCCATTAACACTGACGGCGGCGGTGTTGATGTTAGTGGCTCATTATGCCATAATTGGACCAGGACTGCAAGCAAAGGCCACTAGAGAAGCTCAAAAAAGGACAGCGGCCGGAATAATGAAAAATCCAACCGTAGACGGGATTGTTGCAATAGACTTGGATCCTGTGGTTTATGATGCAAAATTTGAAAAACAGCTAGGCCAAATAATGTTACTGATACTTTGTACATCACAGATCCTCTTGATGCGGACCACATGGGCCTTGTGTGAATCCATCACATTGGCTACTGGACCCCTGACCACTCTCTGGGAGGGATCTCCAGGAAAATTCTGGAATACCACAATAGCAGTGTCCATGGCAAACATCTTCAGGGGAAGTTATTTAGCAGGAGCAGGTCTGGCTTTCTCATTAATGAAATCTTTAGGAGGAGGTAGGAGAGGTACGGGAGCTCAAGGGGAAACATTGGGAGAGAAATGGAAAAGACAGTTAAACCAACTGAGCAAGTCAGAATTCAACACCTACAAAAGGAGTGGGATTATGGAGGTGGACAGATCCGAAGCCAAAGAGGGACTGAAAAGAGGAGAAACAACCAAACATGCAGTGTCGAGAGGAACAGCCAAACTGAGGTGGTTTGTGGAGAGGAACCTCGTGAAACCAGAAGGGAAAGTCATAGACCTCGGTTGTGGAAGAGGTGGCTGGTCATATTATTGTGCTGGGCTGAAGAAAGTTACTGAAGTGAAGGGATACACAAAAGGAGGACCTGGACATGAGGAACCTATCCCAATGGCGACCTATGGATGGAACCTAGTAAAGCTACACTCTGGAAAGGATGTATTT-TTATGCCACCTGAGAAATGTGACACCCTTCTGTGTGATATTGGTGAGTCCTCTCCGAATCCAACTATAGAAGAAGGAAGAACGTTACGTGTTCTAAAAATGGTGGAACCATGGCTCAGAGGAAACCAATTCTGCATAAAAATCCTAAATCCTTACATGCCAAGTGTGGTAGACACCTTGGAGCAAATGCAAAGAAAACATGGAGGGATGCTAGTGCGAAACCCACTCTCAAGAAATTCTACCCATGAAATGTATTGGGTTTCATGTGGAACAGGAAACATTGTGTCGGCAGTGAACATGACATCCAGAATGTTACTGAACCGATTCACAATGGCTCACAGGAAGCCAACATATGAAAGGGACGTGGACTTAGGCGCTGGAACAAGGCATGTGGCAGTGGAACCAGAGGTAGCCAACCTAGATATCATTGGCCAGAGGATAGAGAATATAAAAAATGAACACAAGTCAACATGGCATTATGATGAGGACAATCCATACAAAACATGGGCCTATCATGGATCATATGAGGTCAGGCCATCAGGATCAGCCTCATCTATGGTGAATGGAGTGGTGAGATTGCTCACAAAACCATGGGATGTTATCCCCATGGTCACACAAATAGCTATGACTGATACCACACCCTTTGGACAACAGAGAGTGTTTAAAGAGAAAGTTGACACGCGCACACCAAGAGCAAAACGAGGCACAACACAGATTATGGAGGTGACAGCCAAGTGGTTATGGGGTTTCCTTTCCAGAAACAAA-AACCTAGAATCTGCACAAGAGAGGAGTTCACAAGAAAGGTTAGGTCAAACGCGGCTATAGGAGCAGTGTTCGTTGATGAAAACCAATGGAACTCAGCAAAAGAAGCAGTGGAAGACGAAAGGTTTTGGGATCTTGTGCACAGAGAGAGGGAGCTTCATAAACAGGGAAAATGTGCCACGTGTGTCTACAACATGATGGGGAAGAGAGAGAAAAAATTAGGAGAGTTTGGAAAGGCAAAAGGAAGTCGTGCAATATGGTACATGTGGCTGGGAGCACGCTTTCTGGAGTTCGAAGCCCTTGGTTTTATGAATGAAGATCACTGGTTTAGTAGAGAGAATTCACTCAGTGGAGTGGAAGGAGAAGGACTACACAAACTTGGATACATACTCAGAGACATATCAAAGATTCCGGGGGGAAATATGTATGCAGATGATACGGCCGGATGGGACACAAGAATAACAGAGGATGATCTTCAGAATGAGGCTAAAATCACTGACATCATGGAGCCTGAACATGCTCTATTGGCTACGTCAATTTTTAAGCTGACTTATCAAAACAAGGTGGTGAGGGTGCAAAGACCAGCAAAAAATGGAACCGTGATGGATGTTATATCCAGACGTGATCAGAGAGGAAGTGGACAGGTCGGAACTTATGGCTTAAATACTTTCACCAATATGGAGGTCCAACTAATAAGACAAATGGAATCTGAAGGAATCTTT-TACCCAGCGAATTGGAAACCCCCAACCTAGCTGAGAGGGCTCTTGACTGGTTAAGAAAACATGGCGCCGAAAGGCTGAAACGAATGGCAATCAGCGGAGATGATTGCGTGGTGAAACCAATTGACGACAGGTTCGCAACAGCCTTAACAGCTCTGAATGACATGGGAAAAGTAAGAAAAGACATACCGCAGTGGGAACCTTCGAAAGGATGGAATGATTGGCAGCAAGTGCCTTTTTGTTCACACCATTTCCACCAGCTGATCATGAAGGATGGGAGGGAAATAGTGGTGCCATG----------------------------------------------------------------------------------------------------------------------------------------------------------------------------------------------------------------------------------------------------------------------------------------------------------------------------------------------------------------------------------------------------------------------------------------------------------------------------------------------------------------------------------------
		</sequence>
		<sequence>
			<taxon idref="MT929566|DENV1|Brazil|Northeast|PE|Buique|2019-05-28"/>
			---------------------------------------AATATGCTGAAACGCGCGAGAAACCGCGTGTCAACTGGTTCACAGTTGGCGAAGAGATTCTCAAAAGGATTGCTTTCAGGCCAAGGACCCATGAAATTGGTAATGGCCTTCATAGCATTTCTAAGATTTCTAGCCATACCCCCAACAGCAGGAATTTTGGCTAGATGGAGCTCATTCAAGAAGAATGGAGCGATCAAAGTGTTACAGGGTTTCAAA--AGAGATCTCAAGCATGTTGAACATAATGAACAGGAGGAAAAGATCCGTGACCATGCTCCTCATGCTGCTGCCCACAGCCCTGGCGTTTCATTTGACCACGCGAGGGGGAGAGCCACACATGATAGTTAGTAAGCAGGAAAGAGGAAAGTCACTCTTGTTTAAGACCTCTGCGGGCGTCAATATGTGCACCCTCATTGCGATGGACTTGGGAGAGTTATGTGAGGACACAATGACCTACAAATGCCCCCGGATCACTGAGGCGGAACCAGATGACGTTGACTGCTGGTGCAATGCCACAGACACATGGGTGACCTATGGGACGTGTTCTCAAACCGGCGAACACCGACGAGAGAAACGTTCCGTGGCACTGGCCCCACACGTGGGACTTGGTCTAGAAACAAGAACCGAAACATGGATGTCCTCTGAAGGCGCCTGGAAACAAATACAAAAAGTGGAAACTTGGGCTTTGAGACACCCAGGATTCACGGTGATAGCTCTTTTTTTAGCGCATGCTATAGGAACATCCATCACTCAAAAAGGGATCATTTTCATCTTGCTGATGCTGGTGACACCATCAATGGCCATGCGATGCGTGGGAATAGGCAACAGAGACTTCGTTGAAGGACTGTCAGGAGCAACGTGGGTGGACGTGGTATTGGAGCATGGAAGCTGCGTCACCACCATGGCAAAAAATAAACCAACATTGGACATTGAACTCTTGAAGACGGAGGTCACGAACCCTGCCGTCTTGCGCAAACTGTGCATTGAAGCTAAAATATCAAACACCACCACCGATTCAAGATGTCCAACACAAGGAGAGGCTACACTGGTGGAAGAACAAGACGCGAACTTTGTGTGTCGCCGAACGTTTGTGGACAGAGGCTGGGGTAATGGCTGTGGACTATTCGGAAAGGGAAGTCTATTGACGTGTGCCAAGTTCAAGTGTGTGACAAAACTAGAGGGAAAGATAGTTCAATATGAAAACTTAAAATATTCAGTGATAGTCACTGTCCACACTGGGGACCAGCACCAGGTGGGAAACGAGACCACAGAACATGGAACAATTGCAACCATAACACCTCAAGCTCCCACGTCGGAAATACAGCTGACTGACTACGGAGCCCTCACACTGGACTGCTCACCTAGAACAGGGCTGGACTTTAATGAGATGGTGCTATTGACAATGAAAGAAAAATCATGGCTTGTCCACAAACAATGGTTTCTAGACTTACCACTGCCATGGACTTCGGGGGCTTCAACATCTCAAGAGACCTGGAACAGACAAGATTTGCTGG------------------------------------------------------------------------------------------------------------------------------------------------------------------------------------------------------------------------------------------------------------------------------------------------------------------------------------------------------------------------------------------------------------------------------------------------------------------------------------------------------------------------------------------------------------------------------------------------------------------------------------------------------------------------------------------------------------------------------------------------------------------------------------------------------------------------------------------------------------------------------------------------------------------------------------------------------------------------------------------------------------------------------------------------------------------------------------------------------------------------------------------------------------------------------------------------------------------------------------------------------------AAACACCTTGGAACATTTGGGAAGTTGAGGACTATGGGTTTGGAGTTTTCACGACAAACATATGGCTGAAATTGCGTGACTCCTACACCCAAATGTGTGACCACCGGTTAATGTCAGCTGCCATCAAGGACAGCAAGGCAGTCCATGCTGACATGGGGTACTGGATAGAAAGTGAAAAGAATGAAACCTGGAAGCTGGCGAGAGCCTCCTTCATAGAAGTCAAGACATGCACCTGGCCGAAATCTCACACTCTGTGGAGCAATGGAGTCTTGGAAAGTGAAATGATAATCCCAAAGATATTTGGAGGACCAATATCTCAGCACAACTACAGACCAGGGTATTTCACACAAACAGCAGGGCCATGGCACCTAGGTAAGTTGGAACTGGATTTTGATTTGTGTGAAGGTACCACAGTTGTTGTGGATGAACACTGTGGAAATCGGGGTCCATCTCTCAGAACCACAACAGTCACAGGAAAGATAATCCATGAATGGTGTTGCAGATCCTGCACGCTACCCCCTTTACGTTTCAGAGGAGAAGACGGGTGTTGGTATGGCATGGAAATCAGACCAGTAAAGGAGAAGGAGGAGAATCTAGTCAGGTCAATGGTCTCTGCAGGGTCAGGAGAAGTGGATAGTTTTTCATTAGGAATACTATGCGTGTCAATAATGATTGAAGAAGTGATGAGATCCAGATGGAGTAGAAAGATGCTGATGACTGGAACACTGGCTGTTTTCCTCCTTCTTATAATGGGACAACTGACATGGAATGATCTGATTAGGTTATGCATCATGGTTGGAGCTAACGCTTCAGACAGGATGGGGATGGGAACAACGTACCTAGCCTTGATGGCTACTTTTAAAATGAGACCAATGTTCGCTGTTGGGCTATTATTCCGCAGACTAACATCCAGAGAAG----------------------------------------------------------------------------------------------------------------------------------------------------------------------------------------------------------------------------------------------------------------------------------------------------------------------------------------------------------------TAGTTGGCCCCTCAATGAAGGAATTATGGCTATTGGAATAGTCAGCATTCTACTAAGCTCACTCCTCAAAAATGATGTGCCGTTGGCCGGGCCACTAATAGCTGGAGGCATGCTAATAGCGTGTTATGTCATATCCGGAAGCTCAGCCGATCTATCATTGGAGAGAGCGGCTGAAGTATCCTGGGAACAAGAAGCAGAACACTCCGGTGCCTCACACAACATATTAGTAGAGGTCCAAGATGATGGAACTATGAAAATAAAAGATGAAGAGAGGGATGACACACTCACTATACTCCTTAAAGCAACTTTGCTGGCAGTCTCAGGAGTGTACCCAATGTCAATACCAGCAACTCTTTTTGTGTGGTACTTCTGGCAGAAAAAGAAACAGAGATCAGGAGTGTTATGGGACACACCCAGCCCTCCGGAAGTGGAAAGAGCAGTTCTTGATGATGGCATCTATAGAATCTTGCAAAGAGGACTGTTGGGGAGGTCCCAAGTAGGAGTGGGAGTCTTCCAAGACGGCGTGTTTCACACAATGTGGCACGTTACCAGGGGAGCTGTCCTTATGTACCAAGGGAAGAGACTGGAACCAAGCTGGGCCAGTGTCAAA-AGGACTTGATCTCATACGGAGGAGGTTGGAGGTTCCAAGGATCATGGAACACAGGAGAAGAAGTGCAGGTGATAGCTGTTGAACCAGGAAAAAACCCCAAAAATGTACAGACAACGCCGGGCACCTTCAAGACTCCTGAAGGCGAAGTTGGAGCCATAGCTCTAGATTTCAAACCCGGCACATCTGGATCTCCCATTGTGAACAGAGAGGGAAAAATAGTGGGTCTGTATGGAAATGGAGTGGTGACAACAAGTGGAACCTACGTCAGTGCCATCGCCCAAGCTAAAGCATCACAGGAAGGGCCTTTACCAGAGATTGAGGACGAGGTGTTTAAGAAAAGAAACTTAACAATAATGGACCTGCACCCAGGATCAGGGAAAACAAGAAGATACCTTCCAGCCATAGTCCGTGAGGCCATAAAAAGGAAACTGCGCACGTTAATCTTGGCTCCCACAAGAGTTGTCGCTTCTGAAATGGCAGAGGCACTCAAGGGAATGCCAATAAGATATCAGACAACAGCAGTGAAGAGTGAACACACAGGAAGGGAGATAGTTGACCTCATGTGCCACGCTACTTTTACCATGCGTCTCTTATCCCCAGTGAGAGTTCCCAATTACAACATGATTATTATGGATGAAGCACATTTTACCGATCCAGCTAGCATAGCGGCCAGAGGGTACATCTCAACCCGAGTGGGTATGGGTGAAGCAGCTGCGATCTTTATGACAGCC--ACCCCCAGGATCGGTGGAGGCCTTTCCACAGAGCAATGCAGTTATCCAAGATGAGGAAAGAGACATTCCTGAGAGATCATGGAACTCAGGCTACGACTGGATCACTGACTTTCCAGGTAAAACAGTCTGGTTTGTTCCAAGCATCAAATCAGGAAATGACATTGCCAACTGTTTAAGAAAGAACGGAAAACAGGTAATCCAATTGAGCAGAAAAACCTTTGACACTGAGTACCAGAAAACAAAAAACAATGACTGGGACTATGTTGTCACAACAGACATTTCTGAAATGGGGGCAAATTTCCGGGCCGACAGGGTGATAGACCCAAGGCGGTGCTTGAAACCGGTAATACTAAAAGATGGCCCAGAGCGTGTCATTCTAGCCGGACCGATGCCAGTGACTGTGGCCAGTGCTGCCCAGAGGAGAGGAAGAATTGGAAGGAACCAAAACAAGGAAGGCGATCAGTATGTTTACATGGGACAGCCTTTAAATAATGATGAGGATCACGCTCATTGGACAGAAGCAAAAATGCTCCTTGACAATATAAACACACCAGAAGGGATCATCCCAGCCCTTTTTGAGCCAGAGAGAGAAAAGAGTGCAGCAATAGACGGGGAGTACAGACTGCGGGGAGAAGCAAGGAAAACGTTTGTGGAGCTCATGAGAAGAGGAGATCTACCAGTTTGGCTATCCTACAAAGTAGCCTCAGAAGGTTTCCAGTACTCCGATAGAAGGTGGTGCTTTGATGGGGAAAGGAACAACCAGGTGTTGGAGGAGAACATGGACGTGGAGATCTGGACAAAGGAAGGAGAAAGAAAGAAATTGCGACCTCGCTGGTTGGACGCCAGAACATACTCTGATCCATTGGCCCTGCGCGAGTTTAAAGAGTTCGCAGCAGGAAGAAGAAGTGTCTCAGGTGACCTAATATTGGAAATAGGGAAACTTCCACAACATTTGACGCTAAGAGCCCAGAATGCTCTGGACAACTTGGTCATGTTGCACAATTCCGAACAAGGAGGAAAAGCCTACAGACATGCTATGGAGGAACTACCAGACACCATAGAAACATTGATGCTTCTAGCTTTGATAGCTGTGTTGACTGGTGGAGTGACGCTGTTCTTCCTATCAGGAAAAGGTTTAGGGAAAACATCCATTGGCTTGCTCTGTGTGACGGCCTCAAGCGCACTGTTATGGATGGCCAGTGTAGAGCCCCATTGGATAGCGGCCTCTATCATACTAGAGTTCTTTTTGATGGTGCTGCTCATTCCAGAACCAGACAGACAGCGCACTCCACAGGACAACCAGCTAGCATATGTGGTGATAGGTTTGTTATTCATGATACTGACAGTGGCAGCCAATGAGATGGGATTATTGGAAACCACAAAGAAAGACCTGGGAATTGGCTATGTAGCCGCCGAAAACCACCAACATGCTACGATGCTGGACGTAGACCTACACCCAGCTTCAGCCTGGACCCTCTATGCAGTAGCCACAACAGTTATCACTCCCATGATGAGACACACAATTGAAAATACAACGGCAAACATTTCCCTGACAGCCATTGCAAATCAGGCAGCCATATTGATGGGACTTGACAAGGGATGGCCAATATCGAAGATGGACATAGGAGTTCCACTTCTCGCCTTAGGGTGCTATTCCCAGGTGAACCCATTGACACTGACGGCGGCGGTGTTGATGTTAGTGGCTCATTATGCCATAATTGGACCAGGACTGCAAGCAAAGGCCACTAGAGAAGCTCAAAAAAGGACAGCGGCCGGAATAATGAAAAATCCAACCGTAGACGGGATTGTTGCAATAGACTTGGATCCTGTGGTTTATGATGCAAAATTTGAAAAACAGCTAGGCCAAATAATGTTACTGATACTTTGTACATCACAGATCCTCTTGATGCGGACCACATGGGCCTTGTGTGAATCCATCACATTGGCTACTGGACCCCTGACCACTCTCTGGGAGGGATCTCCAGGAAAATTCTGGAATACCACAATAGCAGTGTCCATGGCAAACATCTTCAGGGGAAGTTATTTGGCAGGAGCAGGTCTGGCTTTCTCATTAATGAAATCTTTAGGAGGAGGTAGGAGAGGTACGGGAGCTCAAGGGGAAACATTGGGAGAGAAATGGAAAAGACAGTTAAACCAACTGAGCAAGTCAGAATTCAACACCTACAAAAGGAGTGGGATTATGGAGGTGGATAGATCCGAAGCCAAAGAGGGACTGAAAAGAGGAGAAACAACCAAACATGCAGTGTCGAGAGGAACAGCCAAACTGAGGTGGTTTGTGGAGAGGAACCTCGTGAAACCAGAAGGGAAAATCATAGACCTCGGTTGTGGAAGAGGTGGCTGGTCATATTATTGTGCTGGGCTGAAGAAAGTTACTGAAGTGAAGGGATACACAAAAGGAGGACCTGGACATGAGGAACCTATCCCAATGGCGACCTATGGATGGAACCTAGTAAAGCTACACTCTGGAAAGGATGTATTT-TTATGCCACCTGAGAAATGTGACACCCTTCTGTGTGATATTGGTGAGTCCTCTCCGAATCCAACTGTAGAAGAAGGAAGAACGTTACGTGTTCTAAAAATGGTGGAACCATGGCTCAGAGGAAACCAATTCTGTATAAAAATCCTAAATCCTTACATGCCAAGTGTGGTAGAAACCTTGGAGCAAATGCAAAGAAAACATGGAGGGATGCTAGTGCGAAACCCACTCTCAAGAAATTCTACCCATGAAATGTATTGGGTTTCATGTGGAACAGGAAACATTGTGTCGGCAGTGAACATGACATCCAGAATGTTACTGAACCGATTCACAATGGCTCACAGGAAGCCAACATATGAAAGGGACGTGGACTTAGGCGCTGGAACAAGACATGTGGCAGTGGAACCAGAGGTAGCCAACCTAGATATCATTGGCCAGAGGATAGAGAATATAAAAAATGAACACAAGTCAACATGGCATTATGATGAGGACAATCCATACAAAACATGGGCCTATCATGGATCATATGAGGTCAGGCCATCAGGATCAGCCTCATCTATGGTGAATGGAGTGGTGAGATTGCTCACAAAACCATGGGATGTCATCCCCATGGTCACACAAATAGCTATGACTGATACCACACCCTTTGGACAACAGAGAGTGTTTAAAGAGAAAGTTGACACGCGCACACCAAGAGCAAAACGAGGCACAACACAGATTATGGAGGTGACAGCCAAGTGGTTATGGGGTTTCCTTTCCAGAAATAAAAAACCTAGAATCTGCACAAGAGAGGAGTTCACAAGAAAGGTTAGGTCAAACGCGGCTATAGGAGCAGTGTTCGTTGATGAAAACCAATGGAACTCAGCAAAAGAAGCAGTGGAAGACGAAAGGTTTTGGGATCTTGTGCACAGAGAGAGGGAGCTTCATAAACAGGGAAAATGTGCCACGTGTGTCTACAACATGATGGGGAAGAGAGAGAAAAAATTAGGAGAGTTTGGAAAGGCAAAAGGAAGTCGTGCAATATGGTACATGTGGCTGGGAGCACGCTTTCTGGAGTTCGAAGCCCTTGGTTTTATGAATGAAGATCACTGGTTTAGCAGAGAGAATTCACTCAGTGGAGTGGAAGGAGAAGGACTACACAAACTTGGATACATACTCAGAGACATATCAAAGATTCCGGGGGGAAATATGTATGCAGATGATACGGCCGGATGGGACACAAGAATAACAGAGGATGATCTTCAGAATGAGGCTAAAATCACTGACATCATGGAGCCTGAACATGCTCTATTGGCTACGTCAATTTTTAAGCTGACTTATCAAAATAAGGTGGTGAGGGTGCAAAGACCAGCAAAAAATGGAACCGTGATGGATGTTATATCCAGACGTGATCAGAGAGGAAGTGGACAGGTCGGAACTTATGGCTTAAATACTTTCACCAATATGGAGGTCCAACTAATAAGACAAATGGAATCTGAAGGAATCTTTTTACCCAGCGAATTGGAAACCCCCAACCTAGCTGAGAGGGCTCTTGACTGGTTAAAAAAATATGGCGCCGAAAGGCTGAAACGAATGGCAATCAGCGGAGATGATTGCGTGGTGAAACCAATTGACGACAGGTTCGCAACAGCCTTAACAGCTCTGAATGACATGGGAAAAGTAAGAAAAGACATACCGCAGTGGGAACCTTCGAAAGGATGGAATGATTGGCAGCAAGTGCCTTTTTGCTCACACCATTTCCACCAGCTGATCATGAAGGATGGGAGGGAAATAGTGGTGCCATG----------------------------------------------------------------------------------------------------------------------------------------------------------------------------------------------------------------------------------------------------------------------------------------------------------------------------------------------------------------------------------------------------------------------------------------------------------------------------------------------------------------------------------------
		</sequence>
		<sequence>
			<taxon idref="MT929565|DENV1|Brazil|Northeast|PE|Cabo_de_Santo_Agostinho|2019-05-29"/>
			---------------------------------------AATATGCTGAAACGCGCGAGAAACCGCGTGTCAACTGGTTCACAGTTGGCGAAGAGATTCTCAAAAGGATTGCTTTCAGGCCAAGGACCCATGAAATTGGTGATGGCCTTCATAGCATTTCTAAGATTTCTAGCCATACCCCCAACAGCAGGAATTTTGGCTAGATGGAGCTCATTCAAGAAGAATGGAGCGATCAAAGTGTTACAGGGTTTCAAA--AGAGATCTCAAGCATGTTGAACATAATGAACAGGAGGAAAAGATCTGTGACCATGCTCCTCATGCTGCTGCCCACAGCCCTGGCGTTTCATTTGACCACACGAGGGGGAGAGCCACACATGATAGTTAGTAAGCAGGAAAGAGGAAAGTCACTCTTGTTTAAGACCTCTGCGGGCGTCAATATGTGCACCCTCATTGCGATGGACTTGGGAGAGTTATGTGAGGACACAATGACCTACAAATGCCCCCGGATCACTGAGGCGGAACCAGATGACGTTGACTGCTGGTGCAATGCCACAGACACATGGGTGACCTATGGGACGTGTTCTCAAACCGGCGAACACCGACGAGATAAACGTTCCGTGGCACTGGCCCCACACGTGGGACTTGGTCTAGAAACAAGAACCGAAACATGGATGTCCTCTGAAGGCGCCTGGAAACAAATACAGAGAGTGGAAACTTGGGCTTTGAGACACCCAGGATTCACGGTGATAGCTCTTTTTTTAGCGCATGCTATAGGAACATCCATCACTCAAAAAGGGATCATTTTCATCTTGCTGATGCTGGTGACACCATCAATGGCCATGCGATGCGTGGGAATAGGCAACAGAGACTTCGTTGAAGGACTGTCAGGAGCAACGTGGGTGGACGTGGTATTGGAGCATGGAAGCTGCGTCACCACCATGGCAAAAAATAAACCAACATTGGACATTGAACTCTTGAAGACGGAGGTCACGAACCCTGCCGTCTTGCGCAAACTGTGCATTGAAGCTAAAATATCAAACACCACCACCGATTCAAGATGTCCAACACAAGGAGAGGCTACACTGGTGGAAGAACAAGACGCGAACTTTGTGTGTCGCCGAACGTTTGTGGACAGAGGCTGGGGTAATGGCTGTGGACTATTCGGAAAGGGAAGTCTATTGACGTGTGCCAAGTTCAAGTGTGTGACAAAACTAGAGGGAAAGATAGTTCAATATGAAAACTTAAAATATTCAGTGATAGTCACTGTCCACACTGGGGACCAGCACCAGGTGGGAAACGAGACCACAGAACATGGAACAATTGCAACCATAACACCTCAAGCTCCCACGTCGGAAATACAGCTGACTGACTACGGAGCCCTCACACTGGACTGCTCACCTAGAACAGGGCTGGACTTTAATGAGATGGTGCTATTGACAATGAAAGAAAAATCATGGCTTGTCCACAAACAATGGTTTCTAGACTTACCACTGCCATGGACTTCGGGGGCTTCAACATCTCAAGAGACCTGGAACAGACAAGATTTGCTGG-----------------------------------------------------------------------------------------------------------------------------------------------------------------------------------------------------------------------------------------------------------------------------------------------------------------------------------------------------------------------------------------------------------------------------------------------------------------------------------------------------------------------------------------------------------------------------------------------------------------------------------------------------------------------------------------------------------------------------------------------------------------------------------------------------------------------------------------------------------------------------------------------------------------------------------------------------------------------------------------------------------------------------------------------------------------------------------------------------------------------------------------------------------------------------------------------------------------------------------------------TACCCAGATAGGCCAGCACCTTGGAACATTTGGGAAGTTGAGGACTATGGGTTTGGAGTCTTCACGACAAACATATGGCTGAAATTGCGTGACTCCTACACCCAAATGTGTGACCACCGGTTAATGTCAGCTGCCATCAAGGACAGCAAGGCAGTCCATGCTGACATGGGGTACTGGATAGAAAGTGAAAAGAATGAAACCTGGAAGCTGGCGAGAGCCTCCTTCATAGAAGTCAAGACATGCACCTGGCCGAAATCTCATACTCTGTGGAGCAATGGAGTCTTGGAAAGTGAAATGATAATCCCAAAGATATTTGGAGGACCAATATCTCAGCACAACTACAGACCAGGGTATTTCACACAAACAGCAGGGCCATGGCACCTAGGTAAGTTGGAACTGGATTTTGATTTGTGTGAAGGTACCACAGTTGTTGTGGATGAACACTGTGGAAATCGGGGTCCATCTCTCAGAACCACAACAGTCACAGGAAAGATAATCCATGAATGGTGTTGCAGATCCTGCACGCTACCCCCCTTACGCTTCAGAGGAGAAGACGGGTGTTGGTATGGCATGGAAATCAGACCAGTAAAGGAGAAGGAGGAGAATCTAGTCAGGTCAATGGTCTCTGCAGGGTCAGGAGAAGTGGATAGTTTTTCATTAGGAATACTATGCGTGTCAATAATGATTGAAGAAGTGATGAGATCCAGATGGAGTAGAAAGATGCTGATGACTGGAACACTGGCTGTCTTCCTCCTTCTTATAATGGGACAACTGACATGGAATGATCTGATTAGGTTATGCATCATGGTTGGAGCTAACGCTTCAGACAGGATGGGGATGGGAACAACGTACCTAGCCTTGATGGCTACTTTTAAAATGAGACCAATGTTCGCTGTTGGGCTATTATTCCGCAGACTAACATCCAGAGAAG-----------------------------------------------------------------------------------------------------------------------------------------------------------------------------------------------------------------------------------------------------------------------------------------------------------------------------------------------------------------------------------------ATGGCTATTGGAATAGTCAGCATTCTACTAAGTTCACTCCTCAAAAATGATGTGCCT-TAGCCGGCCCACTAAT----------------------------------------------------------------------------------------------------------------------------------------------------------------------------------------------------------------------------------------------------------------------------------------------------------------------------------------------------------------------------------------------------------------------------------------------------------------------------------------------------------------------------------GACTTGTTCTCATATGGAGGAGGTTGGAGGTTCCAAGGATCATGGAACACAGGAGAAGAAGTGCAGGTGATAGCTGTTGAACCAGGAAAAAACCCCAAAAATGTACAGACAACGCCGGGCACCTTCAAGACTCCTGAAGGCGAAGTTGGAGCCATAGCTCTAGATTTCAAACCCGGCACATCTGGATCTCCCATTGTGAACAGAGAGGGAAAAATAGTGGGTCTGTATGGAAATGGAGTGGTGACAACAAGTGGAACCTACGTTAGTGCCATTGCCCAAGCTAAAGCATCACAGGAAGGGCCTTTACCAGAGATTGAGGACGAGGTGTTTAAGAAAAGAAACTTAACAATAATGGACCTGCACCCAGGATCTGGGAAAACAAGAAGATACCTTCCAGCCATAGTCCGTGAGGCCATAAAAAGGAAACTGCGCACGTTAATCTTGGCTCCCACAAGAGTTGTCGCTTCTGAAATGGCAGAGGCACTCAAGGGAATGCCAATAAGATATCAGACAACAGCAGTGAAGAGTGAACACACAGGAAGGGAGATAGTTGACCTCATGTGCCACGCTACTTTTACCATGCGTCTCTTATCCCCAGTGAGAGTTCCCAATTACAACATGATTATTATGGATGAAGCACATTTTACCGATCCAGCTAGCATAGCGGCCAGAGGGTACATCTCAACCCGAGTGGGTATGGGTGAAGCAGCTGCGATCTTTATGACAGCCACTCCCCCAGGATCGGTGGAGGCCTTTCCACAGAGCAATGCAGTTATCCAAGATGAGGAAAGAGACATTCCTGAGAGATCATGGAACTCAGGCTACGACTGGATCACTGACTTTCCAGGTAAAACAGTCTGGTTTGTTCCAAGCATCAAATCAGGAAATGACATTGCCAACTGTTTAAGAAAGAACGGAAAACAGGTAATCCAATTGAGCAGAAAAACCTTTGACACTGAGTACCAGAAAACAAAAAACAATGACTGGGACTATGTTGTCACAACAGACATTTCTGAAATGGGGGCAAATTTCCGGGCCGACAGGGTGATAGACCCAAGGCGGTGCTTGAAACCGGTAATACTAAAAGATGGCCCAGAGCGTGTCATTCTAGCCGGACCGATGCCAGTGACTGTGGCCAGTGCTGCCCAGAGGAGAGGAAGAATTGGAAGGAACCAAAACAAGGAAGGTGATCAGTATGTTTACATGGGACAGCCTTTAAATAATGATGAGGATCACGCTCATTGGACAGAAGCAAAAATGCTCCTTGACAATATAAACACACCAGAAGGGATCATCCCAGCC--CTTT-AGCC----AGAAAAAAGAGTGCAGCAATAGACGGGGAGTACAGACTGCGGGGAGAAGCAAGGAAAACGTTTGTGGAGCTCATGAGAAGAGGAGATCTACCAGTTTGGCTATCCTACAAAGTAGCCTCAGAAGGTTTCCAGTACTCCGATAGAAGGTGGTGCTTCGATGGGGAAAGGAACAACCAGGTGTTGGAGGAGAACATGGACGTGGAGATCTGGACAAAGGAAGGAGAAAGAAAGAAATTGCGACCTCGCTGGTTGGACGCCAGAACATACTCTGATCCATTGGCCCTGCGCGAGTTTAAAGAGTTCGCAGCAGGAAGAAGAAGTGTCTCAGGTGACCTAATATTGGAAATAGGGAAACTTCCACAACATTTGACGCTAAGAGCCCAGAATGCTCTGGACAACTTGGTCATGTTGCACAATTCCGAACAAGGAGGAAAAGCCTACAGACATGCTATGGAGGAACTACCAGACACCATAGAAACATTGATGCTTCTAGCTTTGATAGCTGTGTTGACTGGTGGAGTGACGCTGTTCTTCCTATCAGGAAAAGGTCTAGGAAAAACATCCATAGGCTTGCTCTGTGTGACGGCCTCAAGCGCACTGTTATGGATGGCCAGTGTAGAGCCCCATTGGATAGCGGCCTCTATCATACTAGAGTTCTTTTTGATGGTGCTGCTCATTCCAGAACCAGACAGACAGCGCACTCCACAGGACAACCAGCTAGCATATGTGGTGATAGGTTTGTTATTCATGATACTGACAGTGGCAGCCAATGAGATGGGATTATTGGAAACCACAAAGAAAGACCTGGGAATTGGCTATGTAGCCGCCGAAAACCACCAACATGCTACGATGCTGGACGTAGACCTACACCCAGCTTCAGCCTGGACCCTCTATGCAGTAGCCACAACAGTTATCACTCCCATGATGAGACACACAATTGAAAATACAACGGCAAACATTTCCCTGACAGCCATTGCAAATCAGGCAGCCATATTGATGGGACTTGACAAGGGATGGCCAATATCGAAGATGGACATAGGAGTTCCACTTCTCGCCTTAGGGTGCTATTCCCAGGTGAACCCATTGACACTGACGGCGGCGGTGTTGATGTTAGTGGCTCATTATGCCATAATTGGACCAGGACTGCAAGCAAAGGCCACTAGAGAAGCTCAAAAAAGGACAGCGGCCGGAATAATGAAAAATCCAACCGTAGACGGGATTGTTGCAATAGACTTGGATCCTGTGGTTTATGATGCAAAATTTGAAAAACAGCTAGGCCAAATAATGTTACTGATACTTTGTACATCACAGATCCTCTTGATGCGGACCACATGGGCCTTGTGTGAATCCATCACATTGGCTACTGGACCCCTGACCACTCTCTGGGAGGGATCTCCAGGAAAATTCTGGAATACCACAATAGCAGTGTCCATGGCAAATATCTTCAGGGGAAGTTATTTAGCAGGAGCAGGTCTGGCTTTCTCATTAATGAAATCTTTAGGAGGAGGTAGGAGAGGTACGGGAGCTCAAGGGGAAACATTGGGAGAGAAATGGAAAAGACAGTTAAACCAACTGAGCAAGTTAGAATTCAACACCTACAAAAGGAGTGGGATTATGGAGGTGGACAGATCCGAAGCCAAAGAGGGACTGAAAAGAGGAGAAACAACCAAACATGCAGTGTCGAGAGGAACAGCCAAACTGAGGTGGTTTGTGGAGAGGAACCTCGTGAAACCAGAAGGGAAAGTCATAGACCTCGGTTGTGGAAGAGGTGGCTGGTCATATTATTGTGCTGGGCTGAAGAAAGTTACTGAAGTGAAGGGATACACAAAAGGAGGACCTGGACATGAGGAACCTATCCCAATGGCGACCTATGGATGGAACCTAGTAAAGCTACACTCTGGAAAGGATGTATTT-TTATGCCACCTGAGAAATGTGACACCCTTCTGTGTGATATTGGTGAGTCCTCTCCGAATCCAACTATAGAAGAAGGAAGAACGTTACGTGTTCTAAAAATGGTGGAACCATGGCTCAGAGGAAACCAATTCTGCATAAAAATCCTAAATCCTTACATGCCAAGTGTGGTAGACACCTTGGAGCAAATGCAAAGAAAACATGGAGGGATGCTAGTGCGAAACCCACTCTCAAGAAATTCTACCCATGAAATGTATTGGGTTTCATGTGGAACAGGAAACATTGTGTCGGCAGTGAACATGACATCCAGAATGTTACTGAACCGATTCACAATGGCTCACAGGAAGCCAACATATGAAAGGGACGTGGACTTAGGCGCTGGAACAAGACATGTGGCAGTGGAACCAGAGGTAGCCAACCTAGATATCATTGGCCAGAGGATAGAGAATATAAAAAATGAACACAAGTCAACATGGCATTATGATGAGGACAATCCATACAAAACATGGGCCTATCATGGATCATATGAGGTCAGGCCATCAGGATCAGCCTCATCTATGGTGAATGGAGTGGTGAGATTGCTCACAAAACCATGGGATGTTATCCCCATGGTCACACAAATAGCTATGACTGATACCACACCCTTTGGACAACAGAGAGTGTTTAAAGAGAAAGTTGACACGCGCACACCAAGAGCAAAACGAGGCACAACACAGATTATGGAGGTGACAGCCAAGTGGTTATGGGGTTTCCTTTCCAGAAACAAAAAACCTAGAATCTGCACAAGAGAGGAGTTCACAAGAAAGGTTAGGTCAAACGCGGCTATAGGAGCAGTGTTCGTTGATGAAAACCAATGGAACTCAGCAAAAGAAGCAGTGGAAGACGAAAGGTTTTGGGATCTTGTGCACAGAGAGAGGGAGCTTCATAAACAGGGAAAATGTGCCACGTGTGTCTACAACATGATGGGGAAGAGAGAGAAAAAATTAGGAGAGTTTGGAAAGGCAAAAGGAAGTCGTGCAATATGGTACATGTGGCTGGGAGCACGCTTTCTGGAGTTCGAAGCCCTTGGTTTTATGAATGAAGATCACTGGTTTAGTAGAGAGAATTCACTCAGTGGAGTGGAAGGAGAAGGACTACACAAACTTGGATACATACTCAGAGACATATCAAAGATTCCGGGGGGAAATATGTATGCAGATGATACGGCCGGATGGGACACAAGAATAACAGAGGATGATCTTCAGAATGAGGCTAAAATCACTGACATCATGGAGCCTGAACATGCTCTATTGGCTACGTCAATTTTTAAGCTGACTTATCAAAACAAGGTGGTGAGGGTGCAAAGACCAGCAAAAAATGGAACCGTGATGGATGTTATATCCAGACGTGATCAGAGAGGAAGTGGACAGGTCGGAACTTATGGCTTAAATACTTTCACCAATATGGAGGTCCAACTAATAAGACAAATGGAATCTGAAGGAATCTTT-TACCCAGCGAATTGGAAACCCCCAACCTAGCTGAGAGGGCTCTTGACTGGTTAAAAAAATATGGCGCCGAAAGGCTGAAACGAATGGCAATCAGCGGAGATGATTGCGTGGTGAAACCAATTGACGACAGGTTCGCAACAGCCTTAACAGCTCTGAATGACATGGGAAAAGTAAGAAAAGACATACCGCAGTGGGAACCTTCGAAAGGATGGAACGATTGGCAGCAAGTGCCTTTTTGTTCACACCATTTCCACCAGCTGATCATGAAGGATGGGAGGGAAATAGTGGTGCCATG----------------------------------------------------------------------------------------------------------------------------------------------------------------------------------------------------------------------------------------------------------------------------------------------------------------------------------------------------------------------------------------------------------------------------------------------------------------------------------------------------------------------------------------
		</sequence>
		<sequence>
			<taxon idref="MT929564|DENV1|Brazil|Northeast|PE|Recife|2019-04-28"/>
			---------------------------------------AATATGCTGAAACGCGCGAGAAACCGCGTGTCAACTGGTTCACAGTTGGCGAAGAGATTCTCAAAAGGATTGCTTTCAGGCCAAGGACCCATGAAACTGGTGATGGCCTTCATAGCATTTCTAAGATTTCTAGCCATACCCCCAACAGCAGGAATTTTGGCTAGATGGAGCTCATTCAAGAAGAATGGAGCGATCAAAGTGTTACAGGGTTTCAAA--AGAGATCTCAAGCATGTTGAACATAATGAACAGGAGGAAAAGATCCGTGACCATGCTCCTCATGCTGCTGCCCACAGCCCTGGCGTTTCATTTGACCACACGAGGGGGAGAGCCACACATGATAGTTAGTAAGCAGGAAAGAGGAAAGTCACTCTTGTTTAAGACCTCTGCGGGCGTCAATATGTGCACCCTCATTGCGATGGACTTGGGAGAGTTATGTGAGGACACAATGACCTACAAATGCCCCCGGATCACTGAGGCGGAACCAGATGACGTTGACTGCTGGTGCAATGCCACAGACACATGGGTGACCTATGGGACGTGTTCTCAAACCGGCGAACACCGACGAGAGAAACGTTCCGTGGCACTGGCCCCACACGTGGGACTTGGTCTAGAAACAAGAACCGAAACATGGATGTCCTCTGAAGGCGCCTGGAAACAAATACAAAAAGTGGAAACTTGGGCTTTGAGACACCCAGGATTCACGGTGATAGCTCTTTTTTTAGCGCATGCTATAGGAACATCCATCACTCAAAAAGGGATCATTTTCATCTTGCTGATGCTGGTGACACCATCAATGGCCATGCGATGCGTGGGAATAGGCAACAGAGACTTCGTTGAAGGACTGTCAGGAGCAACGTGGGTGGACGTGGTATTGGAGCATGGAAGCTGCGTCACCACCATGGCAAAAAATAAACCAACATTGGACATTGAACTCTTGAAGACGGAGGTCACGAACCCTGCCGTCTTGCGCAAACTGTGCATTGAAGCTAAAATATCAAACACCACCACCGATTCAAGATGTCCAACACAAGGAGAGGCTACACTGGTGGAAGAACAAGACGCGAACTTTGTGTGTCGCCGAACGTTTGTGGACAGAGGCTGGGGTAATGGCTGTGGACTATTCGGAAAGGGAAGTCTATTGACGTGTGCCAAGTTCAAGTGTGTGACAAAACTAGAGGGAAAGATAGTTCAATATGAAAACTTAAAATATTCAGTGATAGTCACTGTCCACACTGGGGACCAGCACCAGGTGGGAAACGAGACCACAGAACATGGAACAATTGCAACCATAACACCTCAAGCTCCCACGTCGGAAATACAGCTGACTGACTACGGAGCCCTCACACTGGACTGCTCACCTAGAACAGGGCTGGACTTTAATGAGATGGTGCTATTGACAATGAAAGAAAAATCATGGCTTGTCCACAAACAATGGTTTCTAGACTTACCACTGCCATGGACTTCGGGGGCTTCAACATCTCAAGAGACCTGGAACAGACAAGATTTGCTGGTCACATTCAAGACAGCTCATGCAAAGAAACAGGAAGTAGTCGTACTGGGATCACAGGAAGGAGCAATGCACACAGCGTTGACTGGGGCGACAGAAATCCAGACGTCAGGAACGACAACAATCTTCGCAGGACACCTGAAATGCAGACTAAAAATGGATAAACTGACCTTAAAGGGGATGTCATATATGATGTGCACAGGCTCATTTAAGCTAGAGAAGGAAGTGGCTGAGACCCAGCATGGAACTGTCCTAGTGCAAGTCAAATATGAAGGAACAGACGCGCCATGCAAGATCCCCTTCTCGACCCAAGATGAGAAAGGAGTGACCCAGAATGGGAGATTGATAACAGCCAATCCCATAGTTACTGACAAAGAAAAACCAGTCAACATTGAGACAGAACCACCTTTTGGTGAGAGCTACATCGTGGTAGGGGCAGGCGAAAAAGCTTTGAAACTAAGCTGGCTCAAGAAAGGAAGCAGCATAGGGAAAATGTTCGAAGCAACCGCCCGAGGAGCACGAAGGATGGCTATCCTGGGAGACACCGCATGGGACTTCGGTTCTATAGGAGGAGTGTTTACATCTGTGGGAAAATTGGTACATCAGGTTTTTGGAACCGCATATGGGGTTCTGTTTAGCGGTGTTTCTTGGACCATGAAAATAGGAATAGGGATTCTGCTGACATGGTTGGGATTAAATTCAAGGAGCACGTCACTTTCGATGACGTGCGTTGCAGTTGGCATGGTCACACTGTACCTAGGAGTCATGGTTCAAGCGGATTCAGGATGTGTAATCAACTGGAAGGGCAGAGAACTTAAATGTGGAAGTGGCATTTTTGTCACTAATGAAGTCCACACTTGGACAGAGCAATACAAATTCCAGGCTGACTCCCCCAAAAGACTGTCAGCAGCCATTGGAAAGGCATGGGAGGAGGGCGTATGTGGGATTCGATCAGCCACGCGTCTTGAGAACATCATGTGGAAGCAAATATCAAATGAATTGAACCACATTCTGCTTGAGAATGACATGAAATTCACAGTGGTTGTAGGAGATGCCAACGGAATTTTGGCCCAGGGAAAAAAAATGATTAGGCCACAACCTATGGAACACAAATATTCATGGAAAAGCTGGGGAAAAGCTAAAATCATAGGAGCAGACATACAAAATACCACCTTCATCATCGACGGCCCAGACACCCCAGAATGTCCCGATGGCCAAAGAGCATGGAACATTTGGGAAGTTGAGGACTATGGGTTTGGAGTTTTCACGACAAACATATGGCTGAAATTGCGTGACTCCTACACCCAAATGTGTGACCACCGGCTAATGTCAGCTGCCATCAAGGACAGCAAGGCAGTCCATGCTGACATGGGGTACTGGATAGAAAGTGAAAAGAATGAAACCTGGAAGCTGGCGAGAGCCTCCTTCATAGAAGTCAAGACATGCACCTGGCCGAAATCTCATACTCTGTGGAGCAATGGAGTCTTGGAAAGTGAAATGATAATCCCAAAGATATTTGGAGGACCAATATCTCAGCACAACTACAGACCAGGGTATTTCACACAAACAGCAGGGCCATGGCACCTAGGTAAGTTGGAACTGGATTTTGATTTGTGTGAAGGTACCACAGTTGTTGTGGATGAACACTGTGGAAATCGGGGTCCATCTCTCAGAACCACAACAGTCACAGGAAAGATAATCCATGAATGGTGTTGCAGATCCTGCACGCTACCCCCTTTACGTTTCAGAGGAGAAGACGGGTGTTGGTATGGCATGGAAATCAGACCAGTAAAGGAGAAGGAGGAGAATCTAGTCAGGTCAATGGTCTCTGCAGGGTCAGGAGAAGTGGATAGTTTTTCATTAGGAATACTATGCGTGTCAATAATGATTGAAGAAGTGATGAGATCCAGATGGAGTAGAAAGATGCTGATGACTGGAACACTGGCTGTTTTCCTCCTTCTTATAATGGGACAACTGACATGGAATGATCTGATTAGGTTATGCATCATGGTTGGAGCTAACGCTTCAGACAGGATGGGGATGGGAACAACGTACCTAGCCTTGATGGCTACTTTTAAAATGAGACCAATGTTCGCTGTTGGGCTATTATTCCGCAGACTAACATCCAGAGAAGTTCTTCTCCTCACGATTGGATTAAGCCTGGTGGCATCCGTGGAGCTACCAAATTCTTTGGAGGAGCTAGGGGATGGACTTGCAATGGGTATCATGATGTTAAAATTGTTGACTGAATTTCAGCCACACCAGTTATGGACCACCTTATTGTCTCTGACATTTGTCAAAACAACTCTCTCACTGGATTATGCATGGAAAACAACGGCTATGGTACTGTCTATCGTATCTCTCTTTCCTTTGTGCCTGTCTACAACCTCCCAAAAAACAACATGGCTTCCGGTGCTGTTAGGATCTTTTGGATGCAAACCATTAACTATGTTTCTTATAACAGAAAACAAAATCTGGGGAAGGAATAGTTGGCCCCTCAATGAAGGAATTATGGCTATTGGAATAGTCAGCATTCTACTAAGCTCACTCCTCAAAAATGATGTGCCGTTGGCCGGGCCACTAATAGCTGGAGGCATGCTAATAGCGTGTTATGTCATATCCGGAAGCTCAGCCGATCTATCATTGGAGAAAGCGGCTGAAGTATCCTGGGAACAAGAAGCAGAACACTCCGGTGCCTCACACAACATATTAGTAGAGGTCCAAGATGATGGAACTATGAAAATAAAAGATGAAGAGAGGGATGACACACTCACTATACTCCTTAAAGCAACTTTGCTGGCAGTCTCAGGAGTGTACCCAATGTCAATACCAGCAACTCTTTTTGTGTGGTATTTTTGGCAGAAAAAGAAACAGAGATCAGGAGTGTTATGGGACACACCCAGCCCTCCGGAAGTGGAAAGAGCAGTTCTTGATGATGGCATCTATAGAATCTTGCAAAGAGGACTGTTGGGGAGGTCCCAAGTAGGAGTGGGAGTCTTCCAAGACGGCGTGTTTCACACAATGTGGCACGTTACCAGG-GAGCTGTCCTTATGTACCAAGGGAAGAGACTGGAACCAAGCTGGGCCAGTGTCAAA-AGGACTTGATCTCATACGGAGGAGGTTGGAGGTTCCAAGGATCATGGAACACAGGAGAAGAAGTGCAGGTGATAGCTGTTGAACCAGGAAAAAACCCCAAAAATGTACAGACAATGCCGGGCACCTTCAAGACTCCTGAAGGCGAAGTTGGAGCCATAGCTCTAGATTTCAAACCCGGCACATCTGGATCTCCCATTGTGAACAGAGAGGGAAAAATAGTGGGTTTGTATGGAAATGGAGTGGTGACAACAAGTGGAACCTACGTCAGTGCCATTGCCCAAGCTAAAGCATCACAGGAAGGGCCTTTACCAGAGATTGAGGACGAGGTGTTTAAGAAAAGAAACTTAACAATAATGGACCTGCACCCAGGATCAGGGAAAACAAGAAGATACCTTCCAGCCATAGTCCGTGAGGCCATAAAAAGGAAACTGCGCACGTTAATCTTGGCTCCCACAAGAGTTGTCGCTTCTGAAATGGCAGAGGCACTCAAGGGAATGCCAATAAGATATCAGACAACAGCAGTGAAGAGTGAACACACAGGAAGGGAGATAGTTGACCTCATGTGCCACGCCACTTTTACCATGCGTCTCTTATCCCCAGTGAGAGTTCCCAATTACAACATGATTATTATGGATGAAGCACATTTTACCGATCCAGCTAGCATAGCGGCCAGAGGGTACATCTCAACCCGAGTGGGTATGGGTGAAGCAGCTGCGATCTTTATGACAGCCACTCCCCCAGGATCGGTGGAGGCCTTTCCACAGAGCAATGCAGTTATCCAAGATGAGGAAAGAGACATTCCTGAGAGATCATGGAACTCAGGCTACGACTGGATCACTGACTTTCCAGGTAAAACAGTCTGGTTTGTTCCAAGCATCAAATCAGGAAATGACATTGCCAACTGTTTAAGAAAGAACGGAAAACGGGTAATCCAATTGAGCAGAAAAACCTTTGACACTGAGTACCAGAAAACAAAAAACAATGACTGGGACTATGTTGTCACAACAGACATTTCTGAAATGGGGGCAAATTTCCGGGCCGACAGGGTGATAGACCCAAGGCGGTGCTTGAAACCGGTAATACTAAAAGATGGCCCAGAGCGTGTCATTCTAGCCGGACCGATGCCAGTGACTGTGGCCAGTGCTGCCCAGAGGAGAGGAAGAATTGGAAGGAACCAAAACAAGGAAGGTGATCAGTATGTTTACATGGGACAGCCTTTAAATAATGATGAGGACCACGCTCATTGGACAGAAGCAAAAATGCTCCTTGACAATATAAACACACCAGAAGGGATCATCCCAGCCCTTTTTGAGCCAGAGAGAGAAAAGAGTGCAGCAATAGACGGGGAGTACAGACTGCGGGGAGAAGCAAGGAAAACGTTTGTGGAGCTCATGAGAAGAGGAGATCTACCAGTTTGGCTATCCTACAAAGTAGCCTCAGAAGGTTTCCAGTACTCCGATAGAAGGTGGTGCTTTGATGGGGAAAGGAACAACCAGGTGTTGGAGGAGAACATGGACGTGGAGATCTGGACAAAGGAAGGAGAAAGAAAGAAATTGCGACCTCGCTGGTTGGACGCCAGAACATACTCTGATCCATTGGCCCTGCGCGAGTTTAAAGAGTTCGCAGCAGGAAGAAGAAGTGTCTCAGGTGACCTAATATTGGAAATAGGGAAACTTCCACAACATTTGACGCTAAGAGCCCAGAATGCTCTGGACAACTTGGTCATGTTGCACAATTCCGAACAAGGAGGAAAAGCCTACAGACATGCTATGGAGGAACTACCAGACACCATAGAAACATTGATGCTTCTAGCTTTGATAGCTGTGTTGACTGGTGGAGTGACGCTGTTCTTCCTATCAGGAAAAGGTCTAGGGAAAACATCCATTGGCTTGCTCTGTGTGACGGCCTCAAGCGCACTGTTATGGATGGCCAGTGTAGAGCCCCATTGGATAGCGGCCTCTATCATACTAGAGTTCTTT-TGATGGTGCTGCTCATTCCAGAACCAGACAGACAGCGCACTCCACAGGACAACCAGCTAGCATATGTGGTGATAGGTTTGTTATTCATGATACTGACAGTGGCAGCCAATGAGATGGGATTATTGGAGACCACAAAGAAAGACCTGGGAATTGGCTATGTAGCCGCCGAAAACCACCAACATGCTACGATGCTGGACGTAGACCTACACCCAGCTTCAGCCTGGACCCTCTATGCAGTAGCCACAACAGTTATCACTCCCATGATGAGACATACAATTGAAAATACAACGGCAAACATTTCCCTGACAGCCATTGCAAATCAGGCAGCCATATTGATGGGACTTGACAAGGGATGGCCAATATCGAAGATGGACATAGGAGTTCCACTTCTCGCCTTAGGGTGCTATTCCCAGGTGAACCCATTGACACTGACGGCGGCGGTGTTGATGTTAGTGGCTCATTATGCCATAATTGGACCAGGACTGCAAGCAAAGGCCACTAGAGAAGCTCAAAAAAGGACAGCGGCCGGAATAATGAAAAATCCAACCGTAGACGGGATTGTTGCAATAGACTTGGATCCTGTGGTCTATGATGCAAAATTTGAAAAACAGCTAGGCCAAATAATGTTATTGATACTTTGTACATCACAGATCCTCTTGATGCGGACCACATGGGCCTTGTGTGAATCCATCACATTGGCTACTGGACCCCTGACCACTCTCTGGGAGGGATCTCCAGGAAAATTCTGGAATACCACAATAGCAGTGTCCATGGCAAACATCTTCAGGGGAAGTTATTTAGCAGGAGCAGGTCTGGCTTTCTCACTAATGAAATCTTTAGGAGGAGGTAGGAGAGGTACGGGAGCTCAAGGGGAAACACTGGGAGAGAAATGGAAAAGACAGTTAAACCAACTGAGCAAGTCAGAATTCAACACCTACAAAAGGAGTGGGATTATGGAGGTGGACAGATCCGAAGCCAAAGAGGGACTGAAAAGAGGAGAAACAACCAAACATGCAGTGTCGAGAGGAACAGCCAAACTGAGGTGGTTTGTGGAGAGGAACCTCGTGAAACCAGAAGGGAAAGTCATAGACCTCGGTTGTGGAAGAGGTGGCTGGTCATATTATTGTGCTGGGCTGAAGAAAGTTACTGAAGTGAAGGGATACACAAAAGGAGGACCTGGACATGAGGAACCTATCCCAATGGCGACCTATGGATGGAACCTAGTAAAGCTACACTCTGGAAAGGATGTATTT-TTATGCCACCTGAGAAATGTGACACCCTTCTGTGTGATATTGGTGAGTCCTCTCCGAATCCAACCATAGAAGAAGGAAGAACGTTACGTGTTCTAAAAATGGTGGAACCATGGCTCAGAGGAAACCAATTCTGCATAAAAATCCTAAATCCTTACATGCCAAGTGTGGTAGAAACCTTGGAGCAAATGCAAAGAAAACATGGAGGGATGCTAGTGCGAAACCCACTCTCAAGAAATTCTACCCATGAAATGTATTGGGTTTCATGTGGAACGGGAAACATTGTGTCGGCAGTGAACATGACATCCAGAATGTTACTGAACCGATTCACAATGGCTCACAGGAAGCCAACATATGAAAGGGACGTGGACTTAGGCGCTGGAACAAGACATGTGGCAGTGGAACCAGAGGTAGCCAACCTAGATATCATTGGCCAGAGGATAGAGAATATAAAAAATGAACACAAGTCAACATGGCATTATGATGAGGACAATCCATACAAAACATGGGCCTATCATGGATCATATGAGGTCAGGCCATCAGGATCAGCCTCATCTATGGTGAATGGAGTGGTGAGATTGCTCACAAAACCATGGGATGTTATCCCCATGGTCACACAAATAGCCATGACTGATACCACACCCTTTGGACAACAGAGAGTGTTTAAAGAGAAAGTTGACACGCGCACACCAAGAGCAAAACGAGGCACAACACAGATTATGGAGGTGACAGCCAAGTGGTTATGGGGTTTCCTTTCCAGAAACAAAAAACCTAGAATCTGCACAAGAGAGGAGTTCACAAGAAAGGTTAGGTCAAACGCGGCTATAGGAGCAGTGTTCGTTGATGAAAACCAATGGAACTCAGCAAAAGAAGCAGTGGAAGACGAAAGGTTTTGGGATCTTGTGCACAGAGAGAGGGAGCTTCATAAACAGGGAAAATGTGCCACGTGTGTCTACAACATGATGGGGAAGAGAGAGAAAAAATTAGGAGAGTTTGGAAAGGCAAAAGGAAGTCGTGCAATATGGTACATGTGGCTGGGAGCACGCTTTCTGGAGTTCGAAGCCCTTGGTTTTATGAATGAAGATCACTGGTTTAGTAGAGAGAATTCACTCAGTGGAGTGGAAGGAGAAGGACTACACAAACTTGGATACATACTCAGAGACATATCAAAGATTCCGGGGGGAAATATGTATGCAGATGATACGGCCGGATGGGACACAAGAATAACAGAGGATGATCTTCAGAATGAGGCTAAAATCACTGACATCATGGAGCCTGAACATGCTCTATTGGCTACGTCAATTTTTAAGCTGACTTATCAAAACAAGGTGGTGAGGGTGCAAAGACCAGCAAAAAATGGAACCGTGATGGATGTTATATCCAGACGTGATCAGAGAGGAAGTGGACAGGTCGGAACTTATGGCTTAAATACTTTCACCAATATGGAGGTCCAACTAATAAGACAAATGGAATCTGAAGGAATCTTTTTACCCAGCGAATTGGAAACCCCCAACCTAGCTGAGAGGGCTCTTGATTGGTTAAAAAAATATGGCGCCGAAAGGCTGAAACGAATGGCAATCAGCGGAGATGATTGCGTGGTGAAACCAATTGACGACAGGTTCGCAACAGCCTTAACAGCTCTGAATGACATGGGAAAAGTAAGAAAAGACATACCGCAGTGGGAACCTTCGAAAGGATGGAATGATTGGCAGCAAGTGCCTTTTTGTTCACACCATTTCCACCAGCTGATCATGAAGGATGGGAGGGAAATAGTGGTGCCATG----------------------------------------------------------------------------------------------------------------------------------------------------------------------------------------------------------------------------------------------------------------------------------------------------------------------------------------------------------------------------------------------------------------------------------------------------------------------------------------------------------------------------------------
		</sequence>
		<sequence>
			<taxon idref="MT929563|DENV1|Brazil|Centre_West|GO|Valparaiso|2019-03-29"/>
			---------------------------------------AATATGCTGAAACGCGCGAGAAACCGCGTGTCAACTGGTTCACAGTTGGCGAAGAGATTCTCAAAAGGATTGCTTTCAGGCCAAGGACCCATGAAATTGGTGATGGCCTTCATAGCATTTCTAAGATTTCTAGCCATACCCCCAACAGCAGGAATTTTGGCTAGATGGAGCTCATTCAAGAAGAATGGAGCGATCAAAGTGTTACAGGGTTTCAAA--AGAGATCTCAAGCATGTTGAACATAATGAACAGGAGGAAAAGATCCGTGACCATGCTCCTCATGCTGCTGCCCACAGCCCTGGCGTTTCATTTGACCACACGAGGGGGAGAGCCACACATGATAGTTAGTAAGCAGGAAAGAGGAAAGTCACTCTTGTTTAAGACCTCTGCGGGCGTCAATATGTGCACCCTCATTGCGATGGACTTGGGAGAGTTATGTGAGGACACAATGACCTACAAATGCCCCCGGATCACTGAGGCGGAACCAGATGACGTTGACTGCTGGTGCAATGCCACAGACACATGGGTGACCTATGGGACGTGTTCTCAAACCGGCGAACACCGACGAGAGAAACGTTCCGTGGCACTGGCCCCACACGTGGGACTTGGTCTAGAAACAAGAACCGAAACATGGATGTCCTCTGAAGGCGCCTGGAAACAAATACAAAAAGTGGAAACTTGGGCTTTGAGACACCCAGGATTCACGGTGATAGCTCTTTTTTTAGCGCATGCTATAGGAACATCCATCACTCAAAAAGGGATCATTTTCATCTTGCTGATGCTGGTGACACCATCAATGGCCATGCGATGCGTGGGAATAGGCAACAGAGACTTCGTTGAAGGACTGTCAGGAGCAACGTGGGTGGACGTGGTATTGGAGCATGGAAGCTGCGTCACCACCATGGCAAAAAATAAACCAACATTGGACATTGAACTCTTGAAGACGGAGGTCACGAACCCTGCCGTCTTGCGCAAACTGTGCATTGAAGCTAAAATATCAAACACCACCACCGATTCAAGATGTCCAACACAAGGAGAGGCTACACTGGTGGAAGAACAAGACGCGAACTTTGTGTGTCGCCGAACGTTTGTGGACAGAGGCTGGGGTAATGGCTGTGGACTATTCGGAAAGGGAAGTCTATTGACGTGTGCCAAGTTCAAGTGTGTGACAAAACTAGAGGGAAAGATAGTTCAATATGAAAACTTAAAATATTCAGTGATAGTCACTGTCCACACTGGGGACCAGCACCAGGTGGGAAACGAGACCACAGAACATGGAACAATTGCAACCATAACACCTCAAGCTCCCACGTCGGAAATACAGCTGACTGACTACGGAGCCCTCACACTGGACTGCTCACCTAGAACAGGGCTGGACTTTAATGAGATGGTGCTATTGACAATGAAAGAAAAATCATGGCTTGTCCACAAACAATGGTTTCTAGACTTACCACTGCCATGGACTTCGGGGGCTTCAACATCTCAAGAGACCTGGAACAGACAAGATTTGCTGG-----------------------------------------------------------------------------------------------------------------------------------------------------------------------------------------------------------------------------------------------------------------------------------------------------------------------------------------------------------------------------------------------------------------------------------------------------------------------------CTCAAGAAAGGAAGCAGCATAGGGAAAATGTTCGAAGCAACCGCCCGAGGAGCACGAAGGATGGCTATCCTGGGAGACACCGCATGGGACTTCGGTTCTATAGGAGGAGTGTTTACATCTGTGGGAAAATTGGTACATCAGGTTTTTGGAACCGCATATGGGGTTCTGTTTAGCGGTGTTTCTTGGACCATGAAAATAGGAATAGGGATTCTGCTGACATGGTTGGGATTAAATTCAAGGAGCACGTCACTTTCGATGACGTGCGTTGCAGTTGGCATGGTCACACTGTACCTAGGAGTCATGGTTCAAGCGGATTCAGGATGTGTAATCAACTGGAAGGGCAGAGAACTTAAATGTGGAAGTGGCATTTTTGTCACTAATGAAGTCCACACTTGGACAGAGCAATACAAATTCCAGGCTGACTCCCCCAAAAGACTGTCAGCAGCCATTGGAAAGGCATGGGAGGAGGGCGTATGTGGGATTCGATCAGCCACGCGTCTTGAGAACATCATGTGGAAGCAAATATCAAATGAATTGAACCACATTCTGCTTGAGAATGACATGAAATTCACAGTGGTTGTAGGAGATGCCAACGGAATTTTGGCCCAAGGGAAAAAAATGATTAGGCCACAACCTATGGAACACAAATATTCATGGAAAAGCTGGGGAAAAGCTAAAATCATAGGAGCAGACATACAAAATACCACCTTCATCATCGACGGCCCAGACACCCCAGAATGTCCCGATGGCCAAAGAGCATGGAACATTTGGGAAGTTGAGGACTATGGGTTTGGAGTTTTCACGACAAACATATGGCTGAAATTGCGTGACTCCTACACCCAAATGTGTGACCACCGGCTAATGTCAGCTGCCATCAAGGACAGCAAGGCAGTCCATGCTGACATGGGGTACTGGATAGAAAGTGAAAAGAATGAAACCTGGAAGCTGGCGAGAGCCTCCTTCATAGAAGTCAAGACATGCACCTGGCCGAAATCTCATACTCTGTGGAGCAATGGAGTCTTGGAAAGTGAAATGATAATCCCAAAGATATTTGGAGGACCAATATCTCAGCACAACTACAGACCAGGGTATTTCACACAAACAGCAGGGCCATGGCACCTAGGTAAGTTGGAACTGGATTTTGATTTGTGTGAAGGTACCACAGTTGTTGTGGATGAACACTGTGGAAATCGGGGTCCATCTCTCAGAACCACAACAGTCACAGGAAAGATAATCCATGAATGGTGTTGCAGATCCTGCACGCTACCCCCCTTACGTTTCAGAGGAGAAGACGGGTGTTGGTATGGCATGGAAATCAGACCAGTAAAGGAGAAGGAGGAGAATCTAGTCAGGTCAATGGTCTCTGCAGGGTCAGGAGAAGTGGATAGTTTTTCATTAGGAATACTATGCGTGTCAATAATGATTGAAGAAGTGATGAGATCCAGATGGAGTAGAAAGATGCTGATGACTGGAACACTGGCTGTTTTCCTCCTTCTTATAATGGGACAACTGACATGGAATGATCTGATTAGGTTATGCATCATGGTTGGAGCTAACGCTTCAGACAGGATGGGGATGGGAACAACGTACCTAGCCTTGATGGCTACTTTTAAAATGAGACCAATGTTCGCTGTTGGGCTATTATTCCGCAGACTAACATCCAGAGAAGTTCTTCTCCTCACGATTGGATTAAGCCTGGTGGCATCCGTGGAGCTACCAAATTCTTTGGAGGAGCTAGGGGATGGACTTGCAATGGGTATCATGATGTTAAAATTGTTGACTGAATTTCAGCCACACCAGTTATGGACCACCTTATTGTCTCTGACATTTGTCAAAACAACTCTCTCACTGGATTATGCATGGAAAACAACGGCTATGGTACTGTCTATCGTATCTCTCTTTCCTTTATGCCTGTCTACAACCTCCCAAAAAACAACATGGCTTCCGGTGCTGTTAGGATCTTTTGGATGCAAACCATTAACTATGTTTCTTATAACAGAAAACAAAATCTGGGGAAGGAAAAGTTGGCCCCTCAATGAAGGAATTATGGCTATTGGAATAGTCAGCATTCTACTAAGCTCACTCCTCAAAAATGATGTGCCGTTGGCCGGGCCACTAATAGCTGGAGGCATGCTAATAGCGTGTTATGTCATATCCGGAAGCTCAGCCGATCTATCATTGGAGAAAGCGGCTGAAGTATCCTGGGAACAAGAAGCAGAACACTCCGGTGCCTCACACAACATATTAGTAGAGGTCCAAGATGATGGAACTATGAAAATAAAAGATGAAGAGAGGGATGACACACTCACTATACTCCTTAAAGCAACTTTGCTGGCAGTCTCAGGAGTGTACCCAATGTCAATACCAGCAACTCTTTTTGTGTGGTACTTTTGGCAGAAAAAGAAACAGAGATCAGGAGTGTTATGGGACACACCCAGCCCTCCGGAAGTGGAAAGAGCAGTTCTCGATGATGGCATCTATAGAATCTTGCAAAGAGGACTGTTGGGGAGGTCCCAAGTAGGAGTGGGAGTCTTCCAAGACGGCGTGTTTCACACAATGTGGCACGTTACCAGGGGG-CTGTCCTTATGTACCAAGGGAAGAGACTGGAACCAAGCTGGGCCAGTGTCAAAAAGGACTTGATCTCATATGGAGGAGGTTGGAGGTTCCAAGGATCATGGAACACAGGAGAAGAAGTGCAGGTGATAGCTGTTGAACCAGGAAAAAACCCCAAAAATGTACAGACAACACCGGGCACCTTCAAGACTCCTGAAGGCGAAGTTGGAGCCATAGCTCTAGATTTCAAACCCGGCACATCTGGATCTCCCATTGTGAACAGAGAGGGAAAAATAGTGGGTTTGTATGGAAATGGAGTGGTGACAACAAGTGGAACCTACGTTAGTGCCATTGCCCAAGCTAAAGCATCACAGGAAGGGCCTTTACCAGAGATTGAGGACGAGGTGTTTAAGAAAAGAAACTTAACAATAATGGACCTGCACCCAGGATCAGGAAAAACAAGAAGATACCTTCCAGCCATAGTCCGTGAGGCCATAAAAAGGAAACTGCGCACGTTAATCTTGGCTCCCACAAGAGTTGTCGCTTCTGAAATGGCAGAGGCACTCAAGGGAATGCCAATAAGATATCAGACAACAGCAGTGAAGAGTGAACACACAGGAAGGGAGATAGTTGACCTCATGTGCCACGCTACTTTTACCATGCGTCTCTTATCCCCAGTGAGAGTTCCCAATTACAACATGATTATTATGGATGAAGCACATTTTACCGATCCAGCTAGCATAGCGGCCAGAGGGTACATCTCAACCCGAGTGGGTATGGGTGAAGCAGCTGCGATCTTTATGACAGCCACTCCCCAAGGATCGGTGGAGGCCTTTCCACAGAGCAATGCAGTTATCCAAGATGAGGAAAGAGACATTCCTGAGAGATCATGGAACTCAGGCTACGACTGGATCACTGACTTTCCAGGTAAAACAGTCTGGTTTGTTCCAAGCATCAAATCAGGAAATGACATTGCCAACTGTTTAAGAAAGAACGGAAAACGGGTAATCCAATTGAGCAGAAAAACCTTTGACACTGAGTATCAGAAAACAAAAAACAATGACTGGGACTATGTTGTCACAACAGACATTTCTGAAATGGGGGCAAATTTCCGGGCCGACAGGGTGATAGACCCAAGGCGGTGCTTGAAACCGGTAATACTAAAAGATGGCCCAGAGCGTGTCATTCTAGCCGGACCGATGCCAGTGACTGTGGCCAGTGCTGCCCAGAGGAGAGGAAGAATTGGAAGGAACCAAAACAAGGAAGGTGATCAGTATGTTTACATGGGACAGCCTTTAAATAATGATGAGGATCACGCTCATTGGACAGAAGCAAAAATGCTCCTTGACAATATAAACACACCAGAAGGGATCATCCCAGCCCTTTTTGAGCCAGAGAGAGAAAAGAGTGCAGCAATAGACGGGGAGTACAGACTGCGGGGAGAAGCAAGGAAAACGTTTGTGGAGCTCATGAGAAGAGGAGATCTACCAGTTTGGCTATCCTACAAAGTAGCCTCAGAAGGTTTCCAGTACTCCGATAGAAGGTGGTGCTTTGATGGGGAAAGGAACAACCAGGTGTTGGAGGAGAACATGGACGTGGAGATCTGGACAAAGGAAGGAGAAAGAAAGAAATTGCGACCTCGCTGGTTGGACGCCAGAACATACTCTGATCCATTGGCCCTGCGCGAGTTTAAAGAGTTCGCAGCAGGAAGAAGAAGTGTCTCAGGTGACCTAATATTGGAAATAGGGAAACTTCCACAACATTTGACGCTAAGAGCCCAGAATGCTCTGGACAACTTGGTCATGTTGCACAATTCCGAACAAGGAGGAAAAGCCTACAGACATGCTATGGAGGAACTACCAGACACCATAGAAACATTGATGCTTCTAGCTTTGATAGCTGTGTTGACTGGTGGAGTGACGCTGTTCTTCCTATCAGGAAAAGGTCTAGGGAAAACATCCATTGGCTTGCTCTGTGTGACGGCCTCAAGCGCACTGTTATGGATGGCCAGTGTAGAGCCCCATTGGATAGCGGCCTCTATCATACTAGAGTTCTTT-TGATGGTGCTGCTCATTCCAGAACCAGACAGACAGCGCACTCCACAAGACAACCAGCTAGCATATGTGGTGATAGGTTTGTTATTCATGATACTGACAGTGGCAGCCAATGAGATGGGATTATTGGAAACCACAAAGAAAGACCTGGGAATTGGCTATGTAGCCGCCGAAAACCACCAACATGCTACGATGCTGGACGTAGACCTACACCCAGCTTCAGCCTGGACCCTCTATGCAGTAGCCACAACAGTTATCACTCCCATGATGAGACATACAATTGAAAATACAACGGCAAACATTTCCCTGACAGCCATTGCAAATCAGGCAGCCATATTGATGGGACTTGACAAGGGATGGCCAATATCGAAGATGGACATAGGAGTTCCACTTCTCGCCTTAGGGTGCTATTCCCAGGTGAACCCATTGACACTGACGGCGGCGGTGTTGATGTTAGTGGCTCATTATGCCATAATTGGACCAGGACTGCAAGCAAAGGCCACTAGAGAAGCTCAAAAAAGGACAGCGGCCGGAATAATGAAAAATCCAACCGTAGACGGGATTGTTGCAATAGACTTGGATCCTGTGGTTTATGATGCAAAATTTGAAAAACAGCTAGGCCAAATAATGTTACTGATACTTTGTACATCACAGATCCTCTTGATGCGGACCACATGGGCCTTGTGTGAATCCATCACATTGGCTACTGGACCCCTGACCACTCTCTGGGAGGGATCTCCAGGAAAATTCTGGAATACCACAATAGCAGTGTCCATGGCAAACATCTTCAGGGGAAGTTATTTAGCAGGAGCAGGTCTGGCTTTCTCATTAATGAAATCTTTAGGAGGAGGTAGGAGAGGTACGGGAGCTCAAGGGGAAACACTGGGAGAGAAATGGAAAAGACAGTTAAACCAACTGAGCAAATCAGAATTCAACACCTACAAAAGGAGTGGGATTATGGAGGTGGACAGATCCGAAGCCAAAGAGGGACTGAAAAGAGGAGAAACAACCAAACATGCAGTGTCGAGAGGAACAGCCAAACTGAGGTGGTTTGTGGAGAGGAACCTCGTGAAACCAGAAGGGAAAGTCATAGACCTCGGTTGTGGAAGAGGTGGCTGGTCATATTATTGTGCTGGGCTGAAGAAAGTTACTGAAGTGAAGGGATACACAAAAGGAGGACCTGGACATGAGGAACCTATCCCAATGGCGACCTATGGATGGAACCTAGTAAAGCTACACTCTGGAAAGGATGTATTTTTTATGCCACCTGAGAAATGTGACACCCTTCTGTGTGATATTGGTGAGTCCTCTCCGAATCCAACTATAGAAGAAGGAAGAACGTTACGTGTTCTAAAAATGGTGGAACCATGGCTCAGAGGAAACCAATTCTGCATAAAAATCCTAAATCCTTACATGCCAAGTGTGGTAGAAACCTTGGAGCAAATGCAAAGAAAACATGGAGGGATGCTAGTGCGAAACCCACTCTCAAGAAATTCTACCCATGAAATGTATTGGGTTTCATGTGGAACGGGAAACATTGTGTCGGCAGTGAACATGACATCCAGAATGTTACTGAACCGATTCACAATGGCTCACAGGAAGCCAACATATGAAAGGGACGTGGACTTAGGCGCTGGAACAAGACATGTGGCAGTGGAACCAGAGGTAGCCAACCTAGATATCATTGGCCAGAGGATAGAGAATATAAAAAATGAACACAAGTCAACATGGCATTATGATGAGGACAATCCATACAAAACATGGGCCTATCACGGATCATATGAGGTCAGGCCATCAGGATCAGCCTCATCTATGGTGAATGGAGTGGTGAGATTGCTCACAAAACCATGGGATGTTATCCCCATGGTCACACAAATAGCTATGACTGATACCACACCCTTTGGACAACAGAGAGTGTTTAAAGAGAAAGTTGACACGCGCACACCAAGAGCAAAACGAGGCACAACACAGATTATGGAGGTGACAGCCAAGTGGTTATGGGGTTTCCTTTCCAGAAACAAA-AACCTAGAATCTGCACAAGAGAGGAGTTCACAAGAAAGGTTAGGTCAAACGCGGCTATAGGAGCAGTGTTCGTTGATGAAAACCAATGGAACTCAGCAAAAGAAGCAGTGGAAGACGAAAGGTTTTGGGATCTTGTGCACAGAGAGAGGGAGCTTCATAAACAGGGAAAATGTGCCACGTGTGTCTACAACATGATGGGGAAGAGAGAGAAAAAATTAGGAGAGTTTGGAAAGGCAAAAGGAAGTCGTGCAATATGGTACATGTGGCTGGGAGCACGCTTTTTGGAGTTCGAAGCCCTTGGTTTTATGAATGAAGATCACTGGTTTAGTAGAGAGAATTCACTCAGTGGAGTGGAAGGAGAAGGACTACACAAACTTGGATACATACTCAGAGACATATCAAAGATTCCGGGGGGAAATATGTATGCAGATGATACGGCCGGATGGGACACAAGAATAACAGAGGATGATCTTCAGAATGAGGCTAAAATCACTGACATCATGGAGCCTGAACATGCTCTATTGGCTACGTCAATTTTTAAGCTGACTTATCAAAACAAGGTGGTGAGGGTGCAAAGACCAGCAAAAAATGGAACCGTGATGGATGTTATATCCAGACGTGATCAGAGAGGAAGTGGACAGGTCGGAACTTATGGCTTAAATACTTTCACCAATATGGAGGTCCAACTAATAAGACAAATGGAATCTGAAGGAATCTTTTTACCCAGCGAATTGGAAACCCCCAACCTAGCTGAGAGGGCTCTTGACTGGTTAAAAAAATATGGCGCCGAAAGGCTGAAACGAATGGCAATCAGCGGAGATGATTGCGTGGTGAAACCAATTGACGACAGGTTCGCAACAGCCTTAACAGCTCTGAATGACATGGGAAAAGTAAGAAAAGACATACCGCAGTGGGAACCTTCGAAAGGATGGAATGATTGGCAGCAAGTGCCTTTTTGTTCACACCATTTCCACCAGCTGATCATGAAGGATGGGAGGGAAATAGTGGTGCCATG----------------------------------------------------------------------------------------------------------------------------------------------------------------------------------------------------------------------------------------------------------------------------------------------------------------------------------------------------------------------------------------------------------------------------------------------------------------------------------------------------------------------------------------
		</sequence>
		<sequence>
			<taxon idref="MT929562|DENV1|Brazil|Centre_West|GO|Rio_Verde|2019-02-21"/>
			---------------------------------------AATATGCTGAAACGCGCGAGAAACCGCGTGTCAACTGGTTCACAGTTGGCGAAGAGATTCTCAAAAGGATTGCTTTCAGGCCAAGGACCCATGAAATTGGTGATGGCCTTCATAGCATTTCTAAGATTTCTAGCCATACCCCCAACAGCAGGAATTTTGGCTAGATGGAGCTCATTCAAGAAGAATGGAGCGATCAAAGTGTTACAGGGTTTCAAA--AGAGATCTCAAGCATGTTGAACATAATGAACAGGAGGAAAAGATCCGTGACCATGCTCCTCATGCTGCTGCCCACAGCCCTGGCGTTTCATTTGACCACACGAGGGGGAGAGCCACACATGATAGTTAGTAAGCAGGAAAGAGGAAAGTCACTCTTGTTTAAGACCTCTGCGGGCGTCAATATGTGCACCCTCATTGCGATGGACTTGGGAGAGTTATGTGAGGACACAATGACCTACAAATGCCCCCGGATCACTGAGGCGGAACCAGATGACGTTGACTGCTGGTGCAATGCCACAGACACATGGGTGACCTATGGGACGTGTTCTCAAACCGGCGAACACCGACGAGAGAAACGTTCCGTGGCACTGGCACCACACGTGGGACTTGGTCTAGAAACAAGAACCGAAATATGGATGTCCTCTGAAGGCGCCTGGAAACAAATACAAAAAGTGGAAACTTGGGCTTTGAGACACCCAGGATTCACGGTGATAGCTCTTTTTTTAGCGCATGCTATAGGAACATCCATCACTCAAAAAGGGATCATTTTCATCTTGCTGATGCTGGTGACACCATCAATGGCCATGCGATGCGTGGGAATAGGCAACAGAGACTTCGTTGAAGGACTGTCAGGAGCAACGTGGGTGGACGTGGTATTGGAGCATGGAAGCTGCGTCACCACCATGGCAAAAAATAAACCAACATTGGACATTGAACTCTTGAAGACGGAGGTCACGAACCCTGCCGTCTTGCGCAAACTGTGCATTGAAGCTAAAATATCAAACACCACCACCGATTCAAGATGTCCAACACAAGGAGAGGCTACACTGGTGGAAGAACAAGACGCAAACTTTGTGTGTCGCCGAACGTTTGTGGACAGAGGCTGGGGTAATGGCTGTGGACTATTCGGAAAGGGAAGTCTATTGACGTGTGCCAAGTTCAAGTGTGTGACAAAACTAGAGGGAAAGATAGTTCAATATGAAAACTTAAAATATTCAGTGATAGTCACTGTCCACACTGGGGACCAGCACCAGGTGGGAAACGAGACCACAGAACATGGAACAATTGCAACCATAACACCTCAAGCTCCCACGTCGGAAATACAGCTGACTGACTACGGAGCCCTCACACTGGACTGCTCACCTAGAACAGGGCTGGACTTTAATGAGATGGTGCTATTGACAATGAAAGAAAAATCATGGCTTGTCCACAAACAATGGTTTCTAGACTTACCACTGCCATGGACTTCGGGGGCTTCAACATCTCAAGAGACCTGGAACAGACAAGATTTGCTGG-----------------------------------------------------------------------------------------------------------------------------------------------------------------------------------------------------------------------------------------------------------------------------------------------------------------------------------------------------------------------------------------------------------------------------------------------------------------------------CTCAAGAAAGGAAGCAGCATAGGGAAAATGTTCGAAGCAACCGCCCGAGGAGCACGAAGGATGGCTATCCTGGGAGACACCGCATGGGACTTCGGTTCTATAGGAGGAGTGTTTACATCTGTGGGAAAATTGGTACATCAGGTTTTTGGAACCGCATATGGGGTTCTGTTTAGCGGTGTTTCTTGGACCATGAAAATAGGAATAGGGATTCTGCTGACATGGTTGGGATTAAATTCAAGGAGCACGTCACTTTCGATGACGTGCGTTGCAGTTGGCATGGTCACACTGTACCTAGGAGTCATGGTTCAAGCGGATTCAGGATGTGTAATCAACTGGAAGGGCAGAGAACTTAAATGTGGAAGTGGCATTTTTGTCACTAATGAAGTCCACACTTGGACAGAGCAATACAAATTCCAGGCTGACTCCCCAAAAAGACTGTCAGCAGCCATTGGAAAGGCATGGGAGGAGGGCGTATGTGGGATTCGATCAGCCACGCGTCTTGAGAACATCATGTGGAAGCAAATATCAAATGAATTGAACCACATTCTGCTTGAGAATGACATGAAATTCACAGTGGTTGTAGGAGATGCCAACGGAATTTTGGCCCAAGGGAAAAAAATGATTAGGCCACAACCTATGGAACACAAATATTCATGGAAAAGCTGGGGAAAAGCTAAAATCATAGGAGCAGACATACAAAATACCACCTTCATCATCGACGGCCCAGACACCCCAGAATGTCCCGATGGCCAAAGAGCATGGAACATTTGGGAAGTTGAGGACTATGGGTTTGGAGTTTTCACGACAAACATATGGCTGAAATTGCGTGACTCCCACACCCAAATGTGTGACCACCGGCTAATGTCAGCTGCCATCAAGGACAGCAAGGCAGTCCATGCTGACATGGGGTACTGGATAGAAAGTGAAAAGAATGAAACCTGGAAGCTGGCGAGAGCCTCCTTCATAGAAGTCAAGACATGCACCTGGCCGAAATCTCATACTCTGTGGAGCAATGGAGTCTTGGAAAGTGAAATGATAATCCCAAAGATATTTGGAGGACCAATATCTCAGCACAACTACAGACCAGGGTATTTCACACAAACAGCAGGGCCATGGCACCTAGGTAAGTTGGAACTGGATTTTGATTTGTGTGAAGGTACCACAGTTGTTGTGGATGAACATTGTGGAAATCGAGGTCCATCTCTCAGAACCACAACAGTCACAGGAAAGATAATCCATGAATGGTGTTGCAGATCCTGCACGCTACCCCCCTTACGTTTCAGAGGAGAAGACGGGTGTTGGTATGGCATGGAAATCAGACCAGTAAAGGAGAAGGAGGAGAATCTAGTCAGGTCAATGGTCTCTGCAGGGTCAGGAGAAGTGGATAGTTTTTCATTAGGAATACTATGCGTGTCAATAATGATTGAAGAAGTGATGAGATCCAGATGGAGTAGAAAGATGCTGATGACTGGAACACTGGCTGTTTTCCTCCTTCTTATAATGGGACAACTGACATGGAATGATCTGATTAGGTTATGCATCATGGTTGGAGCCAACGCTTCAGACAGGATGGGGATGGGAACAACGTACCTAGCCTTGATGGCTACTTTTAAAATGAGACCAATGTTCGCTGTTGGGCTATTATTCCGCAGACTAACATCCAGAGAAGTTCTTCTCCTCACGATTGGATTAAGCCTGGTGGCATCCGTGGAGCTACCAAATTCTTTGGAGGAGCTAGGGGATGGACTTGCAATGGGTATCATGATGTTAAAATTGTTGACTGAATTTCAGCCACACCAGTTATGGACCACCTTATTGTCTCTGACATTTGTCAAAACAACTCTCTCACTGGATTATGCATGGAAAACAACGGCTATGGTACTGTCTATCGTATCTCTCTTTCCTTTATGCCTGTCTACAACCTCCCAAAAAACAACATGGCTTCCGGTGCTGTTAGGATCTTTTGGATGCAAACCATTAACTATGTTTCTTATAACAGAAAACAAAATCTGGGGAAGGAAAAGTTGGCCCCTCAATGAAGGAATTATGGCTATTGGAATAGTCAGCATTCTACTAAGCTCACTCCTCAAAAATGATGTGCCGTTGGCCGGGCCACTAATAGCTGGAGGCATGCTAATAGCGTGTTATGTCATATCCGGAAGCTCAGCCGATCTATCATTGGAGAAAGCGGCTGAAGTATCCTGGGAACAAGAAGCAGAACACTCCGGTGCCTCACACAACATATTAGTAGAGGTCCAAGATGATGGAACTATGAAAATAAAAGATGAAGAGAGGGATGACACACTCACTATACTCCTTAAAGCAACTTTGCTGGCAGTCTCAGGAGTGTACCCAATGTCAATACCAGCAACTCTTTTTGTGTGGTACTTTTGGCAGAAAAAGAAACAGAGATCAGGAGTGTTATGGGACACACCCAGCCCTCCGGAAGTGGAAAGAGCAGTTCTTGATGATGGCATCTATAGAATCTTGCAAAGAGGACTGTTGGGGAGGTCCCAAGTAGGAGTGGGAGTCTTCCAAGACGGCGTGTTTCACACAATGTGGCACGTTACCAGGGGAGCTGTCCTTATGTACCAAGGGAAGAGACTGGAACCAAGCTGGGCCAGTGTCAAAAAGGACTTGATCTCATATGGAGGAGGTTGGAGGTTCCAAGGATCATGGAACACAGGAGAAGAAGTGCAGGTGATAGCTGTTGAACCAGGAAAAAACCCCAAAAATGTACAGACAACGCCGGGCACCTTCAAGACTCCTGAAGGCGAAGTTGGAGCCATAGCTCTAGATTTCAAACCCGGCACATCTGGATCTCCCATTGTGAACAGAGAGGGAAAAATAGTGGGTTTGTATGGAAATGGAGTGGTGACAACAAGTGGAACCTACGTTAGTGCCATTGCCCAAGCTAAAGCATCACAGGAAGGGCCTTTACCAGAGATTGAGGACGAGGTGTTTAAGAAAAGAAACTTAACAATAATGGACCTGCACCCAGGATCAGGGAAAACAAGAAGATACCTTCCAGCCATAGTCCGTGAGGCCATAAAAAGGAAACTGCGCACGTTAATCTTGGCTCCCACAAGAGTTGTCGCTTCTGAAATGGCAGAGGCACTCAAGGGAATGCCAATAAGATATCAGACAACAGCAGTGAAGAGTGAACACACAGGAAGGGAGATAGTTGACCTCATGTGCCACGCTACTTTTACCATGCGTCTCTTATCCCCAGTGAGAGTTCCCAATTACAACATGATTATTATGGATGAAGCACATTTTACCGATCCAGCTAGCATAGCGGCCAGAGGGTACATCTCAACCCGAGTGGGTATGGGTGAAGCAGCTGCGATCTTTATGACAGCCACTCCCCCAGGATCGGTGGAGGCCTTTCCACAGAGCAATGCAGTTATCCAAGATGAGGAAAGAGACATTCCTGAGAGATCATGGAACTCAGGCTACGACTGGATCACTGACTTTCCAGGTAAAACAGTCTGGTTTGTTCCAAGCATCAAATCAGGAAATGACATTGCCAACTGTTTAAGAAAGAACGGAAAACAGGTAATCCAATTGAGCAGAAAAACCTTTGACACTGAGTACCAGAAAACAAAAAACAATGACTGGGACTATGTTGTCACAACAGACATTTCTGAAATGGGGGCAAATTTCCGGGCCGACAGGGTGATAGACCCAAGGCGGTGCTTGAAACCGGTAATACTAAAAGATGGCCCAGAGCGTGTCATTCTAGCCGGACCGATGCCAGTGACTGTGGCCAGTGCTGCCCAGAGGAGAGGAAGAATTGGAAGGAACCAAAACAAGGAAGGTGATCAGTATGTTTACATGGGACAGCCTTTAAATAATGATGAGGATCACGCTCATTGGACAGAAGCAAAAATGCTCCTTGACAATATAAACACACCAGAAGGGATCATCCCAGCCCTTTTTGAGCCAGAGAGAGAAAAGAGTGCAGCAATAGACGGGGAGTACAGACTGCGGGGAGAAGCAAGGAAAACGTTTGTGGAGCTCATGAGAAGAGGAGATCTACCAGTTTGGCTATCCTACAAAGTAGCCTCAGAAGGTTTCCAGTACTCCGATAGAAGGTGGTGCTTTGATGGGGAAAGGAACAACCAGGTGTTGGAGGAGAACATGGACGTGGAGATCTGGACAAAGGAAGGAGAAAGAAAGAAATTGCGACCTCGCTGGTTGGACGCCAGAACATACTCTGATCCATTGGCCCTGCGCGAGTTTAAAGAGTTCGCAGCAGGAAGAAGAAGTGTCTCAGGTGACCTAATATTGGAAATAGGGAAACTTCCACAACATTTGACGCTAAGAGCCCAGAATGCTCTGGACAACTTGGTCATGTTGCACAATTCCGAACAAGGAGGAAAAGCCTACAGACATGCTATGGAGGAACTACCAGACACCATAGAAACATTGATGCTTCTAGCTTTGATAGCTGTGTTGACTGGTGGAGTGACGCTGTTCTTCCTATCAGGAAAAGGTCTAGGAAAAACATCCATTGGCTTGCTCTGTGTGACGGCCTCAAGCGCTCTGTTATGGATGGCCAGTGTAGAGCCCCATTGGATAGCGGCCTCTATCATACTAGAGTTCTTT-TGATGGTGCTGCTCATTCCAGAACCAGACAGACAGCGCACTCCACAGGACAACCAGCTAGCATATGTGGTGATAGGTTTGTTATTCATGATACTGACAGTGGCAGCCAATGAGATGGGATTATTGGAAACCACAAAGAAAGACCTGGGAATTGGCTATATAGCCGCCGAAAACCACCAACATGTTACGATGCTGGACGTAGACCTACACCCAGCTTCAGCCTGGACCCTCTATGCAGTAGCCACAACAGTTATCACTCCCATGATGAGACATACAATTGAAAATACAACGGCAAACATTTCCCTGACAGCCATTGCAAATCAGGCAGCCATATTGATGGGACTTGACAAGGGATGGCCAGTATCGAAGATGGACATAGGAGTTCCACTTCTCGCCTTAGGGTGCTATTCCCAGGTGAACCCATTGACACTGACGGCGGCGGTGTTGATGTTAGTGGCTCATTATGCCATAATTGGACCAGGACTGCAAGCAAAGGCCACTAGAGAAGCTCAA-AAAGGACAGCGGCCGGAATAATGAAAAATCCAACCGTAGACGGGATTGTTGCAATAGACTTGGATCCTGTGGTTTATGATGCAAAATTTGAAAAACAGCTAGGCCAAATAATGTTACTGATACTTTGTACATCACAGATCCTCTTGATGCGGACCACATGGGCCTTGTGTGAATCCATCACATTGGCTACTGGACCCCTGACCACTCTCTGGGAGGGATCTCCAGGAAAATTCTGGAATACCACAATAGCAGTGTCCATGGCAAACATCTTCAGGGGAAGTTATTTAGCAGGAGCAGGTCTGGCTTTCTCATTAATGAAATCTTTAGGAGGAGGTAGGAGAGGCACGGGAGCTCAAGGGGAAACACTGGGAGAGAAATGGAAAAGACAGTTAAACCAACTGAGCAAGTCAGAATTCAACACCTACAAAAGGAGTGGGATTATGGAGGTGGACAGATCCGAAGCCAAAGAGGGACTGAAAAGAGGAGAAACAACCAAACATGCAGTGTCGAGAGGAACAGCCAAACTGAGGTGGTTTGTGGAGAGGAACCTCGTGAAACCAGAAGGGAAAGTCATAGACCTCGGTTGTGGAAGAGGTGGCTGGTCATATTATTGTGCTGGGCTGAAGAAAGTTACTGAAGTGAAGGGATACACAAAAGGAGGACCTGGACATGAGGAACCTATCCCAATGGCGACCTATGGATGGAACCTAGTAAAGCTACACTCTGGAAAGGATGTATTTTTTATGCCACCTGAGAAATGTGACACCCTTCTGTGTGATATTGGTGAGTCCTCTCCGAATCCAACTATAGAAGAAGGAAGAACGTTACGTGTTCTAAAAATGGTGGAACCATGGCTCAGAGGAAACCAATTCTGCATAAAAATCCTAAATCCTTACATGCCAAGTGTGGTAGAAACTCTGGAGCAAATGCAAAGAAAACATGGAGGGATGCTAGTGCGAAACCCACTCTCAAGAAATTCTACCCATGAAATGTATTGGGTTTCATGTGGAACGGGAAACATTGTGTCGGCAGTGAACATGACATCCAGAATGTTACTGAACCGATTCACAATGGCTCACAGGAAGCCAACATATGAAAGGGACGTGGACTTAGGCGCTGGAACAAGACATGTGGCAGTGGAACCAGAGGTAGCCAACCTAGATATCATTGGCCAGAGGATAGAGAATATAAAAAATGAACACAAGTCAACATGGCATTATGATGAGGACAATCCATACAAAACATGGGCCTATCATGGATCATATGAGGTCAGGCCATCAGGATCAGCCTCATCTATGGTGAATGGAGTGGTGAGATTGCTCACAAAACCATGGGATGTTATCCCCATGGTCACACAAATAGCTATGACTGATACCACACCCTTTGGACAACAGAGAGTGTTCAAAGAGAAAGTTGACACGCGCACACCAAGAGCAAAACGAGGCACAACACAGATTATGGAGGTGACAGCCAAGTGGTTATGGGGTTTCCTTTCCAGAAACAAA-AACCTAGAATCTGCACAAGAGAGGAGTTCACAAGAAAGGTTAGGTCAAACGCGGCTATAGGAGCAGTGTTCGTTGATGAAAACCAATGGAACTCAGCAAAAGAAGCAGTGGAAGACGAAAGGTTTTGGGATCTTGTGCACAGAGAGAGGGAGCTTCATAAACAGGGAAAATGTGCCACGTGTGTCTACAACATGATGGGGAAGAGAGAGAAAAAATTAGGAGAGTTTGGAAAGGCAAAAGGAAGTCGTGCAATATGGTACATGTGGCTGGGAGCACGCTTTCTGGAGTTCGAAGCCCTTGGTTTTATGAATGAAGATCACTGGTTTAGTAGAGAGAATTCACTCAGTGGAGTGGAAGGAGAAGGACTACACAAACTTGGATACATACTCAGAGACATATCAAAGATTCCGGGGGGAAACATGTATGCAGATGATACGGCCGGATGGGACACAAGAATAACAGAGGATGATCTTCAGAATGAGGCTAAAATCACTGACATCATGGAGCCTGAACATGCTCTATTGGCTACGTCAATTTTTAAGCTGACTTATCAAAACAAGGTGGTGAGGGTGCAAAGACCAGCAAAAAATGGAACCGTGATGGATGTTATATCCAGACGTGATCAGAGAGGAAGTGGACAGGTCGGAACTTATGGCTTAAATACTTTCACCAATATGGAGGTCCAACTAATAAGACAAATGGAATCTGAAGGAATCTTTTTACCCAGCGAATTGGAAACCCCAAACCTAGCTGAGAGGGCTCTTGACTGGTTAAAAAAATATGGCGCCGAAAGGCTGAAACGAATGGCAATCAGCGGAGATGATTGCGTGGTGAAACCAATTGACGACAGGTTCGCAACAGCCTTAACAGCTCTGAATGACATGGGAAAAGTAAGAAAAGACATACCGCAGTGGGAACCTTCGAAAGGATGGAATGATTGGCAGCAAGTGCCTTTTTGTTCACACCATTTCCACCAGCTGATCATGAAGGATGGGAGGGAAATAGTGGTGCCATGC---------------------------------------------------------------------------------------------------------------------------------------------------------------------------------------------------------------------------------------------------------------------------------------------------------------------------------------------------------------------------------------------------------------------------------------------------------------------------------------------------------------------------------------
		</sequence>
		<sequence>
			<taxon idref="MT929561|DENV1|Brazil|Centre_West|GO|Caldas_Novas|2019-02-15"/>
			---------------------------------------AATATGCTGAAACGCGCGAGAAACCGCGTGTCAACTGGTTCACAGTTGGCGAAGAGATTCTCAAAAGGATTGCTTTCAGGCCAAGGACCCATGAAATTGGTGATGGCCTTCATAGCATTTCTAAGATTTCTAGCCATACCCCCAACAGCAGGAATTTTGGCTAGATGGAGCTCATTCAAGAAGAATGGAGCGATCAAAGTGTTACAGGGTTTCAAA-AAGAGATCTCAAGCATGTTGAACATAATGAACAGGAGGAAAAGATCCGTGACCATGCTCCTCATGCTGCTGCCCACAGCCCTGGCGTTTCATTTGACCACACGAGGGGGAGAGCCACACATGATAGTTAGTAAGCAGGAAAGAGGAAAGTCACTCTTGTTTAAGACCTCTGCGGGCGTCAATATGTGCACCCTCATTGCGATGGACTTGGGAGAGTTATGTGAGGACACAATGACCTACAAATGCCCCCGGATCACTGAGGCGGAACCAGATGACGTTGACTGCTGGTGCAATGCCACAGACACATGGGTGACCTATGGGACGTGTTCTCAAACCGGCGAACACCGACGAGAGAAACGTTCCGTGGCACTGGCCCCACACGTGGGACTTGGTCTAGAAACAAGAACCGAAACATGGATGTCCTCTGAAGGCGCCTGGAAACAAATACAAAGAGTGGAAACTTGGGCTTTGAGACACCCAGGATTCACGGTGATAGCTCTTTTTTTAGCGCATGCTATAGGAACATCCATCACTCAAAAAGGGATCATTTTCATCTTGCTGATGCTGGTGACACCATCAATGGCCATGCGATGCGTGGGAATAGGCAACAGAGACTTCGTTGAAGGACTGTCAGGAGCAACGTGGGTGGACGTGGTATTGGAGCATGGAAGCTGCGTCACCACCATGGCAAAAAATAAACCAACATTGGACATTGAACTCTTGAAGACGGAGGTCACGAACCCTGCCGTCTTGCGCAAACTGTGCATTGAAGCTAAAATATCAAACACCACCACCGATTCAAGATGTCCAACACAAGGAGAGGCTACACTGGTGGAAGAACAAGACGCGAACTTTGTGTGTCGCCGAACGTTTGTGGACAGAGGCTGGGGTAATGGCTGTGGACTATTCGGAAAGGGAAGTCTATTGACGTGTGCCAAGTTCAAGTGTGTGACAAAACTAGAGGGAAAGATAGTTCAATATGAAAACTTAAAATATTCAGTGATAGTCACTGTCCACACTGGGGACCAGCACCAGGTGGGAAACGAGACCACAGAACATGGAACAATTGCAACCATAACACCTCAAGCTCCCACGTCGGAAATACAGCTGACTGACTACGGAGCCCTCACACTGGACTGCTCACCTAGAACAGGGCTGGACTTTAATGAGATGGTGCTATTGACAATGAAAGAAAAATCATGGCTTGTCCACAAACAATGGTTTCTAGACTTACCACTGCCATGGACTTCGGGGGCTTCAACATCTCAAGAGACCTGGAACAGACAAGATTTGCTGGTCACATTCAAGACAGCTCATGCAAAGAAACAGGAAGTAGTCGTACTGGGATCACAGGAAGGAGCAATGCACACAGCGTTGACTGGGGCGACAGAAATCCAGACGTCAGGAACGACAACAATCTTCGCAGGACACCTGAAATGCAGACTAAAAATGGATAAACTGACCTTAAAGGGGATGTCATATGTGATGTGCACAGGCTCATTTAAGCTAGAGAAGGAAGTGGCTGAGACCCAGCATGGAACTGTCCTAGTGCAAGTCAAATATGAAGGAACAGACGCGCCATGCAAGATCCCCTTCTCGACCCAAGATGAGAAAGGAGTGACCCAGAATGGGAGATTGATAACAGCCAATCCCATAGTTACTGACAAAGAAAAACCAGTCAACATTGAGACAGAACCACCTTTTGGTGAGAGCTACATCGTGGTAGGGGCAGGCGAAAAAGCTTTGAAACTAAGCTGGCTCAAGAAAGGAAGCAGCATAGGGAAAATGTTCGAAGCAACCGCCCGAGGAGCACGAAGGATGGCTATCCTGGGAGACACCGCATGGGACTTCGGTTCTATAGGAGGAGTGTTTACATCTGTGGGAAAATTGGTACATCAGGTTTTTGGAACCGCATATGGGGTTCTGTTTAGCGGTGTTTCTTGGACCATGAAAATAGGAATAGGGATTCTGCTGACATGGTTGGGATTAAATTCAAGGAGCACGTCACTTTCGATGACGTGCGTTGCAGTTGGCATGGTCACACTGTACCTAGGAGTCATGGTTCAAGCGGATTCAGGATGTGTAATCAACTGGAAGGGCAGAGAACTTAAATGTGGAAGTGGCATT-TTGTCACTAATGAAGTCCACACTTGGACAGAGCAATACAAATTCCAGGCTGACTCCCCAAAAAGACTGTCAGCAGCCATTGGAAAGGCATGGGAGGAGGGCGTATGTGGGATTCGATCAGCCACGCGTCTTGAGAACATCATGTGGAAGCAAATATCAAATGAATTGAACCACATTCTGCTTGAGAATGACATGAAATTCACAGTGGTTGTAGGAGATGCCAACGGAATTTTGGCCCAAGGAAAAAAAATGATTAGGCCACAACCTATGGAACACAAATATTCATGGAAAAGCTGGGGAAAAGCTAAAATCATAGGAGCAGACATACAAAATACCACCTTCATCATCGACGGCCCAGACACCCCAGAATGTCCCGATGGCCAAAGAGCATGGAACATTTGGGAAGTTGAGGACTATGGGTTTGGAGTTTTCACGACAAACATATGGCTGAAATTGCGTGACTCCTACACCCAAATGTGTGACCACCGGCTAATGTCAGCTGCCATCAAGGACAGCAAGGCAGTCCATGCTGACATGGGGTACTGGATAGAAAGTGAAAAGAATGAAACCTGGAAGCTGGCGAGAGCCTCCTTCATAGAAGTCAAGACATGCACCTGGCCGAGATCTCATACTCTGTGGAGCAATGGAGTCTTGGAAAGTGAAATGATAATCCCAAAGATATTTGGAGGACCAATATCTCAGCACAACTACAGACCAGGGTATTTCACACAAACAGCAGGGCCATGGCACCTAGGTAAGTTGGAACTGGATTTTGATTTGTGTGAAGGTACCACAGTTGTTGTGGATGAACATTGTGGAAATCGAGGTCCATCTCTCAGAACCACAACAGTCACAGGAAAGATAATCCATGAATGGTGTTGCAGATCCTGCACGCTACCCCCCTTACGTTTCAGAGGAGAAGACGGGTGTTGGTATGGCATGGAAATCAGACCAGTAAAGGAGAAGGAGGAGAATCTAGTCAGGTCAATGGTCTCTGCAGGGTCAGGAGAAGTGGATAGTTTTTCATTAGGAATACTATGCGTGTCAATAATGATTGAAGAAGTGATGAGATCCAGATGGAATAGAAAGATGCTGATGACTGGAACACTGGCTGTTTTCCTCCTTCTTATAATGGGACAACTGACATGGAATGATCTGATTAGGTTATGCATCATGGTTGGAGCTAACGCTTCAGACAGGATGGGGATGGGAACAACGTACCTAGCCTTGATGGCTACTTTTAAAATGAGACCAATGTTCGCTGTTGGGCTATTATTCCGCAGACTAACATCCAGAGAAGTTCTTCTCCTCACGATTGGATTAAGCCTGGTGGCATCCGTGGAGCTACCAAATTCTTTGGAGGAGCTAGGGGATGGACTTGCAATGGGTATCATGATGTTAAAATTGTTGACTGAATTTCAGCCACACCAGTTATGGACCACCTTATTGTCTCTGACATTTGTCAAAACAACTCTCTCACTGGATTATGCATGGAAAACAACGGCTATGGTACTGTCTATCGTATCTCTCTTTCCTTTATGCCTGTCTACAACCTCCCAAAAAACAACATGGCTTCCGGTGCTGTTAGGATCTTTTGGATGCAAACCATTAACTATGTTTCTTATAACAGAAAACAAAATCTGGGGAAGGAAAAGTTGGCCCCTCAATGAAGGAATTATGGCTATTGGAATAGTCAGCATTCTACTAAGCTCACTCCTCAAAAATGATGTGCCGTTGGCCGGGCCACTAATAGCTGGAGGCATGCTAATAGCGTGTTATGTCATATCCGGAAGCTCAGCCGATCTATCATTGGAGAAAGCGGCTGAAGTATCCTGGGAACAAGAAGCAGAACACTCCGGTGCCTCACACAACATATTAGTAGAGGTCCAAGATGATGGAACTATGAAAATAAAAGATGAAGAGAGGGATGACACACTCACTATACTCCTTAAAGCAACTTTGCTGGCAGTCTCAGGAGTGTACCCAATGTCAATACCAGCAACTCTTTTTGTGTGGTACTTTTGGCAGAAAAAGAAACAGAGATCAGGAGTGTTATGGGACACACCCAGCCCTCCGGAAGTGGAAAGAGCAGTTCTCGATGATGGCATCTATAGAATCTTGCAAAGAGGACTGTTGGGGAGGTCCCAAGTAGGAGTGGGAGTCTTCCAAGACGGCGTGTTTCACACAATGTGGCACGTTACCAGG-GAGCTGTCCTTATGTACCAAGGGAAGAGACTGGAACCAAGCTGGGCCAGTGTCAAAAAGGACTTGATCTCATACGGAGGAGGTTGGAGGTTCCAAGGATCATGGAACACAGGAGAAGAAGTGCAGGTGATAGCTGTTGAACCAGGAAAAAACCCCAAAAATGTACAGACAACACCGGGCACCTTCAAGACTCCTGAAGGCGAAGTTGGAGCCATAGCTCTAGATTTCAAACCCGGCACATCTGGATCTCCCATTGTGAACAGAGAGGGAAAAATAGTGGGTTTGTATGGAAATGGAGTGGTGACAACAAGTGGAACCTACGTTAGTGCCATTGCCCAAGCTAAAGCATCACAGGAAGGGCCTTTACCAGAGATTGAGGACGAGGTGTTTAAGAAAAGAAACTTAACAATAATGGACCTGCACCCAGGATCAGGGAAAACAAGAAGATACCTTCCAGCCATAGTCCGTGAGGCCATAAAAAGGAAACTGCGCACGTTAATCTTGGCTCCCACAAGAGTTGTCGCTTCTGAAATGGCAGAGGCACTCAAGGGAATGCCAATAAGATATCAGACAACAGCAGTGAAGAGTGAACACACAGGAAGGGAGATAGTTGACCTCATGTGCCACGCTACTTTTACCATGCGTCTCTTATCCCCAGTGAGAGTTCCCAATTACAACATGATTATTATGGATGAAGCACATTTTACCGATCCAGCTAGCATAGCGGCCAGAGGGTACATCTCAACCCGAGTGGGTATGGGTGAAGCAGCTGCGATCTTTATGACAGCCACTCCCCCAGGATCGGTGGAGGCCTTTCCACAGAGCAATGCAGTTATCCAAGATGAGGAAAGAGACATTCCTGAGAGATCATGGAACTCAGGCTACGACTGGATCACTGACTTTCCAGGTAAAACAGTCTGGTTTGTTCCAAGCATCAAATCAGGAAATGACATTGCCAACTGTTTAAGAAAGAACGGAAAACAGGTAATCCAATTGAGCAGAAAAACCTTTGACACTGAGTATCAGAAAACAAAAAACAATGACTGGGACTATGTTGTCACAACAGACATTTCTGAAATGGGGGCAAATTTCCGGGCCGACAGGGTGATAGACCCAAGGCGGTGCTTGAAACCGGTAATACTAAAAGATGGCCCAGAGCGTGTCATTCTAGCCGGACCGATGCCAGTGACTGTGGCCAGTGCTGCCCAGAGGAGAGGAAGAATTGGAAGGAACCAAAACAAGGAAGGTGATCAGTATGTTTACATGGGACAGCCTTTAAATAATGATGAGGATCACGCTCATTGGACAGAAGCAAAAATGCTCCTTGACAATATAAACACACCAGAAGGGATCATCCCAGCCCTTTTTGAGCCAGAGAGAGAAAAGAGTGCAGCAATAGACGGGGAGTACAGACTGCGGGGAGAAGCAAGGAAAACGTTTGTGGAGCTCATGAGAAGAGGAGATCTACCAGTTTGGCTATCCTACAAAGTAGCCTCAGAAGGTTTCCAGTACTCCGATAGAAGGTGGTGCTTTGATGGGGAAAGGAACAACCAGGTGTTGGAGGAGAACATGGACGTGGAGATCTGGACAAAGGAAGGAGAAAGAAAGAAATTGCGACCTCGCTGGTTGGACGCCAGAACATACTCTGATCCATTGGCCCTGCGCGAGTTTAAAGAGTTCGCAGCAGGAAGAAGAAGTGTCTCAGGTGACCTAATATTGGAAATAGGGAAACTTCCACAACATTTGACGCTAAGAGCCCAGAATGCTCTGGACAACTTGGTCATGTTGCACAATTCCGAACAAGGAGGAAAAGCCTACAGACATGCTATGGAGGAACTACCAGACACCATAGAAACATTGATGCTTCTAGCTTTGATAGCTGTGTTGACTGGTGGAGTGACGCTGTTCTTCCTATCAGGAAAAGGTCTAGGAAAAACATCCATTGGCTTGCTCTGTGTGACGGCCTCAAGCGCACTGTTATGGATGGCCAGTGTAGAGCCCCATTGGATAGCGGCCTCTATCATACTAGAGTTCTTTTTGATGGTGCTGCTCATTCCAGAACCAGACAGACAGCGCACTCCACAAGACAACCAGCTAGCATATGTGGTGATAGGTTTGTTATTCATGATACTGACAGTGGCAGCCAATGAGATGGGATTATTGGAAACCACAAAGAAAGACCTGGGAATTGGCTATGCAGCCGCCGAAAACCACCAACATGCTACGATGCTGGACGTAGACCTACACCCAGCTTCAGCCTGGACCCTCTATGCAGTAGCCACAACAGTTATCACTCCCATGATGAGACATACAATTGAAAATACAACGGCAAACATTTCCCTGACAGCCATTGCAAATCAGGCAGCCATATTGATGGGACTTGACAAGGGATGGCCAATATCGAAGATGGACATAGGAGTTCCACTTCTCGCCTTAGGGTGCTATTCCCAGGTGAACCCATTGACACTGACGGCGGCGGTGTTGATGTTAGTGGCTCATTATGCCATAATTGGACCAGGACTGCAAGCAAAGGCCACTAGAGAAGCTCAAAAAAGGACAGCGGCCGGAATAATGAAAAATCCAACCGTAGACGGGATTGTTGCAATAGACTTGGATCCTGTGGTTTATGATGCAAAATTTGAAAAACAGCTAGGCCAAATAATGTTACTGATACTTTGTACATCACAGATCCTCTTGATGCGGACCACATGGGCCTTGTGTGAATCCATCACATTGGCTACTGGACCCCTGACCACTCTCTGGGAGGGATCTCCAGGAAAATTCTGGAATACCACAATAGCAGTGTCCATGGCAAACATCTTCAGGGGAAGTTATTTAGCAGGAGCAGGTCTGGCTTTCTCATTAATGAAATCTTTAGGAGGAGGTAGGAGAGGTACGGGAGCTCAAGGGGAAACATTGGGAGAGAAATGGAAAAGACAGTTAAACCAACTGAGCAAATCAGAATTCAACACCTACAAAAGGAGTGGGATTATGGAGGTGGACAGATCCGAAGCCAAAGAGGGACTGAAAAGAGGAGAAACAACCAAACATGCAGTGTCGAGAGGAACAGCCAAACTGAGGTGGTTTGTGGAGAGGAACCTCGTGAAACCAGAAGGGAAAGTCATAGACCTCGGTTGTGGAAGAGGTGGCTGGTCATATTATTGTGCTGGGCTGAAGAAAGTTACTGAAGTGAAGGGATACACAAAAGGAGGACCTGGACATGAGGAACCTATCCCAATGGCGACCTATGGATGGAACCTAGTAAAGCTACACTCTGGAAAGGATGTATTTTTTATGCCACCTGAGAAATGTGACACCCTTCTGTGTGATATTGGTGAGTCCTCTCCGAATCCAACTATAGAAGAAGGAAGAACGTTACGTGTCCTAAAAATGGTGGAACCATGGCTCAGAGGAAACCAATTCTGCATAAAAATCCTAAATCCTTACATGCCAAGTGTGGTAGAAACTCTGGAGCAAATGCAAAGAAAACATGGAGGGATGCTAGTGCGAAACCCACTCTCAAGAAATTCTACCCATGAAATGTATTGGGTTTCATGTGGAACGGGAAACATTGTGTCGGCAGTGAACATGACATCCAGAATGTTACTGAACCGATTCACAATGGCTCACAGGAAGCCAACATATGAAAGGGACGTGGACTTAGGCGCTGGAACAAGACATGTGGCAGTGGAACCAGAGGTAGCCAACCTAGATATCATTGGCCAGAGGATAGAGAATATAAAAAATGAACACAAGTCAACATGGCATTATGATGAGGACAATCCATACAAAACATGGGCCTATCACGGATCATATGAGGTCAGGCCATCAGGATCAGCCTCATCTATGGTGAATGGAGTGGTGAGATTGCTCACAAAACCATGGGATGTTATCCCCATGGTCACACAAATAGCTATGACTGATACCACACCCTTTGGACAACAGAGAGTGTTTAAAGAGAAAGTTGACACGCGCACACCAAGAGCAAAACGAGGCACAACACAGATTATGGAGGTGACAGCCAAGTGGTTATGGGGTTTCCTTTCCAGAAACAAA-AACCTAGAATCTGCACAAGAGAGGAGTTCACAAGAAAGGTTAGGTCAAACGCGGCTATAGGAGCAGTGTTCGTTGATGAAAACCAATGGAACTCAGCAAAAGAAGCAGTGGAAGACGAAAGGTTTTGGGATCTTGTGCACAGAGAGAGGGAGCTTCATAAACAGGGAAAATGTGCCACGTGTGTCTACAACATGATGGGGAAGAGAGAGAAAAAATTAGGAGAGTTTGGAAAGGCAAAAGGAAGTCGTGCAATATGGTACATGTGGCTGGGAGCACGCTTTCTGGAGTTCGAAGCCCTTGGTTTTATGAATGAAGATCACTGGTTTAGTAGAGAGAATTCACTCAGTGGAGTGGAAGGAGAAGGACTACACAAACTTGGATACATACTCAGAGACATATCAAAGATTCCGGGGGGAAATATGTATGCAGATGATACGGCCGGATGGGACACAAGAATAACAGAGGATGATCTTCAGAATGAGGCTAAAATCACTGACATCATGGAGCCTGAACATGCTCTATTGGCTACGTCAATTTTTAAGCTGACTTATCAAAACAAGGTGGTGAGGGTGCAAAGACCAGCAAAAAATGGAACCGTGATGGATGTTATATCCAGACGTGATCAGAGAGGAAGTGGACAGGTCGGAACTTATGGCTTAAATACTTTCACCAATATGGAGGTCCAACTAATAAGACAAATGGAATCTGAAGGAATCTTTTTACCCAGCGAATTGGAAACCCCAAACCTAGCTGAGAGGGCTCTTGACTGGTTAGAAAAATATGGCGCCGAAAGGCTGAAACGAATGGCAATCAGCGGAGATGATTGCGTGGTGAAACCAATTGACGACAGGTTCGCAACAGCCTTAACAGCTCTGAATGACATGGGAAAAGTAAGAAAAGACATACCGCAGTGGGAACCTTCGAAAGGATGGAATGATTGGCAGCAAGTGCCTTTTTGTTCACACCATTTCCACCAGCTGATCATGAAGGATGGGAGGGAAATAGTGGTGCCATGCCGCAACCAAGATGAACTTGTGGGCAGGGCTAGAGTATCACAAGGCGCCGGATGGAGCCTGAGAGAAACTGCTTGCCTAGGCAAGTCATATGCACAAATGTGGCAGCTGATGTACTTCCACAGGAGAGACCTGAGACTAGCGGCTAACGCTATCTGCTCAGCCGTCCCAATTGATTGGGTCCCAGCCAGCCGCACAACCTGGTCAATCCATGCCCACCACCAATGGATGACAACAGAAGACATGTTATCAGTGTGGAATAGAGTTTGGATAGAGGAAAACCCATGGATGGAGGACAAAACTCATGTATCCAGTTGGGAAGAAGTTCCATACCTAGGAAAAAGGGAAGACCAATGGTGTGGATCCCTGATAGGCTTGACAGCGAGGGCCACCTGGGCCACCAACATACAAGTGGCCATAAACCAAGTG---------------------------------------------------------------------------------------------
		</sequence>
		<sequence>
			<taxon idref="MT929560|DENV1|Brazil|Centre_West|GO|Rio_Verde|2019-02-13"/>
			---------------------------------------AATATGCTGAAACGCGCGAGAAACCGCGTGTCAACTGGTTCACAGTTGGCGAAGAGATTCTCAAAAGGATTGCTTTCAGGCCAAGGACCCATGAAATTGGTGATGGCCTTCATAGCATTTCTAAGATTTCTAGCCATACCCCCAACAGCAGGAATTTTGGCTAGATGGAGCTCATTCAAGAAGAATGGAGCGATCAAAGTGTTACAGGGTTTCAAA--AGAGATCTCAAGCATGTTGAACATAATGAACAGGAGGAAAAGATCCGTGACCATGCTCCTCATGCTGCTGCCCACAGCCCTGGCGTTTCATTTGACCACACGAGGGGGAGAGCCACACATGATAGTTAGTAAGCAGGAAAGAGGAAAGTCACTCTTGTTTAAGACCTCTGCGGGCGTCAATATGTGCACCCTCATTGCGATGGACTTGGGAGAGTTATGTGAGGACACAATGACCTACAAATGCCCCCGGATCACTGAGGCGGAACCAGATGACGTTGACTGCTGGTGCAATGCCACAGACACATGGGTGACCTATGGGACGTGTTCTCAAACCGGCGAACACCGACGAGAGAAACGTTCCGTGGCACTGGCACCACACGTGGGACTTGGTCTAGAAACAAGAACCGAAATATGGATGTCCTCTGAAGGCGCCTGGAAACAAATACAAAAAGTGGAAACTTGGGCTTTGAGACACCCAGGATTCACGGTGATAGCTCTTTTTTTAGCGCATGCTATAGGAACATCCATCACTCAAAAAGGGATCATTTTCATCTTGCTGATGCTGGTGACACCATCAATGGCCATGCGATGCGTGGGAATAGGCAACAGAGACTTCGTTGAAGGACTGTCAGGAGCAACGTGGGTGGACGTGGTATTGGAGCATGGAAGCTGCGTCACCACCATGGCAAAAAATAAACCAACATTGGACATTGAACTCTTGAAGACGGAGGTCACGAACCCTGCCGTCTTGCGCAAACTGTGCATTGAAGCTAAAATATCAAACACCACCACCGATTCAAGATGTCCAACACAAGGAGAGGCTACACTGGTGGAAGAACAAGACGCAAACTTTGTGTGTCGCCGAACGTTTGTGGACAGAGGCTGGGGTAATGGCTGTGGACTATTCGGAAAGGGAAGTCTATTGACGTGTGCCAAGTTCAAGTGTGTGACAAAACTAGAGGGAAAGATAGTTCAATATGAAAACTTAAAATATTCAGTGATAGTCACTGTCCACACTGGGGACCAGCACCAGGTGGGAAACGAGACCACAGAACATGGAACAATTGCAACCATAACACCTCAAGCTCCCACGTCGGAAATACAGCTGACTGACTACGGAGCCCTCACACTGGACTGCTCACCTAGAACAGGGCTGGACTTTAATGAGATGGTGCTATTGACAATGAAAGAAAAATCATGGCTTGTCCACAAACAATGGTTTCTAGACTTACCACTGCCATGGACTTCGGGGGCTTCAACATCTCAAGAGACCTGGAACAGACAAGATTTGCTGG-----------------------------------------------------------------------------------------------------------------------------------------------------------------------------------------------------------------------------------------------------------------------------------------------------------------------------------------------------------------------------------------------------------------------------------------------------------------------------CTCAAGAAAGGAAGCAGCATAGGGAAAATGTTCGAAGCAACCGCCCGAGGAGCACGAAGGATGGCTATCCTGGGAGACACCGCATGGGACTTCGGTTCTATAGGAGGAGTGTTTACATCTGTGGGAAAATTGGTACATCAGGTTTTTGGAACCGCATATGGGGTTCTGTTTAGCGGTGTTTCTTGGACCATGAAAATAGGAATAGGGATTCTGCTGACATGGTTGGGATTAAATTCAAGGAGCACGTCACTTTCGATGACGTGCGTTGCAGTTGGCATGGTCACACTGTACCTAGGAGTCATGGTTCAAGCGGATTCAGGATGTGTAATCAACTGGAAGGGCAGAGAACTTAAATGTGGAAGTGGCATTTTTGTCACTAATGAAGTCCACACTTGGACAGAGCAATACAAATTCCAGGCTGACTCCCCAAAAAGACTGTCAGCAGCCATTGGAAAGGCATGGGAGGAGGGCGTATGTGGGATTCGATCAGCCACGCGTCTTGAGAACATCATGTGGAAGCAAATATCAAATGAATTGAACCACATTCTGCTTGAGAATGACATGAAATTCACAGTGGTTGTAGGAGATGCCAACGGAATTTTGGCCCAAGGAAAAAAAATGATTAGGCCACAACCTATGGAACACAAATATTCATGGAAAAGCTGGGGAAAAGCTAAAATCATAGGAGCAGACATACAAAATACCACCTTCATCATCGACGGCCCAGACACCCCAGAATGTCCCGATGGCCAAAGAGCATGGAACATTTGGGAAGTTGAGGACTATGGGTTTGGAGTTTTCACGACAAACATATGGCTGAAATTGCGTGACTCCCACACCCAAATGTGTGACCACCGGCTAATGTCAGCTGCCATCAAGGACAGCAAGGCAGTCCATGCTGACATGGGGTACTGGATAGAAAGTGAAAAGAATGAAACCTGGAAGCTGGCGAGAGCCTCCTTCATAGAAGTCAAGACATGCACCTGGCCGAAATCTCATACTCTGTGGAGCAATGGAGTCTTGGAAAGTGAAATGATAATCCCAAAGATATTTGGAGGACCAATATCTCAGCACAACTACAGACCAGGGTATTTCACACAAACAGCAGGGCCATGGCACCTAGGTAAGTTGGAACTGGATTTTGATTTGTGTGAAGGTACCACAGTTGTTGTGGATGAACACTGTGGAAATCGAGGTCCATCTCTCAGAACCACAACAGTCACAGGAAAGATAATCCATGAATGGTGTTGCAGATCCTGCACGCTACCCCCCTTACGTTTCAGAGGAGAAGACGGGTGTTGGTATGGCATGGAAATCAGACCAGTAAAGGAGAAGGAGGAGAATCTAGTCAGGTCAATGGTCTCTGCAGGGTCAGGAGAAGTGGATAGTTTTTCATTAGGAATACTATGCGTGTCAATAATGATTGAAGAAGTGATGAGATCCAGATGGAGTAGAAAGATGCTGATGACTGGAACACTGGCTGTTTTCCTCCTTCTTATAATGGGACAACTGACATGGAATGATCTGATTAGGTTATGCATCATGGTTGGAGCCAACGCTTCAGACAGGATGGGGATGGGAACAACGTACCTAGCCTTGATGGCTACTTTTAAAATGAGACCAATGTTCGCTGTTGGGCTATTATTCCGCAGACTAACATCCAGAGAAGTTCTTCTCCTCACGATTGGATTAAGCCTGGTGGCATCCGTGGAGCTACCAAATTCTTTGGAGGAGCTAGGGGATGGACTTGCAATGGGTATCATGATGTTAAAATTGTTGACTGAATTTCAGCCACACCAGTTATGGACCACCTTATTGTCTCTGACATTTGTCAAAACAACTCTCTCACTGGATTATGCATGGAAAACAACGGCTATGGTACTGTCTATCGTATCTCTCTTTCCTTTATGCCTGTCTACAACCTCCCAAAAAACAACATGGCTTCCGGTGCTGTTAGGATCTTTTGGATGCAAACCATTAACTATGTTTCTTATAACAGAAAACAAAATCTGGGGAAGGAAAAGTTGGCCCCTCAATGAAGGAATTATGGCTATTGGAATAGTCAGCATTCTACTAAGCTCACTCCTCAAAAATGATGTGCCGTTGGCCGGGCCACTAATAGCTGGAGGCATGCTAATAGCGTGTTATGTCATATCCGGAAGCTCAGCCGATCTATCATTGGAGAAAGCGGCTGAAGTATCCTGGGAACAAGAAGCAGAACACTCCGGTGCCTCACACAACATATTAGTAGAGGTCCAAGATGATGGAACTATGAAAATAAAAGATGAAGAGAGGGATGACACACTCACTATACTCCTTAAAGCAACTTTGCTGGCAGTCTCAGGAGTGTACCCAATGTCAATACCAGCAACTCTTTTTGTGTGGTACTTTTGGCAGAAAAAGAAACAGAGATCAGGAGTGTTATGGGACACACCCAGCCCTCCGGAAGTGGAAAGAGCAGTTCTTGATGATGGCATCTATAGAATCTTGCAAAGAGGACTGTTGGGGAGGTCCCAAGTAGGAGTGGGAGTCTTCCAAGACGGCGTGTTTCACACAATGTGGCACGTTACCAGGGGAGCTGTCCTTATGTACCAAGGGAAGAGACTGGAACCAAGCTGGGCCAGTGTCAAAAAGGACTTGATCTCATACGGAGGAGGTTGGAGGTTCCAAGGATCATGGAACACAGGAGAAGAAGTGCAGGTGATAGCTGTTGAACCAGGAAAAAACCCCAAAAATGTACAGACAACGCCGGGCACCTTCAAGACTCCTGAAGGCGAAGTTGGAGCCATAGCTCTAGATTTCAAACCCGGCACATCTGGATCTCCCATTGTGAACAGAGAGGGAAAAATAGTGGGTTTGTATGGAAATGGAGTGGTGACAACAAGTGGAACCTACGTTAGTGCCATTGCCCAAGCTAAAGCATCACAGGAAGGGCCTTTACCAGAGATTGAGGACGAGGTGTTTAAGAAAAGAAACTTAACAATAATGGACCTGCACCCAGGATCAGGGAAAACAAGAAGATACCTTCCAGCCATAGTCCGTGAGGCCATAAAAAGGAAACTGCGCACGTTAATCTTGGCTCCCACAAGAGTTGTCGCTTCTGAAATGGCAGAGGCACTCAAGGGAATGCCAATAAGATATCAGACAACAGCAGTGAAGAGTGAACACACAGGAAGGGAGATAGTTGACCTCATGTGCCACGCTACTTTTACCATGCGTCTCTTATCCCCAGTGAGAGTTCCCAATTACAACATGATTATTATGGATGAAGCACATTTTACCGATCCAGCTAGCATAGCGGCCAGAGGGTACATCTCAACCCGAGTGGGTATGGGTGAAGCAGCTGCGATCTTTATGACAGCCACTCCCCAAGGATCGGTGGAGGCCTTTCCACAGAGCAATGCAGTTATCCAAGATGAGGAAAGAGACATTCCTGAGAGATCATGGAACTCAGGCTACGACTGGATCACTGACTTTCCAGGTAAAACAGTCTGGTTTGTTCCAAGCATCAAATCAGGAAATGACATTGCCAACTGTTTAAGAAAGAACGGAAAACGGGTAATCCAATTGAGCAGAAAAACCTTTGACACTGAGTACCAGAAAACAAAAAACAATGACTGGGACTATGTTGTCACAACAGACATTTCTGAAATGGGGGCAAATTTCCGGGCCGACAGGGTGATAGACCCAAGGCGGTGCTTGAAACCGGTAATACTAAAAGATGGCCCAGAGCGAGTCATTCTAGCCGGACCGATGCCAGTGACTGTGGCCAGTGCTGCCCAGAGGAGAGGAAGAATTGGAAGGAACCAAAACAAGGAAGGTGATCAGTATGTTTACATGGGACAGCCTTTAAATAATGATGAGGATCACGCTCATTGGACAGAAGCAAAAATGCTCCTTGACAATATAAACACACCAGAAGGGATCATCCCAGCCCTTTTTGAGCCAGAGAGAGAAAAGAGTGCAGCAATAGACGGGGAGTACAGACTGCGGGGAGAAGCAAGGAAAACGTTTGTGGAGCTCATGAGAAGAGGAGATCTACCAGTTTGGCTATCCTACAAAGTAGCCTCAGAAGGTTTCCAGTACTCCGATAGAAGGTGGTGCTTTGATGGGGAAAGGAACAACCAGGTGTTGGAGGAGAACATGGACGTGGAGATCTGGACAAAGGAAGGAGAAAGAAAGAAATTGCGACCTCGCTGGTTGGACGCCAGAACATACTCTGATCCATTGGCCCTGCGCGAGTTTAAAGAGTTCGCAGCAGGAAGAAGAAGTGTCTCAGGTGACCTAATATTGGAAATAGGGAAACTTCCACAACATTTGACGCTAAGAGCCCAGAATGCTCTGGACAACTTGGTCATGTTGCACAATTCCGAACAAGGAGGAAAAGCCTACAGACATGCTATGGAGGAACTACCAGACACCATAGAAACATTGATGCTTCTAGCTTTGATAGCTGTGTTGACTGGTGGAGTGACGCTGTTCTTCCTATCAGGAAAAGGTCTAGGGAAAACATCCATTGGCTTGCTCTGTGTGACGGCCTCAAGCGCTCTGTTATGGATGGCCAGTGTAGAGCCCCATTGGATAGCGGCCTCTATCATACTAGAGTTCTTTTTGATGGTGCTGCTCATTCCAGAACCAGACAGACAGCGCACTCCACAGGACAACCAGCTAGCATATGTGGTGATAGGTTTGTTATTCATGATACTGACAGTGGCAGCCAATGAGATGGGATTATTGGAAACCACAAAGAAAGACCTGGGAATTGGCTATATAGCCGCCGAAAACCACCAACATGTTACGATGCTGGACGTAGACCTACACCCAGCTTCAGCCTGGACCCTCTATGCAGTAGCCACAACAGTTATCACTCCCATGATGAGACATACAATTGAAAATACAACGGCAAACATTTCCCTGACAGCCATTGCAAATCAGGCAGCCATATTGATGGGACTTGACAAGGGATGGCCAGTATCGAAGATGGACATAGGAGTTCCACTTCTCGCCTTAGGGTGCTATTCCCAGGTGAACCCATTGACACTGACGGCGGCGGTGTTGATGTTAGTGGCTCATTATGCCATAATTGGACCAGGACTGCAAGCAAAGGCCACTAGAGAAGCTCAAAAAAGGACAGCGGCCGGAATAATGAAAAATCCAACCGTAGACGGGATTGTTGCAATAGACTTGGATCCTGTGGTTTATGATGCAAAATTTGAAAAACAGCTAGGCCAAATAATGTTACTGATACTTTGTACATCACAGATCCTCTTGATGCGGACCACATGGGCCTTGTGTGAATCCATCACATTGGCTACTGGACCCCTGACCACTCTCTGGGAGGGATCTCCAGGAAAATTCTGGAATACCACAATAGCAGTGTCCATGGCAAACATCTTCAGGGGAAGTTATTTAGCAGGAGCAGGTCTGGCTTTCTCATTAATGAAATCTTTAGGAGGAGGTAGGAGAGGCACGGGAGCTCAAGGGGAAACATTGGGAGAGAAATGGAAAAGACAGTTAAACCAACTGAGCAAGTCAGAATTCAACACCTACAAAAGGAGTGGGATTATGGAGGTGGACAGATCCGAAGCCAAAGAGGGACTGAAAAGAGGAGAAACAACCAAACATGCAGTGTCGAGAGGAACAGCCAAACTGAGGTGGTTTGTGGAGAGGAACCTCGTGAAACCAGAAGGGAAAGTCATAGACCTCGGTTGTGGAAGAGGTGGCTGGTCATATTATTGTGCTGGGCTGAAGAAAGTTACTGAAGTGAAGGGATACACAAAAGGAGGACCTGGACATGAGGAACCTATCCCAATGGCGACCTATGGATGGAACCTAGTAAAGCTACACTCTGGAAAGGATGTATTTTTTATGCCACCTGAGAAATGTGACACCCTTCTGTGTGATATTGGTGAGTCCTCTCCGAATCCAACTATAGAAGAAGGAAGAACGTTACGTGTTCTAAAAATGGTGGAACCATGGCTCAGAGGAAACCAATTCTGCATAAAAATCCTAAATCCTTACATGCCAAGTGTGGTAGAAACCCTGGAGCAAATGCAAAGAAAACATGGAGGGATGCTAGTGCGAAACCCACTCTCAAGAAATTCTACCCATGAAATGTATTGGGTTTCATGTGGAACGGGAAACATTGTGTCGGCAGTGAACATGACATCCAGAATGTTACTGAACCGATTCACAATGGCTCACAGGAAGCCAACATATGAAAGGGACGTGGACTTAGGCGCTGGAACAAGACATGTGGCAGTGGAACCAGAGGTAGCCAACCTAGATATCATTGGCCAGAGGATAGAGAATATAAAAAATGAACACAAGTCAACATGGCATTATGATGAGGACAATCCATACAAAACATGGGCCTATCATGGATCATATGAGGTCAGGCCATCAGGATCAGCCTCATCTATGGTGAATGGAGTGGTGAGATTGCTCACAAAACCATGGGATGTTATCCCCATGGTCACACAAATAGCTATGACTGATACCACACCCTTTGGACAACAGAGAGTGTTCAAAGAGAAAGTTGACACGCGCACACCAAGAGCAAAACGAGGCACAACACAGATTATGGAGGTGACAGCCAAGTGGTTATGGGGTTTCCTTTCCAGAAACAAA-AACCTAGAATCTGCACAAGAGAGGAGTTCACAAGAAAGGTTAGGTCAAACGCGGCTATAGGAGCAGTGTTCGTTGATGAA-ACCAATGGAACTCAGCAAAAGAAGCAGTGGAAGACGAAAGGTTTTGGGATCTTGTGCACAGAGAGAGGGAGCTTCATAAACAGGGAAAATGTGCCACGTGTGTCTACAACATGATGGGGAAGAGAGAGAAAAAATTAGGAGAGTTTGGAAAGGCAAAAGGAAGTCGTGCAATATGGTACATGTGGCTGGGAGCACGCTTTCTGGAGTTCGAAGCCCTTGGTTTTATGAATGAAGATCACTGGTTTAGTAGAGAGAATTCACTCAGTGGAGTGGAAGGAGAAGGACTACACAAACTTGGATACATACTCAGAGACATATCAAAGATTCCGGGGGGAAACATGTATGCAGATGATACGGCCGGATGGGACACAAGAATAACAGAGGATGATCTTCAGAATGAGGCTAAAATCACTGACATCATGGAGCCTGAACATGCTCTATTGGCTACGTCAATTTTTAAGCTGACTTATCAAAACAAGGTGGTGAGGGTGCAAAGACCAGCAAAAAATGGAACCGTGATGGATGTTATATCCAGACGTGATCAGAGAGGAAGTGGACAGGTCGGAACTTATGGCTTAAATACTTTCACCAATATGGAGGTCCAACTAATAAGACAAATGGAATCTGAAGGAATCTTTTTACCCAGCGAATTGGAAACCCCCAACCTAGCTGAGAGGGCTCTTGACTGGTTAAAAAAATATGGCGCCGAAAGGCTGAAACGAATGGCAATCAGCGGAGATGATTGCGTGGTGAAACCAATTGACGACAGGTTCGCAACAGCCTTAACAGCTCTGAATGACATGGGAAAAGTAAGAAAAGACATACCGCAGTGGGAACCTTCGAAAGGATGGAATGATTGGCAGCAAGTGCCTTTTTGTTCACACCATTTCCACCAGCTGATCATGAAGGATGGGAGGGAAATAGTGGTGCCATG----------------------------------------------------------------------------------------------------------------------------------------------------------------------------------------------------------------------------------------------------------------------------------------------------------------------------------------------------------------------------------------------------------------------------------------------------------------------------------------------------------------------------------------
		</sequence>
		<sequence>
			<taxon idref="MT929559|DENV1|Brazil|Centre_West|GO|Goiania|2019-04-09"/>
			---------------------------------------AATATGCTGAAACGCGCGAGAAACCGCGTGTCAACTGGTTCACAGTTGGCGAAGAGATTCTCAAAAGGATTGCTTTCAGGCCAAGGACCCATGAAATTGGTGATGGCTTTCATAGCATTTCTAAGATTTCTAGCCATACCCCCAACAGCAGGAATTTTGGCTAGATGGAGCTCATTCAAGAAGAATGGAGCGATCAAAGTGTTACAGGGTTTCAAA-AAGAGATCTCAAGCATGTTGAACATAATGAACAGGAGGAAAAGATCCGTGACCATGCTCCTCATGCTGCTGCCCACAGCCCTGGCGTTCCATTTGACCACACGAGGGGGAGAGCCACACATGATAGTCAGTAAGCAGGAAAGAGGAAAGTCACTCTTGTTTAAGACCTCTGTAGGTGTCAATATGTGCACTCTCATTGCGATGGACTTGGGAGAGTTATGTGAGGACACAATGACCTACAAATGCCCCCGGATTACTGAGGCGGAACCAGATGACGTTGACTGCTGGTGCAACGCCACAGACACATGGGTGACCTATGGGACGTGTTCTCAAACCGGCGAACACCGACGAGACAAACGTTCCGTGGCACTGGCTCCACACGTGGGACTTGGTCTAGAAACAAGAACCGAAACATGGATGTCCTCTGAAGGCGCCTGGAAACAAATACAAAAAGTGGAGACCTGGGCTTTGAGACACCCAGGATTCACGGTGATAGCC--TTTTTTAGCACATGCTATAGGAACATCCATCACTCAGAAAGGGATCATTTTCATCTTGCTGATGCTGGTGACACCATCAATGGCCATGCGATGCGTGGGAATAGGCAATAGAGACTTCGTTGAAGGACTGTCAGGAGCAACGTGGGTGGACGTGGTATTGGAGCATGGAAGTTGCGTCACCACCATGGCAAAAAATAAACCAACACTGGACATTGAACTCTTGAAGACGGAGGTCACAAATCCTGCCGTCTTGCGCAAACTGTGCATTGAAGCTAAAATATCAAACACCACCACCGATTCAAGATGTCCAACACAAGGAGAGGCCACACTGGTGGAAGAACAAGACGCGAACTTTGTGTGTCGCCGAACGTTTGTGGACAGAGGCTGGGGTAACGGCTGCGGACTATTCGGAAAGGGAAGTCTATTGACGTGTGCCAAGTTCAAGTGTGTGACAAAACTAGAAGGAAAGATAGTTCAATATGAGAACTTAAAATATTCAGTGATAGTTACCGTCCACACTGGGGACCAGCATCAGGTGGGGAACGAGACCACAGAACATGGAACAATTGCAACCATAACACCTCAAGCTCCTACGTCGGAAATACAACTGACCGACTATGGAGCCCTCACATTGGACTGCTCACCTAGAACAGGGCTGGACTTTAATGAGATGGTGCTATTGACAATGAAAGAAAAATCATGGCTTGTCCACAAACAATGGTTTCTAGACTTACCGCTGCCATGGACTTCGGGGGCTTCAACATCCCAAGAGACCTGGAACAGACAAGATTTGCTGG-----------------------------------------------------------------------------------------------------------------------------------------------------------------------------------------------------------------------------------------------------------------------------------------------------------------------------------------------------------------------------------------------------------------------------------------------------------------------------CTCAAGAAAGGAAGCAGCATAGGGAAAATGTTCGAAGCAACCGCCCGAGGAGCACGAAGGATGGCTATCCTGGGAGACACCGCGTGGGACTTCGGTTCTATAGGAGGAGTGTTTACATCTGTGGGAAAATTGGTACACCAGGTTTTTGGAACCGCATATGGGGTACTGTTCAGCGGTGTTTCTTGGACTATGAAAATAGGAATAGGGATTCTGTTGACATGGTTGGGATTAAATTCAAGGAGCACGTCACTTTCGATGACGTGCATTGCAGTTGGCATGGTCACACTGTACCTAGGAGTCATGGTTCAAGCGGACTCAGGATGTGTGATCAACTGGAAGGGCAGAGAACTTAAATGTGGAAGTGGCATTTTTGTCACCAATGAAGTCCACACTTGGACAGAGCAATACAAATTCCAGGCTGACTCCCCAAAAAGACTGTCAGCAGCCATTGGAAAGGCATGGGAGGAGGGAGTGTGCGGAATTCGATCAGCCACGCGTCTTGAGAACATTATGTGGAAGCAAATATCAAATGAACTGAACCACATTCTACTTGAAAATGATATGAAATTCACAGTGGTTGTAGGAGATGCTAACGGAATTTTGGCCCAAGGAAAAAAAATGATCAGGCCACAACCCATGGAACACAAATACTCATGGAAAAGCTGGGGAAAAGCTAAAATCATAGGAGCAGACATACAAAATACCACCTTTATCATCGACGGCCCAGACACCCCAGAATGTCCCGATGGCCAAAGAGCATGGAACATTTGGGAAGTTGAGGACTATGGGTTTGGAATTTTCACGACAAACATATGGTTGAAATTGCGTGACTCCTACACCCAAATGTGTGACCACCGGCTAATGTCAGCTGCCATCAAGGACAGCAAGGCAGTTCACGCTGACATGGGGTACTGGATAGAAAGTGAAAAGAACGAAACCTGGAAGCTGGCGAGAGCCTCCTTCATAGAAGTCAAGACATGCACCTGGCCAAAATCTCACACTCTATGGAGCAATGGAGTTTTGGAAAGTGAAATGGTAATCCCAAAGATATATGGAGGACCAGTATCTCAGCACAACTACAGGCCAGGGTATTTCACACAAACAGCAGGGCCATGGCACCTAGGTAAGCTGGAACTGGATTTTGACTTGTGTGAAGGCACCACAGTTGTTGTGGATGAACATTGTGGAAATCGAGGTCCATCTCTTAGAACTACAACAGTCACAGGAAAGATAATCCATGAATGGTGTTGCAGATCCTGCACGTTACCCCCCTTACGTTTCAGAGGAGAAGACGGATGTTGGTATGGCATGGAAATCAGACCAGTAAAAGAGAAGGAGGAGAATCTAGTTAGGTCAATGGTCTCTGCAGGGTCAGGAGAAGTGGACAGTTTTTCATTAGGAATACTATGCGTATCAATAATGATTGAAGAAGTGATGAGATCCAGATGGAGTAGAAAGATGCTGATGACAGGAACACTGGCTGTTTTCCTCCTTCTTATAATGGGACAACTGACATGGAATGATCTGATTAGGTTATGCATCATGGTTGGAGCTAATGCTTCAGACAGGATGGGGATGGGAACAACGCACCTAGCCTTGATGGCTACTTTCAAAATGAGACCAATGTTCGCTGTTGGGCTACTATTCCGCAGATTAACATCCAGAGAAGTTCTTCTCCTCACGATTGGATTAAGCCTGATGGCATCCATGGAGCTACCAAACTCTTTGGAGGAGCTAGGGGATGGACTTGCAATGGGTATCATGATGTTAAAATTGTTGACTGAATTTCAGCCACACCAGTTATGGACCACCTTACTGTCTTTGACATTTGTCAAAACAACTCTCTCATTGGATTATGCATGGAAAACAACGGCTATGACACTGTCTATCGTATCTCTCTTTCCTTTATGCCTGTCCACGACCTCCCAAAAAACAACATGGCTTCCGGTGCTGTTAGGATCTTTTGGATGCAAACCATTAACCATGTTCCTTATAACAGAAAACAAAATCTGGGCAAGGAAAAGTTGGCCCCTCAATGAAGGAATTATGGCTATTGGAATAGTCAGCATTCTACTAAGTTCACTCCTTAAAAATGATGTGCCATTGGCCGGCCCACTAATAGCTGGAGGCATGCTGATAGCATGTTATGTCATATCCGGAAGCTCAGCCGATTTATCATTGGAGAAAGCGGCTGAGGTGTCCTGGGAACAAGAAGCAGAACACTCCGGTGCCTCACACAACATATTAGTAGAGGTCCAAGATGATGGAACTATGAAAATAAAAGATGAAGAGAGGGATGACACACTCACCATACTCCTTAAGGCAACTTTGCTGGCAGTCTCAGGAGTGTACCCAATGTCAATACCAGCAACTCTTTTTGTGTGGTATTTTTGGCAGAAAAAGAAACAGAGATCAGGAGTGTTATGGGACACACCCAGCCCTCCGGAAGTGGAAAGAGCGGTCCTTGATGATGGCATCTATAGAATCTTGCAAAGAGGACTGTTGGGCAGGTCCCAAGTAGGAGTGGGAGTCTTCCAAGACGGCGTGTTCCACACAATGTGGCACGTCACCAGGGGAGCTGTCCTTATGTACCAAGGGAAAAGGCTGGAACCAAGCTGGGCCAGTGTCAAA-AAGACTTGATTTCATATGGAGGAGGTTGGAGATTTCAAGGATCATGGAATATGGGAGAAGAAGTGCAGGTGATAGCTGTTGAACCAGGAAAAAACCCCAAAAATGTACAGACAACGCCGGGTACCTTCAAGACTCCTGAAGGCGAAGTTGGAGCCATAGCTCTAGATTTCAAACCCGGCACATCTGGATCTCCCATTGTGAACAGAGAGGGAAAAATAGTGGGTCTTTATGGAAATGGAGTGGTGACAACAAGTGGAACCTACGTCAGTGCCATTGCCCAAGCTAAAGCATCACAGGAAGGGCCTCTACCAGAGATTGAGGACGAGGTGTTTAAGAAAAGAAACTTAACAATAATGGACCTGCACCCAGGATCAGGGAAAACAAGAAGATATCTTCCAGCCATAGTCCGTGAGGCCATAAAAAGGAAACTGCGTACGTTAATCTTGGCTCCCACAAGAGTTGTTGCCTCTGAAATGGCAGAGGCACTCAAGGGAATGCCAATAAGATATCAGACAACAGCAGTGAAGAGTGAAACCACAGGAAGGGAGATAGTTGACCTCATGTGCCACGCTACTTTTACCATGCGTCTCTTATCCCCAGTGAGAGTTCCCAATTACAACATGATTATTATGGATGAAGCACATTTTACCGATCCAGCCAGCATAGCGGCCAGAGGGTACATCTCAACCCGAGTGGGTATGGGTGAAGCAGCTGCGATCTTTATGACAGCCACTCCCCAAGGATCGGTGGAGGCCTTTCCACAGAGCAATGCGGTTATCCAAGATGAGGAAAGAGACATTCCTGAGAGATCATGGAACTCAGGCTACGAATGGATCACCGACTTTCCAGGTAAAACAGTCTGGTTTGTTCCAAGTATTAAATCAGGAAATGACATTGCCAACTGTTTAAAAAAGAACGGAAAACGGGTAATCCAACTGAGCAGAAAAACCTTTGACACTGAGTACCAGAAAACAAAAAACAATGATTGGGACTATGTTGTCACAACAGACATTTCCGAAATGGGGGCAAATTTCCGGGCCGACAGGGTAATAGACCCAAGGCGGTGCTTGAAACCGGTAATACTAAAAGATGGTCCAGAGCGTGTCATTCTAGCCGGACCGATGCCAGTGACTGTGGCCAGTGCTGCCCAGAGAAGAGGAAGAATTGGAAGGAACCAAAACAAGGAAGGTGATCAGTATGTTTACATGGGACAGCCTTTAAATAATGATGAGGATCACGCTCATTGGACAGAAGCAAAAATGCTCCTTGACAATATAAACACACCAGAAGGGATTATCCCAGCCCTCTTTGAGCCAGAGAGAGAAAAGAGTGCAGCAATAGACGGGGAGTACAGACTGCGGGGAGAAGCAAGGAAAACGTTCGTAGAGCTTATGAGAAGAGGAGATCTACCAGTTTGGCTATCCTACAAAGTAGCCTCAGAAGGTTTCCAGTACTCCGACAGAAGATGGTGCTTTGATGGAGAAAGGAACAACCAGGTGTTGGAGGAGAACATGGACGTGGAGATCTGGACAAAGGAAGGAGAAAGAAAGAAATTGCGGCCTCGCTGGTTGGATGCCAGAACATACTCTGATCCACTGGCTCTGCGCGAGTTCAAAGAGTTTGCAGCAGGAAGAAGAAGTGTCTCAGGTGACCTAATATTAGAAATAGGGAAACTTCCACAACATTTGACGCTAAGAGCCCAGAATGCTCTGGACAACTTGGTCATGTTGCACAATTCCGAACAAGGAGGAAAAGCCTACAGACACGCTATGGAGGAACTACCAGACACCATAGAAACATTGATGCTTCTAGCTTTGATAGCTGTGTTGACTGGTGGAGTGACGCTATTCTTCCTATCAGGAAAAGGTTTAGGGAAAACATCTATTGGCTTGCTCTGTGTGACGGCCTCAAGCGCACTGTTATGGATGGCCAGTGTGGAGCCCCATTGGATAGCGGCCTCCATCATACTAGAGTTCTTT-TGATGGTGCTGCTCATTCCAGAGCCAGACAGACAGCGCACTCCACAGGACAACCAGCTAGCATATGTGGTGATAGGTTTGTTATTCATGATACTGACAGTGGCAGCCAATGAGATGGGATTATTGGAAACCACAAAGAAAGACCTGGGGATTGGCTATGTGGCCGCCGAAAACCACCAACACGCTACAATGCTGGACGTAGACCTACGCCCAGCTTCAGCCTGGACCCTCTACGCAGTAGCCACAACAGTTATCACTCCCATGATGAGACATACAATTGAAAATACAACGGCAAACATTTCCCTGACAGCCATTGCAAATCAGGCAGCTATATTGATGGGACTTGACAAGGGATGGCCAATATCGAAGATGGATATAGGAGTTCCACTTCTCGCATTAGGGTGCTATTCACAGGTGAACCCATTGACACTGACAGCGGCGGTGTTGATGTTAGTGGCTCATTATGCCATAATTGGACCAGGACTGCAAGCAAAGGCCACTAGAGAAGCTCAA-AAAGGACAGCGGCCGGAATAATGAAAAATCCAACCGTAGACGGGATTGTTGCAATAGACTTAGATCCTGTGGTTTATGATGCAAAATTTGAAAAACAGCTAGGCCAAATAATGTTACTGATACTTTGTATATCACAGATCCTCTTGATGCGGACCACATGGGCCTTGTGTGAATCCATTACACTGGCTACTGGACCCCTGACCACTCTCTGGGAGGGATCTCCGGGAAAATTCTGGAATACCACGATAGCAGTGTCCATGGCAAACATCTTCAGGGGAAGTTATCTAGCAGGAGCAGGTCTGGCTTTTTCATTAATGAAATCTTTAGGAGGAGGTAGGAGAGGCACGGGGGCTCAAGGGGAAACACTGGGAGAGAAATGGAAAAGACAGTTAAACCAACTGAGCAAGTCAGAATTCAACACCTACAAAAGGAGTGGGATTATGGAGGTGGACAGATCCGAAGCCAAAGAGGGACTGAAAAGAGGAGAAACAACCAAACATGCAGTGTCGAGGGGAACAGCCAAACTGAGGTGGTTTGTGGAGAGGAACCTCGTGAAACCAGAAGGAAAAGTCATAGACCTCGGTTGTGGAAGAGGTGGCTGGTCATACTATTGTGCTGGGTTGAAGAGAGTTACTGAAGTGAAGGGATACACAAAAGGAGGACCTGGACATGAGGAACCTATCCCAATGGCGACTTATGGATGGAACCTAGTAAAGCTACACTCTGGAAAAGATGTATTT-TTATGCCACCTGAGAAATGTGACACCCTTCTGTGTGATATTGGTGAGTCCTCTCCGAATCCAACTATAGAAGAAGGAAGAACGTTACGTGTTCTAAAAATGGTGGAACCATGGCTCAAAGGAAACCAATTTTGCATAAAAATCCTAAATCCCTACATGCCAAGTGTGGTAGAAACCTTGGAGCAAATGCAAAGAAAACATGGAGGAATGCTAGTGCGAAACCCACTCTCAAGAAATTCTACCCATGAAATGTATTGGGTTTCATGTGGAACAGGAAACATTGTGTCGGCAGTGAACATGACATCCAGAATGTTACTGAACCGATTCACAATGGCTCACAGGAAGCCAACATATGAAAGAGACGTGGACTTAGGCGCTGGAACAAGACATGTGGCAGTGGAACCAGAGGTAGCCAACCTAGATATCATTGGCCAGAGGATAGAGAATATAAAAAATGAACACAAGTCAACATGGCATTATGATGAGGACAATCCATACAAAACATGGGCTTATCATGGATCATATGAGGTCAAGCCATCAGGATCAGCCTCATCTATGGTGAATGGAGTGGTGAGATTGCTCACAAAACCATGGGATGTTATCCCCATGGTCACACAAATAGCTATGACTGATACCACACCCTTTGGACAACAGAGAGTGTTTAAAGAGAAAGTTGACACGCGCACACCAAGAGCAAAACGAGGCACAACACAAATTATGGAGGTGACAGCCAAGTGGTTATGGGGTTTCCTTTCCAGAAACAAAAAGCCCAGAATCTGCACAAGAGAGGAGTTCACAAGAAAAGTTAGGTCAAACGCGGCAATAGGAGCAGTGTTCGTTGATGAAAACCAATGGAACTCAGCAAAAGAAGCAGTGGAAGACGAAAGGTTTTGGGACCTCGTGCACAGAGAGAGGGAGCTTCATAAACAGGGAAAATGTGCCACGTGTGTCTACAACATGATGGGGAAGAGAGAGAAAAAATTAGGAGAGTTTGGAAAGGCAAAAGGAAGTCGTGCAATATGGTACATGTGGCTGGGAGCACGCTTCCTGGAGTTCGAAGCCCTTGGTTTCATGAATGAAGATCACTGGTTTAGTAGAGAGAATTCACTCAGTGGAGTTGAAGGAGAAGGACTGCACAAACTTGGATACATACTCAGAGACATATCAAAGATTCCAGGGGGAAATATGTATGCAGATGATACAGCCGGATGGGACACAAGAATAACAGAGGATGATCTTCAGAATGAGGCTAAAATCACTGACATCATGGAGCCTGAACATGCTCTATTGGCTACGTCAATTTTTAAGCTGACTTATCAAAACAAGGTGGTGAGGGTGCAAAGACCAGCAAAAAATGGAACCGTGATGGATGTTATATCCAGACGTGACCAGAGAGGAAGTGGACAGGTCGGAACTTATAGCTTAAATACTTTCACCAATATGGAGGTCCAACTAATAAGACAAATGGAGTCTGAAGGAATCTTTATACCCAGCGAATTGGAAACTCCCAACCTAGCTGAGAGAGTTCTTGACTGGTTGGAAAAACATGGCGCCGAAAGGCTGAAACGAATGGCAATCAGCGGAGATGATTGCGTGGTGAAACCAATTGACGACAGGTTCGCAACAGCCTTAACAGCTCTGAATGACATGGGAAAAGTAAGAAAAGACATACCGCAGTGGGAGCCTTCAAAAGGATGGAATGATTGGCAGCAAGTGCCTTTCTGTTCACACCATTTCCACCAGCTGATCATGAAGGATGGGAGGGAAATAGTGGTGCCATGCCGCAATCAAGATGAACTTGTGGGCAGGGCCAGAGTATCGCAAGGCGCCGGATGGAGCCTGAGAGAAACTGCTTGTCTAGGCAAGTCATATGCACAAATGTGGCAGCTGATGTACTTCCACAGGAGAGACCTGAGACTAGCGGCTAACGCCATCTGTTCAGCCGTCCCAGTTGATTGGGTCCCAACCAGCCGCACAACCTGGTCAATCCATGCCCACCACCAATGGATGACAACAGAAGACATGCTATCAGTGTGGAACAGGGTTTGGATAGAGGAAAACCCATGGATGGAGGACAAAACTCATGTATCCAGTTGGGAAGAAGTTCCATACCTAGGGAAAAGAGAAGATCAATGGTGTGGATCCCTGATAGGCTTGACAGCGAGGGCCACCTGGGCCACCAACATACAAGTGGCCATAAACCAAGTG---------------------------------------------------------------------------------------------
		</sequence>
		<sequence>
			<taxon idref="MT929558|DENV1|Brazil|Centre_West|GO|Valparaiso|2019-04-02"/>
			---------------------------------------AATATGCTGAAACGCGCGAGAAACCGCGTGTCAACTGGTTCACAGTTGGCGAAGAGATTCTCAAAAGGATTGCTTTCAGGCCAAGGACCCATGAAATTGGTGATGGCCTTCATAGCATTTCTAAGATTTCTAGCCATACCCCCAACAGCAGGAATTTTGGCTAGATGGAGCTCATTCAAGAAGAATGGAGCGATCAAAGTGTTACAGGGTTTCAAA--AGAGATCTCAAGCATGTTGAACATAATGAACAGGAGGAAAAGATCCGTGACCATGCTCCTCATGCTGCTGCCCACAGCCCTGGCGTTTCATTTGACCACACGAGGGGGAGAGCCACACATGATAGTTAGTAAGCAGGAAAGAGGAAAGTCACTCTTGTTTAAGACCTCTGCGGGCGTCAATATGTGCACCCTCATTGCAATGGACTTGGGAGAGTTATGTGAGGACACAATGACCTACAAATGCCCCCGGATCACTGAGGCGGAACCAGATGACGTTGACTGCTGGTGCAATGCCACAGACACATGGGTGACCTATGGGACGTGTTCTCAAACCGGCGAACACCGACGAGAGAAACGTTCCGTGGCACTGGCCCCACACGTGGGACTTGGTCTAGAAACAAGAACCGAAACATGGATGTCCTCTGAAGGCGCCTGGAAACAAATACAAAAAGTGGAAACTTGGGCTTTGAGACACCCAGGATTCACGGTGATAGCTCTTTTTTTAGCGCATGCTATAGGAACATCCATCACTCAAAAAGGGATCATTTTCATCTTGCTGATGCTGGTGACACCATCAATGGCCATGCGATGCGTGGGAATAGGCAACAGAGACTTCGTTGAAGGACTGTCAGGAGCAACGTGGGTGGACGTGGTATTGGAGCATGGAAGCTGCGTCACCACCATGGCAAAAAATAAACCAACATTGGACATTGAACTCTTGAAGACGGAGGTCACGAACCCTGCCGTCTTGCGCAAACTGTGCATTGAAGCTAAAATATCAAACACCACCACCGATTCAAGATGTCCAACACAAGGAGAGGCTACACTGGTGGAAGAACAAGACGCGAACTTTGTGTGTCGCCGAACGTTTGTGGACAGAGGCTGGGGTAATGGCTGTGGACTATTCGGAAAGGGAAGTCTATTGACGTGTGCCAAGTTCAAGTGTGTGACAAAACTAGAGGGAAAGATAGTTCAATATGAAAACTTAAAATATTCAGTGATAGTCACTGTCCACACTGGGGACCAGCACCAGGTGGGAAACGAGACCACAGAACATGGAACAATTGCAACCATAACACCTCAAGCTCCCACGTCGGAAATACAGCTGACTGACTACGGAGCCCTCACACTGGACTGCTCACCTAGAACAGGGCTGGACTTTAATGAGATGGTGCTATTGACAATGAAAGAAAAATCATGGCTTGTCCACAAACAATGGTTTCTAGACTTACCACTGCCATGGACTTCGGGGGCTTCAACATCTCAAGAGACCTGGAACAGACAAGATTTGCTGGTCACATTCAAGACAGCTCATGCAAAGAAACAGGAAGTAGTCGTACTGGGATCACAGGAAGGAGCAATGCACACAGCGTTGACTGGGGCGACAGAAATCCAGACGTCAGGAACGACAACAATCTTCGCAGGACACCTGAAATGCAGACTAAAAATGGATAAACTGACCTTAAAAGGGATGTCATATGTGATGTGCACAGGCTCATTTAAGCTAGAGAAGGAAGTGGCTGAGACCCAGCATGGAACTGTCCTAGTGCAAGTCAAATATGAAGGAACAGACGCGCCATGCAAGATCCCCTTCTCGACCCAAGATGAGAAAGGAGTGACCCAGAATGGGAGATTGATAACAGCCAATCCCATAGTTACTGACAAAGAAAAACCAGTCAACATTGAGACAGAACCACCTTTTGGTGAGAGCTACATCGTGGTAGGGGCAGGCGAAAAAGCTTTGAAACTAAGCTGGCTCAAGAAAGGAAGCAGCATAGGGAAAATGTTCGAAGCAACCGCCCGAGGAGCACGAAGGATGGCTATCCTGGGAGACACCGCATGGGACTTCGGTTCTATAGGAGGAGTGTTTACATCTGTGGGAAAATTGGTACATCAGGTTTTTGGAACCGCATATGGGGTTCTGTTTAGCGGTGTTTCTTGGACCATGAAAATAGGAATAGGGATTCTGCTGACATGGTTGGGATTAAATTCAAGGAGCACGTCACTTTCGATGACGTGCGTTGCAGTTGGCATGGTCACACTGTACCTAGGAGTCATGGTTCAAGCGGATTCAGGATGTGTAATCAACTGGAAGGGCAGAGAACTTAAATGTGGAAGTGGCATTTTTGTCACTAATGAAGTCCACACTTGGACAGAGCAATACAAATTCCAGGCTGACTCCCCAAAAAGACTGTCAGCAGCCATTGGAAAGGCATGGGAGGAGGGCGTATGTGGGATTCGATCAGCCACGCGTCTTGAGAACATCATGTGGAAGCAAATATCAAATGAATTGAACCACATTCTGCTTGAGAATGACATGAAATTCACAGTGGTTGTAGGAGATGCCAACGGAATTTTGGCCCAAGGAAAAAAAATGATTAGGCCACAACCTATGGAACACAAATATTCATGGAAAAGCTGGGGAAAAGCTAAAATCATAGGAGCAGACATACAAAATACCACCTTCATCATCGACGGCCCAGACACCCCAGAATGTCCCGATGGCCAAAGAGCATGGAACATTTGGGAAGTTGAGGACTATGGGTTTGGAGTTTTCACGACAAACATATGGCTGAAATTGCGTGACTCCTACACCCAAATGTGTGACCACCGGCTAATGTCAGCTGCCATCAAGGACAGCAAGGCAGTCCATGCTGACATGGGGTACTGGATAGAAAGTGAAAAGAATGAAACCTGGAAGCTGGCGAGAGCCTCCTTCATAGAAGTCAAGACATGCACCTGGCCGAAATCTCATACTCTGTGGAGCAATGGAGTCTTGGAAAGTGAAATGATAATCCCAAAGATATTTGGAGGACCAATATCTCAGCACAACTACAGACCAGGGTATTTCACACAAACAGCAGGGCCATGGCACCTAGGTAAGTTGGAACTGGATTTTGATTTGTGTGAAGGTACCACAGTTGTTGTGGATGAACATTGTGGAAATCGAGGTCCATCTCTCAGAACCACAACAGTCACAGGAAAGATAATCCATGAATGGTGTTGCAGATCCTGCACGCTACCCCCTTTACGTTTCAGAGGAGAAGACGGGTGTTGGTATGGCATGGAAATCAGACCAGTAAAGGAGAAGGAGGAGAATCTAGTCAGGTCAATGGTCTCTGCAGGGTCAGGAGAAGTGGATAGTTTTTCATTAGGAATACTATGCGTGTCAATAATGATTGAAGAAGTGATGAGATCCAGATGGAGTAGAAAGATGCTGATGACTGGAACACTGGCTGTTTTCCTCCTTCTTATAATGGGACAACTGACATGGAATGATCTGATTAGGTTATGCATCATGGTTGGAGCTAACGCTTCAGACAGGATGGGGATGGGAACAACGTACCTAGCCTTGATGGCTACTTTTAAAATGAGACCAATGTTCGCTGTTGGGCTATTATTCCGCAGACTAACATCCAGAGAAGTTCTTCTCCTCACGATTGGATTAAGCCTGGTGGCATCCGTGGAGCTACCAAATTCTTTGGAGGAGCTAGGGGATGGACTTGCAATGGGTATCATGATGTTAAAATTGTTGACTGAATTTCAGCCACACCAGTTATGGACCACCTTATTGTCTCTGACATTTGTCAAAACAACTCTCTCACTGGATTATGCATGGAAAACAACGGCTATGGTACTGTCTATCGTATCTCTCTTTCCTTTATGCCTGTCTACAACCTCCCAAAAAACAACATGGCTTCCGGTGCTGTTAGGATCTTTTGGATGCAAACCATTAACTATGTTTCTTATAACAGAAAACAAAATCTGGGGAAGGAAAAGTTGGCCCCTCAATGAAGGAATTATGGCTATTGGAATAGTCAGCATTCTACTAAGCTCACTCCTCAAAAATGATGTGCCGTTGGCCGGGCCACTAATAGCTGGAGGCATGCTAATAGCGTGTTATGTCATATCCGGAAGCTCAGCCGATCTATCATTGGAGAAAGCGGCTGAAGTATCCTGGGAACAAGAAGCAGAACACTCCGGTGCCTCACACAACATATTAGTAGAGGTCCAAGATGATGGAACTATGAAAATAAAAGATGAAGAGAGGGATGACACACTCACTATACTCCTTAAAGCAACTTTGCTGGCAGTCTCAGGAGTGTACCCAATGTCAATACCAGCAACTCTTTTTGTGTGGTACTTTTGGCAGAAAAAGAAACAGAGATCAGGAGTGTTATGGGACACACCCAGCCCTCCGGAAGTGGAAAGAGCAGTTCTCGATGATGGCATCTATAGAATCTTGCAAAGAGGACTGTTGGGGAGGTCCCAAGTAGGAGTGGGAGTCTTCCAAGACGGCGTGTTTCACACAATGTGGCACGTTACCAGGGGG-CTGTCCTTATGTATCAAGGGAAGAGACTGGAACCAAGCTGGGCCAGTGTCAAA-AGGACTTGATCTCATATGGAGGAGGTTGGAGGTTCCAAGGATCATGGAACACAGGAGAAGAAGTGCAGGTGATAGCTGTTGAACCAGGAAAAAACCCCAAAAATGTACAGACAACACCGGGCACCTTCAAGACTCCTGAAGGCGAAGTTGGAGCCATAGCTCTAGATTTCAAACCCGGCACATCTGGATCTCCCATTGTGAACAGAGAGGGAAAAATAGTGGGTTTGTATGGAAATGGAGTGGTGACAACAAGTGGAACCTACGTTAGTGCCATTGCCCAAGCTAAAGCATCACAGGAAGGGCCTTTACCAGAGATTGAGGACGAGGTGTTTAAGAAAAGAAACTTAACAATAATGGACCTGCACCCAGGATCAGGGAAAACAAGAAGATACCTTCCAGCCATAGTCCGTGAGGCCATAAAAAGGAAACTGCGCACGTTAATCTTGGCTCCCACAAGAGTTGTCGCTTCTGAAATGGCAGAGGCACTCAAGGGAATGCCAATAAGATATCAGACAACAGCAGTGAAGAGTGAACACACAGGAAGGGAGATAGTTGACCTCATGTGCCACGCTACTTTTACCATGCGTCTCTTATCCCCAGTGAGAGTTCCCAATTACAACATGATTATTATGGATGAAGCACATTTTACCGATCCAGCTAGCATAGCGGCCAGAGGGTACATCTCAACCCGAGTGGGTATGGGTGAAGCAGCTGCGATCTTTATGACAGCCACTCCCCAAGGATCGGTGGAGGCCTTTCCACAGAGCAATGCAGTTATCCAAGATGAGGAAAGAGACATTCCTGAGAGATCATGGAACTCAGGCTACGACTGGATCACTGACTTTCCAGGTAAAACAGTCTGGTTTGTTCCAAGCATCAAATCAGGAAATGACATTGCCAACTGTTTAAGAAAGAACGGAAAACGGGTAATCCAATTGAGCAGAAAAACCTTTGACACTGAGTATCAGAAAACAAAAAACAATGACTGGGACTATGTTGTCACAACAGACATTTCTGAAATGGGGGCAAATTTCCGGGCCGACAGGGTGATAGACCCAAGGCGGTGCTTGAAACCGGTAATACTAAAAGATGGCCCAGAGCGTGTCATTCTAGCCGGACCGATGCCAGTGACTGTGGCCAGTGCTGCCCAGAGGAGAGGAAGAATTGGAAGGAACCAAAACAAGGAAGGTGATCAGTATGTTTACATGGGACAGCCTTTAAATAATGATGAGGATCACGCTCATTGGACAGAAGCAAAAATGCTCCTTGACAATATAAACACACCAGAAGGGATCATCCCAGCCCTTTTTGAGCCAGAGAGAGAAAAGAGTGCAGCAATAGACGGGGAGTACAGACTGCGGGGAGAAGCAAGGAAAACGTTTGTGGAGCTCATGAGAAGAGGAGATCTACCAGTTTGGCTATCCTACAAAGTAGCCTCAGAAGGTTTCCAGTACTCCGATAGAAGGTGGTGCTTTGATGGGGAAAGGAACAACCAGGTGTTGGAGGAGAACATGGACGTGGAGATCTGGACAAAGGAAGGAGAAAGAAAGAAATTGCGACCTCGCTGGTTGGACGCCAGAACATACTCTGATCCATTGGCCCTGCGCGAGTTTAAAGAGTTCGCAGCAGGAAGAAGAAGTGTCTCAGGTGACCTAATATTGGAAATAGGGAAACTTCCACAACATTTGACGCTAAGAGCCCAGAATGCTCTGGACAACTTGGTCATGTTGCACAATTCCGAACAAGGAGGAAAAGCCTACAGACATGCTATGGAGGAACTACCAGACACCATAGAAACATTGATGCTTCTAGCTTTGATAGCTGTGTTGACTGGTGGAGTGACGCTGTTCTTCCTATCAGGAAAAGGTCTAGGAAAAACATCCATTGGCTTGCTCTGTGTGACGGCCTCAAGCGCATTGTTATGGATGGCCAGTGTAGAGCCCCATTGGATAGCGGCCTCTATCATACTAGAGTTCTTTTTGATGGTGCTGCTCATTCCAGAACCAGACAGACAGCGCACTCCACAAGACAACCAGCTAGCATATGTGGTGATAGGTTTGTTATTCATGATACTGACAGTGGCAGCCAATGAGATGGGATTATTGGAAACCACAAAGAAAGACCTGGGAATTGGCTATGTAGCCGCCGAAAACCACCAACATGCTACGATGCTGGACGTAGACCTACACCCAGCTTCAGCCTGGACCCTCTATGCAGTAGCCACAACAGTTATCACTCCCATGATGAGACATACAATTGAAAATACAACGGCAAACATTTCCCTGACAGCCATTGCAAATCAGGCAGCCATATTGATGGGACTTGACAAGGGATGGCCAATATCGAAGATGGACATAGGAGTTCCACTTCTCGCCTTAGGGTGCTATTCCCAGGTGAACCCATTGACACTGACGGCGGCGGTGTTGATGTTAGTGGCTCATTATGCCATAATTGGACCAGGACTGCAAGCAAAGGCCACTAGAGAAGCTCAA-AAAGGACAGCGGCCGGAATAATGAAAAATCCAACCGTAGACAGGATTGTTGCAATAGACTTGGATCCTGTGGTTTATGATGCAAAATTTGAAAAACAGCTAGGCCAAATAATGTTACTGATACTTTGTACATCACAGATCCTCTTGATGCGGACCACATGGGCCTTGTGTGAATCCATCACATTGGCTACTGGACCCCTGACCACTCTCTGGGAGGGATCTCCAGGAAAATTCTGGAATACCACAATAGCAGTGTCCATGGCAAACATCTTCAGGGGAAGTTATTTAGCAGGAGCAGGTCTGGCTTTCTCATTAATGAAATCTTTAGGAGGAGGTAGGAGAGGTACGGGAGCTCAAGGGGAAACACTGGGAGAGAAATGGAAAAGACAGTTAAACCAACTGAGCAAATCAGAATTCAACACCTACAAAAGGAGTGGGATTATGGAGGTGGACAGATCCGAAGCCAAAGAGGGACTGAAAAGAGGAGAAACAACCAAACATGCAGTGTCGAGAGGAACAGCCAAACTGAGGTGGTTTGTGGAGAGGAACCTCGTGAAACCAGAAGGGAAAGTCATAGACCTCGGTTGTGGAAGAGGTGGCTGGTCATATTATTGTGCTGGGCTGAAGAAAGTTACTGAAGTGAAGGGATACACAAAAGGAGGACCTGGACATGAGGAACCTATCCCAATGGCGACCTATGGATGGAACCTAGTAAAGCTACACTCTGGAAAGGATGTATTT-TTATGCCACCTGAGAAATGTGACACCCTTCTGTGTGATATTGGTGAGTCCTCTCCGAATCCAACTATAGAAGAAGGAAGAACGTTACGTGTTCTAAAAATGGTGGAACCATGGCTCAGAGGAAACCAATTCTGCATAAAAATCCTAAATCCTTACATGCCAAGTGTGGTAGAAACTCTGGAGCAAATGCAAAGAAAACATGGAGGGATGCTAGTGCGAAACCCACTCTCAAGAAATTCTACCCATGAAATGTATTGGGTTTCATGTGGAACGGGAAACATTGTGTCGGCAGTGAACATGACATCCAGAATGTTACTGAACCGATTCACAATGGCTCACAGGAAGCCAACATATGAAAGGGACGTGGACTTAGGCGCTGGAACAAGACATGTGGCAGTGGAACCAGAGGTAGCCAACCTAGATATCATTGGCCAGAGGATAGAGAATATAAAAAATGAACACAAGTCAACATGGCATTATGATGAGGACAATCCATACAAAACATGGGCCTATCACGGATCATATGAGGTCAGGCCATCAGGATCAGCCTCATCTATGGTGAATGGAGTGGTGAGATTGCTCACAAAACCATGGGATGTTATCCCCATGGTCACACAAATAGCTATGACTGATACCACACCCTTTGGACAACAGAGAGTGTTTAAAGAGAAAGTTGACACGCGCACACCAAGAGCAAAACGAGGCACAACACAGATTATGGAGGTGACAGCCAAGTGGTTATGGGGTTTTCTTTCCAGAAACAAA-AACCTAGAATCTGCACAAGAGAGGAGTTCACAAGAAAGGTTAGGTCAAACGCGGCTATAGGAGCAGTGTTCGTTGATGAAAACCAATGGAACTCAGCAAAAGAAGCAGTGGAAGACGAAAGGTTTTGGGATCTTGTGCACAGAGAGAGGGAGCTTCATAAACAGGGAAAATGTGCCACGTGTGTCTACAACATGATGGGGAAGAGAGAGAAAAAATTAGGAGAGTTTGGAAAGGCAAAAGGAAGTCGTGCAATATGGTACATGTGGCTGGGAGCACGCTTTTTGGAGTTCGAAGCCCTTGGTTTTATGAATGAAGATCACTGGTTTAGTAGAGAGAATTCACTCAGTGGAGTGGAAGGAGAAGGACTACACAAACTTGGATACATACTCAGAGACATATCAAAGATTCCGGGGGGAAATATGTATGCAGATGATACGGCCGGATGGGACACAAGAATAACAGAGGATGATCTTCAGAATGAGGCTAAAATCACTGACATCATGGAGCCTGAACATGCTCTATTGGCTACGTCAATTTTTAAGCTGACTTATCAAAACAAGGTGGTGAGGGTGCAAAGACCAGCAAAAAATGGAACCGTGATGGATGTTATATCCAGACGTGATCAGAGAGGAAGTGGACAGGTCGGAACTTATGGCTTAAATACTTTCACCAATATGGAGGTCCAACTAATAAGACAAATGGAATCTGAAGGAATCTTTTTACCCAGCGAATTGGAAACCCCCAACCTAGCTGAGAGGGCTCTTGACTGGTTAGAAAAATATGGCGCCGAAAGGCTGAAACGAATGGCAATCAGCGGAGATGATTGCGTGGTGAAACCAATTGACGACAGGTTCGCAACAGCCTTAACAGCTCTGAATGACATGGGAAAAGTAAGAAAAGACATACCGCAGTGGGAACCTTCGAAAGGATGGAATGATTGGCAGCAAGTGCCTTTTTGTTCACACCATTTCCACCAGCTGATCATGAAGGATGGGAGGGAAATAGTGGTGCCATGC---------------------------------------------------------------------------------------------------------------------------------------------------------------------------------------------------------------------------------------------------------------------------------------------------------------------------------------------------------------------------------------------------------------------------------------------------------------------------------------------------------------------------------------
		</sequence>
		<sequence>
			<taxon idref="MT929557|DENV1|Brazil|Centre_West|GO|Novo_Gama|2019-04-03"/>
			---------------------------------------AATATGCTGAAACGCGCGAGAAACCGCGTGTCAACTGGTTCACAGTTGGCGAAGAGATTCTCAAAAGGATTGCTTTCAGGCCAAGGACCCATGAAATTGGTGATGGCCTTCATAGCATTTCTAAGATTTCTAGCCATACCCCCAACAGCAGGAATTTTGGCTAGATGGAGCTCATTCAAGAAGAATGGAGCGATCAAAGTGTTACAGGGTTTCAAA--AGAGATCTCAAGCATGTTGAACATAATGAACAGGAGGAAAAGATCCGTGACCATGCTCCTCATGCTGCTGCCCACAGCCCTGGCGTTTCATTTGACCACACGAGGGGGAGAGCCACACATGATAGTTAGTAAGCAGGAAAGAGGAAAGTCACTCTTGTTTAAGACCTCTGCGGGCGTCAATATGTGCACCCTCATTGCGATGGACTTGGGAGAGTTATGTGAGGACACAATGACCTACAAATGCCCCCGGATCACTGAGGCGGAACCAGATGACGTTGACTGCTGGTGCAATGCCACAGACACATGGGTGACCTATGGGACGTGTTCTCAAACCGGCGAACACCGACGAGAGAAACGTTCCGTGGCACTGGCCCCACACGTGGGACTTGGTCTAGAAACAAGAACCGAAACATGGATGTCCTCTGAAGGCGCCTGGAAACAAATACAAAAAGTGGAAACTTGGGCTTTGAGACACCCAGGATTCACGGTGATAGCTCTTTTTTTAGCGCATGCTATAGGAACATCCATCACTCAAAAAGGGATCATTTTCATCTTGCTGATGCTGGTGACACCATCAATGGCCATGCGATGCGTGGGAATAGGCAACAGAGACTTCGTTGAAGGACTGTCAGGAGCAACGTGGGTGGACGTGGTATTGGAGCATGGAAGCTGCGTCACCACCATGGCAAAAAATAAACCAACATTGGACATTGAACTCTTGAAGACGGAGGTCACGAACCCTGCCGTCTTGCGCAAACTGTGCATTGAAGCTAAAATATCAAACACCACCACCGATTCAAGATGTCCAACACAAGGAGAGGCTACACTGGTGGAAGAACAAGACGCGAACTTTGTGTGTCGCCGAACGTTTGTGGACAGAGGCTGGGGTAATGGCTGTGGACTATTCGGAAAGGGAAGTCTATTGACGTGTGCCAAGTTCAAGTGTGTGACAAAACTAGAGGGAAAGATAGTTCAATATGAAAACTTAAAATATTCAGTGATAGTCACTGTCCACACTGGGGACCAGCACCAGGTGGGAAACGAGACCACAGAACATGGAACAATTGCAACCATAACACCTCAAGCTCCCACGTCGGAAATACAGCTGACTGACTACGGAGCCCTCACACTGGACTGCTCACCTAGAACAGGGCTGGACTTTAATGAGATGGTGCTATTGACAATGAAAGAAAAATCATGGCTTGTCCACAAACAATGGTTTCTAGACTTACCACTGCCATGGACTTCGGGGGCTTCAACATCTCAAGAGACCTGGAACAGACAAGATTTGCTGG-----------------------------------------------------------------------------------------------------------------------------------------------------------------------------------------------------------------------------------------------------------------------------------------------------------------------------------------------------------------------------------------------------------------------------------------------------------------------------CTCAAGAAAGGAAGCAGCATAGGGAAAATGTTCGAAGCAACCGCCCGAGGAGCACGAAGGATGGCTATCCTGGGAGACACCGCATGGGACTTCGGTTCTATAGGAGGAGTGTTTACATCTGTGGGAAAATTGGTACATCAGGTTTTTGGAACCGCATATGGGGTTCTGTTTAGCGGTGTTTCTTGGACCATGAAAATAGGAATAGGGATTCTGCTGACATGGTTGGGATTAAATTCAAGGAGCACGTCACTTTCGATGACGTGCGTTGCAGTTGGCATGGTCACACTGTACCTAGGAGTCATGGTTCAAGCGGATTCAGGATGTGTAATCAACTGGAAGGGCAGAGAACTTAAATGTGGAAGTGGCATTTTTGTCACTAATGAAGTCCACACTTGGACAGAGCAATACAAATTCCAGGCTGACTCCCCAAAAAGACTGTCAGCAGCCATTGGAAAGGCATGGGAGGAGGGCGTATGTGGGATTCGATCAGCCACGCGTCTTGAGAACATCATGTGGAAGCAAATATCAAATGAATTGAACCACATTCTGCTTGAGAATGACATGAAATTCACAGTGGTTGTAGGAGATGCCAACGGAATTTTGGCCCAAGGGAAAAAAATGATTAGGCCACAACCTATGGAACACAAATATTCATGGAAAAGCTGGGGAAAAGCTAAAATCATAGGAGCAGACATACAAAATACCACCTTCATCATCGACGGCCCAGACACCCCAGAATGTCCTGATGGCCAAAGAGCATGGAACATTTGGGAAGTTGAGGACTATGGGTTTGGAGTTTTCACGACAAACATATGGCTGAAATTGCGTGACTCCTACACCCAAATGTGTGACCACCGGCTAATGTCAGCTGCCATCAAGGACAGCAAGGCAGTCCATGCTGACATGGGGTACTGGATAGAAAGTGAAAAGAATGAAACCTGGAAGCTGGCGAGAGCCTCCTTCATAGAAGTCAAGACATGCACCTGGCCGAGATCTCATACTCTGTGGAGCAATGGAGTCTTGGAAAGTGAAATGATAATCCCAAAGATATTTGGAGGACCAATATCTCAGCACAACTACAGACCAGGGTATTTCACACAAACAGCAGGGCCATGGCACCTAGGTAAGTTGGAACTGGATTTTGATTTGTGTGAAGGTACCACAGTTGTTGTGGATGAACATTGTGGAAATCGGGGTCCATCTCTCAGAACCACAACAGTCACAGGAAAGATAATCCATGAATGGTGTTGCAGATCCTGCACGCTACCCCCCTTACGTTTCAGAGGAGAAGACGGGTGTTGGTATGGCATGGAAATCAGACCAGTAAAGGAGAAGGAGGAGAATCTAGTCAGGTCAATGGTCTCTGCAGGGTCAGGAGAAGTGGATAGTTTTTCATTAGGAATACTATGCGTGTCAATAATGATTGAAGAAGTGATGAGATCCAGATGGAATAGAAAGATGCTGATGACTGGAACACTGGCTGTTTTCCTCCTTCTTATAATGGGACAACTGACATGGAATGATCTGATTAGGTTATGCATCATGGTTGGAGCTAACGCTTCAGACAGGATGGGGATGGGAACAACGTACCTAGCCTTGATGGCTACTTTTAAAATGAGACCAATGTTCGCTGTTGGGCTATTATTCCGCAGACTAACATCCAGAGAAGTTCTTCTCCTCACGATTGGATTAAGCCTGGTGGCATCCGTGGAGCTACCAAATTCTTTGGAGGAGCTAGGGGATGGACTTGCAATGGGTATCATGATGTTAAAATTGTTGACTGAATTTCAGCCACACCAGTTATGGACCACCTTATTGTCTCTGACATTTGTCAAAACAACTCTCTCACTGGATTATGCATGGAAAACAACGGCTATGGTACTGTCTATCGTATCTCTCTTTCCTTTATGCCTGTCTACAACCTCCCAAAAAACAACATGGCTTCCGGTGCTGTTAGGATCTTTTGGATGCAAACCATTAACTATGTTTCTTATAACAGAAAACAAAATCTGGGGAAGGAAAAGTTGGCCCCTCAATGAAGGAATTATGGCTATTGGAATAGTCAGCATTCTACTAAGCTCACTCCTCAAAAATGATGTGCCGTTGGCCGGGCCACTAATAGCTGGAGGCATGCTAATAGCGTGTTATGTCATATCCGGAAGCTCAGCCGATCTATCATTGGAGAAAGCGGCTGAAGTATCCTGGGAACAAGAAGCAGAACACTCCGGTGCCTCACACAACATATTAGTAGAGGTCCAAGATGATGGAACTATGAAAATAAAAGATGAAGAGAGGGATGACACACTCACTATACTCCTTAAAGCAACTTTGCTGGCAGTCTCAGGAGTGTACCCAATGTCAATACCAGCAACTCTTTTTGTGTGGTACTTTTGGCAGAAAAAGAAACAGAGATCAGGAGTGTTATGGGACACACCCAGCCCTCCGGAAGTGGAAAGAGCAGTTCTCGATGATGGCATCTATAGAATCTTGCAAAGAGGACTGTTGGGGAGGTCCCAAGTAGGAGTGGGAGTCTTCCAAGACGGCGTGTTTCACACAATGTGGCACGTTACCAGGGGAGCTGTCCTTATGTACCAAGGGAAGAGACTGGAACCAAGCTGGGCCAGTGTCAAA-AGGACTTGATCTCATATGGAGGAGGTTGGAGGTTCCAAGGATCATGGAACACAGGAGAAGAAGTGCAGGTGATAGCTGTTGAACCAGGAAAAAACCCCAAAAATGTACAGACAACACCGGGCACCTTCAAGACTCCTGAAGGCGAAGTTGGAGCCATAGCTCTAGATTTCAAACCCGGCACATCTGGATCTCCCATTGTGAACAGAGAGGGAAAAATAGTGGGTTTGTATGGAAATGGAGTGGTGACAACAAGTGGAACCTACGTTAGTGCCATTGCCCAAGCTAAAGCATCACAGGAAGGGCCTTTACCAGAGATTGAGGACGAGGTGTTTAAGAAAAGAAACTTAACAATAATGGACCTGCACCCAGGATCAGGGAAAACAAGAAGATACCTTCCAGCCATAGTCCGTGAGGCCATAAAAAGGAAACTGCGCACGTTAATCTTGGCTCCCACAAGAGTTGTCGCTTCTGAAATGGCAGAGGCACTCAAGGGAATGCCAATAAGATATCAGACAACAGCAGTGAAGAGTGAACACACAGGAAGGGAGATAGTTGACCTCATGTGCCACGCTACTTTTACCATGCGTCTCTTATCCCCAGTGAGAGTTCCCAATTACAACATGATTATTATGGATGAAGCACATTTTACCGATCCAGCTAGCATAGCGGCCAGAGGGTACATCTCAACCCGAGTGGGTATGGGTGAAGCAGCTGCGATCTTTATGACAGCCACTCCCCCAGGATCGGTGGAGGCCTTTCCACAGAGCAATGCAGTTATCCAGGATGAGGAAAGAGACATTCCTGAGAGATCATGGAACTCAGGCTACGACTGGATCACTGACTTTCCAGGTAAAACAGTCTGGTTTGTTCCAAGCATCAAATCAGGAAATGACATTGCCAACTGTTTAAGAAAGAACGGAAAACGGGTAATCCAATTGAGCAGAAAAACCTTTGACACTGAGTATCAGAAAACAAAAAACAATGACTGGGACTATGTTGTCACAACAGACATTTCTGAAATGGGGGCAAATTTCCGGGCCGACAGGGTGATAGACCCAAGGCGGTGCTTGAAACCGGTAATACTAAAAGATGGCCCAGAGCGTGTCATTCTAGCCGGACCGATGCCAGTGACTGTGGCCAGTGCTGCCCAGAGGAGAGGAAGAATTGGAAGGAACCAAAACAAGGAAGGTGATCAGTATGTTTACATGGGACAGCCTTTAAATAATGATGAGGATCACGCTCATTGGACAGAAGCAAAAATGCTCCTTGACAATATAAACACACCAGAAGGGATCATCCCAGCCCTTTTTGAGCCAGAGAGAGAAAAGAGTGCAGCAATAGACGGGGAGTACAGACTGCGGGGAGAAGCAAGGAAAACGTTTGTGGAGCTCATGAGAAGAGGAGATCTACCAGTTTGGCTATCCTACAAAGTAGCCTCAGAAGGTTTCCAGTACTCCGATAGAAGGTGGTGCTTTGATGGGGAAAGGAACAACCAGGTGTTGGAGGAGAACATGGACGTGGAGATCTGGACAAAGGAAGGAGAAAGAAAGAAATTGCGACCTCGCTGGTTGGACGCCAGAACATACTCTGATCCATTGGCCCTGCGCGAGTTTAAAGAGTTCGCAGCAGGAAGAAGAAGTGTCTCAGGTGACCTAATATTGGAAATAGGGAAACTTCCACAACATTTGACGCTAAGAGCCCAGAATGCTCTGGACAACTTGGTCATGTTGCACAATTCCGAACAAGGAGGAAAAGCCTACAGACATGCTATGGAGGAACTACCAGACACCATAGAAACATTGATGCTTCTAGCTTTGATAGCTGTGTTGACTGGTGGAGTGACGCTGTTCTTCCTATCAGGAAAAGGTCTAGGAAAAACATCCATTGGCTTGCTCTGTGTGACGGCCTCAAGCGCACTGTTATGGATGGCCAGTGTAGAGCCCCATTGGATAGCGGCCTCTATCATACTAGAGTTCTTTTTGATGGTGCTGCTCATTCCAGAACCAGACAGACAGCGCACTCCACAAGACAACCAGCTAGCATATGTGGTGATAGGTTTGTTATTCATGATACTGACAGTGGCAGCCAATGAGATGGGATTATTGGAAACCACAAAGAAAGACCTGGGAATTGGCTATGCAGCCGCCGAAAACCACCAACATGCTACGATGCTGGACGTAGACCTACACCCAGCTTCAGCCTGGACCCTCTATGCAGTAGCCACAACAGTTATCACTCCCATGATGAGACATACAATTGAAAATACAACGGCAAACATTTCCCTGACAGCCATTGCAAATCAGGCAGCCATATTGATGGGACTTGACAAGGGATGGCCAATATCGAAGATGGACATAGGAGTTCCACTTCTCGCCTTAGGGTGCTATTCCCAGGTGAACCCATTGACACTGACGGCGGCGGTGTTGATGTTAGTGGCTCATTATGCCATAATTGGACCAGGACTGCAAGCAAAGGCCACTAGAGAAGCTCAAAAAAGGACAGCGGCCGGAATAATGAAAAATCCAACCGTAGACGGGATTGTTGCAATAGACTTGGATCCTGTGGTTTATGATGCAAAATTTGAAAAACAGCTAGGCCAAATAATGTTACTGATACTTTGTACATCACAGATCCTCTTGATGCGGACCACATGGGCCTTGTGTGAATCCATCACATTGGCTACTGGACCCCTGACCACTCTCTGGGAGGGATCTCCAGGAAAATTCTGGAATACCACAATAGCAGTGTCCATGGCAAACATCTTCAGGGGAAGTTATTTAGCAGGAGCAGGTCTGGCTTTCTCATTAATGAAATCTTTAGGAGGAGGTAGGAGAGGTACGGGAGCTCAAGGGGAAACATTGGGAGAGAAATGGAAAAGACAGTTAAACCAACTGAGCAAATCAGAATTCAACACCTACAAAAGGAGTGGGATTATGGAGGTGGACAGATCCGAAGCCAAAGAGGGACTGAAAAGAGGAGAAACAACCAAACATGCAGTGTCGAGAGGAACAGCCAAACTGAGGTGGTTTGTGGAGAGGAACCTCGTGAAACCAGAAGGGAAAGTCATAGACCTCGGTTGTGGAAGAGGTGGCTGGTCATATTATTGTGCTGGGCTGAAGAAAGTTACTGAAGTGAAGGGATACACAAAAGGAGGACCTGGACATGAGGAACCTATCCCAATGGCGACCTATGGATGGAACCTAGTAAAGCTACACTCTGGAAAGGATGTATTTTTTATGCCACCTGAGAAATGTGACACCCTTCTGTGTGATATTGGTGAGTCCTCTCCGAATCCAACTATAGAAGAAGGAAGAACGTTACGTGTTCTAAAAATGGTGGAACCATGGCTCAGAGGAAACCAATTCTGCATAAAAATCCTAAATCCTTACATGCCAAGTGTGGTAGAAACCTTGGAGCAAATGCAAAGAAAACATGGAGGGATGCTAGTGCGAAACCCACTCTCAAGAAATTCTACCCATGAAATGTATTGGGTTTCATGTGGAACGGGAAACATTGTGTCGGCAGTGAACATGACATCCAGAATGTTACTGAACCGATTCACAATGGCTCACAGGAAGCCAACATATGAAAGGGACGTGGACTTAGGCGCTGGAACAAGACATGTGGCAGTGGAACCAGAGGTAGCCAACCTAGATATCATTGGCCAGAGGATAGAGAATATAAAAAATGAACACAAGTCAACATGGCATTATGATGAGGACAATCCATACAAAACATGGGCCTATCACGGATCATATGAGGTCAGGCCATCAGGATCAGCCTCATCTATGGTGAATGGAGTGGTGAGATTGCTCACAAAACCATGGGATGTTATCCCCATGGTCACACAAATAGCTATGACTGATACCACACCCTTTGGACAACAGAGAGTGTTTAAAGAGAAAGTTGACACGCGCACACCAAGAGCAAAACGAGGCACAACACAGATTATGGAGGTGACAGCCAAGTGGTTATGGGGTTTCCTTTCCAGAAACAAAAAACCTAGAATCTGCACAAGAGAGGAGTTCACAAGAAAGGTTAGGTCAAACGCGGCTATAGGAGCAGTGTTCGTTGATGAAAACCAATGGAACTCAGCAAAAGAAGCAGTGGAAGACGAAAGGTTTTGGGATCTTGTGCACAGAGAGAGGGAGCTTCATAAACAGGGAAAATGTGCCACGTGTGTCTACAACATGATGGGGAAGAGAGAGAAAAAATTAGGAGAGTTTGGAAAGGCAAAAGGAAGTCGTGCAATATGGTACATGTGGCTGGGAGCACGCTTTCTGGAGTTCGAAGCCCTTGGTTTTATGAATGAAGATCACTGGTTTAGTAGAGAGAATTCACTCAGTGGAGTGGAAGGAGAAGGACTACACAAACTTGGATACATACTCAGAGACATATCAAAGATTCCGGGGGGAAATATGTATGCAGATGATACGGCCGGATGGGACACAAGAATAACAGAGGATGATCTTCAGAATGAGGCTAAAATCACTGACATCATGGAGCCTGAACATGCTCTATTGGCTACGTCAATTTTTAAGCTGACTTATCAAAACAAGGTGGTGAGGGTGCAAAGACCAGCAAAAAATGGAACCGTGATGGATGTTATATCCAGACGTGATCAGAGAGGAAGTGGACAGGTCGGAACTTATGGCTTAAATACTTTCACCAATATGGAGGTCCAACTAATAAGACAAATGGAATCTGAAGGAATCTTTTTACCCAGCGAATTGGAAACCCCCAACCTAGCTGAGAGGGCTCTTGACTGGTTAAAAAAATATGGCGCCGAAAGGCTGAAACGAATGGCAATCAGCGGAGATGATTGCGTGGTGAAACCAATTGACGACAGGTTCGCAACAGCCTTAACAGCTCTGAATGACATGGGAAAAGTAAGAAAAGACATACCGCAGTGGGAACCTTCGAAAGGATGGAATGATTGGCAGCAAGTGCCTTTTTGTTCACACCATTTCCACCAGCTGATCATGAAGGATGGGAGGGAAATAGTGGTGCCATG----------------------------------------------------------------------------------------------------------------------------------------------------------------------------------------------------------------------------------------------------------------------------------------------------------------------------------------------------------------------------------------------------------------------------------------------------------------------------------------------------------------------------------------
		</sequence>
		<sequence>
			<taxon idref="MT929556|DENV1|Brazil|Centre_West|GO|Valparaiso|2019-03-07"/>
[truncated: 7,327,659 more chars]
