# Supplementary material for: Human movement and environmental barriers shape the emergence of dengue
Source: Nat Commun. 2024 May 28;15:4205. doi: 10.1038/s41467-024-48465-0 (PMC11133396; doi:10.1038/s41467-024-48465-0)
Supplement: Supplementary file 7 — Source data [file 41467_2024_48465_MOESM7_ESM.zip › SD_Fig_6A_DENV2_relaxed_skygrid.xml]

<?xml version="1.0" standalone="yes"?>

<!-- Generated by BEAUTi v1.10.5 Prerelease #a6fb                            -->
<!--       by Alexei J. Drummond, Andrew Rambaut and Marc A. Suchard         -->
<!--       Department of Computer Science, University of Auckland and        -->
<!--       Institute of Evolutionary Biology, University of Edinburgh        -->
<!--       David Geffen School of Medicine, University of California, Los Angeles-->
<!--       http://beast.community/                                           -->
<beast version="1.10.5">
	

	<!-- The list of taxa to be analysed (can also include dates/ages).          -->
	<!-- ntax=941                                                                -->
	<taxa id="taxa">
		<taxon id="MW577855|DENV2|Brazil|Southeast|SP|Santos|2010-03-22">
			<date value="2010.2191780821918" direction="forwards" units="years"/>
		</taxon>
		<taxon id="MW577854|DENV2|Brazil|Southeast|RJ|Rio_de_Janeiro|2008-02-07">
			<date value="2008.1010928961748" direction="forwards" units="years"/>
		</taxon>
		<taxon id="MW577853|DENV2|Brazil|Southeast|RJ|Niteroi|2009-03-17">
			<date value="2009.2054794520548" direction="forwards" units="years"/>
		</taxon>
		<taxon id="MW577852|DENV2|Brazil|Southeast|SP|Santos|2010-03-02">
			<date value="2010.164383561644" direction="forwards" units="years"/>
		</taxon>
		<taxon id="MW577850|DENV2|Brazil|Southeast|RJ|Rio_de_Janeiro|2010-03-12">
			<date value="2010.1917808219177" direction="forwards" units="years"/>
		</taxon>
		<taxon id="MW577849|DENV2|Brazil|Southeast|RJ|Rio_de_Janeiro|2008-03-16">
			<date value="2008.204918032787" direction="forwards" units="years"/>
		</taxon>
		<taxon id="MW577848|DENV2|Brazil|Southeast|SP|Santos|2010-04-04">
			<date value="2010.2547945205479" direction="forwards" units="years"/>
		</taxon>
		<taxon id="MW577846|DENV2|Brazil|Southeast|RJ|Rio_de_Janeiro|2008-04-23">
			<date value="2008.308743169399" direction="forwards" units="years"/>
		</taxon>
		<taxon id="MW577845|DENV2|Brazil|Southeast|RJ|Duque_de_Caxias|2008-12-05">
			<date value="2008.9262295081967" direction="forwards" units="years"/>
		</taxon>
		<taxon id="MW577844|DENV2|Brazil|Southeast|RJ|Rio_de_Janeiro|2008-04-23">
			<date value="2008.308743169399" direction="forwards" units="years"/>
		</taxon>
		<taxon id="MW577842|DENV2|Brazil|Southeast|SP|Santos|2010-03-24">
			<date value="2010.2246575342465" direction="forwards" units="years"/>
		</taxon>
		<taxon id="MW577841|DENV2|Brazil|Southeast|SP|Santos|2010-03-18">
			<date value="2010.2082191780821" direction="forwards" units="years"/>
		</taxon>
		<taxon id="MW577840|DENV2|Brazil|Southeast|RJ|Sao_Goncalo|2011-04-07">
			<date value="2011.2630136986302" direction="forwards" units="years"/>
		</taxon>
		<taxon id="MW577839|DENV2|Brazil|Southeast|MG|Belo_Horizonte|2019-05-08">
			<date value="2019.3479452054794" direction="forwards" units="years"/>
		</taxon>
		<taxon id="MW577838|DENV2|Brazil|Southeast|RJ|Campos_dos_Goytacazes|2011-02-16">
			<date value="2011.1260273972603" direction="forwards" units="years"/>
		</taxon>
		<taxon id="MW577837|DENV2|Brazil|Southeast|RJ|Rio_de_Janeiro|2009-09-16">
			<date value="2009.7068493150684" direction="forwards" units="years"/>
		</taxon>
		<taxon id="MW577836|DENV2|Brazil|Southeast|MG|Araxa|2019-03-19">
			<date value="2019.2109589041097" direction="forwards" units="years"/>
		</taxon>
		<taxon id="MW577835|DENV2|Brazil|Southeast|RJ|Campos_dos_Goytacazes|2010-01-30">
			<date value="2010.0794520547945" direction="forwards" units="years"/>
		</taxon>
		<taxon id="MW577834|DENV2|Brazil|Southeast|RJ|Campos_dos_Goytacazes|2011-02-16">
			<date value="2011.1260273972603" direction="forwards" units="years"/>
		</taxon>
		<taxon id="MW577833|DENV2|Brazil|Southeast|RJ|Campos_dos_Goytacazes|2011-01-26">
			<date value="2011.0684931506848" direction="forwards" units="years"/>
		</taxon>
		<taxon id="MW577831|DENV2|Brazil|Southeast|RJ|Campos_dos_Goytacazes|2010-03-09">
			<date value="2010.1835616438357" direction="forwards" units="years"/>
		</taxon>
		<taxon id="MW577830|DENV2|Brazil|Southeast|MG|Arceburgo|2019-04-15">
			<date value="2019.2849315068493" direction="forwards" units="years"/>
		</taxon>
		<taxon id="MW577829|DENV2|Brazil|Southeast|MG|Betim|2019-04-02">
			<date value="2019.2493150684932" direction="forwards" units="years"/>
		</taxon>
		<taxon id="MW577828|DENV2|Brazil|Southeast|MG|Araxa|2019-05-03">
			<date value="2019.3342465753424" direction="forwards" units="years"/>
		</taxon>
		<taxon id="MW577827|DENV2|Brazil|Southeast|MG|Belo_Horizonte|2019-04-25">
			<date value="2019.3123287671233" direction="forwards" units="years"/>
		</taxon>
		<taxon id="MW577826|DENV2|Brazil|Southeast|RJ|Paraty|2019-06-03">
			<date value="2019.4191780821918" direction="forwards" units="years"/>
		</taxon>
		<taxon id="MW577825|DENV2|Brazil|Southeast|RJ|Vassouras|2019-05-22">
			<date value="2019.386301369863" direction="forwards" units="years"/>
		</taxon>
		<taxon id="MW577823|DENV2|Brazil|Southeast|RJ|Volta_Redonda|2019-05-20">
			<date value="2019.3808219178081" direction="forwards" units="years"/>
		</taxon>
		<taxon id="MW577822|DENV2|Brazil|Southeast|RJ|Volta_Redonda|2019-03-11">
			<date value="2019.1890410958904" direction="forwards" units="years"/>
		</taxon>
		<taxon id="MW577821|DENV2|Brazil|Southeast|RJ|Volta_Redonda|2019-02-22">
			<date value="2019.1424657534246" direction="forwards" units="years"/>
		</taxon>
		<taxon id="MW577820|DENV2|Brazil|Southeast|RJ|Vassouras|2019-01-29">
			<date value="2019.0767123287671" direction="forwards" units="years"/>
		</taxon>
		<taxon id="MW577819|DENV2|Brazil|Southeast|MG|Araxa|2019-04-09">
			<date value="2019.268493150685" direction="forwards" units="years"/>
		</taxon>
		<taxon id="MW577818|DENV2|Brazil|Southeast|MG|Sete_Lagoas|2019-05-08">
			<date value="2019.3479452054794" direction="forwards" units="years"/>
		</taxon>
		<taxon id="MW577817|DENV2|Brazil|Southeast|MG|Belo_Horizonte|2019-04-26">
			<date value="2019.3150684931506" direction="forwards" units="years"/>
		</taxon>
		<taxon id="MW577816|DENV2|Brazil|Southeast|MG|Belo_Horizonte|2019-04-26">
			<date value="2019.3150684931506" direction="forwards" units="years"/>
		</taxon>
		<taxon id="MW577815|DENV2|Brazil|Southeast|MG|Bom_Despacho|2019-04-26">
			<date value="2019.3150684931506" direction="forwards" units="years"/>
		</taxon>
		<taxon id="MW577814|DENV2|Brazil|Southeast|MG|Tres_Pontas|2019-04-04">
			<date value="2019.2547945205479" direction="forwards" units="years"/>
		</taxon>
		<taxon id="MW577813|DENV2|Brazil|Southeast|MG|Sete_Lagoas|2019-04-04">
			<date value="2019.2547945205479" direction="forwards" units="years"/>
		</taxon>
		<taxon id="MW577812|DENV2|Brazil|Southeast|MG|Belo_Horizonte|2019-05-02">
			<date value="2019.331506849315" direction="forwards" units="years"/>
		</taxon>
		<taxon id="MW577811|DENV2|Brazil|Southeast|MG|Luz|2019-05-02">
			<date value="2019.331506849315" direction="forwards" units="years"/>
		</taxon>
		<taxon id="MW577810|DENV2|Brazil|Southeast|MG|Belo_Horizonte|2019-05-08">
			<date value="2019.3479452054794" direction="forwards" units="years"/>
		</taxon>
		<taxon id="MW577809|DENV2|Brazil|Southeast|MG|Belo_Horizonte|2019-04-28">
			<date value="2019.3205479452056" direction="forwards" units="years"/>
		</taxon>
		<taxon id="MN589884|DENV2|Brazil|Southeast|RJ||2001-05-30">
			<date value="2001.4082191780822" direction="forwards" units="years"/>
		</taxon>
		<taxon id="MN589883|DENV2|Brazil|Southeast|RJ||2001-04-02">
			<date value="2001.2493150684932" direction="forwards" units="years"/>
		</taxon>
		<taxon id="MN589882|DENV2|Brazil|Southeast|RJ||2000-05-03">
			<date value="2000.3360655737704" direction="forwards" units="years"/>
		</taxon>
		<taxon id="MN589881|DENV2|Brazil|Southeast|RJ||1999-01-12">
			<date value="1999.0301369863014" direction="forwards" units="years"/>
		</taxon>
		<taxon id="MN589879|DENV2|Brazil|Southeast|RJ||1999-04-09">
			<date value="1999.268493150685" direction="forwards" units="years"/>
		</taxon>
		<taxon id="MN589878|DENV2|Brazil|Southeast|RJ|Campos_dos_Goytacazes|2011-05-04">
			<date value="2011.33698630137" direction="forwards" units="years"/>
		</taxon>
		<taxon id="MN589877|DENV2|Brazil|Southeast|RJ|Campos_dos_Goytacazes|2011-05-04">
			<date value="2011.33698630137" direction="forwards" units="years"/>
		</taxon>
		<taxon id="MN589876|DENV2|Brazil|Southeast|RJ|Niteroi|2011-04-20">
			<date value="2011.2986301369863" direction="forwards" units="years"/>
		</taxon>
		<taxon id="MN589875|DENV2|Brazil|Southeast|RJ|Niteroi|2011-04-12">
			<date value="2011.2767123287672" direction="forwards" units="years"/>
		</taxon>
		<taxon id="MN589874|DENV2|Brazil|Southeast|RJ|Niteroi|2011-04-12">
			<date value="2011.2767123287672" direction="forwards" units="years"/>
		</taxon>
		<taxon id="MN589873|DENV2|Brazil|Southeast|RJ|Campos_dos_Goytacazes|2011-05-18">
			<date value="2011.3753424657534" direction="forwards" units="years"/>
		</taxon>
		<taxon id="MN589872|DENV2|Brazil|Southeast|RJ|Campos_dos_Goytacazes|2011-02-16">
			<date value="2011.1260273972603" direction="forwards" units="years"/>
		</taxon>
		<taxon id="MN589871|DENV2|Brazil|Southeast|RJ|Campos_dos_Goytacazes|2010-03-09">
			<date value="2010.1835616438357" direction="forwards" units="years"/>
		</taxon>
		<taxon id="MN589870|DENV2|Brazil|Southeast|RJ|Campos_dos_Goytacazes|2010-07">
			<date value="2010.495890410959" direction="forwards" units="years" uncertainty="0.08333333333333333"/>
		</taxon>
		<taxon id="MN589869|DENV2|Brazil|Southeast|RJ|Campos_dos_Goytacazes|2010-03-09">
			<date value="2010.1835616438357" direction="forwards" units="years"/>
		</taxon>
		<taxon id="MN589868|DENV2|Brazil|Southeast|RJ|Campos_dos_Goytacazes|2010-03-09">
			<date value="2010.1835616438357" direction="forwards" units="years"/>
		</taxon>
		<taxon id="MN589867|DENV2|Brazil|Southeast|RJ|Rio_de_Janeiro|2010-04-29">
			<date value="2010.323287671233" direction="forwards" units="years"/>
		</taxon>
		<taxon id="MN589866|DENV2|Brazil|Southeast|RJ|Campos_dos_Goytacazes|2009-12-23">
			<date value="2009.9753424657533" direction="forwards" units="years"/>
		</taxon>
		<taxon id="MN589865|DENV2|Brazil|Southeast|RJ|Rio_de_Janeiro|2008-04-07">
			<date value="2008.2650273224044" direction="forwards" units="years"/>
		</taxon>
		<taxon id="MN589864|DENV2|Brazil|Southeast|RJ|Rio_de_Janeiro|2008-03-17">
			<date value="2008.207650273224" direction="forwards" units="years"/>
		</taxon>
		<taxon id="MN589863|DENV2|Brazil|Southeast|RJ|Rio_de_Janeiro|2008-04-30">
			<date value="2008.327868852459" direction="forwards" units="years"/>
		</taxon>
		<taxon id="MN589862|DENV2|Brazil|Southeast|RJ|Rio_de_Janeiro|2008-03-13">
			<date value="2008.1967213114754" direction="forwards" units="years"/>
		</taxon>
		<taxon id="MN589861|DENV2|Brazil|Southeast|RJ|Rio_de_Janeiro|2008-03-17">
			<date value="2008.207650273224" direction="forwards" units="years"/>
		</taxon>
		<taxon id="MN589860|DENV2|Brazil|Southeast|RJ|Rio_de_Janeiro|2007-12-20">
			<date value="2007.9671232876713" direction="forwards" units="years"/>
		</taxon>
		<taxon id="MN589859|DENV2|Brazil|Southeast|RJ|Nova_Iguacu|2007-11-22">
			<date value="2007.890410958904" direction="forwards" units="years"/>
		</taxon>
		<taxon id="MN589858|DENV2|Brazil|Southeast|RJ|Rio_de_Janeiro|2007-08-27">
			<date value="2007.6520547945206" direction="forwards" units="years"/>
		</taxon>
		<taxon id="MT929754|DENV2|Brazil|Southeast|RJ|Vassouras|2019-01-14">
			<date value="2019.035616438356" direction="forwards" units="years"/>
		</taxon>
		<taxon id="MT929753|DENV2|Brazil|Southeast|SP|Ribeirao_Preto|2016-03">
			<date value="2016.1639344262296" direction="forwards" units="years" uncertainty="0.08333333333333333"/>
		</taxon>
		<taxon id="MT929752|DENV2|Brazil|Southeast|SP|Ribeirao_Preto|2016-02-19">
			<date value="2016.1338797814208" direction="forwards" units="years"/>
		</taxon>
		<taxon id="MT929751|DENV2|Brazil|Southeast|SP|Ribeirao_Preto|2016-01-25">
			<date value="2016.0655737704917" direction="forwards" units="years"/>
		</taxon>
		<taxon id="MT929750|DENV2|Brazil|Northeast|PE|Jaboatao_dos_Guararapes|2019-06-27">
			<date value="2019.4849315068493" direction="forwards" units="years"/>
		</taxon>
		<taxon id="MT929749|DENV2|Brazil|Centre_West|DF|Brasilia|2019-08-23">
			<date value="2019.641095890411" direction="forwards" units="years"/>
		</taxon>
		<taxon id="MT929748|DENV2|Brazil|Centre_West|GO|Valparaiso|2019-05-14">
			<date value="2019.3643835616438" direction="forwards" units="years"/>
		</taxon>
		<taxon id="MT929747|DENV2|Brazil|Northeast|PE|Santa_Maria_da_Boa_Vista|2019-05-31">
			<date value="2019.4109589041095" direction="forwards" units="years"/>
		</taxon>
		<taxon id="MT929745|DENV2|Brazil|Centre_West|GO|Aparecida_de_Goiania|2008-03-04">
			<date value="2008.172131147541" direction="forwards" units="years"/>
		</taxon>
		<taxon id="MT929744|DENV2|Brazil|Centre_West|GO|Goiania|2008-02-28">
			<date value="2008.1584699453551" direction="forwards" units="years"/>
		</taxon>
		<taxon id="MT929742|DENV2|Brazil|Centre_West|GO|Goianira|2019-06-17">
			<date value="2019.4575342465753" direction="forwards" units="years"/>
		</taxon>
		<taxon id="MT929741|DENV2|Brazil|Centre_West|GO|Goiania|2019-05-10">
			<date value="2019.3534246575343" direction="forwards" units="years"/>
		</taxon>
		<taxon id="MT929740|DENV2|Brazil|Centre_West|GO|Anapolis|2019-02-23">
			<date value="2019.145205479452" direction="forwards" units="years"/>
		</taxon>
		<taxon id="MT929739|DENV2|Brazil|Centre_West|GO|Turvania|2019-02-06">
			<date value="2019.0986301369862" direction="forwards" units="years"/>
		</taxon>
		<taxon id="MT929738|DENV2|Brazil|Centre_West|GO|Rio_Verde|2018-11-06">
			<date value="2018.8465753424657" direction="forwards" units="years"/>
		</taxon>
		<taxon id="MT929737|DENV2|Brazil|Centre_West|GO|Goiania|2017-02-20">
			<date value="2017.13698630137" direction="forwards" units="years"/>
		</taxon>
		<taxon id="MT929736|DENV2|Brazil|Northeast|BA|Barreiras|2019-05-14">
			<date value="2019.3643835616438" direction="forwards" units="years"/>
		</taxon>
		<taxon id="MT929735|DENV2|Brazil|Northeast|BA|Barreiras|2019-05-20">
			<date value="2019.3808219178081" direction="forwards" units="years"/>
		</taxon>
		<taxon id="MT929734|DENV2|Brazil|Northeast|BA|Barreiras|2019-05-21">
			<date value="2019.3835616438357" direction="forwards" units="years"/>
		</taxon>
		<taxon id="MT929733|DENV2|Brazil|Northeast|BA|Barreiras|2019-05-14">
			<date value="2019.3643835616438" direction="forwards" units="years"/>
		</taxon>
		<taxon id="MT929732|DENV2|Brazil|Northeast|BA|Barreiras|2019-05-27">
			<date value="2019.4" direction="forwards" units="years"/>
		</taxon>
		<taxon id="MT929731|DENV2|Brazil|Northeast|BA|Barreiras|2019-05-16">
			<date value="2019.3698630136987" direction="forwards" units="years"/>
		</taxon>
		<taxon id="MT929730|DENV2|Brazil|Northeast|BA|Barreiras|2019-04-08">
			<date value="2019.2657534246575" direction="forwards" units="years"/>
		</taxon>
		<taxon id="MT929729|DENV2|Brazil|Northeast|BA|Barreiras|2019-04-24">
			<date value="2019.309589041096" direction="forwards" units="years"/>
		</taxon>
		<taxon id="MT929728|DENV2|Brazil|Northeast|BA|Barreiras|2019-04-30">
			<date value="2019.3260273972603" direction="forwards" units="years"/>
		</taxon>
		<taxon id="MT929727|DENV2|Brazil|Northeast|BA|Salvador|2019-06-04">
			<date value="2019.4219178082192" direction="forwards" units="years"/>
		</taxon>
		<taxon id="MT929726|DENV2|Brazil|Northeast|BA|Salvador|2019-07-12">
			<date value="2019.5260273972603" direction="forwards" units="years"/>
		</taxon>
		<taxon id="MT929725|DENV2|Brazil|Northeast|BA|Feira_de_Santana|2019-06-06">
			<date value="2019.427397260274" direction="forwards" units="years"/>
		</taxon>
		<taxon id="MT929724|DENV2|Brazil|Northeast|MA|Presidente_Dutra|2019-06-11">
			<date value="2019.441095890411" direction="forwards" units="years"/>
		</taxon>
		<taxon id="MT929723|DENV2|Brazil|Northeast|BA|Juazeiro|2019-06-19">
			<date value="2019.4630136986302" direction="forwards" units="years"/>
		</taxon>
		<taxon id="MT929722|DENV2|Brazil|Northeast|BA|Barreiras|2019-05-14">
			<date value="2019.3643835616438" direction="forwards" units="years"/>
		</taxon>
		<taxon id="MT929721|DENV2|Brazil|Southeast|MG|Ituiutaba|2018-03-02">
			<date value="2018.164383561644" direction="forwards" units="years"/>
		</taxon>
		<taxon id="MT929720|DENV2|Brazil|Southeast|MG|Capinopolis|2018-04-04">
			<date value="2018.2547945205479" direction="forwards" units="years"/>
		</taxon>
		<taxon id="MT929719|DENV2|Brazil|Southeast|MG|Capinopolis|2018-04-04">
			<date value="2018.2547945205479" direction="forwards" units="years"/>
		</taxon>
		<taxon id="MT929718|DENV2|Brazil|Southeast|MG|Uberaba|2018-04-22">
			<date value="2018.304109589041" direction="forwards" units="years"/>
		</taxon>
		<taxon id="MT929717|DENV2|Brazil|Southeast|MG|Uberaba|2016-03-14">
			<date value="2016.1994535519125" direction="forwards" units="years"/>
		</taxon>
		<taxon id="MT929716|DENV2|Brazil|Southeast|MG|Uberaba|2016-03-14">
			<date value="2016.1994535519125" direction="forwards" units="years"/>
		</taxon>
		<taxon id="MT929715|DENV2|Brazil|Southeast|MG|Uberaba|2016-01-29">
			<date value="2016.0765027322404" direction="forwards" units="years"/>
		</taxon>
		<taxon id="MT929714|DENV2|Brazil|Centre_West|GO|Israelandia|2019-03-27">
			<date value="2019.2328767123288" direction="forwards" units="years"/>
		</taxon>
		<taxon id="MT929713|DENV2|Brazil|Centre_West|GO|Israelandia|2019-03-27">
			<date value="2019.2328767123288" direction="forwards" units="years"/>
		</taxon>
		<taxon id="MT929712|DENV2|Brazil|Centre_West|GO|Goiania|2019-04-04">
			<date value="2019.2547945205479" direction="forwards" units="years"/>
		</taxon>
		<taxon id="MT929711|DENV2|Brazil|Centre_West|GO|Goiatuba|2019-03-26">
			<date value="2019.2301369863014" direction="forwards" units="years"/>
		</taxon>
		<taxon id="MT929710|DENV2|Brazil|Centre_West|GO|Parauna|2019-03-18">
			<date value="2019.2082191780821" direction="forwards" units="years"/>
		</taxon>
		<taxon id="MT929709|DENV2|Brazil|Centre_West|GO|Caldas_Novas|2019-03-12">
			<date value="2019.1917808219177" direction="forwards" units="years"/>
		</taxon>
		<taxon id="MT929708|DENV2|Brazil|Centre_West|GO|Goiania|2019-03">
			<date value="2019.1616438356164" direction="forwards" units="years" uncertainty="0.08333333333333333"/>
		</taxon>
		<taxon id="MT929707|DENV2|Brazil|Centre_West|GO|Rio_Verde|2019-02-18">
			<date value="2019.131506849315" direction="forwards" units="years"/>
		</taxon>
		<taxon id="MT929706|DENV2|Brazil|Centre_West|MS|Corumba|2019-02-22">
			<date value="2019.1424657534246" direction="forwards" units="years"/>
		</taxon>
		<taxon id="MT929705|DENV2|Brazil|Centre_West|GO|Goiania|2019-02-21">
			<date value="2019.1397260273973" direction="forwards" units="years"/>
		</taxon>
		<taxon id="MT929704|DENV2|Brazil|Centre_West|GO|Rio_Verde|2019-02-11">
			<date value="2019.1123287671232" direction="forwards" units="years"/>
		</taxon>
		<taxon id="MT929703|DENV2|Brazil|Centre_West|GO|Turvania|2019-02-11">
			<date value="2019.1123287671232" direction="forwards" units="years"/>
		</taxon>
		<taxon id="MT929702|DENV2|Brazil|Centre_West|GO|Firminopolis|2019-02-11">
			<date value="2019.1123287671232" direction="forwards" units="years"/>
		</taxon>
		<taxon id="MT929701|DENV2|Brazil|Centre_West|GO|Goiania|2019-02-07">
			<date value="2019.1013698630136" direction="forwards" units="years"/>
		</taxon>
		<taxon id="MT929700|DENV2|Brazil|Centre_West|GO|Caldas_Novas|2019-02-04">
			<date value="2019.0931506849315" direction="forwards" units="years"/>
		</taxon>
		<taxon id="MT929699|DENV2|Brazil|Centre_West|GO|Sao_Luis_de_Montes_Belos|2019-01-31">
			<date value="2019.0821917808219" direction="forwards" units="years"/>
		</taxon>
		<taxon id="MT929698|DENV2|Brazil|Centre_West|GO|Goiania|2019-02">
			<date value="2019.0849315068492" direction="forwards" units="years" uncertainty="0.08333333333333333"/>
		</taxon>
		<taxon id="MT929697|DENV2|Brazil|Centre_West|GO|Caldas_Novas|2019-01-28">
			<date value="2019.0739726027398" direction="forwards" units="years"/>
		</taxon>
		<taxon id="MT929696|DENV2|Brazil|Centre_West|GO|Caldas_Novas|2019-01-24">
			<date value="2019.0630136986301" direction="forwards" units="years"/>
		</taxon>
		<taxon id="MT929695|DENV2|Brazil|Centre_West|GO|Firminopolis|2019-01-18">
			<date value="2019.0465753424658" direction="forwards" units="years"/>
		</taxon>
		<taxon id="MT929694|DENV2|Brazil|Centre_West|GO|Caldas_Novas|2019-01-17">
			<date value="2019.0438356164384" direction="forwards" units="years"/>
		</taxon>
		<taxon id="MT929693|DENV2|Brazil|Centre_West|GO|Luziania|2019-01-17">
			<date value="2019.0438356164384" direction="forwards" units="years"/>
		</taxon>
		<taxon id="MT929692|DENV2|Brazil|Northeast|BA|Barreiras|2019-04-11">
			<date value="2019.2739726027398" direction="forwards" units="years"/>
		</taxon>
		<taxon id="MT929691|DENV2|Brazil|Northeast|BA|Irece|2019-01-16">
			<date value="2019.041095890411" direction="forwards" units="years"/>
		</taxon>
		<taxon id="MT929690|DENV2|Brazil|Northeast|BA|Feira_de_Santana|2019-06-07">
			<date value="2019.4301369863015" direction="forwards" units="years"/>
		</taxon>
		<taxon id="MT929689|DENV2|Brazil|Northeast|BA|Barreiras|2019-04-29">
			<date value="2019.323287671233" direction="forwards" units="years"/>
		</taxon>
		<taxon id="MT929688|DENV2|Brazil|Northeast|BA|Barreiras|2019-04-25">
			<date value="2019.3123287671233" direction="forwards" units="years"/>
		</taxon>
		<taxon id="MT929687|DENV2|Brazil|Southeast|MG|Belo_Horizonte|2019-04-17">
			<date value="2019.2904109589042" direction="forwards" units="years"/>
		</taxon>
		<taxon id="MT929686|DENV2|Brazil|Southeast|MG|Belo_Horizonte|2019-04-06">
			<date value="2019.2602739726028" direction="forwards" units="years"/>
		</taxon>
		<taxon id="MT929685|DENV2|Brazil|Southeast|MG|Montes_Claros|2019-06-07">
			<date value="2019.4301369863015" direction="forwards" units="years"/>
		</taxon>
		<taxon id="MT929684|DENV2|Brazil|Southeast|MG|Ituiutaba|2019-05-07">
			<date value="2019.345205479452" direction="forwards" units="years"/>
		</taxon>
		<taxon id="MT929683|DENV2|Brazil|Southeast|MG|Contagem|2019-05-07">
			<date value="2019.345205479452" direction="forwards" units="years"/>
		</taxon>
		<taxon id="MT929682|DENV2|Brazil|Southeast|MG|Campos_Gerais|2019-04-24">
			<date value="2019.309589041096" direction="forwards" units="years"/>
		</taxon>
		<taxon id="MT929681|DENV2|Brazil|Southeast|MG|Ituiutaba|2019-04-12">
			<date value="2019.2767123287672" direction="forwards" units="years"/>
		</taxon>
		<taxon id="MT929680|DENV2|Brazil|Southeast|MG|Araguari|2019-04-12">
			<date value="2019.2767123287672" direction="forwards" units="years"/>
		</taxon>
		<taxon id="MT929679|DENV2|Brazil|Southeast|MG|Uberaba|2019-04-12">
			<date value="2019.2767123287672" direction="forwards" units="years"/>
		</taxon>
		<taxon id="MT929678|DENV2|Brazil|Southeast|MG|Passos|2019-03-08">
			<date value="2019.1808219178083" direction="forwards" units="years"/>
		</taxon>
		<taxon id="MT929677|DENV2|Brazil|Southeast|MG|Natalandia|2019-04">
			<date value="2019.2465753424658" direction="forwards" units="years" uncertainty="0.08333333333333333"/>
		</taxon>
		<taxon id="MT929676|DENV2|Brazil|Southeast|MG|Buritis|2019-04-02">
			<date value="2019.2493150684932" direction="forwards" units="years"/>
		</taxon>
		<taxon id="MT929675|DENV2|Brazil|Southeast|MG|Patrocinio|2019-03-29">
			<date value="2019.2383561643835" direction="forwards" units="years"/>
		</taxon>
		<taxon id="MT929674|DENV2|Brazil|Southeast|MG|Belo_Horizonte|2019-04">
			<date value="2019.2465753424658" direction="forwards" units="years" uncertainty="0.08333333333333333"/>
		</taxon>
		<taxon id="MT929673|DENV2|Brazil|Southeast|MG|Uberaba|2019-03-21">
			<date value="2019.2164383561644" direction="forwards" units="years"/>
		</taxon>
		<taxon id="MT929672|DENV2|Brazil|Southeast|MG|Uberaba|2019-03-25">
			<date value="2019.227397260274" direction="forwards" units="years"/>
		</taxon>
		<taxon id="MT929670|DENV2|Brazil|Southeast|MG|Uberlandia|2019-03-19">
			<date value="2019.2109589041097" direction="forwards" units="years"/>
		</taxon>
		<taxon id="MT929669|DENV2|Brazil|Southeast|MG|Uberlandia|2019-03-19">
			<date value="2019.2109589041097" direction="forwards" units="years"/>
		</taxon>
		<taxon id="MT929668|DENV2|Brazil|Southeast|MG|Januaria|2019-02-22">
			<date value="2019.1424657534246" direction="forwards" units="years"/>
		</taxon>
		<taxon id="MT929667|DENV2|Brazil|Southeast|MG|Uberaba|2019-02-27">
			<date value="2019.1561643835616" direction="forwards" units="years"/>
		</taxon>
		<taxon id="MT929666|DENV2|Brazil|Southeast|MG|Uberaba|2019-02-26">
			<date value="2019.1534246575343" direction="forwards" units="years"/>
		</taxon>
		<taxon id="MT929665|DENV2|Brazil|Southeast|MG|Curvelo|2019-02-24">
			<date value="2019.1479452054793" direction="forwards" units="years"/>
		</taxon>
		<taxon id="MT929664|DENV2|Brazil|Southeast|MG|Ipiacu|2019-02-14">
			<date value="2019.1205479452055" direction="forwards" units="years"/>
		</taxon>
		<taxon id="MT929663|DENV2|Brazil|Southeast|MG|Capinopolis|2019-02-05">
			<date value="2019.0958904109589" direction="forwards" units="years"/>
		</taxon>
		<taxon id="MT929662|DENV2|Brazil|Southeast|MG|Prata|2019-02-18">
			<date value="2019.131506849315" direction="forwards" units="years"/>
		</taxon>
		<taxon id="MT929661|DENV2|Brazil|Southeast|MG|Prata|2019-02-18">
			<date value="2019.131506849315" direction="forwards" units="years"/>
		</taxon>
		<taxon id="MT929660|DENV2|Brazil|Southeast|MG|Arinos|2019-02-12">
			<date value="2019.1150684931506" direction="forwards" units="years"/>
		</taxon>
		<taxon id="MT929659|DENV2|Brazil|Southeast|MG|Patos_de_Minas|2019-05-23">
			<date value="2019.3890410958904" direction="forwards" units="years"/>
		</taxon>
		<taxon id="MT929658|DENV2|Brazil|Southeast|MG|Ribeirao_das_Neves|2019-05-25">
			<date value="2019.3945205479451" direction="forwards" units="years"/>
		</taxon>
		<taxon id="MT929657|DENV2|Brazil|Southeast|MG|Patrocinio|2019-02">
			<date value="2019.0849315068492" direction="forwards" units="years" uncertainty="0.08333333333333333"/>
		</taxon>
		<taxon id="MT929656|DENV2|Brazil|Southeast|MG|Uberaba|2019-02-19">
			<date value="2019.1342465753426" direction="forwards" units="years"/>
		</taxon>
		<taxon id="MT929655|DENV2|Brazil|Southeast|MG|Ribeirao_das_Neves|2019-05-09">
			<date value="2019.3506849315067" direction="forwards" units="years"/>
		</taxon>
		<taxon id="MT929654|DENV2|Brazil|Southeast|MG|Unai|2019-01-31">
			<date value="2019.0821917808219" direction="forwards" units="years"/>
		</taxon>
		<taxon id="MT929653|DENV2|Brazil|Southeast|MG|Unai|2019-01-31">
			<date value="2019.0821917808219" direction="forwards" units="years"/>
		</taxon>
		<taxon id="MT929652|DENV2|Brazil|Southeast|MG|Jaboticatubas|2019-04-10">
			<date value="2019.2712328767122" direction="forwards" units="years"/>
		</taxon>
		<taxon id="MT929651|DENV2|Brazil|Southeast|MG|Uberaba|2019-01-14">
			<date value="2019.035616438356" direction="forwards" units="years"/>
		</taxon>
		<taxon id="MT929650|DENV2|Brazil|Southeast|MG|Uberlandia|2019-03-27">
			<date value="2019.2328767123288" direction="forwards" units="years"/>
		</taxon>
		<taxon id="MT929649|DENV2|Brazil|Southeast|MG|Uberaba|2019-03-18">
			<date value="2019.2082191780821" direction="forwards" units="years"/>
		</taxon>
		<taxon id="MT929648|DENV2|Brazil|Southeast|MG|Betim|2019-02-07">
			<date value="2019.1013698630136" direction="forwards" units="years"/>
		</taxon>
		<taxon id="MT929647|DENV2|Brazil|Centre_West|GO|Goiania|2019-04-29">
			<date value="2019.323287671233" direction="forwards" units="years"/>
		</taxon>
		<taxon id="MT929646|DENV2|Brazil|Centre_West|GO|Goiania|2019-04-25">
			<date value="2019.3123287671233" direction="forwards" units="years"/>
		</taxon>
		<taxon id="MT929645|DENV2|Brazil|Centre_West|MS|Campo_Grande|2019-01-10">
			<date value="2019.0246575342467" direction="forwards" units="years"/>
		</taxon>
		<taxon id="MT929644|DENV2|Brazil|Centre_West|MS|Itaquirai|2019-03-19">
			<date value="2019.2109589041097" direction="forwards" units="years"/>
		</taxon>
		<taxon id="MT929643|DENV2|Brazil|Centre_West|MS|Campo_Grande|2019-04-26">
			<date value="2019.3150684931506" direction="forwards" units="years"/>
		</taxon>
		<taxon id="MT929642|DENV2|Brazil|Centre_West|MS|Nioaque|2019-03-15">
			<date value="2019.2" direction="forwards" units="years"/>
		</taxon>
		<taxon id="MT929641|DENV2|Brazil|Centre_West|MS|Agua_Clara|2019-02-11">
			<date value="2019.1123287671232" direction="forwards" units="years"/>
		</taxon>
		<taxon id="MT929640|DENV2|Brazil|Centre_West|MS|Maracaju|2019-03-13">
			<date value="2019.194520547945" direction="forwards" units="years"/>
		</taxon>
		<taxon id="MT929638|DENV2|Brazil|Centre_West|MS|Dois_Irmaos_do_Buriti|2019-03-15">
			<date value="2019.2" direction="forwards" units="years"/>
		</taxon>
		<taxon id="MT929637|DENV2|Brazil|Centre_West|MS|Nioaque|2019-03-18">
			<date value="2019.2082191780821" direction="forwards" units="years"/>
		</taxon>
		<taxon id="MT929636|DENV2|Brazil|Centre_West|MS|Chapadao_do_Sul|2019-03-19">
			<date value="2019.2109589041097" direction="forwards" units="years"/>
		</taxon>
		<taxon id="MT929635|DENV2|Brazil|Centre_West|MS|Nioaque|2019-03-15">
			<date value="2019.2" direction="forwards" units="years"/>
		</taxon>
		<taxon id="MT929634|DENV2|Brazil|Centre_West|MS|Pedro_Gomes|2019-03-18">
			<date value="2019.2082191780821" direction="forwards" units="years"/>
		</taxon>
		<taxon id="MT929633|DENV2|Brazil|Centre_West|MS|Campo_Grande|2019-01-26">
			<date value="2019.0684931506848" direction="forwards" units="years"/>
		</taxon>
		<taxon id="MT929632|DENV2|Brazil|Centre_West|MS|Campo_Grande|2019-01-19">
			<date value="2019.0493150684931" direction="forwards" units="years"/>
		</taxon>
		<taxon id="MT929631|DENV2|Brazil|Centre_West|MS|Campo_Grande|2019-01-31">
			<date value="2019.0821917808219" direction="forwards" units="years"/>
		</taxon>
		<taxon id="MT929630|DENV2|Brazil|Centre_West|MS|Campo_Grande|2019-01-15">
			<date value="2019.0383561643835" direction="forwards" units="years"/>
		</taxon>
		<taxon id="MT929629|DENV2|Brazil|Centre_West|MS|Campo_Grande|2019-04-11">
			<date value="2019.2739726027398" direction="forwards" units="years"/>
		</taxon>
		<taxon id="MT929628|DENV2|Brazil|Centre_West|MS|Corumba|2019-03-26">
			<date value="2019.2301369863014" direction="forwards" units="years"/>
		</taxon>
		<taxon id="MT929627|DENV2|Brazil|Centre_West|MS|Campo_Grande|2019-03-04">
			<date value="2019.1698630136987" direction="forwards" units="years"/>
		</taxon>
		<taxon id="MT929626|DENV2|Brazil|Centre_West|MS|Campo_Grande|2019-01-26">
			<date value="2019.0684931506848" direction="forwards" units="years"/>
		</taxon>
		<taxon id="MT929625|DENV2|Brazil|Centre_West|MS|Maracaju|2019-03-26">
			<date value="2019.2301369863014" direction="forwards" units="years"/>
		</taxon>
		<taxon id="MT929624|DENV2|Brazil|Centre_West|MS|Campo_Grande|2019-01-31">
			<date value="2019.0821917808219" direction="forwards" units="years"/>
		</taxon>
		<taxon id="MT929623|DENV2|Brazil|Centre_West|MS|Campo_Grande|2019-01-24">
			<date value="2019.0630136986301" direction="forwards" units="years"/>
		</taxon>
		<taxon id="MT929622|DENV2|Brazil|Centre_West|MS|Campo_Grande|2019-01-27">
			<date value="2019.0712328767124" direction="forwards" units="years"/>
		</taxon>
		<taxon id="MT929621|DENV2|Brazil|Centre_West|MS|Campo_Grande|2019-01-23">
			<date value="2019.0602739726028" direction="forwards" units="years"/>
		</taxon>
		<taxon id="MT929620|DENV2|Brazil|Centre_West|MS|Campo_Grande|2019-01-26">
			<date value="2019.0684931506848" direction="forwards" units="years"/>
		</taxon>
		<taxon id="MT929619|DENV2|Brazil|Centre_West|MS|Campo_Grande|2019-01-27">
			<date value="2019.0712328767124" direction="forwards" units="years"/>
		</taxon>
		<taxon id="MT929618|DENV2|Brazil|Centre_West|MS|Chapadao_do_Sul|2019-03-17">
			<date value="2019.2054794520548" direction="forwards" units="years"/>
		</taxon>
		<taxon id="MT929617|DENV2|Brazil|Centre_West|MS|Campo_Grande|2019-03-06">
			<date value="2019.1753424657534" direction="forwards" units="years"/>
		</taxon>
		<taxon id="MT929616|DENV2|Brazil|Centre_West|MS|Campo_Grande|2019-01-20">
			<date value="2019.0520547945205" direction="forwards" units="years"/>
		</taxon>
		<taxon id="MT929615|DENV2|Brazil|Centre_West|MS|Campo_Grande|2019-01-21">
			<date value="2019.054794520548" direction="forwards" units="years"/>
		</taxon>
		<taxon id="MT929614|DENV2|Brazil|Centre_West|MS|Campo_Grande|2019-01-23">
			<date value="2019.0602739726028" direction="forwards" units="years"/>
		</taxon>
		<taxon id="MT929613|DENV2|Brazil|Centre_West|MS|Campo_Grande|2019-01-25">
			<date value="2019.0657534246575" direction="forwards" units="years"/>
		</taxon>
		<taxon id="MT929612|DENV2|Brazil|Centre_West|MS|Campo_Grande|2019-01-31">
			<date value="2019.0821917808219" direction="forwards" units="years"/>
		</taxon>
		<taxon id="MT929611|DENV2|Brazil|Centre_West|MS|Campo_Grande|2019-01-31">
			<date value="2019.0821917808219" direction="forwards" units="years"/>
		</taxon>
		<taxon id="MT929609|DENV2|Brazil|Centre_West|MS|Campo_Grande|2019-01-26">
			<date value="2019.0684931506848" direction="forwards" units="years"/>
		</taxon>
		<taxon id="MT929608|DENV2|Brazil|Centre_West|MS|Campo_Grande|2019-01-23">
			<date value="2019.0602739726028" direction="forwards" units="years"/>
		</taxon>
		<taxon id="MT929607|DENV2|Brazil|Centre_West|MS|Campo_Grande|2019-01-25">
			<date value="2019.0657534246575" direction="forwards" units="years"/>
		</taxon>
		<taxon id="MT929606|DENV2|Brazil|Centre_West|MS|Aparecida_do_Taboado|2019-03-19">
			<date value="2019.2109589041097" direction="forwards" units="years"/>
		</taxon>
		<taxon id="MT929605|DENV2|Brazil|Centre_West|MS|Campo_Grande|2019-01-31">
			<date value="2019.0821917808219" direction="forwards" units="years"/>
		</taxon>
		<taxon id="MT929604|DENV2|Brazil|Centre_West|MS|Mundo_Novo|2019-03-17">
			<date value="2019.2054794520548" direction="forwards" units="years"/>
		</taxon>
		<taxon id="MT929603|DENV2|Brazil|Centre_West|MS|Nioaque|2019-03-14">
			<date value="2019.1972602739727" direction="forwards" units="years"/>
		</taxon>
		<taxon id="MT929602|DENV2|Brazil|South|PR|Douradina|2019-03-13">
			<date value="2019.194520547945" direction="forwards" units="years"/>
		</taxon>
		<taxon id="MT929601|DENV2|Brazil|Centre_West|MS|Dois_Irmaos_do_Buriti|2019-03-07">
			<date value="2019.1780821917807" direction="forwards" units="years"/>
		</taxon>
		<taxon id="MT929600|DENV2|Brazil|Centre_West|MS|Corumba|2019-03-22">
			<date value="2019.2191780821918" direction="forwards" units="years"/>
		</taxon>
		<taxon id="MT929599|DENV2|Brazil|Centre_West|MS|Campo_Grande|2019-01-24">
			<date value="2019.0630136986301" direction="forwards" units="years"/>
		</taxon>
		<taxon id="MT929598|DENV2|Brazil|Centre_West|MS|Campo_Grande|2019-01-26">
			<date value="2019.0684931506848" direction="forwards" units="years"/>
		</taxon>
		<taxon id="MT929597|DENV2|Brazil|Centre_West|MS|Campo_Grande|2018-12-13">
			<date value="2018.9479452054795" direction="forwards" units="years"/>
		</taxon>
		<taxon id="MT929596|DENV2|Brazil|Centre_West|MS|Campo_Grande|2018-11-26">
			<date value="2018.9013698630138" direction="forwards" units="years"/>
		</taxon>
		<taxon id="MT929595|DENV2|Brazil|Centre_West|MS|Campo_Grande|2018-11-14">
			<date value="2018.868493150685" direction="forwards" units="years"/>
		</taxon>
		<taxon id="MT929594|DENV2|Brazil|Centre_West|MS|Campo_Grande|2018-10-04">
			<date value="2018.7561643835616" direction="forwards" units="years"/>
		</taxon>
		<taxon id="MT929593|DENV2|Brazil|Centre_West|MS|Campo_Grande|2018-12-14">
			<date value="2018.9506849315069" direction="forwards" units="years"/>
		</taxon>
		<taxon id="MT929592|DENV2|Brazil|Centre_West|MS|Jaraguari|2019-03-07">
			<date value="2019.1780821917807" direction="forwards" units="years"/>
		</taxon>
		<taxon id="MT929591|DENV2|Brazil|Centre_West|MS|Camapua|2019-02-20">
			<date value="2019.13698630137" direction="forwards" units="years"/>
		</taxon>
		<taxon id="MT929590|DENV2|Brazil|Centre_West|MS|Jaraguari|2019-02-26">
			<date value="2019.1534246575343" direction="forwards" units="years"/>
		</taxon>
		<taxon id="MT929589|DENV2|Brazil|Centre_West|MS|Campo_Grande|2019-03-22">
			<date value="2019.2191780821918" direction="forwards" units="years"/>
		</taxon>
		<taxon id="MT929588|DENV2|Brazil|Centre_West|MS|Campo_Grande|2019-03-22">
			<date value="2019.2191780821918" direction="forwards" units="years"/>
		</taxon>
		<taxon id="MT929587|DENV2|Brazil|Centre_West|MS|Campo_Grande|2019-01-21">
			<date value="2019.054794520548" direction="forwards" units="years"/>
		</taxon>
		<taxon id="MT929586|DENV2|Brazil|Centre_West|MT|Cuiaba|2019-03-02">
			<date value="2019.164383561644" direction="forwards" units="years"/>
		</taxon>
		<taxon id="MT929585|DENV2|Brazil|Centre_West|MT|Nova_Xavantina|2019-02-18">
			<date value="2019.131506849315" direction="forwards" units="years"/>
		</taxon>
		<taxon id="MW208066|DENV2|Brazil|Southeast|SP|Ribeirao_Preto|2010-04-23">
			<date value="2010.3068493150686" direction="forwards" units="years"/>
		</taxon>
		<taxon id="MW208065|DENV2|Brazil|Southeast|SP|Ribeirao_Preto|2010-04-22">
			<date value="2010.304109589041" direction="forwards" units="years"/>
		</taxon>
		<taxon id="MW208064|DENV2|Brazil|Southeast|SP|Ribeirao_Preto|2010-03-27">
			<date value="2010.2328767123288" direction="forwards" units="years"/>
		</taxon>
		<taxon id="MW208063|DENV2|Brazil|Southeast|SP|Monte_Aprazivel|2019-04-11">
			<date value="2019.2739726027398" direction="forwards" units="years"/>
		</taxon>
		<taxon id="MW208062|DENV2|Brazil|Southeast|SP|Ribeirao_Preto|2019-04-05">
			<date value="2019.2575342465752" direction="forwards" units="years"/>
		</taxon>
		<taxon id="MW208061|DENV2|Brazil|Southeast|SP|Ribeirao_Preto|2010-03-26">
			<date value="2010.2301369863014" direction="forwards" units="years"/>
		</taxon>
		<taxon id="MW208060|DENV2|Brazil|Southeast|SP|Ribeirao_Preto|2019-07-18">
			<date value="2019.5424657534247" direction="forwards" units="years"/>
		</taxon>
		<taxon id="MW208059|DENV2|Brazil|Southeast|SP|Ribeirao_Preto|2019-07-11">
			<date value="2019.5232876712328" direction="forwards" units="years"/>
		</taxon>
		<taxon id="MW208058|DENV2|Brazil|Southeast|SP|Ribeirao_Preto|2019-06-19">
			<date value="2019.4630136986302" direction="forwards" units="years"/>
		</taxon>
		<taxon id="MW208057|DENV2|Brazil|Southeast|SP|Ribeirao_Preto|2019-06-12">
			<date value="2019.4438356164383" direction="forwards" units="years"/>
		</taxon>
		<taxon id="MW208055|DENV2|Brazil|Southeast|SP|Ribeirao_Preto|2019-05-21">
			<date value="2019.3835616438357" direction="forwards" units="years"/>
		</taxon>
		<taxon id="MW208054|DENV2|Brazil|Southeast|SP|Ribeirao_Preto|2019-09-05">
			<date value="2019.676712328767" direction="forwards" units="years"/>
		</taxon>
		<taxon id="MW208053|DENV2|Brazil|Southeast|SP|Ribeirao_Preto|2019-09-05">
			<date value="2019.676712328767" direction="forwards" units="years"/>
		</taxon>
		<taxon id="MW208052|DENV2|Brazil|Southeast|SP|Ribeirao_Preto|2019-04-16">
			<date value="2019.2876712328766" direction="forwards" units="years"/>
		</taxon>
		<taxon id="MW208051|DENV2|Brazil|Southeast|SP|Ribeirao_Preto|2019-04-18">
			<date value="2019.2931506849316" direction="forwards" units="years"/>
		</taxon>
		<taxon id="MW208050|DENV2|Brazil|Southeast|SP|Ribeirao_Preto|2019-04-09">
			<date value="2019.268493150685" direction="forwards" units="years"/>
		</taxon>
		<taxon id="MW208049|DENV2|Brazil|Southeast|SP|Ribeirao_Preto|2019-03-12">
			<date value="2019.1917808219177" direction="forwards" units="years"/>
		</taxon>
		<taxon id="MW208048|DENV2|Brazil|Southeast|SP|Ribeirao_Preto|2019-01-25">
			<date value="2019.0657534246575" direction="forwards" units="years"/>
		</taxon>
		<taxon id="MW208047|DENV2|Brazil|Southeast|SP|Ribeirao_Preto|2019-01-29">
			<date value="2019.0767123287671" direction="forwards" units="years"/>
		</taxon>
		<taxon id="MW208046|DENV2|Brazil|Southeast|SP|Ribeirao_Preto|2019-01-28">
			<date value="2019.0739726027398" direction="forwards" units="years"/>
		</taxon>
		<taxon id="MW208045|DENV2|Brazil|Southeast|SP|Ribeirao_Preto|2019-01-19">
			<date value="2019.0493150684931" direction="forwards" units="years"/>
		</taxon>
		<taxon id="MW208041|DENV2|Brazil|Southeast|SP|Ribeirao_Preto|2018-04-17">
			<date value="2018.2904109589042" direction="forwards" units="years"/>
		</taxon>
		<taxon id="MW208040|DENV2|Brazil|Southeast|SP|Ribeirao_Preto|2018-02-19">
			<date value="2018.1342465753426" direction="forwards" units="years"/>
		</taxon>
		<taxon id="MN560056|DENV2|Brazil|Southeast|SP|Sao_Paulo|2019-04-25">
			<date value="2019.3123287671233" direction="forwards" units="years"/>
		</taxon>
		<taxon id="MN959484|DENV2|Brazil|Southeast|SP|Sao_Jose_do_Rio_Preto|2017-06-07">
			<date value="2017.4301369863015" direction="forwards" units="years"/>
		</taxon>
		<taxon id="MN959483|DENV2|Brazil|Southeast|SP|Araraquara|2019-02-06">
			<date value="2019.0986301369862" direction="forwards" units="years"/>
		</taxon>
		<taxon id="MN959482|DENV2|Brazil|Southeast|SP|Araraquara|2019-02-07">
			<date value="2019.1013698630136" direction="forwards" units="years"/>
		</taxon>
		<taxon id="MN959481|DENV2|Brazil|Southeast|SP|Araraquara|2019-02-21">
			<date value="2019.1397260273973" direction="forwards" units="years"/>
		</taxon>
		<taxon id="MN959480|DENV2|Brazil|Southeast|SP|Araraquara|2019-02-16">
			<date value="2019.1260273972603" direction="forwards" units="years"/>
		</taxon>
		<taxon id="MN959479|DENV2|Brazil|Southeast|SP|Araraquara|2019-02-08">
			<date value="2019.1041095890412" direction="forwards" units="years"/>
		</taxon>
		<taxon id="MN959478|DENV2|Brazil|Southeast|SP|Araraquara|2019-02-08">
			<date value="2019.1041095890412" direction="forwards" units="years"/>
		</taxon>
		<taxon id="MN959477|DENV2|Brazil|Southeast|SP|Araraquara|2019-02-15">
			<date value="2019.123287671233" direction="forwards" units="years"/>
		</taxon>
		<taxon id="MN959476|DENV2|Brazil|Southeast|SP|Araraquara|2019-02-06">
			<date value="2019.0986301369862" direction="forwards" units="years"/>
		</taxon>
		<taxon id="MN959475|DENV2|Brazil|Southeast|SP|Araraquara|2019-02-06">
			<date value="2019.0986301369862" direction="forwards" units="years"/>
		</taxon>
		<taxon id="MN959474|DENV2|Brazil|Southeast|SP|Araraquara|2019-02-05">
			<date value="2019.0958904109589" direction="forwards" units="years"/>
		</taxon>
		<taxon id="MN959472|DENV2|Brazil|Southeast|SP|Sao_Jose_do_Rio_Preto|2019-04-29">
			<date value="2019.323287671233" direction="forwards" units="years"/>
		</taxon>
		<taxon id="MN959471|DENV2|Brazil|Southeast|SP|Sao_Jose_do_Rio_Preto|2019-04-28">
			<date value="2019.3205479452056" direction="forwards" units="years"/>
		</taxon>
		<taxon id="MN959470|DENV2|Brazil|Southeast|SP|Sao_Jose_do_Rio_Preto|2019-04-08">
			<date value="2019.2657534246575" direction="forwards" units="years"/>
		</taxon>
		<taxon id="MN959469|DENV2|Brazil|Southeast|SP|Sao_Jose_do_Rio_Preto|2019-01-13">
			<date value="2019.0328767123287" direction="forwards" units="years"/>
		</taxon>
		<taxon id="MN959468|DENV2|Brazil|Southeast|SP|Sao_Jose_do_Rio_Preto|2019-01-18">
			<date value="2019.0465753424658" direction="forwards" units="years"/>
		</taxon>
		<taxon id="MN959467|DENV2|Brazil|Southeast|SP|Sao_Jose_do_Rio_Preto|2019-01-17">
			<date value="2019.0438356164384" direction="forwards" units="years"/>
		</taxon>
		<taxon id="MK517773|DENV2|Brazil|Northeast|MA|Caxias|2017-03-28">
			<date value="2017.2356164383561" direction="forwards" units="years"/>
		</taxon>
		<taxon id="JN819404|DENV2|Brazil|Southeast|SP||2008">
			<date value="2008.0" direction="forwards" units="years" uncertainty="1.0"/>
		</taxon>
		<taxon id="KP188569|DENV2|Brazil|Southeast|SP|Sao_Jose_do_Rio_Preto|2014-04-03">
			<date value="2014.2520547945205" direction="forwards" units="years"/>
		</taxon>
		<taxon id="KP188556|DENV2|Brazil|Southeast|SP|Sao_Jose_do_Rio_Preto|2013-02-08">
			<date value="2013.1041095890412" direction="forwards" units="years"/>
		</taxon>
		<taxon id="KP188555|DENV2|Brazil|Southeast|SP|Sao_Jose_do_Rio_Preto|2013-02-07">
			<date value="2013.1013698630136" direction="forwards" units="years"/>
		</taxon>
		<taxon id="KP188554|DENV2|Brazil|Southeast|SP|Sao_Jose_do_Rio_Preto|2013-02-04">
			<date value="2013.0931506849315" direction="forwards" units="years"/>
		</taxon>
		<taxon id="KP188553|DENV2|Brazil|Southeast|SP|Sao_Jose_do_Rio_Preto|2013-01-10">
			<date value="2013.0246575342467" direction="forwards" units="years"/>
		</taxon>
		<taxon id="KP188552|DENV2|Brazil|Southeast|SP|Sao_Jose_do_Rio_Preto|2012-11-28">
			<date value="2012.9071038251366" direction="forwards" units="years"/>
		</taxon>
		<taxon id="KP188551|DENV2|Brazil|Southeast|SP|Sao_Jose_do_Rio_Preto|2012-10-31">
			<date value="2012.8306010928961" direction="forwards" units="years"/>
		</taxon>
		<taxon id="KP188550|DENV2|Brazil|Southeast|SP|Sao_Jose_do_Rio_Preto|2008-06-17">
			<date value="2008.4590163934427" direction="forwards" units="years"/>
		</taxon>
		<taxon id="JX669488|DENV2|Brazil|Northeast|PE||2002">
			<date value="2002.0" direction="forwards" units="years" uncertainty="1.0"/>
		</taxon>
		<taxon id="JX669487|DENV2|Brazil|Northeast|PE||2000">
			<date value="2000.0" direction="forwards" units="years" uncertainty="1.0"/>
		</taxon>
		<taxon id="JX669486|DENV2|Brazil|Northeast|PE||1999">
			<date value="1999.0" direction="forwards" units="years" uncertainty="1.0"/>
		</taxon>
		<taxon id="JX669485|DENV2|Brazil|Northeast|PE||1998">
			<date value="1998.0" direction="forwards" units="years" uncertainty="1.0"/>
		</taxon>
		<taxon id="JX669484|DENV2|Brazil|Northeast|PE||1998">
			<date value="1998.0" direction="forwards" units="years" uncertainty="1.0"/>
		</taxon>
		<taxon id="JX669483|DENV2|Brazil|Northeast|PE||1997">
			<date value="1997.0" direction="forwards" units="years" uncertainty="1.0"/>
		</taxon>
		<taxon id="JX669482|DENV2|Brazil|Northeast|PE||1995">
			<date value="1995.0" direction="forwards" units="years" uncertainty="1.0"/>
		</taxon>
		<taxon id="JX669481|DENV2|Brazil|Northeast|PE||1995">
			<date value="1995.0" direction="forwards" units="years" uncertainty="1.0"/>
		</taxon>
		<taxon id="JX669480|DENV2|Brazil|Northeast|PE||1995">
			<date value="1995.0" direction="forwards" units="years" uncertainty="1.0"/>
		</taxon>
		<taxon id="JX669479|DENV2|Brazil|Northeast|PE||2010">
			<date value="2010.0" direction="forwards" units="years" uncertainty="1.0"/>
		</taxon>
		<taxon id="JX669478|DENV2|Brazil|Northeast|PE||2010">
			<date value="2010.0" direction="forwards" units="years" uncertainty="1.0"/>
		</taxon>
		<taxon id="JX669477|DENV2|Brazil|Northeast|PE||2010">
			<date value="2010.0" direction="forwards" units="years" uncertainty="1.0"/>
		</taxon>
		<taxon id="JX669476|DENV2|Brazil|Northeast|PE||2010">
			<date value="2010.0" direction="forwards" units="years" uncertainty="1.0"/>
		</taxon>
		<taxon id="JX286526|DENV2|Brazil|Southeast|SP|Santos|2010-03-30">
			<date value="2010.2410958904109" direction="forwards" units="years"/>
		</taxon>
		<taxon id="JX286525|DENV2|Brazil|Southeast|SP|Santos|2010-03-09">
			<date value="2010.1835616438357" direction="forwards" units="years"/>
		</taxon>
		<taxon id="JX286524|DENV2|Brazil|Southeast|SP|Santos|2010-04-15">
			<date value="2010.2849315068493" direction="forwards" units="years"/>
		</taxon>
		<taxon id="JX286523|DENV2|Brazil|Southeast|SP|Santos|2010-03-24">
			<date value="2010.2246575342465" direction="forwards" units="years"/>
		</taxon>
		<taxon id="JX286522|DENV2|Brazil|Southeast|SP|Santos|2010-02-24">
			<date value="2010.1479452054793" direction="forwards" units="years"/>
		</taxon>
		<taxon id="JX286521|DENV2|Brazil|Southeast|SP|Santos|2010-05-04">
			<date value="2010.33698630137" direction="forwards" units="years"/>
		</taxon>
		<taxon id="JX286520|DENV2|Brazil|Southeast|SP|Santos|2010-02-24">
			<date value="2010.1479452054793" direction="forwards" units="years"/>
		</taxon>
		<taxon id="JX286519|DENV2|Brazil|Southeast|SP|Santos|2010-05-04">
			<date value="2010.33698630137" direction="forwards" units="years"/>
		</taxon>
		<taxon id="JX286518|DENV2|Brazil|Southeast|SP|Santos|2010-04-12">
			<date value="2010.2767123287672" direction="forwards" units="years"/>
		</taxon>
		<taxon id="JX286516|DENV2|Brazil|Southeast|SP|Santos|2010-03">
			<date value="2010.1616438356164" direction="forwards" units="years" uncertainty="0.08333333333333333"/>
		</taxon>
		<taxon id="HQ012538|DENV2|Brazil|Southeast|RJ||1990">
			<date value="1990.0" direction="forwards" units="years" uncertainty="1.0"/>
		</taxon>
		<taxon id="HQ012537|DENV2|Brazil|Southeast|RJ||1999">
			<date value="1999.0" direction="forwards" units="years" uncertainty="1.0"/>
		</taxon>
		<taxon id="HQ012536|DENV2|Brazil|Southeast|RJ||1998">
			<date value="1998.0" direction="forwards" units="years" uncertainty="1.0"/>
		</taxon>
		<taxon id="HQ012535|DENV2|Brazil|Northeast|CE||1994">
			<date value="1994.0" direction="forwards" units="years" uncertainty="1.0"/>
		</taxon>
		<taxon id="HQ012534|DENV2|Brazil|Southeast|RJ||1991">
			<date value="1991.0" direction="forwards" units="years" uncertainty="1.0"/>
		</taxon>
		<taxon id="HQ012533|DENV2|Brazil|Southeast|RJ||1990">
			<date value="1990.0" direction="forwards" units="years" uncertainty="1.0"/>
		</taxon>
		<taxon id="JX567951|DENV2|Brazil|Southeast|RJ||2008">
			<date value="2008.0" direction="forwards" units="years" uncertainty="1.0"/>
		</taxon>
		<taxon id="JN819419|DENV2|Brazil|North|||2000">
			<date value="2000.0" direction="forwards" units="years" uncertainty="1.0"/>
		</taxon>
		<taxon id="HM181971|DENV2|Brazil|Southeast|SP|Sao_Luis_de_Montes_Belos|2008">
			<date value="2008.0" direction="forwards" units="years" uncertainty="1.0"/>
		</taxon>
		<taxon id="GU131884|DENV2|Brazil|Southeast|SP||2008">
			<date value="2008.0" direction="forwards" units="years" uncertainty="1.0"/>
		</taxon>
		<taxon id="GU131883|DENV2|Brazil|Southeast|SP||2008">
			<date value="2008.0" direction="forwards" units="years" uncertainty="1.0"/>
		</taxon>
		<taxon id="GU131882|DENV2|Brazil|Southeast|SP||2008">
			<date value="2008.0" direction="forwards" units="years" uncertainty="1.0"/>
		</taxon>
		<taxon id="GU131881|DENV2|Brazil|Southeast|SP||2008">
			<date value="2008.0" direction="forwards" units="years" uncertainty="1.0"/>
		</taxon>
		<taxon id="GU131880|DENV2|Brazil|Southeast|SP||2008">
			<date value="2008.0" direction="forwards" units="years" uncertainty="1.0"/>
		</taxon>
		<taxon id="GU131864|DENV2|Brazil|Southeast|SP||2008">
			<date value="2008.0" direction="forwards" units="years" uncertainty="1.0"/>
		</taxon>
		<taxon id="GQ868640|DENV2|Brazil|North|||2003">
			<date value="2003.0" direction="forwards" units="years" uncertainty="1.0"/>
		</taxon>
		<taxon id="GQ868551|DENV2|Brazil|Southeast|SP||2008">
			<date value="2008.0" direction="forwards" units="years" uncertainty="1.0"/>
		</taxon>
		<taxon id="GQ868549|DENV2|Brazil|Southeast|SP||2008">
			<date value="2008.0" direction="forwards" units="years" uncertainty="1.0"/>
		</taxon>
		<taxon id="GQ199890|DENV2|Brazil|North|||2008">
			<date value="2008.0" direction="forwards" units="years" uncertainty="1.0"/>
		</taxon>
		<taxon id="FJ850091|DENV2|Brazil|North|||2007">
			<date value="2007.0" direction="forwards" units="years" uncertainty="1.0"/>
		</taxon>
		<taxon id="FJ850085|DENV2|Brazil|North|||2005">
			<date value="2005.0" direction="forwards" units="years" uncertainty="1.0"/>
		</taxon>
		<taxon id="FJ850082|DENV2|Brazil|North|||2004">
			<date value="2004.0" direction="forwards" units="years" uncertainty="1.0"/>
		</taxon>
		<taxon id="FJ850072|DENV2|Brazil|North|||2000">
			<date value="2000.0" direction="forwards" units="years" uncertainty="1.0"/>
		</taxon>
		<taxon id="ON714337|DENV2|Venezuela|2015-01-29">
			<date value="2015.0767123287671" direction="forwards" units="years"/>
		</taxon>
		<taxon id="ON510270|DENV2|Colombia|2021-05-10">
			<date value="2021.3534246575343" direction="forwards" units="years"/>
		</taxon>
		<taxon id="ON510268|DENV2|Colombia|2021-04-09">
			<date value="2021.268493150685" direction="forwards" units="years"/>
		</taxon>
		<taxon id="ON123645|DENV2|Peru|2021-06-18">
			<date value="2021.4602739726026" direction="forwards" units="years"/>
		</taxon>
		<taxon id="ON123627|DENV2|Peru|2021-04-06">
			<date value="2021.2602739726028" direction="forwards" units="years"/>
		</taxon>
		<taxon id="ON123624|DENV2|Peru|2021-03-02">
			<date value="2021.164383561644" direction="forwards" units="years"/>
		</taxon>
		<taxon id="ON123623|DENV2|Peru|2021-03">
			<date value="2021.1616438356164" direction="forwards" units="years" uncertainty="0.08333333333333333"/>
		</taxon>
		<taxon id="ON123622|DENV2|Peru|2021-02-15">
			<date value="2021.123287671233" direction="forwards" units="years"/>
		</taxon>
		<taxon id="ON123621|DENV2|Peru|2021-02-15">
			<date value="2021.123287671233" direction="forwards" units="years"/>
		</taxon>
		<taxon id="ON123620|DENV2|Peru|2021-01-25">
			<date value="2021.0657534246575" direction="forwards" units="years"/>
		</taxon>
		<taxon id="OM791802|DENV2|Peru|2018-12-31">
			<date value="2018.9972602739726" direction="forwards" units="years"/>
		</taxon>
		<taxon id="OM505022|DENV2|Mexico|2021-09-21">
			<date value="2021.7205479452055" direction="forwards" units="years"/>
		</taxon>
		<taxon id="OM505021|DENV2|Mexico|2021-06-30">
			<date value="2021.4931506849316" direction="forwards" units="years"/>
		</taxon>
		<taxon id="OK605758|DENV2|Colombia|1998">
			<date value="1998.0" direction="forwards" units="years" uncertainty="1.0"/>
		</taxon>
		<taxon id="MZ945535|DENV2|USA|2020-10-08">
			<date value="2020.7677595628415" direction="forwards" units="years"/>
		</taxon>
		<taxon id="MZ945534|DENV2|USA|2020-10-13">
			<date value="2020.7814207650274" direction="forwards" units="years"/>
		</taxon>
		<taxon id="MZ945533|DENV2|USA|2020-10-28">
			<date value="2020.8224043715848" direction="forwards" units="years"/>
		</taxon>
		<taxon id="MZ945532|DENV2|USA|2020-10-28">
			<date value="2020.8224043715848" direction="forwards" units="years"/>
		</taxon>
		<taxon id="MZ945531|DENV2|USA|2020-11-01">
			<date value="2020.8333333333333" direction="forwards" units="years"/>
		</taxon>
		<taxon id="MZ773408|DENV2|Colombia|2019-09">
			<date value="2019.6657534246576" direction="forwards" units="years" uncertainty="0.08333333333333333"/>
		</taxon>
		<taxon id="MZ008467|DENV2|Nicaragua|2015">
			<date value="2015.0" direction="forwards" units="years" uncertainty="1.0"/>
		</taxon>
		<taxon id="MZ008466|DENV2|Nicaragua|2013">
			<date value="2013.0" direction="forwards" units="years" uncertainty="1.0"/>
		</taxon>
		<taxon id="MZ008465|DENV2|Nicaragua|2015">
			<date value="2015.0" direction="forwards" units="years" uncertainty="1.0"/>
		</taxon>
		<taxon id="MZ008464|DENV2|Nicaragua|2014">
			<date value="2014.0" direction="forwards" units="years" uncertainty="1.0"/>
		</taxon>
		<taxon id="MZ008463|DENV2|Nicaragua|2013">
			<date value="2013.0" direction="forwards" units="years" uncertainty="1.0"/>
		</taxon>
		<taxon id="MZ008462|DENV2|Nicaragua|2015">
			<date value="2015.0" direction="forwards" units="years" uncertainty="1.0"/>
		</taxon>
		<taxon id="MZ008461|DENV2|Nicaragua|2013">
			<date value="2013.0" direction="forwards" units="years" uncertainty="1.0"/>
		</taxon>
		<taxon id="MZ008460|DENV2|Nicaragua|2013">
			<date value="2013.0" direction="forwards" units="years" uncertainty="1.0"/>
		</taxon>
		<taxon id="MZ008459|DENV2|Nicaragua|2013">
			<date value="2013.0" direction="forwards" units="years" uncertainty="1.0"/>
		</taxon>
		<taxon id="MZ008458|DENV2|Nicaragua|2015">
			<date value="2015.0" direction="forwards" units="years" uncertainty="1.0"/>
		</taxon>
		<taxon id="MZ008457|DENV2|Nicaragua|2015">
			<date value="2015.0" direction="forwards" units="years" uncertainty="1.0"/>
		</taxon>
		<taxon id="MZ008456|DENV2|Nicaragua|2016">
			<date value="2016.0" direction="forwards" units="years" uncertainty="1.0"/>
		</taxon>
		<taxon id="MZ008455|DENV2|Nicaragua|2016">
			<date value="2016.0" direction="forwards" units="years" uncertainty="1.0"/>
		</taxon>
		<taxon id="MZ008454|DENV2|Nicaragua|2016">
			<date value="2016.0" direction="forwards" units="years" uncertainty="1.0"/>
		</taxon>
		<taxon id="MW946444|DENV2|Guyana|2000">
			<date value="2000.0" direction="forwards" units="years" uncertainty="1.0"/>
		</taxon>
		<taxon id="MN462637|DENV2|Ecuador|2015-06-23">
			<date value="2015.4739726027397" direction="forwards" units="years"/>
		</taxon>
		<taxon id="MN462635|DENV2|Ecuador|2015-05-19">
			<date value="2015.3780821917808" direction="forwards" units="years"/>
		</taxon>
		<taxon id="MN462634|DENV2|Ecuador|2015-07-05">
			<date value="2015.5068493150684" direction="forwards" units="years"/>
		</taxon>
		<taxon id="MN462633|DENV2|Ecuador|2015-04-28">
			<date value="2015.3205479452056" direction="forwards" units="years"/>
		</taxon>
		<taxon id="MN462632|DENV2|Ecuador|2015-10-04">
			<date value="2015.7561643835616" direction="forwards" units="years"/>
		</taxon>
		<taxon id="MT899085|DENV2|Mexico|2019-09-13">
			<date value="2019.6986301369864" direction="forwards" units="years"/>
		</taxon>
		<taxon id="MT899084|DENV2|Mexico|2019-10-10">
			<date value="2019.772602739726" direction="forwards" units="years"/>
		</taxon>
		<taxon id="MT897896|DENV2|Mexico|2018-08-16">
			<date value="2018.6219178082192" direction="forwards" units="years"/>
		</taxon>
		<taxon id="MH781015|DENV2|Mexico|2012">
			<date value="2012.0" direction="forwards" units="years" uncertainty="1.0"/>
		</taxon>
		<taxon id="MH781014|DENV2|Mexico|2012">
			<date value="2012.0" direction="forwards" units="years" uncertainty="1.0"/>
		</taxon>
		<taxon id="MH781013|DENV2|Mexico|2012">
			<date value="2012.0" direction="forwards" units="years" uncertainty="1.0"/>
		</taxon>
		<taxon id="MH069498|DENV2|Venezuela|2015-10-06">
			<date value="2015.7616438356165" direction="forwards" units="years"/>
		</taxon>
		<taxon id="MH069497|DENV2|Venezuela|2015-10-17">
			<date value="2015.7917808219179" direction="forwards" units="years"/>
		</taxon>
		<taxon id="MH069496|DENV2|Venezuela|2015-10-26">
			<date value="2015.8164383561643" direction="forwards" units="years"/>
		</taxon>
		<taxon id="MH069495|DENV2|Venezuela|2015-12-14">
			<date value="2015.9506849315069" direction="forwards" units="years"/>
		</taxon>
		<taxon id="KY474333|DENV2|Ecuador|2014">
			<date value="2014.0" direction="forwards" units="years" uncertainty="1.0"/>
		</taxon>
		<taxon id="KY474331|DENV2|Ecuador|2014">
			<date value="2014.0" direction="forwards" units="years" uncertainty="1.0"/>
		</taxon>
		<taxon id="KY474330|DENV2|Ecuador|2014">
			<date value="2014.0" direction="forwards" units="years" uncertainty="1.0"/>
		</taxon>
		<taxon id="KY474329|DENV2|Ecuador|2014">
			<date value="2014.0" direction="forwards" units="years" uncertainty="1.0"/>
		</taxon>
		<taxon id="KY474328|DENV2|Ecuador|2014">
			<date value="2014.0" direction="forwards" units="years" uncertainty="1.0"/>
		</taxon>
		<taxon id="KY474327|DENV2|Ecuador|2014">
			<date value="2014.0" direction="forwards" units="years" uncertainty="1.0"/>
		</taxon>
		<taxon id="KY474326|DENV2|Ecuador|2014">
			<date value="2014.0" direction="forwards" units="years" uncertainty="1.0"/>
		</taxon>
		<taxon id="KY474325|DENV2|Ecuador|2014">
			<date value="2014.0" direction="forwards" units="years" uncertainty="1.0"/>
		</taxon>
		<taxon id="KY474324|DENV2|Ecuador|2014">
			<date value="2014.0" direction="forwards" units="years" uncertainty="1.0"/>
		</taxon>
		<taxon id="KY474318|DENV2|Ecuador|2014">
			<date value="2014.0" direction="forwards" units="years" uncertainty="1.0"/>
		</taxon>
		<taxon id="KY474316|DENV2|Ecuador|2014">
			<date value="2014.0" direction="forwards" units="years" uncertainty="1.0"/>
		</taxon>
		<taxon id="KY474315|DENV2|Ecuador|2014">
			<date value="2014.0" direction="forwards" units="years" uncertainty="1.0"/>
		</taxon>
		<taxon id="KY474312|DENV2|Ecuador|2014">
			<date value="2014.0" direction="forwards" units="years" uncertainty="1.0"/>
		</taxon>
		<taxon id="KY474309|DENV2|Ecuador|2014">
			<date value="2014.0" direction="forwards" units="years" uncertainty="1.0"/>
		</taxon>
		<taxon id="KY474308|DENV2|Ecuador|2014">
			<date value="2014.0" direction="forwards" units="years" uncertainty="1.0"/>
		</taxon>
		<taxon id="KX702404|DENV2|USA|2016-05-22">
			<date value="2016.3879781420765" direction="forwards" units="years"/>
		</taxon>
		<taxon id="KY415992|DENV2|Haiti|2014-06-11">
			<date value="2014.441095890411" direction="forwards" units="years"/>
		</taxon>
		<taxon id="KU509267|DENV2|Guatemala|2010">
			<date value="2010.0" direction="forwards" units="years" uncertainty="1.0"/>
		</taxon>
		<taxon id="HQ541800|DENV2|Nicaragua|2005">
			<date value="2005.0" direction="forwards" units="years" uncertainty="1.0"/>
		</taxon>
		<taxon id="GQ199605|DENV2|Nicaragua|2007">
			<date value="2007.0" direction="forwards" units="years" uncertainty="1.0"/>
		</taxon>
		<taxon id="FJ913016|DENV2|Nicaragua|2007">
			<date value="2007.0" direction="forwards" units="years" uncertainty="1.0"/>
		</taxon>
		<taxon id="KC294223|DENV2|Peru|2010-10-19">
			<date value="2010.7972602739726" direction="forwards" units="years"/>
		</taxon>
		<taxon id="KC294222|DENV2|Peru|2002-03-22">
			<date value="2002.2191780821918" direction="forwards" units="years"/>
		</taxon>
		<taxon id="KC294221|DENV2|Peru|2010-11-16">
			<date value="2010.8739726027397" direction="forwards" units="years"/>
		</taxon>
		<taxon id="KC294220|DENV2|Peru|2010-11-04">
			<date value="2010.841095890411" direction="forwards" units="years"/>
		</taxon>
		<taxon id="KC294219|DENV2|Peru|2010-10-21">
			<date value="2010.8027397260273" direction="forwards" units="years"/>
		</taxon>
		<taxon id="KC294218|DENV2|Peru|2011-01-24">
			<date value="2011.0630136986301" direction="forwards" units="years"/>
		</taxon>
		<taxon id="KC294217|DENV2|Peru|2010-11-22">
			<date value="2010.890410958904" direction="forwards" units="years"/>
		</taxon>
		<taxon id="KC294216|DENV2|Peru|2002-02-06">
			<date value="2002.0986301369862" direction="forwards" units="years"/>
		</taxon>
		<taxon id="KC294214|DENV2|Peru|2011-05-11">
			<date value="2011.3561643835617" direction="forwards" units="years"/>
		</taxon>
		<taxon id="KC294213|DENV2|Peru|2011-04-29">
			<date value="2011.323287671233" direction="forwards" units="years"/>
		</taxon>
		<taxon id="KC294212|DENV2|Peru|2011-04-24">
			<date value="2011.309589041096" direction="forwards" units="years"/>
		</taxon>
		<taxon id="KC294211|DENV2|Peru|2011-04-04">
			<date value="2011.2547945205479" direction="forwards" units="years"/>
		</taxon>
		<taxon id="KC294210|DENV2|Peru|2011-03-23">
			<date value="2011.2219178082191" direction="forwards" units="years"/>
		</taxon>
		<taxon id="KC294209|DENV2|Peru|2011-03">
			<date value="2011.1616438356164" direction="forwards" units="years" uncertainty="0.08333333333333333"/>
		</taxon>
		<taxon id="KC294208|DENV2|Peru|2011-02-23">
			<date value="2011.145205479452" direction="forwards" units="years"/>
		</taxon>
		<taxon id="KC294207|DENV2|Peru|2011-02-11">
			<date value="2011.1123287671232" direction="forwards" units="years"/>
		</taxon>
		<taxon id="KC294206|DENV2|Peru|2011-02-07">
			<date value="2011.1013698630136" direction="forwards" units="years"/>
		</taxon>
		<taxon id="KC294205|DENV2|Peru|2011-01-18">
			<date value="2011.0465753424658" direction="forwards" units="years"/>
		</taxon>
		<taxon id="KC294204|DENV2|Peru|2011-01-03">
			<date value="2011.0054794520547" direction="forwards" units="years"/>
		</taxon>
		<taxon id="KC294203|DENV2|Peru|2010-12-29">
			<date value="2010.9917808219177" direction="forwards" units="years"/>
		</taxon>
		<taxon id="KC294202|DENV2|Peru|2010-12-13">
			<date value="2010.9479452054795" direction="forwards" units="years"/>
		</taxon>
		<taxon id="KC294201|DENV2|Peru|2009-02-13">
			<date value="2009.1178082191782" direction="forwards" units="years"/>
		</taxon>
		<taxon id="KC294200|DENV2|Peru|2007-03-28">
			<date value="2007.2356164383561" direction="forwards" units="years"/>
		</taxon>
		<taxon id="KJ189370|DENV2|Mexico|2011">
			<date value="2011.0" direction="forwards" units="years" uncertainty="1.0"/>
		</taxon>
		<taxon id="KJ189311|DENV2|Mexico|2007">
			<date value="2007.0" direction="forwards" units="years" uncertainty="1.0"/>
		</taxon>
		<taxon id="KJ189310|DENV2|Mexico|2007">
			<date value="2007.0" direction="forwards" units="years" uncertainty="1.0"/>
		</taxon>
		<taxon id="KJ189308|DENV2|Mexico|2009">
			<date value="2009.0" direction="forwards" units="years" uncertainty="1.0"/>
		</taxon>
		<taxon id="KJ189305|DENV2|Colombia|2000">
			<date value="2000.0" direction="forwards" units="years" uncertainty="1.0"/>
		</taxon>
		<taxon id="KF955400|DENV2|Nicaragua|2005">
			<date value="2005.0" direction="forwards" units="years" uncertainty="1.0"/>
		</taxon>
		<taxon id="KF955396|DENV2|Mexico|2008">
			<date value="2008.0" direction="forwards" units="years" uncertainty="1.0"/>
		</taxon>
		<taxon id="KF955395|DENV2|Mexico|2007">
			<date value="2007.0" direction="forwards" units="years" uncertainty="1.0"/>
		</taxon>
		<taxon id="KF955386|DENV2|Venezuela|2007">
			<date value="2007.0" direction="forwards" units="years" uncertainty="1.0"/>
		</taxon>
		<taxon id="KF955385|DENV2|Venezuela|2007">
			<date value="2007.0" direction="forwards" units="years" uncertainty="1.0"/>
		</taxon>
		<taxon id="KF955373|DENV2|Puerto_Rico|1997">
			<date value="1997.0" direction="forwards" units="years" uncertainty="1.0"/>
		</taxon>
		<taxon id="KF955372|DENV2|Puerto_Rico|1997">
			<date value="1997.0" direction="forwards" units="years" uncertainty="1.0"/>
		</taxon>
		<taxon id="KF955371|DENV2|Puerto_Rico|1994">
			<date value="1994.0" direction="forwards" units="years" uncertainty="1.0"/>
		</taxon>
		<taxon id="KF955369|DENV2|Nicaragua|2007">
			<date value="2007.0" direction="forwards" units="years" uncertainty="1.0"/>
		</taxon>
		<taxon id="KF955366|DENV2|Nicaragua|2007">
			<date value="2007.0" direction="forwards" units="years" uncertainty="1.0"/>
		</taxon>
		<taxon id="KF955364|DENV2|Puerto_Rico|2006">
			<date value="2006.0" direction="forwards" units="years" uncertainty="1.0"/>
		</taxon>
		<taxon id="KF955363|DENV2|Puerto_Rico|1986">
			<date value="1986.0" direction="forwards" units="years" uncertainty="1.0"/>
		</taxon>
		<taxon id="KF955362|DENV2|Nicaragua|2005">
			<date value="2005.0" direction="forwards" units="years" uncertainty="1.0"/>
		</taxon>
		<taxon id="KF955359|DENV2|Puerto_Rico|2006">
			<date value="2006.0" direction="forwards" units="years" uncertainty="1.0"/>
		</taxon>
		<taxon id="KF955357|DENV2|Mexico|2003">
			<date value="2003.0" direction="forwards" units="years" uncertainty="1.0"/>
		</taxon>
		<taxon id="KF955353|DENV2|Nicaragua|2001">
			<date value="2001.0" direction="forwards" units="years" uncertainty="1.0"/>
		</taxon>
		<taxon id="KF955352|DENV2|Nicaragua|2001">
			<date value="2001.0" direction="forwards" units="years" uncertainty="1.0"/>
		</taxon>
		<taxon id="KF955346|DENV2|Venezuela|2007">
			<date value="2007.0" direction="forwards" units="years" uncertainty="1.0"/>
		</taxon>
		<taxon id="KF955344|DENV2|Nicaragua|2001">
			<date value="2001.0" direction="forwards" units="years" uncertainty="1.0"/>
		</taxon>
		<taxon id="EU920849|DENV2|Guadeloupe|2006-09">
			<date value="2006.6657534246576" direction="forwards" units="years" uncertainty="0.08333333333333333"/>
		</taxon>
		<taxon id="EU920848|DENV2|French_Guiana|2006-04">
			<date value="2006.2465753424658" direction="forwards" units="years" uncertainty="0.08333333333333333"/>
		</taxon>
		<taxon id="EU920847|DENV2|French_Guiana|2006-04">
			<date value="2006.2465753424658" direction="forwards" units="years" uncertainty="0.08333333333333333"/>
		</taxon>
		<taxon id="EU920839|DENV2|Martinique|2005-09">
			<date value="2005.6657534246576" direction="forwards" units="years" uncertainty="0.08333333333333333"/>
		</taxon>
		<taxon id="EU920835|DENV2|French_Guiana|2002-04">
			<date value="2002.2465753424658" direction="forwards" units="years" uncertainty="0.08333333333333333"/>
		</taxon>
		<taxon id="EU920834|DENV2|French_Guiana|2001-12">
			<date value="2001.9150684931508" direction="forwards" units="years" uncertainty="0.08333333333333333"/>
		</taxon>
		<taxon id="EU920833|DENV2|French_Guiana|2000-01">
			<date value="2000.0" direction="forwards" units="years" uncertainty="0.08333333333333333"/>
		</taxon>
		<taxon id="EU920832|DENV2|French_Guiana|1999-05">
			<date value="1999.3287671232877" direction="forwards" units="years" uncertainty="0.08333333333333333"/>
		</taxon>
		<taxon id="EU920831|DENV2|French_Guiana|1998-08">
			<date value="1998.5808219178082" direction="forwards" units="years" uncertainty="0.08333333333333333"/>
		</taxon>
		<taxon id="EU920830|DENV2|French_Guiana|1998-02">
			<date value="1998.0849315068492" direction="forwards" units="years" uncertainty="0.08333333333333333"/>
		</taxon>
		<taxon id="EU920829|DENV2|French_Guiana|1997-06">
			<date value="1997.4136986301369" direction="forwards" units="years" uncertainty="0.08333333333333333"/>
		</taxon>
		<taxon id="EU920828|DENV2|French_Guiana|1993-02">
			<date value="1993.0849315068492" direction="forwards" units="years" uncertainty="0.08333333333333333"/>
		</taxon>
		<taxon id="JX079696|DENV2|Nicaragua|2007">
			<date value="2007.0" direction="forwards" units="years" uncertainty="1.0"/>
		</taxon>
		<taxon id="JX079695|DENV2|Nicaragua|2006">
			<date value="2006.0" direction="forwards" units="years" uncertainty="1.0"/>
		</taxon>
		<taxon id="JX079691|DENV2|Nicaragua|2007">
			<date value="2007.0" direction="forwards" units="years" uncertainty="1.0"/>
		</taxon>
		<taxon id="JX079688|DENV2|Nicaragua|2008">
			<date value="2008.0" direction="forwards" units="years" uncertainty="1.0"/>
		</taxon>
		<taxon id="JX079687|DENV2|Nicaragua|2007">
			<date value="2007.0" direction="forwards" units="years" uncertainty="1.0"/>
		</taxon>
		<taxon id="JF357906|DENV2|Nicaragua|2008">
			<date value="2008.0" direction="forwards" units="years" uncertainty="1.0"/>
		</taxon>
		<taxon id="JF357905|DENV2|Nicaragua|2007">
			<date value="2007.0" direction="forwards" units="years" uncertainty="1.0"/>
		</taxon>
		<taxon id="HQ541805|DENV2|Nicaragua|2005">
			<date value="2005.0" direction="forwards" units="years" uncertainty="1.0"/>
		</taxon>
		<taxon id="HQ733861|DENV2|Nicaragua|2006">
			<date value="2006.0" direction="forwards" units="years" uncertainty="1.0"/>
		</taxon>
		<taxon id="HQ541801|DENV2|Nicaragua|2005">
			<date value="2005.0" direction="forwards" units="years" uncertainty="1.0"/>
		</taxon>
		<taxon id="HQ541794|DENV2|Nicaragua|2005">
			<date value="2005.0" direction="forwards" units="years" uncertainty="1.0"/>
		</taxon>
		<taxon id="HQ541793|DENV2|Nicaragua|2005">
			<date value="2005.0" direction="forwards" units="years" uncertainty="1.0"/>
		</taxon>
		<taxon id="HQ541788|DENV2|Nicaragua|2007">
			<date value="2007.0" direction="forwards" units="years" uncertainty="1.0"/>
		</taxon>
		<taxon id="HQ541787|DENV2|Nicaragua|2007">
			<date value="2007.0" direction="forwards" units="years" uncertainty="1.0"/>
		</taxon>
		<taxon id="JN819424|DENV2|Nicaragua|2006">
			<date value="2006.0" direction="forwards" units="years" uncertainty="1.0"/>
		</taxon>
		<taxon id="JN819422|DENV2|Mexico|2008">
			<date value="2008.0" direction="forwards" units="years" uncertainty="1.0"/>
		</taxon>
		<taxon id="JN819421|DENV2|Nicaragua|2007">
			<date value="2007.0" direction="forwards" units="years" uncertainty="1.0"/>
		</taxon>
		<taxon id="JN819420|DENV2|Nicaragua|2007">
			<date value="2007.0" direction="forwards" units="years" uncertainty="1.0"/>
		</taxon>
		<taxon id="JN819416|DENV2|Nicaragua|2000">
			<date value="2000.0" direction="forwards" units="years" uncertainty="1.0"/>
		</taxon>
		<taxon id="JN819408|DENV2|Venezuela|2001">
			<date value="2001.0" direction="forwards" units="years" uncertainty="1.0"/>
		</taxon>
		<taxon id="JF730052|DENV2|Nicaragua|2009">
			<date value="2009.0" direction="forwards" units="years" uncertainty="1.0"/>
		</taxon>
		<taxon id="JF730051|DENV2|Nicaragua|2009">
			<date value="2009.0" direction="forwards" units="years" uncertainty="1.0"/>
		</taxon>
		<taxon id="HQ705625|DENV2|Nicaragua|2009">
			<date value="2009.0" direction="forwards" units="years" uncertainty="1.0"/>
		</taxon>
		<taxon id="HQ705624|DENV2|Nicaragua|2009">
			<date value="2009.0" direction="forwards" units="years" uncertainty="1.0"/>
		</taxon>
		<taxon id="HM631868|DENV2|Nicaragua|2005">
			<date value="2005.0" direction="forwards" units="years" uncertainty="1.0"/>
		</taxon>
		<taxon id="GU131975|DENV2|Mexico|2007">
			<date value="2007.0" direction="forwards" units="years" uncertainty="1.0"/>
		</taxon>
		<taxon id="GU131959|DENV2|Mexico|2006">
			<date value="2006.0" direction="forwards" units="years" uncertainty="1.0"/>
		</taxon>
		<taxon id="GU131947|DENV2|Colombia|2007">
			<date value="2007.0" direction="forwards" units="years" uncertainty="1.0"/>
		</taxon>
		<taxon id="GU131955|DENV2|Mexico|2004">
			<date value="2004.0" direction="forwards" units="years" uncertainty="1.0"/>
		</taxon>
		<taxon id="GQ868552|DENV2|Colombia|1998">
			<date value="1998.0" direction="forwards" units="years" uncertainty="1.0"/>
		</taxon>
		<taxon id="GQ868558|DENV2|Colombia|2007">
			<date value="2007.0" direction="forwards" units="years" uncertainty="1.0"/>
		</taxon>
		<taxon id="GQ868557|DENV2|Colombia|2005">
			<date value="2005.0" direction="forwards" units="years" uncertainty="1.0"/>
		</taxon>
		<taxon id="GQ868556|DENV2|Colombia|2005">
			<date value="2005.0" direction="forwards" units="years" uncertainty="1.0"/>
		</taxon>
		<taxon id="GQ868555|DENV2|Colombia|2005">
			<date value="2005.0" direction="forwards" units="years" uncertainty="1.0"/>
		</taxon>
		<taxon id="GQ868554|DENV2|Colombia|2004">
			<date value="2004.0" direction="forwards" units="years" uncertainty="1.0"/>
		</taxon>
		<taxon id="GQ868553|DENV2|Colombia|1999">
			<date value="1999.0" direction="forwards" units="years" uncertainty="1.0"/>
		</taxon>
		<taxon id="GQ868516|DENV2|Mexico|2007">
			<date value="2007.0" direction="forwards" units="years" uncertainty="1.0"/>
		</taxon>
		<taxon id="GQ868515|DENV2|Mexico|2007">
			<date value="2007.0" direction="forwards" units="years" uncertainty="1.0"/>
		</taxon>
		<taxon id="GQ868497|DENV2|Mexico|2006">
			<date value="2006.0" direction="forwards" units="years" uncertainty="1.0"/>
		</taxon>
		<taxon id="GQ868646|DENV2|Nicaragua|2007">
			<date value="2007.0" direction="forwards" units="years" uncertainty="1.0"/>
		</taxon>
		<taxon id="GQ868641|DENV2|Venezuela|2007">
			<date value="2007.0" direction="forwards" units="years" uncertainty="1.0"/>
		</taxon>
		<taxon id="GQ868603|DENV2|VUSA_Virgin_Islands|1987">
			<date value="1987.0" direction="forwards" units="years" uncertainty="1.0"/>
		</taxon>
		<taxon id="GQ868597|DENV2|Venezuela|1991">
			<date value="1991.0" direction="forwards" units="years" uncertainty="1.0"/>
		</taxon>
		<taxon id="GQ868541|DENV2|Venezuela|1991">
			<date value="1991.0" direction="forwards" units="years" uncertainty="1.0"/>
		</taxon>
		<taxon id="GQ868540|DENV2|Venezuela|1990">
			<date value="1990.0" direction="forwards" units="years" uncertainty="1.0"/>
		</taxon>
		<taxon id="GQ199894|DENV2|Mexico|2005">
			<date value="2005.0" direction="forwards" units="years" uncertainty="1.0"/>
		</taxon>
		<taxon id="GQ199893|DENV2|Mexico|2002">
			<date value="2002.0" direction="forwards" units="years" uncertainty="1.0"/>
		</taxon>
		<taxon id="GQ199892|DENV2|Jamaica|2007">
			<date value="2007.0" direction="forwards" units="years" uncertainty="1.0"/>
		</taxon>
		<taxon id="GQ199898|DENV2|Nicaragua|2001">
			<date value="2001.0" direction="forwards" units="years" uncertainty="1.0"/>
		</taxon>
		<taxon id="GQ199897|DENV2|Nicaragua|2002">
			<date value="2002.0" direction="forwards" units="years" uncertainty="1.0"/>
		</taxon>
		<taxon id="GQ199896|DENV2|Nicaragua|2006">
			<date value="2006.0" direction="forwards" units="years" uncertainty="1.0"/>
		</taxon>
		<taxon id="GQ199895|DENV2|Nicaragua|1999">
			<date value="1999.0" direction="forwards" units="years" uncertainty="1.0"/>
		</taxon>
		<taxon id="GQ199874|DENV2|Nicaragua|2004">
			<date value="2004.0" direction="forwards" units="years" uncertainty="1.0"/>
		</taxon>
		<taxon id="GQ199869|DENV2|Nicaragua|2007">
			<date value="2007.0" direction="forwards" units="years" uncertainty="1.0"/>
		</taxon>
		<taxon id="GQ199866|DENV2|Nicaragua|2007">
			<date value="2007.0" direction="forwards" units="years" uncertainty="1.0"/>
		</taxon>
		<taxon id="FJ882594|DENV2|Nicaragua|2007">
			<date value="2007.0" direction="forwards" units="years" uncertainty="1.0"/>
		</taxon>
		<taxon id="FJ882593|DENV2|Nicaragua|2007">
			<date value="2007.0" direction="forwards" units="years" uncertainty="1.0"/>
		</taxon>
		<taxon id="FJ898478|DENV2|Nicaragua|2000">
			<date value="2000.0" direction="forwards" units="years" uncertainty="1.0"/>
		</taxon>
		<taxon id="FJ898477|DENV2|Nicaragua|2000">
			<date value="2000.0" direction="forwards" units="years" uncertainty="1.0"/>
		</taxon>
		<taxon id="FJ906962|DENV2|Nicaragua|2005">
			<date value="2005.0" direction="forwards" units="years" uncertainty="1.0"/>
		</taxon>
		<taxon id="FJ906961|DENV2|Nicaragua|2005">
			<date value="2005.0" direction="forwards" units="years" uncertainty="1.0"/>
		</taxon>
		<taxon id="FJ906956|DENV2|Nicaragua|2005">
			<date value="2005.0" direction="forwards" units="years" uncertainty="1.0"/>
		</taxon>
		<taxon id="FJ898467|DENV2|Venezuela|2005">
			<date value="2005.0" direction="forwards" units="years" uncertainty="1.0"/>
		</taxon>
		<taxon id="FJ898466|DENV2|Venezuela|2000">
			<date value="2000.0" direction="forwards" units="years" uncertainty="1.0"/>
		</taxon>
		<taxon id="FJ898465|DENV2|Venezuela|1998">
			<date value="1998.0" direction="forwards" units="years" uncertainty="1.0"/>
		</taxon>
		<taxon id="FJ898461|DENV2|Belize|2002">
			<date value="2002.0" direction="forwards" units="years" uncertainty="1.0"/>
		</taxon>
		<taxon id="FJ898460|DENV2|Saint_Kitts_and_Nevis|2001">
			<date value="2001.0" direction="forwards" units="years" uncertainty="1.0"/>
		</taxon>
		<taxon id="FJ898453|DENV2|USA_Virgin_Islands|2005">
			<date value="2005.0" direction="forwards" units="years" uncertainty="1.0"/>
		</taxon>
		<taxon id="FJ898451|DENV2|Dominican_Republic|2003">
			<date value="2003.0" direction="forwards" units="years" uncertainty="1.0"/>
		</taxon>
		<taxon id="FJ898450|DENV2|USA_Virgin_Islands|1990">
			<date value="1990.0" direction="forwards" units="years" uncertainty="1.0"/>
		</taxon>
		<taxon id="FJ898439|DENV2|Mexico|2008">
			<date value="2008.0" direction="forwards" units="years" uncertainty="1.0"/>
		</taxon>
		<taxon id="FJ898438|DENV2|Mexico|2002">
			<date value="2002.0" direction="forwards" units="years" uncertainty="1.0"/>
		</taxon>
		<taxon id="FJ898436|DENV2|Nicaragua|2004">
			<date value="2004.0" direction="forwards" units="years" uncertainty="1.0"/>
		</taxon>
		<taxon id="FJ898432|DENV2|Nicaragua|2007">
			<date value="2007.0" direction="forwards" units="years" uncertainty="1.0"/>
		</taxon>
		<taxon id="FJ873808|DENV2|Nicaragua|2000">
			<date value="2000.0" direction="forwards" units="years" uncertainty="1.0"/>
		</taxon>
		<taxon id="FJ850112|DENV2|Venezuela|2004">
			<date value="2004.0" direction="forwards" units="years" uncertainty="1.0"/>
		</taxon>
		<taxon id="FJ850108|DENV2|Venezuela|2008">
			<date value="2008.0" direction="forwards" units="years" uncertainty="1.0"/>
		</taxon>
		<taxon id="FJ850107|DENV2|Venezuela|2008">
			<date value="2008.0" direction="forwards" units="years" uncertainty="1.0"/>
		</taxon>
		<taxon id="FJ850106|DENV2|Venezuela|2008">
			<date value="2008.0" direction="forwards" units="years" uncertainty="1.0"/>
		</taxon>
		<taxon id="FJ850105|DENV2|Venezuela|2007">
			<date value="2007.0" direction="forwards" units="years" uncertainty="1.0"/>
		</taxon>
		<taxon id="FJ850067|DENV2|Nicaragua|2006">
			<date value="2006.0" direction="forwards" units="years" uncertainty="1.0"/>
		</taxon>
		<taxon id="FJ850066|DENV2|Nicaragua|2000">
			<date value="2000.0" direction="forwards" units="years" uncertainty="1.0"/>
		</taxon>
		<taxon id="FJ850065|DENV2|Nicaragua|2000">
			<date value="2000.0" direction="forwards" units="years" uncertainty="1.0"/>
		</taxon>
		<taxon id="FJ850064|DENV2|Nicaragua|2000">
			<date value="2000.0" direction="forwards" units="years" uncertainty="1.0"/>
		</taxon>
		<taxon id="FJ850063|DENV2|Nicaragua|2000">
			<date value="2000.0" direction="forwards" units="years" uncertainty="1.0"/>
		</taxon>
		<taxon id="FJ850062|DENV2|Nicaragua|2000">
			<date value="2000.0" direction="forwards" units="years" uncertainty="1.0"/>
		</taxon>
		<taxon id="FJ850061|DENV2|Nicaragua|2000">
			<date value="2000.0" direction="forwards" units="years" uncertainty="1.0"/>
		</taxon>
		<taxon id="FJ850060|DENV2|Nicaragua|2000">
			<date value="2000.0" direction="forwards" units="years" uncertainty="1.0"/>
		</taxon>
		<taxon id="FJ850053|DENV2|Nicaragua|2005">
			<date value="2005.0" direction="forwards" units="years" uncertainty="1.0"/>
		</taxon>
		<taxon id="FJ850051|DENV2|Nicaragua|2007">
			<date value="2007.0" direction="forwards" units="years" uncertainty="1.0"/>
		</taxon>
		<taxon id="FJ850050|DENV2|Nicaragua|2007">
			<date value="2007.0" direction="forwards" units="years" uncertainty="1.0"/>
		</taxon>
		<taxon id="FJ850121|DENV2|Nicaragua|2001">
			<date value="2001.0" direction="forwards" units="years" uncertainty="1.0"/>
		</taxon>
		<taxon id="FJ850120|DENV2|Nicaragua|2001">
			<date value="2001.0" direction="forwards" units="years" uncertainty="1.0"/>
		</taxon>
		<taxon id="FJ850119|DENV2|Nicaragua|2000">
			<date value="2000.0" direction="forwards" units="years" uncertainty="1.0"/>
		</taxon>
		<taxon id="FJ850118|DENV2|Nicaragua|2000">
			<date value="2000.0" direction="forwards" units="years" uncertainty="1.0"/>
		</taxon>
		<taxon id="FJ850117|DENV2|Nicaragua|2000">
			<date value="2000.0" direction="forwards" units="years" uncertainty="1.0"/>
		</taxon>
		<taxon id="FJ850115|DENV2|Nicaragua|2005">
			<date value="2005.0" direction="forwards" units="years" uncertainty="1.0"/>
		</taxon>
		<taxon id="FJ810418|DENV2|Nicaragua|2008">
			<date value="2008.0" direction="forwards" units="years" uncertainty="1.0"/>
		</taxon>
		<taxon id="FJ744709|DENV2|Nicaragua|2008">
			<date value="2008.0" direction="forwards" units="years" uncertainty="1.0"/>
		</taxon>
		<taxon id="FJ744708|DENV2|Nicaragua|2007">
			<date value="2007.0" direction="forwards" units="years" uncertainty="1.0"/>
		</taxon>
		<taxon id="FJ744707|DENV2|Nicaragua|2007">
			<date value="2007.0" direction="forwards" units="years" uncertainty="1.0"/>
		</taxon>
		<taxon id="FJ744706|DENV2|Nicaragua|2007">
			<date value="2007.0" direction="forwards" units="years" uncertainty="1.0"/>
		</taxon>
		<taxon id="FJ744705|DENV2|Nicaragua|2000">
			<date value="2000.0" direction="forwards" units="years" uncertainty="1.0"/>
		</taxon>
		<taxon id="FJ744704|DENV2|Nicaragua|2001">
			<date value="2001.0" direction="forwards" units="years" uncertainty="1.0"/>
		</taxon>
		<taxon id="FJ744745|DENV2|Nicaragua|2000">
			<date value="2000.0" direction="forwards" units="years" uncertainty="1.0"/>
		</taxon>
		<taxon id="FJ744744|DENV2|Nicaragua|2000">
			<date value="2000.0" direction="forwards" units="years" uncertainty="1.0"/>
		</taxon>
		<taxon id="FJ744743|DENV2|Nicaragua|2007">
			<date value="2007.0" direction="forwards" units="years" uncertainty="1.0"/>
		</taxon>
		<taxon id="FJ744742|DENV2|Nicaragua|2006">
			<date value="2006.0" direction="forwards" units="years" uncertainty="1.0"/>
		</taxon>
		<taxon id="FJ744741|DENV2|Nicaragua|2006">
			<date value="2006.0" direction="forwards" units="years" uncertainty="1.0"/>
		</taxon>
		<taxon id="FJ744703|DENV2|Nicaragua|2007">
			<date value="2007.0" direction="forwards" units="years" uncertainty="1.0"/>
		</taxon>
		<taxon id="FJ639837|DENV2|Nicaragua|2007">
			<date value="2007.0" direction="forwards" units="years" uncertainty="1.0"/>
		</taxon>
		<taxon id="FJ639836|DENV2|Nicaragua|2007">
			<date value="2007.0" direction="forwards" units="years" uncertainty="1.0"/>
		</taxon>
		<taxon id="FJ639835|DENV2|Nicaragua|2007">
			<date value="2007.0" direction="forwards" units="years" uncertainty="1.0"/>
		</taxon>
		<taxon id="FJ639833|DENV2|Nicaragua|2007">
			<date value="2007.0" direction="forwards" units="years" uncertainty="1.0"/>
		</taxon>
		<taxon id="FJ639809|DENV2|Venezuela|2005">
			<date value="2005.0" direction="forwards" units="years" uncertainty="1.0"/>
		</taxon>
		<taxon id="FJ639788|DENV2|Venezuela|2004">
			<date value="2004.0" direction="forwards" units="years" uncertainty="1.0"/>
		</taxon>
		<taxon id="FJ639783|DENV2|Venezuela|2003">
			<date value="2003.0" direction="forwards" units="years" uncertainty="1.0"/>
		</taxon>
		<taxon id="FJ639734|DENV2|Venezuela|2003">
			<date value="2003.0" direction="forwards" units="years" uncertainty="1.0"/>
		</taxon>
		<taxon id="FJ639733|DENV2|Venezuela|2005">
			<date value="2005.0" direction="forwards" units="years" uncertainty="1.0"/>
		</taxon>
		<taxon id="FJ639732|DENV2|Venezuela|2005">
			<date value="2005.0" direction="forwards" units="years" uncertainty="1.0"/>
		</taxon>
		<taxon id="FJ547090|DENV2|Nicaragua|2007">
			<date value="2007.0" direction="forwards" units="years" uncertainty="1.0"/>
		</taxon>
		<taxon id="FJ478459|DENV2|Nicaragua|2007">
			<date value="2007.0" direction="forwards" units="years" uncertainty="1.0"/>
		</taxon>
		<taxon id="FJ478455|DENV2|Nicaragua|2005">
			<date value="2005.0" direction="forwards" units="years" uncertainty="1.0"/>
		</taxon>
		<taxon id="FJ410291|DENV2|Nicaragua|2007">
			<date value="2007.0" direction="forwards" units="years" uncertainty="1.0"/>
		</taxon>
		<taxon id="FJ390391|DENV2|Nicaragua|2007">
			<date value="2007.0" direction="forwards" units="years" uncertainty="1.0"/>
		</taxon>
		<taxon id="FJ390390|DENV2|Nicaragua|2007">
			<date value="2007.0" direction="forwards" units="years" uncertainty="1.0"/>
		</taxon>
		<taxon id="FJ373300|DENV2|Nicaragua|2007">
			<date value="2007.0" direction="forwards" units="years" uncertainty="1.0"/>
		</taxon>
		<taxon id="FJ226066|DENV2|Nicaragua|2005">
			<date value="2005.0" direction="forwards" units="years" uncertainty="1.0"/>
		</taxon>
		<taxon id="FJ205885|DENV2|Nicaragua|2008">
			<date value="2008.0" direction="forwards" units="years" uncertainty="1.0"/>
		</taxon>
		<taxon id="FJ182012|DENV2|Colombia|2005">
			<date value="2005.0" direction="forwards" units="years" uncertainty="1.0"/>
		</taxon>
		<taxon id="FJ024475|DENV2|Colombia|2005">
			<date value="2005.0" direction="forwards" units="years" uncertainty="1.0"/>
		</taxon>
		<taxon id="FJ024474|DENV2|Colombia|2005">
			<date value="2005.0" direction="forwards" units="years" uncertainty="1.0"/>
		</taxon>
		<taxon id="FJ024473|DENV2|Colombia|2005">
			<date value="2005.0" direction="forwards" units="years" uncertainty="1.0"/>
		</taxon>
		<taxon id="EU854294|DENV2|Colombia|2005">
			<date value="2005.0" direction="forwards" units="years" uncertainty="1.0"/>
		</taxon>
		<taxon id="EU781135|DENV2|USA|2005">
			<date value="2005.0" direction="forwards" units="years" uncertainty="1.0"/>
		</taxon>
		<taxon id="EU726775|DENV2|Venezuela|1996">
			<date value="1996.0" direction="forwards" units="years" uncertainty="1.0"/>
		</taxon>
		<taxon id="EU726770|DENV2|USA|2005">
			<date value="2005.0" direction="forwards" units="years" uncertainty="1.0"/>
		</taxon>
		<taxon id="EU687245|DENV2|USA|2005">
			<date value="2005.0" direction="forwards" units="years" uncertainty="1.0"/>
		</taxon>
		<taxon id="EU687244|DENV2|USA|2004">
			<date value="2004.0" direction="forwards" units="years" uncertainty="1.0"/>
		</taxon>
		<taxon id="EU687243|DENV2|USA|2004">
			<date value="2004.0" direction="forwards" units="years" uncertainty="1.0"/>
		</taxon>
		<taxon id="EU687242|DENV2|USA|2004">
			<date value="2004.0" direction="forwards" units="years" uncertainty="1.0"/>
		</taxon>
		<taxon id="EU687241|DENV2|USA|2003">
			<date value="2003.0" direction="forwards" units="years" uncertainty="1.0"/>
		</taxon>
		<taxon id="EU687240|DENV2|USA|2003">
			<date value="2003.0" direction="forwards" units="years" uncertainty="1.0"/>
		</taxon>
		<taxon id="EU687238|DENV2|USA|2003">
			<date value="2003.0" direction="forwards" units="years" uncertainty="1.0"/>
		</taxon>
		<taxon id="EU687237|DENV2|USA|2003">
			<date value="2003.0" direction="forwards" units="years" uncertainty="1.0"/>
		</taxon>
		<taxon id="EU687236|DENV2|USA|2003">
			<date value="2003.0" direction="forwards" units="years" uncertainty="1.0"/>
		</taxon>
		<taxon id="EU687235|DENV2|USA|2003">
			<date value="2003.0" direction="forwards" units="years" uncertainty="1.0"/>
		</taxon>
		<taxon id="EU687232|DENV2|USA|2001">
			<date value="2001.0" direction="forwards" units="years" uncertainty="1.0"/>
		</taxon>
		<taxon id="EU687231|DENV2|USA|2001">
			<date value="2001.0" direction="forwards" units="years" uncertainty="1.0"/>
		</taxon>
		<taxon id="EU687230|DENV2|USA|2001">
			<date value="2001.0" direction="forwards" units="years" uncertainty="1.0"/>
		</taxon>
		<taxon id="EU687229|DENV2|USA|2001">
			<date value="2001.0" direction="forwards" units="years" uncertainty="1.0"/>
		</taxon>
		<taxon id="EU687228|DENV2|USA|2001">
			<date value="2001.0" direction="forwards" units="years" uncertainty="1.0"/>
		</taxon>
		<taxon id="EU687227|DENV2|USA|2001">
			<date value="2001.0" direction="forwards" units="years" uncertainty="1.0"/>
		</taxon>
		<taxon id="EU687224|DENV2|USA|2000">
			<date value="2000.0" direction="forwards" units="years" uncertainty="1.0"/>
		</taxon>
		<taxon id="EU687223|DENV2|USA|2000">
			<date value="2000.0" direction="forwards" units="years" uncertainty="1.0"/>
		</taxon>
		<taxon id="EU687222|DENV2|USA|2000">
			<date value="2000.0" direction="forwards" units="years" uncertainty="1.0"/>
		</taxon>
		<taxon id="EU687220|DENV2|Venezuela|1996">
			<date value="1996.0" direction="forwards" units="years" uncertainty="1.0"/>
		</taxon>
		<taxon id="EU687217|DENV2|USA|2005">
			<date value="2005.0" direction="forwards" units="years" uncertainty="1.0"/>
		</taxon>
		<taxon id="EU687216|DENV2|USA|2005">
			<date value="2005.0" direction="forwards" units="years" uncertainty="1.0"/>
		</taxon>
		<taxon id="EU687215|DENV2|USA|2004">
			<date value="2004.0" direction="forwards" units="years" uncertainty="1.0"/>
		</taxon>
		<taxon id="EU687214|DENV2|USA|2004">
			<date value="2004.0" direction="forwards" units="years" uncertainty="1.0"/>
		</taxon>
		<taxon id="EU687213|DENV2|USA|2004">
			<date value="2004.0" direction="forwards" units="years" uncertainty="1.0"/>
		</taxon>
		<taxon id="EU687212|DENV2|USA|1998">
			<date value="1998.0" direction="forwards" units="years" uncertainty="1.0"/>
		</taxon>
		<taxon id="EU687199|DENV2|USA|2003">
			<date value="2003.0" direction="forwards" units="years" uncertainty="1.0"/>
		</taxon>
		<taxon id="EU677147|DENV2|USA|2004">
			<date value="2004.0" direction="forwards" units="years" uncertainty="1.0"/>
		</taxon>
		<taxon id="EU677146|DENV2|USA|2004">
			<date value="2004.0" direction="forwards" units="years" uncertainty="1.0"/>
		</taxon>
		<taxon id="EU677145|DENV2|USA|1999">
			<date value="1999.0" direction="forwards" units="years" uncertainty="1.0"/>
		</taxon>
		<taxon id="EU677144|DENV2|USA|1999">
			<date value="1999.0" direction="forwards" units="years" uncertainty="1.0"/>
		</taxon>
		<taxon id="EU677143|DENV2|USA|1999">
			<date value="1999.0" direction="forwards" units="years" uncertainty="1.0"/>
		</taxon>
		<taxon id="EU677142|DENV2|USA|1999">
			<date value="1999.0" direction="forwards" units="years" uncertainty="1.0"/>
		</taxon>
		<taxon id="EU677141|DENV2|USA|1996">
			<date value="1996.0" direction="forwards" units="years" uncertainty="1.0"/>
		</taxon>
		<taxon id="EU660405|DENV2|Nicaragua|2007">
			<date value="2007.0" direction="forwards" units="years" uncertainty="1.0"/>
		</taxon>
		<taxon id="EU660404|DENV2|Nicaragua|2007">
			<date value="2007.0" direction="forwards" units="years" uncertainty="1.0"/>
		</taxon>
		<taxon id="EU660400|DENV2|USA|1998">
			<date value="1998.0" direction="forwards" units="years" uncertainty="1.0"/>
		</taxon>
		<taxon id="EU660399|DENV2|USA|1995">
			<date value="1995.0" direction="forwards" units="years" uncertainty="1.0"/>
		</taxon>
		<taxon id="EU660398|DENV2|USA|1989">
			<date value="1989.0" direction="forwards" units="years" uncertainty="1.0"/>
		</taxon>
		<taxon id="EU596500|DENV2|Nicaragua|2007">
			<date value="2007.0" direction="forwards" units="years" uncertainty="1.0"/>
		</taxon>
		<taxon id="EU596499|DENV2|Nicaragua|2007">
			<date value="2007.0" direction="forwards" units="years" uncertainty="1.0"/>
		</taxon>
		<taxon id="EU596498|DENV2|Nicaragua|2007">
			<date value="2007.0" direction="forwards" units="years" uncertainty="1.0"/>
		</taxon>
		<taxon id="EU596497|DENV2|Nicaragua|2007">
			<date value="2007.0" direction="forwards" units="years" uncertainty="1.0"/>
		</taxon>
		<taxon id="EU596496|DENV2|Nicaragua|2007">
			<date value="2007.0" direction="forwards" units="years" uncertainty="1.0"/>
		</taxon>
		<taxon id="EU596495|DENV2|Nicaragua|2007">
			<date value="2007.0" direction="forwards" units="years" uncertainty="1.0"/>
		</taxon>
		<taxon id="EU596491|DENV2|USA|2007">
			<date value="2007.0" direction="forwards" units="years" uncertainty="1.0"/>
		</taxon>
		<taxon id="EU596490|DENV2|USA|2007">
			<date value="2007.0" direction="forwards" units="years" uncertainty="1.0"/>
		</taxon>
		<taxon id="EU596489|DENV2|USA|2007">
			<date value="2007.0" direction="forwards" units="years" uncertainty="1.0"/>
		</taxon>
		<taxon id="EU596488|DENV2|USA|2007">
			<date value="2007.0" direction="forwards" units="years" uncertainty="1.0"/>
		</taxon>
		<taxon id="EU596487|DENV2|USA|1998">
			<date value="1998.0" direction="forwards" units="years" uncertainty="1.0"/>
		</taxon>
		<taxon id="EU596486|DENV2|USA|1996">
			<date value="1996.0" direction="forwards" units="years" uncertainty="1.0"/>
		</taxon>
		<taxon id="EU596485|DENV2|USA|1996">
			<date value="1996.0" direction="forwards" units="years" uncertainty="1.0"/>
		</taxon>
		<taxon id="EU596484|DENV2|Nicaragua|2005">
			<date value="2005.0" direction="forwards" units="years" uncertainty="1.0"/>
		</taxon>
		<taxon id="EU596483|DENV2|Nicaragua|2006">
			<date value="2006.0" direction="forwards" units="years" uncertainty="1.0"/>
		</taxon>
		<taxon id="EU569719|DENV2|USA|1997">
			<date value="1997.0" direction="forwards" units="years" uncertainty="1.0"/>
		</taxon>
		<taxon id="EU569718|DENV2|USA|1997">
			<date value="1997.0" direction="forwards" units="years" uncertainty="1.0"/>
		</taxon>
		<taxon id="EU569717|DENV2|USA|1997">
			<date value="1997.0" direction="forwards" units="years" uncertainty="1.0"/>
		</taxon>
		<taxon id="EU569716|DENV2|USA|1997">
			<date value="1997.0" direction="forwards" units="years" uncertainty="1.0"/>
		</taxon>
		<taxon id="EU569715|DENV2|USA|1997">
			<date value="1997.0" direction="forwards" units="years" uncertainty="1.0"/>
		</taxon>
		<taxon id="EU569714|DENV2|USA|1997">
			<date value="1997.0" direction="forwards" units="years" uncertainty="1.0"/>
		</taxon>
		<taxon id="EU569713|DENV2|USA|1997">
			<date value="1997.0" direction="forwards" units="years" uncertainty="1.0"/>
		</taxon>
		<taxon id="EU569712|DENV2|USA|1998">
			<date value="1998.0" direction="forwards" units="years" uncertainty="1.0"/>
		</taxon>
		<taxon id="EU569711|DENV2|USA|1998">
			<date value="1998.0" direction="forwards" units="years" uncertainty="1.0"/>
		</taxon>
		<taxon id="EU569710|DENV2|USA|1996">
			<date value="1996.0" direction="forwards" units="years" uncertainty="1.0"/>
		</taxon>
		<taxon id="EU569709|DENV2|USA|1996">
			<date value="1996.0" direction="forwards" units="years" uncertainty="1.0"/>
		</taxon>
		<taxon id="EU569708|DENV2|USA|1995">
			<date value="1995.0" direction="forwards" units="years" uncertainty="1.0"/>
		</taxon>
		<taxon id="EU569707|DENV2|USA|1995">
			<date value="1995.0" direction="forwards" units="years" uncertainty="1.0"/>
		</taxon>
		<taxon id="EU569706|DENV2|USA|1995">
			<date value="1995.0" direction="forwards" units="years" uncertainty="1.0"/>
		</taxon>
		<taxon id="EU569705|DENV2|USA|1993">
			<date value="1993.0" direction="forwards" units="years" uncertainty="1.0"/>
		</taxon>
		<taxon id="EU569704|DENV2|USA|1986">
			<date value="1986.0" direction="forwards" units="years" uncertainty="1.0"/>
		</taxon>
		<taxon id="EU569703|DENV2|USA|1996">
			<date value="1996.0" direction="forwards" units="years" uncertainty="1.0"/>
		</taxon>
		<taxon id="EU569702|DENV2|Nicaragua|2007">
			<date value="2007.0" direction="forwards" units="years" uncertainty="1.0"/>
		</taxon>
		<taxon id="EU569701|DENV2|Nicaragua|2007">
			<date value="2007.0" direction="forwards" units="years" uncertainty="1.0"/>
		</taxon>
		<taxon id="EU569700|DENV2|Nicaragua|2007">
			<date value="2007.0" direction="forwards" units="years" uncertainty="1.0"/>
		</taxon>
		<taxon id="EU569699|DENV2|Nicaragua|2007">
			<date value="2007.0" direction="forwards" units="years" uncertainty="1.0"/>
		</taxon>
		<taxon id="EU569698|DENV2|Nicaragua|2007">
			<date value="2007.0" direction="forwards" units="years" uncertainty="1.0"/>
		</taxon>
		<taxon id="EU569697|DENV2|Nicaragua|2007">
			<date value="2007.0" direction="forwards" units="years" uncertainty="1.0"/>
		</taxon>
		<taxon id="EU569695|DENV2|Nicaragua|2007">
			<date value="2007.0" direction="forwards" units="years" uncertainty="1.0"/>
		</taxon>
		<taxon id="EU569693|DENV2|Nicaragua|2007">
			<date value="2007.0" direction="forwards" units="years" uncertainty="1.0"/>
		</taxon>
		<taxon id="EU569692|DENV2|Nicaragua|2007">
			<date value="2007.0" direction="forwards" units="years" uncertainty="1.0"/>
		</taxon>
		<taxon id="EU529701|DENV2|USA|1991">
			<date value="1991.0" direction="forwards" units="years" uncertainty="1.0"/>
		</taxon>
		<taxon id="EU529700|DENV2|USA|1994">
			<date value="1994.0" direction="forwards" units="years" uncertainty="1.0"/>
		</taxon>
		<taxon id="EU529695|DENV2|USA|1994">
			<date value="1994.0" direction="forwards" units="years" uncertainty="1.0"/>
		</taxon>
		<taxon id="EU529694|DENV2|USA|1994">
			<date value="1994.0" direction="forwards" units="years" uncertainty="1.0"/>
		</taxon>
		<taxon id="EU529693|DENV2|USA|2004">
			<date value="2004.0" direction="forwards" units="years" uncertainty="1.0"/>
		</taxon>
		<taxon id="EU482773|DENV2|Nicaragua|2006">
			<date value="2006.0" direction="forwards" units="years" uncertainty="1.0"/>
		</taxon>
		<taxon id="EU482772|DENV2|Nicaragua|2006">
			<date value="2006.0" direction="forwards" units="years" uncertainty="1.0"/>
		</taxon>
		<taxon id="EU482770|DENV2|Nicaragua|2005">
			<date value="2005.0" direction="forwards" units="years" uncertainty="1.0"/>
		</taxon>
		<taxon id="EU482769|DENV2|Nicaragua|2005">
			<date value="2005.0" direction="forwards" units="years" uncertainty="1.0"/>
		</taxon>
		<taxon id="EU482766|DENV2|Nicaragua|2005">
			<date value="2005.0" direction="forwards" units="years" uncertainty="1.0"/>
		</taxon>
		<taxon id="EU482763|DENV2|Nicaragua|2005">
			<date value="2005.0" direction="forwards" units="years" uncertainty="1.0"/>
		</taxon>
		<taxon id="EU482762|DENV2|Nicaragua|2005">
			<date value="2005.0" direction="forwards" units="years" uncertainty="1.0"/>
		</taxon>
		<taxon id="EU482760|DENV2|Nicaragua|2005">
			<date value="2005.0" direction="forwards" units="years" uncertainty="1.0"/>
		</taxon>
		<taxon id="EU482759|DENV2|Nicaragua|2005">
			<date value="2005.0" direction="forwards" units="years" uncertainty="1.0"/>
		</taxon>
		<taxon id="EU482757|DENV2|Nicaragua|2005">
			<date value="2005.0" direction="forwards" units="years" uncertainty="1.0"/>
		</taxon>
		<taxon id="EU482754|DENV2|Nicaragua|2005">
			<date value="2005.0" direction="forwards" units="years" uncertainty="1.0"/>
		</taxon>
		<taxon id="EU482750|DENV2|Nicaragua|2005">
			<date value="2005.0" direction="forwards" units="years" uncertainty="1.0"/>
		</taxon>
		<taxon id="EU482749|DENV2|Nicaragua|2005">
			<date value="2005.0" direction="forwards" units="years" uncertainty="1.0"/>
		</taxon>
		<taxon id="EU482748|DENV2|Nicaragua|2005">
			<date value="2005.0" direction="forwards" units="years" uncertainty="1.0"/>
		</taxon>
		<taxon id="EU482747|DENV2|USA|1988">
			<date value="1988.0" direction="forwards" units="years" uncertainty="1.0"/>
		</taxon>
		<taxon id="EU482746|DENV2|USA|1989">
			<date value="1989.0" direction="forwards" units="years" uncertainty="1.0"/>
		</taxon>
		<taxon id="EU482745|DENV2|USA|1989">
			<date value="1989.0" direction="forwards" units="years" uncertainty="1.0"/>
		</taxon>
		<taxon id="EU482744|DENV2|USA|1989">
			<date value="1989.0" direction="forwards" units="years" uncertainty="1.0"/>
		</taxon>
		<taxon id="EU482743|DENV2|USA|1989">
			<date value="1989.0" direction="forwards" units="years" uncertainty="1.0"/>
		</taxon>
		<taxon id="EU482742|DENV2|USA|1988">
			<date value="1988.0" direction="forwards" units="years" uncertainty="1.0"/>
		</taxon>
		<taxon id="EU482741|DENV2|USA|1994">
			<date value="1994.0" direction="forwards" units="years" uncertainty="1.0"/>
		</taxon>
		<taxon id="EU482740|DENV2|USA|1994">
			<date value="1994.0" direction="forwards" units="years" uncertainty="1.0"/>
		</taxon>
		<taxon id="EU482739|DENV2|USA|1994">
			<date value="1994.0" direction="forwards" units="years" uncertainty="1.0"/>
		</taxon>
		<taxon id="EU482738|DENV2|USA|1998">
			<date value="1998.0" direction="forwards" units="years" uncertainty="1.0"/>
		</taxon>
		<taxon id="EU482737|DENV2|USA|1994">
			<date value="1994.0" direction="forwards" units="years" uncertainty="1.0"/>
		</taxon>
		<taxon id="EU482736|DENV2|USA|1994">
			<date value="1994.0" direction="forwards" units="years" uncertainty="1.0"/>
		</taxon>
		<taxon id="EU482735|DENV2|USA|1998">
			<date value="1998.0" direction="forwards" units="years" uncertainty="1.0"/>
		</taxon>
		<taxon id="EU482734|DENV2|USA|1998">
			<date value="1998.0" direction="forwards" units="years" uncertainty="1.0"/>
		</taxon>
		<taxon id="EU482733|DENV2|USA|1998">
			<date value="1998.0" direction="forwards" units="years" uncertainty="1.0"/>
		</taxon>
		<taxon id="EU482732|DENV2|USA|1998">
			<date value="1998.0" direction="forwards" units="years" uncertainty="1.0"/>
		</taxon>
		<taxon id="EU482731|DENV2|USA|2005">
			<date value="2005.0" direction="forwards" units="years" uncertainty="1.0"/>
		</taxon>
		<taxon id="EU482729|DENV2|USA|1999">
			<date value="1999.0" direction="forwards" units="years" uncertainty="1.0"/>
		</taxon>
		<taxon id="EU482728|DENV2|USA|1998">
			<date value="1998.0" direction="forwards" units="years" uncertainty="1.0"/>
		</taxon>
		<taxon id="EU482727|DENV2|USA|1998">
			<date value="1998.0" direction="forwards" units="years" uncertainty="1.0"/>
		</taxon>
		<taxon id="EU482725|DENV2|USA|2006">
			<date value="2006.0" direction="forwards" units="years" uncertainty="1.0"/>
		</taxon>
		<taxon id="EU482724|DENV2|USA|2005">
			<date value="2005.0" direction="forwards" units="years" uncertainty="1.0"/>
		</taxon>
		<taxon id="EU482723|DENV2|USA|2002">
			<date value="2002.0" direction="forwards" units="years" uncertainty="1.0"/>
		</taxon>
		<taxon id="EU482722|DENV2|USA|2002">
			<date value="2002.0" direction="forwards" units="years" uncertainty="1.0"/>
		</taxon>
		<taxon id="EU482720|DENV2|USA|2006">
			<date value="2006.0" direction="forwards" units="years" uncertainty="1.0"/>
		</taxon>
		<taxon id="EU482719|DENV2|USA|2006">
			<date value="2006.0" direction="forwards" units="years" uncertainty="1.0"/>
		</taxon>
		<taxon id="EU482696|DENV2|Nicaragua|2006">
			<date value="2006.0" direction="forwards" units="years" uncertainty="1.0"/>
		</taxon>
		<taxon id="EU482695|DENV2|Nicaragua|2005">
			<date value="2005.0" direction="forwards" units="years" uncertainty="1.0"/>
		</taxon>
		<taxon id="EU482694|DENV2|Nicaragua|2007">
			<date value="2007.0" direction="forwards" units="years" uncertainty="1.0"/>
		</taxon>
		<taxon id="EU482693|DENV2|Nicaragua|2006">
			<date value="2006.0" direction="forwards" units="years" uncertainty="1.0"/>
		</taxon>
		<taxon id="EU482692|DENV2|Nicaragua|2006">
			<date value="2006.0" direction="forwards" units="years" uncertainty="1.0"/>
		</taxon>
		<taxon id="EU482691|DENV2|Nicaragua|2006">
			<date value="2006.0" direction="forwards" units="years" uncertainty="1.0"/>
		</taxon>
		<taxon id="EU482690|DENV2|Nicaragua|2006">
			<date value="2006.0" direction="forwards" units="years" uncertainty="1.0"/>
		</taxon>
		<taxon id="EU482689|DENV2|Nicaragua|2006">
			<date value="2006.0" direction="forwards" units="years" uncertainty="1.0"/>
		</taxon>
		<taxon id="EU482688|DENV2|Nicaragua|2006">
			<date value="2006.0" direction="forwards" units="years" uncertainty="1.0"/>
		</taxon>
		<taxon id="EU482687|DENV2|Nicaragua|2006">
			<date value="2006.0" direction="forwards" units="years" uncertainty="1.0"/>
		</taxon>
		<taxon id="EU482686|DENV2|Nicaragua|2006">
			<date value="2006.0" direction="forwards" units="years" uncertainty="1.0"/>
		</taxon>
		<taxon id="EU482685|DENV2|Nicaragua|2006">
			<date value="2006.0" direction="forwards" units="years" uncertainty="1.0"/>
		</taxon>
		<taxon id="EU482682|DENV2|Nicaragua|2006">
			<date value="2006.0" direction="forwards" units="years" uncertainty="1.0"/>
		</taxon>
		<taxon id="EU482681|DENV2|Nicaragua|2005">
			<date value="2005.0" direction="forwards" units="years" uncertainty="1.0"/>
		</taxon>
		<taxon id="EU482680|DENV2|Nicaragua|2005">
			<date value="2005.0" direction="forwards" units="years" uncertainty="1.0"/>
		</taxon>
		<taxon id="EU482639|DENV2|Nicaragua|2006">
			<date value="2006.0" direction="forwards" units="years" uncertainty="1.0"/>
		</taxon>
		<taxon id="EU482634|DENV2|Nicaragua|2006">
			<date value="2006.0" direction="forwards" units="years" uncertainty="1.0"/>
		</taxon>
		<taxon id="EU482630|DENV2|Nicaragua|2007">
			<date value="2007.0" direction="forwards" units="years" uncertainty="1.0"/>
		</taxon>
		<taxon id="EU482629|DENV2|Nicaragua|2007">
			<date value="2007.0" direction="forwards" units="years" uncertainty="1.0"/>
		</taxon>
		<taxon id="EU482628|DENV2|Nicaragua|2007">
			<date value="2007.0" direction="forwards" units="years" uncertainty="1.0"/>
		</taxon>
		<taxon id="EU482627|DENV2|Nicaragua|2007">
			<date value="2007.0" direction="forwards" units="years" uncertainty="1.0"/>
		</taxon>
		<taxon id="EU482625|DENV2|Nicaragua|2007">
			<date value="2007.0" direction="forwards" units="years" uncertainty="1.0"/>
		</taxon>
		<taxon id="EU482624|DENV2|Nicaragua|2007">
			<date value="2007.0" direction="forwards" units="years" uncertainty="1.0"/>
		</taxon>
		<taxon id="EU482623|DENV2|Nicaragua|2007">
			<date value="2007.0" direction="forwards" units="years" uncertainty="1.0"/>
		</taxon>
		<taxon id="EU482622|DENV2|Nicaragua|2007">
			<date value="2007.0" direction="forwards" units="years" uncertainty="1.0"/>
		</taxon>
		<taxon id="EU482620|DENV2|Nicaragua|2006">
			<date value="2006.0" direction="forwards" units="years" uncertainty="1.0"/>
		</taxon>
		<taxon id="EU482608|DENV2|Venezuela|2007">
			<date value="2007.0" direction="forwards" units="years" uncertainty="1.0"/>
		</taxon>
		<taxon id="EU482607|DENV2|Venezuela|2007">
			<date value="2007.0" direction="forwards" units="years" uncertainty="1.0"/>
		</taxon>
		<taxon id="EU482606|DENV2|Venezuela|2007">
			<date value="2007.0" direction="forwards" units="years" uncertainty="1.0"/>
		</taxon>
		<taxon id="EU482605|DENV2|Venezuela|2007">
			<date value="2007.0" direction="forwards" units="years" uncertainty="1.0"/>
		</taxon>
		<taxon id="EU482604|DENV2|Venezuela|2007">
			<date value="2007.0" direction="forwards" units="years" uncertainty="1.0"/>
		</taxon>
		<taxon id="EU482603|DENV2|Nicaragua|2007">
			<date value="2007.0" direction="forwards" units="years" uncertainty="1.0"/>
		</taxon>
		<taxon id="EU482601|DENV2|Nicaragua|2007">
			<date value="2007.0" direction="forwards" units="years" uncertainty="1.0"/>
		</taxon>
		<taxon id="EU482598|DENV2|Nicaragua|2005">
			<date value="2005.0" direction="forwards" units="years" uncertainty="1.0"/>
		</taxon>
		<taxon id="EU482594|DENV2|USA|1992">
			<date value="1992.0" direction="forwards" units="years" uncertainty="1.0"/>
		</taxon>
		<taxon id="EU482593|DENV2|USA|2001">
			<date value="2001.0" direction="forwards" units="years" uncertainty="1.0"/>
		</taxon>
		<taxon id="EU482590|DENV2|USA|1990">
			<date value="1990.0" direction="forwards" units="years" uncertainty="1.0"/>
		</taxon>
		<taxon id="EU482589|DENV2|USA|1993">
			<date value="1993.0" direction="forwards" units="years" uncertainty="1.0"/>
		</taxon>
		<taxon id="EU482588|DENV2|USA|1990">
			<date value="1990.0" direction="forwards" units="years" uncertainty="1.0"/>
		</taxon>
		<taxon id="EU482587|DENV2|USA|1990">
			<date value="1990.0" direction="forwards" units="years" uncertainty="1.0"/>
		</taxon>
		<taxon id="EU482586|DENV2|USA|1990">
			<date value="1990.0" direction="forwards" units="years" uncertainty="1.0"/>
		</taxon>
		<taxon id="EU482585|DENV2|USA|1989">
			<date value="1989.0" direction="forwards" units="years" uncertainty="1.0"/>
		</taxon>
		<taxon id="EU482583|DENV2|USA|1989">
			<date value="1989.0" direction="forwards" units="years" uncertainty="1.0"/>
		</taxon>
		<taxon id="EU482582|DENV2|USA|1989">
			<date value="1989.0" direction="forwards" units="years" uncertainty="1.0"/>
		</taxon>
		<taxon id="EU482581|DENV2|USA|1989">
			<date value="1989.0" direction="forwards" units="years" uncertainty="1.0"/>
		</taxon>
		<taxon id="EU482580|DENV2|USA|1989">
			<date value="1989.0" direction="forwards" units="years" uncertainty="1.0"/>
		</taxon>
		<taxon id="EU482579|DENV2|USA|1988">
			<date value="1988.0" direction="forwards" units="years" uncertainty="1.0"/>
		</taxon>
		<taxon id="EU482578|DENV2|USA|1988">
			<date value="1988.0" direction="forwards" units="years" uncertainty="1.0"/>
		</taxon>
		<taxon id="EU482576|DENV2|USA|1987">
			<date value="1987.0" direction="forwards" units="years" uncertainty="1.0"/>
		</taxon>
		<taxon id="EU482575|DENV2|USA|1987">
			<date value="1987.0" direction="forwards" units="years" uncertainty="1.0"/>
		</taxon>
		<taxon id="EU482574|DENV2|USA|1987">
			<date value="1987.0" direction="forwards" units="years" uncertainty="1.0"/>
		</taxon>
		<taxon id="EU482573|DENV2|USA|1987">
			<date value="1987.0" direction="forwards" units="years" uncertainty="1.0"/>
		</taxon>
		<taxon id="EU482572|DENV2|USA|1987">
			<date value="1987.0" direction="forwards" units="years" uncertainty="1.0"/>
		</taxon>
		<taxon id="EU482571|DENV2|USA|1987">
			<date value="1987.0" direction="forwards" units="years" uncertainty="1.0"/>
		</taxon>
		<taxon id="EU482570|DENV2|USA|1987">
			<date value="1987.0" direction="forwards" units="years" uncertainty="1.0"/>
		</taxon>
		<taxon id="EU482569|DENV2|USA|1987">
			<date value="1987.0" direction="forwards" units="years" uncertainty="1.0"/>
		</taxon>
		<taxon id="EU482568|DENV2|USA|1986">
			<date value="1986.0" direction="forwards" units="years" uncertainty="1.0"/>
		</taxon>
		<taxon id="EU482565|DENV2|USA|1998">
			<date value="1998.0" direction="forwards" units="years" uncertainty="1.0"/>
		</taxon>
		<taxon id="EU482562|DENV2|USA|1989">
			<date value="1989.0" direction="forwards" units="years" uncertainty="1.0"/>
		</taxon>
		<taxon id="EU482561|DENV2|USA|1996">
			<date value="1996.0" direction="forwards" units="years" uncertainty="1.0"/>
		</taxon>
		<taxon id="EU482560|DENV2|USA|1998">
			<date value="1998.0" direction="forwards" units="years" uncertainty="1.0"/>
		</taxon>
		<taxon id="EU482557|DENV2|USA|1999">
			<date value="1999.0" direction="forwards" units="years" uncertainty="1.0"/>
		</taxon>
		<taxon id="EU482556|DENV2|USA|2005">
			<date value="2005.0" direction="forwards" units="years" uncertainty="1.0"/>
		</taxon>
		<taxon id="EU482554|DENV2|USA|1998">
			<date value="1998.0" direction="forwards" units="years" uncertainty="1.0"/>
		</taxon>
		<taxon id="EU482553|DENV2|USA|2006">
			<date value="2006.0" direction="forwards" units="years" uncertainty="1.0"/>
		</taxon>
		<taxon id="EU482552|DENV2|USA|2006">
			<date value="2006.0" direction="forwards" units="years" uncertainty="1.0"/>
		</taxon>
		<taxon id="EU482551|DENV2|USA|2006">
			<date value="2006.0" direction="forwards" units="years" uncertainty="1.0"/>
		</taxon>
		<taxon id="EU482550|DENV2|USA|1998">
			<date value="1998.0" direction="forwards" units="years" uncertainty="1.0"/>
		</taxon>
		<taxon id="EU482549|DENV2|USA|2006">
			<date value="2006.0" direction="forwards" units="years" uncertainty="1.0"/>
		</taxon>
		<taxon id="EU482548|DENV2|USA|2006">
			<date value="2006.0" direction="forwards" units="years" uncertainty="1.0"/>
		</taxon>
		<taxon id="EU482547|DENV2|USA|1998">
			<date value="1998.0" direction="forwards" units="years" uncertainty="1.0"/>
		</taxon>
		<taxon id="EU482546|DENV2|USA|1998">
			<date value="1998.0" direction="forwards" units="years" uncertainty="1.0"/>
		</taxon>
		<taxon id="EU482545|DENV2|USA|1998">
			<date value="1998.0" direction="forwards" units="years" uncertainty="1.0"/>
		</taxon>
		<taxon id="EU482544|DENV2|USA|2006">
			<date value="2006.0" direction="forwards" units="years" uncertainty="1.0"/>
		</taxon>
		<taxon id="EU482444|DENV2|Nicaragua|2006">
			<date value="2006.0" direction="forwards" units="years" uncertainty="1.0"/>
		</taxon>
		<taxon id="HQ332190|DENV2|Venezuela|2007">
			<date value="2007.0" direction="forwards" units="years" uncertainty="1.0"/>
		</taxon>
		<taxon id="HQ332189|DENV2|Venezuela|2007">
			<date value="2007.0" direction="forwards" units="years" uncertainty="1.0"/>
		</taxon>
		<taxon id="HQ332188|DENV2|Venezuela|2007">
			<date value="2007.0" direction="forwards" units="years" uncertainty="1.0"/>
		</taxon>
		<taxon id="HQ332187|DENV2|Venezuela|2007">
			<date value="2007.0" direction="forwards" units="years" uncertainty="1.0"/>
		</taxon>
		<taxon id="HQ332186|DENV2|Venezuela|2007">
			<date value="2007.0" direction="forwards" units="years" uncertainty="1.0"/>
		</taxon>
		<taxon id="HQ332185|DENV2|Venezuela|2007">
			<date value="2007.0" direction="forwards" units="years" uncertainty="1.0"/>
		</taxon>
		<taxon id="HQ332184|DENV2|Venezuela|2006">
			<date value="2006.0" direction="forwards" units="years" uncertainty="1.0"/>
		</taxon>
		<taxon id="HQ999999|DENV2|Guatemala|2009">
			<date value="2009.0" direction="forwards" units="years" uncertainty="1.0"/>
		</taxon>
		<taxon id="GQ398314|DENV2|Puerto_Rico|1994">
			<date value="1994.0" direction="forwards" units="years" uncertainty="1.0"/>
		</taxon>
		<taxon id="GQ398313|DENV2|Puerto_Rico|1994">
			<date value="1994.0" direction="forwards" units="years" uncertainty="1.0"/>
		</taxon>
		<taxon id="GQ398312|DENV2|Puerto_Rico|1994">
			<date value="1994.0" direction="forwards" units="years" uncertainty="1.0"/>
		</taxon>
		<taxon id="GQ398311|DENV2|Puerto_Rico|1994">
			<date value="1994.0" direction="forwards" units="years" uncertainty="1.0"/>
		</taxon>
		<taxon id="GQ398310|DENV2|Puerto_Rico|1994">
			<date value="1994.0" direction="forwards" units="years" uncertainty="1.0"/>
		</taxon>
		<taxon id="GQ398309|DENV2|Puerto_Rico|1994">
			<date value="1994.0" direction="forwards" units="years" uncertainty="1.0"/>
		</taxon>
		<taxon id="GQ398308|DENV2|Puerto_Rico|1994">
			<date value="1994.0" direction="forwards" units="years" uncertainty="1.0"/>
		</taxon>
		<taxon id="GQ398307|DENV2|Puerto_Rico|1994">
			<date value="1994.0" direction="forwards" units="years" uncertainty="1.0"/>
		</taxon>
		<taxon id="GQ398306|DENV2|Puerto_Rico|1994">
			<date value="1994.0" direction="forwards" units="years" uncertainty="1.0"/>
		</taxon>
		<taxon id="GQ398305|DENV2|Puerto_Rico|1994">
			<date value="1994.0" direction="forwards" units="years" uncertainty="1.0"/>
		</taxon>
		<taxon id="GQ398304|DENV2|Puerto_Rico|1994">
			<date value="1994.0" direction="forwards" units="years" uncertainty="1.0"/>
		</taxon>
		<taxon id="GQ398303|DENV2|Puerto_Rico|1994">
			<date value="1994.0" direction="forwards" units="years" uncertainty="1.0"/>
		</taxon>
		<taxon id="GQ398302|DENV2|Puerto_Rico|1994">
			<date value="1994.0" direction="forwards" units="years" uncertainty="1.0"/>
		</taxon>
		<taxon id="GQ398301|DENV2|Puerto_Rico|1995">
			<date value="1995.0" direction="forwards" units="years" uncertainty="1.0"/>
		</taxon>
		<taxon id="GQ398300|DENV2|Puerto_Rico|1994">
			<date value="1994.0" direction="forwards" units="years" uncertainty="1.0"/>
		</taxon>
		<taxon id="GQ398299|DENV2|Puerto_Rico|1994">
			<date value="1994.0" direction="forwards" units="years" uncertainty="1.0"/>
		</taxon>
		<taxon id="GQ398298|DENV2|Puerto_Rico|1995">
			<date value="1995.0" direction="forwards" units="years" uncertainty="1.0"/>
		</taxon>
		<taxon id="GQ398297|DENV2|Puerto_Rico|1994">
			<date value="1994.0" direction="forwards" units="years" uncertainty="1.0"/>
		</taxon>
		<taxon id="GQ398296|DENV2|Puerto_Rico|1994">
			<date value="1994.0" direction="forwards" units="years" uncertainty="1.0"/>
		</taxon>
		<taxon id="GQ398295|DENV2|Puerto_Rico|1994">
			<date value="1994.0" direction="forwards" units="years" uncertainty="1.0"/>
		</taxon>
		<taxon id="GQ398294|DENV2|Puerto_Rico|1994">
			<date value="1994.0" direction="forwards" units="years" uncertainty="1.0"/>
		</taxon>
		<taxon id="GQ398293|DENV2|Puerto_Rico|1994">
			<date value="1994.0" direction="forwards" units="years" uncertainty="1.0"/>
		</taxon>
		<taxon id="GQ398292|DENV2|Puerto_Rico|1994">
			<date value="1994.0" direction="forwards" units="years" uncertainty="1.0"/>
		</taxon>
		<taxon id="GQ398291|DENV2|Puerto_Rico|1994">
			<date value="1994.0" direction="forwards" units="years" uncertainty="1.0"/>
		</taxon>
		<taxon id="GQ398290|DENV2|Puerto_Rico|1994">
			<date value="1994.0" direction="forwards" units="years" uncertainty="1.0"/>
		</taxon>
		<taxon id="GQ398289|DENV2|Puerto_Rico|1994">
			<date value="1994.0" direction="forwards" units="years" uncertainty="1.0"/>
		</taxon>
		<taxon id="GQ398288|DENV2|Puerto_Rico|1994">
			<date value="1994.0" direction="forwards" units="years" uncertainty="1.0"/>
		</taxon>
		<taxon id="GQ398287|DENV2|Puerto_Rico|1994">
			<date value="1994.0" direction="forwards" units="years" uncertainty="1.0"/>
		</taxon>
		<taxon id="GQ398286|DENV2|Puerto_Rico|1994">
			<date value="1994.0" direction="forwards" units="years" uncertainty="1.0"/>
		</taxon>
		<taxon id="GQ398285|DENV2|Puerto_Rico|1994">
			<date value="1994.0" direction="forwards" units="years" uncertainty="1.0"/>
		</taxon>
		<taxon id="GQ398284|DENV2|Puerto_Rico|1994">
			<date value="1994.0" direction="forwards" units="years" uncertainty="1.0"/>
		</taxon>
		<taxon id="GQ398283|DENV2|Puerto_Rico|1994">
			<date value="1994.0" direction="forwards" units="years" uncertainty="1.0"/>
		</taxon>
		<taxon id="GQ398282|DENV2|Puerto_Rico|1994">
			<date value="1994.0" direction="forwards" units="years" uncertainty="1.0"/>
		</taxon>
		<taxon id="GQ398281|DENV2|Puerto_Rico|1994">
			<date value="1994.0" direction="forwards" units="years" uncertainty="1.0"/>
		</taxon>
		<taxon id="GQ398280|DENV2|Puerto_Rico|1994">
			<date value="1994.0" direction="forwards" units="years" uncertainty="1.0"/>
		</taxon>
		<taxon id="GQ398279|DENV2|Puerto_Rico|1994">
			<date value="1994.0" direction="forwards" units="years" uncertainty="1.0"/>
		</taxon>
		<taxon id="GQ398278|DENV2|Puerto_Rico|1994">
			<date value="1994.0" direction="forwards" units="years" uncertainty="1.0"/>
		</taxon>
		<taxon id="GQ398277|DENV2|Puerto_Rico|1994">
			<date value="1994.0" direction="forwards" units="years" uncertainty="1.0"/>
		</taxon>
		<taxon id="GQ398276|DENV2|Puerto_Rico|1994">
			<date value="1994.0" direction="forwards" units="years" uncertainty="1.0"/>
		</taxon>
		<taxon id="GQ398275|DENV2|Puerto_Rico|1994">
			<date value="1994.0" direction="forwards" units="years" uncertainty="1.0"/>
		</taxon>
		<taxon id="GQ398274|DENV2|Puerto_Rico|1994">
			<date value="1994.0" direction="forwards" units="years" uncertainty="1.0"/>
		</taxon>
		<taxon id="GQ398273|DENV2|Puerto_Rico|1994">
			<date value="1994.0" direction="forwards" units="years" uncertainty="1.0"/>
		</taxon>
		<taxon id="GQ398272|DENV2|Puerto_Rico|1994">
			<date value="1994.0" direction="forwards" units="years" uncertainty="1.0"/>
		</taxon>
		<taxon id="GQ398271|DENV2|Puerto_Rico|1994">
			<date value="1994.0" direction="forwards" units="years" uncertainty="1.0"/>
		</taxon>
		<taxon id="GQ398270|DENV2|Puerto_Rico|1994">
			<date value="1994.0" direction="forwards" units="years" uncertainty="1.0"/>
		</taxon>
		<taxon id="GU369819|DENV2|Mexico|2002-08-22">
			<date value="2002.6383561643836" direction="forwards" units="years"/>
		</taxon>
		<taxon id="MH450310|DENV2|Venezuela|2010-08-31">
			<date value="2010.66301369863" direction="forwards" units="years"/>
		</taxon>
		<taxon id="MH450302|DENV2|Venezuela|2015-10-27">
			<date value="2015.8191780821917" direction="forwards" units="years"/>
		</taxon>
		<taxon id="MH450300|DENV2|Venezuela|2015-10-15">
			<date value="2015.786301369863" direction="forwards" units="years"/>
		</taxon>
		<taxon id="MH450295|DENV2|Venezuela|2015-09-22">
			<date value="2015.7232876712328" direction="forwards" units="years"/>
		</taxon>
		<taxon id="KY977454|DENV2|Panama|2011">
			<date value="2011.0" direction="forwards" units="years" uncertainty="1.0"/>
		</taxon>
		<taxon id="AY644452|DENV2|Brazil|North|PA||2001">
			<date value="2001.0" direction="forwards" units="years" uncertainty="1.0"/>
		</taxon>
		<taxon id="AY775304|DENV2|Brazil|Northeast|CE||1994">
			<date value="1994.0" direction="forwards" units="years" uncertainty="1.0"/>
		</taxon>
		<taxon id="AY775306|DENV2|Brazil|Centre_West|GO||2002">
			<date value="2002.0" direction="forwards" units="years" uncertainty="1.0"/>
		</taxon>
		<taxon id="GQ368158|DENV2|Brazil|Southeast|RJ||1998">
			<date value="1998.0" direction="forwards" units="years" uncertainty="1.0"/>
		</taxon>
		<taxon id="GQ368159|DENV2|Brazil|Southeast|RJ||1998">
			<date value="1998.0" direction="forwards" units="years" uncertainty="1.0"/>
		</taxon>
		<taxon id="GQ368160|DENV2|Brazil|Southeast|RJ||1998">
			<date value="1998.0" direction="forwards" units="years" uncertainty="1.0"/>
		</taxon>
		<taxon id="GQ368161|DENV2|Brazil|Southeast|RJ||2007">
			<date value="2007.0" direction="forwards" units="years" uncertainty="1.0"/>
		</taxon>
		<taxon id="GQ368163|DENV2|Brazil|Southeast|RJ||2007">
			<date value="2007.0" direction="forwards" units="years" uncertainty="1.0"/>
		</taxon>
		<taxon id="GQ368164|DENV2|Brazil|Southeast|RJ||2007">
			<date value="2007.0" direction="forwards" units="years" uncertainty="1.0"/>
		</taxon>
		<taxon id="GQ368165|DENV2|Brazil|Southeast|RJ||2008">
			<date value="2008.0" direction="forwards" units="years" uncertainty="1.0"/>
		</taxon>
		<taxon id="GQ368166|DENV2|Brazil|Southeast|RJ||2008">
			<date value="2008.0" direction="forwards" units="years" uncertainty="1.0"/>
		</taxon>
		<taxon id="GQ368169|DENV2|Brazil|Southeast|RJ||2008">
			<date value="2008.0" direction="forwards" units="years" uncertainty="1.0"/>
		</taxon>
		<taxon id="GQ368170|DENV2|Brazil|Southeast|RJ||2008">
			<date value="2008.0" direction="forwards" units="years" uncertainty="1.0"/>
		</taxon>
		<taxon id="GQ368171|DENV2|Brazil|Southeast|RJ||2008">
			<date value="2008.0" direction="forwards" units="years" uncertainty="1.0"/>
		</taxon>
		<taxon id="GQ368173|DENV2|Brazil|Southeast|RJ||1998">
			<date value="1998.0" direction="forwards" units="years" uncertainty="1.0"/>
		</taxon>
		<taxon id="GQ368174|DENV2|Brazil|Southeast|RJ||1998">
			<date value="1998.0" direction="forwards" units="years" uncertainty="1.0"/>
		</taxon>
		<taxon id="GQ368175|DENV2|Brazil|Southeast|RJ||2008">
			<date value="2008.0" direction="forwards" units="years" uncertainty="1.0"/>
		</taxon>
		<taxon id="GQ368176|DENV2|Brazil|Southeast|RJ||2008">
			<date value="2008.0" direction="forwards" units="years" uncertainty="1.0"/>
		</taxon>
		<taxon id="GQ330472|DENV2|Brazil|Southeast|SP|Ribeirao_Preto|2009">
			<date value="2009.0" direction="forwards" units="years" uncertainty="1.0"/>
		</taxon>
		<taxon id="HQ012508|DENV2|Brazil|Northeast|BA||1991">
			<date value="1991.0" direction="forwards" units="years" uncertainty="1.0"/>
		</taxon>
		<taxon id="HQ012509|DENV2|Brazil|Northeast|CE||1994">
			<date value="1994.0" direction="forwards" units="years" uncertainty="1.0"/>
		</taxon>
		<taxon id="HQ012510|DENV2|Brazil|Southeast|RJ||1995">
			<date value="1995.0" direction="forwards" units="years" uncertainty="1.0"/>
		</taxon>
		<taxon id="HQ012511|DENV2|Brazil|Southeast|RJ||1995">
			<date value="1995.0" direction="forwards" units="years" uncertainty="1.0"/>
		</taxon>
		<taxon id="HQ012512|DENV2|Brazil|South|RS||1996">
			<date value="1996.0" direction="forwards" units="years" uncertainty="1.0"/>
		</taxon>
		<taxon id="HQ012513|DENV2|Brazil|Northeast|BA||1996">
			<date value="1996.0" direction="forwards" units="years" uncertainty="1.0"/>
		</taxon>
		<taxon id="HQ012514|DENV2|Brazil|Northeast|RN||1997">
			<date value="1997.0" direction="forwards" units="years" uncertainty="1.0"/>
		</taxon>
		<taxon id="HQ012515|DENV2|Brazil|Northeast|RN||1997">
			<date value="1997.0" direction="forwards" units="years" uncertainty="1.0"/>
		</taxon>
		<taxon id="HQ012516|DENV2|Brazil|Southeast|RJ||1998">
			<date value="1998.0" direction="forwards" units="years" uncertainty="1.0"/>
		</taxon>
		<taxon id="HQ012517|DENV2|Brazil|Southeast|RJ||1999">
			<date value="1999.0" direction="forwards" units="years" uncertainty="1.0"/>
		</taxon>
		<taxon id="HQ012518|DENV2|Brazil|Southeast|RJ||2000">
			<date value="2000.0" direction="forwards" units="years" uncertainty="1.0"/>
		</taxon>
		<taxon id="HQ012519|DENV2|Brazil|Southeast|RJ||2000">
			<date value="2000.0" direction="forwards" units="years" uncertainty="1.0"/>
		</taxon>
		<taxon id="HQ012520|DENV2|Brazil|Southeast|RJ||2001">
			<date value="2001.0" direction="forwards" units="years" uncertainty="1.0"/>
		</taxon>
		<taxon id="HQ012521|DENV2|Brazil|Southeast|RJ||2001">
			<date value="2001.0" direction="forwards" units="years" uncertainty="1.0"/>
		</taxon>
		<taxon id="HQ012522|DENV2|Brazil|Southeast|RJ||2002">
			<date value="2002.0" direction="forwards" units="years" uncertainty="1.0"/>
		</taxon>
		<taxon id="HQ012523|DENV2|Brazil|Southeast|RJ||2002">
			<date value="2002.0" direction="forwards" units="years" uncertainty="1.0"/>
		</taxon>
		<taxon id="HQ012524|DENV2|Brazil|Southeast|ES||2003">
			<date value="2003.0" direction="forwards" units="years" uncertainty="1.0"/>
		</taxon>
		<taxon id="HQ012525|DENV2|Brazil|Southeast|RJ||2007">
			<date value="2007.0" direction="forwards" units="years" uncertainty="1.0"/>
		</taxon>
		<taxon id="HQ012526|DENV2|Brazil|Southeast|RJ||2007">
			<date value="2007.0" direction="forwards" units="years" uncertainty="1.0"/>
		</taxon>
		<taxon id="HQ012527|DENV2|Brazil|Southeast|RJ||2008">
			<date value="2008.0" direction="forwards" units="years" uncertainty="1.0"/>
		</taxon>
		<taxon id="HQ012528|DENV2|Brazil|Southeast|RJ||2008">
			<date value="2008.0" direction="forwards" units="years" uncertainty="1.0"/>
		</taxon>
		<taxon id="HQ012529|DENV2|Brazil|Northeast|BA||2009">
			<date value="2009.0" direction="forwards" units="years" uncertainty="1.0"/>
		</taxon>
		<taxon id="HQ012530|DENV2|Brazil|Southeast|ES||2009">
			<date value="2009.0" direction="forwards" units="years" uncertainty="1.0"/>
		</taxon>
		<taxon id="HQ012531|DENV2|Brazil|Southeast|RJ||2010">
			<date value="2010.0" direction="forwards" units="years" uncertainty="1.0"/>
		</taxon>
		<taxon id="HQ012532|DENV2|Brazil|Southeast|RJ||2010">
			<date value="2010.0" direction="forwards" units="years" uncertainty="1.0"/>
		</taxon>
		<taxon id="JQ710657|DENV2|Brazil|Southeast|RJ||2011">
			<date value="2011.0" direction="forwards" units="years" uncertainty="1.0"/>
		</taxon>
		<taxon id="JQ710658|DENV2|Brazil|Southeast|RJ||2010">
			<date value="2010.0" direction="forwards" units="years" uncertainty="1.0"/>
		</taxon>
		<taxon id="KJ147095|DENV2|Brazil|Northeast|PI||2006">
			<date value="2006.0" direction="forwards" units="years" uncertainty="1.0"/>
		</taxon>
		<taxon id="KJ147096|DENV2|Brazil|Northeast|PI||2006">
			<date value="2006.0" direction="forwards" units="years" uncertainty="1.0"/>
		</taxon>
		<taxon id="KJ147097|DENV2|Brazil|Northeast|PI||2007">
			<date value="2007.0" direction="forwards" units="years" uncertainty="1.0"/>
		</taxon>
		<taxon id="KJ147098|DENV2|Brazil|Northeast|PI||2006">
			<date value="2006.0" direction="forwards" units="years" uncertainty="1.0"/>
		</taxon>
		<taxon id="KJ147099|DENV2|Brazil|Northeast|PI||2006">
			<date value="2006.0" direction="forwards" units="years" uncertainty="1.0"/>
		</taxon>
		<taxon id="KJ147100|DENV2|Brazil|Northeast|PI||2006">
			<date value="2006.0" direction="forwards" units="years" uncertainty="1.0"/>
		</taxon>
		<taxon id="KJ147101|DENV2|Brazil|Northeast|PI||2006">
			<date value="2006.0" direction="forwards" units="years" uncertainty="1.0"/>
		</taxon>
		<taxon id="KJ147102|DENV2|Brazil|Northeast|PI||2006">
			<date value="2006.0" direction="forwards" units="years" uncertainty="1.0"/>
		</taxon>
		<taxon id="JQ710659.2|DENV2|Brazil|Southeast|RJ||2001">
			<date value="2001.0" direction="forwards" units="years" uncertainty="1.0"/>
		</taxon>
		<taxon id="MK972823|DENV2|Brazil|Southeast|RJ||2019-01-14">
			<date value="2019.035616438356" direction="forwards" units="years"/>
		</taxon>
		<taxon id="MK972824|DENV2|Brazil|Southeast|RJ||2019-03-11">
			<date value="2019.1890410958904" direction="forwards" units="years"/>
		</taxon>
		<taxon id="MN631103|DENV2|Brazil|Southeast|SP|Sao_Jose_do_Rio_Preto|2016-01-25">
			<date value="2016.0655737704917" direction="forwards" units="years"/>
		</taxon>
		<taxon id="MN631104|DENV2|Brazil|Southeast|SP|Sao_Jose_do_Rio_Preto|2016">
			<date value="2016.0" direction="forwards" units="years" uncertainty="1.0"/>
		</taxon>
		<taxon id="MN631105|DENV2|Brazil|Southeast|SP|Sao_Jose_do_Rio_Preto|2016">
			<date value="2016.0" direction="forwards" units="years" uncertainty="1.0"/>
		</taxon>
		<taxon id="MN631106|DENV2|Brazil|Southeast|SP|Sao_Jose_do_Rio_Preto|2016-02-12">
			<date value="2016.1147540983607" direction="forwards" units="years"/>
		</taxon>
		<taxon id="MN631108|DENV2|Brazil|Southeast|SP|Sao_Jose_do_Rio_Preto|2016-04-05">
			<date value="2016.25956284153" direction="forwards" units="years"/>
		</taxon>
		<taxon id="MN631111|DENV2|Brazil|Southeast|SP|Sao_Jose_do_Rio_Preto|2017-06-07">
			<date value="2017.4301369863015" direction="forwards" units="years"/>
		</taxon>
		<taxon id="MN631112|DENV2|Brazil|Southeast|SP|Sao_Jose_do_Rio_Preto|2018-05-12">
			<date value="2018.358904109589" direction="forwards" units="years"/>
		</taxon>
		<taxon id="MN631113|DENV2|Brazil|Southeast|SP|Sao_Jose_do_Rio_Preto|2018-10-08">
			<date value="2018.7671232876712" direction="forwards" units="years"/>
		</taxon>
		<taxon id="MN631114|DENV2|Brazil|Southeast|SP|Sao_Jose_do_Rio_Preto|2018-10-15">
			<date value="2018.786301369863" direction="forwards" units="years"/>
		</taxon>
		<taxon id="MN631115|DENV2|Brazil|Southeast|SP|Sao_Jose_do_Rio_Preto|2019-01-06">
			<date value="2019.013698630137" direction="forwards" units="years"/>
		</taxon>
		<taxon id="MN631116|DENV2|Brazil|Southeast|SP|Sao_Jose_do_Rio_Preto|2019-01-17">
			<date value="2019.0438356164384" direction="forwards" units="years"/>
		</taxon>
		<taxon id="MN631118|DENV2|Brazil|Southeast|SP|Sao_Jose_do_Rio_Preto|2018-04-03">
			<date value="2018.2520547945205" direction="forwards" units="years"/>
		</taxon>
		<taxon id="MN631119|DENV2|Brazil|Southeast|SP|Sao_Jose_do_Rio_Preto|2018-03-08">
			<date value="2018.1808219178083" direction="forwards" units="years"/>
		</taxon>
		<taxon id="MN631120|DENV2|Brazil|Southeast|SP|Sao_Jose_do_Rio_Preto|2018-03-23">
			<date value="2018.2219178082191" direction="forwards" units="years"/>
		</taxon>
		<taxon id="MN631122|DENV2|Brazil|Southeast|SP|Sao_Jose_do_Rio_Preto|2018-04-04">
			<date value="2018.2547945205479" direction="forwards" units="years"/>
		</taxon>
		<taxon id="MN631123|DENV2|Brazil|Southeast|SP|Sao_Jose_do_Rio_Preto|2018-04-12">
			<date value="2018.2767123287672" direction="forwards" units="years"/>
		</taxon>
		<taxon id="MN631125|DENV2|Brazil|Southeast|SP|Sao_Jose_do_Rio_Preto|2018-06-20">
			<date value="2018.4657534246576" direction="forwards" units="years"/>
		</taxon>
		<taxon id="MN631126|DENV2|Brazil|Southeast|SP|Sao_Jose_do_Rio_Preto|2018-06-20">
			<date value="2018.4657534246576" direction="forwards" units="years"/>
		</taxon>
		<taxon id="MN631127|DENV2|Brazil|Southeast|SP|Sao_Jose_do_Rio_Preto|2018-04-18">
			<date value="2018.2931506849316" direction="forwards" units="years"/>
		</taxon>
		<taxon id="MN631128|DENV2|Brazil|Southeast|SP|Sao_Jose_do_Rio_Preto|2018-04-23">
			<date value="2018.3068493150686" direction="forwards" units="years"/>
		</taxon>
		<taxon id="MN631130|DENV2|Brazil|Southeast|SP|Sao_Jose_do_Rio_Preto|2018-12-23">
			<date value="2018.9753424657533" direction="forwards" units="years"/>
		</taxon>
		<taxon id="MN631131|DENV2|Brazil|Southeast|SP|Sao_Jose_do_Rio_Preto|2018-12-31">
			<date value="2018.9972602739726" direction="forwards" units="years"/>
		</taxon>
		<taxon id="MN631133|DENV2|Brazil|Southeast|SP|Sao_Jose_do_Rio_Preto|2019-01-06">
			<date value="2019.013698630137" direction="forwards" units="years"/>
		</taxon>
		<taxon id="MN631135|DENV2|Brazil|Southeast|SP|Sao_Jose_do_Rio_Preto|2019-01-14">
			<date value="2019.035616438356" direction="forwards" units="years"/>
		</taxon>
		<taxon id="MN631136|DENV2|Brazil|Southeast|SP|Sao_Jose_do_Rio_Preto|2019-01-17">
			<date value="2019.0438356164384" direction="forwards" units="years"/>
		</taxon>
		<taxon id="MN959485|DENV2|Brazil|Southeast|SP|Araraquara|2019-02-16">
			<date value="2019.1260273972603" direction="forwards" units="years"/>
		</taxon>
		<taxon id="MT872516|DENV2|Brazil|Southeast|SP|Ribeirao_Preto|2020-01-22">
			<date value="2020.0573770491803" direction="forwards" units="years"/>
		</taxon>
		<taxon id="MT872635|DENV2|Brazil|Southeast|SP|Ribeirao_Preto|2020-01-22">
			<date value="2020.0573770491803" direction="forwards" units="years"/>
		</taxon>
	</taxa>
	
	

	<!-- The sequence alignment (each sequence refers to a taxon above).         -->
	<!-- ntax=941 nchar=10176                                                    -->
	<alignment id="alignment" dataType="nucleotide">
		<sequence>
			<taxon idref="MW577855|DENV2|Brazil|Southeast|SP|Santos|2010-03-22"/>
			ATGAATAACCAACGAAAAAAGGCGAGAAGTACGCCTTTCAATATGCTGAAACGCGAGAGAAACCGCGTGTCAACTGTGCAACAGCTGACAAAGAGATTCTCACTYGGAATGCTGCAAGGACGCGGACCATTAAAACTGTTCATGGCCCTTGTGGCGTTCCTTCGTTTCCTAACAATCCCACCAACAGCAGGGATACTAAAAAGATGGGGAACGATCAAGAAATCAAAAGCTATCAATGTTTTGAGAGGGTTCAGGAAAGAGATTGGAAGGATGCTGAACATCTTGAACAGGAGACGTAGGACAGCAGGCGTGATTGTTATGTTGATTCCAACAGCGATGGCGTTCCATTTAACCACACGCAATGGAGAACCACACATGATCGTTGGTAGGCAGGAGAAAGGGAAAAGTCTTCTGTTCAAAACAGAGGATGGTGTTAACATGTGTACCCTCATGGCCATAGACCTTGGTGAGTTGTGTGAAGATACAATCACGTACAAGTGTCCCCTCCTCAGACAAAATGAACCAGAAGACATAGATTGTTGGTGCAACTCTACGTCCACATGGGTAACTTATGGGACATGTACCACCACAGGAGAACACAGAAGAGAAAAAAGATCAGTGGCGCTCGTTCCACATGTGGGTATGGGACTGGAGACACGAACTGAAACATGGATGTCATCAGAAGGGGCCTGGAAGCATGTTCAGAGAATTGAAACCTGGATCTTGAGACATCCAGGTTTTACCATAATGGCAGCGATCCTGGCATACACCATAGGAACGACACACTTCCAAAGGGCCTTGATTTTCATCTTACTGACAGCTGTTGCTCCTTCAATGACAATGCGCTGCATAGGAATATCAAATAGAGACTTCGTAGAAGGGGTTTCAGGAGGAAGCTGGGTTGACATCGTTTTAGAACATGGAAGTTGTGTGACGACGATGGCAAAAAACAAACCAACATTGGATTTTGAACTGATAAAAACAGAAGCCAAACAACCTGCCACTCTAAGGAAGTACTGTATAGAAGCAAAGCTGACCAACACAACAACAGAATCGCGTTGCCCAACACAAGGGGAACCCAGTCTAAATGAAGAGCAGGACAAAAGGTTCATCTGCAAACACTCCATGGTAGACAGAGGATGGGGAAATGGATGTGGATTATTTGGAAAGGGAGGCATTGTGACCTGTGCTATGTTTACATGCAAAAAGAACATGGAAGGAAAAATCGTACAGCCAGAAAATTTGGAATACACCATCGTGATAACACCTCACTCAGGAGAAGAGCACGCTGTAGGTAATGACACAGGAAAGCATGGAAAGGAAATCAAAATAACACCACAGAGTTCCACCACAGAAGCAGAACTGACAGGCTATGGCACTGTCACGATGGAGTGCTCTCCGAGAACGGGCCTCGACTTCAATGAGATGGTGCTGCTGCAGATGGAAGACAAAGCTTGGCTGGTGCACAGGCAATGGTTCCTAGACCTGCCGTTGCCATGGCTACCCGGAGCGGATACACAAGGATCAAATTGGATACAGAAAGAGACATTGGTCACTTTCAAAAATCCCCACGCCAAGAAACAGGATGTCGTTGTCTTAGGGTCTCAAGAAGGGGCCATGCACACGGCACTCACAGGGGCTACAGAAATCCAGATGTCATCAGGAAACTTACTGTTCACGGGACATCTCAAGTGCAGGCTGAGAATGGACAAACTACAGCTCAAAGGAATGTCATACTCTATGTGTACAGGAAAGTTTAAAATCGTGAAGGAAATAGCAGAAACACAACATGGAACAATAGTTATCAGAGTACAATATGAAGGGGACGGTTCTCCATGTAAGATCCCTTTTGAGATAACAGATTTGGAAAAAAGACACGTCTTAGGACGCCTGATTACAGTTAACCCAATCGTAACAGAAAAAGATAGCCCAGTCAACATAGAAGCAGAACCCCCATTCGGAGACAGCTACATCATCGTAGGAGTAGAGCCGGGACAACTGAAACTCAATTGGTTTAAGAAGGGAAGTTCCATCGGCCAAATGTTTGAGACAACAATGAGAGGAGCAAAGAGAATGGCCATTTTAGGTGACACAGCCTGGGATTTTGGATCCCTGGGAGGAGTGTTCACATCTATAGGAAAGGCTCTCCATCAAGTTTTCGGAGCAATCTATGGGGCTGCTTTTAGTGGGGTCTCATGGACTATGAAAATCCTCATAGGAGTCATCATCACATGGATAGGAATGAATTCACGTAGCACCTCACTGTCTGTGTCGCTAGTATTGGTGGGAGTCGTGACACTGTACCTGGGAGCTATGGTGCAGGCTGATAGTGGTTGCATTGTGAGCTGGAAGAATAAAGAACTGAAATGTGGCAGCGGGATCTTCATTACAGATAACGTACACACATGGACAGAGCAATATAAGTTCCAACCAGAATCCCCTTCAAAACTAGCTTCAGCTATCCAAAAAGCTCATGAAGAAGGCATTTGTGGAATCCGCTCAGTAACAAGATTGGAGAATCTGATGTGGAAACAAATAACACCAGAATTGAATCATATTCTATCAGAAAATGAGGTAAAGTTGACCATTATGACAGGAGACATTAAAGGAATCATGCAGGCAGGAAAACGATCCTTGCGGCCTCAGCCCACTGAGCTGAAGTACTCATGGAAAACATGGGGAAAGGCGAAAATGCTCTCTACAGAGTCTCACAATCAGACCTTTCTTATTGATGGCCCTGAAACAGCAGAATGCCCCAACACAAACAGAGCTTGGAACTCACTGGAAGTTGAAGACTATGGTTTTGGAGTTTTTACCACCAATATATGGCTAAAATTGAGAGAAAAACAGGATGTATTTTGTGACTCAAAACTCATGTCAGCGGCCATTAAAGACAACAGAGCCGTCCATGCCGATATGGGTTATTGGATAGAAAGTGCACTCAATGACACATGGAAGATGGAGAAAGCCTCCTTCATTGAAGTTAAAAGCTGCCACTGGCCAAAGTCACACACCCTCTGGAGCAATGGAGTATTAGAAAGTGAGATGATAATTCCAAAAAATTTTGCCGGGCCAGTGTCACAACACAACTACAGACCAGGCTACCATACACAAACAGCAGGACCTTGGCATCTAGGTAAGCTTGAGATGGACTTTGATTTCTGCGAAGGAACTACAGTGGTGGTGACTGAGGACTGTGGAAATAGAGGACCCTCTTTAAGAACGACCACTGCCTCTGGAAAGCTCATAACAGAATGGTGCTGCCGATCCTGCACACTACCACCTCTAAGATACAGAGGTGAGGATGGATGCTGGTACGGGATGGAAATCAGACCTTTGAAAGAGAAAGAAGAGAACTTGGTCAACTCCTTGGTCACAGCCGGACATGGGCAGATTGACAACTTTTCACTAGGAGTCTTGGGAATGGCACTGTTCCTGGAAGAAATGCTTAGGACCCGAGTAGGAACGAAACATGCAATACTGCTAGTTGCACTATCTTTTGTGACATTGATTACTGGGAACATGTCTTTTAGAGACCTGGGAAGAGTGATGGTCATGGTGGGCGCTACCATGACGGATGACATAGGTATGGGAGTGACTTATCTTGCCCTACTAGCAGCTTTCAAAGTTAGACCAACTTTTGCAGCTGGACTACTCTTGAGAAAACTGACCTCCAAGGAATTGATGATGGCCACCATAGGAATCGCACTCCTTTCCCAAAGCACCTTGCCAGAGACCATTCTAGAACTGACTGATGCGTTAGCCTTGGGCATGATGGCCCTCAAAATAGTGAGAAATATGGAAAAATACCAATTGGCAGTGACTATCATGGCTATTTCGTGTGTCCCAAATGCAGTGATATTGCAAAACGCATGGAAGGTGAGTTGCACAATATTGGCAGCGGTGTCCGTTTCTCCACTGCTCCTAACATCCTCACAGCAGAAAGCGGATTGGATACCACTGGCATTGACGATAAAAGGTCTCAACCCAACAGCCATTTTTCTAACAACTCTCTCGAGAACCAGCAAGAAAAGGAGCTGGCCGCTAAATGAAGCTATCATGGCAGTCGGGATGGTGAGCATTTTAGCCAGTTCTCTCCTAAAGAATGATATTCCTATGACAGGTCCATTAGTGGCTGGAGGGCTCCTCACCGTATGTTACGTGCTCACTGGACGATCGGCYGATTTGGAACTGGAGAGAGCTGCCGATGTAAAATGGGAAGATCAGGCAGAAATATCAGGAAGCAGCCCAATCCTGTCAATAACAATATCAGAAGATGGCAGCATGTCGATAAAAAATGAAGAGGAAGAACAAACACTGACCATACTCATTAGAACGGGATTGTTGGTGATCTCAGGAGTCTTTCCAGTATCGATACCAATTACGGCAGCAGCATGGTACCTGTGGGAAGTGAAGAAACAACGGGCTGGAGTATTGTGGGACGTCCCTTCACCCCCACCAGTGGGAAAAGCCGAACTGGAAGATGGAGCCTATAGAATCAAGCAAAGAGGGATTCTTGGATATTCTCAGATTGGAGCCGGAGTTTACAAAGAAGGAACATTCCATACAATGTGGCACGTCACACGTGGTGCTGTTCTGATGCATAGAGGGAAGAGGATTGAACCATCATGGGCAGATGTCAAGAAAGATCTAATATCATATGGAGGAGGCTGGAAGCTAGAAGGAGAATGGAAGGAAGGAGAGGAAGTCCAAGTCCTGGCATTGGAACCTGGAAAAAATCCCAGAGCTGTCCAAACGAAACCTGGAATTTTCAAAACCAACACCGGAACCATAGGCGCTGTATCTCTGGACTTTTCCCCTGGAACGTCAGGATCTCCAATTGTCGACAGAAAAGGAAAAGTTGTGGGTCTTTATGGTAATGGTGTTGTCACAAGGAGTGGAGCATACGTAAGTGCCATAGCCCAGACCGAAAAAAGCATTGAAGACAATCCAGAGATCGAAGATGACATTTTCCGAAAGAAAAGATTGACCATCATGGACCTCCATCCAGGGGCAGGAAAGACAAAAAGATACCTTCCAGCCATAGTTAGAGAAGCCATAAAACGTGGCTTGAGAACATTAATCCTGGCTCCCACTAGAGTCGTGGCAGCTGAAATGGAGGAAGCTCTTAGAGGACTTCCAATAAGATACCAAACCCCAGCCATCAGAGCCGAGCACACCGGGCGAGAGATCGTGGACCTAATGTGTCATGCCACATTTACTATGAGGCTGCTATCACCAGTCAGAGTGCCAAATTACAACCTGATTATCATGGACGAAGCCCACTTCACAGACCCAGCAAGCATAGCAGCTAGAGGATACATTTCAACTCGAGTAGAGATGGGTGAAGCAGCCGGGATTTTTATGACAGCCACTCCTCCGGGAAGCAGAGACCCATTTCCTCAGAGCAATGCACCAATCATGGATGAGGAAAGAGAAATCCCTGAGCGTTCATGGAATTCAGGACATGAATGGGTCACGGATTTTAAAGGGAAGACTGTTTGGTTTGTTCCAAGTATAAAAGCAGGAAATGACATAGCAGCTTGTCTTAGGAAAAATGGAAAGAAAGTGATACAACTCAGTAGGAAGACTTTTGACTCTGAGTATGTTAAGACTAGAGCCAATGATTGGGACTTTGTGGTCACAACTGACATTTCAGAAATGGGTGCCAACTTCAAGGCTGAGAGGGTTATAGACCCTAGACGCTGCATGAAACCAGTTATACTAACAGATGGCGAAGAGCGGGTGATCTTGGCAGGACCTATGCCAGTGACCCACTCTAGTGCAGCGCAAAGAAGAGGGAGAATAGGAAGAAATCCAAAAAATGAAAATGACCAGTACATATACATGGGGGAACCTCTCGAAAATGATGAAGACTGTGCACACTGGAAAGAAGCTAAAATGCTCCTAGATAACATCAACACACCCGAAGGAATCATTCCTAGTATGTTCGAACCAGAGCGTGAAAAAGTGGATGCCATTGATGGTGAATACCGTTTGAGAGGAGAAGCAAGGAAAACCTTTGTGGACCTAATGAGAAGAGGGGACTTACCAGTCTGGTTGGCCTACAAAGTGGCAGCTGAAGGCATCAACTACGCAGACAGAAAGTGGTGTTTTGATGGAATTAAGAACAACCAAATACTGGAAGAAAATGTGGAAGTGGAAATCTGGACAAAAGAAGGGGAAAGGAAAAAATTAAAACCCAGATGGTTGGATGCTAGGATCTATTCTGACCCACTGGCACTAAAAGAATTCAAGGAATTTGCAGCTGGAAGAAAATCTTTGACCCTGAACCTAATCACAGAAATGGGTAGGCTTCCAACTTTCATGACTCAGAAGGCAAGAAACGCACTGGACAACTTGGCTGTGCTGCATACGGCTGAGGTAGGTGGAAAGGCGTACACTCATGCTCTCAGTGAACTGCCGGAGACTCTGGAGACACTGCTTCTACTGACACTCCTGGCAGCAGTCACAGGAGGAATCTTCTTATTCTTAATGAGCGGAAAAGGTATAGGGAAGATGACTCTGGGAATGTGTTGCATAATCACAGCTAGCATTCTCCTATGGTATGCACAGATACAACCACACTGGATAGCAGCTTCAATAATACTGGAGTTTTTTCTCATAGTTTTGCTCATTCCAGAACCAGAAAAACAGAGAACACCCCAAGACAACCAATTGACCTACGTTGTCATAGCCATCCTCACAGTGGTGGCCGCAACCATGGCAAACGAGATGGGTTTCCTGGAAAAAACCAAGAAAGACCTCGGATTTGGAAGCATTACAACCCAGGAATCTGAGAGCAACATCCTGGACATAGATCTACGTCCTGCATCAGCATGGACGCTGTATGCCGTGGCTACAACATTTGTCACACCAATGTTGCGACATAGCATTGAAAATTCCTCAGTGAATGTCTCCCTAACAGCCATTGCTAACCAAGCTACAGTGCTAATGGGTCTTGGGAAAGGATGGCCATTGTCAAAGATGGACATCGGAGTTCCCCTCCTTGCCATTGGATGCTACTCACAAGTCAACCCTATAACCCTCACAGCAGCTCTTCTTTTATTGGTAGCACATTATGCCATTATAGGGCCAGGACTTCAAGCAAAAGCAACCAGAGAAGCTCAGAAAAGAGCAGCAGCAGGCATCATGAAAAACCCAACAGTCGATGGAATAACAGTGATTGACCTAGAACCAATACCCTATGATCCAAAATTTGAAAAGCAGTTAGGACAAGTAATGCTCCTAATCCTCTGCGTGACTCAAGTATTAATGATGAGGACTACATGGGCTTTGTGTGAGGCTCTAACCCTAGCGACCGGGCCCATCTCCACACTGTGGGAAGGAAATCCAGGGAGGTTTTGGAACACCACCATTGCAGTGTCAATGGCTAACATCTTTAGGGGGAGCTACTTGGCCGGAGCTGGACTTCTCTTTTCCATCATGAAGAACACAACAAACACAAGAAGAGGAACTGGCAACGTAGGAGAGACACTTGGAGAAAAATGGAAAAGCCGATTAAATGCACTGGGAAAAAGTGAATTTCAGATCTACAAGAAAAGTGGAATCCAGGAAGTGGATAGAACCCTAGCAAAAGAAGGCATCAAAAGAGGAGAAACGGACCACCATGCTGTGTCACGAGGATCAGCAAAACTGAGATGGTTCGTCGAGAGAAACATGGTCACACCGGAAGGGAAGGTGGTGGATCTTGGTTGCGGCAGAGGGGGCTGGTCATACTATTGTGGGGGACTAAAGAATGTAAGAGAAGTCAAAGGCCTAACAAAAGGAGGACCAGGACACGAAGAACCCATCCCCATGTCAACATATGGGTGGAATCTAGTGCGTCTGCAAAGTGGGGTCGACGTTTTCTTCACCCCGCCAGAAAAGTGTGATACATTGTTGTGTGACATAGGGGAGTCGTCACCAAATCCCACGATAGAAGCAGGACGAACACTCAGAGTCCTCAACTTAGTGGAAAATTGGCTGAACAATAACACCCAATTTTGCATAAAGGTCCTCAATCCATATATGCCCTCAGTCATAGAAAAAATGGAAACACTACAAAGGAAATATGGAGGAGCCTTAGTGAGGAATCCACTCTCACGAAACTCCACGCATGAAATGTACTGGGTATCTAATGCTACCGGGAACATAGTGTCATCAGTGAACATGATTTCAAGGATGTTGATTAACAGATTCACAATGAAACATAAGAAAGCCACCTACGAGCCAGATGTTGACCTAGGAAGTGGAACCCGCAACATTGGAATTGAAAGTGAGGTACCAAATCTAGACATAATAGGAAAGAGAATAGAGAAAATAAAACAAGAGCATGAAACATCATGGCATTATGACCAAGACCACCCATACAAAACGTGGGCTTACCATGGCAGCTATGAAACAAAACAAACTGGATCAGCATCATCTATGGTGAACGGAGTGGTCAGACTGCTGACAAAACCTTGGGACGTCGTCCCTATGGTGACACAGATGGCAATGACAGACACGACTCCATTTGGACAACAGCGCGTTTTCAAAGAGAAAGTGGACACGAGAACYCAAGAACCGAAGGAAGGCACAAAGAAACTGATGAAAATTACGGCAGAGTGGCTTTGGAA-GAACTAGGAAAGGAAAAGACACCTAGAATGTGTACCAGAGAAGAATTCACAAGAAAAGTGAGAAGCAATGCAGCCTTGGGGGCCGTATTCACTGATGAGAACAAATGGAAATCGGCACGTGAGGCTGTTGAAGATGGTAGGTTTTGGGAGCTGGTTGACAGGGAAAGAAATCTCCATCTTGAAGGAAAGTGTGAAACATGTGTGTACAACATGATGGGAAAAAGAGAGAAGAAACTAGGGGAGTTCGGCAAGGCAAAAGGTAGCAGAGCCATATGGTACATGTGGCTTGGAGCACGCTTCTTAGAGTTTGAAGCCCTAGGATTTCTGAATGAAGATCACTGGTTCTCCAGAGGGAACTCCCTGAGTGGAGTGGAAGGAGAAGGGCTGCACAGGCTAGGCTACATTTTAAGAGADGTGGGCAAGAAGGAAGGAGGAGCAATGTACGCCGATGATACAGCAGGATGGGACACAA--------------------------GAAG---T-GT-A--A-C---------GGAGAACACA-GAAACTTGCTGAGGCCATCTTCAAATTAACGTACCAAAACAAGGTGGTGCGTGTACAAAGACCAACACCAAGAGGCACAGTAATGGATATCATATCGAGAAAAGACCAAAGAGGCAGTGGGCAAGTCGGTACCTATGGCCTTAACACTTTCACCAATATGGAAGCCCAATTAATTAGACAGATGGAAGGAGAAGGAATCTTCAAAAGCATTCAGCACCTGACCGCCACAGAAGAAATCGCTGTACAGAACTGGTTAGCAAGAGTGGGGCGTGAAAGGCTATCAAGAATGGCCATCAGTGGAGATGACTGTGTTGTAAAACCTATAGATGACAGATTTGCAAGTGCTTTAACAGCTCTAAATGACATGGGAAAAGTTAGGAAAGATATACAACAATGGGAACCTTCAAGAGGATGGAACGATTGGACACAGGTGCCTTTCTGTTCACACCATTTTCATGAGTTAGTCATGAAAGATGGTCGCGTGCTCGTAGTCCCATGCAGAAACCAAGATGAACTGATTGGCAGAGCCCGAATTTCCCAGGGAGCCGGGTGGTCTTTGAAGGAGACGGCTTGTTTGGGGAAGTCTTACGCCCAAATGTGGACCCTGATGTACTTCCACAGACGTGACCTCAGATTGGCGGCAAATGCCATTTGCTCGGCAGTCCCGTCACATTGGGTTCCAACAAGTCGAACAACCTGGTCCATACACGCCAAGCATGAATGGATGACGACGGAAGACATGCTGGCAGTCTGGAACAGGGTGTGGATCCAAGAAAACCCATGGATGGAAGACAAAACTCCAGTGGAATCATGGGAAGAAGTCCCATACCTGGGGAAAAGGGAAGACCAATGGTGCGGCTCATTGATTGGGCTAACAAGCAGGGCTACCTGGGCAAAGAACATCCAGACAGCAATAAATCAAGTCAGATCCCTTATAGGCAATGAGGAATACACAGACTACATGCCATCCATGAAGAGATTCAGAAGGGAAGAGGAAGAGGCAGGTGTCCTGTGGTAG
		</sequence>
		<sequence>
			<taxon idref="MW577854|DENV2|Brazil|Southeast|RJ|Rio_de_Janeiro|2008-02-07"/>
			ATGAATAACCAACGAAAAAAGGCGAGAAGTACGCCTTTCAATATGCTGAAACGCGAGAGAAACCGCGTGTCAACTGTGCAACAGCTGACAAAGAGATTCTCACTTGGAATGCTGCAAGGACGCGGACCATTAAAACTGTTCATGGCCCTTGTGGCGTTCCTTCGTTTCCTAACAATCCCACCAACAGCAGGGATACTAAAAAGATGGGGAACGATCAAGAAATCAAAAGCTATCAATGTTTTGAGAGGGTTCAGGAAAGAGATTGGAAGGATGCTGAACATCTTGAACAGGAGACGTAGGACAGCAGGCGTGATTGTTATGTTGATTCCAACAGCGATGGCGTTCCATCTAACCACACGCAATGGAGAACCACACATGATCGTTGGTAGGCAGGAGAAAGGGAAAAGTCTTCTGTTCAAAACAGAGGATGGTGTTAACATGTGTACCCTCATGGCCATAGACCTTGGTGARTTGTGTGAAGATACAATCACGTACAAGTGTCCCCTCCTCAGACAAAATGAACCAGAAGACATAGATTGTTGGTGCAACTCTACATCCACATGGGTAACTTATGGGACATGTACCACCACAGGAGAACACAGAAGAGAAAAAAGATCAGTGGCGCTCGTTCCACATGTGGGTATGGGACTGGAGACACGAACTGAAACATGGATGTCATCAGAAGGGGCCTGGAAGCATGTTCAGAGAATTGAAACCTGGATCTTGAGACATCCAGGTTTTACCATAATGGCAGCGATCCTGGCATACACCATAGGAACGACACACTTCCAAAGGGCCTTGATTTTCATCTTACTGACAGCTGTTGCTCCTTCAATGACAATGCGCTGCATAGGAATATCAAATAGAGACTTCGTAGAAGGGGTTTCAGGAGGAAGCTGGGTTGACATCGTTTTAGAACATGGAAGTTGTGTGACGACGATGGCAAAAAACAAACCAACATTGGATTTTGAACTGATAAAAACAGAAGCCAAACAACCTGCCACTTTAAGGAAGTACTGTATAGAAGCAAAGCTGACCAACACAACAACAGAATCGCGTTGCCCAACACAAGGGGAACCCAGTCTAAATGAAGAGCAGGACAAAAGGTTCATCTGCAAACACTCCATGGTAGACAGAGGATGGGGAAATGGATGTGGATTATTTGGAAAGGGAGGCATTGTGACCTGTGCTATGTTTACATGCAAAAAGAACATGGAAGGAAAAATCGTACAGCCAGAAAATTTGGAATACACCATCGTGATAACACCTCACTCAGGAGAAGAGCACGCTGTAGGTAATGACACAGGAAAGCATGGAAAGGAAATCAAAATAACACCACAGAGTTCCACCACAGAAGCAGAACTGACAGGCTATGGCACTGTCACGATGGAGTGCTCTCCGAGAACGGGCCTCGACTTCAATGAGATGGTGCTGCTGCAGATGGAAGACAAAGCTTGGCTGGTGCACAGGCAATGGTTCCTAGACCTGCCGTTGCCATGGCTACCCGGAGCGGATACACAAGGATCAAATTGGATACAGAAAGAGACATTGGTCACTTTCAAAAATCCCCACGCCAAGAAACAGGATGTCGTTGTCTTAGGGTCTCAAGAAGGGGCCATGCACACGGCACTCACAGGGGCTACAGAAATCCAGATGTCATCAGGAAACTTACTGTTCACGGGACATCTCAAGTGCAGGCTGAGAATGGACAAACTACAGCTCAAAGGAATGTCATACTCTATGTGTACAGGAAAGTTTAAAATCGTGAAGGAAATAGCAGAAACACAACATGGAACAATAGTTATCAGAGTACAATATGAAGGGGACGGTTCTCCATGTAAGATCCCTTTTGAGATAACAGATTTGGAAAAAAGACACGTCTTAGGACGCCTGATTACAGTTAACCCAATCGTAACAGAAAAAGATAGCCCAGTCAACATAGAAGCAGAACCCCCATTCGGAGACAGTTACATCATTGTAGGAGTAGAGCCGGGACAACTGAAACTCAATTGGTTTAAGAAGGGAAGTTCCATCGGCCAAATGTTTGAGACAACAATGAGAGGAGCAAAGAGAATGGCCATTTTAGGTGACACAGCCTGGGATTTTGGATCCCTGGGAGGAGTGTTCACATCTATAGGAAAGGCTCTCCATCAAGTTTTCGGAGCAATCTATGGGGCTGCTTTTAGTGGGGTCTCATGGACTATGAAAATCCTCATAGGAGTCATCATCACATGGATAGGAATGAATTCACGTAGCACCTCACTGTCTGTGTCGCTAGTATTGGTGGGAGTCGTGACACTGTACCTGGGAGCTATGGTGCAGGCTGATAGTGGTTGCRTTGTGAGCTGGAAAAATAAAGAACTGAAATGTGGCAGCGGGATCTTCATTACAGATAACGTACACACATGGACAGAGCAATATAAGTTCCAACCAGAATCCCCTTCAAAACTAGCTTCAGCTATCCAAAAAGCTCATGAAGAAGGCATTTGTGGAATCCGCTCAGTAACAAGATTGGAGAATCTGATGTGGAAACAAATAACACCAGAATTGAATCATATTCTATCAGAAAATGAGGTAAAGTTGACCATTATGACAGGAGACATTAAAGGAATCATGCAGGCAGGAAAACGATCCTTGCGGCCTCAGCCCACTGAGCTGAAGTACTCATGGAAAACATGGGGAAAGGCGAAAATGCTCTCTACAGAGTCTCACAATCAGACCTTTCTTATTGATGGCCCTGAAACAGCAGAATGCCCCAACACAAACAGAGCTTGGAACTCACTGGAAGTTGAAGACTATGGTTTTGGAGTTTTTACCACCAATATATGGCTAAAATTGAGAGAAAAACAGGATGTATTTTGTGACTCAAAACTCATGTCAGCGGCCATTAAAGACAACAGAGCCGTCCATGCCGATATGGGTTATTGGATAGAAAGTGCACTCAATGACACATGGAAGATGGAGAAAGCCTCCTTCATTGAAGTTAAAAGCTGCCACTGGCCAAAGTCACACACCCTCTGGAGCAATGGAGTATTAGAAAGTGAGATGATAATTCCAAAAAATTTTGCCGGGCCAGTGTCACAACACAACTACAGACCAGGCTACCATACACAAACAGCAGGACCTTGGCATCTAGGTAAGCTTGAGATGGACTTTGATTTCTGCGAAGGAACTACAGTGGTGGTGACTGAGGACTGTGGAAATAGAGGACCCTCTTTAAGAACGACCACTGCCTCTGGAAAGCTCATAACAGAATGGTGCTGCCGATCCTGCACACTACCACCTCTAAGATACAGAGGTGAGGACGGATGCTGGTACGGGATGGAAATCAGACCCTTGAAGGAGAAAGAGGAGAACTTGGTCAACTCCTTGGTCACRGCCGGACATGGGCAGATTGACAACTTTTCACTAGGAGTCTTGGGAATGGCACTGTTCCTGGAAGAAATGCTTAGGACTCGAGTAGGAACGAAACATGCAATACTGCTAGTTGCACTATCTTTCGTGACATTGATTACTGGGAACATGTCTTTTAGAGACCTGGGAAGAGTGATGGTCATGGTGGGCGCTACCATGACGGATGACATAGGTATGGGAGTGACTTATCTTGCCCTACTAGCAGCTTTCAAAGTTAGACCAACTTTTGCAGCTGGACTACTCTTGAGAAAACTGACCTCCAAGGAATTGATGATGGCCACCATAGGAATCGCACTCCTTTCCCAAAGCACCTTGCCAGAGACCATTCTAGAACTGACTGATGCGTTAGCCTTGGGCATGATGGCCCTCAAAATAGTGAGAAATATGGAAAAATACCAATTGGCAGTGACCATCATGGCTATTTCGTGTGTCCCAAATGCAGTGATATTGCAAAACGCATGGAAGGTGAGTTGCACAATATTGGCAGCGGTGTCCGTTTCTCCACTGCTCCTAACATCCTCACAGCAGAAAGCGGATTGGATACCACTGGCATTGACGATAAAAGGTCTCAACCCAACAGCCATTTTTCTAACAACTCTTTCGAGAACCAGCAAGAAAAGGAGCTGGCCGCTAAATGAAGCTATCATGGCAGTCGGGATGGTGAGCATTTTAGCCAGTTCTCTCCTAAAGAATGATATTCCTATGACAGGTCCATTAGTGGCTGGAGGGCTCCTCACCGTATGTTACGTGCTCACTGGACGATCGGCCGATTTGGAACTGGAGAGAGCTGCCGATGTAAAATGGGAAGATCAGGCAGAGATATCAGGAAGCAGCCCAATCCTGTCAATAACAATATCAGAAGATGGCAGCATGTCGATAAAAAATGAAGAGGAAGAACAAACACTGACCATACTCATTAGAACGGGATTGTTGGTGATCTCAGGAGTCTTTCCAGTATCGATACCAATTACGGCAGCAGCGTGGTACCTGTGGGAAGTGAAGAAACAACGGGCTGGAGTATTGTGGGACGTCCCTTCACCCCCACCAGTGGGAAAAGCCGAACTGGAAGATGGAGCCTATAGAATCAAGCAAAGAGGGATTCTTGGATATTCTCAGATTGGAGCCGGAGTTTACAAAGAAGGAACATTCCATACAATGTGGCACGTCACACGTGGTGCTGTTCTGATGCATAGAGGGAAGAGGATTGAACCATCATGGGCAGATGTCAAGAAAGACCTAATATCATATGGAGGAGGCTGGAAGCTAGAAGGAGAATGGAAGGAAGGAGAGGAAGTCCAAGTCCTGGCATTGGAACCTGGAAAAAATCCCAGAGCTGTCCAAACGAAACCTGGAATTTTCAAAACCAACACCGGAACCATAGGCGCTGTATCTCTGGACTTTTCCCCTGGAACGTCAGGATCTCCAATTGTCGACAGAAAAGGAAAAGTTGTGGGTCTTTATGGCAATGGTGTTGTCACAAGGAGTGGAGCATATGTAAGTGCCATAGCCCAGACCGAAAAAAGCATTGAAGACAATCCAGAGATCGAAGATGACATTTTCCGAAAGAAAAGATTGACCATCATGGACCTCCATCCAGGGGCAGGAAAGACAAAAAGATACCTTCCAGCCATAGTTAGAGAAGCCATAAAACGTGGCTTGAGAACATTAATCCTGGCTCCCACTAGAGTCGTGGCAGCTGAAATGGAGGAAGCTCTTAGAGGACTTCCAATAAGATACCAAACCCCAGCCATCAGAGCCGAGCACACCGGGCGAGAGATCGTGGACCTAATGTGTCATGCCACATTTACTATGAGGCTGCTATCACCAGTCAGAGTGCCAAATTACAACCTGATTATCATGGACGAAGCCCACTTCACAGACCCAGCAAGCATAGCAGCTAGAGGATACATTTCAACTCGAGTAGAGATGGGTGAAGCAGCCGGGATTTTTATGACAGCCACTCCTCCGGGAAGCAGAGACCCATTTCCTCAGAGCAATGCACCAATCATGGATGAGGAAAGAGAAATCCCTGAGCGTTCATGGAATTCAGGACATGAATGGGTCACGGATTTTAAAGGGAAGACTGTTTGGTTTGTTCCAAGTATAAAAGCAGGAAATGACATAGCAGCTTGTCTTAGGAAAAATGGAAAGAAAGTGATACAACTCAGTAGGAAGACTTTTGACTCTGAGTATGTTAAGACTAGAGCCAATGATTGGGACTTTGTGGTCACAACTGACATTTCAGAAATGGGTGCCAACTTCAAGGCTGAGAGGGTTATAGACCCTAGACGCTGCATGAAACCAGTTATACTAACAGATGGCGAAGAGCGGGTGATCTTGGCAGGACCTATGCCAGTGACCCACTCTAGTGCAGCGCAAAGAAGAGGGAGAATAGGAAGAAATCCAAAAAATGAAAATGACCAGTACATATACATGGGGGAACCTCTCGAAAATGATGAAGACTGTGCACACTGGAAAGAAGCTAAAATGCTCCTAGATAACATCAACACACCCGAAGGAATCATTCCTAGTATGTTCGAACCAGAGCGTGAAAAAGTGGATGCCATTGATGGTGAATACCGTYTGAGAGGAGAAGCAAGGAAAACCTTTGTGGACCTAATGAGAAGAGGGGACTTACCAGTCTGGTTGGCCTACAAAGTGGCAGCTGAAGGCATCAACTACGCAGACAGAAAGTGGTGTTTTGATGGAATTAAGAACAACCAAATACTGGAAGAAAATGTGGAAGTGGAAATCTGGACAAAAGAAGGGGAAAGGAAAAAATTAAAACCCAGATGGTTGGATGCTAGGATCTATTCTGACCCACTGGCACTAAAAGAATTCAAGGAATTTGCAGCTGGAAGAAAATCTTTGACCCTGAACCTAATCACAGAAATGGGTAGGCTTCCAACTTTCATGACTCAGAAGGCAAGAAACGCACTGGACAACTTGGCTGTGCTGCATACGGCTGAGGTAGGTGGAAAGGCGTACACTCATGCTCTCAGTGAACTGCCGGAGACTCTGGAGACACTGCTTCTACTGACACTCCTGGCAGCAGTCACAGGAGGAATCTTCTTATTCTTAATGAGCGGAAAAGGTATAGGGAAGATGACTCTGGGAATGTGTTGCATAATCACAGCTAGCATTCTCCTATGGTATGCACAGATACAACCACACTGGATAGCAGCTTCAATAATACTGGAGTTTTTTCTCATAGTTTTGCTCATTCCAGAACCAGAAAAACAGAGAACACCCCAAGACAACCAATTGACCTACGTTGTCATAGCCATCCTCACAGTGGTGGCCGCAACCATGGCAAACGAGATGGGTTTCCTGGAAAAAACCAAGAAAGACCTCGGATTTGGAAGCATTACAACCCAGGAATCTGAGAGCAACATCCTGGACATAGATCTACGTCCTGCATCAGCATGGACGCTGTATGCCGTGGCTACAACATTTGTCACACCAATGTTGCGACATAGCATTGAAAATTCCTCAGTGAATGTCTCCCTAACAGCCATTGCTAACCAAGCCACAGTGCTAATGGGTCTTGGAAAAGGATGGCCATTGTCAAAGATGGACATCGGAGTTCCCCTCCTTGCCATTGGATGCTACTCACAAGTCAACCCTATAACCCTCACAGCAGCTCTTCTTTTATTGGTAGCACATTATGCCATTATAGGGCCAGGACTTCAAGCAAAAGCAACCAGAGAAGCTCAGAAAAGAGCAGCAGCAGGCATCATGAAAAACCCAACAGTCGATGGAATAACAGTGATTGACCTAGAACCAATACCCTATGATCCAAAATTTGAAAAGCAGTTAGGACAAGTAATGCTCCTAATCCTCTGCGTGACTCAAGTATTAATGATGAGGACTACATGGGCTTTGTGTGAGGCTCTAACCCTAGCGACCGGGCCCATCTCCACACTGTGGGAAGGAAATCCAGGGAGGTTTTGGAACACCACCATTGCAGTGTCAATGGCTAACATCTTTAGGGGGAGCTACTTGGCCGGAGCTGGACTTCTCTTTTCCATTATGAAGAACACAACAAACACAAGAAGAGGAACTGGCAACGTAGGAGAGACACTTGGAGAAAAATGGAAAAGCCGATTAAATGCACTGGGAAAAAGTGAATTTCAGATCTACAAGAAAAGTGGAATCCAGGAAGTGGATAGAACCCTAGCAAAAGAAGGCATCAAAAGAGGAGAAACGGACCACCATGCTGTGTCACGAGGATCAGCAAAACTGAGATGGTTCGTCGAGAGAAATATGGTCACACCGGAAGGGAAGGTGGTGGATCTTGGTTGCGGCAGAGGGGGCTGGTCATACTATTGTGGGGGACTAAAGAATGTAAGAGAAGTCAAAGGCCTAACAAAAGGAGGACCAGGACACGAAGAACCCATCCCCATGTCAACATATGGGTGGAATCTAGTGCGTCTGCAAAGTGGGGTCGACGTTTTCTTCACCCCGCCAGAAAAGTGTGATACATTGCTGTGTGACATAGGGGAGTCGTCACCAAATCCCACGATAGAAGCAGGACGAACACTCAGAGTCCTCAACTTAGTGGAAAATTGGCTGAACAATAACACCCAATTTTGCATAAAGGTCCTCAACCCATATATGCCCTCAGTCATAGAAAAAATGGAAACACTACAAAGGAAATATGGAGGAGCCTTAGTGAGGAATCCACTCTCACGAAACTCCACGCATGAAATGTACTGGGTATCTAATGCTACCGGGAACATAGTGTCATCAGTGAACATGATTTCAAGGATGTTGATTAACAGATTCACAATGAAACATAAGAAAGCCACCTACGAGCCAGATGTTGACCTAGGAAGTGGAACCCGCAACATTGGAATTGAAAGTGAGRTACCAAATCTAGAC--AATAGGAAAGAGAATAGAGAAAATAAAGCAAGAGCATGAAACATCATGGCATTATGACCAAGACCACCCATACAAAACGTGGGCTTACCATGGCAGCTATGAAACAAAACAAACTGGATCAGCATCATCTATGGTGAACGGAGTGGTCAGACTGCTGACAAAACCTTGGGACGTCGTCCCTATGGTGACACAGATGGCAATGACAGACACGACTCCATTTGGACAACAGCGCGTTTTCAAAGAGAAAGTGGACACGAGAACTCAAGAACCGAAGGAAGGCACAAAGAAACTGA-GAAAATCAC-GC-GAGTGGCTT-GGA---------------AAAAGACACCTAGAATGTGTACCAGAGAAGAATTCACAAGAAAAGTGAGAAGCAATGCAGCCTTGGGGGCCGTATTCACTGATGAGAACAAATGGAAATCGGCACGTGAGGCTGTTGAAGATGGTAGGTTTTGGGAGCTGGTTGACAGGGAAAGAAATCTCCATCTTGAAGGAAAGTGTGAAACATGTGTGTACAACATGATGGGAAAAAGAGAGAAGAAACTAGGGGAGTTCGGTAAGGCAAAAGGTAGCAGAGCCATATGGTACATGTGGCTTGGAGCACGCTTCTTAGAGTTTGAAGCCCTAGGATTTCTGAATGAAGATCACTGGTTCTCCAGAGGGAACTCCCTGAGTGGAGTGGAAGGAGAAGGGCTGCACAGGYTAGGCTACATTTTAAGAGAAGTGGGCAAGAAGGAAGGAGGAGCAATGTACGCCGATGATACAGCAGGATGGGACACAAGAATCACACTAGAAGACTTAAAAAATGAAGA-ATGGTAACAAACCACATGAAAGGAGAACACAAG--------------------------------CCAAAAYAAGGTGGTACGTGTGCAAAGACCAACACCAAGAGGCACAGTAATGGATATCATATCGAGAAAAGACCAAAGAGGCAGTGGGCAAGTCGGCACCTATGGCCTTAATACTTTCACCAATATGGAAGCCCAATTAATTAGACAGATGGAAGGAGAAGGAATCTTCAAAAGCATTCAGCACCTGACCGCCACAGAAGAAATCGCTGTACACAACTGGTTAGCAAGAGTGGGGCGTGAAAGGCTATCAAGAATGGCCATCAGTGGAGATGACTGTGTTGTAAAACCTATAGATGACAGATTTGCAAGTGCTTTAACAGCTCTAAATGACATGGGAAAAGTTAGGAAAGATATACAACAATGGGAACCTTCAAGAGGATGGAACGATTGGACACAGGTGCCTTTCTGTTCACACCATTTTCATGAGTTAGTCATGAAAGATGGTCGCGTGCTCGTAGTCCCATGCAGAAACCAAGATGAACTGATTGGCAGAGCCCGAATTTCCCAGGGAGCCGGGTGGTCTTTGAAGGAGACGGCTTGTTTGGGGAAGTCTTACGCCCAAATGTGGACCCTGATGTACTTCCACAGACGTGACCTCAGATTGGCGGCAAATGCCATTTGCTCGGCAGTCCCGTCACATTGGGTTCCAACAAGTCGAACAACCTGGTCCATACACGCCAAGCATGAATGGATGACGACGGAAGACATGCTGGCAGTCTGGAACAGGGTGTGGATCCAAGAAAACCCATGGATGGAAGACAAAACTCCAGTGGAATCATGGGAAGAAGTCCCATACCTGGGGAAAAGGGAAGACCAATGGTGCGGCTCATTGATTGGGCTAACAAGCAGGGCTACCTGGGCAAAGAATATCCAGACAGCAATAAATCAAGTCAGATCCCTTATAGGCAATGAGGAATACACAGACTACATGCCATCCATGAAGAGATTCAGAAGGGAAGAGGAAAAGGCAGGTGTCCTGTGGTAG
		</sequence>
		<sequence>
			<taxon idref="MW577853|DENV2|Brazil|Southeast|RJ|Niteroi|2009-03-17"/>
			ATGAATAACCAACGAAAAAAGGCGAGAAGTACGCCTTTCAATATGCTGAAACGCGAGAGAAACCGCGTGTCAACTGTGCAACAGCTGACAAAGAGATTCTCACTTGGAATGCTGCAAGGACGCGGACCATTAAAACTGTTCATGGCCCTTGTGGCGTTCCTTCGTTTCCTAACAATCCCACCAACAGCAGGGATACTAAAAAGATGGGGAACGATCAAGAAATCAAAAGCCATCAATGTTTTGAGAGGGTTCAGGAAAGAGATTGGAAGGATGCTGAACATCTTGAACAGGAGACGTAGGACAGCAGGCGTGATTGTTATGTTGATTCCAACAGCGATGGCGTTCCATTTAACCACACGCAATGGAGAACCACACATGATCGTTGGTAGGCAGGAGAAAGGGAAAAGTCTTCTGTTCAAAACAGAGGATGGTGTTAACATGTGTACCCTCATGGCCATAGACCTTGGTGAGTTGTGTGAAGATACAATCACGTACAAGTGTCCCCTCCTCAGACAAAATGAACCAGAAGACATAGATTGTTGGTGCAACTCTACGTCCACATGGGTAACTTATGGGACATGTACCACCACAGGAGAACACAGAAGAGAAAAAAGATCAGTGGCGCTCGTTCCACATGTGGGTATGGGACTGGAGACACGAACTGAAACATGGATGTCATCAGAAGGGGCCTGGAAGCATGTTCAGAGAATTGAAACCTGGATCTTGAGACATCCAGGTTTTACCATAATGGCAGCGATCCTGGCATACACCATAGGAACGACACACTTCCAAAGGGCCTTGATTTTCATCTTACTGACAGCTGTCGCTCCTTCAATGACAATGCGCTGCATAGGAATATCAAATAGAGACTTCGTAGAAGGGGTTTCAGGAGGAAGCTGGGTTGACATCGTTTTAGAACATGGAAGTTGTGTGACGACGATGGCAAAAAACAAACCAACATTGGATTTTGAACTGATAAAAACAGAAGCCAAACAACCTGCCACTCTAAGGAAGTACTGTATAGAAGCAAAGCTGACCAACACAACAACAGAATCGCGTTGCCCAACACAAGGGGAACCCAGTCTAAATGAAGAGCAGGACAAAAGGTTCATCTGCAAACACTCCATGGTAGACAGAGGATGGGGAAATGGATGTGGATTATTTGGAAAGGGAGGCATTGTGACCTGTGCTATGTTTACATGCAAAAAGAACATGGAAGGAAAAATCGTACAGCCAGAAAATTTGGAATACACCATCGTGATAACACCTCACTCAGGAGAAGAGCACGCTGTAGGTAATGACACAGGAAAGCATGGCAAGGAAATCAAAATAACACCACAGAGTTCCACCACAGAAGCAGAACTGACAGGCTATGGCACTGTCACGATGGAGTGCTCTCCGAGAACGGGCCTCGACTTCAATGAGATGGTGCTGCTGCAGATGGAAGACAAAGCTTGGCTGGTGCACAGGCAATGGTTCCTAGACCTGCCGTTGCCATGGCTACCCGGAGCGGATACACAAGGATCAAATTGGATACAGAAAGAGACATTGGTCACTTTCAAAAATCCCCACGCCAAGAAACAGGATGTCGTTGTCTTAGGGTCTCAAGAAGGGGCCATGCACACGGCACTCACAGGGGCTACAGAAATCCAGATGTCATCAGGAAACTTACTGTTCACGGGACATCTCAAGTGCAGGCTGAGAATGGACAAACTACAGCTCAAAGGAATGTCATACTCTATGTGTACAGGAAAGTTTAAAATCGTGAAGGAAATAGCAGAAACACAACATGGAACAATAGTTATCAGAGTACAATATGAAGGGGACGGTTCTCCATGTAAGATCCCTTTTGAGATAACAGATTTGGAAAAAAGACACGTCTTAGGACGCCTGATTACAGTTAACCCAATCGTAACAGAAAAAGATAGCCCAGTCAACATAGAAGCAGAACCCCCATTCGGAGACAGTTACATCATCGTAGGAGTAGAGCCGGGACAACTGAAACTCAATTGGTTTAAGAAGGGAAGTTCCATCGGCCAAATGTTTGAGACAACAATGAGAGGAGCAAAGAGAATGGCCATTTTAGGTGACACAGCCTGGGATTTTGGATCCCTGGGAGGAGTGTTTACATCTATAGGAAAGGCTCTCCATCAAGTTTTCGGAGCAATCTATGGGGCTGCTTTTAGTGGGGTCTCATGGACTATGAAAATCCTCATAGGAGTCATCATCACATGGATAGGAATGAATTCACGTAGCACCTCACTGTCTGTGTCGCTAGTATTGGTGGGAGTCGTGACACTGTACCTGGGAGCTATGGTGCAGGCTGATAGTGGTTGCATTGTGAGCTGGAAAAATAAAGAACTGAAATGTGGCAGCGGGATCTTCATTACAGATAACGTACACACATGGACAGAGCAATATAAGTTCCAACCAGAATCCCCTTCAAAACTAGCTTCAGCTATCCAAAAAGCTCATGAAGAAGGCATTTGTGGAATCCGCTCAGTAACAAGATTGGAGAATCTGATGTGGAAACAAATAACACCAGAATTGAATCATATTCTATCAGAAAATGAGGTAAAGTTGACCATTATGACAGGAGACATTAAAGGAATCATGCAGGCAGGAAAACGATCCTTGCGGCCTCAGCCCACTGAGCTGAAGTACTCATGGAAAACATGGGGAAAGGCGAAAATGCTCTCTACAGAGTCTCACAATCAGACCTTTCTTATTGATGGCCCTGAAACAGCAGAATGCCCCAACACAAACAGAGCTTGGAACTCACTGGAAGTTGAAGACTATGGTTTTGGAGTTTTTACCACCAATATATGGCTAAAATTGAGAGAAAAACAGGATGTATTTTGTGACTCAAAACTCATGTCAGCGGCCATTAAAGATAACAGAGCCGTCCATGCCGATATGGGTTATTGGATAGAAAGTGCACTCAATGACACATGGAAGATGGAGAAAGCCTCCTTCATTGAAGTTAAAAGCTGCCACTGGCCAAAGTCACACACCCTATGGAGCAATGGAGTATTAGAAAGTGAGATGATAATTCCAAAAAATTTTGCCGGGCCAGTGTCACAACACAACTACAGACCAGGCTACCATACACAAACAGCAGGACCTTGGCATCTAGGTAAGCTTGAGATGGACTTTGATTTCTGCGAAGGAACTACAGTGGTGGTGACTGAGGACTGTGGAAATAGAGGACCCTCTTTAAGAACGACCACTGCCTCTGGAAAGCTCATAACAGAATGGTGCTGCCGATCCTGCACACTACCACCTCTAAGATACAGAGGTGAGGATGGATGCTGGTACGGGATGGAAATCAGACCTTTGAAAGAGAAAGAAGAGAACTTGGTCAACTCCTTGGTCACAGCCGGACATGGGCAGATTGACAACTTTTCACTAGGAGTCTTGGGAATGGCACTGTTCCTGGAAGAAATGCTTAGGACCCGAGTAGGAACGAAACATGCAATACTGCTAGTTGCACTATCTTTCGTGACATTGATTACTGGGAACATGTCTTTTAGAGACCTGGGAAGAGTGATGGTCATGGTGGGCGCTACCATGACGGATGACATAGGTATGGGAGTGACTTATCTTGCCCTACTAGCAGCTTTCAAAGTTAGACCAACTTTTGCAGCTGGACTACTCTTGAGAAAACTGACCTCCAAGGAATTGATGATGGCCACCATAGGAATCGCACTCCTTTCCCAAAGCACCTTGCCAGAGACCATTCTAGAACTGACTGATGCGTTAGCCTTGGGCATGATGGCTCTCAAAATAGTGAGAAATATGGAAAAATACCAATTGGCAGTGACTATCATGGCTATTTCGTGTGTCCCAAATGCAGTGATATTGCAAAACGCATGGAAGGTGAGTTGCACAATATTGGCAGCGGTGTCCGTTTCTCCACTGCTCCTAACATCCTCACAGCAGAAAGCGGATTGGATACCACTGGCACTGACGATAAAAGGTCTCAACCCAACAGCCATTTTTCTAACAACTCTTTCGAGAACCAGCAAGAAAAGGAGCTGGCCGCTAAATGAAGCTATCATGGCAGTCGGGATGGTGAGCATTTTAGCCAGTTCTCTCCTAAAGAATGATATTCCTATGACAGGTCCATTAGTGGCTGGAGGGCTCCTCACCGTATGTTACGTGCTCACTGGACGATCGGCCGATTTGGAACTGGAGAGAGCTGCCGATGTAAAATGGGAAGATCAGGCAGAAATATCAGGAAGCAGCCCAATTCTGTCAATAACAATATCAGAAGATGGCAGCATGTCGATAAAAAATGAAGAGGAAGAACAAACACTGACCATACTCATTAGAACGGGATTGTTGGTGATCTCAGGAGTCTTTCCAGTATCGATACCAATTACGGCAGCAGCATGGTACCTGTGGGAAGTGAAGAAACAACGGGCTGGAGTATTGTGGGACGTCCCTTCACCCCCACCAGTGGGAAAAGCCGAACTGGAAGATGGAGCCTATAGAATCAAGCAAAGAGGGATTCTTGGATATTCTCAGATTGGAGCCGGAGTTTACAAAGAAGGAACATTCCATACAATGTGGCACGTCACACGTGGTGCTGTTCTGATGCATAGAGGGAAGAGGATTGAACCATCATGGGCAGATGTCAAGAAAGATCTAATATCATATGGAGGAGGCTGGAAGCTAGAAGGAGAATGGAAGGAAGGAGAGGAAGTTCAAGTCCTGGCATTGGAACCTGGAAAAAATCCCAGAGCTGTCCAAACAAAACCTGGAATTTTCAAAACCAACACCGGAACCATAGGCGCTGTATCTCTGGACTTTTCCCCTGGAACGTCAGGATCTCCAATTGTCGACAGAAAAGGAAAAGTTGTGGGTCTTTATGGTAATGGTGTTGTCACAAGGAGTGGAGCATACGTAAGTGCCATAGCCCAGACCGAAAAAAGCATTGAAGACAATCCAGAGATCGAAGATGACATTTTCCGAAAGAAAAGATTGACCATCATGGACCTCCATCCAGGGGCAGGAAAGACAAAAAGATACCTTCCAGCCATAGTTAGAGAAGCCATAAAACGTGGCTTGAGAACATTAATCCTGGCTCCCACTAGAGTCGTGGCAGCTGAAATGGAGGAAGCTCTTAGAGGACTTCCAATAAGATACCAAACCCCAGCCATCAGAGCCGAGCACACCGGGCGAGAGATCGTGGACCTAATGTGTCATGCCACATTTACTATGAGGCTGCTATCACCAGTCAGAGTGCCAAATTACAACCTGATTATCATGGACGAAGCCCACTTCACAGACCCAGCAAGCATAGCAGCTAGAGGATACATTTCAACTCGAGTAGAGATGGGTGAAGCAGCCGGGATTTTTATGACAGCCACTCCTCCGGGAAGCAGAGACCCATTTCCTCAGAGCAATGCACCAATCATGGATGAGGAAAGAGAAATCCCTGAGCGTTCATGGAATTCAGGACATGAATGGGTCACGGATTTTAAAGGGAAGACTGTTTGGTTTGTTCCAAGTATAAAAGCAGGAAATGACATAGCAGCTTGTCTTAGGAAAAATGGAAAGAAAGTGATACAACTCAGTAGGAAGACTTTTGACTCTGAGTATGTTAAGACTAGAGCCAATGATTGGGACTTTGTGGTCACAACTGACATTTCAGAAATGGGTGCCAACTTCAAGGCTGAGAGGGTTATAGACCCTAGACGCTGCATGAAACCAGTTATACTAACAGATGGCGAAGAGCGGGTGATCTTGGCAGGACCTATGCCAGTGACCCACTCTAGTGCAGCGCAAAGAAGAGGGAGAATAGGAAGAAATCCAAAAAATGAAAATGACCAGTACATATACATGGGGGAACCTCTCGAAAATGATGAAGACTGTGCACACTGGAAAGAAGCTAAAATGCTCCTAGATAACATCAACACACCCGAAGGAATCATTCCTAGTATGTTCGAACCAGAGCGTGAAAAAGTGGATGCCATTGATGGTGAATACCGTTTGAGAGGAGAAGCAAGGAAAACCTTTGTGGACCTAATGAGAAGAGGGGACTTACCAGTCTGGTTGGCCTACAAAGTGGCAGCTGAAGGCATCAACTACGCAGACAGAAAGTGGTGTTTTGATGGAATTAAGAACAACCAAATACTGGAAGAAAATGTGGAAGTGGAAATCTGGACAAAAGAAGGGGAAAGGAAAAAATTAAAACCCAGATGGTTGGATGCTAGGATCTATTCTGATCCACTGGCACTAAAAGAATTCAAGGAATTTGCAGCTGGAAGAAAATCTTTGACCCTGAACCTAATCACAGAAATGGGTAGGCTTCCAACTTTCATGACTCAGAAGGCAAGAAACGCACTGGACAACTTGGCTGTGCTGCATACGGCTGAGGTAGGTGGAAAGGCGTACACTCATGCTCTCAGTGAACTGCCGGAGACTCTGGAGACACTGCTTCTACTGACACTCCTGGCAGCGGTCACAGGAGGAATCTTCTTGTTCTTAATGAGCGGAAAAGGTATAGGGAAGATGACTCTGGGAATGTGTTGCATAATCACAGCTAGCATTCTCCTATGGTATGCACAGATACAACCACACTGGATAGCAGCTTCAATAATACTGGAGTTTTTTCTCATAGTTTTGCTCATTCCAGAACCAGAAAAACAGAGAACACCCCAAGACAACCAATTGACCTACGTTGTCATAGCCATCCTCACAGTGGTGGCCGCAACCATGGCAAACGAGATGGGTTTCCTGGAAAAAACCAAGAAAGACCTTGGATTTAGAAGCATTACAACCCAGGAATCTGAGAGCAACATCCTGGACATAGATCTACGTCCTGCATCAGCATGGACGCTGTATGCCGTGGCTACAACATTTGTCACACCAATGTTGCGACATAGCATTGAAAATTCCTCAGTGAATGTCTCCCTAACAGCCATTGCTAACCAAGCCACAGTGCTAATGGGTCTTGGGAAAGGATGGCCATTGTCAAAGATGGACATCGGAGTTCCCCTCCTTGCCATTGGATGCTACTCACAAGTCAACCCTATAACCCTCACAGCAGCTCTTCTTTTATTGGTAGCACATTATGCCATTATAGGGCCAGGACTTCAAGCAAAAGCAACCAGAGAAGCTCAGAAAAGAGCAGCAGCAGGCATCATGAAAAACCCAACAGTCGATGGAATAACAGTGATTGACCTAGAACCAATACCCTATGATCCAAAATTTGAAAAGCAGTTAGGACAAGTAATGCTCCTAATCCTCTGCGTGACTCAAGTATTAATGATGAGGACTACATGGGCTTTGTGTGAGGCTCTAACCCTAGCGACCGGGCCCATCTCCACACTGTGGGAAGGAAATCCAGGGAGGTTTTGGAACACCACCATTGCAGTGTCAATGGCTAACATCTTTAGGGGGAGCTACTTGGCCGGAGCTGGACTTCTCTTTTCCATCATGAAGAACACAACAAACACAAGAAGAGGAACTGGCAACGTAGGAGAGACACTTGGAGAAAAATGGAAAAGCCGATTAAATGCACTGGGAAAAAGTGAATTTCAGATCTACAAGAAAAGTGGAATCCAGGAAGTGGATAGAACCCTAGCAAAAGAAGGCATCAAAAGAGGAGAAACGGACCACCATGCTGTGTCACGAGGATCAGCAAAACTGAGATGGTTCGTCGAGAGAAACATGGTCACACCGGAAGGGAAGGTGGTGGATCTTGGTTGCGGCAGAGGGGGCTGGTCATACTATTGTGGGGGACTAAAGAATGTAAGAGAAGTCAAAGGCCTAACAAAAGGAGGACCAGGACACGAAGAACCCATCCCCATGTCAACATATGGGTGGAATCTAGTGCGTCTGCAAAGTGGGGTCGACGTTTTCTTCACCCCGCCAGAAAAGTGTGATACATTGTTGTGTGACATAGGGGAGTCGTCACCAAATCCCACGATAGAAGCAGGACGAACACTCAGAGTCCTCAACTTAGTGGAAAATTGGCTGAACAATAACACCCAATTTTGCATAAAGGTCCTCAATCCATATATGCCCTCAGTCATAGAAAAAATGGAAACACTACAAAGGAAATATGGAGGAGCCTTAGTGAGGAATCCACTCTCACGAAACTCCACGCATGAAATGTACTGGGTATCTAATGCTACCGGGAACATAGTGTCATCAGTGAACATGATTTCAAGGATGTTGATTAACAGATTCACAATGAAACATAAGAAAGCCACCTACGAGCCAGATGTTGACCTAGGAAGTGGAACCCGCAACATTGGAATTGAAAGTGAGGTACCAAATCTAGAC----------------------------------------------CATGG-ATTATGACCAAGACCACCCATACAAAACGTGGGCTTACCATGGCAGCTATGAAACAAAACAAACTGGATCAGCATCATCTATGGTGAACGGAGTGGTCAGACTGCTGACAAAACCTTGGGACGTCGTCCCTATGGTGACACAGATGGCAATGACAGACACGACTCCATTTGGACAACAGCGTGTTTTCAAAGAGAAAGTGGACACGAGAACCCAAGAAC---------GCACAAAGAAACTGATGAAAATTACGGCAGAGTGGCTTTGGAAAGAACTAGGAAAGGAAAAGACACCTAGAATGTGTACCAGAGAAGAATTCACAAGAAAAGTGAGAAGCAATGCAGCCTTGGGGGCCGTATTCACTGATGAGAACAAATGGAAATCGGCACGTGAGGCTGTTGAAGATGGTAGGTTTTGGGAGCTGGTTGACAGGGAAAGAAATCTCCATCTTGAAGGAAAGTGTGAAACATGTGTGTACAACATGATGGGAAAAAGAGAGAAGAAACTAGGGGAGTTCGGCAAGGCAAAAGGTAGCAGAGCCATATGGTACATGTGGCTTGGAGCACGCTTCTTAGAGTTTGAAGCCCTAGGATTTCTGAATGAAGATCACTGGTTCTCCAGAGGGAACTCCCTGAGTGGAGTGGAAGGAGAAGGGCTGCACAGGCTAGGCTACATTTTAAGAGAGGTGGGCAAGAAGGAAGGAGGAGCAATGTACGCCGATGATACAGCAGGATGGGACAC-AG--T-AC-CTAGA-GAC-------------------TAACAAACCACATGAAAGGAGAACACAAGAAACTAGCCGAGGCCATATTCAAATTAACGTACCAAAAYAAGGTGGTGCGTGTGCAAAGACCAACACCAAGAGGCACAGTAATGGATATCATATCGAGAAAAGACCAAAGAGGCAGTGGGCAAGTCGGTACCTATGGCCTAAATACTTTCACCAATATGGAAGCCCAATTAATTAGACAGATGGAAGGAGAAGGAATCTTCAAAAGCATTCAGCACCTGACCGCCACAGAAGAAATCGCTGTACAGAACTGGTTAGCAAGAGTGGGGCGTGAAAGGCTATCAAGAATGGCCATCAGTGGAGATGACTGTGTTGTAAAACCTATAGATGACAGATTTGCAAGTGCTTTAACAGCTCTAAATGACATGGGAAAAGTTAGGAAAGATATACAACAATGGGAACCTTCAAGAGGATGGAACGATTGGACACAGGTGCCTTTCTGTTCACACCATTTTCATGAGTTAGTCATGAAAGATGGTCGCGTGCTCGTAGTCCCATGCAGAAACCAAGATGAACTGATTGGCAGAGCCCGAATTTCCCAGGGAGCCGGGTGGTCTTTGAAGGAGACGGCTTGTTTGGGGAAGTCTTACGCCCAAATGTGGACCCTGATGTACTTCCACAGACGTGACCTCAGATTGGCGGCAAATGCCATTTGCTCGGCAGTCCCGTCACATTGGGTTCCAACAAGTCGAACAACCTGGTCCATACACGCCAAGCATGAATGGATGACGACGGAAGACATGCTGGCAGTCTGGAACAGGGTGTGGATCCAAGAAAACCCATGGATGGAAGACAAAACTCCAGTGGAATCATGGGAAGAAGTCCCATACCTGGGGAAAAGGGAAGACCAATGGTGCGGCTCATTGATTGGGCTAACAAGCAGGGCTACCTGGGCAAAGAACATCCAGACAGCAATAAATCAAGTCAGATCCCTTATAGGCAATGAGGGATACACAGACTACATGCCATCCATGAAGAGATTCAGAAGGGAAGAGGAAAAGGCAGGTGTCCTGTGGTAG
		</sequence>
		<sequence>
			<taxon idref="MW577852|DENV2|Brazil|Southeast|SP|Santos|2010-03-02"/>
			ATGAATAACCAACGAAAAAAGGCGAGAAGTACGCCTTTCAATATGCTGAAACGCGAGAGAAACCGCGTGTCAACTGTGCAACAGCTGACAAAGAGATTCTCACTTGGAATGCTGCAAGGACGCGGACCATTAAAACTGTTCATGGCCCTTGTGGCGTTCCTTCGTTTCCTAACAATCCCACCAACAGCAGGGATACTAAAAAGATGGGGAACGATCAAGAAATCAAAAGCTATCAATGTTTTGAGAGGGTTCAGGAAAGAGATTGGAAGGATGCTGAACATCTTGAACAGGAGACGTAGGACAGCAGGCGTGATTGTTATGTTGATTCCAACAGCGATGGCGTTCCATTTAACCACACGCAATGGAGAACCACACATGATCGTTGGTAGGCAGGAGAAAGGGAAAAGTCTTCTGTTCAAAACAGAGGATGGTGTTAACATGTGTACCCTCATGGCCATAGACCTTGGTGAGTTGTGTGAAGATACAATCACGTACAAGTGTCCCCTCCTCAGACAAAATGAACCAGAAGACATAGATTGTTGGTGCAACTCTACATCCACATGGGTAACTTATGGGACATGTACCACCACAGGAGAACACAGAAGAGAAAAAAGATCAGTGGCGCTCGTTCCACATGTGGGTATGGGACTGGAGACACGAACTGAAACATGGATGTCATCAGAAGGGGCCTGGAAGCATGTCCAGAGAATTGAAACCTGGATCTTGAGACATCCAGGTTTTACCATAATGGCAGCGATCCTGGCATACACCATAGGAACGACACACTTCCAAAGGGCCTTGATTTTCATCTTACTGACAGCTGTTGCTCCTTCAATGACAATGCGCTGCATAGGAATATCAAATAGAGACTTCGTAGAAGGGGTTTCAGGAGGAAGCTGGGTTGACATCGTTTTAGAACATGGAAGTTGTGTGACGACGATGGCAAAAAACAAACCAACATTGGATTTTGAACTGATAAAAACAGAAGCCAAACAACCTGCCACTCTAAGGAAGTACTGTATAGAAGCAAAGCTGACCAACACAACAACAGAATCGCGTTGCCCAACACAAGGGGAACCCAGTCTAAATGAAGAGCAGGACAAAAGGTTCATCTGCAAACACTCCATGGTAGACAGAGGATGGGGAAATGGATGTGGATTATTTGGAAAGGGAGGCATTGTGACCTGTGCTATGTTTACATGCAAAAAGAACATGGAAGGAAAAATCGTACAGCCAGAAAATTTGGAATACACCATCGTGATAACACCTCACTCAGGAGAAGAGCACGCTGTAGGTAATGACACAGGAAAGCATGGCAAGGAAATCAAAATAACACCACAGAGTTCCACCACAGAAGCAGAACTGACAGGCTATGGCACTGTCACGATGGAGTGCTCTCCGAGAACGGGCCTCGACTTCAATGAGATGGTGCTGCTGCAGATGGAAGACAAAGCTTGGCTGGTGCACAGGCAATGGTTCCTAGACCTGCCGTTGCCATGGCTACCCGGAGCGGATACACAAGGATCAAATTGGATACAGAAAGAGACATTGGTCACTTTCAAAAATCCCCACGCCAAGAAACAGGATGTCGTTGTCTTAGGGTCTCAAGAAGGGGCCATGCACACGGCACTCACAGGGGCTACAGAAATCCAGATGTCATCAGGAAACTTACTGTTCACGGGACATCTCAAGTGCAGGCTGAGAATGGACAAACTACAGCTCAAAGGAATGTCATACTCTATGTGTACAGGAAAGTTTAAAATCGTGAAGGAAATAGCAGAAACACAACATGGAACAATAGTTATCAGAGTACAATATGAAGGGGACGGTTCTCCATGTAAGATCCCTTTTGAGATAACAGATTTGGAAAAAAGACACGTCTTAGGACGCCTGATTACAGTTAACCCAATCGTAACAGAAAAAGATAGCCCAGTCAACATAGAAGCAGAACCCCCATTCGGAGACAGTTACATCATCGTAGGAGTAGAGCCGGGACAACTGAAACTCAATTGGTTTAAGAAGGGAAGTTCCATCGGCCAAATGTTTGAGACAACAATGAGAGGAGCAAAGAGAATGGCCATTTTAGGTGACACAGCCTGGGATTTTGGATCCCTGGGAGGAGTGTTTACATCTATAGGAAAGGCTCTCCATCAAGTTTTCGGAGCAATCTATGGGGCTGCTTTTAGTGGGGTCTCATGGACTATGAAAATCCTCATAGGAGTCATCATCACATGGATAGGAATGAATTCACGTAGCACCTCACTGTCTGTGTCGCTAGTATTGGTGGGAGTCGTGACACTGTACCTGGGAGCTATGGTGCAGGCTGATAGTGGTTGCATTGTGAGCTGGAAAAATAAAGAACTGAAATGTGGCAGCGGGATCTTCATTACAGATAACGTACACACATGGACAGAGCAATATAAGTTCCAACCAGAATCCCCTTCAAAACTAGCTTCAGCTATCCAAAAAGCTCATGAAGAAGGCATTTGTGGAATCCGCTCAGTAACAAGATTGGAGAATCTGATGTGGAAACAAATAACACCAGAATTGAATCATATTCTATCAGAAAATGAGGTAAAGTTGACCATTATGACAGGAGACATTAAAGGAATCATGCAGGCAGGAAAACGATCCTTGCGGCCTCAGCCCACTGAGCTGAAGTACTCATGGAAAACATGGGGAAAGGCGAAAATGCTCTCTACAGAGTCTCACAATCAGACCTTTCTTATTGATGGCCCTGAAACAGCAGAATGCCCCAACACAAACAGAGCTTGGAACTCACTGGAAGTTGAAGACTATGGTTTTGGAGTTTTTACCACCAATATATGGCTAAAATTGAGAGAAAAACAGGATGTATTTTGTGACTCAAAACTCATGTCAGCGGCCATTAAAGACAACAGAGCCGTCCATGCCGATATGGGTTATTGGATAGAAAGTGCACTCAATGACACATGGAAGATGGAGAAAGCCTCCTTCATTGAAGTTAAAAGCTGCCACTGGCCAAAGTCACACACCCTCTGGAGCAATGGAGTATTAGAAAGTGAGATGATAATTCCAAAAAATTTTGCCGGGCCAGTGTCACAACACAACTACAGACCAGGCTACCATACACAAACAGCAGGACCTTGGCATCTAGGTAAGCTTGAGATGGACTTTGATTTCTGCGAAGGAACTACAGTGGTGGTGACTGAGGACTGTGGAAATAGAGGACCCTCTTTAAGAACGACCACTGCCTCTGGAAAGCTCATAACAGAATGGTGCTGCCGATCCTGCACACTACCACCTCTAAGATACAGAGGTGAGGATGGATGCTGGTACGGGATGGAAATCAGACCTTTGAAAGAGAAAGAAGAGAACTTGGTCAACTCCTTGGTCACAGCCGGACATGGGCAGATTGACAACTTTTCACTAGGAGTCTTGGGAATGGCACTGTTCCTGGAAGAAATGCTTAGGACCCGAGTAGGAACGAAACATGCAATACTGCTAGTTGCACTATCTTTTGTGACATTGATTACTGGGAACATGTCCTTTAGAGACCTGGGAAGAGTGATGGTCATGGTGGGCGCTACCATGACGGATGACATAGGTATGGGAGTGACTTATCTTGCCCTACTAGCAGCTTTCAAAGTTAGACCAACTTTTGCAGCTGGACTACTCTTGAGAAAACTGACCTCCAAGGAATTGATGATGGCCACCATAGGAATCGCACTCCTTTCCCAAAGCACCTTGCCAGAGACCATTCTAGAACTGACTGATGCGTTAGCCTTGGGCATGATGGCCCTCAAAATAGTGAGAAATATGGAAAAATACCAATTGGCAGTGACTATCATGGCTATTTCGTGTGTCCCAAATGCAGTGATATTGCAAAACGCATGGAAGGTGAGTTGCACAATATTGGCAGCGGTGTCCGTTTCTCCACTGCTCCTAACATCCTCACAGCAGAAAGCGGATTGGATACCACTGGCATTGACGATAAAAGGTCTCAACCCAACAGCCATTTTTCTAACAACTCTTTCGAGAACCAGCAAGAAAAGGAGCTGGCCGCTAAATGAAGCTATCATGGCAGTCGGGATGGTGAGCATTTTAGCCAGTTCTCTCCTAAAGAATGATATTCCTATGACAGGTCCATTAGTGGCTGGAGGGCTCCTCACCGTATGTTACGTGCTCACTGGACGATCGGCCGATTTGGAACTGGAGAGAGCTGCCGATGTAAAATGGGAAGATCAGGCAGAAATATCAGGAAGCAGCCCAATCCTGTCAATAACAATATCAGAAGATGGCAGCATGTCGATAAAAAATGAAGAGGAAGAACAAACACTGACCATACTCATTAGAACGGGATTGTTGGTGATCTCAGGAGTCTTTCCAGTATCGATACCAATTACGGCAGCAGCATGGTACCTGTGGGAAGTGAAGAAACAACGGGCTGGAGTATTGTGGGACGTCCCTTCACCCCCACCAGTGGGAAAAGCCGAACTGGAAGATGGAGCCTATAGAATCAAGCAAAGAGGGATTCTTGGATATTCTCAGATTGGAGCCGGAGTTTACAAAGAAGGAACATTCCATACAATGTGGCACGTCACACGTGGTGCTGTTCTGATGCATAGAGGGAAGAGGATTGAACCATCATGGGCAGATGTCAAGAAAGACCTAATATCATATGGAGGAGGCTGGAAGCTAGAAGGAGAATGGAAGGAAGGAGAGGAAGTCCAAGTCCTGGCATTGGAACCTGGAAAAAATCCCAGAGCTGTCCAAACGAAACCTGGAATTTTCAAAACCAACACCGGAACCATAGGCGCTGTATCTCTGGACTTTTCCCCTGGAACGTCAGGATCTCCAATTGTCGACAGAAAAGGAAAAGTTGTGGGTCTTTATGGTAATGGTGTTGTCACAAGGAGTGGAGCATATGTAAGTGCCATAGCCCAGACCGAAAAAAGCATTGAAGACAATCCAGAGATCGAAGATGACATTTTCCGAAAGAAAAGATTGACCATCATGGACCTCCATCCAGGGGCAGGAAAGACAAAAAGATACCTTCCAGCCATAGTTAGAGAAGCCATAAAACGTGGCTTGAGAACATTAATCCTGGCTCCCACTAGAGTCGTGGCAGCTGAAATGGAGGAAGCTCTTAGAGGACTTCCAATAAGATACCAAACCCCAGCCATCAGAGCCGAGCACACCGGGCGAGAGATCGTGGACCTAATGTGTCATGCCACATTTACTATGAGGCTGCTATCACCAGTCAGAGTGCCAAATTACAACCTGATTATCATGGACGAAGCCCACTTCACAGACCCAGCAAGCATAGCAGCTAGAGGATACATTTCAACTCGAGTAGAGATGGGTGAAGCAGCCGGGATTTTTATGACAGCCACTCCTCCGGGAAGCAGAGACCCATTTCCTCAGAGCAATGCACCAATCATGGATGAGGAAAGAGAAATCCCTGAGCGTTCATGGAATTCAGGACATGAATGGGTCACGGATTTTAAAGGGAAGACTGTTTGGTTTGTTCCAAGTATAAAAGCAGGAAATGACATAGCAGCTTGTCTTAGGAAAAATGGAAAGAAAGTGATACAACTCAGTAGGAAGACTTTTGACTCTGAGTATGTTAAGACTAGAGCCAATGATTGGGATTTTGTGGTCACAACTGACATTTCAGAAATGGGTGCCAACTTCAAGGCTGAGAGGGTTATAGACCCTAGACGCTGCATGAAACCAGTTATACTAACAGATGGCGAAGAGCGGGTGATCTTGGCAGGACCTATGCCAGTGACCCACTCTAGTGCAGCGCAAAGAAGAGGGAGAATAGGAAGAAATCCAAAAAATGAAAATGACCAGTACATATACATGGGGGAACCTCTCGAAAATGATGAAGACTGTGCACACTGGAAAGAAGCTAAAATGCTCCTAGATAACATCAACACACCCGAAGGAATCATTCCTAGTATGTTCGAACCAGAGCGTGAAAAAGTGGATGCCATTGATGGTGAATACCGTTTGAGAGGAGAAGCAAGGAAAACCTTTGTGGACCTAATGAGAAGAGGGGACTTACCAGTCTGGTTGGCCTACAAAGTGGCAGCTGAAGGCATCAACTACGCAGACAGAAAGTGGTGTTTTGATGGAATTAAGAACAACCAAATACTGGAAGAAAATGTGGAAGTGGAAATCTGGACAAAAGAAGGGGAAAGGAAAAAATTAAAACCCAGATGGTTGGATGCTAGGATCTATTCTGACCCACTGGCACTAAAAGAATTCAAGGAATTTGCAGCTGGAAGAAAATCTTTGACCCTGAACCTAATCACAGAAATGGGTAGGCTTCCAACTTTCATGACTCAGAAGGCAAGAAACGCACTGGACAACTTGGCTGTGCTGCATACGGCTGAGGTAGGTGGAAAGGCGTACACTCATGCTCTCAGTGAACTGCCGGAGACTCTGGAGACACTGCTTCTACTGACACTCCTGGCAGCAGTCACAGGAGGAATCTTCTTATTCTTAATGAGCGGAAAAGGTATAGGGAAGATGACTCTGGGAATGTGTTGCATAATCACAGCTAGCATTCTCCTATGGTATGCACAGATACAACCACACTGGATAGCAGCTTCAATAATACTGGAGTTTTTTCTCATAGTTTTGCTCATTCCAGAACCAGAAAAACAGAGAACACCCCAAGACAACCAATTGACCTACGTTGTCATAGCCATCCTCACAGTGGTGGCCGCAACCATGGCAAACGAGATGGGTTTCCTGGAAAAAACCAAGAAAGACCTCGGATTTGGAAGCATTACAACCCAGGAATCTGAGAGCAACATCCTGGACATAGATCTACGTCCTGCATCAGCATGGACGCTGTATGCCGTGGCTACAACATTTGTCACACCAATGTTGCGACATAGCATTGAAAATTCCTCAGTGAATGTCTCCCTAACAGCCATTGCTAACCAGGCTACAGTGCTAATGGGTCTTGGAAAAGGATGGCCATTGTCAAAGATGGACATCGGAGTTCCCCTCCTTGCCATTGGATGCTACTCACAAGTCAACCCTATAACCCTCACAGCAGCTCTTCTTTTATTGGTAGCACATTATGCCATTATAGGGCCAGGACTTCAAGCAAAAGCAACCAGAGAAGCTCAGAAAAGAGCAGCAGCAGGCATCATGAAAAACCCAACAGTCGATGGAATAACAGTGATTGACCTAGAACCAATACCCTATGATCCAAAATTTGAAAAGCAGTTAGGACAAGTAATGCTCCTAATCCTCTGCGTGACTCAAGTATTAATGATGAGGACTACATGGGCTTTGTGTGAGGCTCTAACCCTAGCGACCGGGCCCATCTCCACACTGTGGGAAGGAAATCCAGGGAGGTTTTGGAACACCACCATTGCAGTGTCAATGGCTAACATCTTTAGGGGGAGCTACTTGGCCGGAGCTGGACTTCTCTTTTCCATCATGAAGAACACAACAAACACAAGAAGAGGAACTGGCAACGTAGGAGAGACACTTGGAGAAAAATGGAAAAGCCGATTAAATGCACTGGGAAAAAGTGAATTTCAGATCTACAAGAAAAGTGGAATCCAGGAAGTGGATAGAACCCTAGCAAAAGAAGGCATCAAAAGAGGAGAAACGGACCACCATGCTGTGTCACGAGGATCAGCAAAACTGAGGTGGTTCGTTGAGAGAAATATGGTCACACCGGAAGGGAAGGTGGTGGATCTTGGTTGCGGCAGAGGGGGCTGGTCATACTATTGTGGGGGACTAAAGAATGTAAGAGAAGTCAAAGGCCTAACAAAAGGAGGACCAGGACACGAAGAACCCATCCCCATGTCAACATATGGGTGGAATCTAGTGCGTCTGCAAAGTGGGGTCGACGTTTTCTTCACCCCGCCAGAAAAGTGTGATACATTGTTGTGTGACATAGGGGAGTCGTCACCAAATCCCACGATAGAAGCAGGACGAACACTCAGAGTCCTCAACTTAGTGGAAAATTGGCTGAACAATAACACCCAATTTTGCATAAAGGTCCTCAATCCATATATGCCCTCAGTCATAGAAAAAATGGAAACACTACAAAGGAAATATGGAGGAGCCTTRGTGAGGAATCCACTCTCACGAAACTCCACGCATGAAATGTACTGGGTATCTAATGCTACCGGGAACATAGTGTCATCAGTGAACATGATTTCAAGGATGTTGATTAACAGATTCACAATGAAACATAAGAAAGCCACCTACGAGCCAGATGTTGACCTAGGAAGTGGAACCCGCAACATTGGAATTGAAAGTGAGGTACCAAATCTAGACRTAATAGGAAAGAGAATAGA-AAAATAAAGCAAG-GCATGAAACATCATGGCATTATGACCAAGACCACCCATACAAAACGTGGGCTTACCATGGCAGCTATGAAACAAAACAAACTGGATCAGCATCATCTATGGTGAACGGAGTGGTCAGACTGCTGACAAAACCTTGGGACGTCGTCCCTATGGTGACACAGATGGCAATGACAGACACGACTCCATTTGGACAACAGCGYGTTTTCAAAGAGAAAGTGGACACGAGAACTCAAGAACCGAAGGAAGGCACAAAGAAACTGATGAAAA-TACGGCAGAG-GGCTTTGGAAA-AA-TAGGAAAGGAAAAGACACCTAGAATGTGTACCAGAGAAGAATTCACAAGAAAAGTGAGAAGCAATGCAGCCTTGGGGGCCGTATTCACTGATGAGAACAAATGGAAATCGGCACGTGAGGCTGTTGAAGATGGTAGGTTTTGGGAGCTGGTTGACAGGGAAAGAAATCTCCATCTTGAAGGAAAGTGTGAAACATGTGTGTACAACATGATGGGAAAAAGAGAGAAGAAACTAGGGGAGTTCGGCAAGGCAAAAGGTAGCAGAGCCATATGGTACATGTGGCTTGGAGCACGCTTCTTAGAGTTTGAAGCCCTAGGATTTCTGAATGAAGATCACTGGTTCTCCAGAGGGAACTCCCTGAGTGGAGTGGAAGGAGAAGGGCTGCACAGGCTAGGCTACATTTTAAGAGAGGTGGGCAAGAAGGAAGGAGGAGCAATGTACGCCGATGATACAGCAGGAT-----------A-CA-ATT-G-AGACTTAAAAAATGAAGAAATGGTAACAAACCACATGAAAGGAGAACACAAGAAACTAGCCGAGGCCATATTCAAATTAACGTACCAAAACAAGGTGGTGCGTGTGCAAAGACCAACACCAAGAGGCACAGTAATGGATATCATATCGAGAAAAGACCAAAGAGGCAGTGGGCAAGTCGGYACCTATGGCCTTAABACTTTCACCAATATGGAAGCCCAATTAATTAGACAGATGGAAGGAGAAGGAATCTTCAAAAGCATTCAGCACCTGACCGCCACAGAAGAAATCGCTGTACAGAACTGGTTAGCAAGAGTGGGGCGTGAAAGGCTATCAAGAATGGCCATCAGTGGAGATGACTGTGTTGTAAAACCTATAGATGACAGATTTGCAAGTGCTTTAACAGCTCTAAATGACATGGGAAAAGTTAGGAAAGATATACAACAATGGGAACCTTCAAGAGGATGGAACGATTGGACACAGGTGCCTTTCTGTTCACACCATTTTCATGAGTTAGTCATGAAAGATGGTCGCGTGCTCGTAGTCCCATGCAGAAACCAAGATGAACTGATTGGCAGAGCCCGAATTTCCCAGGGAGCCGGGTGGTCTTTGAAGGAGACGGCTTGTTTGGGGAAGTCTTACGCCCAAATGTGGACCCTGATGTACTTCCACAGACGTGACCTCAGATTGGCGGCAAATGCCATTTGCTCGGCAGTCCCGTCACATTGGGTTCCAACAAGTCGAACAACCTGGTCCATACACGCCAAGCATGAATGGATGACGACGGAAGACATGCTGGCAGTCTGGAACAGGGTGTGGATCCAAGAAAACCCATGGATGGAAGACAAAACTCCAGTGGAATCATGGGAAGAAGTCCCATACCTGGGGAAAAGGGAAGACCAATGGTGCGGCTCATTGATTGGGCTAACAAGCAGGGCTACCTGGGCAAAGAATATCCAGACAGCAATAAATCAAGTCAGATCCCTTATAGGCAATGAGGGATACACAGACTACATGCCATCCATGAAGAGATTCAGAAGGGAAGAGGAAAAGGCAGGTGTCCTGTGGTAG
		</sequence>
		<sequence>
			<taxon idref="MW577850|DENV2|Brazil|Southeast|RJ|Rio_de_Janeiro|2010-03-12"/>
			ATGAATAACCAACGAAAAAAGGCGAGAAGTACGCCTTTCAATATGCTGAAACGCGAGAGAAACCGCGTGTCAACTGTGCAACAGCTGACAAAGAGATTCTCACTTGGAATGCTGCAAGGACGCGGACCATTAAAACTGTTCATGGCCCTTGTGGCGTTCCTTCGTTTCCTAACAATCCCACCAACAGCAGGGATACTAAAAAGATGGGGAACGATCAAGAAATCAAAAGCTATCAATGTTTTGAGAGGGTTCAGGAAAGAGATTGGAAGGATGCTGAACATCTTGAACAGGAGACGTAGGACAGCAGGCGTGATTGTTATGTTGATTCCAACAGTGATGGCGTTCCATTTAACCACACGCAATGGAGAACCACACATGATCGTTGGTAGGCAGGAGAAAGGGAAAAGTCTTCTGTTCAAAACAGAGAACGGTGTTAACATGTGTACCCTCATGGCCATAGACCTTGGTGAGTTGTGTGAAGATACAATCACGTACAAGTGTCCCCTCCTCAGACAAAATGAACCAGAAGACATAGATTGTTGGTGCAACTCTACGTCCACATGGGTAACTTATGGGACATGTACCACCACAGGAGAACACAGAAGAGAAAAAAGATCAGTAGCGCTCGTTCCACATGTGGGTATGGGACTGGAGACACGAACTGAAACATGGATGTCATCAGAAGGGGCCTGGAAGCATGTTCAGAGAATTGAAACCTGGATCTTGAGACATCCAGGTTTTACCATAATGGCAGCGATCCTGGCATACACCATAGGAACGACACACTTCCAAAGGGCCTTGATTTTCATCTTACTGACAGCTGTCGCTCCTTCAATGACAATGCGCTGCATAGGAATATCAAATAGAGACTTCGTAGAAGGGGTTTCAGGAGGAAGCTGGGTTGACATCGTTTTAGAACATGGAAGTTGTGTGACGACGATGGCAAAAAACAAACCAACATTGGATTTTGAACTGATAAAAACAGAAGCCAAACAACCTGCCACTCTAAGGAAGTACTGTATAGAAGCAAAGCTGACCAACACAACAACAGAATCGCGTTGCCCAACACAAGGGGAACCCAGTCTAAATGAAGAGCAGGACAAAAGGTTCATCTGCAAACACTCCATGGTAGACAGAGGATGGGGAAATGGATGTGGATTATTTGGAAAGGGAGGCATTGTGACCTGTGCTATGTTTACATGCAAAAAGAACATGGAAGGAAAAATCGTACAGCCAGAAAATTTGGAATACACCATCGTGATAACACCTCACTCAGGAGAAGAGCACGCTGTAGGTAATGACACAGGAAAGCATGGAAAGGAAATCAAAATAACACCACAGAGTTCCACCACAGAAGCAGAACTGACAGGCTATGGCACTGTCACGATGGAGTGCTCTCCGAGAACGGGCCTCGACTTCAATGAGATGGTGCTGCTGCAGATGGAAGATAAAGCTTGGCTGGTGCACAGGCAATGGTTCCTAGACCTGCCGTTGCCATGGCTGCCCGGAGCGGATACACAAGGATCAAACTGGATACAGAAAGAGACATTGGTCACTTTCAAAAATCCCCACGCCAAGAAACAGGATGTCGTTGTCTTAGGGTCTCAAGAAGGGGCCATGCACACGGCACTCACAGGGGCTACAGAAATCCAGATGTCATCAGGAAACTTACTGTTCACGGGACATCTCAAGTGCAGGCTGAGAATGGACAAACTACAGCTCAAAGGAATGTCATACTCTATGTGTACAGGAAAGTTTAAAATCGTGAAGGAAATAGCAGAAACACAACATGGAACAATAGTTATCAGAGTACAATATGAAGGGGACGGTTCTCCATGTAAGATCCCCTTTGAGATAACAGATTTGGAAAAAAGATACGTCTTAGGACGCCTGATTACAGTTAACCCAATCGTAACAGAAAAAGATAGCCCAGTCAACATAGAAGCAGAACCCCCATTCGGAGACAGCTACATCATCGTAGGAGTAGAGCCGGGACAACTGAAACTCAATTGGTTTAAGAAGGGAAGTTCCATCGGCCAAATGTTTGAGACAACAATGAGAGGAGCAAAGAGAATGGCCATTTTAGGTGACACAGCCTGGGATTTTGGATCCCTGGGAGGAGTGTTTACATCTATAGGAAAGGCTCTCCATCAAGTTTTCGGAGCAATCTATGGGGCTGCTTTTAGTGGGGTCTCATGGACTATGAAAATCCTCATAGGAGTCATCATCACATGGATAGGAATGAATTCACGTAGCACCTCACTGTCTGTGTCGCTAGTGTTGGTGGGAGTCGTGACACTGTACCTGGGAGCTATGGTGCAGGCTGATAGTGGTTGCATTGTGAGCTGGAAAAATAAAGAACTGAAATGTGGCAGCGGGATCTTCATTACAGATAACGTACACACATGGACAGAGCAATATAAGTTCCAACCAGAATCCCCTTCAAAACTAGCTTCAGCTATCCAAAAAGCTCATGAAGAAGGCATTTGTGGAATCCGCTCAGTAACAAGATTGGAGAATCTGATGTGGAAACAAATAACACCAGAATTGAATCATATTCTATCAGAAAATGAGGTAAAGTTGACCATTATGACAGGAGACATTAAAGGAATCATGCAGGCAGGAAAACGATCCTTGCGGCCTCAGCCCACTGAGCTGAAGTACTCATGGAAAACATGGGGAAAGGCGAAAATGCTCTCTACAGAGTCTCACAATCAGACCTTTCTTATTGATGGCCCTGAAACAGCAGAATGCCCCAACACAAACAGAGCTTGGAACTCACTGGAAGTTGAAGACTATGGTTTTGGAGTTTTTACCACCAATATATGGCTAAAATTGAGAGAAAAACAGGATGTATTTTGTGACTCAAAACTCATGTCAGCGGCCATTAAAAACAACAGAGCCGTCCATGCTGATATGGGTTATTGGATAGAAAGTGCACTCAATGACACATGGAAGATGGAGAAAGCCTCCTTCATTGAAGTAAAAAGCTGCCACTGGCCAAAGTCACACACCCTCTGGAGCAATGGAGTATTAGAAAGTGAGATGATAATTCCAAAAAATTTTGCCGGGCCAGTGTCACAACACAACTACAGACCAGGCTACCATACACAAACAGCAGGACCTTGGCATCTAGGTAAGCTTGAGATGGACTTTGATTTCTGCGAAGGAACTACAGTGGTGGTGACTGAGGACTGTGGAAATAGAGGACCCTCTTTAAGAACGACCACTGCCTCTGGAAAGCTCATAACAGAATGGTGCTGCCGATCCTGCACACTACCACCTCTAAGATACAGAGGTGAGGATGGATGCTGGTACGGGATGGAAATCAGACCTTTGAAAGAGAAAGAAGAGAACTTGGTCAACTCCTTGGTCACGGCCGGACATGGGCAAATTGACAACTTTTCACTAGGAGTCTTGGGAATGGCACTGTTCCTGGAAGAAATGCTTAGGACTCGAGTAGGAACGAAACATGCAATACTGCTAGTTGCACTATCTTTCGTGACATTGATTACTGGGAACATGTCTTTTAGAGACCTGGGAAGAGTGATGGTCATGGTGGGCGCCACCATGACGGATGACATAGGTATGGGAGTGACTTATCTTGCCCTACTAGCAGCTTTCAAAGTTAGACCAACTTTTGCAGCTGGACTACTCTTGAGAAAACTGACCTCCAAGGAATTGATGATGGCCACCATAGGAATCGCACTCCTTTCCCAAAGCACCTTGCCAGAGACCATTCTAGAACTGACTGATGCGTTAGCCTTGGGCATGATGGCCCTCAAAATAGTGAGAAATATGGAAAAATACCAATTGGCAGTGACTATCATGGCTATTTCGTGTGTCCCAAATGCAGTGATATTGCAAAACGCATGGAAGGTGAGTTGCACAATATTGGCAGCGGTGTCCGTTTCTCCACTGCTCCTAACATCCTCACAGCAGAAAGCGGATTGGATACCACTGGCATTGACGATAAAAGGTCTCAACCCAACAGCCATTTTTCTAACAACTCTTTCGAGAACCAGCAAGAAAAGGAGCTGGCCGCTAAATGAAGCTATCATGGCAGTCGGGATGGTGAGCATTTTAGCCAGTTCTCTCCTAAAGAATGATATTCCTATGACAGGTCCATTAGTGGCTGGAGGGCTCCTCACCGTATGTTACGTGCTCACTGGACGATCGGCCGATTTGGAACTGGAGAGAGCTGCCGATGTAAAATGGGAAGATCAGGCAGAAATATCAGGAAGCAGCCCAATTCTGTCAATAACAATATCAGAAGATGGCAGCATGTCGATAAAAAATGAAGAGGAAGAACAAACACTGACCATACTCATTAGAACGGGACTGTTGGTGATCTCAGGAGTCTTTCCAGTATCGATACCAATTACGGCAGCAGCATGGTACCTGTGGGAAGTGAAGAAACAACGGGCTGGAGTATTGTGGGACGTCCCTTCACCCCCACCAGTGGGAAAAGCCGAACTGGAAGATGGAGCCTATAGAATCAAGCAAAGAGGGATTCTTGGATATTCTCAGATTGGAGCCGGAGTTTACAAAGAAGGAACATTCCATACAATGTGGCACGTCACACGTGGTGCTGTTCTGATGCATAGAGGGAAGAGGATTGAACCATCATGGGCAGATGTCAAGAAAGATCTAATATCATATGGAGGAGGCTGGAAGCTAGAAGGAGAATGGAAGGAAGGAGAGGAAGTCCAAGTCCTGGCATTGGAACCTGGAAAAAATCCCAGAGCTGTCCAAACGAAACCTGGAATTTTCAAAACCAACACCGGAACCATAGGCGCTGTATCTCTGGACTTTTCCCCTGGAACGTCAGGATCTCCAATTGTCGACAGAAAAGGAAAAGTTGTGGGTCTTTACGGTAATGGTGTTGTCACAAGGAGTGGAGCATACGTAAGTGCCATAGCCCAGACCGAAAAAAGCATTGAAGACAATCCAGAGATCGAAGATGACATTTTCCGAAAGAAAAGATTGACCATCATGGACCTCCATCCAGGGGCAGGAAAGACAAAAAGATACCTTCCAGCCATAGTTAGAGAAGCCATAAAACGTGGCTTGAGAACATTAATCCTGGCTCCCACTAGAGTCGTGGCAGCTGAAATGGAGGAAGCTCTTAGAGGACTTCCAATAAGATACCAAACCCCAGCCATCAGAGCCGAGCACACCGGGCGAGAGATCGTGGACCTAATGTGTCATGCCACATTTACTATGAGGCTGCTATCACCAGTCAGAGTGCCAAATTACAACCTGATTATCATGGACGAAGCCCACTTCACAGACCCAGCAAGCATAGCAGCTAGAGGATACATTTCAACTCGAGTAGAGATGGGTGAAGCAGCCGGGATTTTTATGACAGCCACTCCTCCGGGAAGCAGAGACCCATTTCCTCAGAGCAATGCACCAATCATGGATGAGGAAAGAGAAATCCCTGAGCGTTCATGGAATTCAGGACATGAATGGGTCACGGATTTTAAAGGGAAGACTGTTTGGTTTGTTCCAAGTATAAAAGCAGGAAATGACATAGCAGCTTGTCTTAGGAAAAATGGAAAGAAAGTGATACAACTCAGTAGGAAGACTTTTGACTCTGAGTATGTTAAGACTAGAGCCAATGATTGGGACTTTGTGGTCACAACTGACATTTCAGAAATGGGTGCCAACTTCAAGGCTGAGAGGGTTATAGACCCTAGACGCTGCATGAAACCAGTTATACTAACAGATGGCGAAGAGCGGGTGATCTTGGCAGGACCCATGCCAGTGACCCACTCTAGTGCAGCGCAAAGAAGAGGGAGAATAGGAAGAAATCCAAAAAATGAAAATGACCAGTACATATACATGGGGGAACCTCTCGAAAATGATGAAGACTGTGCACACTGGAAAGAAGCTAAAATGCTCCTAGATAACATCAACACACCCGAAGGAATTATTCCTAGTATGTTCGAACCAGAGCGTGAAAAAGTGGATGCCATTGATGGTGAATACCGTTTGAGAGGAGAAGCAAGGAAAACCTTTGTGGACCTAATGAGAAGAGGGGACTTACCAGTCTGGTTGGCCTACAAAGTGGCAGCTGAAGGCATCAACTACGCAGACAGAAAGTGGTGTTTTGATGGAATTAAGAACAACCAAATACTGGAAGAAAATGTGGAAGTGGAAATCTGGACAAAAGAAGGGGAAAGGAAAAAATTAAAACCCAGATGGTTGGATGCTAGGATCTATTCTGACCCACTGGCACTAAAAGAATTCAAGGAATTTGCAGCTGGAAGAAAATCTTTGACCCTGAACCTAATCACAGAAATGGGTAGGCTTCCAACTTTCATGACTCAGAAGGCAAGAAACGCACTGGACAACTTGGCTGTGCTGCATACGGCTGAGGTAGGTGGAAAGGCGTACACTCATGCTCTCAATGAACTGCCGGAGACTCTGGAGACACTGCTTCTACTGACACTCCTGGCAGCAGTCACAGGAGGAATCTTCTTATTCTTAATGAGCGGAAAAGGTATAGGGAAGATGACTCTGGGAATGTGTTGCATAATCACAGCTAGCATTCTCCTATGGTATGCACAGATACAACCACACTGGATAGCAGCTTCAATAATACTGGAGTTTTTTCTCATAGTTTTGCTCATTCCAGAACCAGAAAAACAGAGAACACCCCAAGACAACCAATTGACCTACGTTGTCATAGCCATCCTCACAGTGGTGGCCGCAACCATGGCAAACGAGATGGGTTTCCTGGAAAAAACCAAGAAAGACCTCGGATTTGGAAGCATTACAACCCAGGAATCTGAGAGCAACATCCTGGACATAGATCTACGTCCTGCATCAGCATGGACGCTGTATGCCGTGGCCACAACATTTGTCACACCAATGTTGCGACATAGCATTGAAAATTCCTCAGTAAATGTCTCCTTAACAGCCATTGCTAACCAAGCTACAGTGCTAATGGGTCTTGGGAAAGGATGGCCATTGTCAAAGATGGACATCGGAGTTCCCCTCCTTGCCATTGGATGCTACTCACAAGTCAACCCTATAACCCTCACAGCAGCTCTTCTTTTATTGGTAGCACATTATGCCATTGTAGGGCCAGGACTTCAAGCAAAAGCAACCAGAGAAGCTCAGAAAAGAGCAGCAGCAGGCATCATGAAAAACCCAACAGTCGATGGAATAACAGTGATTGACCTAGAACCAATACCCTATGATCCAAAATTTGAAAAGCAGTTAGGACAAGTAATGCTCCTAATCCTCTGCGTGACTCAAGTATTAATGATGAGGACTACATGGGCTTTGTGTGAGGCTCTAACTCTAGCGACCGGGCCCATCTCCACACTGTGGGAAGGAAATCCAGGGAGGTTTTGGAACACCACCATTGCAGTGTCAATGGCTAACATCTTTAGGGGGAGCTACTTGGCTGGAGCTGGACTTCTCTTTTCCATCATGAAGAACACAACAAACACAAGAAGAGGAACTGGCAACATAGGAGAGACACTTGGAGAAAAATGGAAAAGCCGATTAAATGCACTGGGAAAAAGTGAATTTCAGATCTACAAGAAAAGTGGAATCCAGGAAGTGGATAGAACCCTAGCAAAAGAAGGCATCAAAAGAGGAGAAACGGACCACCATGCTGTGTCACGAGGATCAGCAAAACTGAGATGGTTCGTCGAGAGAAACATGGTCACACCGGAAGGAAAGGTGGTGGATCTTGGTTGCGGCAGAGGGGGCTGGTCATACTATTGTGGGGGACTAAAGAATGTAAGAGAAGTCAAAGGCCTAACAAAAGGAGGACCAGGACACGAAGAACCCATCCCCATGTCAACATATGGGTGGAATCTAGTGCGTCTGCAAAGTGGGGTCGACGTTTTCTTCACCCCGCCAGAAAAGTGTGATACATTGTTGTGTGACATAGGGGAGTCGTCACCAAATCCCACGATAGAAGCAGGACGAACACTCAGAGTCCTCAACTTAGTGGAAAATTGGCTGAACAATAACACCCAATTTTGCATAAAGGTCCTCAATCCATATATGCCCTCAGTCATAGAAAAAATGGAAACACTACAAAGGAAATATGGAGGAGCCTTAGTGAGGAATCCACTCTCACGAAACTCCACGCATGAAATGTACTGGGTATCTAATGCTACCGGGAACATAGTGTCATCAGTGAACATGATTTCAAGGATGTTGATTAACAGATTCACAATGAAACATAAGAAAGCCACCTACGAGCCAGATGTTGACCTAGGAAGTGGAACCCGCAACATTGGAATTGAAAGTGAGGTACCAAATCTAGACGTAATAGGAAAGAGAATAGAGAAAATAAAGCAAGAGCATGAAACATCATGGCATTATGACCAAGACCACCCATACAAAACGTGGGCTTACCATGGCAGCTATGAAACAAAACAAACTGGATCAGCATCATCTATGGTGAACGGAGTGGTCAGACTGCTGACAAAACCTTGGGACGTCGTCCCTATGGTGACACAGATGGCAATGACAGACACGACTCCATTTGGACAACAGCGTGTTTTCAAAGAGAAAGTGGACACGAGAACTCAAGAACCGAAGGAAGGCACAAAGAAACTGATGAAAATTACGGCAGAGTGGCTTTGGAAAGAACTAGGAAAGGAAAAGACACCTAGAATGTGCACCAGAGAAGAATTCACAAGAAAAGTGAGAAGCAATGCAGCCTTGGGGGCCGTATTCACTGATGAGAACAAATGGAAATCGGCACGTGAGGCTGTTGAAGATGGTAGGTTTTGGGAGCTGGTTGACAGGGAAAGAAATCTCCATCTTGAAGGAAAGTGTGAAACATGTGTGTACAACATGATGGGAAAAAGAGAGAAGAAACTAGGGGAGTTCGGCAAGGCAAAAGGCAGCAGAGCCATATGGTACATGTGGCTTGGAGCGCGCTTCTTAGAGTTTGAAGCCCTAGGATTTCTGAATGAAGATCACTGGTTCTCCAGAGGGAACTCCCTGAGTGGAGTGGAAGGAGAAGGGCTGCACAGGCTAGGCTATATTTTAAGAGAAGTGGGCAAGAAGGAAGGAGGAGCAATGTACGCCGATGATACAGCAGGATGGGACACAAGAATCACACTAGAAGACTTAAAAAATGAAGAAATGGTAACAAACCACATGAAAGGAGAACACAAGAAACTAGCCGAGGCCATATTCAAATTAACGTACCAAAACAAGGTGGTGCGTGTGCAAAGACCAACACCAAGAGGCACAGTAATGGATATCATATCGAGAAAAGACCAAAGAGGCAGTGGGCAAGTCGGTACCTATGGCCTTAATACTTTCACCAATATGGAAGCCCAATTAATTAGACAGATGGAAGGAGAAGGAATCTTCAAAAGCATTCAGCACCTGACCGCCACAGAAGAAATCGCTGTACAGAACTGGTTAGCAAGAGTGGGGCGTGAAAGGCTATCAAGAATGGCCATCAGTGGAGATGACTGTGTTGTAAAACCTATAGATGACAGATTTGCAAGTGCTTTAACAGCTCTAAATGACATGGGAAAAGTTAGGAAAGATATACAACAATGGGAACCTTCAAGAGGATGGAACGATTGGACACAGGTGCCTTTCTGTTCACACCATTTTCATGAGTTAGTCATGAAAGATGGTCGCGTGCTCGTAGTCCCATGCAGAAACCAAGATGAACTGATTGGCAGAGCCCGAATTTCCCAGGGAGCCGGGTGGTCTTTGAAGGAGACGGCTTGTTTGGGGAAGTCTTACGCCCAAATGTGGACCCTGATGTACTTCCACAGACGTGACCTCAGGTTGGCGGCAAATGCCATTTGCTCGGCAGTCCCGTCACATTGGGTTCCAACAAGTCGAACAACCTGGTCCATACACGCCAAGCATGAATGGATGACGACGGAAGACATGCTGGCAGTCTGGAACAGGGTGTGGATCCAAGAAAACCCATGGATGGAAGACAAAACTCCAGTGGAATCATGGGAAGAAATCCCATACCTGGGGAAAAGGGAAGACCAATGGTGCGGCTCATTGATTGGGCTAACAAGCAGGGCTACCTGGGCAAAGAACATCCAGACAGCAATAAATCAAGTCAGATCCCTTATAGGCAATGAGGAATACACAGACTACATGCCATCCATGAAGAGATTCAGAAGGGAAGAGGAAAAGGCAGGTGTCCTGTGGTAG
		</sequence>
		<sequence>
			<taxon idref="MW577849|DENV2|Brazil|Southeast|RJ|Rio_de_Janeiro|2008-03-16"/>
			ATGAATAACCAACGAAAAAAGGCGAGAAGTACGCCTTTCAATATGCTGAAACGCGAGAGAAACCGCGTGTCAACTGTGCAACAGCTGACAAAGAGATTCTCACTTGGAATGCTGCAAGGACGCGGACCATTAAAACTGTTCATGGCCCTTGTGGCGTTCCTTCGTTTCCTAACAATCCCACCAACAGCAGGGATACTAAAAAGATGGGGAACGATCAAGAAATCAAAAGCTATCAATGTTTTGAGAGGGTTCAGGAAAGAGATTGGAAGGATGCTGAACATCTTGAACAGGAGACGTAGGACAGCAGGCGTGATTGTTATGTTGATTCCAACAGCGATGGCGTTCCATTTAACCACACGCAATGGAGAACCACACATGATCGTTGGTAGGCAGGAGAAAGGGAAAAGTCTTCTGTTCAAAACAGAGGATGGTGTTAACATGTGTACCCTCATGGCCATAGACCTTGGTGAGTTGTGTGAAGATACAATCACGTACAAGTGTCCCCTCCTCAGACAAAATGAACCAGAAGACATAGATTGTTGGTGCAACTCTACGTCCACATGGGTAACTTATGGGACATGTACCACCACAGGAGAACACAGAAGAGAAAAAAGATCAGTGGCGCTCGTTCCACATGTGGGTATGGGACTGGAGACACGAACTGAAACATGGATGTCATCAGAAGGGGCCTGGAAGCATGTTCAGAGAATTGAAACCTGGATCTTGAGACATCCAGGTTTTACCATAATGGCAGCGATCCTGGCATACACCATAGGAACGACACACTTCCAAAGGGCCTTGATTTTCATCTTACTGACAGCTGTTGCTCCTTCAATGACAATGCGCTGCATAGGAATATCAAATAGAGACTTCGTAGAAGGGGTTTCAGGAGGAAGCTGGGTTGACATCGTTTTAGAACATGGAAGTTGTGTGACGACGATGGCAAAAAACAAACCAACATTGGATTTTGAACTGATAAAAACAGAAGCCAAACAACCTGCCACTCTAAGGAAGTACTGTATAGAAGCAAAGCTGACCAACACAACAACAGAATCGCGTTGCCCAACACAAGGGGAACCCAGTCTAAATGAAGAGCAGGACAAAAGGTTCATCTGCAGACACTCCATGGTAGACAGAGGATGGGGAAATGGATGTGGATTATTTGGAAAGGGAGGCATTGTGACCTGTGCTATGTTTACATGCAAAAAGAACATGGAAGGAAAAATCGTACAGCCAGAAAATTTGGAATACACCATCGTGATAACACCTCACTCAGGAGAAGAGCACGCTGTAGGTAATGACACAGGAAAGCATGGAAAGGAAATCAAAATAACACCACAGAGTTCCACCACAGAAGCAGAACTGACAGGCTATGGCACTGTCACGATGGAGTGCTCTCCGAGAACGGGCCTCGACTTCAATGAGATGGTGCTGCTGCAGATGGAAGACAAAGCTTGGCTGGTGCACAGGCAATGGTTCCTAGACCTGCCGTTGCCATGGCTACCCGGAGCGGATACACAAGGATCAAATTGGATACAGAAAGAGACATTGGTCACTTTCAAAAATCCCCACGCCAAGAAACAGGATGTCGTTGTCTTAGGGTCTCAAGAAGGGGCCATGCACACGGCACTCACAGGGGCTACAGAAATCCAGATGTCATCAGGAAACTTACTGTTCACGGGACATCTCAAGTGCAGGCTGAGAATGGACAAACTACAGCTCAAAGGAATGTCATACTCTATGTGTACAGGAAAGTTTAAAATCGTGAAGGAAATAGCAGAAACACAACATGGAACAATAGTTATCAGAGTACAATATGAAGGGGACGGTTCTCCATGTAAGATCCCTTTTGAGATAACAGATTTGGAAAAAAGACACGTCTTAGGACGCCTGATTACAGTTAACCCAATCGTAACAGAAAAAGATAGCCCAATCAACATAGAAGCAGAACCCCCATTCGGAGACAGTTACATCATCGTAGGAGTAGAGCCGGGACAACTGAAACTCAATTGGTTTAAGAAGGGAAGTTCCATCGGCCAAATGTTTGAGACAACAATGAGAGGAGCAAAGAGAATGGCCATTTTAGGTGACACAGCCTGGGATTTTGGATCCCTGGGAGGAGTGTTTACATCTATAGGAAAGGCTCTCCATCAAGTTTTCGGAGCAATCTATGGGGCTGCTTTTAGTGGGGTCTCATGGACTATGAAAATCCTCATAGGAGTCATCATCACATGGATAGGAATGAATTCACGTAGCACCTCACTGTCTGTGTCGCTAGTATTGGTGGGAGTCGTGACACTGTACCTGGGAGCTATGGTGCAGGCTGATAGTGGTTGCATTGTGAGCTGGAAAAATAAAGAACTGAAATGTGGCAGCGGGATCTTCATTACAGATAACGTACACACATGGACAGAGCAATATAAGTTCCAACCAGAATCCCCTTCAAAACTAGCTTCAGCTATCCAAAAAGCTCATGAAGAAGGCATTTGTGGAATCCGCTCAGTAACAAGATTGGAGAATCTGATGTGGAAACAAATAACACCAGAATTGAATCATATTCTATCAGAAAATGAGGTAAAGTTGACCATTATGACAGGAGACATTAAAGGAATCATGCAGGCAGGAAAACGATCCTTGCGGCCTCAGCCCACTGAGCTGAAGTACTCATGGAAAACATGGGGAAAGGCGAAAATGCTCTCTACAGAGTCTCACAATCAGACCTTTCTTATTGATGGCCCTGAAACAGCAGAATGCCCCAACACAAACAGAGCTTGGAACTCACTGGAAGTTGAAGACTATGGTTTTGGAGTTTTTACCACCAATATATGGCTAAAATTGAGAGAAAAACAGGATGTATTTTGTGACTCAAAACTCATGTCAGCGGCCATTAAAGACAACAGAGCCGTCCATGCCGATATGGGTTATTGGGTAGAAAGTGCACTCAATGACACATGGAAGATGGAGAAAGCCTCCTTCATTGAAGTTAAAAGCTGCCACTGGCCAAAGTCACACACCCTATGGAGCAATGGAGTATTAGAAAGTGAGATGATAATTCCAAAAAATTTTGCCGGGCCAGTGTCACAACACAACTACAGACCAGGCTACCATACACAAACAGCAGGACCTTGGCATCTAGGTAAGCTTGAGATGGACTTTGATTTCTGCGAAGGAACTACAGTGGTGGTGACTGAGGACTGTGGAAATAGAGGACCCTCTTTAAGAACGACCACTGCCTCTGGAAAGCTCATAACAGAATGGTGCTGCCGATCCTGCACACTACCACCTCTAAGATACAGAGGTGAGGATGGATGCTGGTACGGGATGGAAATCAGACCTTTGAAAGAGAAAGAAGAGAACTTGGTCAATTCCTTGGTCACAGCCGGACATGGGCAGATTGACAACTTTTCACTAGGAGTCCTGGGAATGGCACTGTTCCTGGAAGAAATGCTTAGGACCCGAGTAGGAACGAAACATGCAATACTGCTAGTTGCACTATCTTTCGTGACATTGATTACTGGGAACATGTCTTTTAGAGACCTGGGAAGAGTGATGGTCATGGTGGGCGCTACCATGACGGATGACATAGGTATGGGAGTGACTTATCTTGCCCTACTAGCAGCTTTCAAAGTTAGACCAACTTTTGCAGCTGGACTACTCTTGAGAAAACTGACCTCCAAGGAATTGATGATGGCCACCATAGGAATCGCACTCCTTTCTCAAAGCACCTTGCCAGAGACCATTCTAGAACTGACTGATGCGTTAGCCTTGGGCATGATGGCCCTCAAAATAGTGAGAAATATGGAAAAATACCAATTGGCAGTGACTATCATGGCTATTTCGTGTGTCCCAAATGCAGTGATATTGCAAAACGCATGGAAGGTGAGTTGCACAATATTGGCAGCGGTGTCCGTTTCTCCACTGCTCCTAACATCCTCACAGCAGAAAGCGGATTGGATACCACTGGCACTGACGATAAAAGGTCTCAACCCAACAGCTATTTTTCTAACAACTCTTTCGAGAACCAGCAAGAAAAGGAGCTGGCCGCTAAATGAAGCTATCATGGCAGTCGGGATGGTGAGCATTTTAGCCAGTTCTCTCCTAAAGAATGATATTCCCATGACAGGTCCATTAGTGGCTGGAGGGCTCCTCACCGTATGTTACGTGCTCACTGGACGATCGGCCGATTTGGAGCTGGAGAGAGCTGCCGATGTAAAATGGGAAGATCAGGCAGAAATATCAGGAAGCAGCCCAATTCTGTCAATAACAATATCAGAAGATGGCAGCATGTCGATAAAAAATGAAGAGGAAGAACAAACACTGACCATACTCATTAGAACGGGATTGTTGGTGATCTCAGGAGTCTTTCCAGTATCGATACCAATTACGGCAGCAGCATGGTACCTGTGGGAAGTGAAGAAACAACGGGCTGGAGTATTGTGGGACGTCCCTTCACCCCCACCAGTGGGAAAAGCCGAACTGGAAGATGGAGCCTATAGAATCAAGCAAAGAGGGATTCTTGGATATTCTCAGATTGGAGCCGGAGTTTACAAAGAAGGAACATTCCATACAATGTGGCACGTCACACGTGGTGCTGTTCTGATGCATAGAGGGAAGAGGATTGAACCATCATGGGCAGATGTCAAGAAAGATCTAATATCATATGGAGGAGGCTGGAAGCTAGAAGGAGAATGGAAGGAAGGAGAGGAAGTTCAAGTCCTGGCATTGGAACCTGGAAAAAATCCCAGAGCTGTCCAAACGAAACCTGGAATTTTCAAAACCAACACCGGAACCATAGGCGCTGTATCTCTGGACTTTTCCCCTGGAACGTCAGGATCTCCAATTGTCGACAGAAAAGGAAAAGTTGTGGGTCTTTATGGTAATGGTGTTGTCACAAGGAGTGGAGCATACGTAAGTGCCATAGCCCAGACCGAAAAAAGCATTGAAGACAATCCAGAGATCGAAGATGACATTTTCCGAAAGAAAAGATTGACCATCATGGACCTCCATCCAGGGGCAGGAAAGACAAAAAGATACCTTCCAGCCATAGTTAGAGAAGCCATAAAACGTGGCTTGAGAACATTAATCCTGGCTCCCACTAGAGTCGTGGCAGCTGAAATGGAGGAAGCTCTTAGAGGACTCCCAATAAGATACCAAACCCCAGCCATCAGAGCCGAGCACACCGGGCGAGAGATCGTGGACCTAATGTGTCATGCCACATTTACTATGAGGCTGCTATCACCAGTCAGAGTGCCAAATTACAACCTGATTATCATGGACGAAGCCCACTTCACAGACCCAGCAAGCATAGCAGCTAGAGGATACATTTCAACTCGAGTAGAGATGGGTGAAGCAGCCGGGATTTTTATGACAGCCACTCCTCCGGGAAGCAGAGACCCATTTCCTCAGAGCAATGCACCAATCATGGATGAGGAAAGAGAAATCCCTGAGCGTTCATGGAATTCAGGACATGAATGGGTCACGGATTTTAAAGGGAAGACTGTTTGGTTTGTTCCAAGTATAAAAGCAGGAAATGACATAGCAGCTTGTCTTAGGAAAAATGGAAAGAAAGTGATACAACTCAGTAGGAAGACTTTTGACTCTGAGTATGTTAAGACTAGAGCCAATGATTGGGACTTTGTGGTCACAACTGACATTTCAGAAATGGGTGCCAACTTCAAGGCTGAGAGGGTTATAGACCCTAGACGCTGCATGAAACCAGTTATACTAACAGATGGCGAAGAGCGGGTGATCTTGGCAGGACCTATGCCAGTGACCCACTCTAGTGCAGCGCAAAGAAGAGGGAGAATAGGAAGAAATCCAAAAAATGAAAATGACCAGTACATATACATGGGGGAACCTCTCGAAAATGATGAAGACTGTGCACACTGGAAAGAAGCTAAAATGCTCCTAGATAACATCAACACACCCGAAGGAATCATTCCTAGTATGTTCGAACCAGAGCGTGAAAAAGTGGATGCCATTGATGGTGAATACCGTTTGAGAGGAGAAGCAAGGAAAACCTTTGTGGACCTAATGAGAAGAGGGGACTTACCAGTCTGGTTGGCCTACAAAGTGGCAGCTGAAGGCATCAACTACGCAGACAGAAAGTGGTGTTTTGATGGAATTAAGAACAACCAAATACTGGAAGAAAATGTGGAAGTGGAAATCTGGACAAAAGAAGGGGAAAGGAAAAAATTAAAACCCAGATGGTTGGATGCTAGGATCTATTCTGATCCACTGGCACTAAAAGAATTCAAGGAATTTGCAGCTGGAAGAAAATCTTTGACCCTGAACCTAATCACAGAAATGGGTAGGCTTCCAACTTTCATGACTCAGAAGGCAAGAAACGCACTGGACAACTTGGCTGTGCTGCATACGGCTGAGGTAGGTGGAAAGGCGTACACTCATGCTCTCAGTGAACTGCCGGAGACTCTGGAGACACTGCTTCTACTGACACTCCTGGCAGCAGTCACAGGAGGAATCTTCTTATTCTTAATGAGCGGAAAAGGTATAGGGAAGATGACTCTGGGAATGTGTTGCATAATCACAGCTAGCATTCTCCTATGGTATGCACAGATACAACCACACTGGATAGCAGCTTCAATAATACTGGAGTTTTTTCTCATAGTTTTGCTCATTCCAGAACCAGAAAAACAGAGAACACCCCAAGACAACCAATTGACCTACGTTGTCATAGCCATCCTCACAGTGGTGGCCGCAACCATGGCAAACGAGATGGGTTTCCTGGAAAAAACCAAAAAAGACCTCGGATTTGGAAGCATTACAACCCAGGAATCTGAGAGCAACATCCTGGACATAGATCTACGTCCTGCATCAGCATGGACGCTGTATGCCGTGGCTACAACATTTGTCACACCAATGTTGCGACATAGCATTGAAAATTCCTCAGTAAATGTCTCCCTAACAGCCATTGCTAACCAAGCTACAGTGCTAATGGGTCTTGGGAAAGGATGGCCATTGTCAAAGATGGACATCGGAGTTCCCCTCCTTGCCATTGGATGCTACTCACAAGTCAACCCTATAACCCTCACAGCAGCTCTTCTCTTATTGGTAGCACATTATGCCATTATAGGGCCAGGACTTCAAGCAAAAGCAACCAGAGAAGCTCAGAAAAGAGCAGCAGCAGGCATCATGAAAAACCCAACAGTCGATGGAATAACAGTGATTGACCTAGAACCAATACCCTATGATCCAAAATTTGAAAAGCAGTTAGGACAAGTAATGCTCCTAATCCTCTGCGTGACTCAAGTATTAATGATGAGGACTACATGGGCTCTGTGTGAGGCTCTAACCCTAGCGACCGGGCCCATCTCCACACTGTGGGAAGGAAATCCAGGGAGATTTTGGAACACCACCATTGCAGTGTCAATGGCTAACATCTTTAGGGGGAGCTACTTGGCCGGAGCTGGACTTCTCTTTTCCATCATGAAGAACACAACAAACACAAGAAGAGGAACTGGCAACGTAGGAGAGACACTTGGAGAAAAATGGAAAAGCCGATTAAATGCACTGGGAAAAAGTGAATTTCAGATCTACAAGAAAAGTGGAATCCAGGAAGTGGATAGAACCCTAGCAAAAGAAGGCATCAAAAGAGGAGAAACGGACCACCATGCTGTGTCACGAGGATCAGCAAAACTGAGATGGTTCGTCGAGAGAAACATGGTCACACCGGAAGGGAAGGTGGTGGATCTTGGTTGCGGCAGAGGGGGCTGGTCATACTATTGTGGGGGACTAAAGAATGTAAGAGAAGTCAAAGGCCTAACAAAAGGAGGACCAGGACACGAAGAACCCATCCCCATGTCAACATATGGGTGGAATCTAGTGCGTCTGCAAAGTGGGGTCGACGTTTTCTTCACCCCGCCAGAAAAGTGTGATACATTGTTGTGTGACATAGGGGAGTCGTCACCAAATCCCACGATAGAAGCAGGACGAACACTCAGAGTCCTCAACTTAGTGGAAAATTGGCTGAACAATAACACCCAATTTTGCATAAAGGTCCTCAATCCATATATGCCCTCAGTCATAGAAAAAATGGAAACACTACAAAGGAAATATGGAGGAGCCTTAGTGAGGAATCCACTCTCACGAAACTCCACGCATGAAATGTACTGGGTATCTAATGCTACCGGGAACATAGTGTCATCAGTGAACATGATTTCAAGGATGTTGATTAACAGATTCACAATGAAACATAAGAAAGCCACCTACGAGCCAGATGTTGACCTAGGAAGTGGAACCCGCAACATTGGAATTGAAAGTGAGATACCAAATCTAGACATAATAGGAAAGAGAATAGAGAAAATAAAACAAGAGCATGAAACATCATGGCATTATGACCAAGACCACCCATACAAAACGTGGGCTTACCATGGCAGCTATGAAACAAAACAAACTGGATCAGCATCATCTATGGTGAACGGAGTGGTCAGACTGCTGACAAAACCTTGGGACGTCATTCCTATGGTGACACAGATGGCAATGACAGACACGACTCCATTTGGACAACAGCGCGTTTTCAAAGAGAAAGTGGACACGAGAACTCAAGAACCGAAGGAAGGCACAAAGAAACTGATGAAAATTACGGCAGAGTGGCTTTGGAAAGAACTAGGAAAGGAAAAGACACCTAGAATGTGTACCAGAGAAGAATTCACAAGAAAAGTGAGAAGCAATGCAGCCTTGGGGGCCGTATTCACTGATGAGAACAAATGGAAATCGGCACGTGAGGCTGTTGAAGATGGTAGGTTTTGGGAGCTGGTTGACAGGGAAAGAAATCTCCATCTTGAAGGAAAGTGTGAAACATGTGTGTACAACATGATGGGAAAAAGAGAGAAGAAACTAGGGGAGTTCGGCAAGGCAAAAGGTAGCAGAGCCATATGGTACATGTGGCTTGGAGCACGCTTCTTAGAGTTTGAAGCCCTAGGATTTCTGAATGAAGATCACTGGTTCTCCAGAGGGAACTCCCTGAGTGGAGTGGAAGGAGAAGGGCTGCACAGGCTAGGCTACATTTTAAGAGAGGTGGGCAAGAAGGAAGGAGGAGCAATGTACGCCGATGATACAGCAGGATGGGACACAAGAATCACATTAGAAGACTTAAAAAATGAAGAAATGGTAACAAACCACATGAAAGGAGAACACAAGAAACTAGCCGAGGCCATATTCAAATTAACGTACCAAAACAAGGTGGTGCGTGTGCAAAGACCAACACCAAGAGGCACAGTAATGGATATCATATCGAGAAAAGACCAAAGAGGCAGTGGGCAAGTCGGTACCTATGGCCTTAATACTTTCACCAATATGGAAGCCCAATTAATTAGACAGATGGAAGGAGAAGGAATCTTCAAAAGCATTCAGCACCTGACCGCCACAGAAGAAATCGCTGTACAGAACTGGTTAGCAAGAGTGGGGCGTGAAAGGCTATCAAGAATGGCCATCAGTGGAGATGACTGTGTTGTAAAACCTATAGATGACAGATTTGCAAGTGCTTTAACAGCTCTAAATGACATGGGAAAAGTTAGGAAAGATATACAACAATGGGAACCTTCAAGAGGATGGAACGATTGGACACAGGTGCCTTTCTGTTCACACCATTTTCATGAGTTAGTCATGAAAGATGGTCGCGTGCTCGTAGTCCCATGCAGAAACCAAGATGAACTGATTGGCAGAGCCCGAATTTCCCAGGGAGCCGGGTGGTCTTTGAAGGAGACGGCTTGTTTGGGGAAGTCTTACGCCCAAATGTGGACCCTGATGTACTTCCACAGACGTGACCTCAGATTGGCGGCAAATGCCATTTGCTCGGCAGTCCCGTCACATTGGGTTCCAACAAGTCGAACAACCTGGTCCATACACGCCAAGCATGAATGGATGACGACGGAAGACATGCTGGCAGTCTGGAACAGGGTGTGGATCCAAGAAAACCCATGGATGGAAGACAAAACTCCAGTGGAATCATGGGAAGAAGTCCCATACCTGGGGAAAAGGGAAGACCAATGGTGCGGCTCATTGATTGGGCTAACAAGCAGGGCTACCTGGGCAAAGAATATCCAGACAGCAATAAATCAAGTCAGATCCCTTATAGGCAATGAGGGATACACAGACTACATGCCATCCATGAAGAGATTCAGAAGGGAAGAGGAAGAGGCAGGTGTCCTGTGGTAG
		</sequence>
		<sequence>
			<taxon idref="MW577848|DENV2|Brazil|Southeast|SP|Santos|2010-04-04"/>
			ATGAATAACCAACGAAAAAAGGCGAGAAGTACGCCTTTCAATATGCTGAAACGCGAGAGAAACCGCGTGTCAACTGTGCAACAGCTGACAAAGAGATTCTCACTTGGAATGCTGCAAGGACGCGGACCATTAAAACTGTTCATGGCCCTTGTGGCGTTCCTTCGTTTCCTAACAATCCCACCAACAGCAGGGATACTAAAAAGATGGGGAACGATCAAGAAATCAAAAGCTATCAATGTTTTGAGAGGGTTCAGGAAAGAGATTGGAAGGATGCTGAACATCTTGAACAGGAGACGTAGGACAGCAGGCGTGATTGTTATGTTGATTCCAACAGCGATGGCGTTCCATTTAACCACACGCAATGGAGAACCACACATGATCGTTGGTAGGCAGGAGAAAGGGAAAAGTCTTCTGTTCAAAACAGAGGATGGTGTTAACATGTGTACCCTCATGGCCATAGACCTTGGTGAGTTGTGTGAAGATACAATCACGTACAAGTGTCCCCTCCTCAGACAAAATGAACCAGAAGACATAGATTGTTGGTGCAACTCTACATCCACATGGGTAACTTATGGGACATGTACCACCACAGGAGAACACAGAAGAGAAAAAAGATCAGTGGCGCTCGTTCCACATGTGGGTATGGGACTGGAGACACGAACTGAAACATGGATGTCATCAGAAGGGGCCTGGAAGCATGTTCAGAGAATTGAAACCTGGATCTTGAGACATCCAGGTTTTACCATAATGGCAGCGATCCTGGCATACACCATAGGAACGACACACTTCCAAAGGGCCTTGATTTTCATCTTACTGACAGCTGTTGCTCCTTCAATGACAATGCGCTGCATAGGAATATCAAATAGAGACTTCGTAGAAGGGGTTTCAGGAGGAAGCTGGGTTGACATCGTTTTAGAACATGGAAGTTGTGTGACGACGATGGCAAAAAACAAACCAACATTGGATTTTGAACTGATAAAAACAGAAGCCAAACAACCTGCCACTCTAAGGAAGTACTGTATAGAAGCAAAGCTGACCAACACAACAACAGAATCGCGTTGCCCAACACAAGGGGAACCCAGTCTAAATGAAGAGCAGGACAAAAGGTTCATCTGCAAACACTCCATGGTAGACAGAGGATGGGGAAATGGATGTGGATTATTTGGAAAGGGAGGCATTGTGACCTGTGCTATGTTTACATGCAAAAAGAACATGGAAGGAAAAATCGTACAGCCAGAAAATTTGGAATACACCATCGTGATAACACCTCACTCAGGAGAAGAGCACGCTGTAGGTAATGACACAGGAAAGCATGGAAAGGAAATCAAAATAACACCACAGAGTTCCACCACAGAAGCAGAACTGACAGGCTATGGCACTGTCACGATGGAGTGCTCTCCGAGAACGGGCCTCGACTTCAATGAGATGGTGCTGCTGCAGATGGAAGACAAAGCTTGGCTGGTGCACAGGCAATGGTTCCTAGACCTGCCGTTGCCATGGCTACCCGGAGCGGATACACAAGGATCAAATTGGATACAGAAAGAGACATTGGTCACTTTCAAAAATCCCCACGCCAAGAAACAGGATGTCGTTGTCTTAGGGTCTCAAGAAGGGGCCATGCACACGGCACTCACAGGGGCTACAGAAATCCAGATGTCATCAGGAAACTTACTGTTCACGGGACATCTCAAGTGCAGGCTGAGAATGGACAAACTACAGCTCAAAGGAATGTCATACTCTATGTGTACAGGAAAGTTTAAAATCGTGAAGGAAATAGCAGAAACACAACATGGAACAATAGTTATCAGAGTACAATATGAAGGGGACGGTTCTCCATGTAAGATCCCTTTTGAGATAACAGATTTGGAAAAAAGACACGTCTTAGGACGCCTGATTACAGTTAACCCAATCGTAACAGAAAAAGATAGCCCAGTCAACATAGAAGCAGAACCCCCATTCGGAGACAGTTACATCATCGTAGGAGTAGAGCCGGGACAACTGAAACTCAATTGGTTTAAGAAGGGAAGTTCCATCGGCCAAATGTTTGAGACAACAATGAGAGGAGCAAAGAGAATGGCCATTTTAGGTGACACAGCCTGGGATTTTGGATCCCTGGGAGGAGTGTTTACATCTATAGGAAAGGCTCTCCATCAAGTTTTCGGAGCAATTTATGGGGCTGCTTTTAGTGGGGTCTCATGGACTATGAAAATCCTCATAGGAGTCATCATCACATGGATAGGAATGAATTCACGTAGCACCTCACTGTCTGTGTCGCTAGTATTGGTGGGAGTCGTGACACTGTACCTGGGAGCTATGGTGCAGGCTGATAGTGGTTGCATTGTGAGCTGGAAAAATAAAGAACTGAAATGTGGCAGCGGGATCTTCATTACAGATAACGTACACACATGGACAGAGCAATATAAGTTCCAACCAGAATCCCCTTCAAAACTAGCTTCAGCTATCCAAAAAGCTCATGAAGAAGGCATTTGTGGAATCCGCTCAGTAACAAGATTGGAGAATCTGATGTGGAAACAAATAACACCAGAATTGAATCATATTCTATCAGAAAATGAGGTAAAGTTGACCATTATGACAGGAGACATTAAAGGAATCATGCAGGCAGGAAAACGATCCTTGCGGCCTCAGCCCACTGAGCTGAAGTACTCATGGAAAACATGGGGAAAGGCGAAAATGCTCTCTACAGAGTCTCATAATCAGACCTTTCTTATTGATGGCCCTGAAACAGCAGAATGCCCCAACACAAACAGAGCTTGGAACTCACTGGAAGTTGAAGACTATGGTTTTGGAGTTTTTACCACCAATATATGGCTAAAATTGAGAGAAAAACAGGATGTGTTTTGTGACTCAAAACTCATGTCAGCGGCCATTAAAGACAACAGAGCCGTCCATGCCGATATGGGTTATTGGATAGAAAGTGCACTCAATGACACATGGAAGATGGAGAAAGCCTCCTTCATTGAAGTTAAAAGCTGCCACTGGCCAAAGTCACACACCCTATGGAGCAATGGAGTATTAGAAAGTGAGATGATAATTCCAAAAAATTTTGCCGGGCCAGTGTCACAACACAACTACAGACCAGGCTACCATACACAAACAGCAGGACCTTGGCATCTAGGTAAGCTTGAGATGGACTTTGATTTCTGCGAAGGAACTACAGTGGTGGTGACTGAGGACTGTGGAAATAGAGGACCCTCTTTAAGAACGACCACTGCCTCTGGAAAGCTCATAACAGAATGGTGCTGCCGATCCTGCACACTACCACCTCTAAGATACAGAGGTGAGGATGGATGCTGGTATGGGATGGAAATCAGACCTTTGAAAGAGAAAGAAGAGAACTTGGTCAACTCCTTGGTCACAGCCGGACATGGGCAGATTGACAACTTTTCACTAGGAGTCTTGGGAATGGCACTGTTCCTGGAAGAAATGCTTAGGACCCGAGTAGGAACGAAACATGCAATACTGCTAGTTGCACTATCTTTCGTGACATTGATTACTGGGAACATGTCTTTTAGAGACCTGGGAAGAGTGATGGTCATGGTGGGCGCTACCATGACGGATGACATAGGTATGGGAGTGACTTATCTTGCCCTACTAGCAGCTTTCAAAGTTAGACCAACTTTTGCAGCTGGACTACTCTTGAGAAAACTGACCTCCAAGGAATTGATGATGGCCACCATAGGAATCGCACTCCTTTCCCAAAGCACCTTGCCAGAGACCATTCTAGAACTGACTGATGCGTTAGCCTTGGGCATGATGGCCCTCAAAATAGTGAGAAATATGGAAAAATACCAATTGGCAGTGACTATCATGGCTATTTCGTGTGTCCCAAATGCAGTGATATTGCAAAACGCATGGAAGGTGAGTTGCACAATATTGGCAGCGGTGTCCGTTTCTCCACTGCTCCTAACATCCTCACAGCAGAAAGCGGATTGGATACCACTGGCACTGACGATAAAAGGTCTCAACCCAACAGCCATTTTTCTAACAACTCTTTCGAGAACCAGCAAGAAAAGGAGCTGGCCGCTAAATGAAGCTATCATGGCAGTCGGGATGGTGAGCATTTTAGCCAGTTCTCTCCTAAAGAATGATATTCCTATGACAGGTCCATTAGTGGCTGGAGGGCTCCTCACCGTATGTTACGTGCTCACTGGACGATCGGCCGATTTGGAACTGGAGAGAGCTGCCGATGTAAAATGGGAAGATCAGGCAGAAATATCAGGAAGCAGCCCAATTCTGTCAATAACAATATCAGAAGATGGCAGCATGTCGATAAAAAATGAAGAGGAAGAACAAACACTGACCATACTCATTAGAACGGGATTGTTGGTGATCTCAGGAGTCTTTCCAGTATCGATACCAATTACGGCAGCAGCATGGTACCTGTGGGAAGTGAAGAAACAACGGGCTGGAGTATTGTGGGACGTCCCTTCACCCCCACCAGTGGGAAAAGCCGAACTGGAAGATGGAGCCTATAGAATCAAGCAAAGAGGGATTCTTGGATATTCTCAGATTGGAGCCGGAGTTTACAAAGAAGGAACATTCCATACAATGTGGCACGTCACACGTGGTGCTGTTCTGATGCATAGAGGGAAGAGGATTGAACCATCATGGGCAGATGTCAAGAAAGATCTAATATCATATGGAGGAGGCTGGAAGCTAGAAGGAGAATGGAAGGAAGGAGAGGAAGTTCAAGTCCTGGCATTGGAACCTGGAAAAAATCCCAGAGCTGTCCAAACGAAACCTGGAATTTTCAAAACCAACACCGGAACCATAGGCGCTGTATCTCTGGACTTTTCCCCTGGAACGTCAGGATCTCCAATTGTCGACAGAAAAGGAAAAGTTGTGGGTCTTTATGGTAATGGTGTTGTCACAAGGAGTGGAGCATACGTAAGTGCCATAGCCCAGACCGAAAAAAGCATTGAAGACAATCCAGAGATCGAAGATGACATTTTCCGAAAGAAAAGATTGACCATCATGGACCTCCATCCAGGGGCAGGAAAGACAAAAAGATACCTTCCAGCCATAGTTAGAGAAGCCATAAAACGTGGCTTGAGAACATTAATCTTGGCTCCCACTAGAGTCGTGGCAGCTGAAATGGAGGAAGCTCTTAGAGGACTCCCAATAAGATACCAAACCCCAGCCATCAGAGCCGAGCACACCGGGCGAGAGATCGTGGACCTAATGTGTCATGCCACATTTACTATGAGGCTGCTATCACCAGTCAGAGTGCCAAATTACAACCTGATTATCATGGACGAAGCCCACTTCACAGACCCAGCAAGCATAGCAGCTAGAGGATACATTTCAACTCGAGTAGAGATGGGTGAAGCAGCCGGGATTTTTATGACAGCCACTCCTCCGGGAAGCAGAGACCCATTTCCTCAGAGCAATGCACCAATCATGGATGAGGAAAGAGAAATCCCTGAGCGTTCATGGAATTCAGGACATGAATGGGTCACGGATTTTAAAGGGAAGACTGTTTGGTTTGTTCCAAGTATAAAAGCAGGAAATGACATAGCAGCTTGTCTTAGGAAAAATGGAAAGAAAGTGATACAACTCAGTAGGAAGACTTTTGACTCTGAGTATGTTAAGACTAGAGCCAATGATTGGGACTTTGTGGTCACAACTGACATTTCAGAAATGGGTGCCAACTTCAAGGCTGAGAGGGTTATAGACCCTAGACGCTGCATGAAACCAGTTATACTAACAGATGGCGAAGAGCGGGTGATCTTGGCAGGACCTATGCCAGTGACCCACTCTAGTGCAGCGCAGAGAAGAGGGAGAATAGGAAGAAATCCAAAAAATGAAAATGACCAGTACATATACATGGGGGAACCTCTCGAAAATGATGAAGACTGTGCACACTGGAAAGAAGCTAAAATGCTCCTAGATAACATCAACACACCCGAAGGAATTATTCCTAGTATGTTCGAACCAGAGCGTGAAAAAGTGGATGCCATTGATGGTGAATACCGTTTGAGAGGAGAAGCAAGGAAAACCTTTGTGGACCTAATGAGAAGAGGGGACTTACCAGTCTGGTTGGCCTACAAAGTGGCAGCTGAAGGCATCAACTACGCAGACAGAAAGTGGTGTTTTGACGGAATTAAGAACAACCAAATACTGGAAGAAAATGTGGAAGTGGAAATCTGGACAAAAGAAGGGGAAAGGAAAAAATTAAAACCCAGATGGTTGGATGCTAGGATCTATTCTGACCCACTGGCACTAAAAGAATTCAAGGAATTTGCAGCTGGAAGAAAATCTTTGACCCTGAACCTAATCACAGAAATGGGTAGGCTTCCAACTTTCATGACTCAGAAGGCAAGAAACGCACTGGACAACTTGGCTGTGCTGCATACGGCTGAGGTAGGTGGAAAGGCGTACACTCACGCTCTCAGTGAACTCCCGGAGACTCTGGAGACACTGCTTCTACTGACACTCCTGGCAGCAGTCACAGGAGGAATCTTCTTATTCTTAATGAGCGGAAAAGGTATAGGGAAGATGACTCTGGGAATGTGTTGCATAATCACAGCTAGCATTCTCCTATGGTATGCACAGATACAACCACACTGGATAGCAGCTTCAATAATACTGGAGTTTTTTCTCATAGTTTTGCTCATTCCAGAACCAGAAAAACAGAGAACACCCCAAGACAACCAATTGACCTACGTTGTCATAGCCATCCTCACAGTGGTGGCCGCAACCATGGCAAACGAGATGGGTTTCCTGGAAAAAACCAAGAAAGACCTCGGATTTGGAAGCATTACAACCCAGGAATCTGAGAGCAACATCCTGGACATAGATCTACGTCCTGCATCAGCATGGACGCTGTATGCCGTGGCTACAACATTTGTCACACCAATGTTGCGACATAGCATTGAAAATTCCTCAGTAAATGTCTCCCTAACAGCCATTGCTAACCAAGCTACAGTGCTAATGGGTCTTGGGAAAGGATGGCCATTGTCAAAGATGGACATCGGAGTTCCCCTCCTTGCCATTGGATGCTACTCACAAGTCAACCCTATAACCCTCACAGCAGCTCTTCTTTTATTGGTAGCACATTATGCCATTATAGGGCCAGGACTTCAAGCAAAAGCAACCAGAGAAGCTCAGAAAAGAGCAGCAGCAGGCATCATGAAAAACCCAACAGTCGATGGAATAACAGTGATTGACCTAGAACCAATACCCTATGATCCAAAATTTGAAAAGCAGTTAGGACAAGTAATGCTCCTAATCCTCTGCGTGACTCAAGTATTAATGATGAGGACTACATGGGCTTTGTGTGAGGCTCTAACCCTAGCGACCGGGCCCATCTCCACACTGTGGGAAGGAAATCCAGGGAGGTTTTGGAACACCACCATTGCAGTGTCAATGGCTAACATCTTTAGGGGGAGCTACTTGGCCGGAGCTGGACTTCTCTTTTCCATCATGAAGAACACAACAAACACAAGAAGAGGAACTGGCAACGTAGGAGAGACACTTGGAGAAAAATGGAAAAGCCGATTAAATGCACTGGGAAAAAGTGAATTTCAGATCTACAAGAAAAGTGGAATCCAGGAAGTGGATAGAACTCTAGCAAAAGAAGGCATCAAAAGAGGAGAAACGGACCACCATGCTGTGTCACGAGGATCAGCAAAACTGAGATGGTTCGTCGAGAGAAACATGGTCACACCGGAAGGGAAGGTGGTGGATCTTGGTTGCGGCAGAGGGGGCTGGTCATACTATTGTGGGGGATTAAAGAATGTAAGAGAAGTCAAAGGCCTAACAAAAGGAGGACCAGGACACGAAGAACCCATCCCCATGTCAACATATGGGTGGAATCTAGTGCGTCTGCAAAGTGGGGTCGACGTTTTCTTCACCCCGCCAGAAAAGTGTGATACATTGTTGTGTGACATAGGGGAGTCGTCACCAAATCCCACGATAGAAGCAGGACGAACACTCAGAGTCCTCAACTTAGTGGAAAATTGGCTGAACAATAACACCCAATTTTGCATAAAGGTCCTCAATCCATATATGCCCTCAGTCATAGAAAAAATGGAAACACTACAAAGGAAATATGGAGGAGCCTTAGTGAGGAATCCACTCTCACGAAACTCCACGCATGAAATGTACTGGGTATCTAATGCTACCGGGAACATAGTGTCATCAGTGAACATGATTTCAAGGATGTTGATTAACAGATTCACAATGAAACATAAGAAAGCCACCTACGAGCCAGATGTTGACCTAGGAAGTGGAACCCGCAACATTGGAACTGAAAGTGAGATACCAAATCTAGACATAATAGGAAAGAGAATAGAGAAAATAAAACAAGAGCATGAAACATCATGGCATTATGACCAAGACCACCCATACAAAACGTGGGCTTACCATGGCAGCTATGAAACAAAACAAACTGGATCAGCATCATCTATGGTGAACGGAGTGGTCAGACTGCTGACAAAACCTTGGGACGTCGTTCCTATGGTGACACAGATGGCAATGACAGACACGACTCCATTTGGACAACAGCGCGTTTTCAAAGAGAAAGTGGACACGAGAACTCAAGAACCGAAGGAAGGCACAAAGAAACTGATGAAAATTACGGCTGAGTGGCTTTGGAAAGAACTAGGAAAGGAAAAGACACCTAGAATGTGTACCAGAGAAGAATTCACAAGAAAAGTGAGAAGCAATGCAGCCTTGGGGGCCGTATTCACTGATGAGAACAAATGGAAATCGGCACGTGAGGCTGTTGAAGATGGTAGGTTTTGGGAGCTGGTTGACAGGGAAAGAAATCTCCATCTTGAAGGAAAGTGTGAAACATGTGTGTACAACATGATGGGAAAAAGAGAGAAGAAACTAGGGGAGTTCGGCAAGGCAAAAGGTAGCAGAGCCATATGGTACATGTGGCTTGGAGCACGCTTTTTAGAGTTTGAAGCCCTAGGATTTCTGAATGAAGATCACTGGTTCTCCAGAGGGAACTCCCTGAGTGGAGTGGAAGGAGAAGGGCTGCACAGGCTAGGCTACATTTTAAGAGAGGTGGGCAAGAAGGAAGGAGGAGCAATGTACGCCGATGATACAGCAGGATGGGACACAAGAATCACACTAGAAGACTTAAAAAATGAAGAAATGGTAACAAACCACATGAAAGGAGAACACAAGAAACTAGCCGAGGCCATATTCAAATTAACGTACCAAAACAAGGTGGTGCGTGTGCAAAGACCAACACCAAGAGGCACAGTAATGGATATCATATCGAGAAAAGACCAAAGAGGCAGTGGGCAAGTCGGTACCTATGGCCTTAACACTTTCACCAATATGGAAGCCCAATTAATTAGACAGATGGAAGGAGAAGGAATCTTCAAAAGCATTCAGCACCTGACCGCCACAGAAGAAATCGCTGTACAGAACTGGTTAGCAAGAGTGGGGCGTGAAAGGCTATCAAGAATGGCCATCAGTGGAGATGACTGTGTTGTAAAACCTATAGATGACAGATTTGCAAGTGCTTTAACAGCTCTAAATGACATGGGAAAAGTTAGGAAAGATATACAACAATGGGAACCTTCAAGAGGATGGAACGATTGGACACAGGTGCCTTTCTGTTCACACCATTTTCATGAGTTAGTCATGAAAGATGGTCGCGTGCTCGTAGTCCCATGCAGAAACCAAGATGAACTGATTGGCAGAGCCCGAATTTCCCAGGGAGCCGGGTGGTCTTTGAAGGAGACGGCTTGTTTGGGGAAGTCTTACGCCCAAATGTGGACCCTGATGTACTTCCACAGACGTGACCTCAGATTGGCGGCAAATGCCATTTGCTCGGCAGTCCCGTCACATTGGGTTCCAACAAGTCGAACAACCTGGTCCATACACGCCAAGCATGAATGGATGACGACGGAAGACATGCTGGCAGTCTGGAACAGGGTGTGGATCCAAGAAAACCCATGGATGGAAGACAAAACTCCAGTGAAATCATGGGAAGAAGTCCCATACCTGGGGAAAAGGGAAGACCAATGGTGCGGCTCATTGATTGGGCTAACAAGCAGGGCTACCTGGGCAAAGAATATCCAGACAGCAATAAATCAAGTCAGATCCCTTATAGGCAATGAGGGATACACAGACTACATGCCATCCATGAAGAGATTCAGAAGGGAAGAGGAAGAGGCAGGTGTCCTGTGGTAG
		</sequence>
		<sequence>
			<taxon idref="MW577846|DENV2|Brazil|Southeast|RJ|Rio_de_Janeiro|2008-04-23"/>
			ATGAATAACCAACGAAAAAAGGCGAGAAGTACGCCTTTCAATATGCTGAAACGCGAGAGAAACCGCGTGTCAACTGTGCAACAGCTGACAAAGAGATTCTCACTTGGAATGCTGCAAGGACGCGGACCATTAAAACTGTTCATGGCCCTTGTGGCGTTCCTTCGTTTCCTAACAATCCCACCAACAGCAGGGATACTAAAAAGATGGGGAACGATCAAGAAATCAAAAGCTATCAATGTTTTGAGAGGGTTCAGGAAAGAGATTGGAAGGATGCTGAACATCTTGAATAGGAGACGTAGGACAGCAGGCGTGATTGTTATGTTGATTCCAACAGCGATGGCGTTCCATTTAACCACACGCAATGGAGAACCACACATGATCGTTGGTAGGCAGGAGAAAGGGAAAAGTCTTCTGTTCAAAACAGAGGATGGTGTTAACATGTGTACCCTCATGGCCATAGACCTTGGTGAGTTGTGTGAAGATACAATCACGTACAAGTGTCCCCTCCTCAGACAAAATGAACCAGAAGACATAGATTGTTGGTGCAACTCTACGTCCACATGGGTAACTTATGGGACATGTACCACCACAGGAGAACACAGAAGAGAAAAAAGATCAGTAGCGCTCGTTCCACATGTGGGTATGGGACTGGAGACACGAACTGAAACATGGATGTCATCAGAAGGGGCCTGGAAGCATGTTCAGAGAATTGAAACCTGGATCTTGAGACATCCAGGTTTTACCATAATGGCAGCGATCCTGGCATACACCATAGGAACGACACACTTCCAAAGGGCCTTGATTTTCATCTTACTGACAGCTGTTGCTCCTTCAATGACAATGCGCTGCATAGGAATATCAAATAGAGACTTCGTAGAAGGGGTTTCAGGAGGAAGCTGGGTTGACATCGTTTTAGAACATGGAAGCTGTGTGACGACGATGGCAAAAAACAAACCAACATTGGATTTTGAACTGATAAAAACAGAAGCCAAACAACCTGCCACTCTAAGGAAGTACTGTATAGAAGCAAAGCTGACCAACACAACAACAGAATCGCGTTGCCCAACACAAGGGGAACCCAGTCTAAATGAAGAGCAGGACAAAAGGTTCATCTGCAAACACTCCATGGTAGACAGAGGATGGGGAAATGGATGTGGATTATTTGGAAAGGGAGGCATTGTGACCTGTGCTATGTTTACATGCAAAAAGAACATGGAAGGAAAAATCGTACAGCCAGAAAATTTGGAATACACCATCGTGATAACACCTCACTCAGGAGAAGAGCACGCTGTAGGTAATGACACAGGAAAGCATGGCAAGGAAATCAAAATAACACCACAGAGTTCCACCACAGAAGCAGAACTGACAGGCTATGGCACTGTCACGATGGAGTGCTCTCCGAGAACGGGCCTCGACTTCAATGAGATGGTGCTGCTGCAGATGGAAGACAAAGCTTGGCTGGTGCACAGGCAATGGTTCCTAGACCTGCCGTTGCCATGGCTACCCGGAGCGGATACACAAGGATCAAACTGGATACAGAAAGAGACATTGGTCACTTTCAAAAATCCCCACGCCAAGAAACAGGATGTCGTTGTCTTAGGGTCTCAAGAAGGGGCCATGCACACGGCACTCACAGGGGCTACAGAAATCCAGATGTCATCAGGAAACTTACTGTTCACGGGACATCTCAAGTGCAGGCTGAGAATGGACAAACTACAGCTCAAAGGAATGTCATACTCTATGTGTACAGGAAAGTTTAAAATCGTGAAGGAAATAGCAGAAACACAACATGGAACAATAGTTATCAGAGTACAATATGAAGGGGACGGTTCTCCATGTAAGATCCCCTTTGAGATAACAGACTTGGAAAAAAGACACGTCTTAGGACGCCTGATTACAGTTAACCCAATCGTAACAGAAAAAGATAGCCCAGTCAACATAGAAGCAGAACCCCCATTCGGAGACAGCTACATCATCGTAGGAGTAGAGCCGGGACAACTGAAACTCAATTGGTTTAAGAAGGGAAGTTCCATCGGCCAAATGTTTGAGACAACAATGAGAGGAGCAAAGAGAATGGCCATTTTAGGTGACACAGCCTGGGATTTTGGATCCCTGGGAGGAGTGTTTACATCTATAGGAAAGGCTCTCCATCAAGTTTTCGGAGCAATCTATGGGGCTGCTTTTAGTGGGGTCTCATGGACTATGAAAATCCTCATAGGAGTCATCATCACATGGATAGGAATGAATTCACGTAGCACCTCACTGTCTGTGTCGCTAGTATTGGTGGGAGTCGTGACACTGTACCTGGGAGCTATGGTGCAGGCTGATAGTGGTTGCATTGTGAGCTGGAAAAATAAAGAACTGAAATGTGGCAGCGGGATCTTCATTACAGATAACGTACACACATGGACAGAGCAATATAAGTTCCAACCAGAATCCCCTTCAAAACTAGCTTCAGCTATCCAAAAAGCTCATGAAGAAGGCATTTGTGGAATCCGCTCAGTAACAAGATTGGAGAATCTGATGTGGAAACAAATAACACCAGAATTGAATCATATTCTATCAGAAAATGAGGTAAAGTTGACCATTATGACAGGAGACATTAAAGGAATCATGCAGGCAGGAAAACGATCCTTGCGGCCTCAGCCCACTGAGCTGAAGTACTCATGGAAAACATGGGGAAAGGCGAAAATGCTCTCTACAGAGTCTCACAATCAGACCTTTCTTATTGATGGCCCTGAAACAGCAGAATGCCCCAACACAAACAGAGCTTGGAACTCACTGGAAGTTGAAGACTATGGTTTTGGAGTTTTTACCACCAATATATGGCTAAAATTGAGAGAAAAACAGGATGTATTTTGTGACTCAAAACTCATGTCAGCGGCCATTAAAGACAACAGAGCCGTCCATGCCGATATGGGTTATTGGATAGAAAGTGCACTCAATGACACATGGAAGATGGAGAAAGCCTCCTTCATTGAAGTTAAAAGCTGCCACTGGCCAAAGTCACACACCCTCTGGAGCAATGGAGTATTAGAAAGTGAGATGATAATTCCAAAAAATTTTGCCGGGCCAGTGTCACAACACAACTACAGACCAGGCTACCATACACAAACAGCAGGACCTTGGCATCTAGGTAAGCTTGAGATGGACTTTGATTTCTGCGAAGGAACTACAGTGGTGGTGACTGAGGACTGTGGAAATAGAGGACCCTCTTTAAGAACGACCACTGCCTCTGGAAAGCTCATAACAGAATGGTGCTGCCGATCCTGCACACTACCACCTCTAAGATACAGAGGTGAGGATGGATGCTGGTACGGGATGGAAATCAGACCTTTGAAAGAGAAAGAAGAGAACTTGGTCAACTCCTTGGTCACAGCCGGACATGGGCAGATTGACAACTTTTCACTAGGAGTCTTGGGAATGGCACTGTTCCTGGAAGAAATGCTTAGGACCCGAGTAGGAACGAAACATGCAATACTGCTAGTTGCACTATCTTTCGTGACATTGATTACTGGGAACATGTCTTTTAGAGACCTGGGAAGAGTGATGGTCATGGTGGGCGCTACCATGACGGATGACATAGGTATGGGAGTGACTTATCTTGCCCTACTAGCAGCTTTCAAAGTTAGACCAACTTTTGCAGCTGGACTACTCTTGAGAAAACTGACCTCCAAGGAATTGATGATGGCCACCATAGGAATCGCACTCCTTTCCCAAAGCACCTTGCCAGAGACCATTCTAGAACTGACTGATGCGTTAGCCTTGGGCATGATGGCCCTCAAAATAGTGAGAAATATGGAAAAATACCAATTGGCAGTGACTATCATGGCTATTTCGTGTGTCCCAAATGCAGTGATATTGCAAAACGCATGGAAGGTGAGTTGCACAATATTGGCAGCGGTGTCCGTTTCTCCACTGCTCCTAACATCCTCACAGCAGAAAGCGGATTGGATACCACTGGCATTGACGATAAAAGGTCTCAACCCAACAGCCATTTTTCTAACAACTCTTTCGAGAACCAGCAAGAAAAGGAGCTGGCCGCTAAATGAAGCTATCATGGCAGTCGGGATGGTGAGCATTTTAGCCAGTTCTCTCCTAAAGAATGATATTCCTATGACAGGTCCATTAGTGGCTGGAGGGCTCCTCACCGTATGTTACGTGCTCACTGGACGATCGGCCGATTTGGAACTGGAGAGAGCTGCCGATGTAAAATGGGAAGATCAGGCAGAAATATCAGGAAGCAGCCCAATCCTGTCAATAACAATATCAGAAGATGGCAGCATGTCGATAAAAAATGAAGAGGAAGAACAAACACTGACCATACTCATTAGAACGGGATTGTTGGTGATCTCAGGAGTCTTTCCAGTATCGATACCAATTACGGCAGCAGCATGGTACCTGTGGGAAGTGAAGAAACAACGGGCTGGAGTATTGTGGGACGTCCCTTCACCCCCACCAGTGGGAAAAGCCGAACTGGAAGATGGAGCCTATAGAATCAAGCAAAGAGGGATTCTTGGATATTCTCAGATTGGAGCCGGAGTTTACAAAGAAGGAACATTCCATACAATGTGGCACGTCACACGTGGTGCTGTTCTGATGCATAGAGGGAAGAGGATTGAACCATCATGGGCAGATGTCAAGAAAGATCTAATATCATATGGAGGAGGCTGGAAGCTAGAAGGAGAATGGAAGGAAGGAGAGGAAGTCCAAGTCCTGGCATTGGAACCTGGAAAAAATCCCAGAGCTGTCCAAACGAAACCTGGAATTTTCAAAACCAACACCGGAACCATAGGCGCTGTATCTCTGGACTTTTCCCCTGGAACGTCAGGATCTCCAATTGTCGACAGAAAAGGAAAAGTTGTGGGTCTTTATGGTAATGGTGTTGTCACAAGGAGTGGAGCATACGTAAGTGCCATAGCCCAGACCGAAAAAAGCATTGAAGACAATCCAGAGATCGAAGATGACATTTTCCGAAAGAAAAGATTGACCATCATGGACCTCCATCCAGGGGCAGGAAAGACAAAAAGATACCTTCCAGCCATAGTTAGAGAAGCCATAAAACGTGGCTTGAGAACATTAATCCTGGCTCCCACTAGAGTCGTGGCAGCTGAAATGGAGGAAGCTCTTAGAGGACTTCCAATAAGATACCAAACCCCAGCCATCAGAGCCGAGCACACCGGGCGAGAGATCGTGGACCTAATGTGTCATGCCACATTTACTATGAGGCTGCTATCACCAGTCAGAGTGCCAAATTACAACCTGATTATCATGGACGAAGCCCACTTCACAGACCCAGCAAGCATAGCAGCTAGAGGATACATTTCAACTCGAGTAGAGATGGGTGAAGCAGCCGGGATTTTTATGACAGCCACTCCTCCGGGAAGCAGAGACCCATTTCCTCAGAGCAATGCACCAATCATGGATGAGGAAAGAGAAATCCCTGAGCGTTCATGGAATTCAGGACATGAATGGGTCACGGATTTTAAAGGGAAGACTGTTTGGTTTGTTCCAAGTATAAAAGCAGGAAATGACATAGCAGCTTGTCTTAGGAAAAATGGAAAGAAAGTGATACAACTCAGTAGGAAGACTTTTGACTCTGAGTATGTTAAGACTAGAGCCAATGATTGGGACTTTGTGGTCACAACTGACATTTCAGAAATGGGTGCCAACTTCAAGGCTGAGAGGGTTATAGACCCTAGACGCTGCATGAAACCAGTTATACTAACAGATGGCGAAGAGCGGGTGATCTTGGCAGGACCTATGCCAGTGACCCACTCTAGTGCAGCGCAAAGAAGAGGGAGAATAGGAAGAAATCCAAAAAATGAAAATGACCAGTACATATACATGGGGGAACCTCTCGAAAATGATGAAGACTGTGCACACTGGAAAGAAGCTAAAATGCTCCTAGATAACATCAACACACCCGAAGGAATCATTCCTAGTATGTTCGAACCAGAGCGTGAAAAAGTGGATGCCATTGATGGTGAATACCGTTTGAGAGGAGAAGCAAGGAAAACCTTTGTGGACCTAATGAGAAGAGGGGACTTACCAGTCTGGCTGGCCTACAAAGTGGCAGCTGAAGGCATCAACTACGCAGACAGAAAGTGGTGTTTTGATGGAATTAAGAACAACCAAATACTGGAAGAAAATGTGGAAGTGGAAATCTGGACAAAAGAAGGGGAAAGGAAAAAATTAAAACCCAGATGGTTGGATGCTAGGATCTATTCTGACCCACTGGCACTAAAAGAATTCAAGGAATTTGCAGCTGGAAGAAAATCTTTGACCCTGAACCTAATCACAGAAATGGGTAGGCTTCCAACTTTCATGACTCAGAAGGCAAGAAACGCACTGGACAACTTGGCTGTGCTGCATACGGCTGAGGTAGGTGGAAAGGCGTACACTCATGCTCTCAATGAACTGCCGGAGACTCTGGAGACACTGCTTCTACTGACACTCCTGGCAGCAGTCACAGGAGGAATCTTCTTATTCTTAATGAGCGGAAAAGGTATAGGGAAGATGACTCTGGGAATGTGTTGCATAATCACAGCTAGCATTCTCCTATGGTATGCACAGATACAACCACACTGGATAGCAGCTTCAATAATACTGGAGTTTTTTCTCATAGTTTTGCTCATTCCAGAACCAGAAAAACAGAGAACACCCCAAGACAACCAATTGACCTACGTTGTCATAGCCATCCTCACAGTGGTGGCCGCAACCATGGCAAACGAGATGGGTTTCCTGGAAAAAACCAAGAAAGACCTCGGATTTGGAAGCATTACAACCCAGGAATCTGAGAGCAACATCCTGGACATAGATCTACGTCCTGCATCAGCATGGACGCTGTATGCCGTGGCTACAACATTTGTCACACCAATGTTGCGACATAGCATTGAAAATTCCTCAGTGAATGTCTCCCTAACAGCCATTGCTAACCAAGCTACAGTGCTAATGGGTCTTGGGAAAGGATGGCCATTGTCAAAGATGGACATCGGAGTTCCCCTCCTTGCCATTGGATGCTACTCACAAGTCAACCCTATAACCCTCACAGCAGCTCTTCTTTTATTGGTAGCACATTATGCCATTATAGGGCCAGGACTTCAAGCAAAAGCAACCAGAGAAGCTCAGAAAAGAGCAGCAGCAGGCATCATGAAAAACCCAACAGTCGATGGAATAACAGTGATTGACCTAGAACCAATACCCTATGATCCAAAATTTGAAAAGCAGTTAGGACAAGTAATGCTCCTAATCCTCTGCGTGACTCAAGTATTAATGATGAGGACTACATGGGCTTTGTGTGAGGCTCTAACCCTAGCGACCGGGCCCATCTCCACACTGTGGGAAGGAAATCCAGGGAGGTTTTGGAACACCACCATTGCAGTGTCAATGGCTAACATCTTTAGGGGGAGCTACTTGGCCGGAGCTGGACTTCTCTTTTCCATCATGAAGAACACAACAAACACAAGAAGAGGAACTGGCAACGTAGGAGAGACACTTGGAGAAAAATGGAAAAGCCGATTAAATGCACTGGGAAAAAGTGAATTTCAGATCTACAAGAAAAGTGGAATCCAGGAAGTGGATAGAACCCTAGCAAAAGAAGGCATCAAAAGAGGAGAAACGGACCACCATGCTGTGTCACGAGGATCAGCAAAACTGAGATGGTTCGTCGAGAGAAACATGGTCACACCGGAAGGGAAGGTGGTGGATCTTGGTTGCGGCAGAGGGGGCTGGTCATACTATTGTGGGGGACTAAAGAATGTAAGAGAAGTCAAAGGCCTAACAAAAGGAGGACCAGGACACGAAGAACCCATCCCCATGTCAACATATGGGTGGAATCTAGTGCGTCTGCAAAGTGGGGTCGACGTTTTCTTCACCCCGCCAGAAAAGTGTGATACATTGTTGTGTGACATAGGGGAGTCGTCACCAAATCCCACGATAGAAGCAGGACGAACACTCAGAGTCCTCAACTTAGTGGAAAATTGGCTGAACAATAACACCCAATTTTGCATAAAGGTCCTCAATCCATATATGCCCTCAGTCATAGAAAAAATGGAAACACTACAAAGGAAATATGGAGGAGCCTTAGTGAGGAATCCACTCTCACGAAACTCCACGCATGAAATGTACTGGGTATCTAATGCTACCGGGAACATAGTGTCATCAGTGAACATGATTTCAAGGATGTTGATTAACAGATTCACAATGAAACATAAGAAAGCCACCTACGAGCCAGATGTTGACCTAGGAAGTGGAACCCGCAACATTGGAATTGAAAGTGAGAYACCAAAYCTAGACATAATAGGAAAGAGAATAGAGAAAATAAARCAAGAGCATGAAACATCATGGCATTATGACCAAGACCACCCATACAAAACGTGGGCTTACCATGGCAGCTATGAAACAAAACAAACTGGATCAGCATCATCTATGGTGAACGGAGTGGTCAGACTGCTGACAAAACCTTGGGACGTCGTCCCTATGGTGACACAGATGGCAATGACAGACACGACTCCATTTGGACAACAGCGYGTTTTCAAAGAGAAAGTGGACACGAGAACTCAAGAACCGAAGGAAGGCACAAAGAAACT-ATGAAAATTACGGCAGAGTGGCTTTGGAAAGAACTAGGAAAGGAAAAGACACCTAGGATGTGCACTAGAGAAGAATTCACAAGAAAGGTGAGAAGCAATGCAGCCTTGGGGGCCGTATTCACTGATGAGAACAAATGGAAATCGGCACGTGAGGCTGTTGAAGATGGTAGGTTTTGGGAGCTGGTTGACAGGGAAAGAAATCTCCATCTTGAAGGAAAGTGTGAAACATGTGTGTACAACATGATGGGAAAAAGAGAGAAGAAACTAGGGGAGTTCGGCAAGGCAAAAGGTAGCAGAGCCATATGGTACATGTGGCTTGGAGCACGCTTCTTAGAGTTTGAAGCCCTAGGATTTCTGAATGAAGATCACTGGTTCTCCAGAGGGAACTCCCTGAGTGGAGTGGAAGGAGAAGGGCTGCACAGGCTAGGCTACATTTTAAGAGAGGTGGGCAAGAAGGAAGGAGGAGCAATGTACGCCGATGATACAGCAGGATGGGACACAAGAATCACACTAGAAGACTTAAAAAATGAAGAAATGGTAACAAACCACATGAAAGGAGAACACAAGAAAC-AGC-GAGGCCATATTCAAATTAACGTACCAAAACAAGGTGGTGCGTGTGCAAAGACCAACACCAAGAGGCACAGTAATGGATATCATATCGAGAAAAGACCAAAGAGGCAGTGGGCAAGTCGGCACCTATGGCCTTAACACTTTCACCAATATGGAAGCCCAATTAATTAGACAGATGGAAGGAGAAGGAATCTTCAAAAGCATTCAGCACCTGACCGCCACAGAAGAAATCGCTGTACAGAACTGGTTAGCAAGAGTGGGGCGTGAAAGGCTATCAAGAATGGCCATCAGTGGAGATGACTGTGTTGTAAAACCTATAGATGACAGATTTGCAAGTGCTTTAACAGCTCTAAATGACATGGGAAAAGTTAGGAAAGATATACAACAATGGGAACCTTCAAGAGGATGGAACGATTGGACACAGGTGCCTTTCTGTTCACACCATTTTCATGAGTTAGTCATGAAAGATGGTCGCGTGCTCGTAGTCCCATGCAGAAACCAAGATGAACTGATTGGCAGAGCCCGAATTTCCCAGGGAGCCGGGTGGTCTTTGAAGGAGACGGCTTGTTTGGGGAAGTCTTACGCCCAAATGTGGACCCTGATGTACTTCCACAGACGTGACCTCAGATTGGCGGCAAATGCCATTTGCTCGGCAGTCCCGTCACATTGGGTTCCAACAAGTCGAACAACCTGGTCCATACACGCCAAGCATGAATGGATGACGACGGAAGACATGCTGGCAGTCTGGAACAGGGTGTGGATCCAAGAAAACCCATGGATGGAAGACAAAACTCCAGTGGAATCATGGGAAGAAATCCCATACCTGGGGAAAAGGGAAGACCAATGGTGCGGCTCATTGATTGGGCTAACAAGCAGGGCTACCTGGGCAAAGAATATCCAGACAGCAATAAATCAAGTCAGATCCCTTATAGGCAATGAGGGATACACAGACTACATGCCATCCATGAAGAGATTCAGAAGGGAAGAGGAAGAGGCAGGTGTCCTGTGGTAG
		</sequence>
		<sequence>
			<taxon idref="MW577845|DENV2|Brazil|Southeast|RJ|Duque_de_Caxias|2008-12-05"/>
			ATGAATAACCAACGAAAAAAGGCGAGAAGTACGCCTTTCAATATGCTGAAACGCGAGAGAAACCGCGTGTCAACTGTGCAACAGCTGACAAAGAGATTCTCACTTGGAATGCTGCAAGGACGCGGACCATTAAAACTGTTCATGGCCCTTGTGGCGTTCCTTCGTTTCCTAACAATCCCACCAACAGCAGGGATACTAAAAAGATGGGGAACGATCAAGAAATCAAAAGCTATCAATGTTTTGAGAGGGTTCAGGAAAGAGATTGGAAGGATGCTGAACATCTTGAACAGGAGACGTAGGACAGCAGGCGTGATTGTTATGTTGATTCCAACAGCGATGGCGTTCCATTTAACCACACGCAATGGAGAACCACACATGATCGTTGGTAGGCAGGAGAAAGGGAAAAGTCTTCTGTTCAAAACAGAGGATGGTGTTAACATGTGTACCCTCATGGCCATAGACCTTGGTGAGTTGTGTGAAGATACAATCACGTACAAGTGTCCCCTCCTCAGACAAAATGAACCAGAAGACATAGATTGTTGGTGCAACTCTACGTCCACATGGGTAACTTATGGGACATGTACCACCACAGGAGAACACAGAAGAGAAAAAAGATCAGTGGCGCTCGTTCCACATGTGGGTATGGGACTGGAGACACGAACTGAAACATGGATGTCATCAGAAGGGGCCTGGAAGCATGTTCAGAGAATTGAAACCTGGATCTTGAGACATCCAGGTTTTACCATAATGGCAGCGATCCTGGCATACACCATAGGAACGACACACTTCCAAAGGGCCTTGATTTTCATCTTACTGACAGCTGTTGCTCCTTCAATGACAATGCGCTGCATAGGAATATCAAATAGAGACTTCGTAGAAGGGGTTTCAGGAGGAAGCTGGGTTGACATCGTTTTAGAACATGGAAGTTGTGTGACGACGATGGCAAAAAACAAACCAACATTGGATTTTGAACTGATAAAAACAGAAGCCAAACAACCTGCCACTCTAAGGAAGTACTGTATAGAAGCAAAGCTGACCAACACAACAACAGAATCGCGTTGCCCAACACAAGGGGAACCCAGTCTAAATGAAGAGCAGGACAAAAGGTTCATCTGCAAACACTCCATGGTAGACAGAGGATGGGGAAATGGATGTGGATTATTTGGAAAGGGAGGCATTGTGACCTGTGCTATGTTTACATGCAAAAAGAACATGGAAGGAAAAATCGTACAGCCAGAAAATTTGGAATACACCATCGTGATAACACCTCACTCAGGAGAAGAGCACGCTGTAGGTAATGACACAGGAAAGCATGGCAAGGAAATCAAAATAACACCACAGAGTTCCACCACAGAAGCAGAACTGACAGGCTATGGCACTGTCACGATGGAGTGCTCTCCGAGAACGGGCCTCGACTTCAATGAGATGGTGCTGCTGCAGATGGAAGACAAAGCTTGGCTGGTGCACAGGCAATGGTTCCTAGACCTGCCGTTGCCATGGCTACCCGGAGCGGATACACAAGGATCAAATTGGATACAGAAAGAGACATTGGTCACTTTCAAAAATCCCCACGCCAAGAAACAGGATGTCGTTGTCTTAGGGTCTCAAGAAGGGGCCATGCACACGGCACTCACAGGGGCTACAGAAATCCAGATGTCATCAGGAAACTTACTGTTCACGGGACATCTCAAGTGCAGGCTGAGAATGGACAAACTACAGCTCAAAGGAATGTCATACTCTATGTGTACAGGAAAGTTTAAAATCGTGAAGGAAATAGCAGAAACACAACATGGAACAATAGTTATCAGAGTACAATATGAAGGGGACGGTTCTCCATGTAAGATCCCTTTTGAGATAACAGATTTGGAAAAAAGACACGTCTTAGGACGCCTGATTACAGTTAACCCAATCGTAACAGAAAAAGATAGCCCAGTCAACATAGAAGCAGAACCCCCATTCGGAGACAGCTATATCATTGTAGGAGTAGAGCCGGGACAACTGAAACTCAATTGGTTTAAGAAGGGAAGTTCCATCGGCCAAATGTTTGAGACAACAATGAGAGGAGCAAAGAGAATGGCCATTTTAGGTGACACAGCCTGGGATTTTGGATCCCTGGGAGGAGTGTTTACATCTATAGGAAAGGCTCTCCATCAAGTTTTCGGAGCAATCTATGGGGCTGCTTTTAGTGGGGTCTCATGGACTATGAAAATCCTCATAGGAGTCATCATCACATGGATAGGAATGAATTCACGTAGCACCTCACTGTCTGTGTCGCTAGTATTGGTGGGAGTCGTGACACTGTACCTGGGAGCTATGGTGCAGGCTGATAGTGGTTGCATTGTGAGCTGGAAAAATAAAGAACTGAAATGTGGCAGCGGGATCTTCATTACAGATAACGTACACACATGGACAGAGCAATATAAGTTCCAACCAGAATCCCCTTCAAAACTAGCTTCAGCTATCCAAAAAGCTCATGAAGAAGGCATTTGTGGAATCCGCTCAGTAACAAGATTGGAGAATCTGATGTGGAAACAAATAACACCAGAATTGAATCATATTCTATCAGAAAATGAGGTAAAGTTGACCATTATGACAGGAGACATTAAAGGAATCATGCAGGCAGGAAAACGATCCTTGCGGCCTCAGCCCACTGAGCTGAAGTACTCATGGAAAACATGGGGAAAGGCGAAAATGCTCTCTACAGAGTCTCACAATCAGACCTTTCTTATTGATGGCCCTGAAACAGCAGAATGCCCCAACACAAACAGAGCTTGGAACTCACTGGAAGTTGAAGACTATGGTTTTGGAGTTTTTACCACCAATATATGGCTAAAATTGAGAGAAAAACAGGATGTATTTTGTGACTCAAAACTCATGTCAGCGGCCATTAAAGACAACAGAGCCGTCCATGCCGATATGGGTTATTGGATAGAAAGTGCACTCAATGACACATGGAAGATGGAGAAAGCCTCCTTCATTGAAGTTAAAAGCTGCCACTGGCCAAAGTCACACACCCTCTGGAGCAATGGAGTATTAGAAAGTGAGATGATAATTCCAAAAAATTTTGCCGGGCCAGTGTCACAACACAACTACAGACCAGGCTACCATACACAAACAGCAGGACCTTGGCATCTAGGTAAGCTTGAGATGGACTTTGATTTCTGCGAAGGAACTACAGTGGTGGTGACTGAGGACTGTGGAAATAGAGGACCCTCTTTAAGAACGACCACTGCCTCTGGAAAGCTCATAACAGAATGGTGCTGCCGATCCTGCACACTACCACCTCTAAGATACAGAGGTGAGGATGGATGCTGGTACGGGATGGAAATCAGACCTTTGAAAGAGAAAGAAGAGAACTTGGTCAACTCCTTGGTCACAGCCGGACATGGGCAGATTGACAACTTTTCACTAGGAGTCTTGGGAATGGCACTGTTCCTGGAAGAAATGCTTAGGACCCGAGTAGGAACGAAACATGCAATACTGCTAGTTGCACTATCTTTCGTGACATTGATTACTGGGAACATGTCTTTTAGAGACCTGGGAAGAGTGATGGTCATGGTGGGCGCTACCATGACGGATGACATAGGTATGGGAGTGACTTATCTTGCCCTACTAGCAGCTTTCAAAGTTAGACCAACTTTTGCAGCTGGACTACTCTTGAGAAAACTGACCTCCAAGGAATTGATGATGGCCACCATAGGAATCGCACTCCTTTCCCAAAGCACCTTGCCAGAGACCATTCTAGAACTGACTGATGCGTTAGCCTTGGGCATGATGGCCCTCAAAATAGTGAGAAATATGGAAAAATACCAATTGGCAGTGACTATCATGGCTATTTCGTGTGTCCCAAATGCAGTGATATTGCAAAACGCATGGAAGGTGAGTTGCACAATATTGGCAGCGGTGTCCGTTTCTCCACTGCTCCTAACATCCTCACAGCAGAAAGCGGATTGGATACCACTGGCATTGACGATAAAAGGTCTCAACCCAACAGCCATTTTTCTAACAACTCTTTCGAGAACCAGCAAGAAAAGGAGCTGGCCGCTAAATGAAGCTATCATGGCAGTCGGGATGGTGAGCATTTTAGCCAGTTCTCTCCTAAAGAATGATATTCCTATGACAGGTCCATTAGTGGCTGGAGGGCTCCTCACCGTATGTTACGTGCTCACTGGACGATCGGCCGATTTGGAACTGGAGAGAGCTGCCGATGTAAAATGGGAAGATCAGGCAGAAATATCAGGAAGCAGCCCAATCCTGTCAATAACAATATCAGAAGATGGCAGCATGTCGATAAAAAATGAAGAGGAAGAACAAACACTGACCATACTCATTAGAACGGGATTGTTGGTGATCTCAGGAGTCTTTCCAGTATCGATACCAATTACGGCAGCAGCATGGTACCTGTGGGAAGTGAAGAAACAACGGGCTGGAGTATTGTGGGACGTCCCTTCACCCCCACCAGTGGGAAAAGCCGAACTGGAAGATGGAGCCTATAGAATCAAGCAAAGAGGGATTCTTGGATATTCTCAGATTGGAGCCGGAGTTTACAAAGAAGGAACATTCCATACAATGTGGCACGTCACACGTGGTGCTGTTCTGATGCATAGAGGGAAGAGGATTGAACCATCATGGGCAGATGTCAAGAAAGATCTAATATCATATGGAGGAGGCTGGAAGCTAGAAGGAGAATGGAAGGAAGGAGAGGAAGTCCAAGTCCTGGCATTGGAACCTGGAAAAAATCCCAGAGCTGTCCAAACGAAACCTGGAATTTTCAAAACCAACACCGGAACCATAGGCGCTGTATCTCTGGACTTTTCCCCTGGAACGTCAGGATCTCCAATTGTCGACAGAAAAGGAAAAGTTGTGGGTCTTTATGGTAATGGTGTTGTCACAAGGAGTGGAGCATACGTAAGTGCCATAGCCCAGACCGAAAAAAGCATTGAAGACAATCCAGAGATCGAAGATGACATTTTCCGAAAGAAAAGATTGACCATCATGGACCTCCATCCAGGGGCAGGAAAGACAAAAAGATACCTTCCAGCCATAGTTAGAGAAGCCATAAAACGTGGCTTGAGAACATTAATCCTGGCTCCCACTAGAGTCGTGGCAGCTGAAATGGAGGAAGCTCTTAGAGGACTTCCAATAAGATACCAAACCCCAGCCATCAGAGCCGAGCACACCGGGCGAGAGATCGTGGACCTAATGTGTCATGCCACATTTACTATGAGGCTGCTATCACCAGTCAGAGTGCCAAATTACAACCTGATTATCATGGACGAAGCCCACTTCACAGACCCAGCAAGCATAGCAGCTAGAGGATACATTTCAACTCGAGTAGAGATGGGTGAAGCAGCCGGGATTTTCATGACAGCCACTCCTCCGGGAAGCAGAGACCCATTTCCTCAGAGCAATGCACCAATCATGGATGAGGAAAGAGAAATCCCTGAGCGTTCATGGAATTCAGGACATGAATGGGTCACGGATTTTAAAGGGAAGACTGTTTGGTTTGTTCCAAGTATAAAAGCAGGAAATGACATAGCAGCTTGTCTTAGGAAAAATGGAAAGAAAGTGATACAACTCAGTAGGAAGACTTTTGACTCTGAGTATGTTAAGACTAGAGCCAATGATTGGGACTTTGTGGTCACAACTGACATTTCAGAAATGGGTGCCAACTTCAAGGCTGAGAGGGTTATAGACCCTAGACGCTGCATGAAACCAGTTATACTAACAGATGGCGAAGAGCGGGTGATCTTGGCAGGACCTATGCCAGTGACCCACTCTAGTGCAGCGCAAAGAAGAGGGAGAATAGGAAGAAATCCAAAAAATGAAAATGACCAGTACATATACATGGGGGAACCTCTCGAAAATGATGAAGACTGTGCACACTGGAAAGAAGCTAAAATGCTCCTAGATAACATCAACACACCCGAAGGAATCATTCCTAGTATGTTCGAACCAGAGCGTGAAAAAGTGGATGCCATTGATGGTGAATACCGTTTGAGAGGAGAAGCAAGGAAAACCTTTGTGGACCTAATGAGAAGAGGGGACTTACCAGTCTGGTTGGCCTACAAAGTGGCAGCTGAAGGCATCAACTACGCAGACAGAAAGTGGTGTTTTGATGGAATTAAGAACAACCAAATACTGGAAGAAAATGTGGAAGTGGAAATCTGGACAAAAGAAGGGGAAAGGAAAAAATTAAAACCCAGATGGTTGGATGCTAGGATCTATTCTGATCCACTGGCACTAAAAGAATTCAAGGAATTTGCAGCTGGAAGAAAATCTTTGACCCTGAACCTAATCACAGAAATGGGTAGGCTTCCAACTTTCATGACTCAGAAGGCAAGAAACGCACTGGACAACTTGGCTGTGCTGCATACGGCTGAGGTAGGTGGAAAGGCGTACACTCATGCTCTCAGTGAACTGCCGGAGACTCTGGAGACACTGCTTCTACTGACACTCCTGGCAGCAGTCACAGGAGGAATCTTCTTGTTCTTAATGAGCGGAAAAGGTATAGGGAAGATGACTCTGGGAATGTGTTGCATAATCACAGCTAGCATTCTCCTATGGTATGCACAGATACAACCACACTGGATAGCAGCTTCAATAATACTGGAGTTTTTTCTCATAGTTTTGCTCATTCCAGAACCAGAAAAACAGAGAACACCCCAAGACAACCAATTGACCTACGTTGTCATAGCCATCCTCACAGTGGTGGCCGCAACCATGGCAAACGAGATGGGTTTCCTGGAAAAAACCAAGAAAGACCTCGGATTTGGAAGCATTACAACCCAGGAATCTGAGAGCAACATCCTGGACATAGATCTACGTCCTGCATCAGCATGGACGCTGTATGCCGTGGCTACAACATTTGTCACACCAATGTTGCGACATAGCATTGAAAATTCCTCAGTGAATGTCTCCCTAACAGCCATTGCTAACCAAGCTACAGTGCTAATGGGTCTTGGGAAAGGATGGCCATTGTCAAAGATGGACATCGGAGTTCCCCTCCTTGCCATTGGATGCTACTCACAAGTCAACCCTATAACCCTCACAGCAGCTCTTCTTTTATTGGTAGCACATTATGCCATTATAGGGCCAGGACTTCAAGCAAAAGCAACCAGAGAAGCTCAGAAAAGAGCAGCAGCAGGCATCATGAAAAACCCAACAGTCGATGGAATAACAGTGATTGACCTAGAACCAATACCCTATGATCCAAAATTTGAAAAGCAGTTAGGACAAGTAATGCTCCTAATCCTCTGCGTGACTCAAGTATTAATGATGAGGACTACATGGGCTTTGTGTGAGGCTCTAACCCTAGCGACCGGGCCCATCTCCACACTGTGGGAAGGAAACCCAGGGAGGTTTTGGAACACCACCATTGCAGTGTCAATGGCTAACATCTTTAGGGGGAGCTACTTGGCCGGAGCTGGACTTCTCTTTTCCATCATGAAGAACACAACAAACACAAGAAGAGGAACTGGCAACGTAGGAGAGACACTTGGAGAAAAATGGAAAAGCCGATTAAATGCACTGGGAAAAAGTGAATTTCAGATCTACAAGAAAAGTGGAATCCAGGAAGTGGATAGAACCCTAGCAAAAGAAGGCATCAAAAGAGGAGAAACGGACCACCATGCTGTGTCACGAGGATCAGCAAAACTGAGATGGTTCGTCGAGAGAAACATGGTCACACCGGAAGGGAAGGTGGTGGATCTTGGTTGCGGCAGAGGGGGCTGGTCATACTATTGTGGGGGACTAAAGAATGTAAGAGAAGTCAAAGGCCTAACAAAAGGAGGACCAGGACACGAAGAACCCATCCCCATGTCAACATATGGGTGGAATCTAGTGCGTCTGCAAAGTGGGGTCGACGTTTTCTTCACCCCGCCAGAAAAGTGTGATACATTGTTGTGTGACATAGGGGAGTCGTCACCAAATCCCACGATAGAAGCAGGACGAACACTCAGAGTCCTCAACTTAGTGGAAAATTGGCTGAACAATAACACCCAATTTTGCATAAAGGTCCTCAATCCATATATGCCCTCAGTCATAGAAAAAATGGAAACACTACAAAGGAAATATGGAGGAGCCTTAGTGAGGAATCCACTCTCACGAAACTCCACGCATGAAATGTACTGGGTATCTAATGCTACCGGGAACATAGTGTCATCAGTGAACATGATTTCAAGGATGTTGATTAACAGATTCACAATGAAACATAAGAAAGCCACCTACGAGCCAGATGTTGACCTAGGAAGTGGAACCCGCAACATTGGAATTGAAAGTGAGATACCAAATCTAGACATAATAGGAAAGAGAATAGAGAAAATAAAACAAGAGCATGAAACATCATGGCATTATGACCAAGACCACCCATACAAAACGTGGGCTTACCATGGCAGCTATGAAACAAAACAAACTGGATCAGCATCATCTATGGTGAACGGAGTGGTCAGACTGCTGACAAAACCTTGGGACGTCGTCCCTATGGTGACACAGATGGCAATGACAGACACGACTCCATTTGGACAACAGCGCGTTTTCAAAGAGAAAGTGGACACGAGAACTCAAGAACCGAAGGAAGGCACAAAGAAACTGATGAAAATTACGGC-GAGTGGCTTTGG-A-GAACTAGGAAAGGAAAAGACACCTAGAATGTGTACCAGAGAAGAATTCACAAGAAAAGTGAGAAGCAATGCAGCCTTGGGGGCCGTATTCACTGATGAGAACAAATGGAAATCGGCACGTGAGGCTGTTGAAGATGGTAGGTTTTGGGAGCTGGTTGACAGGGAAAGAAATCTCCATCTTGAAGGAAAGTGTGAAACATGTGTGTACAACATGATGGGAAAAAGAGAGAAGAAACTAGGGGAGTTCGGCAAGGCAAAAGGTAGCAGAGCCATATGGTACATGTGGCTTGGAGCACGCTTCTTAGAGTTTGAAGCCCTAGGATTTCTGAATGAAGATCACTGGTTCTCCAGAGGGAACTCCCTGAGTGGAGTGGAAGGAGAAGGGCTGCACAGGCTAGGCTACATTTTAAGAGAGGTGGGCAAGAAGGAAGGAGGAGCAATGTACGCCGATGATACAGCAGGATGGGACACAAGAATCACACTAGAAGACTTAAAAAATGAAGAAATGGTAACAAACCACATGAAAGGAGAACACAAGAAACTAGCCGAGGCCATATTCAAATTAACGTACCAAAACAAGGTGGTGCGTGTGCAAAGACCAACACCAAGAGGCACAGTAATGGATATCATATCGAGAAAAGACCAAAGAGGCAGTGGGCAAGTCGGCACCTATGGCCTTAATACTTTCACCAATATGGAAGCCCAATTAATTAGACAGATGGAAGGAGAAGGAATCTTCAAAAGCATTCAGCACCTGACCGCCACAGAAGAAATCGCTGTACAGAACTGGTTAGCAAGAGTGGGGCGTGAAAGGCTATCAAGAATGGCCATCAGTGGAGATGACTGTGTTGTAAAACCTATAGATGACAGATTTGCAAGTGCTTTAACAGCTCTAAATGACATGGGAAAAGTTAGGAAAGATATACAACAATGGGAACCTTCAAGAGGATGGAACGATTGGACACAGGTGCCTTTCTGTTCACACCATTTTCATGAGTTAGTCATGAAAGATGGTCGCGTGCTCGTAGTCCCATGCAGAAACCAAGATGAACTGATTGGCAGAGCCCGAATTTCCCAGGGAGCCGGGTGGTCTTTGAAGGAGACGGCTTGTTTGGGGAAGTCTTACGCCCAAATGTGGACCCTGATGTACTTCCACAGACGTGACCTCAGATTGGCGGCAAATGCCATTTGCTCGGCAGTCCCGTCACATTGGGTTCCAACAAGTCGAACAACCTGGTCCATACACGCCAAGCATGAATGGATGACGACGGAAGACATGCTGGCAGTCTGGAACAGGGTGTGGATCCAAGAAAACCCATGGATGGAAGACAAAACTCCAGTGGAATCATGGGAAGAAGTCCCATACCTGGGGAAAAGGGAAGACCAATGGTGCGGCTCATTGATTGGGCTAACAAGCAGGGCTACCTGGGCAAAGAATATCCAGACAGCAATAAATCAAGTCAGATCCCTTATAGGCAATGAGGGATACACAGACTACATGCCATCCATGAAGAGATTCAGAAGGGAAGAGGAARAGGCAGGTGTCCTGTGGTAG
		</sequence>
		<sequence>
			<taxon idref="MW577844|DENV2|Brazil|Southeast|RJ|Rio_de_Janeiro|2008-04-23"/>
			ATGAATAACCAACGAAAAAAGGCGAGAAGTACGCCTTTCAATATGCTGAAACGCGAGAGAAACCGCGTGTCAACTGTGCAACAGCTGACAAAGAGATTCTCACTTGGAATGCTGCAAGGACGCGGACCATTAAAACTGTTCATGGCCCTTGTGGCGTTCCTTCGTTTCCTAACAATCCCACCAACAGCAGGGATACTAAAAAGATGGGGAACGATCAAGAAATCAAAAGCTATCAATGTTTTGAGAGGGTTCAGGAAAGAGATTGGAAGGATGCTGAACATCTTGAACAGGAGACGTAGGACAGCAGGCGTGATTGTTATGTTGATTCCAACAGCGATGGCGTTCCATTTAACTACACGCAATGGAGAACCACACATGATCGTTGGTAGGCAGGAGAAAGGGAAAAGTCTTCTGTTCAAAACAGAGGATGGTGTTAACATGTGTACCCTCATGGCCATAGACCTTGGTGAGTTGTGTGAAGATACAATCACGTACAAGTGTCCCCTCCTCAGACAAAATGAACCAGAAGACATAGATTGTTGGTGCAACTCTACGTCCACATGGGTAACTTATGGGACATGTACCACCACAGGAGAACACAGAAGAGAAAAAAGATCAGTGGCGCTCGTTCCACATGTGGGTATGGGACTGGAGACACGAACTGAAACATGGATGTCATCAGAAGGGGCCTGGAAGCATGTTCAGAGAATTGAAACCTGGATCTTGAGACATCCAGGTTTTACCATAATGGCAGCGATCCTGGCATACACCATAGGAACGACACACTTCCAAAGGGCCTTGATTTTCATCTTACTGACAGCTGTTGCTCCTTCAATGACAATGCGCTGCATAGGAATATCAAATAGAGACTTCGTAGAAGGGGTTTCAGGAGGAAGCTGGGTTGACATCGTTTTAGAACATGGAAGTTGTGTGACGACGATGGCAAAAAACAAACCAACATTGGATTTTGAACTGATAAAAACAGAAGCCAAACAACCTGCCACTCTAAGGAAGTACTGTATAGAAGCAAAGCTGACCAACACAACAACAGAATCGCGTTGCCCAACACAAGGGGAACCCAGTCTAAATGAAGAGCAGGACAAAAGGTTCATCTGCAAACACTCCATGGTAGACAGAGGATGGGGAAATGGATGTGGATTATTTGGAAAGGGAGGCATTGTGACCTGTGCTATGTTTACATGCAAAAAGAACATGGAAGGAAAAATCGTACAGCCAGAAAATTTGGAATACACCATCGTGATAACACCTCACTCAGGAGAAGAGCACGCTGTAGGTAATGACACAGGAAAGCATGGCAAGGAAATCAAAATAACACCACAGAGTTCCACCACAGAAGCAGAACTGACAGGCTATGGCACTGTCACGATGGAGTGCTCTCCGAGAACGGGCCTCGACTTCAATGAGATGGTGCTGCTGCAGATGGAAGACAAAGCTTGGCTGGTGCACAGGCAATGGTTCCTAGACCTGCCGTTGCCATGGCTACCCGGAGCGGATACACAAGGATCAAATTGGATACAGAAAGAGACATTGGTCACTTTCAAAAATCCCCACGCCAAGAAACAGGATGTCGTTGTCTTAGGGTCTCAAGAAGGGGCCATGCACACGGCACTCACAGGGGCTACAGAAATCCAGATGTCATCAGGAAACTTACTGTTCACGGGACATCTCAAGTGCAGGCTGAGAATGGACAAACTACAGCTCAAAGGAATGTCATACTCTATGTGTACAGGAAAGTTTAAAATCGTGAAGGAAATAGCAGAAACACAACATGGAACAATAGTTATCAGAGTACAATATGAAGGGGACGGTTCTCCATGTAAGATCCCTTTTGAGATAACAGATTTGGAAAAAAGACACGTCTTAGGACGCCTGATTACAGTTAACCCAATCGTAACAGAAAAAGATAGCCCAGTCAACATAGAAGCAGAACCTCCATTCGGAGACAGCTACATCATCGTAGGAGTAGAGCCGGGACAACTGAAACTCAATTGGTTTAAGAAGGGAAGTTCCATCGGCCAAATGTTTGAGACAACAATGAGAGGAGCAAAGAGAATGGCCATTTTAGGTGACACAGCCTGGGATTTTGGATCCCTGGGAGGAGTGTTCACATCTATAGGAAAGGCTCTCCATCAAGTTTTCGGAGCAATCTATGGGGCTGCTTTTAGTGGGGTCTCATGGACTATGAAAATTCTCATAGGAGTCATCATCACATGGATAGGAATGAATTCACGTAGCACCTCACTGTCTGTGTCGCTAGTATTGGTGGGAGTCGTGACACTGTACCTGGGAGCTATGGTGCAGGCTGATAGTGGTTGCATTGTGAGCTGGAAGAATAAAGAACTGAAATGTGGCAGCGGGATCTTCATTACAGATAACGTACACACATGGACAGAGCAATATAAGTTCCAACCAGAATCCCCTTCAAAACTAGCTTCAGCTATCCAAAAAGCTCATGAAGAAGGCATTTGTGGAATCCGCTCAGTAACAAGATTGGAGAATCTGATGTGGAAACAAATAACACCAGAATTGAATCATATTCTATCAGAAAATGAGGTAAAGTTGACCATTATGACAGGAGACATTAAAGGAATCATGCAGGCAGGAAAACGATCCTTGCGGCCTCAGCCCACTGAGCTGAAGTACTCATGGAAAACATGGGGAAAGGCGAAAATGCTCTCTACAGAGTCTCACAATCAGACCTTTCTTATTGATGGCCCTGAAACAGCAGAATGCCCCAACACAAACAGAGCTTGGAACTCACTGGAAGTTGAAGACTATGGTTTTGGAGTTTTTACCACCAATATATGGCTAAAATTGAGAGAAAAACAGGATGTATTTTGTGACTCAAAACTCATGTCAGCGGCCATTAAAGACAACAGAGCCGTCCATGCCGATATGGGTTATTGGATAGAAAGTGCACTCAATGACACATGGAAGATGGAGAAAGCCTCCTTCATTGAAGTTAAAAGCTGCCACTGGCCAAAGTCACACACCCTATGGAGCAATGGAGTATTAGAAAGTGAGATGATAATTCCAAAAAATTTTGCCGGGCCAGTGTCACAACACAACTACAGACCAGGCTACCATACACAAACAGCAGGACCTTGGCATCTAGGTAAGCTTGAGATGGACTTTGATTTCTGCGAAGGAACTACAGTGGTGGTGACTGAGGACTGTGGAAATAGAGGACCCTCTTTAAGAACGACCACTGCCTCTGGAAAGCTCATAACAGAATGGTGCTGCCGATCCTGCACACTACCACCTCTAAGATACAGAGGTGAGGATGGATGCTGGTACGGGATGGAAATCAGACCTTTGAAAGAGAAAGAAGAGAACTTGGTCAACTCCTTGGTCACAGCCGGACATGGGCAGATTGACAACTTTTCACTAGGAGTCTTGGGAATGGCACTGTTCCTGGAAGAAATGCTTAGGACCCGAGTAGGAACGAAACATGCAATACTGCTAGTTGCACTATCTTTCGTGACATTGATTACTGGGAACATGTCTTTTAGAGACCTGGGAAGAGTGATGGTCATGGTGGGCGCTACCATGACGGATGACATAGGTATGGGAGTGACTTATCTTGCCCTACTAGCAGCTTTCAAAGTTAGACCAACTTTTGCAGCTGGACTACTCTTGAGAAAACTGACCTCCAAGGAATTGATGATGGCCACCATAGGAATCGCACTCCTTTCCCAAAGCACCTTGCCAGAGACCATTCTAGAACTGACTGATGCGTTAGCCTTGGGCATGATGGCCCTCAAAATAGTGAGAAATATGGAAAAATACCAATTGGCAGTGACTATCATGGCTATTTCGTGTGTCCCAAATGCAGTGATATTGCAAAACGCATGGAAGGTGAGTTGCACAATATTGGCAGCGGTGTCCGTTTCTCCACTGCTCCTAACATCCTCACAGCAGAAAGCGGATTGGATACCACTGGCATTGACGATAAAAGGTCTCAACCCAACAGCCATTTTTCTAACAACTCTCTCGAGAACCAGCAAGAAAAGGAGCTGGCCGCTAAATGAAGCTATCATGGCAGTCGGGATGGTGAGCATTTTAGCCAGTTCTCTCCTAAAGAATGACATTCCTATGACAGGTCCATTAGTGGCTGGAGGGCTCCTCACCGTATGTTACGTGCTCACTGGACGATCGGCCGATTTGGAACTGGAGAGAGCTGCCGATGTAAAATGGGAAGATCAGGCAGAAATATCAGGAAGCAGCCCAATTCTGTCAATAACAATATCAGAAGATGGCAGCATGTCGATAAAAAATGAAGAGGAAGAACAAACACTGACCATACTCATTAGAACGGGATTGTTGGTGATCTCAGGAGTCTTTCCAGTATCGATACCAATTACGGCAGCAGCATGGTACCTGTGGGAAGTGAAGAAACAACGGGCTGGAGTATTGTGGGACGTCCCTTCACCCCCACCAGTGGGAAAAGCCGAACTGGAAGATGGAGCCTATAGAATCAAGCAAAGAGGGATTCTTGGATATTCTCAGATTGGAGCCGGAGTTTACAAAGAAGGAACATTCCATACAATGTGGCACGTCACACGTGGTGCTGTTCTGATGCATAGAGGGAAGAGGATTGAACCATCATGGGCAGATGTCAAGAAAGATCTAATATCATATGGAGGAGGCTGGAAGCTAGAAGGAGAATGGAAGGAAGGAGAGGAAGTCCAAGTCCTGGCATTGGAACCTGGAAAAAATCCCAGAGCTGTCCAAACGAAACCTGGAATTTTCAAAACCAACACCGGAACCATAGGCGCTGTATCTCTGGACTTTTCCCCTGGAACGTCAGGATCTCCAATTGTCGACAGAAAAGGAAAAGTTGTGGGTCTTTATGGTAATGGTGTTGTCACAAGGAGTGGAGCATACGTAAGTGCCATAGCCCAGACCGAAAAAAGCATTGAAGACAATCCAGAGATCGAAGATGACATTTTCCGAAAGAAAAGATTGACCATCATGGACCTCCATCCAGGGGCAGGAAAGACAAAAAGATACCTTCCAGCCATAGTTAGAGAAGCCATAAAACGTGGCTTGAGAACATTAATCCTGGCTCCCACTAGAGTCGTGGCAGCTGAAATGGAGGAAGCTCTTAGAGGACTTCCAATAAGATACCAAACCCCAGCCATCAGAGCCGAGCACACCGGGCGAGAGATCGTGGACCTAATGTGTCATGCCACATTTACTATGAGGCTGCTATCACCAGTCAGAGTGCCAAATTACAACCTGATTATCATGGACGAAGCCCACTTCACAGACCCAGCAAGCATAGCAGCTAGAGGATACATTTCAACTCGAGTAGAGATGGGTGAAGCAGCCGGGATTTTTATGACAGCCACTCCTCCGGGAAGCAGAGACCCATTTCCTCAGAGCAATGCACCAATCATGGATGAGGAAAGAGAAATCCCTGAGCGTTCATGGAATTCAGGACATGAATGGGTCACGGATTTTAAAGGGAAGACTGTTTGGTTTGTTCCAAGTATAAAAGCAGGAAATGACATAGCAGCTTGTCTTAGGAAAAATGGAAAGAAAGTGATACAACTCAGTAGGAAGACTTTTGACTCTGAGTATGTTAAGACTAGAGCCAATGATTGGGACTTTGTGGTCACAACTGACATTTCAGAAATGGGTGCCAACTTCAAGGCTGAGAGGGTTATAGACCCTAGACGCTGCATGAAACCAGTTATACTAACAGATGGCGAAGAGCGGGTGATCTTGGCAGGACCTATGCCAGTGACCCACTCTAGTGCAGCGCAAAGAAGAGGGAGAATAGGAAGAAATCCAAAAAATGAAAATGACCAGTACATATACATGGGGGAACCTCTCGAAAATGATGAAGACTGTGCACACTGGAAAGAAGCTAAAATGCTCCTAGAYAACATCAACACACCCGAAGGAATCATTCCTAGTATGTTCGAACCAGAGCGTGAAAAAGTGGATGCCATTGATGGTGAATACCGTTTGAGAGGAGAAGCAAGGAAAACCTTTGTGGACCTAATGAGAAGAGGGGACTTACCAGTCTGGTTGGCCTACAAAGTGGCAGCTGAAGGCATCAACTACGCAGACAGAAAGTGGTGTTTTGATGGAATTAAGAACAACCAAATACTGGAAGAAAATGTGGAAGTGGAAATCTGGACAAAAGAAGGGGAAAGGAAAAAATTAAAACCCAGATGGTTGGATGCTAGGATCTATTCTGACCCACTGGCACTAAAAGAATTCAAGGAATTTGCAGCTGGAAGAAAATCTTTGACCCTGAACCTAATCACAGAAATGGGTAGGCTTCCAACTTTCATGACTCAGAAGGCAAGAAACGCACTGGACAACTTGGCTGTGCTGCATACGGCTGAGGTAGGTGGAAAGGCGTACACTCATGCTCTCAGTGAACTGCCGGAGACTCTGGAGACACTGCTTCTACTGACACTCCTGGCAGCAGTCACAGGAGGAATCTTCTTATTCTTAATGAGCGGAAAAGGTATAGGGAAGATGACTCTGGGAATGTGTTGCATAATCACAGCTAGCATTCTCCTATGGTATGCACAGATACAACCACACTGGATAGCAGCTTCAATAATACTGGAGTTTTTTCTCATAGTTTTGCTCATTCCAGAACCAGAAAAACAGAGAACACCCCAAGACAACCAATTGACCTACGTTGTCATAGCCATCCTCACAGTGGTGGCCGCAACCATGGCAAACGAGATGGGTTTCTTGGAAAAAACCAAGAAAGACCTCGGATTTGGAAGCATTACAACCCAGGAATCTGAGAGCAACATCCTGGACATAGATCTACGTCCTGCATCAGCATGGACGCTGTATGCCGTGGCTACAACATTTGTCACACCAATGTTGCGACATAGCATTGAAAATTCCTCAGTGAATGTCTCCCTAACAGCCATTGCTAACCAAGCTACAGTGCTAATGGGTCTTGGGAAAGGATGGCCATTGTCAAAGATGGACATCGGAGTTCCCCTCCTTGCCATTGGATGCTACTCACAAGTCAACCCTATAACCCTCACAGCAGCTCTTCTTTTATTGGTAGCACATTATGCCATTATAGGGCCAGGACTTCAAGCAAAAGCAACCAGAGAAGCTCAGAAAAGAGCAGCAGCAGGCATCATGAAAAACCCAACAGTCGATGGAATAACAGTGATTGACCTAGAACCAATACCCTATGATCCAAAATTTGAAAAGCAGTTAGGACAAGTAATGCTCCTAATCCTCTGCGTGACTCAAGTATTAATGATGAGGACTACATGGGCTTTGTGTGAGGCTCTAACCCTAGCGACCGGGCCCATCTCCACACTGTGGGAAGGAAATCCAGGGAGGTTTTGGAACACCACCATTGCAGTGTCAATGGCTAACATCTTTAGGGGGAGCTACTTGGCCGGAGCTGGACTTCTCTTTTCCATCATGAAGAACACAACAAACACAAGAAGAGGAACTGGCAACGTAGGAGAGACACTTGGAGAAAAATGGAAAAGCCGATTAAATGCACTGGGAAAAAGTGAATTTCAGATCTACAAGAAAAGTGGAATCCAGGAAGTGGATAGAACCCTAGCAAAAGAAGGCATCAAAAGAGGAGAAACGGACCACCATGCTGTGTCACGAGGATCAGCAAAACTGAGATGGTTCGTCGAGAGAAACATGGTCACACCGGAAGGGAAGGTGGTGGACCTTGGTTGCGGCAGAGGGGGCTGGTCATACTATTGTGGGGGACTAAAGAATGTAAGAGAAGTCAAAGGCCTAACAAAAGGAGGACCAGGACACGAAGAACCCATCCCCATGTCAACATATGGGTGGAATCTAGTGCGTCTGCAAAGTGGGGTCGACGTTTTCTTCACCCCGCCAGAAAAGTGTGATACATTGTTGTGTGACATAGGGGAGTCGTCACCAAATCCCACGATAGAAGCAGGACGAACACTCAGAGTCCTCAACTTAGTGGAAAATTGGCTGAACAATAACACCCAATTTTGCATAAAGGTCCTCAATCCATATATGCCCTCAGTCATAGAAAAAATGGAAACACTACAAAGGAAATATGGAGGAGCCTTAGTGAGGAATCCACTCTCACGAAACTCCACGCATGAAATGTACTGGGTATCTAATGCTACCGGGAACATAGTGTCATCAGTGAACATGATTTCAAGGATGTTGATTAACAGATTCACAATGAAACATAAGAAAGCCACCTACGAGCCAGATGTTGACCTAGGAAGTGGAACCCGCAACATTGGAATTGAAAGTGAGATACCAAATCTAGACATAATAGGAAAGAGAATAGAGAAAATAAAACAAGAGCATGAAACATCATGGCATTATGACCAAGATCACCCATACAAAACGTGGGCTTACCATGGCAGCTATGAAACAAAACAAACTGGATCAGCATCATCTATGGTGAACGGAGTGGTCAGACTGCTGACAAAACCTTGGGACGTCGTCCCTATGGTGACACAGATGGCAATGACAGACACGACTCCATTTGGACAACAGCGCGTTTTCAAAGAGAAAGTGGACACGAGAACYCAAGAACCGAAGGAAGGCACAAAGAAACTGATGAAAATTACGGCAGAGTGGCTTTGGAAAGAACTAGGAAAGGAAAAGACACCTAGAATGTGTACCAGAGAAGAATTCACAAGAAAAGTGAGAAGCAATGCAGCCTTGGGGGCCGTATTCACTGATGAGAACAAATGGAAATCGGCACGTGAGGCTGTTGAAGATGGTAGGTTTTGGGAGCTGGTTGACAGGGAAAGAAATCTCCATCTTGAAGGAAAGTGTGAAACATGTGTGTACAACATGATGGGAAAAAGAGAGAAGAAACTAGGGGAGTTCGGCAAGGCAAAAGGTAGCAGAGCCATATGGTACATGTGGCTTGGAGCACGCTTCTTAGAGTTTGAAGCCCTAGGATTTCTGAATGAAGATCACTGGTTCTCCAGAGGGAACTCCCTGAGTGGAGTGGAAGGAGAAGGGCTGCACAGGCTAGGCTACATTTTAAGAGAGGTGGGCAAGAAGGAAGGAGGAGCAATGTACGCCGATGACACAGCAGGATGGGACACAAGAATCACACTAGAAGACTTAAAAAATGAAGAAATGGTAACAAACCACATGAAAGGAGAACACAAGAAACTAGCCGAGGCCATATTCAAATTAACGTACCAAAACAAGGTGGTGCGTGTGCAAAGACCAACACCAAGAGGCACAGTAATGGATATCATATCGAGAAAAGACCAAAGAGGCAGTGGGCAAGTCGGTACCTATGGCCTTAATACTTTCACCAATATGGAAGCCCAATTAATTAGACAGATGGAAGGAGAAGGAATCTTCAAAAGCATTCAGCACCTGACCGCCACAGAAGAAATCGCTGTACAGAACTGGTTAGCAAGAGTGGGGCGTGAAAGGCTATCAAGAATGGCCATCAGTGGAGATGACTGTGTTGTAAAACCTATAGATGACAGATTTGCAAGTGCTTTAACAGCTCTAAATGACATGGGAAAAGTTAGGAAAGATATACAACAATGGGAACCTTCAAGAGGATGGAACGATTGGACACAGGTGCCTTTCTGTTCACACCATTTTCATGAGTTAGTCATGAAAGATGGTCGCGTGCTCGTAGTCCCATGCAGAAACCAAGATGAACTGATTGGCAGAGCCCGAATTTCCCAGGGAGCCGGGTGGTCTTTGAAGGAGACGGCTTGTTTGGGGAAGTCTTACGCCCAAATGTGGACCCTGATGTACTTCCACAGACGTGACCTCAGATTGGCGGCAAATGCCATTTGCTCGGCAGTCCCGTCACATTGGGTTCCAACAAGTCGAACAACCTGGTCCATACACGCCAAGCATGAATGGATGACGACGGAAGACATGCTGGCAGTCTGGAACAGGGTGTGGATCCAAGAAAACCCATGGATGGAAGACAAAACTCCAGTGGAATCATGGGAAGAAGTCCCATACCTGGGGAAAAGGGAAGACCAATGGTGCGGCTCATTGATTGGGCTAACAAGCAGGGCTACCTGGGCAAAGAATATCCAGACAGCAATAAATCAAGTCAGATCCCTTATAGGCAATGAGGGATACACAGACTACATGCCATCCATGAAGAGATTCAGAAGGGAAGAGGAARAGGCAGGTGTCCTGTGGTAG
		</sequence>
		<sequence>
			<taxon idref="MW577842|DENV2|Brazil|Southeast|SP|Santos|2010-03-24"/>
			ATGAATAACCAACGAAAAAAGGCGAGAAGTACGCCTTTCAATATGCTGAAACGCGAGAGAAACCGCGTGTCAACTGTGCAACAGCTGACAAAGAGATTCTCACTTGGAATGCTGCAAGGACGCGGACCATTAAAACTGTTCATGGCCCTTGTGGCGTTCCTTCGTTTCCTAACAATCCCACCAACAGCAGGGATACTAAAAAGATGGGGAACGATCAAGAAATCAAAAGCTATCAATGTTTTGAGAGGGTTCAGGAAAGAGATTGGAAGGATGCTGAACATCTTGAACAGGAGACGTAGGACAGCAGGCGTGATTGTTATGTTGATTCCAACAGCGATGGCGTTCCATTTAACCACACGCAATGGAGAACCACACATGATCGTTGGTAGGCAGGAGAAAGGGAAAAGTCTTCTGTTCAAAACAGAGGATGGTGTTAACATGTGTACCCTCATGGCCATAGACCTTGGTGAGTTGTGTGAAGATACAATCACGTACAAGTGTCCCCTCCTCAGACAAAATGAACCAGAAGACATAGATTGTTGGTGCAACTCTACGTCCACATGGGTAACTTATGGGACATGTACCACCACAGGAGAACACAGAAGAGAAAAAAGATCAGTAGCGCTCGTTCCACATGTGGGTATGGGACTGGAGACACGAACTGAAACATGGATGTCATCAGAAGGGGCCTGGAAGCATGTTCAGAGAATTGAAACCTGGATCTTGAGACATCCAGGTTTTACCATAATGGCAGCGATCCTGGCATACACCATAGGAACGACACACTTCCAAAGGGCCTTGATTTTCATCTTACTGACAGCTGTCGCTCCTTCAATGACAATGCGCTGCATAGGAATATCAAATAGAGACTTCGTAGAAGGGGTTTCAGGAGGAAGCTGGGTTGACATCGTTTTAGAACATGGAAGTTGTGTGACGACGATGGCAAAAAACAAACCAACATTGGATTTTGAACTGATAAAAACAGAAGCCAAACAACCTGCCACTCTAAGGAAGTACTGTATAGAAGCAAAGCTGACCAACACAACAACAGAATCGCGTTGCCCAACACAAGGGGAACCCAGTCTAAATGAAGAGCAGGACAAAAGGTTCATCTGCAAACACTCCATGGTAGACAGAGGATGGGGAAATGGATGTGGATTATTTGGAAAGGGAGGCATTGTGACCTGTGCTATGTTCACATGCAAAAAGAACATGGAAGGAAAAATCGTACAGCCAGAAAATTTGGAATACACCATCGTGATAACACCTCACTCAGGAGAAGAGCACGCTGTAGGTAATGACACAGGAAAGCATGGCAAGGAAATCAAAATAACACCACAGAGTTCCACCACAGAAGCAGAACTGACAGGCTATGGTACTGTCACGATGGAGTGCTCTCCGAGAACGGGCCTCGACTTCAATGAGATGGTGCTGCTGCAGATGGAAGACAAAGCTTGGCTGGTGCACAGGCAATGGTTCCTAGACCTGCCGTTGCCATGGCTGCCCGGAGCGGATACACAAGGATCAAACTGGATACAGAAAGAGACATTGGTCACTTTCAAAAATCCCCACGCCAAGAAACAGGATGTCGTTGTCTTAGGGTCTCAAGAAGGGGCCATGCACACGGCACTCACAGGGGCTACAGAAATCCAGATGTCATCAGGAAACTTACTGTTCACGGGACATCTCAAGTGCAGGCTGAGAATGGACAAACTACAGCTCAAAGGAATGTCATACTCTATGTGTACAGGAAAGTTTAAAATCGTGAAGGAAATAGCAGAAACACAACATGGAACAATAGTTATCAGAGTACAATATGAAGGGGACGGTTCTCCATGTAAGATCCCTTTTGAGATAACAGATTTGGAAAAAAGACACGTCTTAGGACGCCTGATTACAGTTAACCCAATCGTAACAGAAAAAGATAGCCCAGTCAACATAGAAGCAGAACCCCCATTCGGAGACAGTTACATCATCGTAGGAGTAGAGCCGGGACAACTGAAACTCAATTGGTTTAAGAAGGGAAGTTCCATCGGCCAAATGTTTGAGACAACAATGAGAGGAGCAAAGAGAATGGCCATTTTAGGTGACACAGCCTGGGATTTTGGATCCCTGGGAGGAGTGTTTACATCTATAGGAAAGGCTCTCCATCAAGTTTTCGGAGCAATCTATGGGGCTGCTTTTAGTGGGGTCTCATGGACTATGAAAATCCTCATAGGAGTCATCATCACATGGATAGGAATGAATTCACGTAGCACCTCACTGTCTGTGTCGCTAGTATTGGTGGGAGTCGTGACACTGTACCTGGGAGCTATGGTGCAGGCTGATAGTGGTTGCRTTGTGAGCTGGAAAAATAAAGAACTGAAATGTGGCAGCGGGATCTTCATTACAGATAACGTACACACATGGACAGAGCAATATAAGTTCCAACCAGAATCCCCTTCAAAACTAGCTTCAGCTATCCAAAAAGCTCATGAAGAAGGCATTTGTGGAATCCGCTCAGTAACAAGATTGGAGAATCTGATGTGGAAACAAATAACACCAGAATTGAATCATATTCTATCAGAAAATGAGGTAAAGTTGACCATTATGACAGGAGACATTAAAGGAATCATGCAGGCAGGAAAACGATCCTTGCGGCCTCAGCCCACTGAGCTGAAGTACTCATGGAAAACATGGGGAAAGGCGAAAATGCTCTCTACAGAGTCTCACAATCAGACCTTTCTTATTGATGGCCCTGAAACAGCAGAATGCCCCAACACAAACAGAGCTTGGAACTCACTGGAAGTTGAAGACTATGGTTTTGGAGTTTTTACCACCAATATATGGCTAAAATTGAGAGAAAAACAGGATGTATTTTGTGACTCAAAACTCATGTCAGCGGCCATTAAAGACAACAGAGCCGTCCATGCCGATATGGGTTATTGGATAGAAAGTGCACTCAATGACACATGGAAGATGGAGAAAGCCTCCTTCATTGAAGTTAAAAGCTGCCACTGGCCAAAGTCACACACCCTCTGGAGCAATGGAGTATTAGAAAGTGAGATGATAATTCCAAAAAATTTTGCCGGGCCAGTGTCACAACACAACTACAGACCAGGCTACCATACACAAACAGCAGGACCTTGGCATCTAGGTAAGCTTGAGATGGACTTTGATTTCTGCGAAGGAACTACAGTGGTGGTGACTGAGGACTGTGGAAATAGAGGACCCTCTTTAAGAACGACCACTGCCTCTGGAAAGCTCATAACAGAATGGTGCTGCCGATCCTGCACACTACCACCTCTAAGATACAGAGGTGAGGATGGATGCTGGTACGGGATGGAAATCAGACCTTTGAAAGAGAAAGAAGAGAACTTGGTCAACTCCTTGGTCACAGCCGGACATGGGCAGATTGACAACTTTTCACTAGGAGTCTTGGGAATGGCACTGTTCCTGGAAGAAATGCTTAGGACCCGAGTAGGAACGAAACATGCAATACTGCTAGTTGCACTATCTTTCGTGACATTGATTACTGGGAACATGTCTTTTAGAGACCTGGGAAGAGTGATGGTCATGGTGGGCGCTACCATGACGGATGACATAGGTATGGGAGTGACTTATCTTGCCCTACTAGCAGCTTTCAAAGTTAGACCAACTTTTGCAGCTGGACTACTCTTGAGAAAACTGACCTCCAAGGAATTGATGATGGCCACCATAGGAATCGCACTCCTTTCCCAAAGCACCTTGCCAGAGACCATTCTAGAACTGACTGATGCGTTAGCCTTGGGCATGATGGCCCTCAAAATAGTGAGAAATATGGAAAAATACCAATTGGCAGTGACTATCATGGCTATTTCGTGTGTCCCAAATGCAGTGATATTGCAAAACGCATGGAAGGTGAGTTGCACAATATTGGCAGCGGTGTCCGTTTCTCCACTGCTCCTAACATCCTCACAGCAGAAAGCGGATTGGATACCACTGGCATTGACGATAAAAGGTCTCAACCCAACAGCCATTTTTCTAACAACTCTTTCGAGAACCAGCAAGAAAAGGAGCTGGCCGCTAAATGAAGCTATCATGGCAGTCGGGATGGTGAGCATTTTAGCCAGTTCTCTCCTAAAGAATGATATTCCTATGACAGGTCCATTAGTGGCTGGAGGGCTCCTCACCGTATGTTACGTGCTCACTGGACGATCGGCCGATTTGGAACTGGAGAGAGCTGCCGATGTAAAATGGGAAGATCAGGCAGAAATATCAGGAAGCAGCCCAATTCTGTCAATAACAATATCAGAAGATGGCAGCATGTCGATAAAAAATGAAGAGGAAGAACAAACACTGACCATACTCATTAGAACGGGATTGTTGGTGATCTCAGGAGTCTTTCCAGTATCGATACCAATTACGGCAGCAGCATGGTACCTGTGGGAAGTGAAGAAACAACGGGCTGGAGTATTGTGGGACGTCCCTTCACCCCCACCAGTGGGAAAAGCCGAACTGGAAGATGGAGCCTATAGAATCAAGCAAAGAGGGATTCTTGGATATTCTCAGATTGGAGCCGGAGTTTACAAAGAAGGAACATTCCATACAATGTGGCACGTCACACGTGGTGCTGTTCTGATGCATAGAGGGAAGAGGATTGAACCATCATGGGCAGATGTCAAGAAAGATCTAATATCATATGGAGGAGGCTGGAAGCTAGAAGGAGAATGGAAGGAAGGAGAGGAAGTCCAAGTCCTGGCATTGGAACCTGGAAAAAATCCCAGAGCTGTCCAAACGAAACCTGGAATTTTCAAAACCAACACCGGAACCATAGGCGCTGTATCTCTGGACTTTTCCCCTGGAACGTCAGGATCTCCAATTGTCGACAGAAAAGGAAAAGTTGTGGGTCTTTAYGGTAATGGTGTTGTCACAAGGAGTGGAGCATACGTAAGTGCCATAGCCCAGACCGAAAAAAGCATTGAAGACAATCCAGAGATCGAAGATGACATTTTCCGAAAGAAAAGATTGACCATCATGGACCTCCATCCAGGGGCAGGAAAGACAAAAAGATACCTTCCAGCCATAGTTAGAGAAGCCATAAAACGTGGCTTGAGAACATTAATCCTGGCTCCCACTAGAGTCGTGGCAGCTGAAATGGAGGAAGCTCTTAGAGGACTTCCAATAAGATACCAAACCCCAGCCATCAGAGCCGAGCACACCGGGCGAGAGATCGTGGACCTAATGTGTCATGCCACATTTACTATGAGGCTGCTATCACCAGTCAGAGTGCCAAATTACAACCTGATTATCATGGACGAAGCCCACTTCACAGACCCAGCAAGCATAGCAGCTAGAGGATACATTTCAACTCGAGTAGAGATGGGTGAAGCAGCCGGGATTTTTATGACAGCCACTCCTCCGGGAAGCAGAGACCCATTTCCTCAGAGCAATGCACCAATCATGGATGAGGAAAGAGAAATCCCTGAGCGTTCATGGAATTCAGGACATGAATGGGTCACGGATTTTAAAGGGAAGACTGTTTGGTTTGTTCCAAGTATAAAAGCAGGAAATGACATAGCAGCTTGTCTTAGGAAAAATGGAAAGAAAGTGATACAACTCAGTAGGAAGACTTTTGACTCTGAGTATGTTAAGACTAGAGCCAATGATTGGGACTTTGTGGTCACAACTGACATTTCAGAAATGGGTGCCAACTTCAAGGCTGAGAGGGTTATAGACCCTAGACGCTGCATGAAACCAGTTATACTAACAGATGGCGAAGAGCGGGTGATCTTGGCAGGACCTATGCCAGTGACCCACTCTAGTGCAGCGCAAAGAAGAGGGAGAATAGGAAGAAATCCAAAAAATGAAAATGACCAGTACATATACATGGGGGAACCTCTCGAAAATGATGAAGACTGTGCACACTGGAAAGAAGCTAAAATGCTCCTAGATAACATCAACACACCCGAAGGAATCATTCCTAGTATGTTCGAACCAGAGCGTGAAAAAGTGGATGCCATTGATGGTGAATACCGTTTGAGAGGAGAAGCAAGGAAAACCTTTGTGGACCTAATGAGAAGAGGGGACTTACCAGTCTGGCTAGCCTACAAAGTGGCAGCTGAAGGCATCAACTACGCAGACAGAAAGTGGTGTTTTGATGGAATTAAGAACAACCAAATACTGGAAGAAAATGTGGAAGTGGAAATCTGGACAAAAGAAGGGGAAAGGAAAAAATTAAAACCCAGATGGTTGGATGCTAGGATCTATTCTGACCCACTGGCACTAAAAGAATTCAAGGAATTTGCAGCTGGAAGAAAATCTTTGACCCTGAACCTAATCACAGAAATGGGTAGGCTTCCAACTTTCATGACTCAGAAGGCAAGAAACGCACTGGACAACTTGGCTGTGCTGCATACGGCTGAGGTAGGTGGAAAGGCGTACACTCATGCTCTCAATGAACTGCCGGAGACTCTGGAGACACTGCTTCTACTGACACTCCTGGCAGCAGTCACAGGAGGAATCTTCTTATTCTTAATGAGCGGAAAAGGTATAGGGAAGATGACTCTGGGAATGTGTTGCATAATCACAGCTAGCATTCTCCTATGGTATGCACAGATACAACCACACTGGATAGCAGCTTCAATAATACTGGAGTTTTTTCTCATAGTTTTGCTCATTCCAGAACCAGAAAAACAGAGAACACCCCAAGACAACCAATTGACCTACGTTGTCATAGCCATCCTCACAGTGGTGGCCGCAACCATGGCAAACGAGATGGGTTTCCTGGAAAAAACCAAGAAAGACCTCGGATTTGGAAGCATTACAACCCAGGAATCTGAGAGCAACATCCTGGACATAGATCTACGTCCTGCATCAGCATGGACGCTGTATGCCGTGGCTACAACATTTGTCACACCAATGTTGCGACATAGCATTGAAAATTCCTCAGTAAATGTCTCCCTAACAGCCATTGCTAACCAAGCTACAGTGCTAATGGGTCTTGGGAAAGGATGGCCATTGTCAAAGATGGACATCGGAGTTCCCCTCCTTGCCATTGGATGCTACTCACAAGTCAACCCTATAACCCTCACAGCAGCTCTTCTTTTATTGGTAGCACATTATGCCATTATAGGGCCAGGACTTCAAGCAAAAGCAACCAGAGAAGCTCAGAAAAGAGCAGCAGCAGGCATCATGAAAAACCCAACAGTCGATGGAATAACAGTGATTGACCTAGAACCAATACCCTATGATCCAAAATTTGAAAAGCAGTTAGGACAAGTAATGCTCCTAATCCTCTGCGTGACTCAAGTATTAATGATGAGGACTACATGGGCTTTGTGTGAGGCTCTAACCCTAGCGACCGGGCCCATCTCCACACTGTGGGAAGGAAATCCAGGGAGGTTTTGGAACACCACCATTGCAGTGTCAATGGCTAACATCTTTAGGGGGAGCTACTTGGCTGGAGCTGGACTTCTCTTTTCCATCATGAAGAACACAACAAACACAAGAAGAGGAACTGGCAACATAGGAGAGACACTTGGAGAAAAATGGAAAAGCCGATTAAATGCACTGGGAAAAAGTGAATTTCAGATCTACAAGAAAAGTGGAATCCAGGAAGTGGATAGAACCCTAGCAAAAGAAGGCATCAAAAGAGGAGAAACGGACCACCATGCTGTGTCACGAGGATCAGCAAAACTGAGATGGTTCGTCGAGAGAAACATGGTCACACCGGAAGGGAAGGTGGTGGATCTTGGTTGCGGCAGAGGGGGCTGGTCATACTATTGTGGGGGACTAAAGAATGTAAGAGAAGTCAAAGGCCTAACAAAAGGAGGACCAGGACACGAAGAACCCATCCCCATGTCAACATATGGGTGGAATCTAGTGCGTCTGCAAAGTGGGGTCGACGTTTTCTTCACCCCGCCAGAAAAGTGTGATACATTGTTGTGTGACATAGGGGAGTCGTCACCAAATCCCACGATAGAAGCAGGACGAACACTCAGAGTCCTCAACTTAGTGGAAAATTGGCTGAACAATAACACCCAATTTTGCATAAAGGTCCTCAATCCATATATGCCCTCAGTCATAGAAAAAATGGAAACACTACAAAGGAAATATGGAGGAGCCTTAGTGAGGAATCCACTCTCACGAAACTCCACGCATGAAATGTACTGGGTATCTAATGCTACCGGGAACATAGTGTCATCAGTGAACATGATTTCAAGGATGTTGATTAACAGATTCACAATGAAACATAAGAAAGCCACCTACGAGCCAGATGTTGACCTAGGAAGTGGAACCCGCAACATTGGAATTGAAAGTGAGATACCAAATCTAGACATAATAGGAAAGAGAATAGAGAAAATAAAACAAGAGCATGAAACATCATGGCATTATGACCAAGACCACCCATACAAAACGTGGGCTTACCATGGCAGCTATGAAACAAAACAAACTGGATCAGCATCATCTATGGTGAACGGAGTGGTCAGACTGCTGACAAAACCTTGGGACGTCGTCCCTATGGTGACACAGATGGCAATGACAGACACGACTCCATTTGGACAACAGCGCGTTTTCAAAGAGAAAGTGGACACGAGAACTCAAGAACCGAAGGAAGGCACAAAGAAACTGATGAAAATTACGGCAGAGTGGCTTTGGAAAGAACTAGGAAAGGAAAAGACACCTAGAATGTGTACCAGAGAAGAATTCACAAGAAAAGTGAGAAGCAATGCAGCCTTGGGGGCCGTATTCACTGATGAGAACAAATGGAAATCGGCACGTGAGGCTGTTGAAGATGGTAGGTTTTGGGAGCTGGTTGACAGGGAAAGAAATCTCCATCTTGAAGGAAAGTGTGAAACATGTGTGTACAACATGATGGGAAAAAGAGAGAAGAAACTAGGGGAGTTCGGTAAGGCAAAAGGTAGCAGAGCCATATGGTACATGTGGCTTGGAGCACGCTTCTTAGAGTTTGAAGCCCTAGGATTTCTGAATGAAGATCACTGGTTCTCCAGAGGGAACTCCCTGAGTGGAGTGGAAGGAGAAGGGCTGCACAGGCTAGGCTACATTTTAAGAGAGGTGGGCAAGAAGGAAGGAGGAGCAATGTACGCCGATGATACAGCAGGATGGGACACAAGAATCACACTAGAAGACTTAAAAAATGAAGAAATGGTAACAAACCACATGAA-------CACAAGAAACTTGCCGAGGCCATMTTCAAATTAACGTACCAAAACAAGGTGGTGCGTGTGCAAAGACCAACACCAAGAGGCACAGTAATGGATATCATATCGAGAAAAGACCAAAGAGGCAGTGGGCAAGTCGGYACCTATGGCCTTAATACTTTCACCAATATGGAAGCCCAATTAATTAGACAGATGGAAGGAGAAGGAATCTTCAAAAGCATTCAGCACCTGACCGCCACAGAAGAAATCGCTGTACAGAACTGGTTAGCAAGAGTGGGGCGTGAAAGGCTATCAAGAATGGCCATCAGTGGAGATGACTGTGTTGTAAAACCTATAGATGACAGATTTGCAAGTGCTTTAACAGCTCTAAATGACATGGGAAAAGTTAGGAAAGATATACAACAATGGGAACCTTCAAGAGGATGGAACGATTGGACACAGGTGCCTTTCTGTTCACACCATTTTCATGAGTTAGTCATGAAAGATGGTCGCGTGCTCGTAGTCCCATGCAGAAACCAAGATGAACTGATTGGCAGAGCCCGAATTTCCCAGGGAGCCGGGTGGTCTTTGAAGGAGACGGCTTGTTTGGGGAAGTCTTACGCCCAAATGTGGACCCTGATGTACTTCCACAGACGTGACCTCAGATTGGCGGCAAATGCCATTTGCTCGGCAGTCCCGTCACATTGGGTTCCAACAAGTCGAACAACCTGGTCCATACACGCCAAGCATGAATGGATGACGACGGAAGACATGCTGGCAGTCTGGAACAGGGTGTGGATCCAAGAAAACCCATGGATGGAAGACAAAACTCCAGTGGAATCATGGGAAGAAGTCCCATACCTGGGGAAAAGGGAAGACCAATGGTGCGGCTCATTGATTGGGCTAACAAGCAGGGCTACCTGGGCAAAGAATATCCAGACAGCAATAAATCAAGTCAGATCCCTTATAGGCAATGAGGGATACACAGACTACATGCCATCCATGAAGAGATTCAGAAGGGAAGAGGAAAAGGCAGGTGTCCTGTGGTAG
		</sequence>
		<sequence>
			<taxon idref="MW577841|DENV2|Brazil|Southeast|SP|Santos|2010-03-18"/>
			ATGAATAACCAACGAAAAAAGGCGAGAAGTACGCCTTTCAATATGCTGAAACGCGAGAGAAACCGCGTGTCAACTGTGCAACAGCTGACAAAGAGATTCTCACTTGGAATGCTGCAAGGACGCGGACCATTAAAACTGTTCATGGCCCTTGTGGCGTTCCTTCGTTTCCTAACAATCCCACCAACAGCAGGGATACTAAAAAGATGGGGAACGATCAAGAAATCAAAAGCTATCAATGTTTTGAGAGGGTTCAGGAAAGAGATTGGAAGGATGCTGAACATCTTGAACAGGAGACGTAGGACAGCAGGCGTGATTGTTATGTTGATTCCAACAGCGATGGCGTTCCATTTAACCACACGCAATGGAGAACCACACATGATCGTTGGTAGGCAGGAGAAAGGGAAAAGTCTTCTGTTCAAAACAGAGGATGGTGTTAACATGTGTACCCTCATGGCCATAGACCTTGGTGAGTTGTGTGAAGATACAATCACGTACAAGTGTCCCCTCCTCAGACAAAATGAACCAGAAGACATAGATTGTTGGTGCAACTCTACGTCCACATGGGTAACTTATGGGACATGTACCACCACAGGAGAACACAGAAGAGAAAAAAGATCAGTGGCGCTCGTTCCACATGTGGGTATGGGACTGGAGACACGAACTGAAACATGGATGTCATCAGAAGGGGCCTGGAAGCATGTTCAGAGAATTGAAACCTGGATCTTGAGACATCCAGGTTTCACCATAATGGCAGCGATCCTGGCATACACCATAGGAACGACACACTTCCAAAGGGCCTTGATTTTCATCTTACTGACAGCTGTCGCTCCTTCAATGACAATGCGCTGCATAGGAATATCAAATAGAGACTTCGTAGAAGGGGTTTCAGGAGGAAGCTGGGTTGACATCGTTTTAGAACATGGAAGTTGTGTGACGACGATGGCAAAAAACAAACCAACATTGGATTTTGAACTGATAAAAACAGAAGCCAAACAACCTGCCACTCTAAGGAAGTACTGTATAGAAGCAAAGCTGACCAACACAACAACAGAATCGCGTTGCCCAACACAAGGGGAACCCAGTCTAAATGAAGAGCAGGACAAAAGGTTCATCTGCAAACACTCCATGGTAGACAGAGGATGGGGAAATGGATGTGGATTATTTGGAAAGGGAGGCATTGTGACCTGTGCTATGTTTACATGCAAAAAGAACATGGAAGGAAAAATCGTACAGCCAGAAAATTTGGAATACACCATCGTGATAACACCTCACTCAGGAGAAGAGCACGCTGTAGGTAATGACACAGGAAAGCATGGCAAGGAAATCAAAATAACACCACAGAGTTCCACCACAGAAGCAGAACTGACAGGCTATGGCACTGTCACGATGGAGTGCTCTCCGAGAACGGGCCTCGACTTCAATGAGATGGTGCTGCTGCAGATGGAAGACAAAGCTTGGCTGGTGCACAGGCAATGGTTCCTAGACCTGCCGTTGCCATGGCTACCCGGAGCGGATACACAAGGATCAAATTGGATACAGAAAGAGACATTGGTCACTTTCAAAAATCCCCACGCCAAGAAACAGGATGTCGTTGTCTTAGGGTCTCAAGAAGGGGCCATGCACACGGCACTCACAGGGGCTACAGAAATCCAGATGTCATCAGGAAACTTACTGTTCACGGGACATCTCAAGTGCAGGCTGAGAATGGACAAACTACAGCTCAAAGGAATGTCATACTCTATGTGTACAGGAAAGTTTAAAATTGTGAAGGAAATAGCAGAAACACAACATGGAACAATAGTTATCAGAGTACAATATGAAGGGGACGGTTCTCCATGTAAGATCCCTTTTGAGATAACAGATTTGGAAAAAAGACACGTCTTAGGACGCCTGATTACAGTTAACCCAATCGTAACAGAAAAAGATAGCCCAGTCAACATAGAAGCAGAACCYCCATTCGGAGACAGTTACATCATCGTAGGAGTAGAGCCGGGACAACTGAAACTCAATTGGTTTAAGAAGGGAAGTTCCATCGGCCAAATGTTTGAGACAACAATGAGAGGAGCAAAGAGAATGGCCATTTTAGGTGACACAGCCTGGGATTTTGGATCCCTGGGAGGAGTGTTTACATCTATAGGAAAGGCTCTCCATCAAGTTTTCGGAGCAATCTATGGGGCTGCTTTTAGTGGGGTCTCATGGACTATGAAAATYCTCATAGGAGTCATCATCACATGGATAGGAATGAATTCACGTAGCACCTCACTGTCTGTGTCGCTAGTATTGGTGGGAGTCGTGACACTGTACCTGGGAGCTATGGTGCAGGCTGATAGTGGTTGCATTGTGAGCTGGAAAAATAAAGAACTGAAATGTGGCAGCGGGATCTTCATTACAGATAACGTACACACATGGACAGAGCAATATAAGTTCCAACCAGAATCCCCTTCAAAACTAGCTTCAGCTATCCAAAAAGCTCATGAAGAAGGCATTTGTGGAATCCGCTCAGTAACAAGATTGGAGAATCTGATGTGGAAACAAATAACACCAGAATTGAATCATATTCTATCAGAAAATGAGGTAAAGTTGACCATTATGACAGGAGACATTAAAGGAATCATGCAGGCAGGAAAACGATCCTTGCGGCCTCAGCCCACTGAGCTGAAGTACTCATGGAAAACATGGGGAAAGGCGAAAATGCTCTCTACAGAGTCTCACAATCAGACCTTTCTTATTGATGGCCCTGAAACAGCAGAATGCCCCAACACAAACAGAGCTTGGAACTCACTGGAAGTTGAAGACTATGGTTTTGGAGTTTTTACCACCAATATATGGCTAAAATTGAGAGAAAAACAGGATGTGTTTTGTGACTCAAAACTCATGTCAGCGGCCATTAAAGATAACAGAGCCGTCCATGCCGATATGGGTTATTGGATAGAAAGTGCACTCAATGACACATGGAAGATGGAGAAAGCCTCCTTCATTGAAGTTAAAAGCTGCCACTGGCCAAAGTCACACACCCTCTGGAGCAATGGAGTATTAGAAAGTGAGATGATAATTCCAAAAAATTTTGCCGGGCCAGTGTCACAACACAACTACAGACCAGGCTACCATACACAAACAGCAGGACCTTGGCATCTAGGTAAGCTTGAGATGGACTTTGATTTCTGCGAAGGAACTACAGTGGTGGTGACTGAGGACTGTGGAAATAGAGGACCCTCTTTAAGAACGACCACTGCCTCTGGAAAGCTCATAACAGAATGGTGCTGCCGATCCTGCACACTACCACCTCTAAGATACAGAGGTGAGGATGGATGCTGGTACGGGATGGAAATCAGACCTTTGAAAGAGAAAGAAGAGAACTTGGTCAACTCCTTGGTCACAGCCGGACATGGGCAGATTGACAACTTTTCACTAGGAGTCTTGGGAATGGCACTGTTCCTGGAAGAAATGCTTAGGACCCGAGTAGGAACGAAACATGCAATACTGCTAGTTGCACTATCTTTCGTGACATTGATTACTGGGAACATGTCTTTTAGAGACCTGGGAAGAGTGATGGTCATGGTGGGCGCTACCATGACGGATGACATAGGTATGGGAGTGACTTATCTTGCCCTACTAGCAGCTTTCAAAGTTAGACCAACTTTTGCAGCTGGACTACTCTTGAGAAAACTGACCTCCAAGGAATTGATGATGGCCACCATAGGAATCGCACTCCTTTCCCAAAGCACCTTGCCAGAGACCATTCTAGAACTGACTGATGCGTTAGCCTTGGGCATGATGGCTCTCAAAATAGTGAGAAATATGGAAAAATACCAATTGGCAGTGACTATCATGGCTATTTCGTGTGTCCCAAATGCAGTGATATTGCAAAACGCATGGAAGGTGAGTTGCACAATATTGGCAGCGGTGTCCGTTTCTCCACTGCTCCTAACATCCTCACAGCAGAAAGCGGATTGGATACCACTGGCATTGACGATAAAAGGTCTCAACCCAACAGCCATTTTTCTAACAACTCTTTCGAGAACCAGCAAGAAAAGGAGCTGGCCGCTAAATGAAGCTATCATGGCAGTCGGGATGGTGAGCATTTTAGCCAGTTCTCTCCTAAAGAATGATATTCCTATGACAGGTCCATTAGTGGCTGGAGGGCTCCTCACCGTATGTTACGTGCTCACTGGACGATCGGCCGATTTGGAACTGGAGAGAGCTGCCGATGTAAAATGGGAAGATCAGGCAGAGATATCAGGAAGCAGCCCAATCCTGTCAATAACAATATCAGAAGATGGCAGCATGTCGATAAAAAATGAAGAGGAAGAACAAACACTGACCATACTCATTAGAACGGGATTGTTGGTGATCTCAGGAGTCTTTCCAGTATCGATACCAATTACGGCAGCAGCATGGTACCTGTGGGAAGTGAAGAAACAACGGGCTGGAGTATTGTGGGACGTCCCTTCACCCCCACCAGTGGGAAAAGCCGAACTGGAAGATGGAGCCTATAGAATCAAGCAAAGAGGGATTCTTGGATATTCTCAGATTGGAGCCGGAGTTTACAAAGAAGGAACATTCCATACAATGTGGCACGTCACACGTGGTGCTGTTCTGATGCATAGAGGGAAGAGGATTGAACCATCATGGGCAGATGTCAAGAAAGATCTAATATCATATGGAGGAGGCTGGAAGCTAGAAGGAGAATGGAAGGAAGGAGAGGAAGTCCAAGTCCTGGCATTGGAACCTGGAAAAAATCCCAGAGCTGTCCAAACAAAACCTGGAATTTTCAAAACCAACACCGGAACCATAGGCGCTGTATCTCTGGACTTTTCCCCTGGAACGTCAGGATCTCCAATTGTCGACAGAAAAGGAAAAGTTGTGGGTCTTTATGGCAATGGTGTTGTCACAAGGAGTGGAGCATACGTAAGTGCCATAGCCCAGACCGAAAAAAGCATTGAAGACAATCCAGAGATCGAAGATGACATTTTCCGAAAGAAAAGATTGACCATCATGGACCTCCATCCAGGGGCAGGAAAGACAAAAAGATACCTTCCAGCCATAGTTAGAGAAGCCATAAAACGTGGCTTGAGAACATTAATCCTGGCTCCCACTAGAGTCGTGGCAGCTGAAATGGAGGAAGCTCTTAGAGGACTCCCAATAAGATACCAAACCCCAGCCATCAGAGCCGAGCACACCGGGCGAGAGATCGTGGACCTAATGTGTCATGCCACATTTACTATGAGGCTGCTATCACCAGTCAGAGTGCCAAATTACAACCTGATTATCATGGACGAAGCCCACTTCACAGACCCAGCAAGCATAGCAGCTAGAGGATACATTTCAACTCGAGTAGAGATGGGTGAAGCAGCCGGGATTTTTATGACAGCCACTCCTCCGGGAAGCAGAGACCCATTTCCTCAGAGCAATGCACCAATCATGGATGAGGAAAGAGAAATCCCTGAGCGTTCATGGAATTCAGGACATGAATGGGTCACGGATTTTAAAGGGAAGACTGTTTGGTTTGTTCCAAGTATAAAAGCAGGAAATGACATAGCAGCTTGTCTTAGGAAAAATGGAAAGAAAGTGATACAACTCAGTAGGAAGACTTTTGACTCTGAGTATGTTAAGACTAGAGCCAATGATTGGGACTTTGTGGTCACAACTGACATTTCAGAAATGGGTGCCAACTTCAAGGCTGAGAGGGTTATAGACCCTAGACGCTGCATGAAACCAGTTATACTAACAGATGGCGAAGAGCGGGTGATCTTGGCAGGACCTATGCCAGTGACCCACTCTAGTGCAGCGCAAAGAAGAGGGAGAATAGGAAGAAATCCAAAAAATGAAAATGACCAGTACATATACATGGGGGAACCTCTCGAAAATGATGAAGACTGTGCACACTGGAAAGAAGCTAAAATGCTCCTAGATAACATCAACACACCCGAAGGAATCATTCCTAGTATGTTCGAACCAGAGCGTGAAAAAGTGGATGCCATTGATGGTGAATACCGTTTGAGAGGAGAAGCAAGGAAAACCTTTGTGGACCTAATGAGAAGAGGGGACTTACCAGTCTGGTTGGCCTACAAAGTGGCAGCTGAAGGCATCAACTACGCAGACAGAAAGTGGTGTTTTGATGGAATTAAGAACAACCAAATACTGGAAGAAAATGTGGAAGTGGAAATCTGGACAAAAGAAGGGGAAAGGAAAAAATTAAAACCCAGATGGTTGGATGCTAGGATCTATTCTGACCCACTGGCACTAAAAGAATTCAAGGAATTTGCAGCTGGAAGAAAATCTTTGACCCTGAACCTAATCACAGAAATGGGTAGGCTTCCAACTTTCATGACTCAGAAGGCAAGAAACGCACTGGACAACTTGGCTGTGCTGCATACGGCTGAGGTAGGTGGAAAGGCGTACACTCATGCTCTCAGTGAACTGCCGGAGACTCTGGAGACACTGCTTCTACTGACACTCCTGGCAGCAGTCACAGGAGGAATCTTCTTGTTCTTAATGAGCGGAAAAGGTATAGGGAAGATGACTCTGGGAATGTGTTGCATAATCACAGCTAGCATTCTCCTATGGTATGCACAGATACAACCACACTGGATAGCAGCTTCAATAATACTGGAGTTTTTTCTCATAGTTTTGCTCATTCCAGAACCAGAAAAACAGAGAACACCCCAAGACAACCAATTGACCTACGTTGTCATAGCCATCCTCACAGTGGTGGCCGCAACCATGGCAAACGAGATGGGTTTCCTGGAAAAAACCAAGAAAGACCTCGGATTTGGAAGCATTACAACCCAGGAATCTGAGAGCAACATCCTGGACATAGATCTACGTCCTGCATCAGCATGGACGCTGTATGCCGTGGCTACAACATTTGTCACACCAATGTTGCGACATAGCATTGAAAATTCCTCAGTGAATGTCTCCCTAACAGCCATTGCTAACCAAGCTACAGTGCTAATGGGTCTTGGGAAAGGATGGCCATTGTCAAAGATGGACATCGGAGTTCCCCTCCTTGCCATTGGATGCTACTCACAAGTCAACCCTATAACCCTCACAGCAGCTCTTCTTTTATTGGTAGCACATTATGCCATTATAGGGCCAGGACTTCAAGCAAAAGCAACCAGAGAAGCTCAGAAAAGAGCAGCAGCAGGCATCATGAAAAACCCAACAGTCGATGGAATAACAGTGATTGACCTAGAACCAATACCCTATGATCCAAAATTTGAAAAGCAGTTAGGACAAGTAATGCTCCTAATCCTCTGCGTGACTCAAGTATTAATGATGAGGACTACATGGGCTTTGTGTGAGGCTCTAACCCTAGCGACCGGGCCCATCTCCACACTGTGGGAAGGAAATCCAGGGAGGTTTTGGAACACCACCATTGCAGTGTCAATGGCTAACATCTTTAGGGGGAGCTACTTGGCCGGAGCTGGACTTCTCTTTTCCATCATGAAGAACACAACAAACACAAGAAGAGGAACTGGCAACGTAGGAGAGACACTTGGAGAAAAATGGAAAAGCCGATTAAATGCACTGGGAAAAAGTGAATTTCAGATCTACAAGAAAAGTGGAATCCAGGAAGTGGATAGAACCCTAGCAAAAGAAGGCATCAAAAGAGGAGAAACGGACCACCATGCTGTGTCACGAGGATCAGCAAAACTGAGATGGTTCGTCGAGAGAAACATGGTCACACCGGAAGGGAAGGTGGTGGATCTTGGTTGCGGCAGAGGGGGCTGGTCATACTATTGTGGGGGACTAAAGAATGTAAGAGAAGTCAAAGGCCTAACAAAAGGAGGACCAGGACACGAAGAACCCATCCCCATGTCAACATATGGGTGGAATCTAGTGCGTCTGCAAAGTGGGGTCGACGTTTTCTTCACCCCGCCAGAAAAGTGTGATACATTGTTGTGTGACATAGGGGAGTCGTCACCAAATCCCACGATAGAAGCAGGACGAACACTCAGAGTCCTCAACTTAGTGGAAAATTGGCTGAACAATAACACCCAATTTTGCATAAAGGTCCTCAATCCATATATGCCCTCAGTCATAGAAAAAATGGAAACACTACAAAGGAAATATGGAGGAGCCTTAGTGAGGAATCCACTCTCACGAAACTCCACGCATGAAATGTACTGGGTATCTAATGCTACCGGGAACATAGTGTCATCAGTGAACATGATTTCAAGGATGTTGATTAACAGATTCACAATGAAACATAAGAAAGCCACCTACGAGCCAGATGTTGACCTAGGAAGTGGAACCCGCAACATTGGAATTGAAAGTGAGATACCAAATCTAGACATAATAGGAAAGAGAATAGAGAAAATAAAACAAGAGC-TGAAACATCATGGCATTATGACCAAGACCACCCATACAAAACGTGGGCTTACCATGGCAGCTATGAAACAAAACAAACTGGATCAGCATCATCTATGGTGAACGGAGTGGTCAGACTGCTGACAAAACCTTGGGACGTCGTCCCTATGGTGACACAGATGGCAATGACAGACACGACTCCATTTGGACAACAGCGCGTTTTCAAAGAGAAAGTGGACACGAGAACCCAAGAACCGAAGGAAGGCACAAAGAAACTGATGAAAATTACGGCAGAG-GG--TTGGAAAGAACTAGGAAAGGAAAAGACACCTAGAATGTGTACCAGAGAAGAATTCACAAGAAAAGTGAGAAGCAATGCAGCCTTGGGGGCCGTATTCACTGATGAGAACAAATGGAAATCGGCACGTGAGGCTGTTGAAGATGGTAGGTTTTGGGAGCTGGTTGACAGGGAAAGAAATCTCCATCTTGAAGGAAAGTGTGAAACATGTGTGTACAACATGATGGGAAAAAGAGAGAAGAAACTAGGGGAGTTCGGCAAGGCAAAAGGTAGCAGAGCCATATGGTACATGTGGCTTGGAGCACGCTTCTTAGAGTTTGAAGCCCTAGGATTTCTGAATGAAGATCACTGGTTCTCCAGAGGGAACTCCCTGAGTGGAGTGGAAGGAGAAGGGCTGCACAGGCTAGGCTACATTTTAAGAGAGGTGGGCAAGAAGGAAGGAGGAGCAATGTACGCCGATGATACAGCAGGATGGGACACAAGAATCACACTAGAAGACTTAAAAAATGAAGAAA-G-TAACAAACCAC-TG-A--G--A-CACAAGAAACTAGCCGAGGCCATATTCAA-TT-ACGTACCAAAAC---------CGTGTACAAAGACCAACACCAAGAGGCACAGTAATGGATATCATATCGAGAAAAGACCAAAGAGGCAGTGGGCAAGTCGGCACCTATGGCCTTAACACTTTCACCAATATGGAAGCCCAATTAATTAGACAGATGGAAGGAGAAGGAATCTTCAAAAGCATTCAGCACCTGACCGCCACAGAAGAAATCGCTGTACAGAACTGGTTAGCAAGAGTGGGGCGTGAAAGGCTATCAAGAATGGCCATCAGTGGAGATGACTGTGTTGTAAAACCTATAGATGACAGATTTGCAAGTGCTTTAACAGCTCTAAATGACATGGGAAAAATTAGGAAAGATATACAACAATGGGAACCTTCAAGAGGATGGAACGATTGGACACAGGTGCCTTTCTGTTCACACCATTTTCATGAGTTAGTCATGAAAGATGGTCGCGTGCTCGTAGTCCCATGCAGAAACCAAGATGAACTGATTGGCAGAGCCCGAATTTCCCAGGGAGCCGGGTGGTCTTTGAAGGAGACGGCTTGTTTGGGGAAGTCTTACGCCCAAATGTGGACCCTGATGTACTTCCACAGACGTGACCTCAGATTGGCGGCAAATGCCATTTGCTCGGCAGTCCCGTCACATTGGGTTCCAACAAGTCGAACAACCTGGTCCATACACGCCAAGCATGAATGGATGACGACGGAAGACATGCTGGCAGTCTGGAACAGGGTGTGGATCCAAGAAAACCCATGGATGGAAGACAAAACTCCAGTGGAATCATGGGAAGAAGTCCCATACCTGGGGAAAAGGGAAGACCAATGGTGCGGCTCATTGATTGGGCTAACAAGCAGGGCTACCTGGGCAAAGAATATCCAGACAGCAATAAATCAAGTCAGATCCCTTATAGGCAATGAGGGATACACAGACTACATGCCATCCATGAAGAGATTCAGAAGGGAAGAGGAAGAGGCAGGTGTCCTGTGGTAG
		</sequence>
		<sequence>
			<taxon idref="MW577840|DENV2|Brazil|Southeast|RJ|Sao_Goncalo|2011-04-07"/>
			ATGAATAACCAACGAAAAAAGGCGAGAAGTACGCCTTTCAATATGCTGAAACGCGAGAGAAACCGCGTGTCAACTGTGCAACAGCTGACAAAGAGATTCTCACTTGGAATGCTGCAAGGACGCGGACCATTAAAACTGTTCATGGCCCTTGTGGCGTTCCTTCGTTTCCTAACAATCCCACCAACAGCAGGGATACTAAAAAGATGGGGAACGATCAAGAAATCAAAAGCTATCAATGTTTTGAGAGGGTTCAGGAAAGAGATTGGAAGGATGCTGAACATCTTGAATAGGAGACGTAGGACAGCAGGCGTGATTGTTATGTTGATTCCAACAGCGATGGCGTTCCATCTAACCACACGCAATGGAGAACCACACATGATCGTTGGTAGGCAGGAGAAAGGGAAAAGTCTTCTGTTCAAAACAGAGGATGGTGTTAACATGTGTACCCTCATGGCCATAGACCTTGGTGAATTGTGTGAAGATACAATCACGTACAAGTGTCCCCTCCTCAGACAAAATGAACCAGAAGACATAGATTGTTGGTGCAACTCTACATCCACATGGGTAACTTATGGGACATGTACCACCACAGGAGAACACAGAAGAGAAAAAAGATCAGTGGCGCTCGTTCCACATGTGGGTATGGGACTGGAGACACGAACTGAAACATGGATGTCATCAGAAGGGGCCTGGAAACATGTCCAGAGAATTGAAACCTGGATCTTGAGACATCCAGGCTTCACCATAATGGCAGCAATCTTGGCATACACCATAGGCACGACACACTTCCAAAGGGCCTTGATTTTCATCTTACTGACAGCTGTCGCTCCTTCAATGACAATGCGCTGCATAGGAATATCAAATAGAGACTTCGTAGAAGGGGTTTCAGGAGGAAGCTGGGTTGACATAGTTTTAGAACATGGAAGTTGTGTGACGACGATGGCAAAAAACAAACCAACATTGGATTTTGAACTGATAAAAACAGAAGCCAAACAACCTGCCACTCTAAGGAAGTACTGTATAGAAGCAAAGCTGACCAACACAACAACAGAATCGCGTTGCCCAACACAAGGGGAACCCAGTCTAAATGAAGAGCAGGACAAAAGGTTCATCTGCAAACACTCCATGGTAGACAGAGGATGGGGAAATGGATGTGGATTATTTGGAAAGGGAGGCATTGTGACCTGTGCTATGTTCACATGCAAAAAGAACATGGAAGGAAAAATCGTACAGCCAGAAAATTTGGAATACACCATCGTGATAACACCTCACTCAGGAGAAGAGCACGCTGTAGGTAATGACACAGGAAAGCATGGCAAGGAAATCAAAATAACACCACAGAGTTCCACCACAGAAGCAGAACTGACAGGCTATGGTACTGTCACGATGGAGTGCTCTCCGAGAACGGGCCTCGACTTCAATGAGATGGTGCTGCTGCAGATGGAAGACAAAGCTTGGCTGGTGCACAGGCAATGGTTCCTAGACCTGCCGTTGCCATGGCTACCCGGAGCGGATACACAAGGATCAAATTGGATACAGAAAGAGACATTGGTCACTTTCAAAAATCCCCACGCCAAGAAACAGGATGTCGTTGTCTTAGGGTCTCAAGAAGGGGCCATGCACACGGCACTCACAGGGGCTACAGAAATCCAGATGTCATCAGGAAACTTACTGTTCACGGGACATCTCAAGTGCAGGCTGAGAATGGACAAACTACAGCTCAAAGGAATGTCATACTCTATGTGTACAGGAAAGTTTAAAATCGTGAAGGAAATAGCAGAAACACAACATGGAACAATAGTTATCAGAGTACAATATGAAGGGGACGGTTCTCCATGTAAGATCCCTTTTGAGATAACAGATTTGGAAAAAAGACACGTCTTAGGACGCCTGATTACGGTTAACCCAATCGTAACAGAAAAAGATAGCCCAGTCAACATAGAAGCAGAACCCCCATTCGGAGACAGCTACATCATCGTAGGAGTAGAGCCGGGACAACTGAAACTCAATTGGTTTAAGAAGGGAAGTTCCATCGGCCAAATGTTTGAGACAACAATGAGAGGAGCAAAGAGAATGGCCATTTTAGGTGACACAGCCTGGGATTTTGGATCCCTGGGAGGAGTGTTTACATCTATAGGAAAGGCTCTCCATCAAGTTTTCGGAGCAATCTATGGGGCTGCTTTTAGTGGGGTCTCATGGACTATGAAAATCCTCATAGGAGTCATCATCACATGGATAGGAATGAATTCACGTAGCACCTCACTGTCTGTGTCGCTAGTATTGGTGGGAGTCGTGACACTGTACCTGGGAGCTATGGTGCAGGCTGATAGTGGTTGCATTGTGAGCTGGAAAAATAAAGAACTGAAATGTGGCAGCGGGATCTTCATTACAGATAACGTACACACATGGACAGAGCAATATAAGTTCCAACCAGAATCCCCTTCAAAACTAGCTTCAGCTATCCAAAAAGCTCATGAAGAAGGCATTTGTGGAATCCGCTCAGTAACAAGATTGGAGAATCTGATGTGGAAACAAATAACACCAGAATTGAATCATATTCTATCAGAAAATGAGGTAAAGTTGACCATTATGACAGGAGACATTAAAGGAATCATGCAGGCAGGAAAACGATCCTTGCGGCCTCAGCCCACTGAGCTGAAGTACTCATGGAAAACATGGGGAAAGGCGAAAATGCTCTCTACAGAGTCTCACAATCAGACCTTTCTTATTGATGGCCCTGAAACAGCAGAATGCCCCAACACAAACAGAGCTTGGAACTCACTGGAAGTTGAAGACTATGGTTTTGGAGTTTTTACCACCAATATATGGCTAAAATTGAGAGAAAAACAGGATGTATTTTGTGACTCAAAACTCATGTCAGCGGCCATTAAAGACAACAGAGCCGTCCATGCCGATATGGGTTATTGGATAGAAAGTGCACTCAATGACACATGGAAGATGGAGAAAGCCTCCTTCATTGAAGTTAAAAGCTGCCACTGGCCAAAGTCACACACCCTCTGGAGCAATGGAGTATTAGAAAGTGAGATGATAATTCCAAAAAATTTTGCCGGGCCAGTGTCACAACACAACTACAGACCAGGCTACCATACACAAACAGCAGGACCTTGGCATCTAGGTAAGCTTGAGATGGACTTTGATTTCTGCGAAGGAACTACAGTGGTGGTGACTGAGGACTGTGGAAATAGAGGACCCTCTTTAAGAACGACCACTGCCTCTGGAAAGCTCATAACAGAATGGTGCTGCCGATCCTGCACACTACCACCTCTAAGATACAGAGGTGAGGATGGATGCTGGTACGGGATGGAAATCAGACCTTTGAAAGAGAAAGAAGAGAACTTGGTCAACTCCTTGGTCACRGCCGGACATGGGCAGATTGACAACTTTTCACTAGGAGTCTTGGGAATGGCACTGTTCCTGGAAGAAATGCTTAGGACTCGAGTAGGAACGAAACATGCAATACTGCTAGTTGCACTATCTTTCGTGACATTGATTACTGGGAACATGTCTTTTAGAGACCTGGGAAGAGTGATGGTCATGGTGGGCGCTACCATGACGGATGACATAGGTATGGGAGTGACTTATCTTGCCCTACTAGCAGCTTTCAAAGTTAGACCAACTTTTGCAGCTGGACTACTCTTGAGAAAACTGACCTCCAAGGAATTGATGATGGCCACCATAGGAATCGCACTCCTTTCCCAAAGCACCTTGCCAGAGACCATTCTAGAACTGACTGATGCGTTAGCCTTGGGCATGATGGCCCTCAAAATAGTGAGAAATATGGAAAAATACCAATTGGCAGTGACTATCATGGCTATTTCGTGTGTCCCAAATGCAGTGATATTGCAAAACGCATGGAAGGTGAGTTGCACAATATTGGCAGCGGTGTCCGTTTCTCCACTGCTCCTAACATCCTCACAGCAGAAAGCGGATTGGATACCACTGGCATTGACGATAAAAGGTCTCAACCCAACAGCCATTTTTCTAACAACTCTTTCGAGAACCAGCAAGAAAAGGAGCTGGCCGCTAAATGAAGCTATCATGGCAGTCGGGATGGTGAGCATTTTAGCCAGTTCTCTCCTAAAGAATGATATTCCTATGACAGGTCCATTAGTGGCTGGAGGGCTCCTCACCGTATGTTACGTGCTCACTGGACGATCGGCCGATTTGGAACTGGAGAGAGCTGCCGATGTAAAATGGGAAGATCAGGCAGAAATATCAGGAAGCAGCCCAATCCTGTCAATAACAATATCAGAAGATGGCAGCATGTCGATAAAAAATGAAGAGGAAGAACAAACACTGACCATACTCATTAGAACGGGATTGTTGGTGATCTCAGGAGTCTTTCCAGTATCGATACCAATTACGGCAGCAGCATGGTACCTGTGGGAAGTGAAGAAACAACGGGCTGGAGTATTGTGGGACGTCCCTTCACCCCCACCAGTGGGAAAAGCCGAACTGGAAGATGGAGCCTATAGAATCAAGCAAAGAGGGATTCTTGGATATTCTCAGATTGGAGCCGGAGTTTACAAAGAAGGAACATTCCATACAATGTGGCACGTCACACGTGGTGCTGTTCTGATGCATAGAGGGAAGAGGATTGAACCATCATGGGCAGATGTCAAGAAAGATCTAATATCATATGGAGGAGGCTGGAAGCTAGAAGGAGAATGGAAGGAAGGAGAGGAAGTCCAAGTCCTGGCATTGGAACCTGGAAAAAATCCCAGAGCTGTCCAAACGAAACCTGGAATTTTCAAAACCAACACCGGAACCATAGGCGCTGTATCTCTGGACTTTTCCCCTGGAACGTCAGGATCTCCAATTGTCGACAGAAAAGGAAAAGTTGTGGGTCTTTATGGTAATGGTGTTGTCACAAGGAGTGGAGCATACGTAAGTGCCATAGCCCAGACCGAAAAAAGCATTGAAGACAATCCAGAGATCGAAGATGACATTTTCCGAAAGAAAAGATTGACCATCATGGACCTCCATCCAGGGGCAGGAAAGACAAAAAGATACCTTCCAGCCATAGTTAGAGAAGCCATAAAACGTGGCTTGAGAACATTAATCCTGGCTCCCACTAGAGTCGTGGCAGCTGAAATGGAGGAAGCTCTTAGAGGACTTCCAATAAGATACCAAACCCCAGCCATCAGAGCCGAGCACACCGGGCGAGAGATCGTGGACCTAATGTGTCATGCCACATTTACTATGAGGCTGCTATCACCAGTCAGAGTGCCAAATTACAACCTGATTATCATGGACGAAGCCCACTTCACAGACCCAGCAAGCATAGCAGCTAGAGGATACATTTCAACTCGAGTAGAGATGGGTGAAGCAGCCGGGATTTTTATGACAGCCACTCCTCCGGGAAGCAGAGACCCATTTCCTCAGAGCAATGCACCAATCATGGATGAGGAAAGAGAAATCCCTGAGCGTTCATGGAATTCAGGACATGAATGGGTCACGGATTTTAAAGGGAAGACTGTTTGGTTTGTTCCAAGTATAAAAGCAGGAAATGACATAGCAGCTTGTCTTAGGAAAAATGGAAAGAAAGTGATACAACTCAGTAGGAAGACTTTTGACTCTGAGTATGTTAAGACTAGAGCCAATGATTGGGATTTTGTGGTCACAACTGACATTTCAGAAATGGGTGCCAACTTCAAGGCTGAGAGGGTTATAGACCCTAGACGCTGCATGAAACCAGTTATACTAACAGATGGCGAAGAGCGGGTGATCTTGGCAGGACCTATGCCAGTGACCCACTCTAGTGCAGCGCAAAGAAGAGGGAGAATAGGAAGAAATCCAAAAAATGAAAATGACCAGTACATATACATGGGGGAACCTCTCGAAAATGATGAAGACTGTGCACACTGGAAAGAAGCTAAAATGCTCCTAGATAACATCAACACACCCGAAGGAATCATTCCTAGTATGTTCGAACCAGAGCGTGAAAAAGTGGATGCCATTGATGGTGAATACCGTTTGAGAGGAGAAGCAAGGAAAACCTTTGTGGACCTAATGAGAAGAGGGGACTTACCAGTCTGGTTGGCCTACAAAGTGGCAGCTGAAGGCATCAACTACGCAGACAGAAAGTGGTGTTTTGATGGAATTAAGAACAACCAAATACTGGAAGAAAATGTGGAAGTGGAAATCTGGACAAAAGAAGGGGAAAGGAAAAAATTAAAACCCAGATGGTTGGATGCTAGGATCTATTCTGACCCACTGGCACTAAAAGAATTCAAGGAATTTGCAGCTGGAAGAAAATCTTTGACCCTGAACCTAATCACAGAAATGGGTAGGCTTCCAACTTTCATGACTCAGAAGGCAAGAAACGCACTGGACAACTTGGCTGTGCTGCATACGGCTGAGGTAGGTGGAAGGGCGTACACTCATGCTCTCAGTGAACTGCCGGAGACTCTGGAGACACTGCTTCTACTGACACTCCTGGCAGCAGTCACAGGAGGAATCTTCTTATTCTTAATGAGCGGAAAAGGTATAGGGAAGATGACTCTGGGAATGTGTTGCATAATCACAGCTAGCATTCTCCTATGGTATGCACAGATACAACCACACTGGATAGCAGCTTCAATAATACTGGAGTTTTTTCTCATAGTTTTGCTCATTCCAGAACCAGAAAAACAGAGAACACCCCAAGACAACCAATTGACCTACGTTGTCATAGCCATCCTCACAGTGGTGGCCGCAACCATGGCAAACGAGATGGGTTTCCTGGAAAAAACCAAGAAAGACCTCGGATTTGGAAGCATYACAACCCAGGAATCTGAGAGCAACATCCTGGACATAGATCTACGTCCTGCATCAGCATGGACGCTGTATGCCGTGGCTACAACATTTGTCACACCAATGTTGCGACATAGCATTGAAAATTCCTCAGTGAATGTCTCCCTAACAGCCATTGCTAACCAGGCCACAGTGCTAATGGGTCTTGGGAAAGGATGGCCATTGTCAAAGATGGACATCGGAGTTCCCCTCCTTGCCATTGGATGCTACTCACAAGTCAACCCTATAACCCTCACAGCAGCTCTTCTTTTATTGGTAGCACATTATGCCATTATAGGGCCAGGACTTCAAGCAAAAGCAACCAGAGAAGCTCAGAAAAGAGCAGCAGCAGGCATCATGAAAAACCCAACAGTCGATGGAATAACAGTGATTGACCTAGAACCAATACCCTATGATCCAAAATTTGAAAAGCAGTTAGGACAAGTAATGCTCCTAATCCTCTGCGTGACTCAAGTATTAATGATGAGGACTACATGGGCTTTGTGTGAGGCTCTAACCCTAGCGACCGGGCCCATCTCCACACTGTGGGAAGGAAATCCAGGGAGGTTTTGGAACACCACCATTGCAGTGTCAATGGCTAACATCTTTAGGGGGAGCTACTTGGCCGGAGCTGGACTTCTCTTTTCCATCATGAAGAACACAACAAACACAAGAAGAGGAACTGGCAACGTAGGAGAGACACTTGGAGAAAAATGGAAAAGCCGATTAAATGCACTGGGAAAAAGTGAATTTCAGATCTACAAGAAAAGTGGAATCCAGGAAGTGGATAGAACCCTAGCAAAAGAAGGCATCAAAAGAGGAGAAACGGACCACCATGCTGTGTCACGAGGATCAGCAAAACTGAGATGGTTCGTCGAGAGAAACATGGTCACACCGGAAGGGAAGGTGGTGGATCTTGGCTGCGGCAGAGGGGGCTGGTCATACTATTGTGGGGGACTAAAGAATGTAAGAGAAGTCAAAGGCCTAACAAAAGGAGGACCAGGACACGAAGAACCCATCCCCATGTCAACATATGGGTGGAATCTAGTGCGTCTGCAAAGTGGGGTCGACGTTTTCTTCACCCCGCCAGAAAAGTGTGATACATTGTTGTGTGACATAGGGGAGTCGTCACCAAATCCCACGATAGAAGCAGGACGAACACTCAGAGTCCTCAACTTAGTGGAAAATTGGCTGAACAATAACACCCAATTTTGCATAAAGGTCCTCAATCCATATATGCCCTCAGTCATAGAAAAAATGGAAACACTACAAAGGAAATATGGAGGAGCCTTAGTGAGGAATCCACTCTCACGAAACTCCACGCATGAAATGTACTGGGTATCTAATGCTACCGGGAACATAGTGTCATCAGTGAACATGATTTCAAGGATGTTGATTAACAGATTCACAATGAAACATAAGAAAGCCACCTACGAGCCAGATGTTGACCTAGGAAGTGGAACCCGCAACATTGGAATTGAAAGTGAGATACCAAATCTAGACRTAATAGGAAAGAGAATAGAGAAAATAAAACAAGAGCATGAAACATCATGGCATTATGACCAAGACCACCCATACAAAACGTGGGCTTACCATGGCAGCTATGAAACAAAACAAACTGGATCAGCATCATCTATGGTGAACGGAGTGGTCAGACTGCTGACAAAACCTTGGGACGTCGTCCCTATGGTGACACAGATGGCAATGACAGACACGACTCCATTTGGACAACAGCGCGTTTTCAAAGAGAAAGTGGACACGAGAACTCAAGAACCGAAGGAAGGCACAAAGAAACTGATGAAAATTACGGCAGAGTGGCTTTGGAAAGAACTAGGAAAGGAAAAGACACCTAGAATGTGTACCAGAGAAGAATTCACAAGAAAAGTGAGAAGCAATGCAGCCTTGGGGGCCGTATTCACTGATGAGAACAAATGGAAATCGGCACGTGAGGCTGTTGAAGATGGTAGGTTTTGGGAGCTGGTTGACAGGGAAAGAAATCTCCATCTTGAAGGAAAGTGTGAAACATGTGTGTACAACATGATGGGAAAAAGAGAGAAGAAACTAGGGGAGTTCGGCAAGGCAAAAGGTAGCAGAGCCATATGGTACATGTGGCTTGGAGCACGCTTCTTAGAGTTTGAAGCCCTAGGATTTCTGAATGAAGATCACTGGTTCTCCAGAGGGAACTCCCTGAGTGGAGTGGAAGGAGAAGGGCTGCACAGGTTAGGCTACATTTTAAGAGARGTGGGCAAGAAGGAAGGAGGAGCAATGTACGCCGATGATACAGCAGGATGGGACACAAGAATCACACTAGAAGACTTAAAAAATGAAGAAATGGTAACAAACCACATGAAAGGAGAACACAAGAAACTAGCCGAGGCCATATTCAAATTAACGTACCAAAACAAGGTGGTGCGTGTGCAAAGACCAACACCAAGAGGCACAGTAATGGATATCATATCGAGAAAAGACCAAAGAGGCAGTGGGCAAGTCGGCACCTATGGCCTTAATACTTTCACCAATATGGAAGCCCAATTAATTAGACAGATGGAAGGAGAAGGAATCTTCAAAAGCATTCAGCACCTGACCGCCACAGAAGAAATCGCTGTACAGAACTGGTTAGCAAGAGTGGGGCGTGAAAGGCTATCAAGAATGGCCATCAGTGGAGATGACTGTGTTGTAAAACCTATAGATGACAGATTTGCAAGTGCTTTAACAGCTCTAAATGACATGGGAAAAGTTAGGAAAGATATACAACAATGGGAACCTTCAAGAGGATGGAACGATTGGACACAGGTGCCTTTCTGTTCACACCATTTTCATGAGTTAGTCATGAAAGATGGTCGCGTGCTCGTAGTCCCATGCAGAAACCAAGATGAACTGATTGGCAGAGCCCGAATTTCCCAGGGAGCCGGGTGGTCTTTGAAGGAGACGGCTTGTTTGGGGAAGTCTTACGCCCAAATGTGGACCCTGATGTACTTCCACAGACGTGACCTCAGATTGGCGGCAAATGCCATTTGCTCGGCAGTCCCGTCACATTGGGTTCCAACAAGTCGAACAACCTGGTCCATACACGCCAAGCATGAATGGATGACGACGGAAGACATGCTGGCAGTCTGGAACAGGGTGTGGATCCAAGAAAACCCATGGATGGAAGACAAAACTCCAGTGGAATCATGGGAAGAAGTCCCATACCTGGGGAAAAGGGAAGACCAATGGTGCGGCTCATTGATTGGGCTAACAAGCAGGGCTACCTGGGCAAAGAATATCCAGACAGCAATAAATCAAGTCAGATCCCTTATAGGCAATGAGGGATACACAGACTACATGCCATCCATGAAGAGATTCAGAAGGGAAGAGGAAGAGGCAGGTGTCCTGTGGTAG
		</sequence>
		<sequence>
			<taxon idref="MW577839|DENV2|Brazil|Southeast|MG|Belo_Horizonte|2019-05-08"/>
			ATGAATAACCAACGAAAAAAGGCGAGAAGTACGCCTTTCAATATGCTGAAACGCGAGAGAAACCGCGTGTCAACTGTGCAACAGCTGACAAAGAGATTCTCACTCGGAATGCTGCAAGGACGCGGACCATTAAAACTGTTCATGGCCCTTGTGGCGTTCCTTCGTTTCCTAACAATCCCACCAACAGCAGGGATACTAAAAAGATGGGGAACGATCAAAAAATCAAAAGCTATCAATGTCTTGAGAGGGTTCAGGAAAGAGATTGGAAGGATGCTGAACATCTTGAATAGAAGACGTAGGACAGCAGGCGTGATTGTTATGTTGATTCCAACAGCGATGGCGTTCCATCTAACTACACGCAATGGAGAACCACACATGATCGTTGGTAGGCAGGAGAAAGGGAAAAGTCTTTTGTTCAAAACAGAGGATGGTGTTAACATGTGTACCCTCATGGCCATAGACCTTGGTGAATTGTGTGAAGATACAATCACGTACAAGTGTCCCCTCCTCAGACAAAATGAACCAGAAGACATAGATTGTTGGTGCAACTCTACATCCACATGGGTAACTTATGGGACATGTACCACCACAGGAGAACACAGAAGAGAAAAAAGATCAGTGGCGCTCGTTCCACATGTGGGTATGGGACTGGAGACACGAACTGAAACATGGATGTCATCAGAAGGGGCCTGGAAACATGTCCAGAGAATTGAAACCTGGATCTTGAGACATCCAGGCTTCACCATAATGGCAGCAATCTTGGCATATACCATAGGCACGACACACTTCCAAAGGGCATTGATTTTCATCTTACTAACAGCTGTCGCTCCTTCAATGACAATGCGCTGCATAGGAATCTCAAATAGAGACTTCGTAGAAGGGGTTTCAGGAGGAAGCTGGGTTGACATAGTTTTAGAACATGGAAGTTGTGTGACGACGATGGCAAAAAACAAACCAACATTGGATTTTGAACTGATAAAAACAGAAGCCAAACAACCTGCCACTTTAAGGAAGTACTGTATAGAAGCAAAGCTGACCAACACAACAACAGAATCGCGTTGCCCAACACAAGGGGAACCCAGTCTAAATGAAGAGCAGGACAAAAGGTTCATCTGCAAACACTCCATGGTAGACAGAGGATGGGGAAATGGATGTGGATTATTTGGAAAGGGAGGCATTGTGACCTGTGCTATGTTCACATGCAAAAAGAACATGGAAGGAAAAATCGTACAGCCAGAAAATTTGGAATACACCATCGTGATAACACCTCACTCAGGAGAAGAGCACGCTGTAGGTAATGACACAGGAAAGCATGGCAAGGAAATCAAAATAACACCACAGAGTTCCACCACAGAAGCAGAACTGACAGGCTATGGTACTGTCACGATGGAGTGCTCTCCGAGAACGGGCCTCGACTTCAATGAGATGGTGCTGCTGCAGATGGAAGACAAAGCTTGGCTGGTGCACAGGCAATGGTTCCTAGACCTGCCGTTACCATGGCTACCCGGAGCGGATACACAAGGATCAAATTGGATACAGAAAGAAACATTGGTCACTTTCAAAAATCCCCACGCCAAGAAACAGGATGTCGTTGTCTTAGGGTCTCAAGAAGGGGCCATGCACACGGCACTCACAGGGGCTACAGAAATCCAGATGTCATCAGGAAACTTACTGTTCACGGGACATCTCAAGTGCAGGCTGAGAATGGACAAACTACAGCTCAAAGGAATGTCATACTCTATGTGTACAGGAAAGTTTAAAATTGTAAAGGAAATAGCAGAAACACAACATGGAACAATAGTTATCAGAGTACAATATGAAGGGGACGGTTCTCCATGTAAGATCCCTTTTGAGATAACAGATTTGGAAAAAAGACACGTCTTAGGACGCCTGATTACGGTTAACCCAATCGTAACAGAAAAAGATGCCCCAGTCAACATAGAAGCAGAACCTCCATTCGGAGACAGCTATATCATTGTAGGAGTAGAGCCGGGACAACTGAAACTCAATTGGTTTAAGAAGGGAAGTTCCATCGGCCAAATGTTTGAGACAACAATGAGAGGAGCAAAGAGAATGGCCATTTTAGGTGACACAGCCTGGGATTTTGGATCCCTGGGAGGAGTGTTCACATCTATAGGAAAGGCTCTCCACCAAGTTTTCGGAGCAATCTATGGGGCTGCTTTTAGTGGGGTTTCATGGACTATGAAAATTCTCATAGGAGTAATCATCACATGGATAGGAATGAATTCACGTAGCACCTCACTGTCTGTGTCGCTAGTATTGGTGGGAGTCGTGACACTGTACCTGGGAGCTATGGTGCAGGCTGATAGTGGTTGCGTTGTGAGCTGGAAGAACAAAGAACTGAAATGTGGCAGCGGGATCTTCATCACAGATAACGTACACACATGGACAGAACAATATAAGTTCCAACCAGAATCCCCTTCAAAACTAGCTTCAGCTATCCAAAAAGCTCATGAAGAAGGCATTTGTGGGATCCGCTCAGTAACAAGATTGGAGAATCTGATGTGGAAACAAATAACACCAGAATTGAATCATATTCTATCAGAAAATGAGGTAAAGTTGACCATTATGACAGGAGACATTAAAGGAATCATGCAGGCAGGAAAACGATCCTTGCGGCCTCAGCCCACTGAGCTGAAGTACTCATGGAAAACATGGGGAAAAGCGAAAATGCTCTCTACAGAGTCTCACAATCAGACCTTTCTTATTGATGGCCCTGAAACAGCAGAATGCCCCAACACAAACAGAGCTTGGAACTCAATGGAAGTTGAAGACTATGGCTTTGGAGTTTTTACCACCAATATATGGCTAAAATTGAGAGAAAAACAGGATGTATTTTGTGATTCAAAACTCATGTCGGCGGCCATTAAAGACAACAGAGCCGTCCATGCCGATATGGGTTATTGGATAGAAAGTGCACTCAATGACACATGGAAGATGGAGAAAGCCTCCTTCATCGAAGTTAAAAGCTGCCACTGGCCAAAGTCACACACCCTCTGGAGCAATGGAGTATTAGAAAGTGAGATGATAATTCCAAAAAATTTTGCCGGGCCAGTGTCACAACACAACTACAGACCAGGCTACCATACACAAACAGCAGGACCTTGGCATCTAGGCAAGCTTGAGATGGACTTTGATTTCTGCGAAGGAACTACAGTGGTGGTGACTGAGGACTGTGGAAATAGAGGACCCTCTTTAAGAACGACCACTGCTTCTGGAAAGCTCATAACAGAATGGTGCTGCCGATCCTGCACACTACCACCTCTAAGATACAGAGGTGAGGACGGATGCTGGTACGGGATGGAAATCAGACCCTTGAAGGAGAAAGAGGAGAACTTGGTCAACTCCTTGGTCACGGCCGGACATGGGCAGATTGACAACTTTTCACTAGGAGTCTTGGGAATGGCACTGTTCCTGGAAGAAATGCTTAGGACTCGAGTAGGAACGAAACATGCAATACTGCTAGTTGCACTATCTTTTGTGACATTGATTACTGGGAACATGTCCTTTAAAGACCTGGGAAGAGTGATGGTCATGGTGGGCGCTACCATGACGGATGACATAGGTATGGGAGTGACTTATCTTGCCCTACTAGCAGCTTTCAAAGTTAGACCAACTTTTGCAGCTGGACTACTTTTGAGAAAACTGACTTCCAAGGAATTGATGATGGCCACCATAGGAATCGCACTCCTTTCCCAAAGCACCTTGCCAGAGACCATTCTAGAACTGACTGATGCGTTAGCCTTAGGCATGATGGTCCTAAAAATAGTGAGAAATATGGAAAAATACCAATTGGCAGTGACCATCATGGCTATTTCGTGTGTCCCAAATGCAGTGATATTGCAAAACGCATGGAAGGTGAGTTGCACAATATTGGCAGCGGTGTCCGTTTCCCCACTGCTCCTAACATCCTCACGGCAGAAAGCGGATTGGATACCACTGGCATTGACGGTAAAAGGTCTCAATCCAACAGCCATTTTTCTAACAACTCTCTCGAGAACCAGCAAGAAAAGGAGCTGGCCGCTAAATGAAGCTATCATGGCAGTTGGGATGGTGAGCATTTTAGCCAGTTCTCTCCTAAAGAATGACATTCCTATGACAGGTCCATTAGTGGCTGGAGGGCTCCTCACCGTATGTTACGTGCTCACTGGACGATCGGCTGATTTGGAACTGGAGAGAGCTGCCGATGTAAAATGGGAAGATCAGGCAGAGATATCAGGGAGCAGTCCAATCCTGTCAATAACAATATCAGAAGATGGCAGCATGTCGATAAAAAATGAAGAGGAAGAACAAACATTGACCATACTCATTAGAACGGGATTGTTGGTGATCTCAGGAGTCTTTCCAGTATCGATACCAATTACAGCAGCAGCGTGGTACCTGTGGGAAGTTAAGAAACAACGGGCTGGAGTATTGTGGGACGTCCCTTCACCCCCACCAGTGGGAAAAGCCGAACTGGAAGATGGAGCCTATAGAATTAAGCAAAGAGGGATTCTTGGATATTCTCAGATTGGAGCCGGAGTTTACAAAGAAGGAACATTCCATACAATGTGGCACGTCACACGTGGTGCTGTTCTGATGCATAGAGGAAAGAGGATTGAACCATCATGGGCAGATGTCAAGAAAGACCTAATATCATATGGAGGAGGCTGGAAGCTAGAAGGAGAATGGAAGGAAGGAGAGGAAGTCCAAGTTCTGGCATTGGAACCTGGGAAAAATCCCAGAGCTGTCCAAACGAAACCTGGAATTTTCAAAACCAACACCGGAACCATAGGCGCTGTATCTCTAGACTTTTCCCCTGGAACGTCAGGATCTCCAATTGTCGATAGAAAAGGAAAAGTCGTGGGTCTTTATGGCAATGGTGTTGTCACAAGGAGTGGAGCATATGTAAGTGCCATAGCCCAGACCGAAAAAAGCATTGAAGACAATCCAGAGATCGAAGATGACATTTTTCGAAAGAAAAGATTGACCATCATGGACCTCCATCCAGGGGCAGGAAAGACAAAAAGATACCTTCCAGCCATAGTTAGAGAAGCCATAAAACGTGGCTTGAGAACATTAATTCTGGCTCCTACTAGAGTCGTGGCAGCTGAAATGGAGGAAGCTCTTAGAGGACTTCCAATAAGATACCAAACCCCAGCCATCAGAGCCGAGCACACTGGGCGGGAGATCGTGGACCTAATGTGCCATGCCACATTTACCATGAGGCTGCTATCACCAGTCAGAGTGCCAAATTACAACCTGATTATCATGGACGAAGCCCACTTCACAGACCCAGCAAGCATAGCAGCTAGAGGATACATTTCAACTCGAGTAGAGATGGGTGAAGCAGCAGGGATTTTCATGACAGCCACTCCTCCGGGAAGCAGAGACCCATTTCCTCAGAGCAATGCACCAATCATGGATGAGGAAAGAGAAATCCCTGAGCGTTCATGGAATTCAGGACATGAATGGGTCACGGATTTTAAAGGGAAGACTGTTTGGTTTGTTCCAAGCATAAAAGCAGGAAATGACATAGCGGCTTGTCTTAGGAAAAATGGAAAGAAAGTGATACAACTCAGTAGGAAGACTTTTGACTCTGAGTATGTTAAGACTAGAGCCAATGATTGGGACTTTGTGGTCACAACTGACATTTCAGAAATGGGTGCCAACTTCAAGGCTGAGAGGGTTATAGACCCTAGACGTTGCATGAAACCAGTTATACTAACAGATGGCGAGGAGCGGGTGATTTTGGCAGGACCTATGCCAGTGACCCACTCTAGTGCAGCGCAAAGAAGAGGGAGAATAGGAAGAAATCCAAAAAATGAAAATGACCAGTACATATACATGGGGGAACCTCTCGAAAATGATGAAGACTGTGCACACTGGAAAGAAGCTAAAATGCTCCTAGACAACATCAACACACCCGAAGGAATCATTCCTAGTATGTTCGAACCAGAGCGTGAAAAAGTTGATGCCATTGATGGTGAATACCGTCTGAGGGGAGAAGCAAGGAAAACCTTTGTGGACCTAATGAGAAGAGGGGACTTACCAGTCTGGTTGGCCTACAAAGTGGCAGCTGAAGGCATCAACTACGCAGACAGAAAGTGGTGTTTTGATGGAGTCAAGAACAACCAAATACTGGAAGAAAATGTGGAAGTGGAAATCTGGACAAAAGAAGGGGAAAGGAAAAAATTAAAACCTAGATGGTTGGATGCTAGGATCTATTCTGACCCACTGGCACTAAAAGAATTCAAGGAATTTGCAGCTGGAAGAAAATCCCTGACCCTGAACCTAATCACAGAAATGGGTAGGCTTCCAACTTTCATGACTCAGAAGGCAAGAAACGCACTGGACAACTTGGCCGTGCTGCATACGGCTGAGGTAGGTGGAAGGGCGCACAATCATGCTCTCAGTGAACTGCCGGAGACCCTGGAGACACTGCTTCTATTGACACTCTTGGCAACAGTCACAGGAGGAATCTTCTTATTCTTAATGAGCGGAAAAGGTATAGGGAAGATGACTCTGGGAATGTGCTGCATAATCACAGCTAGCATCCTCCTATGGTATGCACAGATACAACCGCACTGGATAGCAGCTTCAATAATACTGGAGTTTTTTCTCATAGTTTTGCTCATTCCAGAACCAGAAAAACAGAGAACACCCCAAGACAACCAATTGACCTACGTTGTCATAGCCATCCTCACAGTGGTGGCCGCAACCATGGCAAACGAGATGGGTTTCTTGGAAAAAACCAAGAAAGACCTCGGATTTGGAAGCATCACAACCCAGGAATCTGAGAGCAACATCCTGGACATAGATCTACGTCCTGCATCAGCATGGACGCTGTACGCCGTGGCTACAACATTTGTCACACCAATGTTGCGACATAGCATTGAAAATTCCTCAGTGAATGTCTCCCTAACAGCCATTGCTAACCAAGCCACAGTGCTAATGGGTCTCGGAAAAGGATGGCCATTGTCAAAAATGGACATTGGAGTTCCCCTCCTTGCCATTGGATGCTACTCACAAGTCAACCCCATAACCCTCACAGCAGCTCTTCTTTTACTGGTAGCACATTATGCCATTATAGGGCCAGGACTTCAAGCAAAAGCAACCAGAGAAGCTCAGAAAAGAGCAGCAGCAGGCATTATGAAAAACCCAACAGTCGATGGAATAACAGTGATTGACCTAGAACCAATACCCTATGATCCAAAGTTTGAAAAGCAGTTAGGACAAGTAATGCTCCTAATCCTCTGTGTGACTCAAGTATTGATGATGAGGACCACATGGGCTTTGTGTGAGGCTCTAACCCTAGCGACCGGGCCCATTTCCACACTGTGGGAAGGAAATCCAGGGAGGTTTTGGAACACCACCATTGCAGTGTCAATGGCTAACATCTTTAGGGGGAGCTACTTGGCTGGAGCTGGACTTCTCTTTTCCATCATGAAGAATACAACAAACACAAGAAGAGGAACTGGCAACATAGGAGAGACACTTGGAGAAAAATGGAAAAGCCGATTAAATGCACTGGGAAAAAGTGAATTTCAGATCTACAAAAAAAGTGGAATCCAGGAAGTGGATAGAACCCTAGCAAAAGAAGGCATCAAAAGAGGAGAAACGGACCACCATGCTGTGTCACGAGGATCAGCAAAACTGAGATGGTTCGTCGAGAGAAATATGGTCACACCGGAAGGGAAGGTGGTGGATCTTGGCTGCGGCAGAGGGGGCTGGTCATACTATTGTGGGGGACTAAAGAATGTAAGAGAAGTCAAAGGCCTAACAAAAGGAGGACCAGGACACGAAGAACCCATTCCCATGTCAACATATGGGTGGAATCTAGTGCGTCTGCAAAGTGGGGTTGACGTTTTCTTCACCCCGCCAGAAAAGTGTGATACACTGTTGTGTGACATAGGGGAGTCGTCACCAAATCCCACGATAGAAGCAGGACGGACACTCAGAGTCCTCAACTTAGTGGAAAATTGGTTGAACAATAACACCCAATTTTGCATAAAGGTCCTCAACCCATATATGCCCTCAGTCATAGAAAAAATGGAAACACTACAAAGGAAATATGGAGGAGCCTTGGTGAGGAATCCACTCTCACGAAACTCCACGCATGAAATGTACTGGGTATCTAATGCCACCGGGAACATAGTGTCATCAGTGAACATGATTTCAAGGATGCTGATTAACAGATTTACAATGAAACACAAGAAAGCCACCTACGAGCCAGATGTTGACCTAGGAAGTGGAACCCGCAACATTGGAATTGAAAGTGAGGTACCAAATCTAGACGTAATAGGAAAGAGAATAGAGAAAATAAAGCAAGAGCATGAAACATCATGGCATTATGACCAAGACCACCCATATAAAACGTGGGCTTACCATGGCAGCTATGAAACAAAACAAACTGGATCAGCATCATCTATGGTGAACGGAGTGGTTAGACTGCTGACAAAACCTTGGGACGTCGTCCCTATGGTGACACAGATGGCAATGACAGACACGACTCCATTTGGGCAACAGCGTGTTTTCAAAGAGAAAGTGGACACGAGAACCCAAGAACCGAAGGAAGGCACAAAGAAACTGATGAAAATTACGGCAGAGTGGCTTTGGAAAGAATTAGGAAAGGAAAAGACACCTAGGATGTGTACCAGAGAAGAATTCACAAGAAAAGTGAGAAGCAATGCAGCCTTGGGGGCCATATTCACTGATGAGAACAAATGGAAATCGGCACGTGAGGCTGTTGAAGATGGTAGGTTTTGGGAGCTGGTTGACAGGGAAAGAAATCTCCATCTTGAAGGAAAGTGTGAAACATGTGTGTACAACATGATGGGAAAAAGAGAGAAGAAACTAGGGGAGTTCGGTAAGGCAAAAGGTAGCAGAGCCATATGGTACATGTGGCTTGGAGCACGCTTCTTAGAGTTTGAAGCCCTAGGATTTCTGAATGAAGATCACTGGTTCTCTAGAGGGAACTCCTTGAGTGGAGTGGAAGGAGAAGGGCTGCACAGGTTAGGCTACATTTTAAGAGAAGTGGGCAAGAAGGAAGGAGGAGCAATGTACGCCGATGATACAGCAGGATGGGACACAAGAATCACACTAGAAGACTTAAAAAATGAAGAAATGGTAACAAACCACATGAAAGGAGAACACAAGAAACTAGCCGAGGCCATATTCAAATTAACGTACCAAAATAAGGTGGTGCGTGTACAAAGACCAACATCAAGAGGCACAGTAATGGATATCATATCGAGAAAAGACCAAAGAGGCAGTGGGCAAGTCGGCACCTATGGCCTTAACACCTTCACCAATATGGAAGCCCAACTAATTAGACAGATGGAAGGAGAAGGAATCTTCAAAAGCATTCAGCACCTGACTGCCACAGAAGAAATCGCTGTACACAACTGGTTAGCAAGAGTGGGGCGTGAAAGGCTATCAAGAATGGCCATCAGTGGAGATGACTGTGTTGTAAAACCCATAGATGACAGATTTGCAAGTGCTTTAACAGCTCTAAATGACATGGGAAAAGTTAGGAAAGATATACAACAATGGGAACCTTCAAGAGGATGGAACGATTGGACACAGGTGCCTTTCTGTTCACACCATTTTCATGAGTTAGTCATGAAAGATGGTCGCGTGCTCGTAGTCCCATGCAGAAACCAAGATGAACTGATTGGCAGAGCCCGAATTTCCCAAGGAGCCGGGTGGTCTTTGAAGGAGACGGCCTGTTTGGGGAAGTCTTACGCCCAAATGTGGACCCTGATGTACTTCCACAGACGTGACCTCAGATTGGCGGCAAATGCCATTTGCTCGGCAGTCCCGTCACATTGGGTTCCAACAAGTCGAACAACCTGGTCCATACACGCCAAGCATGAATGGATGACGACGGAAGACATGCTGGCAGTCTGGAACAGGGTGTGGATCCAAGAAAACCCATGGATGGAAGACAAAACTCCAGTGGAATCATGGGAAGAAGTCCCATATCTGGGGAAAAGGGAAGACCAATGGTGCGGCTCATTGATTGGGCTAACAAGCAGGGCTACCTGGGCAAAGAACATCCAGACAGCAATAAATCAAGTCAGATCCCTTATAGGCAATGAGGAATACACAGACTACATGCCATCCATGAAGAGATTCAGAAGGGAAGAGGAAATGGCAGGTGTCCTGTGGTAG
		</sequence>
		<sequence>
			<taxon idref="MW577838|DENV2|Brazil|Southeast|RJ|Campos_dos_Goytacazes|2011-02-16"/>
			ATGAATAACCAACGAAAAAAGGCGAGAAGTACGCCTTTCAATATGCTGAAACGCGAGAGAAACCGCGTGTCAACTGTGCAACAGCTGACAAAGAGATTCTCACTTGGAATGCTGCAAGGACGCGGACCATTAAAACTGTTCATGGCCCTTGTGGCGTTCCTTCGTTTCCTAACAATCCCACCAACAGCAGGGATACTAAAAAGATGGGGAACGATCAAGAAATCAAAAGCCATCAATGTTTTGAGAGGGTTCAGGAAAGAGATTGGAAGGATGCTGAACATCTTGAACAGGAGACGTAGGACAGCAGGCGTGATTGTTATGTTGATTCCAACAGCGATGGCGTTCCATTTAACCACACGCAATGGAGAACCACACATGATCGTTGGTAGGCAGGAGAAAGGGAAAAGTCTTCTGTTCAAAACAGAGGATGGTGTTAACATGTGTACCCTCATGGCCATAGACCTTGGTGAGTTGTGTGAAGATACAATCACGTACAAGTGTCCCCTCCTCAGACAAAATGAACCAGAAGACATAGATTGTTGGTGCAACTCTACGTCCACATGGGTAACTTATGGGACATGTACCACCACAGGAGAACACAGAAGAGAAAAAAGATCAGTGGCGCTTGTTCCACATGTGGGTATGGGACTGGAGACACGAACTGAAACATGGATGTCATCAGAAGGGGCCTGGAAGCATGTTCAGAGAATTGAAACCTGGATCTTGAGACATCCAGGTTTTACCATAATGGCAGCGATCCTGGCATACACCATAGGAACGACACACTTCCAAAGGGCCTTGATTTTCATCTTACTGACAGCTGTTGCTCCTTCAATGACAATGCGCTGCATAGGAATATCAAATAGAGACTTCGTAGAAGGGGTTTCAGGAGGAAGCTGGGTTGACATCGTTTTAGAACATGGAAGTTGTGTGACGACGATGGCAAAAAACAAACCAACATTGGATTTTGAACTGATAAAAACAGAAGCCAAACAACCTGCCACTCTAAGGAAGTACTGTATAGAAGCAAAGCTGACCAACACAACAACAGAATCGCGTTGCCCAACACAAGGGGAACCCAGTCTAAATGAAGAGCAGGACAAAAGGTTCATCTGCAAACACTCCATGGTAGACAGAGGATGGGGAAATGGATGTGGATTATTTGGAAAGGGAGGCATTGTGACCTGTGCTATGTTTACATGCAAAAAGAACATGGAAGGAAAAATCGTACAGCCAGAAAATTTGGAATACACCATCGTGATAACACCTCACTCAGGAGAAGAGCACGCTGTAGGTAATGACACAGGAAAGCATGGAAAGGAAATCAAAATAACACCACAGAGTTCCACCACAGAAGCAGAACTGACAGGCTATGGCACTGTCACGATGGAGTGCTCTCCGAGAACGGGCCTCGACTTCAATGAGATGGTGCTGCTGCAGATGGAAGACAAAGCTTGGCTGGTGCACAGGCAATGGTTCCTAGACCTGCCGTTGCCATGGCTACCCGGAGCGGATACACAAGGATCAAATTGGATACAGAAAGAGACATTGGTCACTTTCAAAAATCCCCACGCCAAGAAACAGGATGTCGTTGTCTTAGGGTCTCAAGAAGGGGCCATGCACACGGCACTCACAGGGGCTACAGAAATCCAGATGTCATCAGGAAACTTACTGTTCACGGGACATCTCAAGTGCAGGCTGAGAATGGACAAACTACAGCTCAAAGGAATGTCATACTCTATGTGCACAGGAAAGTTTAAAATCGTGAAGGAAATAGCAGAAACACAACATGGAACAATAGTTATCAGAGTACAATATGAAGGGGACGGTTCTCCATGTAAGATCCCTTTTGAGATAACAGATTTGGAAAAAAGACACGTCTTAGGACGCCTGATTACAGTTAACCCAATTGTAACAGAAAAAGATAGCCCAGTCAACATAGAAGCAGAACCCCCATTCGGAGACAGTTACATCATCGTAGGAGTAGAGCCGGGACAACTGAAACTCAATTGGTTTAAGAAGGGAAGTTCCATCGGCCAAATGTTTGAGACAACAATGAGAGGAGCAAAGAGAATGGCCATTTTAGGTGACACAGCCTGGGATTTTGGATCCCTGGGAGGAGTGTTTACATCTATAGGAAAGGCTCTCCATCAAGTTTTCGGAGCAATCTATGGGGCTGCTTTTAGTGGGGTCTCATGGACTATGAAAATCCTCATAGGAGTCGTCATCACTTGGATAGGAATGAATTCACGTAGCACCTCACTGTCTGTGTCGCTAGTATTGGTGGGAGTCGTGACACTGTACCTGGGAGCTATGGTGCAGGCTGATAGTGGTTGCATTGTGAGCTGGAAAAATAAAGAACTGAAATGTGGCAGCGGGATCTTCATTACAGATAACGTACACACATGGACAGAGCAATATAAGTTCCAACCAGAATCCCCTTCAAAACTAGCTTCAGCTATCCAAAAAGCTCATGAAGAAGGCATTTGTGGAATCCGCTCAGTAACAAGATTGGAGAATCTGATGTGGAAACAAATAACACCAGAATTGAATCATATTCTATCAGAAAATGAGGTAAAGTTGACCATTATGACAGGAGACATTAAAGGAATCATGCAGGCAGGAAAACGATCCTTGCGGCCTCAGCCCACTGAGCTGAAGTACTCATGGAAAACATGGGGAAAGGCGAAAATGCTCTCTACAGAGTCTCACAATCAGACCTTTCTTATTGATGGCCCTGAAACAGCAGAATGCCCCAACACAAACAGAGCTTGGAACTCACTGGAAGTTGAAGACTATGGTTTTGGAGTTTTTTCCACCAATATATGGCTAAAATTGAGAGAAAAACAGGATGTATTTTGTGACTCAAAACTCATGTCAGCGGCCATTAAAGATAACAGAGCCGTCCATGCCGATATGGGTTATTGGATAGAAAGTGCACTCAATGACACATGGAAGATGGAGAAAGCCTCCTTCATTGAAGTTAAAAGCTGCCACTGGCCAAAGTCACACACCCTATGGAGCAATGGAGTGTTAGAAAGTGAGATGATAATTCCAAAAAATTTTGCCGGGCCAGTGTCACAACACAACTACAGACCAGGCTACCATACACAAACAGCAGGACCTTGGCATCTAGGTAAGCTTGAGATGGACTTTGATTTCTGCGAAGGAACTACAGTGGTGGTGACTGAGGACTGTGGAAATAGAGGACCCTCTTTAAGAACGACCACTGCCTCTGGAAAGCTCATAACAGAATGGTGCTGCCGATCCTGCACACTACCACCTCTAAGATACAGAGGTGAGGATGGATGCTGGTACGGGATGGAAATCAGACCTTTGAAAGAGAAAGAAGAGAACTTGGTCAACTCCTTGGTCACAGCCGGACATGGGCAGATTGACAACTTTTCACTAGGAGTCTTGGGAATGGCACTGTTCCTGGAAGAAATGCTTAGGACCCGAGTAGGAACGAAACATGCAATACTGCTAGTTGCACTATCTTTCGTGACATTGATTACTGGGAACATGTCTTTTAGAGACCTGGGAAGAGTGATGGTCATGGTGGGCGCTACCATGACGGATGACATAGGTATGGGAGTGACTTATCTTGCCCTACTAGCAGCTTTCAAAGTTAGACCAACTTTTGCAGCTGGACTACTCTTGAGAAAACTGACCTCCAAGGAATTGATGATGGCCACCATAGGAATCGCACTCCTTTCCCAAAGCACCTTGCCAGAGACCATTCTAGAATTGACTGATGCGTTAGCCTTGGGCATGATGGCTCTCAAAATAGTGAGAAATATGGAAAAATACCAATTGGCAGTGACTATCATGGCTATTTCGTGTGTCCCAAATGCAGTGATATTGCAAAACGCATGGAAGGTGAGTTGCACAATATTGGCAGCGGTGTCCGTTTCTCCACTGCTCCTAACATCCTCACAGCAGAAAGCGGATTGGATACCACTGGCACTGACGATAAAAGGTCTCAACCCAACAGCCATTTTTCTAACAACTCTTTCGAGAACCAGCAAGAAAAGGAGCTGGCCGCTAAATGAAGCTATCATGGCAGTCGGGATGGTGAGCATTTTAGCCAGTTCTCTCCTAAAGAATGATATTCCTATGACAGGTCCATTAGTGGCTGGAGGGCTCCTCACCGTATGTTACGTGCTCACTGGACGATCGGCCGATTTGGAACTGGAGAGAGCTGCCGATGTAAAATGGGAAGATCAGGCAGAAATATCAGGAAGCAGCCCAATTCTGTCAATAACAATATCAGAAGATGGCAGCATGTCGATAAAAAATGAAGAGGAAGAACAAACACTGACCATACTCATTAGAACGGGATTGTTGGTGATCTCAGGAGTCTTTCCAGTATCGATACCAATTACGGCAGCAGCATGGTACCTGTGGGAAGTGAAGAAACAACGGGCTGGAGTATTGTGGGACGTCCCTTCACCCCCACCAGTGGGAAAAGCCGAACTGGAAGATGGAGCCTATAGAATCAAGCAAAGAGGGATTCTTGGATATTCTCAGATTGGAGCCGGAGTTTACAAAGAAGGAACATTCCATACAATGTGGCACGTCACACGTGGTGCTGTTCTGATGCATAGAGGGAAGAGGATTGAACCATCATGGGCAGATGTCAAGAAAGATCTAATATCATATGGAGGAGGCTGGAAGCTAGAAGGAGAATGGAAGGAAGGAGAGGAAGTTCAAGTCCTGGCATTGGAACCTGGAAAAAATCCCAGAGCTGTCCAAACAAAACCTGGAATTTTCAAAACCAACACCGGAACCATAGGCGCTGTATCTCTGGACTTTTCCCCTGGAACGTCAGGATCTCCAATTGTCGACAGAAAAGGAAAAGTTGTGGGTCTTTATGGTAATGGTGTTGTCACAAGGAGTGGAGCATACGTAAGTGCCATAGCCCAGACCGAAAAAAGCATTGAAGACAATCCAGAGATCGAAGATGACATTTTCCGAAAGAAAAGATTGACCATCATGGACCTCCATCCAGGGGCAGGAAAGACAAAAAGATACCTTCCAGCCATAGTTAGAGAAGCCATAAAACGTGGCTTGAGAACATTAATCCTGGCTCCCACTAGAGTCGTGGCAGCTGAAATGGAGGAAGCTCTTAGAGGACTCCCAATAAGATACCAAACCCCAGCCATCAGAGCCGAGCACACCGGGCGAGAGATCGTGGACCTAATGTGTCATGCCACATTTACTATGAGGCTGCTATCACCAGTCAGAGTGCCAAATTACAACCTGATTATCATGGACGAAGCCCACTTCACAGACCCAGCAAGCATAGCAGCTAGAGGATACATTTCAACTCGAGTAGAGATGGGTGAAGCAGCCGGGATTTTTATGACAGCCACTCCTCCGGGAAGCAGAGACCCATTTCCTCAGAGCAATGCACCAATCATGGATGAGGAAAGAGAAATCCCTGAGCGTTCATGGAATTCAGGACATGAATGGGTCACGGATTTTAAAGGGAAGACTGTTTGGTTTGTTCCAAGTATAAAAGCAGGAAATGACATAGCAGCTTGTCTTAGGAAAAATGGAAAGAAAGTAATACAACTCAGTAGGAAGACTTTTGACTCTGAGTATGTTAAGACTAGAGCCAATGATTGGGACTTTGTGGTCACAACTGACATCTCGGAAATGGGTGCCAACTTCAAGGCTGAGAGGGTTATAGACCCTAGACGCTGCATGAAACCAGTTATACTAACAGATGGCGAAGAGCGGGTGATCTTGGCAGGACCTATGCCAGTGACCCACTCTAGTGCAGCGCAAAGAAGAGGGAGAATAGGAAGAAATCCAAAAAATGAAAATGACCAGTACATATACATGGGGGAACCTCTCGAAAATGATGAAGACTGTGCACACTGGAAAGAAGCTAAAATGCTCCTAGATAACATCAACACACCCGAAGGAATCATTCCTAGTATGTTCGAACCAGAGCGTGAAAAAGTGGATGCCATTGATGGTGAATACCGTTTGAGAGGAGAAGCAAGGAAAACCTTTGTGGACCTAATGAGAAGAGGGGACTTACCAGTCTGGTTGGCCTACAAAGTGGCAGCTGAAGGCATCAACTACGCAGACAGAAAGTGGTGTTTTGATGGAATTAAGAACAACCAAATACTGGAAGAAAATGTGGAAGTGGAAATCTGGACAAAAGAAGGGGAAAGGAAAAAATTAAAACCCAGATGGTTGGATGCTAGGATCTATTCTGATCCACTGGCACTAAAAGAATTCAAGGAATTTGCAGCTGGAAGAAAATCTTTGACCCTGAACCTAATCACAGAAATGGGTAGGCTTCCAACTTTCATGACTCAGAAGGCAAGAAACGCACTGGACAACTTGGCTGTGCTGCACACGGCTGAGGTAGGTGGAAAGGCGTACACTCATGCTCTCAGTGAACTGCCGGAGACTCTGGAGACACTGCTTCTACTGACACTCCTGGCAGCAGTCACAGGAGGAATCTTCTTGTTCTTAATGAGCGGAAAAGGTATAGGGAAGATGACTCTGGGAATGTGTTGCATAATCACAGCTAGCATTCTCCTATGGTATGCACAGATACAACCACACTGGATAGCAGCTTCAATAATACTGGAGTTTTTTCTCATAGTTTTGCTCATTCCAGAACCAGAAAAACAGAGAACACCCCAAGACAACCAATTGACCTACGTTGTCATAGCCATCCTCACAGTGGTGGCCGCAACCATGGCAAACGAGATGGGTTTCCTGGAAAAAACCAAGAAAGACCTTGGATTTAGAAGCATTACAATCCAGGAATCTGAGAGCAACATCCTGGACATAGATCTACGTCCTGCATCAGCATGGACGTTGTATGCCGTGGCTACAACATTTGTCACACCAATGTTGCGACATAGCATTGAAAATTCCTCAGTGAATGTCTCCCTAACAGCCATTGCTAACCAAGCTACAGTGCTAATGGGTCTTGGGAAAGGATGGCCATTGTCAAAGATGGACATCGGAGTTCCCCTCCTTGCCATTGGATGCTACTCACAAGTCAACCCTATAACCCTCACAGCAGCTCTTCTTTTATTGGTAGCACATTATGCCATTATAGGGCCAGGACTTCAAGCAAAAGCAACCAGAGAAGCTCAGAAAAGAGCAGCAGCAGGCATCATGAAAAACCCAACAGTCGATGGAATAACAGTGATTGACCTAGAACCAATACCCTATGATCCAAAATTTGAAAAGCAGTTAGGACAAGTAATGCTCCTAATCCTCTGCGTGACTCAAGTATTAATGATGAGGACTACATGGGCTTTGTGTGAGGCTCTAACCCTAGCGACCGGGCCCATCTCCACACTGTGGGAAGGAAACCCAGGGAGGTTTTGGAACACCACCATTGCAGTGTCAATGGCTAACATCTTTAGGGGGAGCTACTTGGCCGGAGCTGGACTTCTCTTTTCCATCATGAAGAACACAACAAACACAAGAAGAGGAACTGGCAACGTAGGAGAGACACTTGGAGAAAAATGGAAAAGCCGATTAAATGCACTGGGAAAAAGTGAATTTCAGATCTACAAGAAAAGTGGAATCCAGGAAGTGGATAGAACCCTAGCAAAAGAAGGCATCAAAAGAGGAGAAACGGACCACCATGCTGTGTCACGAGGATCAGCAAAACTGAGATGGTTCGTCGAGAGAAACATGGTCACACCGGAAGGGAAGGTGGTGGATCTTGGTTGCGGCAGAGGGGGCTGGTCATACTATTGTGGGGGACTAAAGAATGTAAGAGAAGTCAAAGGCCTAACAAAAGGAGGACCAGGACACGAAGAACCCATCCCCATGTCAACATATGGGTGGAATCTAGTGCGTCTGCAAAGTGGGGTCGACGTTTTCTTCACCCCGCCAGAAAAGTGTGATACATTGTTGTGTGACATAGGGGAGTCGTCACCAAATCCCACGATAGAAGCAGGACGAACACTCAGAGTCCTCAACTTAGTGGAAAATTGGCTGAACGATAACACCCAATTCTGCATAAAGGTCCTCAATCCATATATGCCCTCAGTCATAGAAAAAATGGAAACACTACAAAGGAAATATGGAGGAGCCTTAGTGAGGAATCCACTCTCACGAAACTCCACGCATGAAATGTACTGGGTATCTAATGCTACCGGGAACATAGTGTCATCAGTGAACATGATTTCAAGGATGTTGATTAACAGATTCACAATGAAACATAAGAAAGCCACCTACGAGCCAGATGTTGACCTAGGAAGTGGAACCCGCAACATTGGAATTGAAAGTGAGATACCAAATCTAGACATAATAGGAAAGAGAATAGAGAAAATAAAACAAGAGCATGAAACATCATGGCATTATGACCAAGACCACCCATACAAAACGTGGGCTTACCATGGCAGCTATGAAACAAAACAAACTGGATCAGCATCATCTATGGTGAACGGAGTGGTCAGACTGCTGACAAAACCTTGGGACGTCGTTCCTATGGTGACACAGATGGCAATGACAGACACGACTCCATTTGGACAACAGCGCGTTTTCAAAGAGAAAGTGGACACGAGAACTCAAGAACCGAAGGAAGGCACAAAGAAACTGATGAAAATTACGGCAGAGTGGCTTTGGAAAGAACTAGGAAAGGAAAAGACACCTAGAATGTGTACCAGAGAAGAATTCACAAGAAAAGTGAGAAGCAATGCAGCCTTGGGGGCCGTATTCACTGATGAGAACAAGTGGAAATCGGCACGTGAGGCTGTTGAAGATGGTAGGTTTTGGGAGCTGGTTGACAGGGAAAGAAATCTCCATCTTGAAGGAAAGTGTGAAACATGTGTGTACAACATGATGGGAAAAAGAGAGAAGAAACTAGGGGAGTTCGGCAAGGCAAAAGGTAGCAGAGCCATATGGTACATGTGGCTTGGAGCACGCTTCTTAGAGTTTGAAGCCCTAGGATTTCTGAATGAAGATCACTGGTTCTCCAGAGGGAACTCCCTGAGTGGAGTGGAAGGAGAAGGGCTGCACAGGCTAGGCTACATTTTAAGAGAGGTGGGCAAGAAGGAAGGAGGAGCAATGTACGCCGATGATACAGCAGGATGGGACACAAGAATCACACTAGAAGACTTAAAAAATGAAGAAATGGTAACAAACCACATGAAAGGAGAACACAAGAAACTAGCCGAGGCCATATTCAAATTAACGTACCAAAACAAGGTGGTGCGTGTGCAAAGACCAACACCAAGAGGCACAGTAATGGATATCATATCGAGAAAAGACCAAAGAGGCAGTGGGCAAGTCGGCACCTATGGCCTTAATACTTTCACCAATATGGAAGCCCAATTAATTAGACAGATGGAAGGAGAAGGAATCTTCAAAAGCATTCAGCACCTGACCGCCACAGAAGAAATCGCTGTACAGAACTGGTTAGCAAGAGTGGGGCGTGAAAGGCTATCAAGAATGGCCATCAGTGGAGATGACTGTGTTGTAAAACCTATAGATGACAGATTTGCAAGTGCTTTAACAGCTCTAAATGACATGGGAAAAATTAGGAAAGATATACAACAATGGGAACCTTCAAGAGGATGGAACGATTGGACACAGGTGCCTTTCTGTTCACACCATTTTCATGAGTTAGTCATGAAAGATGGTCGCGTGCTCGTAGTCCCATGCAGAAACCAAGATGAACTGATTGGCAGAGCCCGAATTTCCCAGGGAGCCGGGTGGTCTTTGAAGGAGACGGCTTGTTTGGGGAAGTCCTACGCCCAGATGTGGACCCTGATGTACTTCCACAGACGTGACCTCAGATTGGCGGCAAATGCCATTTGCTCGGCAGTCCCGTCACATTGGGTTCCAACAAGTCGAACAACCTGGTCCATACACGCCAAGCATGAATGGATGACGACGGAAGACATGCTGGCAGTCTGGAACAGGGTGTGGATCCAAGAAAACCCATGGATGGAAGACAAAACTCCAGTGGAATCATGGGAAGAAGTCCCATACCTGGGGAAAAGGGAAGACCAATGGTGCGGCTCATTGATTGGGCTAACAAGCAGGGCTACCTGGGCAAAGAATATCCAGACAGCAATAAATCAAGTCAGATCCCTTATAGGCAATGAGGGATACACAGACTACATGCCATCCATGAAGAGATTCAGAAGGGAAGAGGAAGAGGCAGGTGTCCTGTGGTAG
		</sequence>
		<sequence>
			<taxon idref="MW577837|DENV2|Brazil|Southeast|RJ|Rio_de_Janeiro|2009-09-16"/>
			ATGAATAACCAACGAAAAAAGGCGAGAAGTACGCCTTTCAATATGCTGAAACGCGAGAGAAACCGCGTGTCAACTGTGCAACAGCTGACAAAGAGATTCTCACTTGGAATGCTGCAAGGACGCGGACCATTAAAACTGTTCATGGCCCTTGTGGCGTTCCTTCGTTTCCTAACAATCCCACCAACAGCAGGGATACTAAAAAGATGGGGAACGATCAAGAAATCAAAAGCTATCAATGTTTTGAGAGGGTTCAGGAAAGAGATTGGAAGGATGCTGAACATCTTGAACAGGAGACGTAGGACAGCAGGCGTGATTGTTATGTTGATTCCAACAGCGATGGCGTTCCATTTAACCACACGCAATGGAGAACCACACATGATCGTTGGTAGGCAGGAGAAAGGGAAAAGTCTTCTGTTCAAAACAGAGGATGGTGTTAACATGTGTACCCTCATGGCCATAGACCTTGGTGAATTGTGTGAAGATACAATCACGTACAAGTGTCCCCTCCTCAGACAAAATGAACCAGAAGACATAGATTGTTGGTGCAACTCTACGTCCACATGGGTAACTTATGGGACATGTACCACCACAGGAGAACACAGAAGAGAAAAAAGATCAGTGGCGCTCGTTCCACATGTGGGTATGGGACTGGAGACACGAACTGAAACATGGATGTCATCAGAAGGGGCCTGGAAGCATGTCCAGAGAATTGAAACCTGGATCTTGAGACATCCAGGTTTCACCATAATGGCAGCGATCCTGGCATACACCATAGGAACGACACACTTCCAAAGGGCCTTGATTTTCATCTTACTGACAGCTGTCGCTCCTTCAATGACAATGCGCTGCATAGGAATATCAAATAGAGACTTCGTAGAAGGGGTTTCAGGAGGAAGCTGGGTTGACATAGTTTTAGAACATGGAAGTTGTGTGACGACGATGGCAAAAAACAAACCAACATTGGATTTTGAACTGATAAAAACAGAAGCCAAACAACCTGCCACTCTAAGGAAGTACTGTATAGAAGCAAAGCTGACCAACACAACAACAGAATCGCGTTGCCCAACACAAGGGGAACCCAGTCTAAATGAAGAGCAGGACAAAAGGTTCATCTGCAAACACTCCATGGTAGACAGAGGATGGGGAAATGGATGTGGATTATTTGGAAAGGGAGGCATTGTGACCTGTGCTATGTTTACATGCAAAAAGAACATGGAAGGAAAAATCGTACAGCCAGAAAATTTGGAATACACCATCGTGATAACACCTCACTCAGGAGAAGAGCACGCTGTAGGTAATGAGACAGGAAAGCATGGCAAGGAAATCAAAATAACACCACAGAGTTCCACCACAGAAGCAGAACTGACAGGCTATGGCACTGTCACGATGGAGTGCTCTCCGAGAACGGGCCTCGACTTCAATGAGATGGTGCTGCTGCAGATGGAAGACAAAGCTTGGCTGGTGCACAGGCAATGGTTCCTAGACCTGCCGTTACCATGGCTACCCGGAGCGGATACACAAGGATCAAATTGGATACAGAAAGAGACATTGGTCACTTTCAAAAATCCCCACGCCAAGAAACAGGATGTCGTTGTCTTAGGGTCTCAAGAAGGGGCCATGCACACGGCACTCACAGGGGCTACAGAAATCCAGATGTCATCAGGAAACTTACTGTTCACGGGACATCTCAAGTGCAGGCTGAGAATGGACAAACTACAGCTCAAAGGAATGTCATACTCTATGTGTACAGGAAAGTTTAAAATCGTGAAGGAAATAGCAGAAACACAACATGGAACAATAGTTATCAGAGTACAATATGAAGGGGACGGTTCTCCATGTAAGATCCCTTTTGAGATAACAGATTTGGAAAAAAGACACGTCTTAGGACGCCTGATTACAGTTAACCCAATCGTAACAGAAAAAGATAGCCCAGTCAACATAGAAGCAGAACCTCCATTCGGAGACAGCTACATCATCGTAGGAGTAGAGCCGGGACAACTGAAACTCAATTGGTTTAAGAAGGGAAGTTCCATCGGCCAAATGTTTGAGACAACAATGAGAGGAGCAAAGAGAATGGCCATTTTAGGTGACACAGCCTGGGATTTTGGATCCCTGGGAGGAGTGTTTACATCTATAGGAAAGGCTCTCCATCAAGTTTTCGGAGCAATCTATGGGGCTGCTTTTAGTGGGGTCTCATGGACTATGAAAATCCTCATAGGAGTCATCATCACATGGATAGGAATGAATTCACGTAGCACCTCACTGTCTGTGTCGCTAGTATTGGTGGGAGTCGTGACACTGTACCTGGGAGCTATGGTGCAGGCTGATAGTGGTTGCATTGTGAGCTGGAAAAATAAAGAACTGAAATGTGGCAGCGGGATCTTCATTACAGATAACGTACACACATGGACAGAACAATATAAGTTCCAACCAGAATCCCCTTCAAAACTAGCTTCAGCTATCCAAAAAGCTCATGAAGAAGGCATTTGTGGAATCCGCTCAGTAACAAGATTGGAGAATCTGATGTGGAAACAAATAACACCAGAATTGAATCATATTCTATCAGAAAATGAGGTAAAGTTGACCATTATGACAGGAGACATTAAAGGAATCATGCAGGCAGGAAAACGATCCTTGCGGCCTCAGCCCACTGAGCTGAAGTACTCATGGAAAACATGGGGAAAGGCGAAAATGCTCTCTACAGAGTCTCACAATCAGACCTTTCTTATTGATGGCCCTGAAACAGCAGAATGCCCCAACACAAACAGAGCTTGGAACTCACTGGAAGTTGAAGACTATGGTTTTGGAGTTTTTACCACCAATATATGGCTAAAATTGAGAGAAAAACAGGATGTATTTTGTGACTCAAAACTCATGTCAGCGGCCATTAAAGACAACAGAGCCGTCCATGCCGATATGGGTTATTGGATAGAAAGTGCACTCAATGACACATGGAAGATGGAGAAAGCCTCCTTCATTGAAGTTAAAAGCTGCCACTGGCCAAAGTCACACACCCTCTGGAGCAATGGAGTATTAGAAAGTGAGATGATAATTCCAAAAAATTTTGCCGGGCCAGTGTCACAACACAACTACAGACCAGGCTACCATACACAAACAGCAGGACCTTGGCATCTAGGTAAGCTTGAGATGGACTTTGATTTCTGCGAAGGAACTACAGTGGTGGTGACTGAGGACTGTGGAAATAGAGGACCCTCTTTAAGAACGACCACTGCCTCTGGAAAGCTCATAACAGAATGGTGCTGCCGATCCTGCACACTACCACCTCTAAGATACAGAGGTGAGGATGGATGCTGGTACGGGATGGAAATCAGACCTTTGAAAGAGAAAGAAGAGAACTTGGTCAACTCCTTGGTCACAGCCGGACATGGGCAGATTGACAACTTTTCACTAGGAGTCTTGGGAATGGCACTGTTCCTGGAAGAAATGCTTAGGACCCGAGTAGGAACGAAACATGCAATACTGCTAGTTGCACTATCTTTCGTGACATTGATTACTGGGAACATGTCTTTTAGAGACCTGGGAAGAGTGATGGTCATGGTGGGCGCTACCATGACGGATGACATAGGTATGGGAGTGACTTATCTTGCCCTACTAGCAGCTTTCAAAGTTAGACCAACTTTTGCAGCTGGACTACTCTTGAGAAAACTGACCTCCAAGGAATTGATGATGGCCACCATAGGAATCGCACTCCTTTCCCAAAGCACCTTGCCAGAGACCATTCTAGAACTGACTGATGCGTTAGCCTTGGGCATGATGGCCCTCAAAATAGTGAGAAATATGGAAAAATACCAATTGGCAGTGACTATCATGGCTATTTCGTGTGTCCCAAATGCAGTGATATTGCAAAACGCATGGAAGGTGAGTTGCACAATATTGGCAGCGGTGTCCGTTTCTCCACTGCTCCTAACATCCTCACAGCAGAAAGCGGATTGGATACCACTGGCATTGACGATAAAAGGTCTCAACCCAACAGCCATTTTTCTAACAACTCTTTCGAGAACCAGCAAGAAAAGGAGCTGGCCGCTAAATGAAGCTATCATGGCAGTCGGGATGGTGAGCATTTTAGCCAGTTCTCTCCTAAAGAATGATATTCCTATGACAGGTCCATTAGTGGCTGGAGGGCTCCTCACCGTATGTTACGTGCTCACTGGACGATCGGCCGATTTGGAACTGGAGAGAGCTGCCGATGTAAAATGGGAAGATCAGGCAGAAATATCAGGAAGCAGCCCAATCCTGTCAATAACAATATCAGAAGATGGCAGCATGTCGATAAAAAATGAAGAGGAAGAACAAACACTGACCATACTCATTAGAACGGGATTGTTGGTGATCTCAGGAGTCTTTCCAGTATCGATACCAATTACGGCAGCAGCATGGTACCTGTGGGAAGTGAAGAAACAACGGGCTGGAGTATTGTGGGACGTCCCTTCACCCCCACCAGTGGGAAAAGCCGAACTGGAAGATGGAGCCTATAGAATCAAGCAAAGAGGGATTCTTGGATATTCTCAGATTGGAGCCGGAGTTTACAAAGAAGGAACATTCCATACAATGTGGCACGTCACACGTGGTGCTGTTCTGATGCATAGAGGGAAGAGGATTGAACCATCATGGGCAGATGTCAAGAAAGACCTAATATCATATGGAGGAGGCTGGAAGCTAGAAGGAGAATGGAAGGAAGGAGAGGAAGTCCAAGTCCTGGCATTGGAACCTGGAAAAAATCCCAGAGCTGTCCAAACGAAACCTGGAATTTTCAAAACCAACACCGGAACCATAGGCGCTGTATCTCTGGACTTTTCCCCTGGAACGTCAGGATCTCCAATTGTCGACAGAAAAGGAAAAGTTGTGGGTCTTTATGGTAATGGTGTTGTCACAAGGAGTGGAGCATACGTAAGTGCCATAGCCCAGACCGAAAAAAGCATTGAAGACAATCCAGAGATCGAAGATGACATTTTCCGAAAGAAAAGATTGACCATCATGGACCTCCATCCAGGGGCAGGAAAGACAAAAAGATACCTTCCAGCCATAGTTAGAGAAGCCATAAAACGTGGCTTGAGAACATTAATCCTGGCTCCCACTAGAGTCGTGGCAGCTGAAATGGAGGAAGCTCTTAGAGGACTTCCAATAAGATACCAAACCCCAGCCATCAGAGCCGAGCACACCGGGCGAGAGATCGTGGACCTAATGTGTCATGCCACATTTACTATGAGGCTGCTATCACCAGTCAGAGTGCCAAATTACAACCTGATTATCATGGACGAAGCCCACTTCACAGACCCAGCAAGCATAGCAGCTAGAGGATACATTTCAACTCGAGTAGAGATGGGTGAAGCAGCCGGGATTTTTATGACAGCCACTCCTCCGGGAAGCAGAGACCCATTTCCTCAGAGCAATGCACCAATCATGGATGAGGAAAGAGAAATCCCTGAGCGTTCATGGAATTCAGGACATGAATGGGTCACGGATTTTAAAGGGAAGACTGTTTGGTTTGTTCCAAGTATAAAAGCAGGAAATGACATAGCAGCTTGTCTTAGGAAAAATGGAAAGAAAGTGATACAACTCAGTAGGAAGACTTTTGACTCTGAGTATGTTAAGACTAGAGCCAATGATTGGGATTTTGTGGTCACAACTGACATTTCAGAAATGGGTGCCAACTTCAAGGCTGAGAGGGTTATAGACCCTAGACGTTGCATGAAACCAGTTATACTAACAGATGGCGAAGAGCGGGTGATCTTGGCAGGACCTATGCCAGTGACCCACTCTAGTGCAGCGCAAAGAAGAGGGAGAATAGGAAGAAATCCAAAAAATGAAAATGACCAGTACATATACATGGGGGAACCTCTCGAAAATGATGAAGACTGTGCACACTGGAAAGAAGCTAAAATGCTCCTAGATAACATCAACACACCCGAAGGAATCATTCCTAGTATGTTCGAACCAGAGCGTGAAAAAGTGGATGCCATTGATGGTGAATACCGTTTGAGAGGAGAAGCAAGGAAAACCTTTGTGGACCTAATGAGAAGAGGGGACTTACCAGTCTGGTTGGCCTACAAAGTGGCAGCTGAAGGCATCAACTACGCAGACAGAAAGTGGTGTTTTGATGGAATTAAGAACAACCAAATACTGGAAGAAAATGTGGAAGTGGAAATCTGGACAAAAGAAGGGGAAAGGAAAAAATTAAAACCCAGATGGTTGGATGCTAGGATCTATTCTGACCCACTGGCACTAAAAGAATTCAAGGAATTTGCAGCTGGAAGAAAATCTTTGACCCTGAACCTAATCACAGAAATGGGTAGGCTTCCAACTTTCATGACTCAGAAGGCAAGAAACGCACTGGACAACTTGGCTGTGCTGCATACGGCTGAGGTAGGTGGAAAGGCGTACACTCATGCTCTCAGTGAACTGCCGGAGACTCTGGAGACACTGCTTCTACTGACACTCCTGGCAACAGTCACAGGAGGAATCTTCTTATTCTTAATGAGCGGAAAAGGTATAGGGAAGATGACTCTGGGAATGTGTTGCATAATCACAGCTAGCATTCTCCTATGGTATGCACAGATACAACCACACTGGATAGCAGCTTCAATAATACTGGAGTTTTTTCTCATAGTTTTGCTCATTCCAGAACCAGAAAAACAGAGAACACCCCAAGACAACCAATTGACCTACGTTGTCATAGCCATCCTCACAGTGGTGGCCGCAACCATGGCAAACGAGATGGGTTTCCTGGAAAAAACCAAGAAAGACCTCGGATTTGGAAGCATTACAACCCAGGAATCTGAGAGCAACATCCTGGACATAGATCTACGTCCTGCATCAGCATGGACGCTGTATGCCGTGGCTACAACATTTGTCACACCAATGTTGCGACATAGCATTGAAAATTCCTCAGTGAATGTCTCCCTAACAGCCATTGCTAACCAAGCCACAGTGCTAATGGGTCTTGGAAAAGGATGGCCATTGTCAAAGATGGACATCGGAGTTCCCCTCCTTGCCATTGGATGCTACTCACAAGTCAACCCTATAACCCTCACAGCAGCTCTTCTTTTATTGGTAGCACATTATGCCATTATAGGGCCAGGACTTCAAGCAAAAGCAACCAGAGAAGCTCAGAAAAGAGCAGCAGCAGGCATCATGAAAAACCCAACAGTCGATGGAATAACAGTGATTGACCTAGAACCAATACCCTATGATCCAAAATTTGAAAAGCAGTTAGGACAAGTAATGCTCCTAATCCTCTGCGTGACTCAAGTATTAATGATGAGGACTACATGGGCTTTGTGTGAGGCTCTAACCCTAGCGACCGGGCCCATCTCCACACTGTGGGAAGGAAATCCAGGGAGGTTTTGGAACACCACCATTGCAGTGTCAATGGCTAACATCTTTAGGGGGAGCTACTTGGCCGGAGCTGGACTTCTCTTTTCCATCATGAAGAACACAACAAACACAAGAAGAGGAACTGGCAACGTAGGAGAGACACTTGGAGAAAAATGGAAAAGCCGATTAAATGCACTGGGAAAAAGTGAATTTCAGATCTACAAGAAAAGTGGAATCCAGGAAGTGGATAGAACCCTAGCAAAAGAAGGCATCAAAAGAGGAGAAACGGACCACCATGCTGTGTCACGAGGATCAGCAAAACTGAGATGGTTCGTCGAGAGAAACATGGTCACACCGGAAGGGAAAGTGGTGGATCTTGGTTGCGGCAGAGGGGGCTGGTCATACTATTGTGGGGGACTAAAGAATGTAAGAGAAGTCAAAGGCCTAACAAAAGGAGGACCAGGACACGAAGAACCCATCCCCATGTCAACATATGGGTGGAATCTAGTGCGTCTGCAAAGTGGGGTCGACGTTTTCTTCACCCCGCCAGAAAAGTGTGATACATTGCTGTGTGACATAGGGGAGTCGTCACCAAATCCCACGATAGAAGCAGGACGAACACTCAGAGTCCTCAACTTAGTGGAAAATTGGCTGAACAATAACACCCAATTTTGCATAAAGGTCCTCAATCCATATATGCCCTCAGTCATAGAAAAAATGGAAACACTACAAAGGAAATATGGAGGAGCCTTAGTGAGGAATCCACTCTCACGAAACTCCACGCATGAAATGTACTGGGTATCTAATGCTACCGGGAACATAGTGTCATCAGTGAACATGATTTCAAGGATGYTGATTAACAGATTCACAATGAAACATAAGAAAGCCACCTACGAGCCAGATGTTGACCTAGGAAGTGGAACCCGCAACATTGGAATTGAAAGTGAGATACCAAATCTAGACATAATAGGAAAGAGAATAGAGAAAATAAAGCAAGAGCATGAAACATCATGGCATTATGACCAAGACCACCCATACAAAACGTGGGCTTACCATGGCAGCTATGAAACAAAACAAACTGGATCAGCATCATCTATGGTGAACGGAGTGGTCAGACTGCTGACAAAACCTTGGGACGTCGTCCCTATGGTGACACAGATGGCAATGACAGACACGACTCCATTTGGACAACAGCGCGTTTTCAAAGAGAAAGTGGACACGAGAACTCAAGAACCGAAGGAAGGCACAAAGAAACTGATGAAAATTACGGCAGAGTGGCTTTGGAAAGAACTAGGAAAGGAAAAGACACCTAGAATGTGTACCAGAGAAGAATTCACAAGAAAAGTGAGAAGCAATGCAGCCTTGGGGGCCGTATTCACTGATGAGAACAAATGGAAATCGGCACGTGAGGCTGTTGAAGATGGTAGGTTTTGGGAGCTGGTTGACAGGGAAAGAAATCTCCATCTTGAAGGAAAGTGTGAAACATGTGTGTACAACATGATGGGAAAAAGAGAGAAGAAACTAGGGGAGTTCGGCAAGGCAAAAGGTAGCAGAGCCATATGGTACATGTGGCTTGGAGCACGCTTCTTAGAGTTTGAAGCCCTAGGATTTCTGAATGAAGATCACTGGTTCTCCAGAGGGAACTCCCTGAGTGGAGTGGAAGGAGAAGGGCTGCACAGGCTAGGCTACATTTTAAGAGAGGTGGGCAAGAAGGAAGGAGGAGCAATGTACGCCGATGATACAGCAGGATGGGACACAAGAATCACACTAGAAGACTTAAAAAATGAAGAAATGGTAACAAACCACATGAAAGGAGAACACAAGAAACTAGCCGAGGCCATATTCAAATTAACTTACCAAAACAAGGTGGTGCGTGTGCAAAGACCAACACCAAGAGGCACAGTAATGGATATCATATCGAGAAAAGACCAAAGAGGCAGTGGGCAAGTCGGCACCTACGGCCTTAATACTTTCACCAATATGGAAGCCCAATTAATTAGACAGATGGAAGGAGAAGGAATCTTCAAAAGCATTCAGCACCTGACCGCCACAGAAGAAATCGCTGTACAGAACTGGTTAGCAAGAGTGGGGCGTGAAAGGCTATCAAGAATGGCCATCAGTGGAGATGACTGTGTTGTAAAACCTATAGATGACAGATTTGCAAGTGCTTTAACAGCTCTAAATGACATGGGAAAAGTTAGGAAAGATATACAACAATGGGAACCTTCAAGAGGATGGAACGATTGGACACAGGTGCCTTTCTGTTCACACCATTTTCATGAGTTAGTCATGAAAGATGGTCGCGTGCTCGTAGTCCCATGCAGAAACCAAGATGAACTGATTGGCAGAGCCCGAATTTCCCAGGGAGCCGGGTGGTCTTTGAAGGAGACGGCTTGTTTGGGGAAGTCTTACGCCCAAATGTGGACCCTGATGTACTTCCACAGACGTGACCTCAGATTGGCGGCAAATGCCATTTGCTCGGCAGTCCCGTCACATTGGGTTCCAACAAGTCGAACAACCTGGTCCATACACGCCAAGCATGAATGGATGACGACGGAAGACATGCTGGCAGTCTGGAACAGGGTGTGGATCCAAGAAAACCCATGGATGGAAGACAAAACTCCAGTGGAATCATGGGAAGAAGTCCCATACCTGGGGAAAAGGGAAGACCAATGGTGCGGCTCATTGATTGGGCTAACAAGCAGGGCTACCTGGGCAAAGAATATCCAGACAGCAATAAATCAAGTCAGATCCCTTATAGGCAATGAGGGATACACAGACTACATGCCATCCATGAAGAGATTCAGAAGGGAAGAGGAAGAGGCAGGTGTCCTGTGGTAG
		</sequence>
		<sequence>
			<taxon idref="MW577836|DENV2|Brazil|Southeast|MG|Araxa|2019-03-19"/>
			ATGAATAACCAACGAAAAAAGGCGAGAAGTACGCCTTTCAATATGCTGAAACGCGAGAGAAACCGCGTGTCAACTGTGCAACAGCTGACAAAGAGATTCTCACTCGGAATGCTGCAAGGACGCGGACCATTAAAACTGTTCATGGCCCTTGTGGCGTTCCTTCGTTTCCTAACAATCCCACCAACAGCAGGGATACTAAAAAGATGGGGAACGATCAAAAAATCAAAAGCTATCAATGTTTTGAGAGGGTTCAGGAAAGAGATTGGAAGGATGCTGAACATCTTGAATAGAAGACGTAGGACAGCAGGCGTGATTGTTATGTTGATTCCAACAGCGATGGCGTTCCATCTAACTACACGCAATGGAGAACCACACATGATCGTTGGTAGGCAGGAGAAAGGGAAAAGTCTTTTGTTCAAAACAGAGGATGGTGTTAACATGTGTACCCTCATGGCCATAGACCTTGGTGAATTGTGTGAAGATACAATCACGTACAAGTGTCCCCTCCTCAGACAAAATGAACCAGAAGACATAGATTGTTGGTGCAACTCTACATCCACATGGGTAACTTATGGGACATGTACCACCACAGGAGAACACAGAAGAGAAAAAAGATCAGTGGCGCTCGTTCCACATGTGGGTATGGGACTGGAGACACGAACTGAAACATGGATGTCATCAGAAGGGGCCTGGAAACATGTCCAGAGAATTGAAACCTGGATCTTGAGACATCCAGGCTTCACCATAATGGCAGCAATCTTGGCATATACCATAGGCACGACACACTTCCAAAGGGTATTGATTTTCATCTTACTGACAGCTGTCGCTCCTTCAATGACAATGCGCTGCATAGGAATCTCAAATAGAGACTTCGTAGAAGGGGTTTCAGGAGGAAGCTGGGTTGACATAGTTTTAGAACATGGAAGTTGTGTGACGACGATGGCAAAAAACAAACCAACATTGGATTTTGAACTGATAAAAACAGAAGCCAAACAACCTGCCACTTTAAGGAAATACTGTATAGAAGCAAAGCTGACCAACACAACAACAGAATCGCGTTGCCCAACACAAGGGGAACCCAGTCTAAATGAAGAGCAGGACAAAAGGTTCATCTGCAAACACTCCATGGTAGACAGAGGATGGGGAAATGGATGTGGATTATTTGGAAAGGGAGGCATTGTGACCTGTGCTATGTTCACATGCAAAAAGAACATGGAAGGAAAAATCGTACAGCCAGAAAATTTGGAATACACCATCGTGATAACACCTCACTCAGGAGAAGAGCACGCTGTAGGTAATGACACAGGAAAGCATGGCAAGGAAATCAAAATAACACCACAGAGTTCCACCACAGAAGCAGAACTGACAGGCTATGGTACTGTCACGATGGAGTGCTCTCCGAGAACGGGCCTCGACTTCAATGAGATGGTGCTGCTGCAGATGGAAGACAAAGCTTGGCTGGTGCACAGGCAATGGTTCCTAGACCTGCCGTTACCATGGCTACCCGGAGCGGATACACAAGGATCAAATTGGATACAGAAAGAAACATTGGTCACTTTCAAAAATCCCCACGCCAAGAAACAGGATGTCGTTGTCTTAGGGTCTCAAGAAGGGGCCATGCACACGGCACTCACAGGGGCTACAGAAATCCAGATGTCATCAGGAAACTTACTGTTCACGGGACATCTCAAGTGCAGGCTGAGAATGGACAAACTACAGCTCAAAGGAATGTCATACTCTATGTGTACAGGAAAGTTTAAAATCGTAAAGGAAATAGCAGAAACACAACATGGAACAATAGTTATCAGAGTACAATATGAAGGGGACGGTTCTCCATGTAAGATCCCTTTTGAGATAACAGATTTGGAAAAAAGACACGTCTTAGGACGCCTGATTACGGTTAACCCAATCGTAACAGAAAAAGATGCCCCAGTCAACATAGAAGCAGAACCTCCATTCGGAGACAGCTATATCATTGTAGGAGTAGAGCCGGGACAACTGAAACTCAATTGGTTTAAGAAGGGAAGTTCCATCGGCCAAATGTTTGAGACAACAATGAGAGGAGCAAAGAGAATGGCCATTTTAGGTGACACAGCCTGGGATTTTGGATCCCTGGGAGGAGTATTCACATCTATAGGAAAGGCTCTCCACCAAGTTTTCGGAGCAATCTATGGGGCTGCTTTTAGTGGGGTTTCATGGACTATGAAAATTCTCATAGGAGTAATCATCACATGGATAGGAATGAATTCACGTAGCACCTCACTGTCTGTGTCGCTAGTATTGGTGGGAGTCGTGATACTGTACCTGGGAGCTATGGTGCAGGCTGATAGTGGTTGCGTTGTGAGCTGGAAGAACAAAGAACTGAAATGTGGCAGCGGGATCTTCATCACAGATAACGTACACACATGGACAGAACAATATAAGTTCCAACCAGAATCCCCTTCAAAACTAGCTTCAGCTATCCAAAAAGCTCATGAAGAAGGCATTTGTGGGATCCGCTCAGTAACAAGATTGGAGAATTTGATGTGGAAACAAATAACACCAGAATTGAATCATATTCTATCAGAAAATGAGGTAAAGTTGACCATTATGACAGGAGACATTAAAGGAATCATGCAGGCAGGAAAACGATCCTTGCGGCCTCAGCCCACTGAGCTGAAGTACTCATGGAAAACATGGGGAAAAGCGAAAATGCTCTCTACAGAGTCTCACAATCAGACCTTTCTTATTGATGGCCCTGAAACAGCAGAATGCCCCAACACAAACAGAGCTTGGAACTCAATGGAAGTTGAGGACTATGGCTTTGGAGTTTTTACCACCAATATATGGCTAAAATTGAGAGAAAAACAGGATGTATTTTGTGATTCAAAACTCATGTCGGCGGCCATTAAAGACAACAGAGCCGTCCATGCCGATATGGGTTATTGGATAGAAAGTGCACTCAATGACACATGGAAGATGGAGAAAGCCTCCTTCATCGAAGTTAAAAGCTGCCACTGGCCAAAGTCACACACCCTCTGGAGCAATGGAGTATTAGAAAGTGAGATGATAATTCCAAAAAATTTTGCCGGGCCAGTGTCACAACACAACTACAGACCAGGCTACCATACACAAACAGCAGGACCTTGGCATCTAGGCAAGCTTGAGATGGACTTTGATTTCTGCGAAGGAACTACAGTGGTGGTGACTGAGGACTGTGGAAATAGAGGACCCTCTTTAAGAACGACCACTGCTTCTGGAAAGCTCATAACAGAATGGTGCTGCCGATCCTGCACACTACCACCTCTAAGATACAGAGGTGAGGACGGATGCTGGTACGGGATGGAAATCAGACCCTTGAAGGAGAAAGAGGAGAACTTGGTCAACTCCTTGGTCACGGCCGGACATGGGCAGATTGACAACTTTTCACTAGGAGTCTTGGGAATGGCACTGTTCCTGGAAGAAATGCTTAGGACTCGAGTAGGAACGAAACATGCAATACTGCTAGTTGCACTATCTTTTGTGACATTGATTACTGGGAACATGTCCTTTAAAGACCTGGGAAGAGTGATGGTCATGGTTGGCGCTACCATGACGGATGATATAGGTATGGGAGTGACTTATCTTGCCCTACTAGCAGCTTTCAAAGTTAGACCAACTTTTGCAGCTGGACTACTTTTGAGAAAACTGACTTCCAAGGAATTGATGATGGCCACCATAGGAATCGCACTCCTTTCCCAAAGCATCTTGCCAGAGACCATTCTAGAACTGACTGATGCGTTAGCCTTAGGCATGATGGTCCTAAAAATAGTGAGAAATATGGAAAAATACCAATTGGCAGTGACCATCATGGCTATTTCGTGTGTCCCAAATGCAGTGATATTGCAAAACGCATGGAAGGTGAGTTGCACAATATTGGCAGCGGTGTCCGTTTCCCCACTGCTCCTAACATCCTCACGGCAGAAAACGGATTGGATACCACTGGCATTGACGATAAAAGGTCTCAATCCAACAGCCATTTTTCTAACAACTCTCTCGAGAACTAGCAAGAAAAGGAGCTGGCCGCTAAATGAAGCTATCATGGCAGTTGGGATGGTGAGCATTTTAGCCAGTTCTCTCCTAAAGAATGACATTCCTATGACAGGTCCATTAGTGGCTGGAGGGCTCCTCACCGTATGTTACGTGCTCACTGGACGATCGGCTGATTTGGAACTGGAGAGAGCTGCCGATGTAAAATGGGAAGATCAGGCAGAGATATCAGGGAGCAGTCCAATCCTGTCAATAACAATATCAGAAGATGGCAGCATGTCGATAAAAAATGAAGAGGAAGAACAAACATTGACCATACTCATTAGAACGGGATTGTTGGTGATCTCAGGAGTCTTTCCAGTATCGATACCAATTACAGCAGCAGCGTGGTACCTGTGGGAAGTTAAGAAACAACGGGCTGGAGTATTGTGGGACGTCCCTTCACCCCCACCAGTGGGAAAAGCCGAACTGGAAGATGGAGCCTATAGAATTAAGCAAAGAGGGATTCTTGGATATTCTCAGATTGGAGCCGGAGTTTACAAAGAAGGAACATTCCATACAATGTGGCACGTCACACGTGGTGCTGTTCTGATGCATAGAGGGAAGAGGATTGAACCATCATGGGCAGATGTCAAGAAAGACCTAATATCATATGGAGGAGGCTGGAAGCTAGAAGGAGAATGGAAGGAAGGAGAGGAAGTCCAAGTTCTGGCATTGGAACCTGGGAAAAATCCCAGAGCTGTCCAAACGAAACCTGGAATTTTCAAAACCAACACCGGAACCATAGGCGCTGTATCTCTAGACTTTTCCCCTGGAACGTCAGGATCTCCAATTGTCGATAGAAAAGGAAAAGTCGTGGGTCTTTATGGCAATGGTGTTGTCACAAGGAGTGGAGCATATGTAAGTGCCATAGCCCAGACCGAAAAAAGCATTGAAGACAATCCAGAGATCGAAGATGACATTTTTCGAAAGAAAAGATTGACCATCATGGACCTCCATCCAGGGGCAGGAAAGACAAAAAGATACCTTCCAGCCATAGTTAGAGAAGCCATAAAACGTGGCTTGAGAACATTAATCCTGGCTCCTACTAGAGTCGTGGCAGCTGAAATGGAGGAAGCTCTTAGAGGACTTCCAATAAGATACCAAACCCCAGCCATCAGAGCCGAGCACACTGGGCGGGAGATCGTGGACCTAATGTGCCATGCCACATTTACTATGAGGCTGCTATCACCAGTCAGAGTGCCAAATTACAACCTGATTATCATGGACGAAGCCCACTTCACAGACCCAGCAAGCATAGCAGCTAGAGGATACATTTCAACTCGAGTAGAGATGGGTGAAGCAGCAGGGATTTTCATGACAGCCACTCCTCCGGGAAGCAGAGACCCATTTCCTCAGAGCAATGCACCAATCATGGATGAGGAAAGAGAAATCCCTGAGCGTTCATGGAATTCAGGACATGAATGGGTCACGGATTTTAAAGGGAAGACTGTTTGGTTTGTTCCAAGCATAAAAGCAGGAAATGACATAGCAGCTTGTCTTAGGAAAAATGGAAAGAAAGTGATACAACTCAGTAGGAAGACTTTTGACTCTGAGTATGTTAAGACTAGAGTCAATGATTGGGACTTTGTGGTCACAACTGACATTTCAGAAATGGGTGCCAACTTCAAGGCTGAGAGGGTTATAGACCCTAGACGTTGCATGAAACCAGTTATACTAACAGATGGCGAGGAGCGGGTGATTTTGGCAGGACCTATGCCAGTGACCCACTCTAGTGCAGCGCAAAGAAGAGGGAGAATAGGAAGAAATCCAAGAAATGAAAATGACCAGTACATATACATGGGGGAACCTCTCGAAAATGATGAAGACTGTGCACACTGGAAAGAAGCTAAAATGCTCCTAGACAACATCAACACACCCGAAGGAATCATTCCTAGTATGTTCGAACCAGAGCGTGAAAAAGTTGATGCCATTGATGGTGAATACCGTCTGAGGGGAGAAGCAAGGAAAACCTTTGTGGACCTAATGAGAAGAGGGGACTTACCAGTCTGGTTGGCCTACAAAGTGGCAGCTGAAGGCATCAACTACGCAGACAGAAAGTGGTGTTTTGATGGAGTCAAGAACAACCAAATACTGGAAGAAAATGTGGAAGTGGAAATCTGGACAAAAGAAGGGGAAAGGAAAAAATTAAAACCTAGATGGTTGGATGCTAGGATCTATTCTGACCCACTGGCACTAAAAGAATTCAAGGAATTTGCAGCTGGAAGAAAATCCCTGACCCTGAACCTAATCACAGAAATGGGTAGGCTTCCAACTTTCATGACTCAGAAGGCAAGAAACGCACTGGACAACTTGGCCGTGCTGCATACGGCTGAGGTAGGTGGAAGGGCGCACAATCATGCTCTCAGTGAACTGCCGGAGACCCTGGAGACACTGCTTCTATTGACACTCTTGGCAACAGTCACAGGAGGAATCTTCTTATTCTTAATGAGCGGAAAAGGTATAGGGAAGATGACTCTGGGAATGTGCTGCATAATCACAGCTAGCATCCTCCTATGGTATGCACAGATACAACCGCACTGGATAGCAGCTTCAATAATACTGGAGTTTTTTCTCATAGTTTTGCTCATTCCAGAACCAGAAAAACAGAGAACACCCCAAGACAACCAATTGACCTACGTTGTCATAGCCATCCTCACAGTGGTGGCCGCAACCATGGCAAACGAGATGGGTTTCTTGGAAAAAACCAAGAAAGACCTCGGATTTGGAAGCATCACAACCCAGGAATCTGAGAGCAACATCCTGGACATAGATCTACGTCCTGCATCAGCATGGACGCTGTACGCCGTGGCTACAACATTTGTCACACCAATGTTGCGACATAGCATTGAAAATTCCTCAGTGAATGTCTCCCTAACAGCCATTGCTAACCAAGCCACAGTGCTAATGGGTCTCGGAAAAGGATGGCCATTGTCAAAGATGGACATCGGAGTTCCCCTCCTTGCCATTGGATGCTACTCACAAGTCAACCCTATAACCCTCACAGCAGCTCTTCTTTTACTGGTAGCACATTATGCCATTATAGGGCCAGGACTTCAAGCAAAAGCAACCAGAGAAGCTCAGAAAAGAGCAGCAGCAGGCATTATGAAAAACCCAACAGTCGATGGAATAACAGTGATTGACCTAGAACCAATACCCTATGATCCAAAGTTTGAAAAGCAGTTAGGACAAGTAATGCTCCTAATCCTCTGTGTGACTCAAGTATTAATGATGAGGACCACATGGGCTTTGTGTGAGGCTCTAACCCTGGCGACCGGGCCCATTTCCACACTGTGGGAAGGAAATCCAGGGAGGTTTTGGAACACCACCATTGCAGTGTCAATGGCTAACATTTTTAGGGGGAGCTACTTGGCTGGAGCTGGACTTCTCTTTTCCATCATGAAGAACACAACAAACACAAGAAGAGGAACTGGCAACATAGGAGAGACACTTGGAGAAAAATGGAAAAGCCGATTAAATGCACTGGGAAAAAGTGAATTTCAGATCTACAAGAAAAGTGGAATCCAGGAAGTGGATAGAACCCTAGCAAAAGAAGGCATCAAAAGAGGAGAAACGGACCACCATGCTGTGTCACGAGGATCAGCAAAACTGAGATGGTTCGTCGAGAGAAATATGGTCACACCGGAAGGGAAGGTGGTGGATCTTGGCTGCGGCAGAGGGGGCTGGTCATACTATTGTGGGGGACTAAAGAATGTAAGAGAAGTCAAAGGCCTAACAAAAGGAGGACCAGGACACGAAGAACCCATTCCCATGTCAACATATGGGTGGAATCTAGTGCGTTTGCAAAGTGGGGTTGACGTTTTCTTCACCCCGCCAGAAAAGTGTGATACATTGTTGTGTGACATAGGGGAGTCGTCACCAAATCCCACGATAGAAGCAGGACGGACACTCAGAGTCCTCAACTTAGTGGAAAATTGGTTGAACAATAACACCCAATTTTGCATAAAGGTCCTCAACCCATATATGCCCTCAGTCATAGAAAAAATGGAAACACTACAAAGGAAATATGGAGGAGCCTTGGTGAGGAATCCACTCTCACGAAACTCCACGCATGAAATGTACTGGGTATCTAATGCCACCGGGAACATAGTGTCATCAGTGAACATGATTTCAAGGATGCTGATTAACAGATTTACAATGAAACACAAGAAAGCCACCTACGAGCCAGATGTTGACCTAGGAAGTGGAACCCGCAACATTGGAATTGAAAGTGAGGTACCAAATCTAGACGTAATAGGAAAGAGAATAGAGA-----------GAGCATGAAACATCATGGCATTATGACCAAGACCACCCATATAAAACGTGGGCTTACCATGGCAGCTATGAAACAAAACAAACTGGATCAGCATCATCTATGGTGAACGGAGTGGTTAGACTGCTGACAAAACCTTGGGACGTCGTCCCTATGGTGACACAGATGGCAATGACAGACACGACTCCATTTGGACAACAGCGTGTTTTTAAAGAGAAAGTGGACACGAGAACCCAAGAACCGAAGGAAGGCACAAAGAAACTGATGAAAATTACGGCAGAGTGGCTTTGGAAAGAATTAGGAAAGGAAAAGACACCTAGGATGTGTACCAGAGAAGAATTCACAAGAAAAGTGAGAAGCAATGCAGCCTTGGGGGCCATATTCACTGATGAGAACAAATGGAAATCGGCACGTGAGGCTGTTGAAGATGGTAGGTTTTGGGAGCTGGTTGACAGGGAAAGAAATCTCCATCTTGAAGGAAAGTGTGAAACATGTGTGTACAACATGATGGGAAAAAGAGAGAAGAAACTAGGGGAGTTCGGTAAGGCAAAAGGTAGCAGAGCCATATGGTACATGTGGCTTGGAGCACGCTTCTTAGAGTTTGAAGCCCTAGGATTTCTGAATGAAGATCACTGGTTCTCTAGAGGGAACTCCTTGAGTGGAGTGGAAGGAGAAGGGCTGCACAGGTTAGGCTACATTTTAAGAGAAGTGGGCAAGAAGGAAGGAGGAGCAATGTACGCCGATGATACAGCAGGATGGGACACAAGAATCACACTAGARGACTTAAAAAATGAAGAAATGGTRACAAACCACATGRAAGGAGAACACAAGAAACTAGCCGAGGCCATATTCAAATTAACGTACCAAAATAAGGTGGTGCGTGTACAAAGACCAACACCAAGAGGCACAGTAATGGATATCATATCGAGAAAAGATCAAAGAGGCAGTGGGCAAGTCGGCACCTATGGCCTTAACACCTTCACCAATATGGAAGCCCAACTAATTAGACAGATGGAAGGAGAAGGAATCTTCAAAAGCATTCAGCACCTGACCGCCACAGAAGAAATCGCTGTACACAACTGGTTAGTAAGAGTGGGGCGTGAAAGGCTATCAAGAATGGCCATCAGTGGAGATGACTGTGTTGTAAAACCCATAGATGACAGATTTGCAAGTGCTTTAACAGCTCTAAATGACATGGGAAAAGTTAGGAAAGATATACAACAATGGGAACCTTCAAGAGGATGGAACGATTGGACACAGGTGCCTTTTTGTTCACACCATTTTCATGAGTTAGTCATGAAAGATGGTCGCGTACTCGTAGTCCCATGCAGAAACCAAGATGAACTGATTGGCAGAGCCCGAATTTCCCAAGGAGCCGGGTGGTCTTTGAAGGAGACGGCCTGTTTGGGGAAGTCTTACGCCCAAATGTGGACCCTGATGTACTTCCACAGACGTGACCTCAGATTGGCGGCAAATGCCATTTGCTCGGCAGTCCCGTCACATTGGGTTCCAACAAGTCGAACAACCTGGTCCATACACGCCAAGCATGAATGGATGACGACGGAAGACATGCTGGCAGTCTGGAACAGGGTGTGGATCCAAGAAAACCCATGGATGGAAGACAAAACTCCAGTGGAATCATGGGAAGAAGTCCCATATCTGGGGAAAAGGGAAGACCAATGGTGCGGCTCATTGATTGGGCTAACAAGCAGGGCTACCTGGGCAAAGAACATCCAGACAGCAATAAATCAAGTCAGATCCCTTATAGGCAATGAGGAATACACAGATTACATGCCATCCATGAAGAGATTCAGAAGGGAAGAGGAAAAGGCAGGTGTCCTGTGGTAG
		</sequence>
		<sequence>
			<taxon idref="MW577835|DENV2|Brazil|Southeast|RJ|Campos_dos_Goytacazes|2010-01-30"/>
			ATGAATAACCAACGAAAAAAGGCGAGAAGTACGCCTTTCAATATGCTGAAACGCGAGAGAAACCGCGTGTCAACTGTGCAACAGCTGACAAAGAGATTCTCACTTGGAATGCTGCAAGGACGCGGACCATTAAAACTGTTCATGGCCCTTGTGGCGTTCCTTCGTTTCCTAACAATCCCACCAACAGCAGGGATACTAAAAAGATGGGGAACGATCAAGAAATCAAAAGCCATCAATGTTTTGAGAGGGTTCAGGAAAGAGATTGGAAGGATGCTGAACATCTTGAACAGGAGACGTAGGACAGCAGGCGTGATTGTTATGTTGATTCCAACAGCGATGGCGTTCCATTTAACCACACGCAATGGAGAACCACACATGATCGTTGGTAGGCAGGAGAAAGGGAAAAGTCTTCTGTTCAAAACAGAGGATGGTGTTAACATGTGTACCCTCATGGCCATAGACCTTGGTGAGTTGTGTGAAGATACAATCACGTACAAGTGTCCCCTCCTCAGACAAAATGAACCAGAAGACATAGATTGTTGGTGCAACTCTACGTCCACATGGGTAACTTATGGGACATGTACCACCACAGGAGAACACAGAAGAGAAAAAAGATCAGTGGCGCTCGTTCCACATGTGGGTATGGGACTGGAGACACGAACTGAAACATGGATGTCATCAGAAGGGGCCTGGAAGCATGTTCAGAGAATTGAAACCTGGATCTTGAGACATCCAGGTTTTACCATAATGGCAGCGATCCTGGCATACACCATAGGAACGACACACTTCCAAAGGGCCTTGATTTTCATCTTACTGACAGCTGTTGCTCCTTCAATGACAATGCGCTGCATAGGAATATCAAATAGAGACTTCGTAGAAGGGGTTTCAGGAGGAAGCTGGGTTGACATCGTTTTAGAACATGGAAGTTGTGTGACGACGATGGCAAAAAACAAACCAACATTGGATTTTGAACTGATAAAAACAGAAGCCAAACAACCTGCCACTCTAAGGAAGTACTGTATAGAAGCAAAGCTGACCAACACAACAACAGAATCGCGTTGCCCAACACAAGGGGAACCCAGTCTAAATGAAGAGCAGGACAAAAGGTTCATCTGCAAACACTCCATGGTAGACAGAGGATGGGGAAATGGATGTGGATTATTTGGAAAGGGAGGCATTGTGACCTGTGCTATGTTTACATGCAAAAAGAACATGGAAGGAAAAATCGTACAGCCAGAAAATTTGGAATACACCATCGTGATAACACCTCACTCAGGAGAAGAGCACGCTGTAGGTAATGACACAGGAAAGCATGGAAAGGAAATCAAAATAACACCACAGAGTTCCACCACAGAAGCAGAACTGACAGGCTATGGCACTGTCACGATGGAGTGCTCTCCGAGAACGGGCCTCGACTTCAATGAGATGGTGCTGCTGCAGATGGAAGACAAAGCTTGGCTGGTGCACAGGCAATGGTTCCTAGACCTGCCGTTGCCATGGCTACCCGGAGCGGATACACAAGGATCAAATTGGATACAGAAAGAGACATTGGTCACTTTCAAAAATCCCCACGCCAAGAAACAGGATGTCGTTGTCTTAGGGTCTCAAGAAGGGGCCATGCACACGGCACTCACAGGGGCTACAGAAATCCAGATGTCATCAGGAAACTTACTGTTCACGGGACATCTCAAGTGCAGGCTGAGAATGGACAAACTACAGCTCAAAGGAATGTCATACTCTATGTGCACAGGAAAGTTTAAAATCGTGAAGGAAATAGCAGAAACACAACATGGAACAATAGTTATCAGAGTACAATATGAAGGGGACGGTTCTCCATGTAAGATCCCTTTTGAGATAACAGATTTGGAAAAAAGACACGTCTTAGGACGCCTGATTACAGTTAACCCAATTGTAACAGAAAAAGATAGCCCAGTCAACATAGAAGCAGAACCCCCATTCGGAGACAGTTACATCATCGTAGGAGTAGAGCCGGGACAACTGAAACTCAATTGGTTTAAGAAGGGAAGTTCCATCGGCCAAATGTTTGAGACAACAATGAGAGGAGCAAAGAGAATGGCCATTTTAGGTGACACAGCCTGGGATTTTGGATCCCTGGGAGGAGTGTTTACATCTATAGGAAAGGCTCTCCATCAAGTTTTCGGAGCAATCTATGGGGCTGCTTTTAGTGGGGTCTCATGGACTATGAAAATCCTCATAGGAGTCATCATCACTTGGATAGGAATGAATTCACGTAGCACCTCACTGTCTGTGTCGCTAGTATTGGTGGGAGTCGTGACACTGTACCTGGGAGCTATGGTGCAGGCTGATAGTGGTTGCATTGTGAGCTGGAAAAATAAAGAACTGAAATGTGGCAGCGGGATCTTCATTACAGATAACGTACACACATGGACAGAGCAATATAAGTTCCAACCAGAATCCCCTTCAAAACTAGCTTCAGCTATCCAAAAAGCTCATGAAGAAGGCATTTGTGGAATCCGCTCAGTAACAAGATTGGAGAATCTGATGTGGAAACAAATAACACCAGAATTGAATCATATTCTATCAGAAAATGAGGTAAAGTTGACCATTATGACAGGAGACATTAAAGGAATCATGCAGGCAGGAAAACGATCCTTGCGGCCTCAGCCCACTGAGCTGAAGTACTCATGGAAAACATGGGGAAAGGCGAAAATGCTCTCTACAGAGTCTCACAATCAGACCTTTCTTATTGATGGCCCTGAAACAGCAGAATGCCCCAACACAAACAGAGCTTGGAACTCACTGGAAGTTGAAGACTATGGTTTTGGAGTTTTTTCCACCAATATATGGCTAAAATTGAGAGAAAAACAGGATGTATTTTGTGACTCAAAACTCATGTCAGCGGCCATTAAAGATAACAGAGCCGTCCATGCCGATATGGGTTATTGGATAGAAAGTGCACTCAATGACACATGGAAGATGGAGAAAGCCTCCTTCATTGAAGTTAAAAGCTGCCACTGGCCAAAGTCACACACCCTATGGAGCAATGGAGTGTTAGAAAGTGAGATGATAATTCCAAAAAATTTTGCCGGGCCAGTGTCACAACACAACTACAGACCAGGCTACCATACACAAACAGCAGGACCTTGGCATCTAGGTAAGCTTGAGATGGACTTTGATTTCTGCGAAGGAACTACAGTGGTGGTGACTGAGGACTGTGGAAATAGAGGACCCTCTTTAAGAACGACCACTGCCTCTGGAAAGCTCATAACAGAATGGTGCTGCCGATCCTGCACACTACCACCTCTAAGATACAGAGGTGAGGATGGATGCTGGTACGGGATGGAAATCAGACCTTTGAAAGAGAAAGAAGAGAACTTGGTCAACTCCTTGGTCACAGCCGGACATGGGCAGATTGACAACTTTTCACTAGGAGTCTTGGGAATGGCACTGTTCCTGGAAGAAATGCTTAGGACCCGAGTAGGAACGAAACATGCAATACTGCTAGTTGCACTATCTTTCGTGACATTGATTACTGGGAACATGTCTTTTAGAGACCTGGGAAGAGTGATGGTCATGGTGGGCGCTACCATGACGGATGACATAGGTATGGGAGTGACTTATCTTGCCCTACTAGCAGCTTTCAAAGTTAGACCAACTTTTGCAGCTGGACTACTCTTGAGAAAACTGACCTCCAAGGAATTGATGATGGCCACCATAGGAATCGCACTCCTTTCCCAAAGCACCTTGCCAGAGACCATTCTAGAACTGACTGATGCGTTAGCCTTGGGCATGATGGCTCTCAAAATAGTGAGAAATATGGAAAAATACCAATTGGCAGTGACTATCATGGCTATTTCGTGTGTCCCAAATGCAGTGATATTGCAAAACGCATGGAAGGTGAGTTGCACAATATTGGCAGCGGTGTCCGTTTCTCCACTGCTCCTAACATCCTCACAGCAGAAAGCGGATTGGATACCACTGGCACTGACGATAAAAGGTCTCAACCCAACAGCCATTTTTCTAACAACTCTTTCGAGAACCAGCAAGAAAAGGAGCTGGCCGCTAAATGAAGCTATCATGGCAGTCGGGATGGTGAGCATTTTAGCCAGTTCTCTCCTAAAGAATGATATTCCTATGACAGGTCCATTAGTGGCTGGAGGGCTCCTCACCGTATGTTACGTGCTCACTGGACGATCGGCCGATTTGGAACTGGAGAGAGCTGCCGATGTAAAATGGGAAGATCAGGCAGAAATATCAGGAAGCAGCCCAATTCTGTCAATAACAATATCAGAAGATGGCAGCATGTCGATAAAAAATGAAGAGGAAGAACAAACACTGACCATACTCATTAGAACGGGATTGTTGGTGATCTCAGGAGTCTTTCCAGTATCGATACCAATTACGGCAGCAGCATGGTACCTGTGGGAAGTGAAGAAACAACGGGCTGGAGTATTGTGGGACGTCCCTTCACCCCCACCAGTGGGAAAAGCCGAACTGGAAGATGGAGCCTATAGAATCAAGCAAAGAGGGATTCTTGGATATTCTCAGATTGGAGCCGGAGTTTACAAAGAAGGAACATTCCATACAATGTGGCACGTCACACGTGGTGCTGTTCTGATGCATAGAGGGAAGAGGATTGAACCATCATGGGCAGATGTCAAGAAAGATCTAATATCATATGGAGGAGGCTGGAAGCTAGAAGGAGAATGGAAGGAAGGAGAGGAAGTTCAAGTCCTGGCATTGGAACCTGGAAAAAATCCCAGAGCTGTCCAAACAAAACCTGGAATTTTCAAAACCAACACCGGAACCATAGGCGCTGTATCTCTGGACTTTTCCCCTGGAACGTCAGGATCTCCAATTGTCGACAGAAAAGGAAAAGTTGTGGGTCTTTATGGTAATGGTGTTGTCACAAGGAGTGGAGCATACGTAAGTGCCATAGCCCAGACCGAAAAAAGCATTGAAGACAATCCAGAGATCGAAGATGACATTTTCCGAAAGAAAAGATTGACCATCATGGACCTCCATCCAGGGGCAGGAAAGACAAAAAGATACCTTCCAGCCATAGTTAGAGAAGCCATAAAACGTGGCTTGAGAACATTAATCCTGGCTCCCACTAGAGTCGTGGCAGCTGAAATGGAGGAAGCTCTTAGAGGACTCCCAATAAGATACCAAACCCCAGCCATCAGAGCCGAGCACACCGGGCGAGAGATCGTGGACCTAATGTGTCATGCCACATTTACTATGAGGCTGCTATCACCAGTCAGAGTGCCAAATTACAACCTGATTATCATGGACGAAGCCCACTTCACAGACCCAGCAAGCATAGCAGCTAGAGGATACATTTCAACTCGAGTAGAGATGGGTGAAGCAGCCGGGATTTTTATGACAGCCACTCCTCCGGGAAGCAGAGACCCATTTCCTCAGAGCAATGCACCAATCATGGATGAGGAAAGAGAAATCCCTGAGCGTTCATGGAATTCAGGACATGAATGGGTCACGGATTTTAAAGGGAAGACTGTTTGGTTTGTTCCAAGTATAAAAGCAGGAAATGACATAGCAGCTTGTCTTAGAAAAAATGGAAAGAAAGTAATACAACTCAGTAGGAAGACTTTTGACTCTGAGTATGTTAAGACTAGAGCCAATGATTGGGACTTTGTGGTCACAACTGACATCTCGGAAATGGGTGCCAACTTCAAGGCTGAGAGGGTTATAGACCCTAGACGCTGCATGAAACCAGTTATACTAACAGATGGCGAAGAGCGGGTGATCTTGGCAGGACCTATGCCAGTGACCCACTCTAGTGCAGCGCAAAGAAGAGGGAGAATAGGAAGAAATCCAAAAAATGAAAATGACCAGTACATATACATGGGGGAACCTCTCGAAAATGATGAAGACTGTGCACACTGGAAAGAAGCTAAAATGCTCCTAGATAACATCAACACACCCGAAGGAATCATTCCTAGTATGTTCGAACCAGAGCGTGAAAAAGTGGATGCCATTGATGGTGAATACCGTTTGAGAGGAGAAGCAAGGAAAACCTTTGTGGACCTAATGAGAAGAGGGGACTTACCAGTCTGGTTGGCCTACAAAGTGGCAGCTGAAGGCATCAACTACGCAGACAGAAAGTGGTGTTTTGATGGAATTAAGAACAACCAAATACTGGAAGAAAATGTGGAAGTGGAAATCTGGACAAAAGAAGGGGAAAGGAAAAAATTAAAACCCAGATGGTTGGATGCTAGGATCTATTCTGATCCACTGGCACTAAAAGAATTCAAGGAATTTGCAGCTGGAAGAAAATCTTTGACCCTGAACCTAATCACAGAAATGGGTAGGCTTCCAACTTTCATGACTCAGAAGGCAAGAAACGCACTGGACAACTTGGCTGTGCTGCACACGGCTGAGGTAGGTGGAAAGGCGTACACTCATGCTCTCAGTGAACTGCCGGAGACTCTGGAGACACTGCTTCTACTGACACTCCTGGCAGCAGTCACAGGAGGAATCTTCTTGTTCTTAATGAGCGGAAAAGGTATAGGGAAGATGACTCTGGGAATGTGTTGCATAATCACAGCTAGCATTCTCCTATGGTATGCACAGATACAACCACACTGGATAGCAGCTTCAATAATACTGGAGTTTTTTCTCATAGTTTTGCTCATTCCAGAACCAGAAAAACAGAGAACACCCCAAGACAACCAATTGACCTACGTTGTCATAGCCATCCTCACAGTGGTGGCCGCAACCATGGCAAACGAGATGGGTTTCCTGGAAAAAACCAAGAAAGACCTTGGATTTAGAAGCATTACAACCCAGGAATCTGAGAGCAACATCCTGGACATAGATCTACGTCCTGCATCAGCATGGACGCTGTATGCCGTGGCTACAACATTTGTCACACCAATGTTGCGACATAGCATTGAAAATTCCTCAGTGAATGTCTCCCTAACAGCCATTGCTAACCAAGCTACAGTGCTAATGGGTCTTGGGAAAGGATGGCCATTGTCAAAGATGGACATCGGAGTTCCCCTCCTTGCCATTGGATGCTACTCACAAGTCAACCCTATAACCCTCACAGCAGCTCTTCTTTTATTGGTAGCACATTATGCCATTATAGGGCCAGGACTTCAAGCAAAAGCAACCAGAGAAGCTCAGAAAAGAGCAGCAGCAGGCATCATGAAAAACCCAACAGTCGATGGAATAACAGTGATTGACCTAGAACCAATACCCTATGATCCAAAATTTGAAAAGCAGTTAGGACAAGTAATGCTCCTAATCCTCTGCGTGACTCAAGTATTAATGATGAGGACTACATGGGCTTTGTGTGAGGCTCTAACCCTAGCGACCGGGCCCATCTCCACACTGTGGGAAGGAAACCCAGGGAGGTTTTGGAACACCACCATTGCAGTGTCAATGGCTAACATCTTTAGGGGGAGCTACTTGGCCGGAGCTGGACTTCTCTTTTCCATCATGAAGAACACAACAAACACAAGAAGAGGAACTGGCAACGTAGGAGAGACACTTGGAGAAAAATGGAAAAGCCGATTAAATGCACTGGGAAAAAGTGAATTTCAGACCTACAAGAAAAGTGGAATCCAGGAAGTGGATAGAACCCTAGCAAAAGAAGGCATCAAAAGAGGAGAAACGGACCACCATGCTGTGTCACGAGGATCAGCAAAACTGAGATGGTTCGTCGAGAGAAACATGGTCACACCGGAAGGGAAGGTGGTGGATCTTGGTTGCGGCAGAGGGGGCTGGTCATACTATTGTGGGGGACTAAAGAATGTAAGAGAAGTCAAAGGCCTAACAAAAGGAGGACCAGGACACGAAGAACCCATCCCCATGTCAACATATGGGTGGAATCTAGTGCGTCTGCAAAGTGGGGTCGACGTTTTCTTCACCCCGCCAGAAAAGTGTGATACATTGTTGTGTGACATAGGGGAGTCGTCACCAAATCCCACGATAGAAGCAGGACGAACACTCAGAGTCCTCAACTTAGTGGAAAATTGGCTGAACAATAACACCCAATTCTGCATAAAGGTCCTCAATCCATATATGCCCTCAGTCATAGAAAAAATGGAAACACTACAAAGGAAATATGGAGGAGCCTTAGTGAGGAATCCACTCTCACGAAACTCCACGCATGAAATGTACTGGGTATCTAATGCTACCGGGAACATAGTGTCATCAGTGAACATGATTTCAAGGATGTTGATTAACAGATTCACAATGAAACATAAGAAAGCTACCTACGAGCCAGATGTTGACCTAGGAAGTGGAACCCGCAACATTGGAATTGAAAGTGAGATACCAAATCTAGACATAATAGGAAAGAGAATAGAGAAAATAAAACAAGAGCATGAAACATCATGGCATTATGACCAAGACCACCCATACAAAACGTGGGCTTACCATGGCAGCTATGAAACAAAACAAACTGGATCAGCATCATCTATGGTGAACGGAGTGGTCAGACTGCTGACAAAACCTTGGGACGTCGTTCCTATGGTGACACAGATGGCAATGACAGACACGACTCCATTTGGACAACAGCGCGTTTTCAAAGAGAAAGTGGACACGAGAACTCAAGAACCGAAGGAAGGCACAAAGAAACTGATGAAAATTACGGCAGAGTGGCTTTGGAAAGAACTAGGAAAGGAAAAGACACCTAGAATGTGTACCAGAGAAGAATTCACAAGAAAAGTGAGAAGCAATGCAGCCTTGGGGGCCGTATTCACTGATGAGAACAAGTGGAAATCGGCACGTGAGGCTGTTGAAGATGGTAGGTTTTGGGAGCTGGTTGACAGGGAAAGAAATCTCCATCTTGAAGGAAAGTGTGAAACATGTGTGTACAACATGATGGGAAAAAGAGAGAAGAAACTAGGGGAGTTCGGCAAGGCAAAAGGTAGCAGAGCCATATGGTACATGTGGCTTGGAGCACGCTTCTTAGAGTTTGAAGCCCTAGGATTTCTGAATGAAGATCACTGGTTCTCCAGAGGGAACTCCCTGAGTGGAGTGGAAGGAGAAGGGCTGCACAGGCTAGGCTACATTTTAAGAGAGGTGGGCAAGAAGGAAGGAGGAGCAATGTACGCCGATGATACAGCAGGATGGGACACAAGAATCACACTAGAAGACTTAAAAAATGAAGAAATGGTAACAAACCACATGAAAGGAGAACACAAGAAACTAGCCGAGGCCATATTCAAATTAACGTACCAAAACAAGGTGGTGCGTGTGCAAAGACCAACACCAAGAGGCACAGTAATGGATATCATATCGAGAAAAGACCAAAGAGGCAGTGGGCAAGTCGGCACCTATGGCCTTAATACTTTCACCAATATGGAAGCCCAATTAATTAGACAGATGGAAGGAGAAGGAATCTTCAAAAGCATTCAGCACCTGACCGCCACAGAAGAAACCGCTGTACAGAACTGGTTAGCAAGAGTGGGGCGTGAAAGGCTATCAAGAATGGCCATCAGTGGAGATGACTGTGTTGTAAAACCTATAGATGACAGATTTGCAAGTGCTTTAACAGCTCTAAATGACATGGGAAAAATTAGGAAAGATATACAACAATGGGAACCTTCAAGAGGATGGAACGATTGGACACAGGTGCCTTTCTGTTCACACCATTTTCATGAGTTAGTCATGAAAGATGGTCGCGTGCTCGTAGTCCCATGCAGAAACCAAGATGAACTGATTGGCAGAGCCCGAATTTCCCAGGGAGCCGGGTGGTCTTTGAAGGAGACGGCTTGTTTGGGGAAGTCCTACGCCCAGATGTGGACCCTGATGTACTTCCACAGACGTGACCTCAGATTGGCGGCAAATGCCATTTGCTCGGCAGTCCCGTCACATTGGGTTCCAACAAGTCGAACAACCTGGTCCATACACGCCAAGCATGAATGGATGACGACGGAAGACATGCTGGCAGTCTGGAACAGGGTGTGGATCCAAGAAAACCCATGGATGGAAGACAAAACTCCAGTGGAATCATGGGAAGAAGTCCCATACCTGGGGAAAAGGGAAGACCAATGGTGCGGCTCATTGATTGGGCTAACAAGCAGGGCTACCTGGGCAAAGAATATCCAGACAGCAATAAATCAAGTCAGATCCCTTATAGGCAATGAGGGATACACAGACTACATGCCATCCATGAAGAGATTCAGAAGGGAAGAGGAAGAGGCAGGTGTCCTGTGGTAG
		</sequence>
		<sequence>
			<taxon idref="MW577834|DENV2|Brazil|Southeast|RJ|Campos_dos_Goytacazes|2011-02-16"/>
			ATGAATAACCAACGGAAAAAGGCGAGAAGTACGCCTTTCAATATGCTGAAACGCGAGAGAAACCGCGTGTCAACTGTGCAACAGCTGACAAAGAGATTCTCACTTGGAATGCTGCAAGGACGCGGACCATTAAAACTGTTCATGGCCCTTGTGGCGTTCCTTCGTTTCCTAACAATCCCACCAACAGCAGGGATACTAAAAAGATGGGGAACGATCAAGAAATCAAAAGCTATCAATGTTTTGAGAGGGTTCAGGAAAGAGATTGGAAGGATGCTGAACATCTTGAACAGGAGACGTAGGACAGCAGGCGTGATTGTTATGTTGATTCCAACAGTGATGGCGTTCCATTTAACCACACGCAATGGAGAACCACACATGATCGTTGGTAGGCAGGAGAAAGGGAAAAGTCTTCTGTTCAAAACAGAGAACGGTGTCAACATGTGTACCCTCATGGCCATAGACCTTGGTGAGTTGTGTGAAGATACAATCACGTACAAGTGTCCCCTCCTCAGACAAAATGAACCAGAAGACATAGATTGTTGGTGCAACTCTACGTCCACATGGGTAACTTATGGGACATGTACCACCACAGGAGAACACAGAAGAGAAAAAAGATCAGTAGCGCTCGTTCCACATGTGGGTATGGGACTGGAGACACGAACTGAAACATGGATGTCATCAGAAGGGGCCTGGAAGCATGTTCAGAGAATTGAAACCTGGATCTTGAGACATCCAGGTTTTACCATAATGGCAGCGATCCTGGCATACACCATAGGAACGACACACTTCCAAAGGGCCTTGATTTTCATCTTACTGACAGCTGTCGCTCCTTCAATGACAATGCGCTGCATAGGAATATCAAATAGAGACTTCGTAGAAGGGGTTTCAGGAGGAAGCTGGGTTGACATCGTTTTAGAACATGGAAGCTGTGTGACGACGATGGCAAAAAACAAACCAACATTGGATTTTGAACTGATAAAAACAGAAGCCAAACAACCTGCCACTCTAAGGAAGTACTGTATAGAAGCAAAGCTGACCAACACAACAACAGAATCGCGTTGCCCAACACAAGGGGAACCCAGTCTAAATGAAGAGCAGGACAAAAGGTTCATCTGCAAACACTCCATGGTAGACAGAGGATGGGGAAATGGATGTGGATTATTTGGAAAGGGAGGCATTGTGACCTGTGCTATGTTTACATGCAAAAAGAACATGGAAGGAAAAATCGTACAGCCAGAAAATTTGGAATACACCATCGTGATAACACCTCACTCAGGAGAAGAGCACGCTGTAGGTAATAACACAGGAAAGCATGGAAAGGAAATCAAAATAACACCACAGAGTTCCACCACAGAAGCAGAACTGACAGGCTATGGCACTGTCACGATGGAGTGCTCTCCGAGAACGGGCCTCGACTTCAATGAGATGGTGCTGCTGCAGATGGAAGATAAAGCTTGGCTGGTGCACAGGCAATGGTTCCTAGACCTGCCGTTGCCATGGCTGCCCGGAGCGGATACACAAGGATCAAACTGGATACAGAAAGAGACATTGGTCACTTTCAAAAATCCCCACGCCAAGAAACAGGATGTCGTTGTCTTAGGGTCTCAAGAAGGGGCCATGCACACGGCACTCACAGGGGCTACAGAAATCCAGATGTCATCAGGAAACTTACTGTTCACGGGACATCTCAAGTGCAGGCTGAGAATGGACAAACTACAGCTCAAAGGAATGTCATACTCTATGTGTACAGGAAAGTTTAAAATCGTGAAGGAAATAGCAGAAACACAACATGGAACAATAGTTATCAGAGTACAATATGAAGGGGACGGTTCTCCATGTAAGATCCCCTTTGAGATAACAGACTTGGAAAAAAGATACGTCTTAGGACGCCTGATTACAGTTAACCCAATCGTAACAGAAAAAGATAGCCCAGTCAACATAGAAGCAGAACCCCCATTCGGAGACAGCTACATCATCGTAGGAGTAGAGCCGGGACAACTGAAACTCAATTGGTTTAAGAAGGGAAGTTCCATCGGCCAAATGTTTGAGACAACAATGAGAGGAGCAAAGAGAATGGCCATTTTAGGTGACACAGCCTGGGATTTTGGATCCCTGGGAGGAGTGTTTACATCTATAGGAAAGGCTCTCCATCAAGTTTTCGGAGCAATCTATGGGGCTGCTTTTAGTGGGGTCTCATGGACTATGAAAATCCTCATAGGAGTCATCATCACATGGATAGGAATGAATTCACGTAGCACCTCACTGTCTGTGTCGCTAGTGTTGGTGGGAGTCGTGACACTGTACCTGGGAGCTATGGTGCAGGCTGATAGTGGTTGCATTGTGAGCTGGAAAAATAAAGAACTGAAATGTGGCAGCGGGATCTTCATTACAGATAACGTACACACATGGACAGAGCAATATAAGTTCCAACCAGAATCCCCTTCAAAACTAGCTTCAGCTATCCAAAAAGCTCATGAAGAAGGCATTTGTGGAATCCGCTCAGTAACAAGATTGGAGAATCTGATGTGGAAACAAATAACACCAGAATTGAATCATATTCTATCAGAAAATGAGGTAAAGTTGACCATTATGACAGGAGATATTAAAGGAATCATGCAGGCAGGAAAACGATCCTTGCGGCCTCAGCCCACTGAGCTGAAGTACTCATGGAAAACATGGGGAAAGGCGAAAATGCTCTCTACAGAGTCTCACAATCAGACCTTTCTTATTGATGGCCCTGAAACAGCAGAATGCCCCAACACAAACAGAGCTTGGAACTCACTGGAAGTTGAAGACTATGGTTTTGGAGTTTTTACCACCAATATATGGCTAAAATTGAGAGAAAAACAGGATGTATTTTGTGACTCAAAACTCATGTCAGCGGCCATTAAAAACAACAGAGCCGTCCATGCTGATATGGGTTATTGGATAGAAAGTGCACTCAATGACACATGGAAGATGGAGAAAGCCTCCTTCATTGAAGTAAAAAGCTGCCACTGGCCAAAGTCACACACCCTCTGGAGCAATGGAGTATTAGAAAGTGAGATGATAATTCCAAAAAATTTTGCCGGGCCAGTGTCACAACACAACTACAGACCAGGCTACCATACACAAACAGCAGGACCTTGGCATCTAGGTAAGCTTGAGATGGACTTTGATTTCTGCGAAGGAACTACAGTGGTGGTGACTGAGGACTGTGGAAATAGAGGACCCTCTTTAAGAACGACCACTGCCTCTGGAAAGCTCATAACAGAATGGTGCTGCCGATCCTGCACACTACCACCTCTAAGATACAGAGGTGAGGATGGATGCTGGTACGGGATGGAAATCAGACCTTTGAAAGAGAAAGAAGAGAACTTGGTCAACTCCTTGGTCACAGCCGGACATGGGCAGATTGACAACTTTTCACTAGGAGTCTTGGGAATGGCACTGTTCCTGGAAGAAATGCTTAGGACCCGAGTAGGAACGAAACATGCAATACTGCTAGTTGCACTATCTTTCGTGACACTGATTACTGGGAACATGTCTTTTAGAGACCTGGGAAGAGTGATGGTCATGGTGGGCGCCACCATGACGGATGACATAGGTATGGGAGTGACTTATCTTGCCCTACTAGCAGCTTTCAAAGTTAGACCAACTTTTGCAGCTGGACTACTCTTGAGAAAACTGACCTCCAAGGAATTGATGATGGCCACCATAGGAATCGCACTCCTTTCCCAAAGCACCTTGCCAGAGACCATTCTAGAACTGACTGATGCGTTAGCCTTGGGCATGATGGCCCTCAAAATAGTGAGAAATATGGAAAAATACCAATTGGCAGTGACTATCATGGCTATTTCGTGTGTCCCAAATGCAGTGATATTGCAAAACGCATGGAAGGTGAGTTGCACAATATTGGCAGCGGTGTCCGTTTCTCCACTGCTCCTAACATCCTCACAGCAGAAAGCGGATTGGATACCACTGGCATTGACGATAAAAGGTCTCAACCCAACAGCCATTTTTCTAACAACTCTTTCGAGAACCAGCAAGAAAAGGAGCTGGCCGCTAAATGAAGCTATCATGGCAGTCGGGATGGTGAGCATTTTAGCCAGTTCTCTCCTAAAGAATGATATTCCTATGACAGGTCCATTAGTGGCTGGAGGGCTCCTCACCGTATGTTACGTGCTCACTGGACGATCGGCCGATTTGGAACTGGAGAGAGCTGCCGATGTAAAATGGGAAGATCAGGCAGAAATATCAGGAAGCAGCCCAATTCTGTCAATAACAATATCAGAAGATGGCAGCATGTCGATAAAAAATGAAGAGGAAGAACAAACACTGACCATACTCATTAGAACGGGACTGTTGGTGATCTCAGGAGTCTTTCCAGTATCGATACCAATTACGGCAGCAGCATGGTACCTGTGGGAAGTGAAGAAACAACGGGCTGGAGTATTGTGGGACGTCCCTTCACCCCCACCAGTGGGAAAAGCCGAACTGGAAGATGGAGCCTATAGAATCAAGCAAAGAGGGATTCTTGGATATTCTCAGATTGGAGCCGGAGTTTACAAAGAAGGAACATTCCATACAATGTGGCACGTCACACGTGGTGCTGTTCTGATGCATAGAGGGAAGAGGATTGAACCATCATGGGCAGATGTCAAGAAAGATCTAATATCATATGGAGGAGGCTGGAAGCTAGAAGGAGAATGGAAGGAAGGAGAGGAAGTCCAAGTCCTGGCATTGGAACCTGGAAAAAATCCCAGAGCTGTCCAAACGAAACCTGGAATTTTCAAAACCAACACCGGAACCATAGGCGCTGTATCTCTGGACTTTTCCCCTGGAACGTCAGGATCTCCAATTGTCGACAGAAAAGGAAAAGTTGTGGGTCTTTACGGTAATGGTGTTGTCACAAGGAGTGGAGCATACGTAAGTGCCATAGCCCAGACCGAAAAAAGCATTGAAGACAATCCAGAGATCGAAGATGACATTTTCCGAAAGAAAAGGTTGACCATCATGGACCTCCATCCAGGGGCAGGAAAGACAAAAAGATACCTTCCAGCCATAGTTAGAGAAGCCATAAAACGTGGCTTGAGAACATTAATCCTGGCTCCCACTAGAGTCGTGGCAGCTGAAATGGAGGAAGCTCTTAGAGGACTTCCAATAAGATACCAAACCCCAGCCATCAGAGCCGAGCACACCGGGCGAGAGATCGTGGACCTAATGTGTCATGCCACATTTACTATGAGGCTGCTATCACCAGTCAGAGTGCCAAATTACAACCTGATTATCATGGACGAAGCCCACTTCACAGACCCAGCAAGCATAGCAGCTAGAGGATACATTTCAACTCGAGTAGAGATGGGTGAAGCAGCCGGGATTTTTATGACAGCCACTCCTCCGGGAAGCAGAGACCCATTTCCTCAGAGCAATGCACCAATCATGGATGAGGAAAGAGAAATCCCTGAGCGTTCATGGAATTCAGGACATGAATGGGTCACGGATTTTAAAGGGAAGACTGTTTGGTTTGTTCCAAGTATAAAAGCAGGAAATGACATAGCAGCTTGTCTTAGGAAAAATGGAAAGAAAGTGATACAACTCAGTAGGAAGACTTTTGACTCTGAGTATGTTAAGACTAGAGCCAATGATTGGGACTTTGTGGTCACAACTGACATTTCAGAAATGGGTGCCAACTTCAAGGCTGAGAGGGTTATAGACCCTAGACGCTGCATGAAACCAGTTATACTAACAGATGGCGAAGAGCGGGTGATCTTGGCAGGACCCATGCCAGTGACCCACTCTAGTGCAGCGCAAAGAAGAGGGAGAATAGGAAGAAATCCAAAAAATGAAAATGACCAGTACATATACATGGGGGAACCTCTCGAAAATGATGAAGACTGTGCACACTGGAAAGAAGCTAAAATGCTCCTAGATAACATCAACACACCCGAAGGAATTATTCCTAGTATGTTCGAACCAGAGCGTGAAAAAGTGGATGCCATTGATGGTGAATACCGTTTGAGAGGAGAAGCAAGGAAAACCTTTGTGGACCTAATGAGAAGAGGGGACTTACCAGTCTGGCTAGCCTACAAAGTGGCAGCTGAAGGCATCAACTACGCAGACAGAAAGTGGTGTTTTGATGGAATTAAGAACAACCAAATACTGGAAGAAAATGTGGAAGTGGAAATCTGGACAAAAGAAGGGGAAAGGAAAAAATTAAAACCCAGATGGTTGGATGCTAGGATCTATTCTGACCCACTGGCACTAAAAGAATTCAAGGAATTTGCAGCTGGAAGAAAATCTTTGACCCTGAACCTAATCACAGAAATGGGTAGGCTTCCAACTTTCATGACTCAGAAGGCAAGAAACGCACTGGACAACTTGGCTGTGCTGCATACGGCTGAGGTAGGTGGAAAGGCGTACACTCATGCTCTCAATGAACTGCCGGAGACTCTGGAGACACTGCTTCTACTGACACTCCTGGCAGCAGTCACAGGAGGAATCTTCTTATTCTTAATGAGCGGAAAAGGTATAGGGAAGATGACTCTGGGAATGTGTTGCATAATCACAGCTAGCATTCTCCTATGGTATGCACAGATACAACCACACTGGATAGCAGCTTCAATAATACTGGAGTTTTTTCTCATAGTTTTGCTCATTCCAGAACCAGAAAAACAGAGAACACCCCAAGACAACCAATTGACCTACGTTGTCATAGCCATCCTCACAGTGGTGGCCGCAACCATGGCAAACGAGATGGGTTTCCTGGAAAAAACCAAGAAAGACCTCGGATTTGGAAGCATTACAACCCAGGAATCTGAGAGCAACATCCTGGACATAGATCTACGTCCTGCATCAGCATGGACGCTGTATGCCGTGGCCACAACATTTGTCACACCAATGTTGCGACATAGCATTGAAAATTCCTCAGTAAATGTCTCCTTAACAGCCATTGCTAACCAAGCTACAGTGCTAATGGGTCTTGGGAAAGGATGGCCATTGTCAAAGATGGACATCGGAGTTCCCCTCCTTGCCATTGGATGCTACTCACAAGTCAACCCTATAACCCTCACAGCAGCTCTTCTTTTATTGGTAGCACATTATGCCATTGTAGGGCCAGGACTTCAAGCAAAAGCAACCAGAGAAGCTCAGAAAAGAGCAGCAGCAGGCATCATGAAAAACCCAACAGTCGATGGAATAACAGTGATTGACCTAGAACCAATACCCTATGATCCAAAATTTGAAAAGCAGTTAGGACAAGTAATGCTCCTAATCCTCTGCGTGACTCAAGTATTAATGATGAGGACTACATGGGCTTTGTGTGAGGCTCTAACTCTAGCGACCGGGCCCATCTCCACACTGTGGGAAGGAAATCCAGGGAGGTTTTGGAACACCACCATTGCAGTGTCAATGGCTAACATCTTTAGGGGGAGCTACTTGGCCGGAGCTGGACTTCTCTTTTCCATCATGAAGAACACAACAAACACAAGAAGAGGAACTGGCAACATAGGAGAGACACTTGGAGAAAAATGGAAAAGCCGATTAAATGCACTGGGAAAAAGTGAATTTCAGATCTACAAGAAAAGTGGAATCCAGGAAGTGGATAGAACCCTAGCAAAAGAAGGCATCAAAAGAGGAGAAACGGACCACCATGCTGTGTCACGAGGATCAGCAAAACTGAGATGGTTCGTCGAGAGAAACATGGTCACACCGGAAGGAAAGGTGGTGGATCTTGGTTGCGGCAGAGGGGGCTGGTCATACTATTGTGGGGGACTAAAGAATGTAAGAGAAGTCAAAGGCCTAACAAAAGGAGGACCAGGACACGAAGAACCCATCCCCATGTCAACATATGGGTGGAATCTAGTGCGTCTGCAAAGTGGGGTCGACGTTTTCTTCACCCCGCCAGAAAAGTGTGATACATTGTTGTGTGACATAGGGGAGTCGTCACCAAATCCCACGATAGAAGCAGGACGAACACTCAGAGTCCTCAACTTAGTGGAAAATTGGCTGAACAATAACACCCAATTTTGCATAAAGGTCCTCAATCCATATATGCCCTCAGTCATAGAAAAAATGGAAACACTACAAAGGAAATATGGAGGAGCCTTAGTGAGGAATCCACTCTCACGAAACTCCACGCATGAAATGTACTGGGTATCTAATGCTACCGGGAACATAGTGTCATCAGTGAACATGATTTCAAGGATGTTGATTAACAGATTCACAATGAAACATAAGAAAGCCACCTACGAGCCAGATGTTGACCTAGGAAGTGGAACCCGCAACATTGGAATTGAAAGTGAGATACCAAATCTAGACATAATAGGAAAGAGAATAGAGAAAATAAAACAAGAGCATGAAACATCATGGCATTATGACCAAGACCACCCATACAAAACGTGGGCTTACCATGGCAGCTATGAAACAAAACAAACTGGATCAGCATCATCTATGGTGAACGGAGTGGTCAGACTGCTGACAAAACCTTGGGACGTCGTCCCTATGGTGACACAGATGGCAATGACAGACACGACTCCATTTGGACAACAGCGCGTTTTCAAAGAGAAAGTGGACACGAGAACTCAAGAACCGAAGGAAGGCACAAAGAAACTAATGAAAATTACGGCAGAGTGGCTTTGGAAAGAACTAGGAAAGGAAAAGACACCTAGAATGTGCACCAGAGAAGAATTCACAAGAAAAGTGAGAAGCAATGCAGCCTTGGGGGCCGTATTCACTGATGAGAACAAATGGAAATCGGCACGTGAGGCTGTTGAAGATGGTAGTTTTTGGGAGCTGGTTGACAGGGAAAGAAATCTCCATCTTGAAGGAAAGTGTGAAACATGTGTGTACAACATGATGGGAAAAAGAGAGAAGAAACTAGGGGAGTTCGGCAAGGCAAAAGGCAGCAGAGCCATATGGTACATGTGGCTTGGAGCGCGCTTCTTAGAGTTTGAAGCCCTAGGATTTCTGAATGAAGATCACTGGTTCTCCAGAGGGAACTCCCTGAGTGGAGTGGAAGGAGAAGGGCTGCACAGGCTAGGCTATATTTTAAGAGAGGTGGGCAAGAAGGAAGGAGGAGCAATGTACGCCGATGATACAGCAGGATGGGACACAAGAATCACACTAGAAGACTTAAAAAATGAAGAAATGGTAACAAACCACATGAAAGGAGAACACAAGAAACTAGCCGAGGCCATATTCAAATTAACGTACCAAAACAAGGTGGTGCGTGTGCAAAGACCAACACCAAGAGGCACAGTAATGGATATCATATCGAGAAAAGACCAAAGAGGCAGTGGGCAAGTCGGTACCTATGGCCTTAATACTTTCACCAATATGGAAGCCCAATTAATTAGACAGATGGAAGGAGAAGGAATCTTCAAAAGCATTCAGCACCTGACCGCCACAGAAGAAATCGCTGTACAGAACTGGTTAGCAAGAGTGGGGCGTGAAAGGCTATCAAGAATGGCCATCAGTGGAGATGACTGTGTTGTAAAACCTATAGATGACAGATTTGCAAGTGCTTTAACAGCTCTAAATGACATGGGAAAAGTTAGGAAAGATATACAACAATGGGAACCTTCAAGAGGATGGAACGATTGGACACAGGTGCCTTTCTGTTCACACCATTTTCATGAGTTAGTCATGAAAGATGGTCGCGTGCTCGTAGTCCCATGCAGAAACCAAGATGAACTGATTGGCAGAGCCCGAATTTCCCAGGGAGCCGGGTGGTCTTTGAAGGAGACGGCTTGTTTGGGGAAGTCTTACGCCCAAATGTGGACCCTGATGTACTTCCACAGACGTGACCTCAGGTTGGCGGCAAATGCCATTTGCTCGGCAGTCCCGTCACATTGGGTTCCAACAAGTCGAACAACCTGGTCCATACACGCCAAGCATGAATGGATGACGACGGAAGACATGCTGGCAGTCTGGAACAGGGTGTGGATCCAAGAAAACCCATGGATGGAAGACAAAACTCCAGTGGAATCATGGGAAGAAATCCCATACCTGGGGAAAAGGGAAGACCAATGGTGCGGCTCATTGATTGGGCTAACAAGCAGGGCTACCTGGGCAAAGAATATCCAGACAGCAATAAATCAAGTCAGATCCCTTATAGGCAATGAGGGATACACAGACTACATGCCATCCATGAAGAGATTCAGAAGGGAAGAGGAAGAGGCAGGTGTCCTGTGGTAG
		</sequence>
		<sequence>
			<taxon idref="MW577833|DENV2|Brazil|Southeast|RJ|Campos_dos_Goytacazes|2011-01-26"/>
			ATGAATAACCAACGAAAAAAGGCGAGAAGTACGCCTTTCAATATGCTGAAACGCGAGAGAAACCGCGTGTCAACTGTGCAACAGCTGACAAAGAGATTCTCACTTGGAATGCTGCAAGGACGCGGACCATTAAAACTGTTCATGGCCCTTGTGGCGTTCCTTCGTTTCCTAACAATCCCACCAACAGCAGGGATACTAAAAAGATGGGGAACGATCAAGAAATCAAAAGCCATCAATGTTTTGAGAGGGTTCAGGAAAGAGATTGGAAGGATGCTGAACATCTTGAACAGGAGACGTAGGACAGCAGGCGTGATTGTTATGTTGATTCCAACAGCGATGGCGTTCCATTTAACCACACGCAATGGAGAACCACACATGATCGTTGGTAGGCAGGAGAAAGGGAAAAGTCTTCTGTTCAAAACAGAGGATGGTGTTAACATGTGTACCCTCATGGCCATAGACCTTGGTGAGTTGTGTGAAGATACAATCACGTACAAGTGTCCCCTCCTCAGACAAAATGAACCAGAAGACATAGATTGTTGGTGCAACTCTACGTCCACATGGGTAACTTATGGGACATGTACCACCACAGGAGAACACAGAAGAGAAAAAAGATCAGTGGCGCTTGTTCCACATGTGGGTATGGGACTGGAGACACGAACTGAAACATGGATGTCATCAGAAGGGGCCTGGAAGCATGTTCAGAGAATTGAAACCTGGATCTTGAGACATCCAGGTTTTACCATAATGGCAGCGATCCTGGCATACACCATAGGAACGACACACTTCCAAAGGGCCTTGATTTTCATCTTACTGACAGCTGTTGCTCCTTCAATGACAATGCGCTGCATAGGAATATCAAATAGAGACTTCGTAGAAGGGGTTTCAGGAGGAAGCTGGGTTGACATCGTTTTAGAACATGGAAGTTGTGTGACGACGATGGCAAAAAACAAACCAACATTGGATTTTGAACTGATAAAAACAGAAGCCAAACAACCTGCCACTCTAAGGAAGTACTGTATAGAAGCAAAGCTGACCAACACAACAACAGAATCGCGTTGCCCAACACAAGGGGAACCCAGTCTAAATGAAGAGCAGGACAAAAGGTTCATCTGCAAACACTCCATGGTAGACAGAGGATGGGGAAATGGATGTGGATTATTTGGAAAGGGAGGCATTGTGACCTGTGCTATGTTTACATGCAAAAAGAACATGGAAGGAAAAATCGTACAGCCAGAAAATTTGGAATACACCATCGTGATAACACCTCACTCAGGAGAAGAGCACGCTGTAGGTAATGACACAGGAAAGCATGGAAAGGAAATCAAAATAACACCACAGAGTTCCACCACAGAAGCAGAACTGACAGGCTATGGCACTGTCACGATGGAGTGCTCTCCGAGAACGGGCCTCGACTTCAATGAGATGGTGCTGCTGCAGATGGAAGACAAAGCTTGGCTGGTGCACAGGCAATGGTTCCTAGACCTGCCGTTGCCATGGCTACCCGGAGCGGATACACAAGGATCAAATTGGATACAGAAAGAGACATTGGTCACTTTCAAAAATCCCCACGCCAAGAAACAGGATGTCGTTGTCTTAGGGTCTCAAGAAGGGGCCATGCACACGGCACTCACAGGGGCTACAGAAATCCAGATGTCATCAGGAAACTTACTGTTCACGGGACATCTCAAGTGCAGGCTGAGAATGGACAAACTACAGCTCAAAGGAATGTCATACTCTATGTGCACAGGAAAGTTTAAAATCGTGAAGGAAATAGCAGAAACACAACATGGAACAATAGTTATCAGAGTACAATATGAAGGGGACGGTTCTCCATGTAAGATCCCTTTTGAGATAACAGATTTGGAAAAAAGACACGTCTTAGGACGCCTGATTACAGTTAACCCAATTGTAACAGAAAAAGATAGCCCAGTCAACATAGAAGCAGAACCCCCATTCGGAGACAGTTACATCATCGTAGGAGTAGAGCCGGGACAACTGAAACTCAATTGGTTTAAGAAGGGAAGTTCCATCGGCCAAATGTTTGAGACAACAATGAGAGGAGCAAAGAGAATGGCCATTTTAGGTGACACAGCCTGGGATTTTGGATCCCTGGGAGGAGTGTTTACATCTATAGGAAAGGCTCTCCATCAAGTTTTCGGAGCAATCTATGGGGCTGCTTTTAGTGGGGTCTCATGGACTATGAAAATCCTCATAGGAGTCATCATCACTTGGATAGGAATGAATTCACGTAGCACCTCACTGTCTGTGTCGCTAGTATTGGTGGGAGTCGTGACACTGTACCTGGGAGCTATGGTGCAGGCTGATAGTGGTTGCATTGTGAGCTGGAAAAATAAAGAACTGAAATGTGGCAGCGGGATCTTCATTACAGATAACGTACACACATGGACAGAGCAATATAAGTTCCAACCAGAATCCCCTTCAAAACTAGCTTCAGCTATCCAAAAAGCTCATGAAGAAGGCATTTGTGGAATCCGCTCAGTAACAAGATTGGAGAATCTGATGTGGAAACAAATAACACCAGAATTGAATCATATTCTATCAGAAAATGAGGTAAAGTTGACCATTATGACAGGAGACATTAAAGGAATCATGCAGGCAGGAAAACGATCCTTGCGGCCTCAGCCCACTGAGCTGAAGTACTCATGGAAAACATGGGGAAAGGCGAAAATGCTCTCTACAGAGTCTCACAATCAGACCTTTCTTATTGATGGCCCTGAAACAGCAGAATGCCCCAACACAAACAGAGCTTGGAACTCACTGGAAGTTGAAGACTATGGTTTTGGAGTTTTTTCCACCAATATATGGCTAAAATTGAGAGAAAAACAGGATGTATTTTGTGACTCAAAACTCATGTCAGCGGCCATTAAAGATAACAGAGCCGTCCATGCCGATATGGGTTATTGGATAGAAAGTGCACTCAATGACACATGGAAGATGGAGAAAGCCTCCTTCATTGAAGTTAAAAGCTGCCACTGGCCAAAGTCACACACCCTATGGAGCAATGGAGTGTTAGAAAGTGAGATGATAATTCCAAAAAATTTTGCCGGGCCAGTGTCACAACACAACTACAGACCAGGCTACCATACACAAACAGCAGGACCTTGGCATCTAGGTAAGCTTGAGATGGACTTTGATTTCTGCGAAGGAACTACAGTGGTGGTGACTGAGGACTGTGGAAATAGAGGACCCTCTTTAAGAACGACCACTGCCTCTGGAAAGCTCATAACAGAATGGTGCTGCCGATCCTGCACACTACCACCTCTAAGATACAGAGGTGAGGATGGATGCTGGTACGGGATGGAAATCAGACCTTTGAAAGAGAAAGAAGAGAACTTGGTCAACTCCTTGGTCACAGCCGGACATGGGCAGATTGACAACTTTTCACTAGGAGTCTTGGGAATGGCACTGTTCCTGGAAGAAATGCTTAGGACCCGAGTAGGAACGAAACATGCAATACTGCTAGTTGCACTATCTTTCGTGACATTGATTACTGGGAACATGTCTTTTAGAGACCTGGGAAGAGTGATGGTCATGGTGGGCGCTACCATGACGGATGACATAGGTATGGGAGTGACTTATCTTGCCCTACTAGCAGCTTTCAAAGTTAGACCAACTTTTGCAGCTGGACTACTCTTGAGAAAACTGACCTCCAAGGAATTGATGATGGCCACCATAGGAATCGCACTCCTTTCCCAAAGCACCTTGCCAGAGACCATTCTAGAACTGACTGATGCGTTAGCCTTGGGCATGATGGCTCTCAAAATAGTGAGAAATATGGAAAAATACCAATTGGCAGTGACTATCATGGCTATTTCGTGTGTCCCAAATGCAGTGATATTGCAAAACGCATGGAAGGTGAGTTGCACAATATTGGCAGCGGTGTCCGTTTCTCCACTGCTCCTAACATCCTCACAGCAGAAAGCGGATTGGATACCACTGGCACTGACGATAAAAGGTCTCAACCCAACAGCCATTTTTCTAACAACTCTTTCGAGAACCAGCAAGAAAAGGAGCTGGCCGCTAAATGAAGCTATCATGGCAGTCGGGATGGTGAGCATTTTAGCCAGTTCTCTCCTAAAGAATGATATTCCTATGACAGGTCCATTAGTGGCTGGAGGGCTCCTCACCGTATGTTACGTGCTCACTGGACGATCGGCCGATTTGGAACTGGAGAGAGCTGCCGATGTAAAATGGGAAGATCAGGCAGAAATATCAGGAAGCAGCCCAATTCTGTCAATAACAATATCAGAAGATGGCAGCATGTCGATAAAAAATGAAGAGGAAGAACAAACACTGACCATACTCATTAGAACGGGATTGTTGGTGATCTCAGGAGTCTTTCCAGTATCGATACCAATTACGGCAGCAGCATGGTACCTGTGGGAAGTGAAGAAACAACGGGCTGGAGTATTGTGGGACGTCCCTTCACCCCCACCAGTGGGAAAAGCCGAACTGGAAGATGGAGCCTATAGAATCAAGCAAAGAGGGATTCTTGGATATTCTCAGATTGGAGCCGGAGTTTACAAAGAAGGAACATTCCATACAATGTGGCACGTCACACGTGGTGCTGTTCTGATGCATAGAGGGAAGAGGATTGAACCATCATGGGCAGATGTCAAGAAAGATCTAATATCATATGGAGGAGGCTGGAAGCTAGAAGGAGAATGGAAGGAAGGAGAGGAAGTTCAAGTCCTGGCATTGGAACCTGGAAAAAATCCCAGAGCTGTCCAAACAAAACCTGGAATTTTCAAAACCAACACCGGAACCATAGGCGCTGTATCTCTGGACTTTTCCCCTGGAACGTCAGGATCTCCAATTGTCGACAGAAAAGGAAAAGTTGTGGGTCTTTATGGTAATGGTGTTGTCACAAGGAGTGGAGCATACGTAAGTGCCATAGCCCAGACCGAAAAAAGCATTGAAGACAATCCAGAGATCGAAGATGACATTTTCCGAAAGAAAAGATTGACCATCATGGACCTCCATCCAGGGGCAGGAAAGACAAAAAGATACCTTCCAGCCATAGTTAGAGAAGCCATAAAACGTGGCTTGAGAACATTAATCCTGGCTCCCACTAGAGTCGTGGCAGCTGAAATGGAGGAAGCTCTTAGAGGACTCCCAATAAGATACCAAACCCCAGCCATCAGAGCCGAGCACACCGGGCGAGAGATCGTGGACCTAATGTGTCATGCCACATTTACTATGAGGCTGCTATCACCAGTCAGAGTGCCAAATTACAACCTGATTATCATGGACGAAGCCCACTTCACAGACCCAGCAAGCATAGCAGCTAGAGGATACATTTCAACTCGAGTAGAGATGGGTGAAGCAGCCGGGATTTTTATGACAGCCACTCCTCCGGGAAGCAGAGACCCATTTCCTCAGAGCAATGCACCAATCATGGATGAGGAAAGAGAAATCCCTGAGCGTTCATGGAATTCAGGACATGAATGGGTCACGGATTTTAAAGGGAAGACTGTTTGGTTTGTTCCAAGTATAAAAGCAGGAAATGACATAGCAGCTTGTCTTAGGAAAAATGGAAAGAAAGTAATACAACTCAGTAGGAAGACTTTTGACTCTGAGTATGTTAAGACTAGAGCCAATGATTGGGACTTTGTGGTCACAACTGACATCTCGGAAATGGGTGCCAACTTCAAGGCTGAGAGGGTTATAGACCCTAGACGCTGCATGAAACCAGTTATACTAACAGATGGCGAAGAGCGGGTGATCTTGGCAGGACCTATGCCAGTGACCCACTCTAGTGCAGCGCAAAGAAGAGGGAGAATAGGAAGAAATCCAAAAAATGAAAATGACCAGTACATATACATGGGGGAACCTCTCGAAAATGATGAAGACTGTGCACACTGGAAAGAAGCTAAAATGCTCCTAGATAACATCAACACACCCGAAGGAATCATTCCTAGTATGTTCGAACCAGAGCGTGAAAAAGTGGATGCCATTGATGGTGAATACCGTTTGAGAGGAGAAGCAAGGAAAACCTTTGTGGACCTAATGAGAAGAGGGGACTTACCAGTCTGGTTGGCCTACAAAGTGGCAGCTGAAGGCATCAACTACGCAGACAGAAAGTGGTGTTTTGATGGAATTAAGAACAACCAAATACTGGAAGAAAATGTGGAAGTGGAAATCTGGACAAAAGAAGGGGAAAGGAAAAAATTAAAACCCAGATGGTTGGATGCTAGGATCTATTCTGATCCACTGGCACTAAAAGAATTCAAGGAATTTGCAGCTGGAAGAAAATCTTTGACCCTGAACCTAATCACAGAAATGGGTAGGCTTCCAACTTTCATGACTCAGAAGGCAAGAAACGCACTGGACAACTTGGCTGTGCTGCACACGGCTGAGGTAGGTGGAAAGGCGTACACTCATGCTCTCAGTGAACTGCCGGAGACTCTGGAGACACTGCTTCTACTGACACTCCTGGCAGCAGTCACAGGAGGAATCTTCTTGTTCTTAATGAGCGGAAAAGGTATAGGGAAGATGACTCTGGGAATGTGTTGCATAATCACAGCTAGCATTCTCCTATGGTATGCACAGATACAACCACACTGGATAGCAGCTTCAATAATACTGGAGTTTTTTCTCATAGTTTTGCTCATTCCAGAACCAGAAAAACAGAGAACACCCCAAGACAACCAATTGACCTACGTTGTCATAGCCATCCTCACAGTGGTGGCCGCAACCATGGCAAACGAGATGGGTTTCCTGGAAAAAACCAAGAAAGACCTTGGATTTAGAAGCATTACAATCCAGGAATCTGAGAGCAACATCCTGGACATAGATCTACGTCCTGCATCAGCATGGACGCTGTATGCCGTGGCTACAACATTTGTCACACCAATGTTGCGACATAGCATTGAAAATTCCTCAGTGAATGTCTCCCTAACAGCCATTGCTAACCAAGCTACAGTGCTAATGGGTCTTGGGAAAGGATGGCCATTGTCAAAGATGGACATCGGAGTTCCCCTCCTTGCCATTGGATGCTACTCACAAGTCAACCCTATAACCCTCACAGCAGCTCTTCTTTTATTGGTAGCACATTATGCCATTATAGGGCCAGGACTTCAAGCAAAAGCAACCAGAGAAGCTCAGAAAAGAGCAGCAGCAGGCATCATGAAAAACCCAACAGTCGATGGAATAACAGTGATTGACCTAGAACCAATACCCTATGATCCAAAATTTGAAAAGCAGTTAGGACAAGTAATGCTCCTAATCCTCTGCGTGACTCAAGTATTAATGATGAGGACTACATGGGCTTTGTGTGAGGCTCTAACCCTAGCGACCGGGCCCATCTCCACACTGTGGGAAGGAAACCCAGGGAGGTTTTGGAACACCACCATTGCAGTGTCAATGGCTAACATCTTTAGGGGGAGCTACTTGGCCGGAGCTGGACTTCTCTTTTCCATCATGAAGAACACAACAAACACAAGAAGAGGAACTGGCAACGTAGGAGAGACACTTGGAGAAAAATGGAAAAGCCGATTAAATGCACTGGGAAAAAGTGAATTTCAGATCTACAAGAAAAGTGGAATCCAGGAAGTGGATAGAACCCTAGCAAAAGAAGGCATCAAAAGAGGAGAAACGGACCACCATGCTGTGTCACGAGGATCAGCAAAACTGAGATGGTTCGTCGAGAGAAACATGGTCACACCGGAAGGGAAGGTGGTGGATCTTGGTTGCGGCAGAGGGGGCTGGTCATACTATTGTGGGGGACTAAAGAATGTAAGAGAAGTCAAAGGCCTAACAAAAGGAGGACCAGGACACGAAGAACCCATCCCCATGTCAACATATGGGTGGAATCTAGTGCGTCTGCAAAGTGGGGTCGACGTTTTCTTCACCCCGCCAGAAAAGTGTGATACATTGTTGTGTGACATAGGGGAGTCGTCACCAAATCCCACGATAGAAGCAGGACGAACACTCAGAGTCCTCAACTTAGTGGAAAATTGGCTGAACGATAACACCCAATTCTGCATAAAGGTCCTCAATCCATATATGCCCTCAGTCATAGAAAAAATGGAAACACTACAAAGGAAATATGGAGGAGCCTTGGTGAGGAATCCACTCTCACGAAACTCCACGCATGAAATGTACTGGGTATCTAATGCTACCGGGAACATAGTGTCATCAGTGAACATGATTTCAAGGATGTTGATTAACAGATTCACAATGAAACATAAGAAAGCCACCTACGAGCCAGATGTTGACCTAGGAAGTGGAACCCGCAACATTGGAATTGAAAGTGAGATACCAAATCTAGACATAATAGGAAAGAGAATAGAGAAAATAAAACAAGAGCATGAAACATCATGGCATTATGACCAAGACCACCCATACAAAACGTGGGCTTACCATGGCAGCTATGAAACAAAACAAACTGGATCAGCATCATCTATGGTGAACGGAGTGGTCAGACTGCTGACAAAACCTTGGGACGTCGTTCCTATGGTGACACAGATGGCAATGACAGACACGACTCCATTTGGACAACAGCGCGTTTTCAAAGAGAAAGTGGACACGAGAACTCAAGAACCGAAGGAAGGCACAAAGAAACTGATGAAAATTACGGCAGAGTGGCTTTGGAAAGAACTAGGAAAGGAAAAGACACCTAGAATGTGTACCAGAGAAGAATTCACAAGAAAAGTGAGAAGCAATGCAGCCTTGGGGGCCGTATTCACTGATGAGAACAAGTGGAAATCGGCACGTGAGGCTGTTGAAGATGGTAGGTTTTGGGAGCTGGTTGACAGGGAAAGAAATCTCCATCTTGAAGGAAAGTGTGAAACATGTGTGTACAACATGATGGGAAAAAGAGAGAAGAAACTAGGGGAGTTCGGCAAGGCAAAAGGTAGCAGAGCCATATGGTACATGTGGCTTGGAGCACGCTTCTTAGAGTTTGAAGCCCTAGGATTTCTGAATGAAGATCACTGGTTCTCCAGAGGGAACTCCCTGAGTGGAGTGGAAGGAGAAGGGCTGCACAGGCTAGGCTACATTTTAAGAGAGGTGGGCAAGAAGGAAGGAGGAGCAATGTACGCCGATGATACAGCAGGATGGGACACAAGAATCACACTAGAAGACTTAAAAAATGAAGAAATGGTAACAAACCACATGAAAGGAGAACACAAGAAACTAGCCGAGGCCATATTCAAATTAACGTACCAAAACAAGGTGGTGCGTGTGCAAAGACCAACACCAAGAGGCACAGTAATGGATATCATATCGAGAAAAGACCAAAGAGGCAGTGGGCAAGTCGGCACCTATGGCCTTAATACTTTCACCAATATGGAAGCCCAATTAATTAGACAGATGGAAGGAGAAGGAATCTTCAAAAGCATTCAGCACCTGACCGCCACAGAAGAAATCGCTGTACAGAACTGGTTAGCAAGAGTGGGGCGTGAAAGGCTATCAAGAATGGCCATCAGTGGAGATGACTGTGTTGTAAAACCTATAGATGACAGATTTGCAAGTGCTTTAACAGCTCTAAATGACATGGGAAAAATTAGGAAAGATATACAACAATGGGAACCTTCAAGAGGATGGAACGATTGGACACAGGTGCCTTTCTGTTCACACCATTTTCATGAGTTAGTCATGAAAGATGGTCGCGTGCTCGTAGTCCCATGCAGAAACCAAGATGAACTGATTGGCAGAGCCCGAATTTCCCAGGGAGCCGGGTGGTCTTTGAAGGAGACGGCTTGTTTGGGGAAGTCCTACGCCCAGATGTGGACCCTGATGTACTTCCACAGACGTGACCTCAGATTGGCGGCAAATGCCATTTGCTCGGCAGTCCCGTCACATTGGGTTCCAACAAGTCGAACAACCTGGTCCATACACGCCAAGCATGAATGGATGACGACGGAAGACATGCTGGCAGTCTGGAACAGGGTGTGGATCCAAGAAAACCCATGGATGGAAGACAAAACTCCAGTGGAATCATGGGAAGAAGTCCCATACCTGGGGAAAAGGGAAGACCAATGGTGCGGCTCATTGATTGGGCTAACAAGCAGGGCTACCTGGGCAAAGAATATCCAGACAGCAATAAATCAAGTCAGATCCCTTATAGGCAATGAGGGATACACAGACTACATGCCATCCATGAAGAGATTCAGAAGGGAAGAGGAAGAGGCAGGTGTCCTGTGGTAG
		</sequence>
		<sequence>
			<taxon idref="MW577831|DENV2|Brazil|Southeast|RJ|Campos_dos_Goytacazes|2010-03-09"/>
			ATGAATAACCAACGAAAAAAGGCGAGAAGTACGCCTTTCAATATGCTGAAACGCGAGAGAAACCGCGTGTCAACTGTGCAACAGCTGACAAAGAGATTCTCACTTGGAATGCTGCAAGGACGCGGACCATTAAAACTGTTCATGGCCCTTGTGGCGTTCCTTCGTTTCCTAACAATCCCACCAACAGCAGGGATACTAAAAAGATGGGGAACGATCAAGAAATCAAAAGCCATCAATGTTTTGAGAGGGTTCAGGAAAGAGATTGGAAGGATGCTGAACATCTTGAACAGGAGACGTAGGACAGCAGGCGTGATTGTTATGTTGATTCCAACAGCGATGGCGTTCCATTTAACCACACGCAATGGAGAACCACACATGATCGTTGGTAGGCAGGAGAAAGGGAAAAGTCTTCTGTTCAAAACAGAGGATGGTGTTAACATGTGTACCCTCATGGCCATAGACCTTGGTGAGTTGTGTGAAGATACAATCACGTACAAGTGTCCCCTCCTCAGACAAAATGAACCAGAAGACATAGATTGTTGGTGCAACTCTACGTCCACATGGGTAACTTATGGGACATGTACCACCACAGGAGAACACAGAAGAGAAAAAAGATCAGTGGCGCTCGTTCCACATGTGGGTATGGGACTGGAGACACGAACTGAAACATGGATGTCATCAGAAGGGGCCTGGAAGCATGTTCAGAGAATTGAAACCTGGATCTTGAGACATCCAGGTTTTACCATAATGGCAGCGATCCTGGCATACACCATAGGAACGACACACTTCCAAAGGGCCTTGATTTTCATCTTACTGACAGCTGTTGCTCCTTCAATGACAATGCGCTGCATAGGAATATCAAATAGAGACTTCGTAGAAGGGGTTTCAGGAGGAAGCTGGGTTGACATCGTTTTAGAACATGGAAGTTGTGTGACGACGATGGCAAAAAACAAACCAACATTGGATTTTGAACTGATAAAAACAGAAGCCAAACAACCTGCCACTCTAAGGAAGTACTGTATAGAAGCAAAGCTGACCAACACAACAACAGAATCGCGTTGCCCAACACAAGGGGAACCCAGTCTAAATGAAGAGCAGGACAAAAGGTTCATCTGCAAACACTCCATGGTAGACAGAGGATGGGGAAATGGATGTGGATTATTTGGAAAGGGAGGCATTGTGACCTGTGCTATGTTTACATGCAAAAAGAACATGGAAGGAAAAATCGTACAGCCAGAAAATTTGGAATACACCATCGTGATAACACCTCACTCAGGAGAAGAGCACGCTGTAGGTAATGACACAGGAAAGCATGGAAAGGAAATCAAAATAACACCACAGAGTTCCACCACAGAAGCAGAACTGACAGGCTATGGCACTGTCACGATGGAGTGCTCTCCGAGAACGGGCCTCGACTTCAATGAGATGGTGCTGCTGCAGATGGAAGACAAAGCTTGGCTGGTGCACAGGCAATGGTTCCTAGACCTGCCGTTGCCATGGCTACCCGGAGCGGATACACAAGGATCAAATTGGATACAGAAAGAGACATTGGTCACTTTCAAAAATCCCCACGCCAAGAAACAGGATGTCGTTGTCTTAGGGTCTCAAGAAGGGGCCATGCACACGGCACTCACAGGGGCTACAGAAATCCAGATGTCATCAGGAAACTTACTGTTCACGGGACATCTCAAGTGCAGGCTGAGAATGGACAAACTACAGCTCAAAGGAATGTCATACTCTATGTGCACAGGAAAGTTTAAAATCGTGAAGGAAATAGCAGAAACACAACATGGAACAATAGTTATCAGAGTACAATATGAAGGGGACGGTTCTCCATGTAAGATCCCTTTTGAGATAACAGATTTGGAAAAAAGACACGTCTTAGGACGCCTGATTACAGTTAACCCAATCGTAACAGAAAAAGATAGCCCAGTCAACATAGAAGCAGAACCCCCATTCGGAGACAGTTACATCATCGTAGGAGTAGAGCCGGGACAACTGAAACTCAATTGGTTTAAGAAGGGAAGTTCCATCGGCCAAATGTTTGAGACAACAATGAGAGGAGCAAAGAGAATGGCCATTTTAGGTGACACAGCCTGGGATTTTGGATCCCTGGGAGGAGTGTTTACATCTATAGGAAAGGCTCTCCATCAAGTTTTCGGAGCAATCTATGGGGCTGCTTTTAGTGGGGTCTCATGGACTATGAAAATCCTCATAGGAGTCATCATCACTTGGATAGGAATGAATTCACGTAGCACCTCACTGTCTGTGTCGCTAGTATTGGTGGGAGTCGTGACACTGTACCTGGGAGCTATGGTGCAGGCTGATAGTGGTTGCATTGTGAGCTGGAAAAATAAAGAACTGAAATGTGGCAGCGGGATCTTCATTACAGATAACGTACACACATGGACAGAGCAATATAAGTTCCAACCAGAATCCCCTTCAAAACTAGCTTCAGCTATCCAAAAAGCTCATGAAGAAGGCATTTGTGGAATCCGCTCAGTAACAAGATTGGAGAATCTGATGTGGAAACAAATAACACCAGAATTGAATCATATTCTATCAGAAAATGAGGTAAAGTTGACCATTATGACAGGAGACATTAAAGGAATCATGCAGGCAGGAAAACGATCCTTGCGGCCTCAGCCCACTGAGCTGAAGTACTCATGGAAAACATGGGGAAAGGCGAAAATGCTCTCTACAGAGTCTCACAATCAGACCTTTCTTATTGATGGCCCTGAAACAGCAGAATGCCCCAACACAAACAGAGCTTGGAACTCACTGGAAGTTGAAGACTATGGTTTTGGAGTTTTTACCACCAATATATGGCTAAAATTGAGAGAAAAACAGGATGTGTTTTGTGACTCAAAACTCATGTCAGCGGCCATTAAAGATAACAGAGCCGTCCATGCCGATATGGGTTATTGGATAGAAAGTGCACTCAATGACACATGGAAGATGGAGAAAGCCTCCTTCATTGAAGTTAAAAGCTGCCACTGGCCAAAGTCACACACCCTATGGAGCAATGGAGTATTAGAAAGTGAGATGATAATTCCAAAAAATTTTGCCGGGCCAGTGTCACAACACAACTACAGACCAGGCTACCATACACAAACAGCAGGACCTTGGCATCTAGGTAAGCTTGAGATGGACTTTGATTTCTGCGAAGGAACTACAGTGGTGGTGACTGAGGACTGTGGAAATAGAGGACCCTCTTTAAGAACGACCACTGCCTCTGGAAAGCTCATAACAGAATGGTGCTGCCGATCCTGCACACTACCACCTCTAAGATACAGAGGTGAGGATGGATGCTGGTACGGGATGGAAATCAGACCTTTGAAAGAGAAAGAAGAGAACTTGGTCAACTCCTTGGTCACAGCCGGACATGGGCAGATTGACAACTTTTCACTAGGAGTCTTGGGAATGGCACTGTTCCTGGAAGAAATGCTTAGGACCCGAGTAGGAACGAAACATGCAATACTGCTAGTTGCACTATCTTTCGTGACATTGATTACTGGGAACATGTCTTTTAGAGACCTGGGAAGAGTGATGGTCATGGTGGGCGCTACCATGACGGATGACATAGGTATGGGAGTGACTTATCTTGCCCTACTAGCAGCTTTCAAAGTTAGACCAACTTTTGCAGCTGGACTACTCTTGAGAAAACTGACCTCCAAGGAATTGATGATGGCCACCATAGGAATCGCACTCCTTTCCCAAAGCACCTTGCCAGAGACCATTCTAGAACTGACTGATGCGTTAGCCTTGGGCATGATGGCTCTCAAAATAGTGAGAAATATGGAAAAATACCAATTGGCAGTGACTATCATGGCTATTTCGTGTGTCCCAAATGCAGTGATATTGCAAAACGCATGGAAGGTGAGTTGCACAATATTGGCAGCGGTGTCCGTTTCTCCACTGCTCCTAACATCCTCACAGCAGAAAGCGGATTGGATACCACTGGCACTGACGATAAAAGGTCTCAACCCAACAGCCATTTTTCTAACAACTCTTTCGAGAACCAGCAAGAAAAGGAGCTGGCCGCTAAATGAAGCTATCATGGCAGTCGGGATGGTGAGCATTTTAGCCAGTTCTCTCCTAAAGAATGATATTCCTATGACAGGTCCATTAGTGGCTGGAGGGCTCCTCACCGTATGTTACGTGCTCACTGGACGATCGGCCGATTTGGAACTGGAGAGAGCTGCCGATGTAAAATGGGAAGATCAGGCAGAAATATCAGGAAGCAGCCCAATTCTGTCAATAACAATATCAGAAGATGGCAGCATGTCGATAAAAAATGAAGAGGAAGAACAAACACTGACCATACTCATTAGAACGGGATTGTTGGTGATCTCAGGAGTCTTTCCAGTATCGATACCAATTACGGCAGCAGCATGGTACCTGTGGGAAGTGAAGAAACAACGGGCTGGAGTATTGTGGGACGTCCCTTCACCCCCACCAGTGGGAAAAGCCGAACTGGAAGATGGAGCCTATAGAATCAAGCAAAGAGGGATTCTTGGATATTCTCAGATTGGAGCCGGAGTTTACAAAGAAGGAACATTCCATACAATGTGGCACGTCACACGTGGTGCTGTTCTGATGCATAGAGGGAAGAGGATTGAACCATCATGGGCAGATGTCAAGAAAGATCTAATATCATATGGAGGAGGCTGGAAGCTAGAAGGAGAATGGAAGGAAGGAGAGGAAGTTCAAGTCCTGGCATTGGAACCTGGAAAAAATCCCAGAGCTGTCCAAACAAAACCTGGAATTTTCAAAACTAACACCGGAACCATAGGCGCTGTATCTCTGGACTTTTCCCCTGGAACGTCAGGATCTCCAATTGTCGACAGAAAAGGAAAAGTTGTGGGTCTTTATGGTAATGGTGTTGTCACAAGGAGTGGAGCATACGTAAGTGCCATAGCCCAGACCGAAAAAAGCATTGAAGACAATCCAGAGATCGAAGATGACATTTTCCGAAAGAAAAGATTGACCATCATGGACCTCCATCCAGGGGCAGGAAAGACAAAAAGATACCTTCCAGCCATAGTTAGAGAAGCCATAAAACGTGGCTTGAGAACATTAATCCTGGCTCCCACTAGAGTCGTGGCAGCTGAAATGGAGGAAGCTCTTAGAGGACTCCCAATAAGATACCAAACCCCAGCCATCAGAGCCGAGCACACCGGGCGAGAGATCGTGGACCTAATGTGTCATGCCACATTTACTATGAGGCTGCTATCACCAGTCAGAGTGCCAAATTACAACCTGATTATCATGGACGAAGCCCACTTCACAGACCCAGCAAGCATAGCAGCTAGAGGATACATTTCAACTCGAGTAGAGATGGGTGAAGCAGCCGGGATTTTTATGACAGCCACTCCTCCGGGAAGCAGAGACCCATTTCCTCAGAGCAATGCACCAATCATGGATGAGGAAAGAGAAATCCCTGAGCGTTCATGGAATTCAGGACATGAATGGGTCACGGATTTTAAAGGGAAGACTGTTTGGTTTGTTCCAAGTATAAAAGCAGGAAATGACATAGCAGCTTGTCTTAGGAAAAATGGAAAGAAAGTAATACAACTCAGTAGGAAGACTTTTGACTCTGAGTATGTTAAGACTAGAGCCAATGATTGGGACTTTGTGGTCACAACTGACATTTCAGAAATGGGTGCCAACTTCAAGGCTGAGAGGGTTATAGACCCCAGACGCTGCATGAAACCAGTTATACTAACAGATGGCGAAGAGCGGGTGATCTTGGCAGGACCTATGCCAGTGACCCACTCTAGTGCAGCGCAAAGAAGAGGGAGAATAGGAAGAAATCCAAAAAATGAAAATGACCAGTACATATACATGGGGGAACCTCTCGAAAATGATGAAGACTGTGCACACTGGAAAGAAGCTAAAATGCTCCTAGATAACATCAACACACCCGAAGGAATCATTCCTAGTATGTTCGAACCAGAGCGTGAAAAAGTGGATGCCATTGATGGTGAATACCGTTTGAGAGGAGAAGCAAGGAAAACCTTTGTGGACCTAATGAGAAGAGGGGACTTACCAGTCTGGTTGGCCTACAAAGTGGCAGCTGAAGGCATCAACTACGCAGACAGAAAGTGGTGTTTTGATGGAATTAAGAACAACCAAATACTGGAAGAAAATGTGGAAGTGGAAATCTGGACAAAAGAAGGGGAAAGGAAAAAATTAAAACCCAGATGGTTGGATGCTAGGATCTATTCTGATCCACTGGCACTAAAAGAATTCAAGGAATTTGCAGCTGGAAGAAAATCTTTGACCCTGAACCTAATCACAGAAATGGGTAGGCTTCCAACTTTCATGACTCAGAAGGCAAGAAACGCACTGGACAACTTGGCTGTGCTGCACACGGCTGAGGTAGGTGGAAAGGCGTACACTCATGCTCTCAGTGAACTGCCGGAGACTCTGGAGACACTGCTTCTACTGACACTCCTGGCAGCGGTCACAGGAGGAATCTTCTTGTTCTTAATGAGCGGAAAAGGTATAGGGAAGATGACTCTGGGAATGTGTTGCATAATCACAGCTAGCATTCTCCTATGGTATGCACAGATACAACCACACTGGATAGCAGCTTCAATAATACTGGAGTTTTTTCTCATAGTTTTGCTCATTCCAGAACCAGAAAAACAGAGAACACCCCAAGACAACCAATTGACCTACGTTGTCATAGCCATCCTCACAGTGGTGGCCGCAACCATGGCAAACGAGATGGGTTTCCTGGAAAAAACCAAGAAAGACCTTGGATTTAGAAGCATTACAACCCAGGAATCTGAGAGCAACATCCTGGACATAGATCTACGTCCTGCATCAGCATGGACGCTGTATGCCGTGGCTACAACATTTGTCACACCAATGTTGCGACATAGCATTGAAAATTCCTCAGTAAATGTCTCCCTAACAGCCATAGCTAACCAAGCTACAGTGCTAATGGGTCTTGGGAAAGGATGGCCATTGTCAAAGATGGACATCGGAGTTCCCCTCCTTGCCATTGGATGCTACTCACAAGTCAACCCTATAACCCTCACAGCAGCTCTTCTTTTATTGGTAGCACATTATGCCATTATAGGGCCAGGACTTCAAGCAAAAGCAACCAGAGAAGCTCAGAAAAGAGCAGCAGCAGGCATCATGAAAAACCCAACAGTCGATGGAATAACAGTGATTGACCTAGAACCAATACCCTATGATCCAAAATTTGAAAAGCAGTTAGGACAAGTAATGCTCCTAATCCTCTGCGTGACTCAAGTATTAATGATGAGGACTACATGGGCTTTGTGTGAGGCTCTAACCCTAGCGACCGGGCCCATCTCCACACTGTGGGAAGGAAATCCAGGGAGGTTTTGGAACACCACCATTGCAGTGTCAATGGCTAACATCTTTAGGGGGAGCTACTTGGCCGGAGCTGGACTTCTCTTTTCCATCATGAAGAACACAACAAACACAAGAAGAGGAACTGGCAACGTAGGAGAGACACTTGGAGAAAAATGGAAAAGCCGATTAAATGCACTGGGAAAAAGTGAATTTCAGATCTACAAGAAAAGTGGAATCCAGGAAGTGGATAGAACCCTAGCAAAAGAAGGCATCAAAAGAGGAGAAACGGACCACCATGCTGTGTCACGAGGATCAGCAAAACTGAGATGGTTCGTCGAGAGAAACATGGTCACACCGGAAGGGAAGGTGGTGGATCTTGGTTGCGGCAGAGGGGGCTGGTCATACTATTGTGGGGGACTAAAGAATGTAAGAGAAGTCAAAGGCCTAACAAAAGGAGGACCAGGACACGAAGAACCCATCCCCATGTCAACATATGGGTGGAATCTAGTGCGTCTGCAAAGTGGGGTCGACGTTTTCTTCACCCCGCCAGAAAAGTGTGATACATTGTTGTGTGACATAGGGGAGTCGTCACCAAATCCCACGATAGAAGCAGGACGAACACTCAGAGTCCTCAACTTAGTGGAAAATTGGCTGAACAATAACACCCAATTCTGCATAAAGGTCCTCAATCCATACATGCCCTCAGTCATAGAAAAAATGGAAACACTACAAAGGAAATATGGAGGAGCCTTAGTGAGGAATCCACTCTCACGAAACTCCACGCATGAAATGTACTGGGTATCTAATGCTACCGGGAACATAGTGTCATCAGTGAACATGATTTCAAGGATGTTGATTAACAGATTCACAATGAAACATAAGAAAGCCACCTACGAGCCAGATGTTGACCTAGGAAGTGGAACCCGCAACATTGGAATTGAAAGTGAGATACCAAATCTAGACATAATAGGAAAGAGAATAGAGAAAATAAAACAAGAGCATGAAACATCATGGCATTATGACCAAGACCACCCATACAAAACGTGGGCTTACCATGGCAGCTATGAAACAAAACAAACTGGATCAGCATCATCTATGGTGAACGGAGTGGTCAGACTGCTGACAAAACCTTGGGACGTCGTTCCTATGGTGACACAGATGGCAATGACAGACACGACTCCATTTGGACAACAGCGCGTTTTCAAAGAGAAAGTGGACACGAGAACTCAAGAACCGAAGGAAGGCACAAAGAAACTGATGAAAATTACGGCAGAGTGGCTTTGGAAAGAACTAGGAAAGGAAAAGACACCTAGAATGTGTACCAGAGAAGAATTCACAAGAAAAGTGAGAAGCAATGCAGCCTTGGGGGCCGTATTCACTGATGAGAACAAATGGAAATCGGCACGTGAGGCTGTTGAAGATGGTAGGTTTTGGGAGCTGGTTGACAGGGAAAGAAATCTCCATCTTGAAGGAAAGTGTGAAACATGTGTGTACAACATGATGGGAAAAAGAGAGAAGAAACTAGGGGAGTTCGGCAAGGCAAAAGGTAGCAGAGCCATATGGTACATGTGGCTTGGAGCACGCTTCTTAGAGTTTGAAGCCCTAGGATTTCTGAATGAAGATCACTGGTTCTCCAGAGGGAACTCCCTGAGTGGAGTGGAAGGAGAAGGGCTGCACAGGCTAGGCTACATTTTAAGAGAGGTGGGCAAGAAGGAAGGAGGAGCAATGTACGCCGATGATACAGCAGGATGGGACACAAGAATCACACTAGAAGACTTAAAAAATGAAGAAATGGTAACAAACCACATGAAAGGAGAACACAAGAAACTAGCCGAGGCCATATTCAAATTAACGTACCAAAACAAGGTGGTGCGTGTGCAAAGACCAACACCAAGAGGCACAGTAATGGATATCATATCGAGAAAAGACCAAAGAGGTAGTGGGCAAGTCGGTACCTATGGCCTAAATACTTTCACCAATATGGAAGCCCAATTAATTAGACAGATGGAAGGAGAAGGAATCTTCAAAAGCATTCAGCACCTGACCGCCACAGAAGAAATCGCTGTACAGAACTGGTTAGCAAGAGTGGGGCGTGAAAGGCTATCAAGAATGGCCATCAGTGGAGATGACTGTGTTGTAAAACCTATAGATGACAGATTTGCAAGTGCTTTAACAGCTCTAAATGACATGGGAAAAATTAGGAAAGATATACAACAATGGGAACCTTCAAGAGGATGGAACGATTGGACACAGGTGCCTTTCTGTTCACACCATTTTCATGAGTTAGTCATGAAAGATGGTCGCGTGCTCGTAGTCCCATGCAGAAACCAAGATGAACTGATTGGCAGAGCCCGAATTTCCCAGGGAGCCGGGTGGTCTTTGAAGGAGACGGCTTGTTTGGGGAAGTCCTACGCCCAGATGTGGACCCTGATGTACTTCCACAGACGTGACCTCAGATTGGCGGCAAATGCCATTTGCTCGGCAGTCCCGTCACATTGGGTTCCAACAAGTCGAACAACCTGGTCCATACACGCCAAGCATGAATGGATGACGACGGAAGACATGCTGGCAGTCTGGAACAGGGTGTGGATCCAAGAAAACCCATGGATGGAAGACAAAACTCCAGTGGAATCATGGGAAGAAGTCCCATACCTGGGGAAAAGGGAAGACCAATGGTGCGGCTCATTGATTGGGCTAACAAGCAGGGCTACCTGGGCAAAGAATATCCAGACAGCAATAAATCAAGTCAGATCCCTTATAGGCAATGAGGGATACACAGACTACATGCCATCCATGAAGAGATTCAGAAGGGAAGAGGAAGAGGCAGGTGTCCTGTGGTAG
		</sequence>
		<sequence>
			<taxon idref="MW577830|DENV2|Brazil|Southeast|MG|Arceburgo|2019-04-15"/>
			ATGAATAACCAACGAAAAAAGGCGAGAAGTACGCCTTTCAATATGCTGAAACGCGAGAGAAACCGCGTGTCAACTGTGCAACAGCTGACAAAGAGATTCTCACTCGGAATGCTGCAAGGACGCGGACCATTAAAACTGTTCATGGCCCTTGTGGCGTTCCTCCGTTTCCTAACAATCCCACCAACAGCAGGGATACTAAAAAGATGGGGAACGATCAAAAAATCAAAAGCTATCAATGTTTTGAGAGGGTTCAGGAAAGAGATTGGAAGGATGCTGAACATCTTGAATAGAAGACGTAGGACAGCAGGCGTGATTGTTATGTTGATTCCAACAGCGATGGCGTTCCATCTAACTACACGCAATGGAGAACCACACATGATCGTTGGTAGGCAGGAGAAAGGGAAAAGTCTTTTGTTCAAAACAGAGGATGGTGTTAACATGTGTACCCTCATGGCCATAGACCTTGGTGAATTGTGTGAAGATACAATCACGTACAAGTGTCCCCTCCTTAGACAAAATGAACCAGAAGACATAGATTGTTGGTGCAACTCTACATCCACATGGGTAACTTATGGGACATGTACCACCACAGGAGAACACAGAAGAGAAAAAAGATCAGTGGCGCTCGTTCCACATGTGGGTATGGGACTGGAGACACGAACTGAAACATGGATGTCATCAGAAGGGGCCTGGAAACATGTCCAGAGAATTGAAACCTGGATCTTGAGACATCCAGGCTTCACCATAATGGCAGCAATCTTGGCATATACCATAGGCACGACACACTTCCAAAGGGCATTGATTTTCATCTTACTGACAGCTGTCGCTCCTTCAATGACAATGCGCTGCATAGGAATCTCAAATAGAGACTTCGTAGAAGGGGTTTCAGGAGGAAGCTGGGTTGACATAGTTTTAGAACATGGAAGTTGTGTGACGACGATGGCAAAAAACAAACCAACATTGGATTTTGAACTGATAAAAACAGAAGCCAAACAACCTGCCACTTTAAGGAAGTACTGTATAGAAGCAAAGCTGACCAACACAACAACAGAATCGCGTTGCCCAACACAAGGGGAACCCAGTCTAAATGAAGAGCAGGACAAAAGGTTCATCTGCAAACACTCCATGGTAGACAGAGGATGGGGAAATGGATGTGGATTATTTGGAAAGGGAGGCATTGTGACCTGTGCTATGTTCACATGCAAAAAGAACATGGAAGGAAAAATCGTACAGCCAGAAAATTTGGAATACACCATCGTGATAACACCTCACTCAGGAGAAGAGCACGCTGTAGGTAATGACACAGGAAAGCATGGCAAGGAAATCAAAATAACACCACAGAGTTCCACCACAGAAGCAGAACTGACAGGCTATGGTACTGTCACGATGGAGTGCTCTCCGAGAACGGGCCTCGACTTCAATGAGATGGTGCTGCTGCAGATGGAAGACAAAGCTTGGCTGGTGCACAGGCAATGGTTCCTAGACCTGCCGTTACCATGGCTACCCGGAGCGGATACACAAGGATCAAATTGGATACAGAAAGAAACATTGGTCACTTTCAAAAATCCCCACGCCAAGAAACAGGATGTCGTTGTCTTAGGGTCTCAAGAAGGGGCCATGCACACGGCACTCACAGGGGCTACAGAAATCCAGATGTCATCAGGAAACTTACTGTTCACGGGACATCTCAAGTGCAGGCTGAGAATGGACAAACTACAGCTCAAAGGAATGTCATACTCTATGTGTACAGGAAAGTTTAAAATCGTAAAGGAAATAGCAGAAACACAACATGGAACAATAGTTATCAGAGTACAATATGAAGGGGACGGTTCTCCATGTAAGATTCCTTTTGAGATAACAGATTTGGAAAAAAGACACGTCTTAGGACGCCTGATTACGGTTAACCCAATCGTAACAGAAAAAGATGCCCCAGTCAACATAGAAGCAGAACCTCCATTCGGAGACAGCTATATCATTGTAGGAGTGGAGCCGGGACAACTGAAACTCAATTGGTTTAAGAAGGGAAGTTCCATCGGCCAAATGTTTGAGACAACAATGAGAGGAGCAAAGAGAATGGCCATTTTAGGTGACACAGCCTGGGATTTTGGATCCCTGGGAGGAGTGTTCACATCTATAGGAAAGGCTCTCCACCAAGTTTTTGGAGCAATCTATGGGGCTGCTTTTAGTGGGGTTTCATGGACTATGAAAATTCTCATAGGAGTAATCATCACATGGATAGGAATGAATTCACGTAGCACCTCACTGTCTGTGTCGCTAGTATTGGTGGGGGTCGTGACACTGTACCTGGGAGCTATGGTGCAGGCTGATAGTGGTTGCGTTGTGAGCTGGAAGAACAAAGAACTGAAATGTGGCAGCGGGATCTTTATCACAGACAACGTACACACATGGACAGAACAATACAAGTTCCAACCAGAATCCCCTTCAAAACTAGCTTCAGCTATCCAAAAAGCTCATGAAGAAGGCATTTGCGGGATCCGCTCAGTAACAAGATTGGAGAATCTGATGTGGAAACAAATAACACCAGAATTGAATCATATTCTATCAGAAAATGAGGTAAAGTTGACCATTATGACAGGAGACATTAAAGGAATCATGCAGGCAGGAAAACGATCCTTGCGGCCTCAGCCCACTGAGCTGAAGTACTCATGGAAAACATGGGGAAAAGCGAAAATGCTCTCTACAGAGTCTCACAATCAGACCTTTCTTATTGATGGCCCTGAAACAGCAGAATGCCCCAACACAAACAGAGCTTGGAACTCAATGGAAGTTGAAGACTATGGCTTTGGAGTTTTTACCACCAATATATGGCTAAAATTGAGAGAAAAACAGGATGTATTTTGTGATTCAAAACTCATGTCGGCGGCCATTAAAGACAACAGAGCCGTCCATGCCGATATGGGTTATTGGATAGAAAGTGCACTCAATGACACATGGAAGATGGAGAAAGCCTCCTTCATCGAAGTTAAAAGCTGCCACTGGCCAAAGTCACACACCCTCTGGAGCAATGGAGTATTAGAAAGTGAGATGATAATTCCAAAAAATTTTGCCGGGCCAGTGTCACAACACAACTACAGACCAGGCTACCATACACAAACAGCAGGACCTTGGCATCTAGGCAAGCTTGAGATGGATTTTGATTTCTGCGAAGGAACTACAGTGGTGGTGACTGAGGACTGTGGAAATAGAGGACCCTCTTTAAGAACGACCACTGCTTCTGGAAAGCTCATAACAGAATGGTGCTGCCGATCCTGCACACTACCACCTCTAAGATACAGAGGTGAGGACGGATGCTGGTACGGGATGGAAATCAGACCCTTGAAGGAGAAAGAGGAGAACTTGGTCAACTCCTTGGTCACGGCCGGACATGGGCAGATTGACAACTTTTCACTAGGAGTCTTGGGAATGGCACTGTTTCTGGAAGAAATGCTTAGGACTCGAGTAGGAACGAAACATGCAATACTGCTAGTTACACTATCTTTTGTGACATTGATTACTGGGAACATGTCCTTTAAAGACCTGGGAAGAGTGATGGTCATGGTGGGCGCTACCATGACGGATGACATAGGTATGGGAGTGACTTATCTTGCCCTACTAGCAGCTTTCAAAGTTAGACCAACTTTTGCAGCTGGACTACTTTTGAGAAAACTGACTTCCAAGGAATTGATGATGGCCACCATAGGAATCGCACTCCTTTCCCAAAGCACCTTGCCAGAGACCATTCTAGAACTGACTGATGCGTTAGCCTTAGGCATGATGGTCCTAAAAATAGTGAGAAATATGGAAAAATACCAATTGGCAGTGACCATCATGGCTATTTCGTGTGTCCCAAATGCAGTGATATTGCAAAACGCATGGAAGGTGAGTTGCACAATATTGGCAGCGGTGTCCGTTTCCCCACTGCTCCTAACATCCTCACGGCAGAAAGCGGATTGGATACCACTGGCATTGACGATAAAAGGTCTCAATCCAACAGCCATTTTTCTAACAACTCTCTCGAGAACCAGCAAGAAAAGGAGCTGGCCGCTAAATGAAGCTATCATGGCAGTTGGGATGGTGAGCATTTTAGCCAGTTCTCTCCTAAAGAATGACATTCCTATGACAGGTCCATTAGTGGCTGGAGGGCTCCTCACCGTATGTTACGTGCTCACTGGACGATCGGCTGATTTGGAACTGGAGAGAGCTGCCGATGTAAAATGGGAAGATCAGGCAGAGATATCAGGGAGCAGTCCAATCCTGTCAATAACAATATCAGAAGATGGCAGCATGTCGATAAAAAATGAAGAGGAAGAACAAACATTGACCATACTCATTAGAACGGGATTGTTGGTGATCTCAGGAGTCTTTCCAGTATCGATACCAATTACAGCAGCAGCGTGGTACCTGTGGGAAGTTAAGAAACAACGGGCTGGAGTATTGTGGGACGTCCCTTCACCCCCACCAGTGGGAAAAGCCGAACTGGAAGATGGAGCCTATAGAATTAAGCAAAGAGGGATTCTTGGATATTCTCAGATTGGAGCCGGAGTTTACAAAGAAGGAACATTCCATACAATGTGGCACGTCACACGTGGTGCTGTTCTGATGCATAGAGGGAAGAGGATTGAACCATCATGGGCAGATGTCAAGAAAGACCTAATATCATATGGAGGAGGCTGGAAGCTAGAAGGAGAATGGAAGGAAGGAGAGGAAGTCCAAGTTCTGGCATTGGAACCTGGGAAAAATCCCAGAGCTGTCCAAACGAAACCTGGAATTTTCAAAACCAACACCGGAACCATAGGCGCTGTATCTCTAGACTTTTCCCCTGGAACGTCAGGATCTCCAATTGTCGATAGAAAAGGAAAAGTCGTGGGTCTTTATGGCAATGGTGTTGTCACAAGGAGTGGAGCATATGTAAGTGCCATAGCCCAGACCGAAAAAAGCATTGAAGACAATCCAGAGATCGAAGATGACATTTTTCGAAAGAAAAGATTGACCATCATGGACCTCCATCCAGGGGCAGGAAAGACAAAAAGATACCTTCCAGCCATAGTTAGAGAAGCCATAAAACGCGGCTTGAGAACATTAATCCTGGCTCCTACTAGAGTCGTGGCAGCTGAAATGGAGGAAGCTCTTAGAGGACTTCCAATAAGATACCAAACCCCAGCCATCAGAGCCGAGCACACTGGGCGGGAGATCGTGGACCTAATGTGCCATGCCACATTTACTATGAGACTGCTATCACCAGTCAGAGTGCCAAATTACAACCTGATTATCATGGACGAAGCCCACTTCACAGACCCAGCAAGCATAGCAGCTAGAGGATACATTTCAACTCGAGTAGAGATGGGTGAAGCAGCAGGGATTTTCATGACAGCCACTCCTCCGGGAAGCAGAGACCCATTTCCTCAGAGCAATGCACCAATCATGGATGAGGAAAGAGAAATCCCTGAGCGTTCATGGAATTCAGGACATGAATGGGTCACGGATTTTAAAGGGAAGACTGTTTGGTTTGTTCCAAGTATAAAAGCAGGAAACGACATAGCAGCTTGTCTTAGGAAAAATGGAAAGAAAGTGATACAACTCAGTAGGAAGACTTTTGACTCTGAGTATGTTAAGACTAGAGCCAATGATTGGGACTTTGTGGTCACAACTGACATTTCAGAAATGGGTGCCAACTTCAAGGCTGAGAGGGTTATAGACCCTAGACGTTGCATGAAACCAGTTATACTAACAGATGGCGAGGAGCGGGTGATTTTGGCAGGACCTATGCCAGTCACCCACTCTAGTGCAGCGCAAAGAAGAGGGAGAATAGGAAGAAATCCAAAAAATGAAAATGACCAGTACATATACATGGGGGAACCTCTCGAAAATGATGAAGACTGTGCACACTGGAAAGAAGCTAAAATGCTCCTAGACAACATCAACACACCCGAAGGAATCATTCCTAGTATGTTCGAACCAGAGCGTGAAAAAGTTGATGCCATTGATGGTGAATACCGTCTGAGGGGAGAAGCAAGGAAAACCTTTGTGGACCTAATGAGAAGAGGGGACTTACCAGTCTGGTTGGCCTACAAAGTGGCAGCTGAAGGCATCAACTACGCAGACAGAAAGTGGTGTTTTGATGGAGTCAAGAACAACCAAATACTGGAAGAAAATGTGGAAGTGGAAATCTGGACAAAAGAAGGGGAAAGGAAAAAATTAAAACCTAGATGGTTGGATGCTAGGATCTATTCTGACCCACTGGCACTAAAAGAATTCAAGGAATTTGCAGCTGGAAGAAAATCCCTGACCCTGAACCTAATCACAGAAATGGGTAGGCTTCCAACTTTCATGACTCAGAAGGCAAGAAACGCACTGGACAACTTGGCCGTGCTGCATACGGCTGAGGTAGGTGGAAGGGCGCACAATCATGCTCTCAGTGAACTGCCGGAGACCCTGGAGACACTGCTTCTATTGACACTCTTGGCAACAGTCACAGGAGGAATCTTCTTATTCTTAATGAGCGGAAAAGGTATAGGGAAGATGACTCTGGGAATGTGCTGCATAATCACAGCTAGCATCCTCCTATGGTATGCACAGATACAACCGCACTGGATAGCAGCTTCAATAATACTGGAGTTTTTCCTCATAGTTTTGCTCATTCCAGAACCAGAAAAACAGAGAACACCCCAAGACAACCAATTGACCTACGTTGTCATAGCCATCCTCACAGTGGTGGCCGCAACCATGGCAAACGAGATGGGTTTCTTGGAAAAAACCAAGAAAGACCTCGGATTTGGAAGCATCACAACCCAGGAATCTGAGAGCAACATCCTGGACATAGATCTACGTCCTGCATCAGCATGGACGCTGTACGCCGTGGCTACAACATTTGTCACACCAATGTTGCGACATAGCATTGAAAATTCCTCAGTGAATGTCTCCCTAACAGCCATTGCTAACCAAGCCACAGTGCTAATGGGTCTCGGAAAAGGATGGCCATTGTCAAAGATGGACATCGGAGTTCCCCTCCTTGCCATTGGATGCTACTCACAAGTCAACCCCATAACCCTCACAGCAGCTCTTCTTTTACTGGTAGCACATTATGCCATTATAGGGCCAGGACTTCAAGCAAAAGCAACCAGAGAAGCTCAGAAAAGAGCAGCAGCAGGCATTATGAAAAACCCAACAGTCGATGGAATAACAGTGATTGACCTAGAACCAATACCCTATGATCCAAAGTTTGAAAAGCAGTTAGGACAAGTAATGCTCCTAATCCTCTGTGTGACTCAAGTATTAATGATGAGGACCACATGGGCTTTGTGTGAAGCTCTAACCCTAGCGACCGGGCCCATTTCCACACTGTGGGAAGGAAATCCAGGGAGGTTTTGGAACACCACCATTGCAGTGTCAATGGCTAACATCTTTAGGGGGAGCTACTTGGCTGGAGCTGGACTTCTCTTTTCCATCATGAAGAACACAACAAACACAAGAAGAGGAACTGGCAACATAGGAGAGACACTTGGAGAAAAATGGAAAAGCCGATTAAATGCACTGGGAAAAAGTGAATTTCAGATCTACAAGAAAAGTGGAATCCAGGAAGTGGATAGAACCCTAGCAAAAGAAGGCATCAAAAGAGGAGAAACGGACCACCATGCTGTGTCACGAGGATCAGCAAAACTGAGATGGTTCGTCGAGAGAAATATGGTCACACCGGAAGGGAAGGTGGTGGATCTTGGCTGCGGCAGAGGGGGCTGGTCATACTATTGTGGGGGACTAAAGAATGTAAGAGAAGTCAAAGGCCTAACAAAAGGAGGACCAGGACACGAAGAACCCATTCCCATGTCAACATATGGGTGGAATCTAGTGCGTCTGCAAAGTGGGGTTGACGTTTTCTTCACCCCGCCAGAAAAGTGTGATACATTGTTGTGTGACATAGGGGAGTCGTCACCAAATCCCACGATAGAAGCAGGACGGACACTCAGAGTCCTCAACTTAGTGGAAAATTGGTTGAACAATAACACCCAATTTTGCATAAAGGTCCTCAACCCATATATGCCCTCAGTCATAGAAAAAATGGAAACACTACAAAGGAAATATGGAGGAGCCTTGGTGAGGAATCCACTCTCACGAAACTCCACGCATGAAATGTACTGGGTATCTAATGCCACCGGGAACATAGTGTCATCAGTGAACATGATTTCAAGGATGCTGATTAACAGATTTACAATGAAACACAAGAAAGCCACCTACGAGCCAGATGTTGACCTAGGAAGTGGAACCCGCAACATTGGAATTGAAAGTGAGGTACCAAATCTAGACGTAATAGGAAAGAGAATAGAGAAAATAAAGCAAGAGCATGAAACATCATGGCATTATGACCAAGACCACCCATATAAAACGTGGGCTTACCATGGCAGCTATGAAACAAAACAAACTGGATCAGCATCATCTATGGTGAACGGAGTGGTTAGACTGCTGACAAAACCTTGGGACGTCGTCCCTATGGTGACACAGATGGCAATGACAGATACGACTCCATTTGGACAACAGCGTGTTTTCAAAGAGAAAGTGGACACGAGAACCCAAGAACCGAAGGAAGGCACAAAGAAACTGATGAAAATTACGGCAGAGTGGCTTTGGAAAGAATTAGGAAAGGAAAAGACACCTAGGATGTGTACCAGAGAAGAATTCACAAGAAAAGTGAGAAGCAATGCAGCCTTGGGGGCCATATTCACTGATGAGAACAAATGGAAATCGGCACGTGAGGCTGTTGAAGATGGTAGGTTTTGGGAGCTGGTTGACAGGGAAAGAAATCTCCATCTTGAAGGAAAGTGTGAAACATGTGTGTACAACATGATGGGAAAAAGAGAGAAGAAACTAGGGGAGTTCGGTAAGGCAAAAGGTAGCAGAGCCATATGGTACATGTGGCTTGGAGCACGCTTCTTAGAGTTTGAAGCCCTAGGATTCCTGAATGAAGATCACTGGTTCTCTAGAGGGAACTCCTTGAGTGGAGTGGAAGGAGAAGGGCTGCACAGGTTAGGCTACATTTTAAGAGAAGTGGGCAAGAAGGAAGGAGGAGCAATGTACGCCGATGATACAGCAGGATGGGACACAA---TCACACTAGAAGACTTAAAAAATGAAGAAATGGTAACAAACCACATGAAAGGAGAACACAAGAAACTAGCCGA-GCCATATTCAAATTAACGTACCAAAATAAGGTGGTGCGTGTACAAAGACCAACACCAAGAGGCACAGTAATGGATATCATATCGAGAAAAGACCAAAGAGGCAGTGGGCAAGTCGGCACCTATGGCCTTAACACCTTCACCAATATGGAAGCCCAACTAATTAGACAGATGGAAGGAGAAGGAATCTTCAAAAGCATTCAGCACCTGACCGCCACAGAAGAAATCGCTGTACACAACTGGTTAGCAAGAGTGGGGCGTGAAAGGCTATCAAGAATGGCCATCAGTGGAGATGACTGTGTTGTAAAACCCATAGATGACAGATTTGCAAGTGCTTTAACAGCTCTAAATGACATGGGAAAAGTTAGGAAAGATATACAACAATGGGAACCTTCAAGAGGATGGAACGATTGGACACAGGTGCCTTTCTGTTCACACCATTTTCATGAGTTAGTCATGAAAGATGGTCGCGTGCTCGTAGTCCCATGCAGAAACCAAGATGAACTGATTGGCAGAGCCCGAATTTCCCAAGGAGCCGGGTGGTCTTTGAAGGAGACGGCCTGTTTGGGGAAGTCTTACGCCCAAATGTGGACCCTGATGTACTTCCACAGACGTGACCTCAGATTGGCGGCAAATGCCATTTGCTCGGCAGTCCCGTCACATTGGGTTCCAACAAGTCGAACAACCTGGTCCATACACGCCAAGCATGAATGGATGACGACGGAAGACATGCTGGCAGTCTGGAACAGGGTGTGGATCCAAGAAAACCCATGGATGGAAGACAAAACTCCAGTGGAATCATGGGAAGAAGTCCCATATCTGGGGAAAAGGGAAGACCAATGGTGCGGCTCATTGATTGGGCTAACAAGCAGGGCTACCTGGGCAAAGAACATCCAGACAGCAATAAATCAAGTCAGATCCCTTATAGGCAATGAGGAATACACAGACTACATGCCATCCATGAAGAGATTCAGAAGGGAAGAGGAAAAGGCAGGTGTCCTGTGGTAG
		</sequence>
		<sequence>
			<taxon idref="MW577829|DENV2|Brazil|Southeast|MG|Betim|2019-04-02"/>
			ATGAATAACCAACGAAAAAAGGCGAGAAGTACGCCTTTCAATATGCTGAAACGCGAGAGAAACCGCGTGTCAACTGTGCAACAGCTGACAAAGAGATTCTCACTCGGAATGCTGCAAGGACGCGGACCATTAAAACTGTTCATGGCCCTTGTGGCGTTCCTTCGTTTCCTAACAATCCCACCAACAGCAGGGATACTAAAAAGATGGGGAACGATCAAAAAATCAAAAGCTATCAATGTCTTGAGAGGGTTCAGGAAAGAGATTGGAAGGATGCTGAACATCTTGAATAGAAGACGTAGGACAGCAGGCGTGATTGTTATGTTGATTCCAACAGCGATGGCGTTCCATCTAACTACACGCAATGGAGAACCACACATGATCGTTGGTAGGCAGGAGAAAGGGAAAAGTCTTTTGTTCAAAACAGAGGATGGTGTTAACATGTGTACCCTCATGGCCATAGACCTTGGTGAATTGTGTGAAGATACAATCACGTACAAGTGTCCCCTCCTCAGACAAAATGAACCAGAAGACATAGATTGTTGGTGCAACTCTACATCCACATGGGTAACTTATGGGACATGTACCACCACAGGAGAACACAGAAGAGAAAAAAGATCAGTGGCGCTCGTTCCACATGTGGGTATGGGACTGGAGACACGAACTGAAACATGGATGTCATCAGAAGGGGCCTGGAAACATGTCCAGAGAATTGAAACCTGGATCTTGAGACATCCAGGCTTCACCATAATGGCAGCAATCTTGGCATATACCATAGGCACGACACACTTCCAAAGGGCATTGATTTTCATCTTACTAACAGCTGTCGCTCCTTCAATGACAATGCGCTGCATAGGAATCTCAAATAGAGACTTCGTAGAAGGGGTTTCAGGAGGAAGCTGGGTTGACATAGTTTTAGAACATGGAAGTTGTGTGACGACGATGGCAAAAAACAAACCAACATTGGATTTTGAACTGATAAAAACAGAAGCCAAACAACCTGCCACTTTAAGGAAGTACTGTATAGAAGCAAAGCTGACCAACACAACAACAGAATCGCGTTGCCCAACACAAGGGGAACCCAGTCTAAATGAAGAGCAGGACAAAAGGTTCATCTGCAAACACTCCATGGTAGACAGAGGATGGGGAAATGGATGTGGATTATTTGGAAAGGGAGGCATTGTGACCTGTGCTATGTTCACATGCAAAAAGAACATGGAAGGAAAAATCGTACAGCCAGAAAATTTGGAATACACCATCGTGATAACACCTCACTCAGGAGAAGAGCACGCTGTAGGTAATGACACAGGAAAGCATGGCAAGGAAATCAAAATAACACCACAGAGTTCCACCACAGAAGCAGAACTGACAGGCTATGGTACTGTCACGATGGAGTGCTCTCCGAGAACGGGCCTCGACTTCAATGAGATGGTGCTGCTGCAGATGGAAGACAAAGCTTGGCTGGTGCACAGGCAATGGTTCCTAGACCTGCCGTTACCATGGCTACCCGGAGCGGATACACAAGGATCAAATTGGATACAGAAAGAAACATTGGTCACTTTCAAAAATCCCCACGCCAAGAAACAGGATGTCGTTGTCTTAGGGTCTCAAGAAGGGGCCATGCACACGGCACTCACAGGGGCTACAGAAATCCAGATGTCATCAGGAAACTTACTGTTCACGGGACATCTCAAGTGCAGGCTGAGAATGGACAAACTACAGCTCAAAGGAATGTCATACTCTATGTGTACAGGAAAGTTTAAAATTGTAAAGGAAATAGCAGAAACACAACATGGAACAATAGTTATCAGAGTACAATATGAAGGGGACGGTTCTCCATGTAAGATCCCTTTTGAGATAACAGATTTGGAAAAAAGACACGTCTTAGGACGCCTGATTACGGTTAACCCAATCGTAACAGAAAAAGATGCCCCAGTCAACATAGAAGCAGAACCTCCATTCGGAGACAGCTATATCATTGTAGGAGTAGAGCCGGGACAACTGAAACTCAATTGGTTTAAGAAGGGAAGTTCCATCGGCCAAATGTTTGAGACAACAATGAGAGGAGCAAAGAGAATGGCCATTTTAGGTGACACAGCCTGGGATTTTGGATCCCTGGGAGGAGTGTTCACATCTATAGGAAAGGCTCTCCACCAAGTTTTCGGAGCAATCTATGGGGCTGCTTTTAGTGGGGTTTCATGGACTATGAAAATTCTCATAGGAGTAATCATCACATGGATAGGAATGAATTCACGTAGCACCTCACTGTCTGTGTCGCTAGTATTGGTGGGAGTCGTGACACTGTACCTGGGAGCTATGGTGCAGGCTGATAGTGGTTGCGTTGTGAGCTGGAAGAACAAAGAACTGAAATGTGGCAGCGGGATCTTCATCACAGATAACGTACACACATGGACAGAACAATATAAGTTCCAACCAGAATCCCCTTCAAAACTAGCTTCAGCTATCAAAAAAGCTCATGAAGAAGGCATTTGTGGGATCCGCTCAGTAACAAGATTGGAGAATCTGATGTGGAAACAAATAACACCAGAATTGAATCATATTCTATCAGAAAATGAGGTAAAGTTGACCATTATGACAGGAGACATTAAAGGAATCATGCAGGCAGGAAAACGATCCTTGCGGCCTCAGCCCACTGAGCTGAAGTACTCATGGAAAACATGGGGAAAAGCGAAAATGCTCTCTACAGAGTCTCACAATCAGACCTTTCTTATTGATGGCCCTGAAACAGCAGAATGCCCCAACACAAACAGAGCTTGGAACTCAATGGAAGTTGAAGACTATGGCTTTGGAGTTTTTACCACCAATATATGGCTAAAATTGAGAGAAAAACAGGATGTATTTTGTGATTCAAAACTCATGTCGGCGGCCATTAAAGACAACAGAGCCGTCCATGCCGATATGGGTTATTGGATAGAAAGTGCACTCAATGACACATGGAAGATGGAGAAAGCCTCCTTCATCGAAGTTAAAAGCTGCCACTGGCCAAAGTCACACACCCTCTGGAGCAATGGAGTATTAGAAAGTGAGATGATAATTCCAAAAAATTTTGCCGGGCCAGTGTCACAACACAACTACAGACCAGGCTACCATACACAAACAGCAGGACCTTGGCATCTAGGCAAGCTTGAGATGGACTTTGATTTCTGCGAAGGAACTACAGTGGTGGTGACTGAGGACTGTGGAAATAGAGGACCCTCTTTAAGAACGACCACTGCTTCTGGAAAGCTCATAACAGAATGGTGCTGCCGATCCTGCACACTACCACCTCTAAGATACAGAGGTGAGGACGGATGCTGGTACGGGATGGAAATCAGACCCTTGAAGGAGAAAGAGGAGAACTTGGTCAACTCCTTGGTCACGGCCGGACATGGGCAGATTGACAACTTTTCACTAGGAGTCTTGGGAATGGCACTGTTCCTGGAAGAAATGCTTAGGACTCGAGTAGGAACGAAACATGCAATACTGCTAGTTGCACTATCTTTTGTGACATTGATTACTGGGAACATGTCCTTTAAAGACCTGGGAAGAGTGATGGTCATGGTGGGCGCTACCATGACGGATGACATAGGTATGGGAGTGACTTATCTTGCCCTACTAGCAGCTTTCAAAGTTAGACCAACTTTTGCAGCTGGACTACTTTTGAGAAAACTGACTTCCAAGGAATTGATGATGGCCACCATAGGAATCGCACTCCTTTCCCAAAGCACCTTGCCAGAGACCATTCTAGAACTGACTGATGCGTTAGCCTTAGGCATGATGGTCCTAAAAATAGTGAGAAATATGGAAAAATACCAATTGGCAGTGACCATCATGGCTATTTCGTGTGTCCCAAATGCAGTGATATTGCAAAACGCATGGAAGGTGAGTTGCACAATATTGGCAGCGGTGTCCGTTTCCCCACTGCTCCTAACATCCTCACGGCAGAAAGCGGATTGGATACCACTGGCATTGACGGTAAAAGGTCTCAATCCAACAGCCATTTTTCTAACAACTCTCTCGAGAACCAGCAAGAAAAGGAGCTGGCCGCTAAATGAAGCTATCATGGCAGTTGGGATGGTGAGCATTTTAGCCAGTTCTCTCCTAAAGAATGACATTCCTATGACAGGTCCATTAGTGGCTGGAGGGCTCCTCACCGTATGTTACGTGCTCACTGGACGATCGGCTGATTTGGAACTGGAGAGAGCTGCCGATGTAAAATGGGAAGATCAGGCAGAGATATCAGGGAGCAGTCCAATCCTGTCAATAACAATATCAGAAGATGGCAGCATGTCGATAAAAAATGAAGAGGAAGAACAAACATTGACCATACTCATTAGAACGGGATTGTTGGTGATCTCAGGAGTCTTTCCAGTATCGATACCAATTACAGCAGCGGCGTGGTACCTGTGGGAAGTTAAGAAACAACGGGCTGGAGTATTGTGGGACGTCCCTTCACCCCCACCAGTGGGAAAAGCCGAACTGGAAGATGGAGCCTATAGAATTAAGCAAAGAGGGATTCTTGGATATTCTCAGATTGGAGCCGGAGTTTACAAAGAAGGAACATTCCATACAATGTGGCACGTCACACGTGGTGCTGTTCTGATGCATAGAGGAAAGAGGATTGAACCATCATGGGCAGATGTCAAGAAAGACCTAATATCATATGGAGGAGGCTGGAAGCTAGAAGGAGAATGGAAGGAAGGAGAGGAAGTCCAAGTTCTGGCATTGGAACCTGGGAAAAATCCCAGAGCTGTCCAAACGAAACCTGGAATTTTCAAAACCAACACCGGAACCATAGGCGCTGTATCTCTAGACTTTTCCCCTGGAACGTCAGGATCTCCAATTGTCGATAGAAAAGGAAAAGTCGTGGGTCTTTATGGCAATGGTGTTGTCACAAGGAGTGGAGCATATGTAAGTGCCATAGCCCAGACCGAAAAAAGCATTGAAGACAATCCAGAGATCGAAGATGACATTTTTCGAAAGAAAAGATTGACCATCATGGACCTCCATCCAGGGGCAGGAAAGACAAAAAGATACCTTCCAGCCATAGTTAGAGAAGCCATAAAACGTGGCTTGAGAACATTAATCCTGGCTCCTACTAGAGTCGTGGCAGCTGAAATGGAGGAAGCTCTTAGAGGACTTCCAATAAGATACCAAACCCCAGCCATCAGAGCCGAGCACACTGGGCGGGAGATCGTGGACCTAATGTGCCATGCCACATTTACTATGAGGCTGCTATCACCAGTCAGAGTGCCAAATTACAACCTGATTATCATGGACGAAGCCCACTTCACAGACCCAGCAAGCATAGCAGCTAGAGGATACATTTCAACTCGAGTAGAGATGGGTGAAGCAGCAGGGATTTTCATGACAGCCACTCCTCCGGGAAGCAGAGACCCATTTCCTCAGAGCAATGCACCAATCATGGATGAGGAAAGAGAAATCCCTGAGCGTTCATGGAATTCAGGACATGAATGGGTCACGGATTTTAAAGGGAAGACTGTTTGGTTTGTTCCAAGCATAAAAGCAGGAAATGACATAGCAGCTTGTCTTAGGAAAAATGGAAAGAAAGTGATACAACTCAGTAGGAAGACTTTTGACTCTGAGTATGTTAAGACTAGAGCCAATGATTGGGACTTTGTGGTCACAACTGACATTTCAGAAATGGGTGCCAACTTCAAGGCTGAGAGGGTTATAGACCCTAGACGTTGCATGAAACCAGTTATACTAACAGATGGCGAGGAGCGGGTGATTTTGGCAGGACCTATGCCAGTGACCCACTCTAGTGCAGCGCAAAGAAGAGGGAGAATAGGAAGAAATCCAAAAAACGAAAATGACCAGTACATATACATGGGGGAACCTCTCGAAAATGATGAAGACTGTGCACACTGGAAAGAAGCTAAAATGCTCCTAGACAACATCAACACACCCGAAGGAATCATTCCTAGTATGTTCGAACCAGAGCGTGAAAAAGTTGATGCCATTGATGGTGAATACCGTCTGAGGGGAGAAGCAAGGAAAACCTTTGTGGACCTAATGAGAAGAGGGGACTTACCAGTCTGGTTGGCCTACAAAGTGGCAGCTGAAGGCATCAACTACGCAGACAGAAAGTGGTGTTTTGATGGAGTCAAGAACAACCAAATACTGGAAGAAAATGTGGAAGTGGAAATCTGGACAAAAGAAGGGGAAAGGAAAAAATTAAAACCTAGATGGTTGGATGCTAGGATCTATTCTGACCCACTGGCACTAAAAGAATTCAAGGAATTTGCAGCTGGAAGAAAATCCCTGACCCTGAACCTAATCACAGAAATGGGTAGGCTTCCAACTTTCATGACTCAGAAGGCAAGAAACGCACTGGACAACTTGGCCGTGCTGCATACGGCTGAGGTAGGTGGAAGGGCGCACAATCATGCTCTCAGTGAACTGCCGGAGACCCTGGAGACACTGCTTCTATTGACACTCTTGGCAACAGTCACAGGAGGAATCTTCTTATTCTTAATGAGCGGAAAAGGTATAGGGAAGATGACTCTGGGAATGTGCTGCATAATCACAGCTAGCATCCTCCTATGGTATGCACAGATACAACCGCACTGGATAGCAGCTTCAATAATACTGGAGTTTTTTCTCATAGTTTTGCTCATTCCAGAACCAGAAAAACAGAGAACACCCCAAGACAACCAATTGACCTACGTTGTCATAGCCATCCTCACAGTGGTGGCCGCAACCATGGCAAACGAGATGGGTTTCTTGGAAAAAACCAAGAAAGACCTCGGATTTGGAAGCATCACAACCCAGGAATCTGAGAGCAACATCCTGGACATAGATCTACGTCCTGCATCAGCATGGACGCTGTACGCCGTGGCTACAACATTTGTCACACCAATGTTGCGACATAGCATTGAAAATTCCTCAGTGAATGTCTCCCTAACAGCCATTGCTAACCAAGCCACAGTGCTAATGGGTCTCGGAAAAGGATGGCCATTGTCAAAAATGGACATCGGAGTTCCCCTCCTTGCCATTGGATGCTACTCACAAGTCAACCCCATAACCCTCACAGCAGCTCTTCTTTTACTGGTAGCACATTATGCCATTATAGGGCCAGGACTTCAAGCAAAAGCAACCAGAGAAGCTCAGAAAAGAGCAGCAGCAGGCATTATGAAAAACCCAACAGTCGATGGAATAACAGTGATTGACCTAGAACCAATACCCTATGATCCAAAGTTTGAAAAGCAGTTAGGACAAGTAATGCTCCTAATCCTCTGTGTGACTCAAGTATTAATGATGAGGACCACATGGGCTTTGTGTGAGGCTCTAACCCTAGCGACCGGGCCCATTTCCACACTGTGGGAAGGAAATCCAGGGAGGTTTTGGAACACCACCATTGCAGTGTCAATGGCTAACATCTTTAGGGGGAGCTACTTGGCTGGAGCTGGACTTCTCTTTTCCATCATGAAGAATACAACAAACACAAGAAGAGGAACTGGCAACATAGGAGAGACACTTGGAGAAAAATGGAAAAGCCGATTAAATGCACTGGGAAAAAGTGAATTTCAGATCTACAAAAAAAGTGGAATCCAGGAAGTGGATAGAACCCTAGCAAAAGAAGGCATCAAAAGAGGAGAAACGGACCACCATGCTGTGTCACGAGGATCAGCAAAACTGAGATGGTTCGTCGAGAGAAATATGGTCACACCGGAAGGGAAGGTGGTGGATCTTGGCTGCGGCAGAGGGGGCTGGTCATACTATTGTGGGGGACTAAAGAATGTAAGAGAAGTCAAAGGCCTAACAAAAGGAGGACCAGGACACGAAGAACCCATTCCCATGTCAACATATGGGTGGAATCTAGTGCGTCTGCAAAGTGGGGTTGACGTTTTCTTCACCCCGCCAGAAAAGTGTGATACACTGTTGTGTGACATAGGGGAGTCGTCACCAAATCCCACGATAGAAGCAGGACGGACACTCAGAGTCCTCAACTTAGTGGAAAATTGGTTGAACAATAACACCCAATTTTGCATAAAGGTCCTCAACCCATATATGCCCTCAGTCATAGAAAAAATGGAAACACTACAAAGGAAATATGGAGGAGCCTTGGTGAGGAATCCACTCTCACGAAACTCCACGCATGAAATGTACTGGGTATCTAATGCCACCGGGAACATAGTGTCATCAGTGAACATGATTTCAAGGATGCTGATTAACAGATTTACAATGAAACACAAGAAAGCCACCTACGAGCCAGATGTTGACCTAGGAAGTGGAACCCGCAACATTGGAATTGAAAGTGAGGTACCAAATCTAGACGTAATAGGAAAGAGAATAGAGAAAATAAAGCAAGAGCATGAAACATCATGGCATTATGACCAAGACCACCCATATAAAACGTGGGCTTACCATGGCAGCTATGAAACAAAACAAACTGGATCAGCATCATCTATGGTGAACGGAGTGGTTAGACTGCTGACAAAACCTTGGGACGTCGTCCCTATGGTGACACAGATGGCAATGACAGACACGACTCCATTTGGGCAACAGCGTGTTTTCAAAGAGAAAGTGGACACGAGAACCCAAGAACCGAAGGAAGGCACAAAGAAACTGATGAAAATTACGGCAGAGTGGCTTTGGAAAGAATTAGGAAAGGAAAAGACACCTAGGATGTGTACCAGAGAAGAATTCACAAGAAAAGTGAGAAGCAATGCAGCCTTGGGGGCCATATTCACTGATGAGAACAAATGGAAATCGGCACGTGAGGCTGTTGAAGATGGTAGGTTTTGGGAGCTGGTTGACAGGGAAAGAAATCTCCATCTTGAAGGAAAGTGTGAAACATGTGTGTACAACATGATGGGAAAAAGAGAGAAGAAACTAGGGGAGTTCGGTAAGGCAAAAGGTAGCAGAGCCATATGGTACATGTGGCTTGGAGCACGCTTCTTAGAGTTTGAAGCCCTAGGATTTCTGAATGAAGATCACTGGTTCTCTAGAGGGAACTCCTTGAGTGGAGTGGAAGGAGAAGGGCTGCACAGGTTAGGCTACATTTTAAGAGAAGTGGGCAAGAAGGAAGGAGGAGCAATGTACGCCGATGATACAGCAGGATGGGACACAAGAATCACACTAGAAGACCTAAAAAATGAAGAAATGATAACAAACCACATGAAAGGAGAACACAAGAAACTAGCCGAGGCCATATTCAAATTAACGTACCAAAATAAGGTGGTGCGTGTACAAAGACCAACATCAAGAGGCACAGTAATGGATATCATATCGAGAAAAGACCAAAGAGGCAGTGGGCAAGTCGGCACCTATGGCCTTAACACCTTCACCAATATGGAAGCCCAACTAATTAGACAGATGGAAGGAGAAGGAATCTTCAAAAGCATTCAGCACCTGACTGCCACAGAAGAAATCGCTGTACACAACTGGTTAGCAAGAGTGGGGCGTGAAAGGCTATCAAGAATGGCCATCAGTGGAGATGACTGTGTTGTAAAACCCATAGATGACAGATTTGCAAGTGCTTTAACAGCTCTAAATGACATGGGAAAAGTTAGGAAAGATATACAACAATGGGAACCTTCAAGAGGATGGAACGATTGGACACAGGTGCCTTTCTGTTCACACCATTTTCATGAGTTAGTCATGAAAGATGGTCGCGTGCTCGTAGTCCCATGCAGAAACCAAGATGAACTGATTGGCAGAGCCCGAATTTCCCAAGGAGCCGGGTGGTCTTTGAAGGAGACGGCCTGTTTGGGGAAGTCTTACGCCCAAATGTGGACCCTGATGTACTTCCACAGACGTGACCTCAGATTGGCGGCAAATGCCATTTGCTCGGCAGTCCCGTCACATTGGGTTCCAACAAGTCGAACAACCTGGTCCATACACGCCAAGCATGAATGGATGACGACGGAAGACATGCTGGCAGTCTGGAACAGGGTGTGGATCCAAGAAAACCCATGGATGGAAGACAAAACTCCAGTGGAATCATGGGAAGAAGTCCCATATCTGGGGAAAAGGGAAGACCAATGGTGCGGCTCATTGATTGGGCTAACAAGCAGGGCTACCTGGGCAAAGAACATCCAGACAGCAATAAATCAAGTCAGATCCCTTATAGGCAATGAGGAATACACAGACTACATGCCATCCATGAAGAGATTCAGAAGGGAAGAGGAAAAGGCAGGTGTCCTGTGGTAG
		</sequence>
		<sequence>
			<taxon idref="MW577828|DENV2|Brazil|Southeast|MG|Araxa|2019-05-03"/>
			ATGAATAACCAACGAAAAAAGGCGAGAAGTACGCCTTTCAATATGCTGAAACGCGAGAGAAACCGCGTGTCAACTGTGCAACAGCTGACAAAGAGATTCTCACTCGGAATGCTGCAAGGACGCGGACCATTAAAACTGTTCATGGCCCTTGTGGCGTTCCTTCGTTTCCTAACAATCCCACCAACAGCAGGGATACTAAAAAGATGGGGAACGATCAAAAAATCAAAAGCTATCAATGTCTTGAGAGGGTTCAGGAAAGAGATTGGAAGGATGCTGAACATCTTGAATAGAAGACGTAGGACAGCAGGCGTGATTGTTATGTTGATTCCAACAGCGATGGCGTTCCATCTAACTACACGCAATGGAGAACCACACATGATCGTTGGTAGGCAGGAGAAAGGGAAAAGTCTTTTGTTCAAAACAGAGGATGGTGTTAACATGTGTACCCTCATGGCCATAGACCTTGGTGAATTGTGTGAAGATACAATCACGTACAAGTGTCCCCTCCTCAGACAAAATGAACCAGAAGACATAGATTGTTGGTGCAACTCTACATCCACATGGGTAACTTATGGGACATGTACCACCACAGGAGAACACAGAAGAGAAAAAAGATCAGTGGCGCTCGTTCCACATGTGGGTATGGGACTGGAGACACGAACTGAAACATGGATGTCATCAGAAGGGGCCTGGAAACATGTCCAGAGAATTGAAACCTGGATCTTGAGACATCCAGGCTTCACCATAATGGCAGCAATCTTGGCATATACCATAGGCACGACACACTTCCAAAGGGCATTGATTTTCATCTTACTAACAGCTGTCGCTCCTTCAATGACAATGCGCTGCATAGGAATCTCAAATAGAGACTTCGTAGAAGGGGTTTCAGGAGGAAGCTGGGTTGACATAGTTTTAGAACATGGAAGTTGTGTGACGACGATGGCAAAAAACAAACCAACATTGGATTTTGAACTGATAAAAACAGAAGCCAAACAACCTGCCACTTTAAGGAAGTACTGTATAGAAGCAAAGCTGACCAACACAACAACAGAATCGCGTTGCCCAACACAAGGGGAACCCAGTCTAAATGAAGAGCAGGACAAAAGGTTCATCTGCAAACACTCCATGGTAGACAGAGGATGGGGAAATGGATGTGGATTATTTGGAAAGGGAGGCATTGTGACCTGTGCTATGTTCACATGCAAAAAGAACATGGAAGGAAAAATCGTACAGCCAGAAAATTTGGAATACACCATCGTGATAACACCTCACTCAGGAGAAGAGCACGCTGTAGGTAATGACACAGGAAAGCATGGCAAGGAAATCAAAATAACACCACAGAGTTCCACCACAGAAGCAGAACTGACAGGCTATGGTACTGTCACGATGGAGTGCTCTCCGAGAACGGGCCTCGACTTCAATGAGATGGTGCTGCTGCAGATGGAAGACAAAGCTTGGCTGGTGCACAGGCAATGGTTCCTAGACCTGCCGTTACCATGGCTACCCGGAGCGGATACACAAGGATCAAATTGGATACAGAAAGAAACATTGGTCACTTTCAAAAATCCCCACGCCAAGAAACAGGATGTCGTTGTCTTAGGGTCTCAAGAAGGGGCCATGCACACGGCACTCACAGGGGCTACAGAAATCCAGATGTCATCAGGAAACTTACTGTTCACGGGACATCTCAAGTGCAGGCTGAGAATGGACAAACTACAGCTCAAAGGAATGTCATACTCTATGTGTACAGGAAAGTTTAAAATTGTAAAGGAAATAGCAGAAACACAACATGGAACAATAGTTATCAGAGTACAATATGAAGGGGACGGTTCTCCATGTAAGATCCCTTTTGAGATAACAGATTTGGAAAAAAGACACGTCTTAGGACGCCTGATTACGGTTAACCCAATCGTAACAGAAAAAGATGCCCCAGTCAACATAGAAGCAGAACCTCCATTCGGAGACAGCTATATCATTGTAGGAGTAGAGCCGGGACAACTGAAACTCAATTGGTTTAAGAAGGGAAGTTCCATCGGCCAAATGTTTGAGACAACAATGAGAGGAGCAAAGAGAATGGCCATTTTAGGTGACACAGCCTGGGATTTTGGATCCCTGGGAGGAGTGTTCACATCTATAGGAAAGGCTCTCCACCAAGTTTTCGGAGCAATCTATGGGGCTGCTTTTAGTGGGGTTTCATGGACTATGAAAATTCTCATAGGAGTAATCATCACATGGATAGGAATGAATTCACGTAGCACCTCACTGTCTGTGTCGCTAGTATTGGTGGGAGTCGTGACACTGTACCTGGGAGCTATGGTGCAGGCTGATAGTGGTTGCGTTGTGAGCTGGAAGAACAAAGAACTGAAATGTGGCAGCGGGATCTTCATCACAGATAACGTACACACATGGACAGAACAATATAAGTTCCAACCAGAATCCCCTTCAAAACTAGCTTCAGCTATCCAAAAAGCTCATGAAGAAGGCATTTGTGGGATCCGCTCAGTAACAAGATTGGAGAATCTGATGTGGAAACAAATAACACCAGAATTGAATCATATTCTATCAGAAAATGAGGTAAAGTTGACCATTATGACAGGAGACATTAAAGGAATCATGCAGGCAGGAAAACGATCCTTGCGGCCTCAGCCCACTGAGCTGAAGTACTCATGGAAAACATGGGGAAAAGCGAAAATGCTCTCTACAGAGTCTCACAATCAGACCTTTCTTATTGATGGCCCTGAAACAGCAGAATGCCCCAACACAAACAGAGCTTGGAACTCAATGGAAGTTGAAGACTATGGCTTTGGAGTTTTTACCACCAATATATGGCTAAAATTGAGAGAAAAACAGGATGTATTTTGTGATTCAAAACTCATGTCGGCGGCCATTAAAGACAACAGAGCCGTCCATGCCGATATGGGTTATTGGATAGAAAGTGCACTCAATGACACATGGAAGATGGAGAAAGCCTCCTTCATCGAAGTTAAAAGCTGCCACTGGCCAAAGTCACACACCCTCTGGAGCAATGGAGTATTAGAAAGTGAGATGATAATTCCAAAAAATTTTGCCGGGCCAGTGTCACAACACAACTACAGACCAGGCTACCATACACAAACAGCAGGACCTTGGCATCTAGGCAAGCTTGAGATGGACTTTGATTTCTGCGAAGGAACTACAGTGGTGGTGACTGAGGACTGTGGAAATAGAGGACCCTCTTTAAGAACGACCACTGCTTCTGGAAAGCTCATAACAGAATGGTGCTGCCGATCCTGCACACTACCACCTCTAAGATACAGAGGTGAGGACGGATGCTGGTACGGGATGGAAATCAGACCCTTGAAGGAGAAAGAGGAGAACTTGGTCAACTCCTTGGTCACGGCCGGACATGGGCAGATTGACAACTTTTCACTAGGAGTCTTGGGAATGGCACTGTTCCTGGAAGAAATGCTTAGGACTCGAGTAGGAACGAAACATGCAATACTGCTAGTTGCACTATCTTTTGTGACATTGATTACTGGGAACATGTCCTTTAAAGACCTGGGAAGAGTGATGGTCATGGTGGGCGCTACCATGACGGATGACATAGGTATGGGAGTGACTTATCTTGCCCTACTAGCAGCTTTCAAAGTTAGACCAACTTTTGCAGCTGGACTACTTTTGAGAAAACTGACTTCCAAGGAATTGATGATGGCCACCATAGGAATCGCACTCCTTTCCCAAAGCACCTTGCCAGAGACCATTCTAGAACTGACTGATGCGTTAGCCTTAGGCATGATGGTCCTAAAAATAGTGAGAAATATGGAAAAATACCAATTGGCAGTGACCATCATGGCTATTTCGTGTGTCCCAAATGCAGTGATATTGCAAAACGCATGGAAGGTGAGTTGCACAATATTGGCAGCGGTGTCCGTTTCCCCACTGCTCCTAACATCCTCACGGCAGAAAGCGGATTGGATACCACTGGCATTGACGGTAAAAGGTCTCAATCCAACAGCCATTTTTCTAACAACTCTCTCGAGAACCAGCAAGAAAAGGAGCTGGCCGCTAAATGAAGCTATCATGGCAGTTGGGATGGTGAGCATTTTAGCCAGTTCTCTCCTAAAGAATGACATTCCTATGACAGGTCCATTAGTGGCTGGAGGGCTCCTCACCGTATGTTACGTGCTCACTGGACGATCGGCTGATTTGGAACTGGAGAGAGCTGCCGATGTAAAATGGGAAGATCAGGCAGAGATATCAGGGAGCAGTCCAATCCTGTCAATAACAATATCAGAAGATGGCAGCATGTCGATAAAAAATGAAGAGGAAGAACAAACATTGACCATACTCATTAGAACGGGATTGTTGGTGATCTCAGGAGTCTTTCCAGTATCGATACCAATTACAGCAGCAGCGTGGTACCTGTGGGAAGTTAAGAAACAACGGGCTGGAGTATTGTGGGACGTCCCTTCACCCCCACCAGTGGGAAAAGCCGAACTGGAAGATGGAGCCTATAGAATTAAGCAAAGAGGGATTCTTGGATATTCTCAGATTGGAGCCGGAGTTTACAAAGAAGGAACATTCCATACAATGTGGCACGTCACACGTGGTGCTGTTCTGATGCATAGAGGAAAGAGGATTGAACCATCATGGGCAGATGTCAAGAAAGACCTAATATCATATGGAGGAGGCTGGAAGCTAGAAGGAGAATGGAAGGAAGGAGAGGAAGTCCAAGTTCTGGCATTGGAACCTGGGAAAAATCCCAGAGCTGTCCAAACGAAACCTGGAATTTTCAAAACCAACACCGGAACCATAGGCGCTGTATCTCTAGACTTTTCCCCTGGAACGTCAGGATCTCCAATTGTCGATAGAAAAGGAAAAGTCGTGGGTCTTTATGGCAATGGTGTTGTCACAAGGAGTGGAGCATATGTAAGTGCCATAGCCCAGACCGAAAAAAGCATTGAAGACAATCCAGAGATCGAAGATGACATTTTTCGAAAGAAAAGATTGACCATCATGGACCTCCATCCAGGGGCAGGAAAGACAAAAAGATACCTTCCAGCCATAGTTAGAGAAGCCATAAAACGTGGCTTGAGAACATTAATCCTGGCTCCTACTAGAGTCGTGGCAGCTGAAATGGAGGAAGCTCTTAGAGGACTTCCAATAAGATACCAAACCCCAGCCATCAGAGCCGAGCACACTGGGCGGGAGATCGTGGACCTAATGTGCCATGCCACATTTACTATGAGGCTGCTATCACCAGTCAGAGTGCCAAATTACAACCTGATTATCATGGACGAAGCCCACTTCACAGACCCAGCAAGCATAGCAGCTAGAGGATACATTTCAACTCGAGTAGAGATGGGTGAAGCAGCAGGGATTTTCATGACAGCCACTCCTCCGGGAAGCAGAGACCCATTTCCTCAGAGCAATGCACCAATCATGGATGAGGAAAGAGAAATCCCTGAGCGTTCATGGAATTCAGGACATGAATGGGTCACGGATTTTAAAGGGAAGACTGTTTGGTTTGTTCCAAGCATAAAAGCAGGAAATGACATAGCAGCTTGTCTTAGGAAAAATGGAAAGAAAGTGATACAACTCAGTAGGAAGACTTTTGACTCTGAGTATGTTAAGACTAGAGCCAATGATTGGGACTTTGTGGTCACAACTGACATTTCAGAAATGGGTGCCAACTTCAAGGCTGAGAGGGTTATAGACCCTAGACGTTGCATGAAACCAGTTATACTAACAGATGGCGAGGAGCGGGTGATTTTGGCAGGACCTATGCCAGTGACCCACTCTAGTGCAGCGCAAAGAAGAGGGAGAATAGGAAGAAATCCAAAAAATGAAAATGACCAGTACATATACATGGGGGAACCTCTCGAAAATGATGAAGACTGTGCACACTGGAAAGAAGCTAAAATGCTCCTAGACAACATCAACACACCCGAAGGAATCATTCCTAGTATGTTCGAACCAGAGCGTGAAAAAGTTGATGCCATTGATGGTGAATACCGTCTGAGGGGAGAAGCAAGGAAAACCTTTGTGGACCTAATGAGAAGAGGGGACTTACCAGTCTGGTTGGCCTACAAAGTGGCAGCTGAAGGCATCAACTACGCAGACAGAAAGTGGTGTTTTGATGGAGTCAAGAACAACCAAATACTGGAAGAAAATGTGGAAGTGGAAATCTGGACAAAAGAAGGGGAAAGGAAAAAATTAAAACCTAGATGGTTGGATGCTAGGATCTATTCTGACCCACTGGCACTAAAAGAATTCAAGGAATTTGCAGCTGGAAGAAAATCCCTGACCCTGAACCTAATCACAGAAATGGGTAGGCTTCCAACTTTCATGACTCAGAAGGCAAGAAACGCACTGGACAACTTGGCCGTGCTGCATACGGCTGAGGTAGGTGGAAGGGCGCACAATCATGCTCTCAGTGAACTGCCGGAGACCCTGGAGACACTGCTTCTATTGACACTCTTGGCAACAGTCACAGGAGGAATCTTCTTATTCTTAATGAGCGGAAAAGGTATAGGGAAGATGACTCTGGGAATGTGCTGCATAATCACAGCTAGCATCCTCCTATGGTATGCACAGATACAACCGCACTGGATAGCAGCTTCAATAATACTGGAGTTTTTTCTCATAGTTTTGCTCATTCCAGAACCAGAAAAACAGAGAACACCCCAAGACAACCAATTGACCTACGTTGTCATAGCCATCCTCACAGTGGTGGCCGCAACCATGGCAAACGAGATGGGTTTCTTGGAAAAAACCAAGAAAGACCTCGGATTTGGAAGCATCACAACCCAGGAATCTGAGAGCAACATCCTGGACATAGATCTACGTCCTGCATCAGCATGGACGCTGTACGCCGTGGCTACAACATTTGTCACACCAATGTTGCGACATAGCATTGAAAATTCCTCAGTGAATGTCTCCCTAACAGCCATTGCTAACCAAGCCACAGTGCTAATGGGTCTCGGAAAAGGATGGCCATTGTCAAAAATGGACATTGGAGTTCCCCTCCTTGCCATTGGATGCTACTCACAAGTCAACCCCATAACCCTCACAGCAGCTCTTCTTTTACTGGTAGCACATTATGCCATTATAGGGCCAGGACTTCAAGCAAAAGCAACCAGAGAAGCTCAGAAAAGAGCAGCAGCAGGCATTATGAAAAACCCAACAGTCGATGGAATAACAGTGATTGACCTAGAACCAATACCCTATGATCCAAAGTTTGAAAAGCAGTTAGGACAAGTAATGCTCCTAATCCTCTGTGTGACTCAAGTATTAATGATGAGGACCACATGGGCTTTGTGTGAGGCTCTAACCCTAGCGACCGGGCCCATTTCCACACTGTGGGAAGGAAATCCAGGGAGGTTTTGGAACACCACCATTGCAGTGTCAATGGCTAACATCTTTAGGGGGAGCTACTTGGCTGGAGCTGGACTTCTCTTTTCCATCATGAAGAATACAACAAACACAAGAAGAGGAACTGGCAACATAGGAGAGACACTTGGAGAAAAATGGAAAAGCCGATTAAATGCACTGGGAAAAAGTGAATTTCAGATCTACAAAAAAAGTGGAATCCAGGAAGTGGATAGAACCCTAGCAAAAGAAGGCATCAAAAGAGGAGAAACGGACCACCATGCTGTGTCACGAGGATCAGCAAAACTGAGATGGTTCGTCGAGAGAAATATGGTCACACCGGAAGGGAAGGTGGTGGATCTTGGCTGCGGCAGAGGGGGCTGGTCATACTATTGTGGGGGACTAAAGAATGTAAGAGAAGTCAAAGGCCTAACAAAAGGAGGACCAGGACACGAAGAACCCATTCCCATGTCAACATATGGGTGGAATCTAGTGCGTCTGCAAAGTGGGGTTGACGTTTTCTTCACCCCGCCAGAAAAGTGTGATACACTGTTGTGTGACATAGGGGAGTCGTCACCAAATCCCACGATAGAAGCAGGACGGACACTCAGAGTCCTCAACTTAGTGGAAAATTGGTTGAACAATAACACCCAATTTTGCATAAAGGTCCTCAACCCATATATGCCCTCAGTCATAGAAAAAATGGAAACACTACAAAGGAAATATGGAGGAGCCTTGGTGAGGAATCCACTCTCACGAAACTCCACGCATGAAATGTACTGGGTATCTAATGCCACCGGGAACATAGTGTCATCAGTGAACATGATTTCAAGGATGCTGATTAACAGATTTACAATGAAACACAAGAAAGCCACCTACGAGCCAGATGTTGACCTAGGAAGTGGAACCCGCAACATTGGAATTGAAAGTGAGGTACCAAATCTAGACGTAATAGGAAAGAGAATAGAGAAAATAAAGCAAGAGCATGAAACATCATGGCATTATGACCAAGACCACCCATATAAAACGTGGGCTTACCATGGCAGCTATGAAACAAAACAAACTGGATCAGCATCATCTATGGTGAACGGAGTGGTTAGACTGCTGACAAAACCTTGGGACGTCGTCCCTATGGTGACACAGATGGCAATGACAGACACGACTCCATTTGGGCAACAGCGTGTTTTCAAAGAGAAAGTGGACACGAGAACCCAAGAACCGAAGGAAGGCACAAAGAAACTGATGAAAATTACGGCAGAGTGGCTTTGGAAAGAATTAGGAAAGGAAAAGACACCTAGGATGTGTACCAGAGAAGAATTCACAAGAAAAGTGAGAAGCAATGCAGCCTTGGGGGCCATATTCACTGATGAGAACAAATGGAAATCGGCACGTGAGGCTGTTGAAGATGGTAGGTTTTGGGAGCTGGTTGACAGGGAAAGAAATCTCCATCTTGAAGGAAAGTGTGAAACATGTGTGTACAACATGATGGGAAAAAGAGAGAAGAAACTAGGGGAGTTCGGTAAGGCAAAAGGTAGCAGAGCCATATGGTACATGTGGCTTGGAGCACGCTTCTTAGAGTTTGAAGCCCTAGGATTTCTGAATGAAGATCACTGGTTCTCTAGAGGGAACTCCTTGAGTGGAGTGGAAGGAGAAGGGCTGCACAGGTTAGGCTACATTTTAAGAGAAGTGGGCAAGAAGGAAGGAGGAGCAATGTACGCCGATGATACAGCAGGATGGGACACAAGAA-CACACTAGAAGACTTAAAAAATGAAGAAATGGTAACAAACCACATGAAAGGAGAACACAAGAAACTAGCCGAGGCCATATTCAAATTAACGTACCAAAATAAGGTGGTGCGTGTACAAAGACCAACATCAAGAGGCACAGTAATGGATATCATATCGAGAAAAGACCAAAGAGGCAGTGGGCAAGTCGGCACCTATGGCCTTAACACCTTCACCAATATGGAAGCCCAACTAATTAGACAGATGGAAGGAGAAGGAATCTTCAAAAGCATTCAGCACCTGACTGCCACAGAAGAAATCGCTGTACACAACTGGTTAGCAAGAGTGGGGCGTGAAAGGCTATCAAGAATGGCCATCAGTGGAGATGACTGTGTTGTAAAACCCATAGATGACAGATTTGCAAGTGCTTTAACAGCTCTAAATGACATGGGAAAAGTTAGGAAAGATATACAACAATGGGAACCTTCAAGAGGATGGAACGATTGGACACAGGTGCCTTTCTGTTCACACCATTTTCATGAGTTAGTCATGAAAGATGGTCGCGTGCTCGTAGTCCCATGCAGAAACCAAGATGAACTGATTGGCAGAGCCCGAATTTCCCAAGGAGCCGGGTGGTCTTTGAAGGAGACGGCCTGTTTGGGGAAGTCTTACGCCCAAATGTGGACCCTGATGTACTTCCACAGACGTGACCTCAGATTGGCGGCAAATGCCATTTGCTCGGCAGTCCCGTCACATTGGGTTCCAACAAGTCGAACAACCTGGTCCATACACGCCAAGCATGAATGGATGACGACGGAAGACATGCTGGCAGTCTGGAACAGGGTGTGGATCCAAGAAAACCCATGGATGGAAGACAAAACTCCAGTGGAATCATGGGAAGAAGTCCCATATCTGGGGAAAAGGGAAGACCAATGGTGCGGCTCATTGATTGGGCTAACAAGCAGGGCTACCTGGGCAAAGAATATCCAGACAGCAATAAATCAAGTCAGATCCCTTATAGGCAATGAGGAATACACAGACTACATGCCATCCATGAAGAGATTCAGAAGGGAAGAGGAAAAGGCAGGTGTCCTGTGGTAG
		</sequence>
		<sequence>
			<taxon idref="MW577827|DENV2|Brazil|Southeast|MG|Belo_Horizonte|2019-04-25"/>
			ATGAATAACCAACGAAAAAAGGCGAGAAGTACGCCTTTCAATATGCTGAAACGCGAGAGAAACCGCGTGTCAACTGTGCAACAGCTGACAAAGAGATTCTCACTCGGAATGCTGCAAGGACGCGGACCATTAAAACTGTTCATGGCCCTTGTGGCGTTCCTTCGTTTCCTAACAATCCCACCAACAGCAGGGATACTAAAAAGATGGGGAACGATCAAAAAATCAAAAGCTATCAATGTCTTGAGAGGGTTCAGGAAAGAGATTGGAAGGATGCTGAACATCTTGAATAGAAGACGTAGGACAGCAGGCGTGATTGTTATGTTGATTCCAACAGCGATGGCGTTCCATCTAACCACACGCAATGGAGAACCACACATGATCGTTGGTAGGCAGGAGAAAGGGAAAAGTCTTTTGTTCAAAACAGAGGATGGTGTTAACATGTGTACCCTCATGGCCATAGACCTTGGTGAATTGTGTGAAGATACAATCACGTACAAGTGTCCCCTCCTCAGACAAAATGAACCAGAAGACATAGATTGTTGGTGCAACTCTACATCCACATGGGTAACTTATGGGACATGTACCACCACAGGAGAACACAGAAGAGAAAAAAGATCAGTGGCGCTCGTTCCACATGTGGGTATGGGACTGGAGACACGAACTGAAACATGGATGTCATCAGAAGGGGCCTGGAAACATGTCCAGAGAATTGAAACCTGGATCTTGAGACATCCAGGCTTCACCATAATGGCAGCAATCTTGGCATATACCATAGGCACGACACACTTCCAAAGGGCATTGATTTTCATCTTACTAACAGCTGTCGCTCCTTCAATGACAATGCGCTGCATAGGAATCTCAAATAGAGACTTCGTAGAAGGGGTTTCAGGAGGAAGCTGGGTTGACATAGTTTTAGAACATGGAAGTTGTGTGACGACGATGGCAAAAAACAAACCAACATTGGATTTTGAACTGATAAAAACAGAAGCCAAACAACCTGCCACTTTAAGGAAGTACTGTATAGAAGCAAAGCTGACCAACACAACAACAGAATCGCGTTGCCCAACACAAGGGGAACCCAGTCTAAATGAAGAGCAGGACAAAAGGTTCATCTGCAAACACTCCATGGTAGACAGAGGATGGGGAAATGGATGTGGATTATTTGGAAAAGGAGGCATTGTGACCTGTGCTATGTTCACATGCAAAAAGAACATGGAAGGAAAAATCGTACAGCCAGAAAATTTGGAATACACCATCGTGATAACACCTCACTCAGGAGAAGAGCACGCTGTAGGTAATGACACAGGAAAGCATGGCAAGGAAATCAAAATAACACCACAGAGTTCCACCACAGAAGCAGAACTGACAGGCTATGGTACTGTCACGATGGAGTGCTCTCCGAGAACGGGCCTCGACTTCAATGAGATGGTGCTGCTGCAGATGGAAGACAAAGCTTGGCTGGTGCACAGGCAATGGTTCCTAGACCTGCCGTTACCATGGCTACCCGGAGCGGATACACAAGGATCAAATTGGATACAGAAAGAAACATTGGTCACTTTCAAAAATCCCCACGCCAAGAAACAGGATGTCGTTGTCTTAGGGTCTCAAGAAGGGGCCATGCACACGGCACTCACAGGGGCTACAGAAATCCAGATGTCATCAGGAAACTTACTGTTCACGGGACATCTCAAGTGCAGGCTGAGAATGGACAAACTACAGCTCAAAGGAATGTCATACTCTATGTGTACAGGAAAGTTTAAAATTGTAAAGGAAATAGCAGAAACACAACATGGAACAATAGTTATCAGAGTACAATATGAAGGGGACGGTTCTCCATGTAAGATCCCTTTTGAGATAACAGATTTGGAAAAAAGACACGTCTTAGGACGCCTGATTACGGTTAACCCAATCGTAACAGAAAAAGATGCCCCAGTCAACATAGAAGCAGAACCTCCATTCGGAGACAGCTATATCATTGTAGGAGTAGAGCCGGGACAACTGAAACTCAATTGGTTTAAGAAGGGAAGTTCCATCGGCCAAATGTTTGAGACAACAATGAGAGGAGCAAAGAGAATGGCCATTTTAGGTGACACAGCCTGGGATTTTGGATCCCTGGGAGGAGTGTTCACATCTATAGGAAAGGCTCTCCACCAAGTTTTCGGAGCAATCTATGGGGCTGCTTTTAGTGGGGTTTCATGGACTATGAAAATTCTCATAGGAGTAATCATCACATGGATAGGAATGAATTCACGTAGCACCTCACTGTCTGTGTCGCTAGTATTGGTGGGAGTCGTGACACTGTACCTGGGAGCTATGGTGCAGGCTGATAGTGGTTGCGTTGTGAGCTGGAAGAACAAAGAACTGAAATGTGGCAGCGGGATCTTCATCACAGATAACGTACACACATGGACAGAACAATATAAGTTCCAACCAGAATCCCCTTCAAAACTAGCTTCAGCTATCCAAAAAGCTCATGAAGAAGGCATTTGTGGGATCCGCTCAGTAACAAGATTGGAGAATCTGATGTGGAAACAAATAACACCAGAATTGAATCATATTCTATCAGAAAATGAGGTGAAGTTGACCATTATGACAGGAGACATTAAAGGAATCATGCAGGCAGGAAAACGATCCTTGCGGCCTCAGCCCACTGAGCTGAAGTACTCATGGAAAACATGGGGAAAAGCGAAAATGCTCTCTACAGAGTCTCACAATCAGACCTTTCTTATTGATGGCCCTGAAACAGCAGAATGCCCCAACACAAACAGAGCTTGGAACTCAATGGAAGTTGAAGACTATGGCTTTGGAGTTTTTACCACCAATATATGGCTAAAATTGAGAGAAAAACAGGATGTATTTTGTGATTCAAAACTCATGTCGGCGGCCATTAAAGACAACAGAGCCGTCCATGCCGATATGGGTTATTGGATAGAAAGTGCACTCAATGACACATGGAAGATGGAGAAAGCCTCCTTCATCGAAGTTAAAAGCTGCCACTGGCCAAAGTCACACACCCTCTGGAGCAATGGAGTATTAGAAAGTGAGATGATAATTCCAAAAAATTTTGCCGGGCCAGTGTCACAACACAACTACAGACCAGGCTACCATACACAAACAGCAGGACCTTGGCATCTAGGCAAGCTTGAGATGGACTTTGATTTCTGCGAAGGAACTACAGTGGTGGTGACTGAGGACTGTGGAAATAGAGGACCCTCTTTAAGAACGACCACTGCTTCTGGAAAGCTCATAACAGAATGGTGCTGCCGATCCTGCACACTACCACCTCTAAGATACAGAGGTGAGGACGGATGCTGGTACGGGATGGAAATCAGACCCTTGAAGGAGAAAGAGGAGAACTTGGTCAACTCCTTGGTCACGGCCGGACATGGGCAGATTGACAACTTTTCACTAGGAGTCTTGGGAATGGCACTGTTCCTGGAAGAAATGCTTAGGACTCGAGTAGGAACGAAACATGCAATACTGCTAGTTGCACTATCTTTTGTGACATTGATTACTGGGAACATGTCCTTTAAAGACCTGGGAAGAGTGATGGTCATGGTGGGCGCTACCATGACGGATGACATAGGTATGGGAGTGACTTATCTTGCCCTACTAGCAGCTTTCAAAGTTAGACCAACTTTTGCAGCTGGACTACTTTTGAGAAAACTGACTTCCAAGGAATTGATGATGGCCACCATAGGAATCGCACTCCTTTCCCAAAGCACCTTGCCAGAGACCATTCTAGAACTGACTGATGCGTTAGCCTTAGGCATGATGGTCCTAAAAATAGTGAGAAATATGGAAAAATACCAATTGGCAGTGACCATCATGGCTATTTCGTGTGTCCCAAATGCAGTGATATTGCAAAACGCATGGAAGGTGAGTTGCACAATATTGGCAGCGGTGTCCGTTTCCCCACTGCTCCTAACATCCTCACGGCAGAAAGCGGATTGGATACCACTGGCATTGACGGTAAAAGGTCTCAATCCAACAGCCATTTTTCTAACAACTCTCTCGAGAACCAGCAAGAAAAGGAGCTGGCCGCTAAATGAAGCTATCATGGCAGTTGGGATGGTGAGCATTTTAGCCAGTTCTCTCCTAAAGAATGACATTCCTATGACAGGTCCATTAGTGGCTGGAGGGCTCCTCACCGTATGTTACGTGCTCACTGGACGATCGGCTGATTTGGAACTGGAGAGAGCTGCCGATGTAAAATGGGAAGATCAGGCAGAGATATCAGGGAGCAGTCCAATCCTGTCAATAACAATATCAGAAGATGGCAGCATGTCGATAAAAAATGAAGAGGAAGAACAAACATTGACCATACTCATTAGAACGGGATTGTTGGTGATCTCAGGAGTCTTTCCAGTATCGATACCAATTACAGCAGCAGCGTGGTACCTGTGGGAAGTTAAGAAACAACGGGCTGGAGTATTGTGGGACGTCCCTTCACCCCCACCAGTGGGAAAAGCCGAACTGGAAGATGGAGCCTATAGAATTAAGCAAAGAGGGATTCTTGGATATTCTCAGATTGGAGCCGGAGTTTACAAAGAAGGAACATTCCATACAATGTGGCACGTCACACGTGGTGCTGTTCTGATGCATAGAGGAAAGAGGATTGAACCATCATGGGCAGATGTCAAGAAAGACCTAATATCATATGGAGGAGGCTGGAAGCTAGAAGGAGAATGGAAGGAAGGAGAGGAAGTCCAAGTTCTGGCATTGGAACCTGGGAAAAATCCCAGAGCTGTCCAAACGAAACCTGGAATTTTCAAAACCAACACCGGAACCATAGGCGCTGTATCTCTAGACTTTTCCCCTGGAACGTCAGGATCTCCAATTGTCGATAGAAAAGGAAAAGTCGTGGGTCTTTATGGCAATGGTGTTGTCACAAGGAGTGGAGCATATGTAAGTGCCATAGCCCAGACCGAAAAAAGCATTGAAGACAATCCAGAGATCGAAGATGACATTTTTCGAAAGAAAAGATTGACCATCATGGACCTCCATCCAGGGGCAGGAAAGACAAAAAGATACCTTCCAGCCATAGTTAGAGAAGCCATAAAACGTGGCTTGAGAACATTAATCCTGGCTCCTACTAGAGTCGTGGCAGCTGAAATGGAGGAAGCTCTTAGAGGACTTCCAATAAGATACCAAACCCCAGCCATCAGAGCCGAGCACACTGGGCGGGAGATCGTGGACCTAATGTGCCATGCCACATTTACTATGAGGCTGCTATCACCAGTCAGAGTGCCAAATTACAACCTGATTATCATGGACGAAGCCCACTTCACAGACCCAGCAAGCATAGCAGCTAGAGGATACATTTCAACTCGAGTAGAGATGGGTGAAGCAGCAGGGATTTTCATGACAGCCACTCCTCCGGGAAGCAGAGACCCATTTCCTCAGAGCAATGCACCAATCATGGATGAGGAAAGAGAAATCCCTGAGCGTTCATGGAATTCAGGACATGAATGGGTCACGGATTTTAAAGGGAAGACTGTTTGGTTTGTTCCAAGCATAAAAGCAGGAAATGACATAGCAGCTTGTCTTAGGAAAAATGGAAAGAAAGTGATACAACTCAGTAGGAAGACTTTTGACTCTGAGTATGTTAAGACTAGAGCCAATGATTGGGACTTTGTGGTCACAACTGACATTTCAGAAATGGGTGCCAACTTCAAGGCTGAGAGGGTTATAGACCCTAGACGTTGCATGAAACCAGTTATACTAACAGATGGCGAGGAGCGGGTGATTTTGGCAGGACCTATGCCAGTAACCCACTCTAGTGCAGCGCAAAGAAGAGGGAGAATAGGAAGAAATCCAAAAAATGAAAATGACCAGTACATATACATGGGGGAACCTCTCGAAAATGATGAAGACTGTGCACACTGGAAAGAAGCTAAAATGCTCCTAGACAACATCAACACACCCGAAGGAATCATTCCTAGTATGTTCGAACCAGAGCGTGAAAAAGTTGATGCCATTGATGGTGAATACCGTCTGAGGGGAGAAGCAAGGAAAACCTTTGTGGACCTAATGAGAAGAGGGGACTTACCAGTCTGGTTGGCCTACAAAGTGGCAGCTGAAGGCATCAACTACGCAGACAGAAAGTGGTGTTTTGATGGAGTCAAGAACAACCAAATACTGGAAGAAAATGTGGAAGTGGAAATCTGGACAAAAGAAGGGGAAAGGAAAAAATTAAAACCTAGATGGTTGGATGCTAGGATCTATTCTGACCCACTGGCACTAAAAGAATTCAAGGAATTTGCAGCTGGAAGAAAATCCCTGACCCTGAACCTAATCACAGAAATGGGTAGGCTTCCAACTTTCATGACTCAGAAGGCAAGAAACGCACTGGACAACTTGGCCGTGCTGCATACGGCTGAGGTAGGTGGAAGGGCGCACAATCATGCTCTCAGTGAACTGCCGGAGACCCTGGAGACACTGCTTCTATTGACACTCTTGGCAACAGTCACAGGAGGAATCTTCTTATTCTTAATGAGCGGAAAAGGTATAGGGAAGATGACTCTGGGAATGTGCTGCATAATCACAGCTAGCATCCTCCTATGGTATGCACAGATACAACCGCACTGGATAGCAGCTTCAATAATACTGGAGTTTTTTCTCATAGTTTTGCTCATTCCAGAACCAGAAAAACAGAGAACACCCCAAGACAACCAATTGACCTACGTTGTCATAGCCATCCTCACAGTGGTGGCCGCAACCATGGCAAACGAGATGGGTTTCTTGGAAAAAACCAAGAAAGACCTCGGATTTGGAAGCATCACAACCCAGGAATCTGAGAGCAACATCCTGGACATAGATCTACGTCCTGCATCAGCATGGACGCTGTACGCCGTGGCTACAACATTTGTCACACCAATGTTGCGACATAGCATTGAAAATTCCTCAGTGAATGTCTCCCTAACAGCCATTGCTAACCAAGCCACAGTGCTAATGGGTCTCGGAAAAGGATGGCCATTGTCAAAAATGGACATCGGAGTTCCCCTCCTTGCCATTGGATGCTACTCACAAGTCAACCCCATAACCCTCACAGCAGCTCTTCTTTTACTGGTAGCACATTATGCCATTATAGGGCCAGGACTTCAAGCAAAAGCAACCAGAGAAGCTCAGAAAAGAGCAGCAGCAGGCATTATGAAAAACCCAACAGTCGATGGAATAACAGTGATTGACCTAGAACCAATACCCTATGATCCAAAGTTTGAAAAGCAGTTAGGACAAGTAATGCTCCTAATCCTCTGTGTGACTCAAGTATTAATGATGAGGACCACATGGGCTTTGTGTGAGGCTCTAACCCTAGCGACCGGGCCCATTTCCACACTGTGGGAAGGAAATCCAGGGAGGTTTTGGAACACCACCATTGCAGTGTCAATGGCTAACATCTTTAGGGGGAGCTACTTGGCTGGAGCTGGACTTCTCTTTTCCATCATGAAGAATACAACAAACACAAGAAGAGGAACTGGCAACATAGGAGAGACACTTGGAGAAAAATGGAAAAGCCGATTAAATGCACTGGGAAAAAGTGAATTTCAGATCTACAAAAAAAGTGGAATCCAGGAAGTGGATAGAACCCTAGCAAAAGAAGGCATCAAAAGAGGAGAAACGGACCACCATGCTGTGTCACGAGGATCAGCAAAACTGAGATGGTTCGTCGAGAGAAATATGGTCACACCGGAAGGGAAGGTGGTGGATCTTGGCTGCGGCAGAGGGGGCTGGTCATACTATTGTGGGGGACTAAAGAATGTAAGAGAAGTCAAAGGCCTAACAAAAGGAGGACCAGGACACGAAGAACCCATTCCCATGTCAACATATGGGTGGAATCTAGTGCGTCTGCAAAGTGGGGTTGACGTTTTCTTCACCCCGCCAGAAAAGTGTGATACACTGTTGTGTGACATAGGGGAGTCGTCACCAAATCCCACGATAGAAGCAGGACGGACACTCAGAGTCCTCAACTTGGTGGAAAATTGGTTGAACAATAACACCCAATTTTGCATAAAGGTCCTCAACCCATATATGCCCTCAGTCATAGAAAAAATGGAAACACTACAAAGGAAATATGGAGGAGCCTTGGTGAGGAATCCACTCTCACGAAACTCCACGCATGAAATGTACTGGGTATCTAATGCCACCGGGAACATAGTGTCATCAGTGAACATGATTTCAAGGATGCTGATTAACAGATTTACAATGAAACACAAGAAAGCCACCTACGAGCCAGATGTTGACCTAGGAAGTGGAACCCGCAACATTGGAATTGAAAGTGAGGTACCAAATCTAGACGTAATAGGAAAGAGAATAGAGAAAATAAAGCAAGAGCATGAAACATCATGGCATTATGACCAAGACCACCCATATAAAACGTGGGCTTACCATGGCAGCTATGAAACAAAACAAACTGGATCAGCATCATCTATGGTGAACGGAGTGGTTAGACTGCTGACAAAACCTTGGGACGTCGTCCCTATGGTGACACAGATGGCAATGACAGACACGACTCCATTTGGGCAACAGCGTGTTTTCAAAGAGAAAGTGGACACGAGAACCCAAGAACCGAAGGAAGGCACAAAGAAACTGATGAAAATTACGGCAGAGTGGCTTTGGAAAGAATTAGGAAAGGAAAAGACACCTAGGATGTGTACCAGAGAAGAATTCACAAGAAAAGTGAGAAGCAATGCAGCCTTGGGGGCCATATTCACTGATGAGAACAAATGGAAATCGGCACGTGAGGCTGTTGAAGATGGTAGGTTTTGGGAGCTGGTTGACAGGGAAAGAAATCTCCATCTTGAAGGAAAGTGTGAAACATGTGTGTACAACATGATGGGAAAAAGAGAGAAGAAACTAGGGGAGTTCGGTAAGGCAAAAGGTAGCAGAGCCATATGGTACATGTGGCTTGGAGCACGCTTCTTAGAGTTTGAAGCCCTAGGATTTCTGAATGAAGATCACTGGTTCTCTAGAGGGAACTCCTTGAGTGGAGTGGAAGGAGAAGGGCTGCACAGGTTAGGCTACATTTTAAGAGAAGTGGGCAAGAAGGAAGGAGGAGCAATGTACGCCGATGATACAGCAGGATGGGACACAAGAATCACACTAGAAGACCTAAAAAATGAAGAAATGATAACAAACCACATGAAAGGAGAACACAAGAAAC-A-C-GAGGCCATATTCAAATTAACGTACCAAAATAAGGTGGTGCGTGTACAAAGACCAACATCAAGAGGCACAGTAATGGATATCATATCGAGAAAAGACCAAAGAGGCAGTGGGCAAGTCGGCACCTATGGCCTTAACACCTTCACCAATATGGAAGCCCAACTAATTAGACAGATGGAAGGAGAAGGAATCTTCAAAAGCATTCAGCACCTGACTGCCACAGAAGAAATCGCTGTACACAACTGGTTAGCAAGAGTGGGGCGTGAAAGGCTATCAAGAATGGCCATCAGTGGAGATGACTGTGTTGTAAAACCCATAGATGACAGATTTGCAAGTGCTTTAACAGCTCTAAATGACATGGGAAAAGTTAGGAAAGATATACAACAATGGGAACCTTCAAGAGGATGGAACGATTGGACACAGGTGCCTTTCTGTTCACACCATTTTCATGAGTTAGTCATGAAAGATGGTCGCGTGCTCGTAGTCCCATGCAGAAACCAAGATGAACTGATTGGCAGAGCCCGAATTTCCCAAGGAGCCGGGTGGTCTTTGAAGGAGACGGCCTGTTTGGGGAAGTCTTACGCCCAAATGTGGACCCTGATGTACTTCCACAGACGTGACCTCAGATTGGCGGCAAATGCCATTTGCTCGGCAGTCCCGTCACATTGGGTTCCAACAAGTCGAACAACCTGGTCCATACACGCCAAGCATGAATGGATGACGACGGAAGACATGCTGGCAGTCTGGAACAGGGTGTGGATCCAAGAAAACCCATGGATGGAAGACAAAACTCCAGTGGAATCATGGGAAGAAGTCCCATATCTGGGGAAAAGGGAAGACCAATGGTGCGGCTCATTGATTGGGCTAACAAGCAGGGCTACCTGGGCAAAGAACATCCAGACAGCAATAAATCAAGTCAGATCCCTTATAGGCAATGAGGAATACACAGACTACATGCCATCCATGAAGAGATTCAGAAGGGAAGAGGAAAAGGCAGGTGTCCTGTGGTAG
		</sequence>
		<sequence>
			<taxon idref="MW577826|DENV2|Brazil|Southeast|RJ|Paraty|2019-06-03"/>
[truncated: 9,478,913 more chars]
