# Supplementary material for: Human movement and environmental barriers shape the emergence of dengue
Source: Nat Commun. 2024 May 28;15:4205. doi: 10.1038/s41467-024-48465-0 (PMC11133396; doi:10.1038/s41467-024-48465-0)
Supplement: Supplementary file 7 — Source data [file 41467_2024_48465_MOESM7_ESM.zip › SD_Fig_6A_DENV3_relaxed_skygrid.xml]

<?xml version="1.0" standalone="yes"?>

<!-- Generated by BEAUTi v1.10.5 Prerelease #a6fb                            -->
<!--       by Alexei J. Drummond, Andrew Rambaut and Marc A. Suchard         -->
<!--       Department of Computer Science, University of Auckland and        -->
<!--       Institute of Evolutionary Biology, University of Edinburgh        -->
<!--       David Geffen School of Medicine, University of California, Los Angeles-->
<!--       http://beast.community/                                           -->
<beast version="1.10.5">
	

	<!-- The list of taxa to be analysed (can also include dates/ages).          -->
	<!-- ntax=755                                                                -->
	<taxa id="taxa">
		<taxon id="JF808127|DENV3|Brazil|Centre_West|MT|Cuiaba|2002">
			<date value="2002.0" direction="forwards" units="years" uncertainty="1.0"/>
		</taxon>
		<taxon id="JF808126|DENV3|Brazil|North|RO|Porto_Velho|2003">
			<date value="2003.0" direction="forwards" units="years" uncertainty="1.0"/>
		</taxon>
		<taxon id="JF808125|DENV3|Brazil|Northeast|MA|Sao_Luis|2002">
			<date value="2002.0" direction="forwards" units="years" uncertainty="1.0"/>
		</taxon>
		<taxon id="JF808124|DENV3|Brazil|North|PA|Marituba|2003">
			<date value="2003.0" direction="forwards" units="years" uncertainty="1.0"/>
		</taxon>
		<taxon id="JF808121|DENV3|Brazil|Southeast|SP|Ribeirao_Preto|2007">
			<date value="2007.0" direction="forwards" units="years" uncertainty="1.0"/>
		</taxon>
		<taxon id="JF808120|DENV3|Brazil|Southeast|SP|Ribeirao_Preto|2009">
			<date value="2009.0" direction="forwards" units="years" uncertainty="1.0"/>
		</taxon>
		<taxon id="JF808119|DENV3|Brazil|North|PA|Braganca|2004">
			<date value="2004.0" direction="forwards" units="years" uncertainty="1.0"/>
		</taxon>
		<taxon id="JF808118|DENV3|Brazil|North|RR|Boa_Vista|2002">
			<date value="2002.0" direction="forwards" units="years" uncertainty="1.0"/>
		</taxon>
		<taxon id="JX669508|DENV3|Brazil|Northeast|PE||2006">
			<date value="2006.0" direction="forwards" units="years" uncertainty="1.0"/>
		</taxon>
		<taxon id="JX669507|DENV3|Brazil|Northeast|PE||2006">
			<date value="2006.0" direction="forwards" units="years" uncertainty="1.0"/>
		</taxon>
		<taxon id="JX669506|DENV3|Brazil|Northeast|PE||2006">
			<date value="2006.0" direction="forwards" units="years" uncertainty="1.0"/>
		</taxon>
		<taxon id="JX669505|DENV3|Brazil|Northeast|PE||2006">
			<date value="2006.0" direction="forwards" units="years" uncertainty="1.0"/>
		</taxon>
		<taxon id="JX669504|DENV3|Brazil|Northeast|PE||2006">
			<date value="2006.0" direction="forwards" units="years" uncertainty="1.0"/>
		</taxon>
		<taxon id="JX669503|DENV3|Brazil|Northeast|PE||2005">
			<date value="2005.0" direction="forwards" units="years" uncertainty="1.0"/>
		</taxon>
		<taxon id="JX669502|DENV3|Brazil|Northeast|PE||2005">
			<date value="2005.0" direction="forwards" units="years" uncertainty="1.0"/>
		</taxon>
		<taxon id="JX669501|DENV3|Brazil|Northeast|PE||2005">
			<date value="2005.0" direction="forwards" units="years" uncertainty="1.0"/>
		</taxon>
		<taxon id="JX669500|DENV3|Brazil|Northeast|PE||2005">
			<date value="2005.0" direction="forwards" units="years" uncertainty="1.0"/>
		</taxon>
		<taxon id="JX669499|DENV3|Brazil|Northeast|PE||2004">
			<date value="2004.0" direction="forwards" units="years" uncertainty="1.0"/>
		</taxon>
		<taxon id="JX669498|DENV3|Brazil|Northeast|PE||2004">
			<date value="2004.0" direction="forwards" units="years" uncertainty="1.0"/>
		</taxon>
		<taxon id="JX669497|DENV3|Brazil|Northeast|PE||2005">
			<date value="2005.0" direction="forwards" units="years" uncertainty="1.0"/>
		</taxon>
		<taxon id="JX669496|DENV3|Brazil|Northeast|PE||2006">
			<date value="2006.0" direction="forwards" units="years" uncertainty="1.0"/>
		</taxon>
		<taxon id="JX669495|DENV3|Brazil|Northeast|PE||2004">
			<date value="2004.0" direction="forwards" units="years" uncertainty="1.0"/>
		</taxon>
		<taxon id="JX669494|DENV3|Brazil|Northeast|PE||2005">
			<date value="2005.0" direction="forwards" units="years" uncertainty="1.0"/>
		</taxon>
		<taxon id="JX669493|DENV3|Brazil|Northeast|PE||2005">
			<date value="2005.0" direction="forwards" units="years" uncertainty="1.0"/>
		</taxon>
		<taxon id="JX669492|DENV3|Brazil|Northeast|PE||2005">
			<date value="2005.0" direction="forwards" units="years" uncertainty="1.0"/>
		</taxon>
		<taxon id="JX669491|DENV3|Brazil|Northeast|PE||2002">
			<date value="2002.0" direction="forwards" units="years" uncertainty="1.0"/>
		</taxon>
		<taxon id="JX669490|DENV3|Brazil|Northeast|PE||2002">
			<date value="2002.0" direction="forwards" units="years" uncertainty="1.0"/>
		</taxon>
		<taxon id="JX669489|DENV3|Brazil|Northeast|PE||2003">
			<date value="2003.0" direction="forwards" units="years" uncertainty="1.0"/>
		</taxon>
		<taxon id="KC425219|DENV3|Brazil|Northeast|PE||2002">
			<date value="2002.0" direction="forwards" units="years" uncertainty="1.0"/>
		</taxon>
		<taxon id="KC425218|DENV3|Brazil|Northeast|PE||2002">
			<date value="2002.0" direction="forwards" units="years" uncertainty="1.0"/>
		</taxon>
		<taxon id="GU131878|DENV3|Brazil|Southeast|SP||2007">
			<date value="2007.0" direction="forwards" units="years" uncertainty="1.0"/>
		</taxon>
		<taxon id="GU131877|DENV3|Brazil|Southeast|SP||2007">
			<date value="2007.0" direction="forwards" units="years" uncertainty="1.0"/>
		</taxon>
		<taxon id="GU131876|DENV3|Brazil|Southeast|SP||2007">
			<date value="2007.0" direction="forwards" units="years" uncertainty="1.0"/>
		</taxon>
		<taxon id="GU131875|DENV3|Brazil|Southeast|SP||2007">
			<date value="2007.0" direction="forwards" units="years" uncertainty="1.0"/>
		</taxon>
		<taxon id="GU131874|DENV3|Brazil|Southeast|SP||2007">
			<date value="2007.0" direction="forwards" units="years" uncertainty="1.0"/>
		</taxon>
		<taxon id="GU131873|DENV3|Brazil|Southeast|SP||2007">
			<date value="2007.0" direction="forwards" units="years" uncertainty="1.0"/>
		</taxon>
		<taxon id="GU131872|DENV3|Brazil|Southeast|SP||2007">
			<date value="2007.0" direction="forwards" units="years" uncertainty="1.0"/>
		</taxon>
		<taxon id="GU131871|DENV3|Brazil|Southeast|SP||2007">
			<date value="2007.0" direction="forwards" units="years" uncertainty="1.0"/>
		</taxon>
		<taxon id="GU131870|DENV3|Brazil|Southeast|SP||2007">
			<date value="2007.0" direction="forwards" units="years" uncertainty="1.0"/>
		</taxon>
		<taxon id="GU131869|DENV3|Brazil|Southeast|SP||2007">
			<date value="2007.0" direction="forwards" units="years" uncertainty="1.0"/>
		</taxon>
		<taxon id="GU131868|DENV3|Brazil|Southeast|SP||2007">
			<date value="2007.0" direction="forwards" units="years" uncertainty="1.0"/>
		</taxon>
		<taxon id="GU131866|DENV3|Brazil|Southeast|SP||2007">
			<date value="2007.0" direction="forwards" units="years" uncertainty="1.0"/>
		</taxon>
		<taxon id="GU131865|DENV3|Brazil|Southeast|SP||2006">
			<date value="2006.0" direction="forwards" units="years" uncertainty="1.0"/>
		</taxon>
		<taxon id="GU131862|DENV3|Brazil|Southeast|SP||2007">
			<date value="2007.0" direction="forwards" units="years" uncertainty="1.0"/>
		</taxon>
		<taxon id="GU131861|DENV3|Brazil|Southeast|SP||2007">
			<date value="2007.0" direction="forwards" units="years" uncertainty="1.0"/>
		</taxon>
		<taxon id="GU131860|DENV3|Brazil|Southeast|SP||2006">
			<date value="2006.0" direction="forwards" units="years" uncertainty="1.0"/>
		</taxon>
		<taxon id="GU131858|DENV3|Brazil|Southeast|SP||2006">
			<date value="2006.0" direction="forwards" units="years" uncertainty="1.0"/>
		</taxon>
		<taxon id="GU131857|DENV3|Brazil|Southeast|SP||2006">
			<date value="2006.0" direction="forwards" units="years" uncertainty="1.0"/>
		</taxon>
		<taxon id="GU131854|DENV3|Brazil|Southeast|SP||2006">
			<date value="2006.0" direction="forwards" units="years" uncertainty="1.0"/>
		</taxon>
		<taxon id="GU131853|DENV3|Brazil|Southeast|SP||2006">
			<date value="2006.0" direction="forwards" units="years" uncertainty="1.0"/>
		</taxon>
		<taxon id="GU131852|DENV3|Brazil|Southeast|SP||2006">
			<date value="2006.0" direction="forwards" units="years" uncertainty="1.0"/>
		</taxon>
		<taxon id="GU131851|DENV3|Brazil|Southeast|SP||2006">
			<date value="2006.0" direction="forwards" units="years" uncertainty="1.0"/>
		</taxon>
		<taxon id="GU131850|DENV3|Brazil|Southeast|SP||2006">
			<date value="2006.0" direction="forwards" units="years" uncertainty="1.0"/>
		</taxon>
		<taxon id="GU131849|DENV3|Brazil|Southeast|SP||2006">
			<date value="2006.0" direction="forwards" units="years" uncertainty="1.0"/>
		</taxon>
		<taxon id="GU131848|DENV3|Brazil|Southeast|SP||2006">
			<date value="2006.0" direction="forwards" units="years" uncertainty="1.0"/>
		</taxon>
		<taxon id="GU131847|DENV3|Brazil|Southeast|SP||2006">
			<date value="2006.0" direction="forwards" units="years" uncertainty="1.0"/>
		</taxon>
		<taxon id="GU131846|DENV3|Brazil|Southeast|SP||2006">
			<date value="2006.0" direction="forwards" units="years" uncertainty="1.0"/>
		</taxon>
		<taxon id="GU131845|DENV3|Brazil|Southeast|SP||2006">
			<date value="2006.0" direction="forwards" units="years" uncertainty="1.0"/>
		</taxon>
		<taxon id="GU131844|DENV3|Brazil|Southeast|SP||2006">
			<date value="2006.0" direction="forwards" units="years" uncertainty="1.0"/>
		</taxon>
		<taxon id="GQ868548|DENV3|Brazil|Southeast|SP||2006">
			<date value="2006.0" direction="forwards" units="years" uncertainty="1.0"/>
		</taxon>
		<taxon id="GQ868547|DENV3|Brazil|Southeast|SP||2006">
			<date value="2006.0" direction="forwards" units="years" uncertainty="1.0"/>
		</taxon>
		<taxon id="GQ868546|DENV3|Brazil|Southeast|SP||2006">
			<date value="2006.0" direction="forwards" units="years" uncertainty="1.0"/>
		</taxon>
		<taxon id="FJ913015|DENV3|Brazil|Centre_West|||2001">
			<date value="2001.0" direction="forwards" units="years" uncertainty="1.0"/>
		</taxon>
		<taxon id="FJ850094|DENV3|Brazil|North|||2008">
			<date value="2008.0" direction="forwards" units="years" uncertainty="1.0"/>
		</taxon>
		<taxon id="FJ850092|DENV3|Brazil|North|||2007">
			<date value="2007.0" direction="forwards" units="years" uncertainty="1.0"/>
		</taxon>
		<taxon id="FJ850089|DENV3|Brazil|North|||2006">
			<date value="2006.0" direction="forwards" units="years" uncertainty="1.0"/>
		</taxon>
		<taxon id="FJ850086|DENV3|Brazil|North|||2005">
			<date value="2005.0" direction="forwards" units="years" uncertainty="1.0"/>
		</taxon>
		<taxon id="FJ850083|DENV3|Brazil|North|||2004">
			<date value="2004.0" direction="forwards" units="years" uncertainty="1.0"/>
		</taxon>
		<taxon id="FJ850080|DENV3|Brazil|North|||2003">
			<date value="2003.0" direction="forwards" units="years" uncertainty="1.0"/>
		</taxon>
		<taxon id="FJ850079|DENV3|Brazil|North|||2003">
			<date value="2003.0" direction="forwards" units="years" uncertainty="1.0"/>
		</taxon>
		<taxon id="MW720888|DENV3|China|2019-09">
			<date value="2019.6657534246576" direction="forwards" units="years" uncertainty="0.08333333333333333"/>
		</taxon>
		<taxon id="MW720887|DENV3|China|2019-09">
			<date value="2019.6657534246576" direction="forwards" units="years" uncertainty="0.08333333333333333"/>
		</taxon>
		<taxon id="MW720886|DENV3|China|2019-09">
			<date value="2019.6657534246576" direction="forwards" units="years" uncertainty="0.08333333333333333"/>
		</taxon>
		<taxon id="MW720885|DENV3|China|2019-09">
			<date value="2019.6657534246576" direction="forwards" units="years" uncertainty="0.08333333333333333"/>
		</taxon>
		<taxon id="MW720884|DENV3|China|2019-09">
			<date value="2019.6657534246576" direction="forwards" units="years" uncertainty="0.08333333333333333"/>
		</taxon>
		<taxon id="MW720883|DENV3|China|2019-09">
			<date value="2019.6657534246576" direction="forwards" units="years" uncertainty="0.08333333333333333"/>
		</taxon>
		<taxon id="ON055567|DENV3|Thailand|2011-08-25">
			<date value="2011.6465753424657" direction="forwards" units="years"/>
		</taxon>
		<taxon id="ON055565|DENV3|Thailand|2010-02-16">
			<date value="2010.1260273972603" direction="forwards" units="years"/>
		</taxon>
		<taxon id="ON123670|DENV3|India|2018-10-30">
			<date value="2018.827397260274" direction="forwards" units="years"/>
		</taxon>
		<taxon id="ON123669|DENV3|India|2018-10-15">
			<date value="2018.786301369863" direction="forwards" units="years"/>
		</taxon>
		<taxon id="ON123665|DENV3|India|2018-09-21">
			<date value="2018.7205479452055" direction="forwards" units="years"/>
		</taxon>
		<taxon id="ON123662|DENV3|India|2018-09-27">
			<date value="2018.7369863013698" direction="forwards" units="years"/>
		</taxon>
		<taxon id="ON123660|DENV3|India|2018-09-23">
			<date value="2018.7260273972602" direction="forwards" units="years"/>
		</taxon>
		<taxon id="ON123659|DENV3|India|2018-09-26">
			<date value="2018.7342465753425" direction="forwards" units="years"/>
		</taxon>
		<taxon id="ON123658|DENV3|India|2019-10-05">
			<date value="2019.7589041095891" direction="forwards" units="years"/>
		</taxon>
		<taxon id="ON109599|DENV3|India|2021">
			<date value="2021.0" direction="forwards" units="years" uncertainty="1.0"/>
		</taxon>
		<taxon id="ON007080|DENV3|Thailand|2011-08-04">
			<date value="2011.5890410958905" direction="forwards" units="years"/>
		</taxon>
		<taxon id="OM638675|DENV3|India|2021-11-29">
			<date value="2021.9095890410958" direction="forwards" units="years"/>
		</taxon>
		<taxon id="OM417341|DENV3|Mexico|2021-09-19">
			<date value="2021.7150684931507" direction="forwards" units="years"/>
		</taxon>
		<taxon id="OM417340|DENV3|Mexico|2021-09-21">
			<date value="2021.7205479452055" direction="forwards" units="years"/>
		</taxon>
		<taxon id="OM368353|DENV3|China|2019-05-17">
			<date value="2019.372602739726" direction="forwards" units="years"/>
		</taxon>
		<taxon id="OK605766|DENV3|Somalia|1993">
			<date value="1993.0" direction="forwards" units="years" uncertainty="1.0"/>
		</taxon>
		<taxon id="OK605765|DENV3|Ecuador|2001">
			<date value="2001.0" direction="forwards" units="years" uncertainty="1.0"/>
		</taxon>
		<taxon id="OK605762|DENV3|Paraguay|2007">
			<date value="2007.0" direction="forwards" units="years" uncertainty="1.0"/>
		</taxon>
		<taxon id="MW788911|DENV3|Myanmar|2018-07">
			<date value="2018.495890410959" direction="forwards" units="years" uncertainty="0.08333333333333333"/>
		</taxon>
		<taxon id="MW788910|DENV3|Myanmar|2018-08">
			<date value="2018.5808219178082" direction="forwards" units="years" uncertainty="0.08333333333333333"/>
		</taxon>
		<taxon id="MW788907|DENV3|Myanmar|2018-10">
			<date value="2018.7479452054795" direction="forwards" units="years" uncertainty="0.08333333333333333"/>
		</taxon>
		<taxon id="MW788906|DENV3|Myanmar|2018-06">
			<date value="2018.4136986301369" direction="forwards" units="years" uncertainty="0.08333333333333333"/>
		</taxon>
		<taxon id="MW788904|DENV3|Myanmar|2018-07">
			<date value="2018.495890410959" direction="forwards" units="years" uncertainty="0.08333333333333333"/>
		</taxon>
		<taxon id="MW788896|DENV3|Myanmar|2019-05">
			<date value="2019.3287671232877" direction="forwards" units="years" uncertainty="0.08333333333333333"/>
		</taxon>
		<taxon id="MW788893|DENV3|Myanmar|2019-07">
			<date value="2019.495890410959" direction="forwards" units="years" uncertainty="0.08333333333333333"/>
		</taxon>
		<taxon id="MW788891|DENV3|Myanmar|2019-12">
			<date value="2019.9150684931508" direction="forwards" units="years" uncertainty="0.08333333333333333"/>
		</taxon>
		<taxon id="MW788889|DENV3|Myanmar|2018-07">
			<date value="2018.495890410959" direction="forwards" units="years" uncertainty="0.08333333333333333"/>
		</taxon>
		<taxon id="MW788887|DENV3|Myanmar|2017-07">
			<date value="2017.495890410959" direction="forwards" units="years" uncertainty="0.08333333333333333"/>
		</taxon>
		<taxon id="MW788886|DENV3|Myanmar|2017-07">
			<date value="2017.495890410959" direction="forwards" units="years" uncertainty="0.08333333333333333"/>
		</taxon>
		<taxon id="MW788884|DENV3|Myanmar|2017-07">
			<date value="2017.495890410959" direction="forwards" units="years" uncertainty="0.08333333333333333"/>
		</taxon>
		<taxon id="MW788883|DENV3|Myanmar|2017-06">
			<date value="2017.4136986301369" direction="forwards" units="years" uncertainty="0.08333333333333333"/>
		</taxon>
		<taxon id="OK598125|DENV3|Sri_Lanka|2019-12-06">
			<date value="2019.9287671232876" direction="forwards" units="years"/>
		</taxon>
		<taxon id="MZ857217|DENV3|Saudi_Arabia|2016">
			<date value="2016.0" direction="forwards" units="years" uncertainty="1.0"/>
		</taxon>
		<taxon id="MZ857204|DENV3|Kenya|2011">
			<date value="2011.0" direction="forwards" units="years" uncertainty="1.0"/>
		</taxon>
		<taxon id="MZ312921|DENV3|India|2018-07-09">
			<date value="2018.517808219178" direction="forwards" units="years"/>
		</taxon>
		<taxon id="MK858155|DENV3|India|2017-10-09">
			<date value="2017.7698630136986" direction="forwards" units="years"/>
		</taxon>
		<taxon id="MK858154|DENV3|India|2017-10-12">
			<date value="2017.7780821917809" direction="forwards" units="years"/>
		</taxon>
		<taxon id="MK858153|DENV3|India|2016-10-14">
			<date value="2016.7841530054645" direction="forwards" units="years"/>
		</taxon>
		<taxon id="MK858152|DENV3|India|2016-08-24">
			<date value="2016.6448087431695" direction="forwards" units="years"/>
		</taxon>
		<taxon id="MK858150|DENV3|India|2016-08-10">
			<date value="2016.6065573770493" direction="forwards" units="years"/>
		</taxon>
		<taxon id="MK858149|DENV3|India|2016-08-26">
			<date value="2016.6502732240438" direction="forwards" units="years"/>
		</taxon>
		<taxon id="MZ544588|DENV3|kenya|2019-03">
			<date value="2019.1616438356164" direction="forwards" units="years" uncertainty="0.08333333333333333"/>
		</taxon>
		<taxon id="MZ544587|DENV3|kenya|2019-03">
			<date value="2019.1616438356164" direction="forwards" units="years" uncertainty="0.08333333333333333"/>
		</taxon>
		<taxon id="MZ544586|DENV3|kenya|2019-03">
			<date value="2019.1616438356164" direction="forwards" units="years" uncertainty="0.08333333333333333"/>
		</taxon>
		<taxon id="MZ544585|DENV3|kenya|2019-03">
			<date value="2019.1616438356164" direction="forwards" units="years" uncertainty="0.08333333333333333"/>
		</taxon>
		<taxon id="MW192821|DENV3|India|2016-08">
			<date value="2016.5819672131147" direction="forwards" units="years" uncertainty="0.08333333333333333"/>
		</taxon>
		<taxon id="MZ008478|DENV3|Nicaragua|2013">
			<date value="2013.0" direction="forwards" units="years" uncertainty="1.0"/>
		</taxon>
		<taxon id="MZ008477|DENV3|Nicaragua|2013">
			<date value="2013.0" direction="forwards" units="years" uncertainty="1.0"/>
		</taxon>
		<taxon id="MZ008476|DENV3|Nicaragua|2014">
			<date value="2014.0" direction="forwards" units="years" uncertainty="1.0"/>
		</taxon>
		<taxon id="MZ008475|DENV3|Nicaragua|2013">
			<date value="2013.0" direction="forwards" units="years" uncertainty="1.0"/>
		</taxon>
		<taxon id="MZ008474|DENV3|Nicaragua|2013">
			<date value="2013.0" direction="forwards" units="years" uncertainty="1.0"/>
		</taxon>
		<taxon id="MZ008473|DENV3|Nicaragua|2013">
			<date value="2013.0" direction="forwards" units="years" uncertainty="1.0"/>
		</taxon>
		<taxon id="MZ008472|DENV3|Nicaragua|2013">
			<date value="2013.0" direction="forwards" units="years" uncertainty="1.0"/>
		</taxon>
		<taxon id="MZ008471|DENV3|Nicaragua|2013">
			<date value="2013.0" direction="forwards" units="years" uncertainty="1.0"/>
		</taxon>
		<taxon id="MZ008470|DENV3|Nicaragua|2013">
			<date value="2013.0" direction="forwards" units="years" uncertainty="1.0"/>
		</taxon>
		<taxon id="MZ008469|DENV3|Nicaragua|2013">
			<date value="2013.0" direction="forwards" units="years" uncertainty="1.0"/>
		</taxon>
		<taxon id="MZ008468|DENV3|Nicaragua|2014">
			<date value="2014.0" direction="forwards" units="years" uncertainty="1.0"/>
		</taxon>
		<taxon id="MW946979|DENV3|Thailand|2014">
			<date value="2014.0" direction="forwards" units="years" uncertainty="1.0"/>
		</taxon>
		<taxon id="MW946974|DENV3|Thailand|2011">
			<date value="2011.0" direction="forwards" units="years" uncertainty="1.0"/>
		</taxon>
		<taxon id="MW946973|DENV3|Thailand|2013">
			<date value="2013.0" direction="forwards" units="years" uncertainty="1.0"/>
		</taxon>
		<taxon id="MW946957|DENV3|Thailand|2013">
			<date value="2013.0" direction="forwards" units="years" uncertainty="1.0"/>
		</taxon>
		<taxon id="MW946891|DENV3|Thailand|2011">
			<date value="2011.0" direction="forwards" units="years" uncertainty="1.0"/>
		</taxon>
		<taxon id="MW946881|DENV3|Thailand|2014">
			<date value="2014.0" direction="forwards" units="years" uncertainty="1.0"/>
		</taxon>
		<taxon id="MW946872|DENV3|Thailand|2014">
			<date value="2014.0" direction="forwards" units="years" uncertainty="1.0"/>
		</taxon>
		<taxon id="MW946870|DENV3|Thailand|2014">
			<date value="2014.0" direction="forwards" units="years" uncertainty="1.0"/>
		</taxon>
		<taxon id="MW946843|DENV3|Thailand|2014">
			<date value="2014.0" direction="forwards" units="years" uncertainty="1.0"/>
		</taxon>
		<taxon id="MW946841|DENV3|Thailand|2012">
			<date value="2012.0" direction="forwards" units="years" uncertainty="1.0"/>
		</taxon>
		<taxon id="MW946839|DENV3|Thailand|2011">
			<date value="2011.0" direction="forwards" units="years" uncertainty="1.0"/>
		</taxon>
		<taxon id="MW946815|DENV3|Thailand|2006">
			<date value="2006.0" direction="forwards" units="years" uncertainty="1.0"/>
		</taxon>
		<taxon id="MW946810|DENV3|Thailand|2012">
			<date value="2012.0" direction="forwards" units="years" uncertainty="1.0"/>
		</taxon>
		<taxon id="MW946808|DENV3|Thailand|2010">
			<date value="2010.0" direction="forwards" units="years" uncertainty="1.0"/>
		</taxon>
		<taxon id="MW946802|DENV3|Thailand|2014">
			<date value="2014.0" direction="forwards" units="years" uncertainty="1.0"/>
		</taxon>
		<taxon id="MW946801|DENV3|Thailand|2014">
			<date value="2014.0" direction="forwards" units="years" uncertainty="1.0"/>
		</taxon>
		<taxon id="MW946800|DENV3|Thailand|2012">
			<date value="2012.0" direction="forwards" units="years" uncertainty="1.0"/>
		</taxon>
		<taxon id="MW946799|DENV3|Thailand|2012">
			<date value="2012.0" direction="forwards" units="years" uncertainty="1.0"/>
		</taxon>
		<taxon id="MW946798|DENV3|Thailand|2013">
			<date value="2013.0" direction="forwards" units="years" uncertainty="1.0"/>
		</taxon>
		<taxon id="MW946783|DENV3|Thailand|2012">
			<date value="2012.0" direction="forwards" units="years" uncertainty="1.0"/>
		</taxon>
		<taxon id="MW946778|DENV3|Thailand|2013">
			<date value="2013.0" direction="forwards" units="years" uncertainty="1.0"/>
		</taxon>
		<taxon id="MW946775|DENV3|Thailand|2014">
			<date value="2014.0" direction="forwards" units="years" uncertainty="1.0"/>
		</taxon>
		<taxon id="MW946767|DENV3|Thailand|2006">
			<date value="2006.0" direction="forwards" units="years" uncertainty="1.0"/>
		</taxon>
		<taxon id="MW946763|DENV3|Thailand|2013">
			<date value="2013.0" direction="forwards" units="years" uncertainty="1.0"/>
		</taxon>
		<taxon id="MW946741|DENV3|Thailand|2014">
			<date value="2014.0" direction="forwards" units="years" uncertainty="1.0"/>
		</taxon>
		<taxon id="MW946721|DENV3|Thailand|2011">
			<date value="2011.0" direction="forwards" units="years" uncertainty="1.0"/>
		</taxon>
		<taxon id="MW946711|DENV3|Thailand|2012">
			<date value="2012.0" direction="forwards" units="years" uncertainty="1.0"/>
		</taxon>
		<taxon id="MW946704|DENV3|Thailand|2013">
			<date value="2013.0" direction="forwards" units="years" uncertainty="1.0"/>
		</taxon>
		<taxon id="MW946694|DENV3|Thailand|2014">
			<date value="2014.0" direction="forwards" units="years" uncertainty="1.0"/>
		</taxon>
		<taxon id="MW946693|DENV3|Thailand|2012">
			<date value="2012.0" direction="forwards" units="years" uncertainty="1.0"/>
		</taxon>
		<taxon id="MW946690|DENV3|Thailand|2014">
			<date value="2014.0" direction="forwards" units="years" uncertainty="1.0"/>
		</taxon>
		<taxon id="MW946679|DENV3|Thailand|2014">
			<date value="2014.0" direction="forwards" units="years" uncertainty="1.0"/>
		</taxon>
		<taxon id="MW946662|DENV3|Thailand|2013">
			<date value="2013.0" direction="forwards" units="years" uncertainty="1.0"/>
		</taxon>
		<taxon id="MW946659|DENV3|Thailand|2013">
			<date value="2013.0" direction="forwards" units="years" uncertainty="1.0"/>
		</taxon>
		<taxon id="MW946633|DENV3|Thailand|2013">
			<date value="2013.0" direction="forwards" units="years" uncertainty="1.0"/>
		</taxon>
		<taxon id="MW946615|DENV3|Thailand|2014">
			<date value="2014.0" direction="forwards" units="years" uncertainty="1.0"/>
		</taxon>
		<taxon id="MW946612|DENV3|Thailand|2010">
			<date value="2010.0" direction="forwards" units="years" uncertainty="1.0"/>
		</taxon>
		<taxon id="MW308181|DENV3|Mexico|2019-08-22">
			<date value="2019.6383561643836" direction="forwards" units="years"/>
		</taxon>
		<taxon id="MW308180|DENV3|Mexico|2019-05-21">
			<date value="2019.3835616438357" direction="forwards" units="years"/>
		</taxon>
		<taxon id="MW308179|DENV3|Mexico|2019-04-15">
			<date value="2019.2849315068493" direction="forwards" units="years"/>
		</taxon>
		<taxon id="MW288040|DENV3|Senegal|2018-11">
			<date value="2018.8328767123287" direction="forwards" units="years" uncertainty="0.08333333333333333"/>
		</taxon>
		<taxon id="MW288039|DENV3|Senegal|2018-11">
			<date value="2018.8328767123287" direction="forwards" units="years" uncertainty="0.08333333333333333"/>
		</taxon>
		<taxon id="MW288038|DENV3|Senegal|2018-11">
			<date value="2018.8328767123287" direction="forwards" units="years" uncertainty="0.08333333333333333"/>
		</taxon>
		<taxon id="MW288037|DENV3|Senegal|2018-11">
			<date value="2018.8328767123287" direction="forwards" units="years" uncertainty="0.08333333333333333"/>
		</taxon>
		<taxon id="MW288035|DENV3|Senegal|2018-11">
			<date value="2018.8328767123287" direction="forwards" units="years" uncertainty="0.08333333333333333"/>
		</taxon>
		<taxon id="MW288033|DENV3|Senegal|2018-11">
			<date value="2018.8328767123287" direction="forwards" units="years" uncertainty="0.08333333333333333"/>
		</taxon>
		<taxon id="MW288031|DENV3|Senegal|2018-11">
			<date value="2018.8328767123287" direction="forwards" units="years" uncertainty="0.08333333333333333"/>
		</taxon>
		<taxon id="MW288028|DENV3|Senegal|2018-10">
			<date value="2018.7479452054795" direction="forwards" units="years" uncertainty="0.08333333333333333"/>
		</taxon>
		<taxon id="MW288027|DENV3|Senegal|2018-10">
			<date value="2018.7479452054795" direction="forwards" units="years" uncertainty="0.08333333333333333"/>
		</taxon>
		<taxon id="MW288026|DENV3|Senegal|2018-10">
			<date value="2018.7479452054795" direction="forwards" units="years" uncertainty="0.08333333333333333"/>
		</taxon>
		<taxon id="MW288025|DENV3|Senegal|2018-10">
			<date value="2018.7479452054795" direction="forwards" units="years" uncertainty="0.08333333333333333"/>
		</taxon>
		<taxon id="MN448992|DENV3|Thailand|2012-10">
			<date value="2012.7486338797814" direction="forwards" units="years" uncertainty="0.08333333333333333"/>
		</taxon>
		<taxon id="MN448991|DENV3|Thailand|2012-05-11">
			<date value="2012.3579234972678" direction="forwards" units="years"/>
		</taxon>
		<taxon id="MN448986|DENV3|Thailand|2011-06-14">
			<date value="2011.4493150684932" direction="forwards" units="years"/>
		</taxon>
		<taxon id="MN448967|DENV3|Thailand|2012-09-25">
			<date value="2012.7322404371585" direction="forwards" units="years"/>
		</taxon>
		<taxon id="MN448966|DENV3|Thailand|2012-09-25">
			<date value="2012.7322404371585" direction="forwards" units="years"/>
		</taxon>
		<taxon id="MN253133|DENV3|India|2018-10-13">
			<date value="2018.7808219178082" direction="forwards" units="years"/>
		</taxon>
		<taxon id="MN253131|DENV3|India|2018-12-09">
			<date value="2018.9369863013699" direction="forwards" units="years"/>
		</taxon>
		<taxon id="MN253128|DENV3|India|2018-09-18">
			<date value="2018.7123287671234" direction="forwards" units="years"/>
		</taxon>
		<taxon id="MN253124|DENV3|India|2017-08-10">
			<date value="2017.6054794520549" direction="forwards" units="years"/>
		</taxon>
		<taxon id="LC379197|DENV3|Gabon|2017-04-15">
			<date value="2017.2849315068493" direction="forwards" units="years"/>
		</taxon>
		<taxon id="LC379196|DENV3|Gabon|2016-07-22">
			<date value="2016.5546448087432" direction="forwards" units="years"/>
		</taxon>
		<taxon id="LC379195|DENV3|Gabon|2016-07-14">
			<date value="2016.532786885246" direction="forwards" units="years"/>
		</taxon>
		<taxon id="LC379194|DENV3|Gabon|2016-05-20">
			<date value="2016.3825136612022" direction="forwards" units="years"/>
		</taxon>
		<taxon id="LC379193|DENV3|Gabon|2016-05-15">
			<date value="2016.3688524590164" direction="forwards" units="years"/>
		</taxon>
		<taxon id="MT261979|DENV3|Burkina_Faso|2017-11-02">
			<date value="2017.835616438356" direction="forwards" units="years"/>
		</taxon>
		<taxon id="MT261978|DENV3|Burkina_Faso|2017-10-27">
			<date value="2017.8191780821917" direction="forwards" units="years"/>
		</taxon>
		<taxon id="MT261976|DENV3|Burkina_Faso|2017-10-04">
			<date value="2017.7561643835616" direction="forwards" units="years"/>
		</taxon>
		<taxon id="MT261975|DENV3|Burkina_Faso|2017-11-17">
			<date value="2017.876712328767" direction="forwards" units="years"/>
		</taxon>
		<taxon id="MT261974|DENV3|Burkina_Faso|2017-11-13">
			<date value="2017.8657534246574" direction="forwards" units="years"/>
		</taxon>
		<taxon id="MT261973|DENV3|Burkina_Faso|2017-11-09">
			<date value="2017.854794520548" direction="forwards" units="years"/>
		</taxon>
		<taxon id="MT261972|DENV3|Burkina_Faso|2017-10-16">
			<date value="2017.7890410958903" direction="forwards" units="years"/>
		</taxon>
		<taxon id="MN964274|DENV3|China|2019-11-21">
			<date value="2019.8876712328768" direction="forwards" units="years"/>
		</taxon>
		<taxon id="MN964273|DENV3|China|2019-11-09">
			<date value="2019.854794520548" direction="forwards" units="years"/>
		</taxon>
		<taxon id="MN018385|DENV3|China|2016-09-20">
			<date value="2016.7185792349726" direction="forwards" units="years"/>
		</taxon>
		<taxon id="MN018381|DENV3|China|2016-05-06">
			<date value="2016.344262295082" direction="forwards" units="years"/>
		</taxon>
		<taxon id="MN018368|DENV3|China|2013-07-25">
			<date value="2013.5616438356165" direction="forwards" units="years"/>
		</taxon>
		<taxon id="MN018367|DENV3|China|2015-09-13">
			<date value="2015.6986301369864" direction="forwards" units="years"/>
		</taxon>
		<taxon id="MN922036|DENV3|China|2019-07-17">
			<date value="2019.5397260273974" direction="forwards" units="years"/>
		</taxon>
		<taxon id="MH891766|DENV3|India|2017-02-21">
			<date value="2017.1397260273973" direction="forwards" units="years"/>
		</taxon>
		<taxon id="MN453624|DENV3|Singapore|2016-01-20">
			<date value="2016.051912568306" direction="forwards" units="years"/>
		</taxon>
		<taxon id="MN227701|DENV3|China|2019-07-08">
			<date value="2019.5150684931507" direction="forwards" units="years"/>
		</taxon>
		<taxon id="MN227700|DENV3|China|2019-07-08">
			<date value="2019.5150684931507" direction="forwards" units="years"/>
		</taxon>
		<taxon id="MN227697|DENV3|China|2019-05-19">
			<date value="2019.3780821917808" direction="forwards" units="years"/>
		</taxon>
		<taxon id="MK894341|DENV3|China|2018-12-30">
			<date value="2018.9945205479453" direction="forwards" units="years"/>
		</taxon>
		<taxon id="MK894340|DENV3|China|2018-10-16">
			<date value="2018.7890410958903" direction="forwards" units="years"/>
		</taxon>
		<taxon id="MK894339|DENV3|China|2018-04-09">
			<date value="2018.268493150685" direction="forwards" units="years"/>
		</taxon>
		<taxon id="MH888333|DENV3|Bolivia|2011-01">
			<date value="2011.0" direction="forwards" units="years" uncertainty="0.08333333333333333"/>
		</taxon>
		<taxon id="MG721064|DENV3|India|2016">
			<date value="2016.0" direction="forwards" units="years" uncertainty="1.0"/>
		</taxon>
		<taxon id="MG721061|DENV3|India|2016">
			<date value="2016.0" direction="forwards" units="years" uncertainty="1.0"/>
		</taxon>
		<taxon id="MH822957|DENV3|India|2013">
			<date value="2013.0" direction="forwards" units="years" uncertainty="1.0"/>
		</taxon>
		<taxon id="LC410195|DENV3|Thailand|2017-01">
			<date value="2017.0" direction="forwards" units="years" uncertainty="0.08333333333333333"/>
		</taxon>
		<taxon id="LC410194|DENV3|Thailand|2016-12">
			<date value="2016.9153005464482" direction="forwards" units="years" uncertainty="0.08333333333333333"/>
		</taxon>
		<taxon id="LC410193|DENV3|Thailand|2016-12">
			<date value="2016.9153005464482" direction="forwards" units="years" uncertainty="0.08333333333333333"/>
		</taxon>
		<taxon id="LC410192|DENV3|Thailand|2016-10">
			<date value="2016.7486338797814" direction="forwards" units="years" uncertainty="0.08333333333333333"/>
		</taxon>
		<taxon id="MH544650|DENV3|Colombia|2015-09-07">
			<date value="2015.682191780822" direction="forwards" units="years"/>
		</taxon>
		<taxon id="MH544649|DENV3|Colombia|2015-09-15">
			<date value="2015.704109589041" direction="forwards" units="years"/>
		</taxon>
		<taxon id="KX855927|DENV3|India|2014-10-15">
			<date value="2014.786301369863" direction="forwards" units="years"/>
		</taxon>
		<taxon id="MF142763|DENV3|Thailand|2015-09">
			<date value="2015.6657534246576" direction="forwards" units="years" uncertainty="0.08333333333333333"/>
		</taxon>
		<taxon id="MF370226|DENV3|China|2013-08-20">
			<date value="2013.6328767123289" direction="forwards" units="years"/>
		</taxon>
		<taxon id="KY921907|DENV3|Singapore|2015-04">
			<date value="2015.2465753424658" direction="forwards" units="years" uncertainty="0.08333333333333333"/>
		</taxon>
		<taxon id="KU509278|DENV3|Barbados|2007">
			<date value="2007.0" direction="forwards" units="years" uncertainty="1.0"/>
		</taxon>
		<taxon id="HQ541804|DENV3|Nicaragua|2009">
			<date value="2009.0" direction="forwards" units="years" uncertainty="1.0"/>
		</taxon>
		<taxon id="HQ541803|DENV3|Nicaragua|2009">
			<date value="2009.0" direction="forwards" units="years" uncertainty="1.0"/>
		</taxon>
		<taxon id="HQ541802|DENV3|Nicaragua|2009">
			<date value="2009.0" direction="forwards" units="years" uncertainty="1.0"/>
		</taxon>
		<taxon id="KX380842|DENV3|Singapore|2013">
			<date value="2013.0" direction="forwards" units="years" uncertainty="1.0"/>
		</taxon>
		<taxon id="KX380841|DENV3|Singapore|2012">
			<date value="2012.0" direction="forwards" units="years" uncertainty="1.0"/>
		</taxon>
		<taxon id="KT726361|DENV3|Cuba|2002">
			<date value="2002.0" direction="forwards" units="years" uncertainty="1.0"/>
		</taxon>
		<taxon id="KT726360|DENV3|Cuba|2001">
			<date value="2001.0" direction="forwards" units="years" uncertainty="1.0"/>
		</taxon>
		<taxon id="KT726358|DENV3|Cuba|2001">
			<date value="2001.0" direction="forwards" units="years" uncertainty="1.0"/>
		</taxon>
		<taxon id="KT726357|DENV3|Cuba|2001">
			<date value="2001.0" direction="forwards" units="years" uncertainty="1.0"/>
		</taxon>
		<taxon id="KT726356|DENV3|Cuba|2001">
			<date value="2001.0" direction="forwards" units="years" uncertainty="1.0"/>
		</taxon>
		<taxon id="KT726355|DENV3|Cuba|2001">
			<date value="2001.0" direction="forwards" units="years" uncertainty="1.0"/>
		</taxon>
		<taxon id="KT726354|DENV3|Cuba|2001">
			<date value="2001.0" direction="forwards" units="years" uncertainty="1.0"/>
		</taxon>
		<taxon id="KT726353|DENV3|Cuba|2001">
			<date value="2001.0" direction="forwards" units="years" uncertainty="1.0"/>
		</taxon>
		<taxon id="KT726352|DENV3|Cuba|2001">
			<date value="2001.0" direction="forwards" units="years" uncertainty="1.0"/>
		</taxon>
		<taxon id="KT726351|DENV3|Cuba|2001">
			<date value="2001.0" direction="forwards" units="years" uncertainty="1.0"/>
		</taxon>
		<taxon id="KT726350|DENV3|Cuba|2001">
			<date value="2001.0" direction="forwards" units="years" uncertainty="1.0"/>
		</taxon>
		<taxon id="KT726349|DENV3|Cuba|2001">
			<date value="2001.0" direction="forwards" units="years" uncertainty="1.0"/>
		</taxon>
		<taxon id="KT726348|DENV3|Cuba|2002">
			<date value="2002.0" direction="forwards" units="years" uncertainty="1.0"/>
		</taxon>
		<taxon id="KT726347|DENV3|Cuba|2002">
			<date value="2002.0" direction="forwards" units="years" uncertainty="1.0"/>
		</taxon>
		<taxon id="KT726346|DENV3|Cuba|2002">
			<date value="2002.0" direction="forwards" units="years" uncertainty="1.0"/>
		</taxon>
		<taxon id="KT726345|DENV3|Cuba|2002">
			<date value="2002.0" direction="forwards" units="years" uncertainty="1.0"/>
		</taxon>
		<taxon id="KT726344|DENV3|Cuba|2001">
			<date value="2001.0" direction="forwards" units="years" uncertainty="1.0"/>
		</taxon>
		<taxon id="KT726343|DENV3|Cuba|2001">
			<date value="2001.0" direction="forwards" units="years" uncertainty="1.0"/>
		</taxon>
		<taxon id="KT726342|DENV3|Cuba|2001">
			<date value="2001.0" direction="forwards" units="years" uncertainty="1.0"/>
		</taxon>
		<taxon id="KT726340|DENV3|Cuba|2001">
			<date value="2001.0" direction="forwards" units="years" uncertainty="1.0"/>
		</taxon>
		<taxon id="KU216208|DENV3|India|2013-11-11">
			<date value="2013.8602739726027" direction="forwards" units="years"/>
		</taxon>
		<taxon id="KF973486|DENV3|Nicaragua|2012">
			<date value="2012.0" direction="forwards" units="years" uncertainty="1.0"/>
		</taxon>
		<taxon id="KF973485|DENV3|Nicaragua|2011">
			<date value="2011.0" direction="forwards" units="years" uncertainty="1.0"/>
		</taxon>
		<taxon id="KF973484|DENV3|Nicaragua|2011">
			<date value="2011.0" direction="forwards" units="years" uncertainty="1.0"/>
		</taxon>
		<taxon id="KF973483|DENV3|Nicaragua|2011">
			<date value="2011.0" direction="forwards" units="years" uncertainty="1.0"/>
		</taxon>
		<taxon id="KF973482|DENV3|Nicaragua|2011">
			<date value="2011.0" direction="forwards" units="years" uncertainty="1.0"/>
		</taxon>
		<taxon id="KF973481|DENV3|Nicaragua|2011">
			<date value="2011.0" direction="forwards" units="years" uncertainty="1.0"/>
		</taxon>
		<taxon id="KF973480|DENV3|Nicaragua|2012">
			<date value="2012.0" direction="forwards" units="years" uncertainty="1.0"/>
		</taxon>
		<taxon id="KF973479|DENV3|Nicaragua|2012">
			<date value="2012.0" direction="forwards" units="years" uncertainty="1.0"/>
		</taxon>
		<taxon id="KF973478|DENV3|Nicaragua|2012">
			<date value="2012.0" direction="forwards" units="years" uncertainty="1.0"/>
		</taxon>
		<taxon id="KF973477|DENV3|Nicaragua|2011">
			<date value="2011.0" direction="forwards" units="years" uncertainty="1.0"/>
		</taxon>
		<taxon id="KF973476|DENV3|Nicaragua|2011">
			<date value="2011.0" direction="forwards" units="years" uncertainty="1.0"/>
		</taxon>
		<taxon id="KF971711|DENV3|Nicaragua|2010">
			<date value="2010.0" direction="forwards" units="years" uncertainty="1.0"/>
		</taxon>
		<taxon id="KF971710|DENV3|Nicaragua|2010">
			<date value="2010.0" direction="forwards" units="years" uncertainty="1.0"/>
		</taxon>
		<taxon id="KF971709|DENV3|Nicaragua|2009">
			<date value="2009.0" direction="forwards" units="years" uncertainty="1.0"/>
		</taxon>
		<taxon id="KF971708|DENV3|Nicaragua|2010">
			<date value="2010.0" direction="forwards" units="years" uncertainty="1.0"/>
		</taxon>
		<taxon id="KF971705|DENV3|Nicaragua|2009">
			<date value="2009.0" direction="forwards" units="years" uncertainty="1.0"/>
		</taxon>
		<taxon id="KF971704|DENV3|Nicaragua|2009">
			<date value="2009.0" direction="forwards" units="years" uncertainty="1.0"/>
		</taxon>
		<taxon id="KF971703|DENV3|Nicaragua|2009">
			<date value="2009.0" direction="forwards" units="years" uncertainty="1.0"/>
		</taxon>
		<taxon id="KF971702|DENV3|Nicaragua|2009">
			<date value="2009.0" direction="forwards" units="years" uncertainty="1.0"/>
		</taxon>
		<taxon id="KF971700|DENV3|Nicaragua|2009">
			<date value="2009.0" direction="forwards" units="years" uncertainty="1.0"/>
		</taxon>
		<taxon id="KF971699|DENV3|Nicaragua|2009">
			<date value="2009.0" direction="forwards" units="years" uncertainty="1.0"/>
		</taxon>
		<taxon id="KF971696|DENV3|Nicaragua|2009">
			<date value="2009.0" direction="forwards" units="years" uncertainty="1.0"/>
		</taxon>
		<taxon id="KF971695|DENV3|Nicaragua|2009">
			<date value="2009.0" direction="forwards" units="years" uncertainty="1.0"/>
		</taxon>
		<taxon id="KF954949|DENV3|China|2013-08-08">
			<date value="2013.6" direction="forwards" units="years"/>
		</taxon>
		<taxon id="KF954948|DENV3|China|2013-08-08">
			<date value="2013.6" direction="forwards" units="years"/>
		</taxon>
		<taxon id="KF954947|DENV3|China|2013-08-08">
			<date value="2013.6" direction="forwards" units="years"/>
		</taxon>
		<taxon id="KF954946|DENV3|China|2013-08-08">
			<date value="2013.6" direction="forwards" units="years"/>
		</taxon>
		<taxon id="KF954945|DENV3|China|2013-08-08">
			<date value="2013.6" direction="forwards" units="years"/>
		</taxon>
		<taxon id="KJ189301|DENV3|Peru|2008">
			<date value="2008.0" direction="forwards" units="years" uncertainty="1.0"/>
		</taxon>
		<taxon id="KJ189300|DENV3|Peru|2008">
			<date value="2008.0" direction="forwards" units="years" uncertainty="1.0"/>
		</taxon>
		<taxon id="KJ189299|DENV3|Peru|2005">
			<date value="2005.0" direction="forwards" units="years" uncertainty="1.0"/>
		</taxon>
		<taxon id="KJ189298|DENV3|Peru|2008">
			<date value="2008.0" direction="forwards" units="years" uncertainty="1.0"/>
		</taxon>
		<taxon id="KJ189297|DENV3|Peru|2006">
			<date value="2006.0" direction="forwards" units="years" uncertainty="1.0"/>
		</taxon>
		<taxon id="KJ189296|DENV3|Peru|2006">
			<date value="2006.0" direction="forwards" units="years" uncertainty="1.0"/>
		</taxon>
		<taxon id="KJ189295|DENV3|Peru|2006">
			<date value="2006.0" direction="forwards" units="years" uncertainty="1.0"/>
		</taxon>
		<taxon id="KJ189294|DENV3|Peru|2006">
			<date value="2006.0" direction="forwards" units="years" uncertainty="1.0"/>
		</taxon>
		<taxon id="KJ189293|DENV3|Peru|2005">
			<date value="2005.0" direction="forwards" units="years" uncertainty="1.0"/>
		</taxon>
		<taxon id="KJ189292|DENV3|Peru|2009">
			<date value="2009.0" direction="forwards" units="years" uncertainty="1.0"/>
		</taxon>
		<taxon id="KJ189291|DENV3|Peru|2008">
			<date value="2008.0" direction="forwards" units="years" uncertainty="1.0"/>
		</taxon>
		<taxon id="KJ189290|DENV3|Peru|2008">
			<date value="2008.0" direction="forwards" units="years" uncertainty="1.0"/>
		</taxon>
		<taxon id="KJ189289|DENV3|Peru|2008">
			<date value="2008.0" direction="forwards" units="years" uncertainty="1.0"/>
		</taxon>
		<taxon id="KJ189288|DENV3|Peru|2008">
			<date value="2008.0" direction="forwards" units="years" uncertainty="1.0"/>
		</taxon>
		<taxon id="KJ189287|DENV3|Peru|2008">
			<date value="2008.0" direction="forwards" units="years" uncertainty="1.0"/>
		</taxon>
		<taxon id="KJ189286|DENV3|Peru|2008">
			<date value="2008.0" direction="forwards" units="years" uncertainty="1.0"/>
		</taxon>
		<taxon id="KJ189285|DENV3|Peru|2008">
			<date value="2008.0" direction="forwards" units="years" uncertainty="1.0"/>
		</taxon>
		<taxon id="KJ189284|DENV3|Peru|2008">
			<date value="2008.0" direction="forwards" units="years" uncertainty="1.0"/>
		</taxon>
		<taxon id="KJ189283|DENV3|Peru|2007">
			<date value="2007.0" direction="forwards" units="years" uncertainty="1.0"/>
		</taxon>
		<taxon id="KJ189282|DENV3|Peru|2007">
			<date value="2007.0" direction="forwards" units="years" uncertainty="1.0"/>
		</taxon>
		<taxon id="KJ189281|DENV3|Peru|2007">
			<date value="2007.0" direction="forwards" units="years" uncertainty="1.0"/>
		</taxon>
		<taxon id="KJ189280|DENV3|Peru|2007">
			<date value="2007.0" direction="forwards" units="years" uncertainty="1.0"/>
		</taxon>
		<taxon id="KJ189279|DENV3|Peru|2007">
			<date value="2007.0" direction="forwards" units="years" uncertainty="1.0"/>
		</taxon>
		<taxon id="KJ189278|DENV3|Peru|2007">
			<date value="2007.0" direction="forwards" units="years" uncertainty="1.0"/>
		</taxon>
		<taxon id="KJ189277|DENV3|Peru|2007">
			<date value="2007.0" direction="forwards" units="years" uncertainty="1.0"/>
		</taxon>
		<taxon id="KJ189276|DENV3|Peru|2007">
			<date value="2007.0" direction="forwards" units="years" uncertainty="1.0"/>
		</taxon>
		<taxon id="KJ189275|DENV3|Peru|2007">
			<date value="2007.0" direction="forwards" units="years" uncertainty="1.0"/>
		</taxon>
		<taxon id="KJ189274|DENV3|Peru|2007">
			<date value="2007.0" direction="forwards" units="years" uncertainty="1.0"/>
		</taxon>
		<taxon id="KJ189273|DENV3|Peru|2007">
			<date value="2007.0" direction="forwards" units="years" uncertainty="1.0"/>
		</taxon>
		<taxon id="KJ189272|DENV3|Peru|2007">
			<date value="2007.0" direction="forwards" units="years" uncertainty="1.0"/>
		</taxon>
		<taxon id="KJ189271|DENV3|Peru|2007">
			<date value="2007.0" direction="forwards" units="years" uncertainty="1.0"/>
		</taxon>
		<taxon id="KJ189270|DENV3|Peru|2007">
			<date value="2007.0" direction="forwards" units="years" uncertainty="1.0"/>
		</taxon>
		<taxon id="KJ189269|DENV3|Peru|2007">
			<date value="2007.0" direction="forwards" units="years" uncertainty="1.0"/>
		</taxon>
		<taxon id="KJ189268|DENV3|Peru|2007">
			<date value="2007.0" direction="forwards" units="years" uncertainty="1.0"/>
		</taxon>
		<taxon id="KJ189267|DENV3|Peru|2007">
			<date value="2007.0" direction="forwards" units="years" uncertainty="1.0"/>
		</taxon>
		<taxon id="KJ189266|DENV3|Peru|2004">
			<date value="2004.0" direction="forwards" units="years" uncertainty="1.0"/>
		</taxon>
		<taxon id="KJ189265|DENV3|Peru|2004">
			<date value="2004.0" direction="forwards" units="years" uncertainty="1.0"/>
		</taxon>
		<taxon id="KJ189263|DENV3|Peru|2004">
			<date value="2004.0" direction="forwards" units="years" uncertainty="1.0"/>
		</taxon>
		<taxon id="KJ189262|DENV3|Peru|2004">
			<date value="2004.0" direction="forwards" units="years" uncertainty="1.0"/>
		</taxon>
		<taxon id="KJ189261|DENV3|Peru|2008">
			<date value="2008.0" direction="forwards" units="years" uncertainty="1.0"/>
		</taxon>
		<taxon id="KJ189260|DENV3|Peru|2002">
			<date value="2002.0" direction="forwards" units="years" uncertainty="1.0"/>
		</taxon>
		<taxon id="KJ189259|DENV3|Peru|2002">
			<date value="2002.0" direction="forwards" units="years" uncertainty="1.0"/>
		</taxon>
		<taxon id="KJ189258|DENV3|Peru|2002">
			<date value="2002.0" direction="forwards" units="years" uncertainty="1.0"/>
		</taxon>
		<taxon id="KJ189257|DENV3|Peru|2004">
			<date value="2004.0" direction="forwards" units="years" uncertainty="1.0"/>
		</taxon>
		<taxon id="KJ189256|DENV3|Peru|2002">
			<date value="2002.0" direction="forwards" units="years" uncertainty="1.0"/>
		</taxon>
		<taxon id="KJ189255|DENV3|Peru|2002">
			<date value="2002.0" direction="forwards" units="years" uncertainty="1.0"/>
		</taxon>
		<taxon id="KF955505|DENV3|Grenada|2002">
			<date value="2002.0" direction="forwards" units="years" uncertainty="1.0"/>
		</taxon>
		<taxon id="KF955490|DENV3|Nicaragua|2008">
			<date value="2008.0" direction="forwards" units="years" uncertainty="1.0"/>
		</taxon>
		<taxon id="KF955489|DENV3|Nicaragua|2008">
			<date value="2008.0" direction="forwards" units="years" uncertainty="1.0"/>
		</taxon>
		<taxon id="KF955488|DENV3|Nicaragua|2008">
			<date value="2008.0" direction="forwards" units="years" uncertainty="1.0"/>
		</taxon>
		<taxon id="KF955486|DENV3|Venezuela|2001">
			<date value="2001.0" direction="forwards" units="years" uncertainty="1.0"/>
		</taxon>
		<taxon id="KF955481|DENV3|Venezuela|2007">
			<date value="2007.0" direction="forwards" units="years" uncertainty="1.0"/>
		</taxon>
		<taxon id="KF955480|DENV3|Venezuela|2001">
			<date value="2001.0" direction="forwards" units="years" uncertainty="1.0"/>
		</taxon>
		<taxon id="KF955479|DENV3|Venezuela|2001">
			<date value="2001.0" direction="forwards" units="years" uncertainty="1.0"/>
		</taxon>
		<taxon id="KF955474|DENV3|Sri_Lanka|1989">
			<date value="1989.0" direction="forwards" units="years" uncertainty="1.0"/>
		</taxon>
		<taxon id="KF955471|DENV3|Venezuela|2004">
			<date value="2004.0" direction="forwards" units="years" uncertainty="1.0"/>
		</taxon>
		<taxon id="KF955468|DENV3|Puerto_Rico|2001">
			<date value="2001.0" direction="forwards" units="years" uncertainty="1.0"/>
		</taxon>
		<taxon id="KF955467|DENV3|Puerto_Rico|2000">
			<date value="2000.0" direction="forwards" units="years" uncertainty="1.0"/>
		</taxon>
		<taxon id="KF955466|DENV3|Puerto_Rico|2000">
			<date value="2000.0" direction="forwards" units="years" uncertainty="1.0"/>
		</taxon>
		<taxon id="KF955465|DENV3|Puerto_Rico|2000">
			<date value="2000.0" direction="forwards" units="years" uncertainty="1.0"/>
		</taxon>
		<taxon id="KF955456|DENV3|Puerto_Rico|2006">
			<date value="2006.0" direction="forwards" units="years" uncertainty="1.0"/>
		</taxon>
		<taxon id="KF921929|DENV3|Nicaragua|2010">
			<date value="2010.0" direction="forwards" units="years" uncertainty="1.0"/>
		</taxon>
		<taxon id="KF921928|DENV3|Nicaragua|2010">
			<date value="2010.0" direction="forwards" units="years" uncertainty="1.0"/>
		</taxon>
		<taxon id="KF921927|DENV3|Nicaragua|2010">
			<date value="2010.0" direction="forwards" units="years" uncertainty="1.0"/>
		</taxon>
		<taxon id="KF921926|DENV3|Nicaragua|2010">
			<date value="2010.0" direction="forwards" units="years" uncertainty="1.0"/>
		</taxon>
		<taxon id="KF921925|DENV3|Nicaragua|2010">
			<date value="2010.0" direction="forwards" units="years" uncertainty="1.0"/>
		</taxon>
		<taxon id="KF921924|DENV3|Nicaragua|2010">
			<date value="2010.0" direction="forwards" units="years" uncertainty="1.0"/>
		</taxon>
		<taxon id="KF921923|DENV3|Nicaragua|2009">
			<date value="2009.0" direction="forwards" units="years" uncertainty="1.0"/>
		</taxon>
		<taxon id="KF921922|DENV3|Nicaragua|2009">
			<date value="2009.0" direction="forwards" units="years" uncertainty="1.0"/>
		</taxon>
		<taxon id="KF921921|DENV3|Nicaragua|2009">
			<date value="2009.0" direction="forwards" units="years" uncertainty="1.0"/>
		</taxon>
		<taxon id="KF921920|DENV3|Nicaragua|2009">
			<date value="2009.0" direction="forwards" units="years" uncertainty="1.0"/>
		</taxon>
		<taxon id="KF921919|DENV3|Nicaragua|2009">
			<date value="2009.0" direction="forwards" units="years" uncertainty="1.0"/>
		</taxon>
		<taxon id="KF921917|DENV3|Nicaragua|2009">
			<date value="2009.0" direction="forwards" units="years" uncertainty="1.0"/>
		</taxon>
		<taxon id="KF921916|DENV3|Nicaragua|2009">
			<date value="2009.0" direction="forwards" units="years" uncertainty="1.0"/>
		</taxon>
		<taxon id="KF921914|DENV3|Nicaragua|2009">
			<date value="2009.0" direction="forwards" units="years" uncertainty="1.0"/>
		</taxon>
		<taxon id="KF921913|DENV3|Nicaragua|2009">
			<date value="2009.0" direction="forwards" units="years" uncertainty="1.0"/>
		</taxon>
		<taxon id="JF808129|DENV3|Paraguay|2003">
			<date value="2003.0" direction="forwards" units="years" uncertainty="1.0"/>
		</taxon>
		<taxon id="JF808128|DENV3|Paraguay|2003">
			<date value="2003.0" direction="forwards" units="years" uncertainty="1.0"/>
		</taxon>
		<taxon id="JF808123|DENV3|Paraguay|2002">
			<date value="2002.0" direction="forwards" units="years" uncertainty="1.0"/>
		</taxon>
		<taxon id="JF808122|DENV3|Paraguay|2003">
			<date value="2003.0" direction="forwards" units="years" uncertainty="1.0"/>
		</taxon>
		<taxon id="KF041259|DENV3|Pakistan|2006">
			<date value="2006.0" direction="forwards" units="years" uncertainty="1.0"/>
		</taxon>
		<taxon id="KF041258|DENV3|Pakistan|2009">
			<date value="2009.0" direction="forwards" units="years" uncertainty="1.0"/>
		</taxon>
		<taxon id="KF041257|DENV3|Pakistan|2006">
			<date value="2006.0" direction="forwards" units="years" uncertainty="1.0"/>
		</taxon>
		<taxon id="KF041256|DENV3|Pakistan|2006">
			<date value="2006.0" direction="forwards" units="years" uncertainty="1.0"/>
		</taxon>
		<taxon id="KF041255|DENV3|Pakistan|2007">
			<date value="2007.0" direction="forwards" units="years" uncertainty="1.0"/>
		</taxon>
		<taxon id="KF041254|DENV3|Pakistan|2008">
			<date value="2008.0" direction="forwards" units="years" uncertainty="1.0"/>
		</taxon>
		<taxon id="JN183884|DENV3|Nicaragua|2009">
			<date value="2009.0" direction="forwards" units="years" uncertainty="1.0"/>
		</taxon>
		<taxon id="JN093517|DENV3|Nicaragua|2009">
			<date value="2009.0" direction="forwards" units="years" uncertainty="1.0"/>
		</taxon>
		<taxon id="JN093515|DENV3|Nicaragua|2010">
			<date value="2010.0" direction="forwards" units="years" uncertainty="1.0"/>
		</taxon>
		<taxon id="JN093514|DENV3|Nicaragua|2009">
			<date value="2009.0" direction="forwards" units="years" uncertainty="1.0"/>
		</taxon>
		<taxon id="JN093513|DENV3|Nicaragua|2010">
			<date value="2010.0" direction="forwards" units="years" uncertainty="1.0"/>
		</taxon>
		<taxon id="JN000938|DENV3|Nicaragua|2010">
			<date value="2010.0" direction="forwards" units="years" uncertainty="1.0"/>
		</taxon>
		<taxon id="JN000937|DENV3|Nicaragua|2010">
			<date value="2010.0" direction="forwards" units="years" uncertainty="1.0"/>
		</taxon>
		<taxon id="JN000936|DENV3|Nicaragua|2009">
			<date value="2009.0" direction="forwards" units="years" uncertainty="1.0"/>
		</taxon>
		<taxon id="JF937652|DENV3|Nicaragua|2009">
			<date value="2009.0" direction="forwards" units="years" uncertainty="1.0"/>
		</taxon>
		<taxon id="JF937648|DENV3|Nicaragua|2010">
			<date value="2010.0" direction="forwards" units="years" uncertainty="1.0"/>
		</taxon>
		<taxon id="JF937647|DENV3|Nicaragua|2009">
			<date value="2009.0" direction="forwards" units="years" uncertainty="1.0"/>
		</taxon>
		<taxon id="JF937646|DENV3|Nicaragua|2010">
			<date value="2010.0" direction="forwards" units="years" uncertainty="1.0"/>
		</taxon>
		<taxon id="JF937643|DENV3|Nicaragua|2009">
			<date value="2009.0" direction="forwards" units="years" uncertainty="1.0"/>
		</taxon>
		<taxon id="JF937642|DENV3|Nicaragua|2009">
			<date value="2009.0" direction="forwards" units="years" uncertainty="1.0"/>
		</taxon>
		<taxon id="JF937641|DENV3|Nicaragua|2009">
			<date value="2009.0" direction="forwards" units="years" uncertainty="1.0"/>
		</taxon>
		<taxon id="JF937640|DENV3|Nicaragua|2010">
			<date value="2010.0" direction="forwards" units="years" uncertainty="1.0"/>
		</taxon>
		<taxon id="JF937639|DENV3|Nicaragua|2010">
			<date value="2010.0" direction="forwards" units="years" uncertainty="1.0"/>
		</taxon>
		<taxon id="JF937638|DENV3|Nicaragua|2010">
			<date value="2010.0" direction="forwards" units="years" uncertainty="1.0"/>
		</taxon>
		<taxon id="JF937637|DENV3|Nicaragua|2010">
			<date value="2010.0" direction="forwards" units="years" uncertainty="1.0"/>
		</taxon>
		<taxon id="JF937636|DENV3|Nicaragua|2009">
			<date value="2009.0" direction="forwards" units="years" uncertainty="1.0"/>
		</taxon>
		<taxon id="JF937634|DENV3|Nicaragua|2010">
			<date value="2010.0" direction="forwards" units="years" uncertainty="1.0"/>
		</taxon>
		<taxon id="JF937633|DENV3|Nicaragua|2010">
			<date value="2010.0" direction="forwards" units="years" uncertainty="1.0"/>
		</taxon>
		<taxon id="JF937632|DENV3|Nicaragua|2009">
			<date value="2009.0" direction="forwards" units="years" uncertainty="1.0"/>
		</taxon>
		<taxon id="JF937630|DENV3|Nicaragua|2009">
			<date value="2009.0" direction="forwards" units="years" uncertainty="1.0"/>
		</taxon>
		<taxon id="JF937629|DENV3|Nicaragua|2010">
			<date value="2010.0" direction="forwards" units="years" uncertainty="1.0"/>
		</taxon>
		<taxon id="JF937628|DENV3|Nicaragua|2010">
			<date value="2010.0" direction="forwards" units="years" uncertainty="1.0"/>
		</taxon>
		<taxon id="JF937627|DENV3|Nicaragua|2010">
			<date value="2010.0" direction="forwards" units="years" uncertainty="1.0"/>
		</taxon>
		<taxon id="JF937626|DENV3|Nicaragua|2010">
			<date value="2010.0" direction="forwards" units="years" uncertainty="1.0"/>
		</taxon>
		<taxon id="JF937625|DENV3|Nicaragua|2010">
			<date value="2010.0" direction="forwards" units="years" uncertainty="1.0"/>
		</taxon>
		<taxon id="JF937624|DENV3|Nicaragua|2010">
			<date value="2010.0" direction="forwards" units="years" uncertainty="1.0"/>
		</taxon>
		<taxon id="JF937623|DENV3|Nicaragua|2010">
			<date value="2010.0" direction="forwards" units="years" uncertainty="1.0"/>
		</taxon>
		<taxon id="JF937622|DENV3|Nicaragua|2010">
			<date value="2010.0" direction="forwards" units="years" uncertainty="1.0"/>
		</taxon>
		<taxon id="JF937621|DENV3|Nicaragua|2010">
			<date value="2010.0" direction="forwards" units="years" uncertainty="1.0"/>
		</taxon>
		<taxon id="JF937620|DENV3|Nicaragua|2010">
			<date value="2010.0" direction="forwards" units="years" uncertainty="1.0"/>
		</taxon>
		<taxon id="JF920409|DENV3|Nicaragua|2010">
			<date value="2010.0" direction="forwards" units="years" uncertainty="1.0"/>
		</taxon>
		<taxon id="JF920408|DENV3|Nicaragua|2010">
			<date value="2010.0" direction="forwards" units="years" uncertainty="1.0"/>
		</taxon>
		<taxon id="JF920407|DENV3|Nicaragua|2009">
			<date value="2009.0" direction="forwards" units="years" uncertainty="1.0"/>
		</taxon>
		<taxon id="JF920406|DENV3|Nicaragua|2010">
			<date value="2010.0" direction="forwards" units="years" uncertainty="1.0"/>
		</taxon>
		<taxon id="JF920405|DENV3|Nicaragua|2010">
			<date value="2010.0" direction="forwards" units="years" uncertainty="1.0"/>
		</taxon>
		<taxon id="JF920404|DENV3|Nicaragua|2009">
			<date value="2009.0" direction="forwards" units="years" uncertainty="1.0"/>
		</taxon>
		<taxon id="JF920403|DENV3|Nicaragua|2009">
			<date value="2009.0" direction="forwards" units="years" uncertainty="1.0"/>
		</taxon>
		<taxon id="JF920402|DENV3|Nicaragua|2009">
			<date value="2009.0" direction="forwards" units="years" uncertainty="1.0"/>
		</taxon>
		<taxon id="JF920401|DENV3|Nicaragua|2010">
			<date value="2010.0" direction="forwards" units="years" uncertainty="1.0"/>
		</taxon>
		<taxon id="JF920400|DENV3|Nicaragua|2009">
			<date value="2009.0" direction="forwards" units="years" uncertainty="1.0"/>
		</taxon>
		<taxon id="JF920399|DENV3|Nicaragua|2009">
			<date value="2009.0" direction="forwards" units="years" uncertainty="1.0"/>
		</taxon>
		<taxon id="JF920398|DENV3|Nicaragua|2009">
			<date value="2009.0" direction="forwards" units="years" uncertainty="1.0"/>
		</taxon>
		<taxon id="JF920397|DENV3|Nicaragua|2010">
			<date value="2010.0" direction="forwards" units="years" uncertainty="1.0"/>
		</taxon>
		<taxon id="JF920396|DENV3|Nicaragua|2009">
			<date value="2009.0" direction="forwards" units="years" uncertainty="1.0"/>
		</taxon>
		<taxon id="HQ891025|DENV3|Nicaragua|2009">
			<date value="2009.0" direction="forwards" units="years" uncertainty="1.0"/>
		</taxon>
		<taxon id="HQ705623|DENV3|Nicaragua|2009">
			<date value="2009.0" direction="forwards" units="years" uncertainty="1.0"/>
		</taxon>
		<taxon id="HQ705622|DENV3|Nicaragua|2009">
			<date value="2009.0" direction="forwards" units="years" uncertainty="1.0"/>
		</taxon>
		<taxon id="HQ705621|DENV3|Nicaragua|2009">
			<date value="2009.0" direction="forwards" units="years" uncertainty="1.0"/>
		</taxon>
		<taxon id="HQ705620|DENV3|Nicaragua|2009">
			<date value="2009.0" direction="forwards" units="years" uncertainty="1.0"/>
		</taxon>
		<taxon id="HQ705619|DENV3|Nicaragua|2009">
			<date value="2009.0" direction="forwards" units="years" uncertainty="1.0"/>
		</taxon>
		<taxon id="HQ705618|DENV3|Nicaragua|2009">
			<date value="2009.0" direction="forwards" units="years" uncertainty="1.0"/>
		</taxon>
		<taxon id="HQ705617|DENV3|Nicaragua|2009">
			<date value="2009.0" direction="forwards" units="years" uncertainty="1.0"/>
		</taxon>
		<taxon id="HQ705616|DENV3|Nicaragua|2009">
			<date value="2009.0" direction="forwards" units="years" uncertainty="1.0"/>
		</taxon>
		<taxon id="HQ705615|DENV3|Nicaragua|2009">
			<date value="2009.0" direction="forwards" units="years" uncertainty="1.0"/>
		</taxon>
		<taxon id="HQ705614|DENV3|Nicaragua|2009">
			<date value="2009.0" direction="forwards" units="years" uncertainty="1.0"/>
		</taxon>
		<taxon id="HQ705613|DENV3|Nicaragua|2009">
			<date value="2009.0" direction="forwards" units="years" uncertainty="1.0"/>
		</taxon>
		<taxon id="HQ705612|DENV3|Nicaragua|2009">
			<date value="2009.0" direction="forwards" units="years" uncertainty="1.0"/>
		</taxon>
		<taxon id="HQ705611|DENV3|Nicaragua|2009">
			<date value="2009.0" direction="forwards" units="years" uncertainty="1.0"/>
		</taxon>
		<taxon id="HQ705610|DENV3|Nicaragua|2009">
			<date value="2009.0" direction="forwards" units="years" uncertainty="1.0"/>
		</taxon>
		<taxon id="HQ705609|DENV3|Nicaragua|2009">
			<date value="2009.0" direction="forwards" units="years" uncertainty="1.0"/>
		</taxon>
		<taxon id="HQ671177|DENV3|Nicaragua|2009">
			<date value="2009.0" direction="forwards" units="years" uncertainty="1.0"/>
		</taxon>
		<taxon id="HQ671176|DENV3|Nicaragua|2009">
			<date value="2009.0" direction="forwards" units="years" uncertainty="1.0"/>
		</taxon>
		<taxon id="HQ541797|DENV3|Nicaragua|2009">
			<date value="2009.0" direction="forwards" units="years" uncertainty="1.0"/>
		</taxon>
		<taxon id="HQ541796|DENV3|Nicaragua|2009">
			<date value="2009.0" direction="forwards" units="years" uncertainty="1.0"/>
		</taxon>
		<taxon id="HQ541795|DENV3|Nicaragua|2009">
			<date value="2009.0" direction="forwards" units="years" uncertainty="1.0"/>
		</taxon>
		<taxon id="HQ541789|DENV3|Nicaragua|2008">
			<date value="2008.0" direction="forwards" units="years" uncertainty="1.0"/>
		</taxon>
		<taxon id="HQ541785|DENV3|Nicaragua|2009">
			<date value="2009.0" direction="forwards" units="years" uncertainty="1.0"/>
		</taxon>
		<taxon id="HQ166034|DENV3|Nicaragua|2009">
			<date value="2009.0" direction="forwards" units="years" uncertainty="1.0"/>
		</taxon>
		<taxon id="HQ166033|DENV3|Nicaragua|2009">
			<date value="2009.0" direction="forwards" units="years" uncertainty="1.0"/>
		</taxon>
		<taxon id="HQ166032|DENV3|Nicaragua|2009">
			<date value="2009.0" direction="forwards" units="years" uncertainty="1.0"/>
		</taxon>
		<taxon id="HQ166030|DENV3|Nicaragua|2009">
			<date value="2009.0" direction="forwards" units="years" uncertainty="1.0"/>
		</taxon>
		<taxon id="HM756282|DENV3|Nicaragua|2009">
			<date value="2009.0" direction="forwards" units="years" uncertainty="1.0"/>
		</taxon>
		<taxon id="HM756280|DENV3|Nicaragua|2009">
			<date value="2009.0" direction="forwards" units="years" uncertainty="1.0"/>
		</taxon>
		<taxon id="HM756279|DENV3|Nicaragua|2009">
			<date value="2009.0" direction="forwards" units="years" uncertainty="1.0"/>
		</taxon>
		<taxon id="HM756278|DENV3|Nicaragua|2009">
			<date value="2009.0" direction="forwards" units="years" uncertainty="1.0"/>
		</taxon>
		<taxon id="HM756276|DENV3|Nicaragua|2009">
			<date value="2009.0" direction="forwards" units="years" uncertainty="1.0"/>
		</taxon>
		<taxon id="HM756274|DENV3|Nicaragua|2009">
			<date value="2009.0" direction="forwards" units="years" uncertainty="1.0"/>
		</taxon>
		<taxon id="HM631856|DENV3|Nicaragua|2009">
			<date value="2009.0" direction="forwards" units="years" uncertainty="1.0"/>
		</taxon>
		<taxon id="HM631869|DENV3|Nicaragua|2009">
			<date value="2009.0" direction="forwards" units="years" uncertainty="1.0"/>
		</taxon>
		<taxon id="HM631864|DENV3|Nicaragua|2009">
			<date value="2009.0" direction="forwards" units="years" uncertainty="1.0"/>
		</taxon>
		<taxon id="HM631863|DENV3|Nicaragua|2009">
			<date value="2009.0" direction="forwards" units="years" uncertainty="1.0"/>
		</taxon>
		<taxon id="HM631861|DENV3|Nicaragua|2009">
			<date value="2009.0" direction="forwards" units="years" uncertainty="1.0"/>
		</taxon>
		<taxon id="HM631860|DENV3|Nicaragua|2009">
			<date value="2009.0" direction="forwards" units="years" uncertainty="1.0"/>
		</taxon>
		<taxon id="HM631859|DENV3|Nicaragua|2009">
			<date value="2009.0" direction="forwards" units="years" uncertainty="1.0"/>
		</taxon>
		<taxon id="HM631858|DENV3|Nicaragua|2009">
			<date value="2009.0" direction="forwards" units="years" uncertainty="1.0"/>
		</taxon>
		<taxon id="HM631857|DENV3|Nicaragua|2009">
			<date value="2009.0" direction="forwards" units="years" uncertainty="1.0"/>
		</taxon>
		<taxon id="HM181978|DENV3|Nicaragua|2009">
			<date value="2009.0" direction="forwards" units="years" uncertainty="1.0"/>
		</taxon>
		<taxon id="HM181975|DENV3|Nicaragua|2009">
			<date value="2009.0" direction="forwards" units="years" uncertainty="1.0"/>
		</taxon>
		<taxon id="HM181974|DENV3|Nicaragua|2009">
			<date value="2009.0" direction="forwards" units="years" uncertainty="1.0"/>
		</taxon>
		<taxon id="HM181973|DENV3|Nicaragua|2009">
			<date value="2009.0" direction="forwards" units="years" uncertainty="1.0"/>
		</taxon>
		<taxon id="HM181972|DENV3|Nicaragua|2009">
			<date value="2009.0" direction="forwards" units="years" uncertainty="1.0"/>
		</taxon>
		<taxon id="GU131954|DENV3|Colombia|2006">
			<date value="2006.0" direction="forwards" units="years" uncertainty="1.0"/>
		</taxon>
		<taxon id="GU131953|DENV3|Colombia|2004">
			<date value="2004.0" direction="forwards" units="years" uncertainty="1.0"/>
		</taxon>
		<taxon id="GU131951|DENV3|Colombia|2003">
			<date value="2003.0" direction="forwards" units="years" uncertainty="1.0"/>
		</taxon>
		<taxon id="GQ868578|DENV3|Colombia|2007">
			<date value="2007.0" direction="forwards" units="years" uncertainty="1.0"/>
		</taxon>
		<taxon id="GQ868577|DENV3|Colombia|2005">
			<date value="2005.0" direction="forwards" units="years" uncertainty="1.0"/>
		</taxon>
		<taxon id="GQ868575|DENV3|Colombia|2004">
			<date value="2004.0" direction="forwards" units="years" uncertainty="1.0"/>
		</taxon>
		<taxon id="GQ868574|DENV3|Colombia|2003">
			<date value="2003.0" direction="forwards" units="years" uncertainty="1.0"/>
		</taxon>
		<taxon id="GQ868573|DENV3|Colombia|2003">
			<date value="2003.0" direction="forwards" units="years" uncertainty="1.0"/>
		</taxon>
		<taxon id="GQ868572|DENV3|Colombia|2003">
			<date value="2003.0" direction="forwards" units="years" uncertainty="1.0"/>
		</taxon>
		<taxon id="GQ868571|DENV3|Colombia|2002">
			<date value="2002.0" direction="forwards" units="years" uncertainty="1.0"/>
		</taxon>
		<taxon id="GQ868616|DENV3|Saint_Lucia|2001">
			<date value="2001.0" direction="forwards" units="years" uncertainty="1.0"/>
		</taxon>
		<taxon id="GQ868586|DENV3|Venezuela|2007">
			<date value="2007.0" direction="forwards" units="years" uncertainty="1.0"/>
		</taxon>
		<taxon id="EU932688|DENV3|Venezuela|2007">
			<date value="2007.0" direction="forwards" units="years" uncertainty="1.0"/>
		</taxon>
		<taxon id="GQ252678|DENV3|Venezuela|2001">
			<date value="2001.0" direction="forwards" units="years" uncertainty="1.0"/>
		</taxon>
		<taxon id="GQ252674|DENV3|Sri_Lanka|1997">
			<date value="1997.0" direction="forwards" units="years" uncertainty="1.0"/>
		</taxon>
		<taxon id="GQ199891|DENV3|Colombia|2001">
			<date value="2001.0" direction="forwards" units="years" uncertainty="1.0"/>
		</taxon>
		<taxon id="GQ199886|DENV3|Nicaragua|1998">
			<date value="1998.0" direction="forwards" units="years" uncertainty="1.0"/>
		</taxon>
		<taxon id="GQ199871|DENV3|Nicaragua|2008">
			<date value="2008.0" direction="forwards" units="years" uncertainty="1.0"/>
		</taxon>
		<taxon id="GQ199870|DENV3|Nicaragua|2008">
			<date value="2008.0" direction="forwards" units="years" uncertainty="1.0"/>
		</taxon>
		<taxon id="GQ199865|DENV3|Nicaragua|2009">
			<date value="2009.0" direction="forwards" units="years" uncertainty="1.0"/>
		</taxon>
		<taxon id="GQ199864|DENV3|Nicaragua|2008">
			<date value="2008.0" direction="forwards" units="years" uncertainty="1.0"/>
		</taxon>
		<taxon id="GQ199863|DENV3|Nicaragua|2008">
			<date value="2008.0" direction="forwards" units="years" uncertainty="1.0"/>
		</taxon>
		<taxon id="GQ199862|DENV3|Nicaragua|2008">
			<date value="2008.0" direction="forwards" units="years" uncertainty="1.0"/>
		</taxon>
		<taxon id="GQ199861|DENV3|Nicaragua|2008">
			<date value="2008.0" direction="forwards" units="years" uncertainty="1.0"/>
		</taxon>
		<taxon id="GQ199860|DENV3|Nicaragua|2008">
			<date value="2008.0" direction="forwards" units="years" uncertainty="1.0"/>
		</taxon>
		<taxon id="FJ898476|DENV3|Nicaragua|2008">
			<date value="2008.0" direction="forwards" units="years" uncertainty="1.0"/>
		</taxon>
		<taxon id="FJ898475|DENV3|Nicaragua|2008">
			<date value="2008.0" direction="forwards" units="years" uncertainty="1.0"/>
		</taxon>
		<taxon id="FJ898474|DENV3|Venezuela|2007">
			<date value="2007.0" direction="forwards" units="years" uncertainty="1.0"/>
		</taxon>
		<taxon id="FJ898473|DENV3|Venezuela|2003">
			<date value="2003.0" direction="forwards" units="years" uncertainty="1.0"/>
		</taxon>
		<taxon id="FJ898472|DENV3|Venezuela|2003">
			<date value="2003.0" direction="forwards" units="years" uncertainty="1.0"/>
		</taxon>
		<taxon id="FJ898471|DENV3|Venezuela|2002">
			<date value="2002.0" direction="forwards" units="years" uncertainty="1.0"/>
		</taxon>
		<taxon id="FJ898470|DENV3|Venezuela|2001">
			<date value="2001.0" direction="forwards" units="years" uncertainty="1.0"/>
		</taxon>
		<taxon id="FJ898469|DENV3|Venezuela|2001">
			<date value="2001.0" direction="forwards" units="years" uncertainty="1.0"/>
		</taxon>
		<taxon id="FJ898468|DENV3|Venezuela|2000">
			<date value="2000.0" direction="forwards" units="years" uncertainty="1.0"/>
		</taxon>
		<taxon id="FJ898464|DENV3|Guyana|2002">
			<date value="2002.0" direction="forwards" units="years" uncertainty="1.0"/>
		</taxon>
		<taxon id="FJ898463|DENV3|Saint_Lucia|2001">
			<date value="2001.0" direction="forwards" units="years" uncertainty="1.0"/>
		</taxon>
		<taxon id="FJ898462|DENV3|Anguilla|2001">
			<date value="2001.0" direction="forwards" units="years" uncertainty="1.0"/>
		</taxon>
		<taxon id="FJ898459|DENV3|Trinidad_and_Tobago|2002">
			<date value="2002.0" direction="forwards" units="years" uncertainty="1.0"/>
		</taxon>
		<taxon id="FJ898458|DENV3|Peru|2002">
			<date value="2002.0" direction="forwards" units="years" uncertainty="1.0"/>
		</taxon>
		<taxon id="FJ898457|DENV3|Ecuador|2000">
			<date value="2000.0" direction="forwards" units="years" uncertainty="1.0"/>
		</taxon>
		<taxon id="FJ898445|DENV3|Colombia|2007">
			<date value="2007.0" direction="forwards" units="years" uncertainty="1.0"/>
		</taxon>
		<taxon id="FJ898444|DENV3|Colombia|2005">
			<date value="2005.0" direction="forwards" units="years" uncertainty="1.0"/>
		</taxon>
		<taxon id="FJ898443|DENV3|Colombia|2003">
			<date value="2003.0" direction="forwards" units="years" uncertainty="1.0"/>
		</taxon>
		<taxon id="FJ898442|DENV3|Mexico|2007">
			<date value="2007.0" direction="forwards" units="years" uncertainty="1.0"/>
		</taxon>
		<taxon id="FJ898441|DENV3|Mexico|2006">
			<date value="2006.0" direction="forwards" units="years" uncertainty="1.0"/>
		</taxon>
		<taxon id="FJ898440|DENV3|Mexico|2003">
			<date value="2003.0" direction="forwards" units="years" uncertainty="1.0"/>
		</taxon>
		<taxon id="FJ882578|DENV3|Venezuela|2001">
			<date value="2001.0" direction="forwards" units="years" uncertainty="1.0"/>
		</taxon>
		<taxon id="FJ882577|DENV3|Venezuela|2001">
			<date value="2001.0" direction="forwards" units="years" uncertainty="1.0"/>
		</taxon>
		<taxon id="FJ882575|DENV3|Mozambique|1985">
			<date value="1985.0" direction="forwards" units="years" uncertainty="1.0"/>
		</taxon>
		<taxon id="FJ882571|DENV3|Sri_Lanka|1989">
			<date value="1989.0" direction="forwards" units="years" uncertainty="1.0"/>
		</taxon>
		<taxon id="FJ873813|DENV3|Nicaragua|2008">
			<date value="2008.0" direction="forwards" units="years" uncertainty="1.0"/>
		</taxon>
		<taxon id="FJ873812|DENV3|Nicaragua|2008">
			<date value="2008.0" direction="forwards" units="years" uncertainty="1.0"/>
		</taxon>
		<taxon id="FJ850111|DENV3|Venezuela|2007">
			<date value="2007.0" direction="forwards" units="years" uncertainty="1.0"/>
		</taxon>
		<taxon id="FJ850110|DENV3|Venezuela|2007">
			<date value="2007.0" direction="forwards" units="years" uncertainty="1.0"/>
		</taxon>
		<taxon id="FJ850109|DENV3|Venezuela|2007">
			<date value="2007.0" direction="forwards" units="years" uncertainty="1.0"/>
		</taxon>
		<taxon id="FJ850098|DENV3|Venezuela|2001">
			<date value="2001.0" direction="forwards" units="years" uncertainty="1.0"/>
		</taxon>
		<taxon id="FJ850097|DENV3|Venezuela|2001">
			<date value="2001.0" direction="forwards" units="years" uncertainty="1.0"/>
		</taxon>
		<taxon id="FJ850096|DENV3|Venezuela|2001">
			<date value="2001.0" direction="forwards" units="years" uncertainty="1.0"/>
		</taxon>
		<taxon id="FJ850052|DENV3|Nicaragua|2008">
			<date value="2008.0" direction="forwards" units="years" uncertainty="1.0"/>
		</taxon>
		<taxon id="FJ850049|DENV3|Nicaragua|2008">
			<date value="2008.0" direction="forwards" units="years" uncertainty="1.0"/>
		</taxon>
		<taxon id="FJ850048|DENV3|Nicaragua|2008">
			<date value="2008.0" direction="forwards" units="years" uncertainty="1.0"/>
		</taxon>
		<taxon id="FJ850055|DENV3|USA|2004">
			<date value="2004.0" direction="forwards" units="years" uncertainty="1.0"/>
		</taxon>
		<taxon id="FJ810416|DENV3|Venezuela|2001">
			<date value="2001.0" direction="forwards" units="years" uncertainty="1.0"/>
		</taxon>
		<taxon id="FJ744700|DENV3|Venezuela|2001">
			<date value="2001.0" direction="forwards" units="years" uncertainty="1.0"/>
		</taxon>
		<taxon id="FJ639826|DENV3|Venezuela|2008">
			<date value="2008.0" direction="forwards" units="years" uncertainty="1.0"/>
		</taxon>
		<taxon id="FJ639825|DENV3|Venezuela|2006">
			<date value="2006.0" direction="forwards" units="years" uncertainty="1.0"/>
		</taxon>
		<taxon id="FJ639817|DENV3|Venezuela|2006">
			<date value="2006.0" direction="forwards" units="years" uncertainty="1.0"/>
		</taxon>
		<taxon id="FJ639816|DENV3|Venezuela|2005">
			<date value="2005.0" direction="forwards" units="years" uncertainty="1.0"/>
		</taxon>
		<taxon id="FJ639810|DENV3|Venezuela|2005">
			<date value="2005.0" direction="forwards" units="years" uncertainty="1.0"/>
		</taxon>
		<taxon id="FJ639807|DENV3|Venezuela|2005">
			<date value="2005.0" direction="forwards" units="years" uncertainty="1.0"/>
		</taxon>
		<taxon id="FJ639805|DENV3|Venezuela|2005">
			<date value="2005.0" direction="forwards" units="years" uncertainty="1.0"/>
		</taxon>
		<taxon id="FJ639804|DENV3|Venezuela|2005">
			<date value="2005.0" direction="forwards" units="years" uncertainty="1.0"/>
		</taxon>
		<taxon id="FJ639803|DENV3|Venezuela|2005">
			<date value="2005.0" direction="forwards" units="years" uncertainty="1.0"/>
		</taxon>
		<taxon id="FJ639801|DENV3|Venezuela|2004">
			<date value="2004.0" direction="forwards" units="years" uncertainty="1.0"/>
		</taxon>
		<taxon id="FJ639800|DENV3|Venezuela|2004">
			<date value="2004.0" direction="forwards" units="years" uncertainty="1.0"/>
		</taxon>
		<taxon id="FJ639799|DENV3|Venezuela|2004">
			<date value="2004.0" direction="forwards" units="years" uncertainty="1.0"/>
		</taxon>
		<taxon id="FJ639798|DENV3|Venezuela|2004">
			<date value="2004.0" direction="forwards" units="years" uncertainty="1.0"/>
		</taxon>
		<taxon id="FJ639795|DENV3|Venezuela|2004">
			<date value="2004.0" direction="forwards" units="years" uncertainty="1.0"/>
		</taxon>
		<taxon id="FJ639793|DENV3|Venezuela|2004">
			<date value="2004.0" direction="forwards" units="years" uncertainty="1.0"/>
		</taxon>
		<taxon id="FJ639792|DENV3|Venezuela|2004">
			<date value="2004.0" direction="forwards" units="years" uncertainty="1.0"/>
		</taxon>
		<taxon id="FJ639791|DENV3|Venezuela|2004">
			<date value="2004.0" direction="forwards" units="years" uncertainty="1.0"/>
		</taxon>
		<taxon id="FJ639790|DENV3|Venezuela|2004">
			<date value="2004.0" direction="forwards" units="years" uncertainty="1.0"/>
		</taxon>
		<taxon id="FJ639789|DENV3|Venezuela|2004">
			<date value="2004.0" direction="forwards" units="years" uncertainty="1.0"/>
		</taxon>
		<taxon id="FJ639787|DENV3|Venezuela|2004">
			<date value="2004.0" direction="forwards" units="years" uncertainty="1.0"/>
		</taxon>
		<taxon id="FJ639786|DENV3|Venezuela|2003">
			<date value="2003.0" direction="forwards" units="years" uncertainty="1.0"/>
		</taxon>
		<taxon id="FJ639785|DENV3|Venezuela|2003">
			<date value="2003.0" direction="forwards" units="years" uncertainty="1.0"/>
		</taxon>
		<taxon id="FJ639784|DENV3|Venezuela|2003">
			<date value="2003.0" direction="forwards" units="years" uncertainty="1.0"/>
		</taxon>
		<taxon id="FJ639782|DENV3|Venezuela|2003">
			<date value="2003.0" direction="forwards" units="years" uncertainty="1.0"/>
		</taxon>
		<taxon id="FJ639781|DENV3|Venezuela|2003">
			<date value="2003.0" direction="forwards" units="years" uncertainty="1.0"/>
		</taxon>
		<taxon id="FJ639780|DENV3|Venezuela|2003">
			<date value="2003.0" direction="forwards" units="years" uncertainty="1.0"/>
		</taxon>
		<taxon id="FJ639779|DENV3|Venezuela|2003">
			<date value="2003.0" direction="forwards" units="years" uncertainty="1.0"/>
		</taxon>
		<taxon id="FJ639778|DENV3|Venezuela|2002">
			<date value="2002.0" direction="forwards" units="years" uncertainty="1.0"/>
		</taxon>
		<taxon id="FJ639777|DENV3|Venezuela|2002">
			<date value="2002.0" direction="forwards" units="years" uncertainty="1.0"/>
		</taxon>
		<taxon id="FJ639776|DENV3|Venezuela|2002">
			<date value="2002.0" direction="forwards" units="years" uncertainty="1.0"/>
		</taxon>
		<taxon id="FJ639775|DENV3|Venezuela|2002">
			<date value="2002.0" direction="forwards" units="years" uncertainty="1.0"/>
		</taxon>
		<taxon id="FJ639774|DENV3|Venezuela|2001">
			<date value="2001.0" direction="forwards" units="years" uncertainty="1.0"/>
		</taxon>
		<taxon id="FJ639771|DENV3|Venezuela|2001">
			<date value="2001.0" direction="forwards" units="years" uncertainty="1.0"/>
		</taxon>
		<taxon id="FJ639770|DENV3|Venezuela|2001">
			<date value="2001.0" direction="forwards" units="years" uncertainty="1.0"/>
		</taxon>
		<taxon id="FJ639769|DENV3|Venezuela|2001">
			<date value="2001.0" direction="forwards" units="years" uncertainty="1.0"/>
		</taxon>
		<taxon id="FJ639768|DENV3|Venezuela|2001">
			<date value="2001.0" direction="forwards" units="years" uncertainty="1.0"/>
		</taxon>
		<taxon id="FJ639767|DENV3|Venezuela|2001">
			<date value="2001.0" direction="forwards" units="years" uncertainty="1.0"/>
		</taxon>
		<taxon id="FJ639766|DENV3|Venezuela|2001">
			<date value="2001.0" direction="forwards" units="years" uncertainty="1.0"/>
		</taxon>
		<taxon id="FJ639765|DENV3|Venezuela|2001">
			<date value="2001.0" direction="forwards" units="years" uncertainty="1.0"/>
		</taxon>
		<taxon id="FJ639763|DENV3|Venezuela|2001">
			<date value="2001.0" direction="forwards" units="years" uncertainty="1.0"/>
		</taxon>
		<taxon id="FJ639762|DENV3|Venezuela|2001">
			<date value="2001.0" direction="forwards" units="years" uncertainty="1.0"/>
		</taxon>
		<taxon id="FJ639761|DENV3|Venezuela|2001">
			<date value="2001.0" direction="forwards" units="years" uncertainty="1.0"/>
		</taxon>
		<taxon id="FJ639760|DENV3|Venezuela|2001">
			<date value="2001.0" direction="forwards" units="years" uncertainty="1.0"/>
		</taxon>
		<taxon id="FJ639759|DENV3|Venezuela|2001">
			<date value="2001.0" direction="forwards" units="years" uncertainty="1.0"/>
		</taxon>
		<taxon id="FJ639758|DENV3|Venezuela|2001">
			<date value="2001.0" direction="forwards" units="years" uncertainty="1.0"/>
		</taxon>
		<taxon id="FJ639757|DENV3|Venezuela|2001">
			<date value="2001.0" direction="forwards" units="years" uncertainty="1.0"/>
		</taxon>
		<taxon id="FJ639756|DENV3|Venezuela|2001">
			<date value="2001.0" direction="forwards" units="years" uncertainty="1.0"/>
		</taxon>
		<taxon id="FJ639754|DENV3|Venezuela|2001">
			<date value="2001.0" direction="forwards" units="years" uncertainty="1.0"/>
		</taxon>
		<taxon id="FJ639753|DENV3|Venezuela|2001">
			<date value="2001.0" direction="forwards" units="years" uncertainty="1.0"/>
		</taxon>
		<taxon id="FJ639751|DENV3|Venezuela|2001">
			<date value="2001.0" direction="forwards" units="years" uncertainty="1.0"/>
		</taxon>
		<taxon id="FJ639750|DENV3|Venezuela|2000">
			<date value="2000.0" direction="forwards" units="years" uncertainty="1.0"/>
		</taxon>
		<taxon id="FJ639749|DENV3|Venezuela|2000">
			<date value="2000.0" direction="forwards" units="years" uncertainty="1.0"/>
		</taxon>
		<taxon id="FJ639747|DENV3|Venezuela|2000">
			<date value="2000.0" direction="forwards" units="years" uncertainty="1.0"/>
		</taxon>
		<taxon id="FJ639746|DENV3|Venezuela|2000">
			<date value="2000.0" direction="forwards" units="years" uncertainty="1.0"/>
		</taxon>
		<taxon id="FJ562107|DENV3|USA|2000">
			<date value="2000.0" direction="forwards" units="years" uncertainty="1.0"/>
		</taxon>
		<taxon id="FJ547085|DENV3|USA|2006">
			<date value="2006.0" direction="forwards" units="years" uncertainty="1.0"/>
		</taxon>
		<taxon id="FJ547084|DENV3|USA|2002">
			<date value="2002.0" direction="forwards" units="years" uncertainty="1.0"/>
		</taxon>
		<taxon id="FJ547083|DENV3|USA|2002">
			<date value="2002.0" direction="forwards" units="years" uncertainty="1.0"/>
		</taxon>
		<taxon id="FJ547082|DENV3|USA|2001">
			<date value="2001.0" direction="forwards" units="years" uncertainty="1.0"/>
		</taxon>
		<taxon id="FJ547081|DENV3|USA|2001">
			<date value="2001.0" direction="forwards" units="years" uncertainty="1.0"/>
		</taxon>
		<taxon id="FJ547080|DENV3|USA|2001">
			<date value="2001.0" direction="forwards" units="years" uncertainty="1.0"/>
		</taxon>
		<taxon id="FJ547079|DENV3|USA|2001">
			<date value="2001.0" direction="forwards" units="years" uncertainty="1.0"/>
		</taxon>
		<taxon id="FJ547078|DENV3|USA|2000">
			<date value="2000.0" direction="forwards" units="years" uncertainty="1.0"/>
		</taxon>
		<taxon id="FJ547077|DENV3|USA|2000">
			<date value="2000.0" direction="forwards" units="years" uncertainty="1.0"/>
		</taxon>
		<taxon id="FJ547076|DENV3|USA|2000">
			<date value="2000.0" direction="forwards" units="years" uncertainty="1.0"/>
		</taxon>
		<taxon id="FJ547075|DENV3|USA|2000">
			<date value="2000.0" direction="forwards" units="years" uncertainty="1.0"/>
		</taxon>
		<taxon id="FJ547074|DENV3|USA|2000">
			<date value="2000.0" direction="forwards" units="years" uncertainty="1.0"/>
		</taxon>
		<taxon id="FJ547073|DENV3|USA|2000">
			<date value="2000.0" direction="forwards" units="years" uncertainty="1.0"/>
		</taxon>
		<taxon id="FJ547072|DENV3|USA|2000">
			<date value="2000.0" direction="forwards" units="years" uncertainty="1.0"/>
		</taxon>
		<taxon id="FJ547071|DENV3|USA|2000">
			<date value="2000.0" direction="forwards" units="years" uncertainty="1.0"/>
		</taxon>
		<taxon id="FJ547070|DENV3|USA|1998">
			<date value="1998.0" direction="forwards" units="years" uncertainty="1.0"/>
		</taxon>
		<taxon id="FJ547069|DENV3|USA|1999">
			<date value="1999.0" direction="forwards" units="years" uncertainty="1.0"/>
		</taxon>
		<taxon id="FJ478456|DENV3|USA|2002">
			<date value="2002.0" direction="forwards" units="years" uncertainty="1.0"/>
		</taxon>
		<taxon id="FJ410178|DENV3|USA|2002">
			<date value="2002.0" direction="forwards" units="years" uncertainty="1.0"/>
		</taxon>
		<taxon id="FJ410177|DENV3|USA|2000">
			<date value="2000.0" direction="forwards" units="years" uncertainty="1.0"/>
		</taxon>
		<taxon id="FJ410176|DENV3|USA|2000">
			<date value="2000.0" direction="forwards" units="years" uncertainty="1.0"/>
		</taxon>
		<taxon id="FJ390377|DENV3|USA|1999">
			<date value="1999.0" direction="forwards" units="years" uncertainty="1.0"/>
		</taxon>
		<taxon id="FJ390376|DENV3|USA|1999">
			<date value="1999.0" direction="forwards" units="years" uncertainty="1.0"/>
		</taxon>
		<taxon id="FJ390375|DENV3|USA|1999">
			<date value="1999.0" direction="forwards" units="years" uncertainty="1.0"/>
		</taxon>
		<taxon id="FJ390373|DENV3|USA|2002">
			<date value="2002.0" direction="forwards" units="years" uncertainty="1.0"/>
		</taxon>
		<taxon id="FJ390372|DENV3|USA|2003">
			<date value="2003.0" direction="forwards" units="years" uncertainty="1.0"/>
		</taxon>
		<taxon id="FJ390371|DENV3|USA|2003">
			<date value="2003.0" direction="forwards" units="years" uncertainty="1.0"/>
		</taxon>
		<taxon id="FJ373306|DENV3|USA|2002">
			<date value="2002.0" direction="forwards" units="years" uncertainty="1.0"/>
		</taxon>
		<taxon id="FJ373304|DENV3|Venezuela|2004">
			<date value="2004.0" direction="forwards" units="years" uncertainty="1.0"/>
		</taxon>
		<taxon id="FJ373303|DENV3|Venezuela|2001">
			<date value="2001.0" direction="forwards" units="years" uncertainty="1.0"/>
		</taxon>
		<taxon id="FJ373302|DENV3|USA|2004">
			<date value="2004.0" direction="forwards" units="years" uncertainty="1.0"/>
		</taxon>
		<taxon id="FJ205871|DENV3|USA|1999">
			<date value="1999.0" direction="forwards" units="years" uncertainty="1.0"/>
		</taxon>
		<taxon id="FJ205870|DENV3|USA|2003">
			<date value="2003.0" direction="forwards" units="years" uncertainty="1.0"/>
		</taxon>
		<taxon id="FJ182041|DENV3|USA|2005">
			<date value="2005.0" direction="forwards" units="years" uncertainty="1.0"/>
		</taxon>
		<taxon id="FJ182040|DENV3|USA|2005">
			<date value="2005.0" direction="forwards" units="years" uncertainty="1.0"/>
		</taxon>
		<taxon id="FJ182039|DENV3|USA|2005">
			<date value="2005.0" direction="forwards" units="years" uncertainty="1.0"/>
		</taxon>
		<taxon id="FJ182038|DENV3|USA|2005">
			<date value="2005.0" direction="forwards" units="years" uncertainty="1.0"/>
		</taxon>
		<taxon id="FJ182037|DENV3|USA|2005">
			<date value="2005.0" direction="forwards" units="years" uncertainty="1.0"/>
		</taxon>
		<taxon id="FJ182015|DENV3|Venezuela|2001">
			<date value="2001.0" direction="forwards" units="years" uncertainty="1.0"/>
		</taxon>
		<taxon id="FJ182013|DENV3|USA|1998">
			<date value="1998.0" direction="forwards" units="years" uncertainty="1.0"/>
		</taxon>
		<taxon id="FJ182011|DENV3|USA|2005">
			<date value="2005.0" direction="forwards" units="years" uncertainty="1.0"/>
		</taxon>
		<taxon id="FJ182010|DENV3|USA|2005">
			<date value="2005.0" direction="forwards" units="years" uncertainty="1.0"/>
		</taxon>
		<taxon id="FJ182009|DENV3|USA|2005">
			<date value="2005.0" direction="forwards" units="years" uncertainty="1.0"/>
		</taxon>
		<taxon id="FJ182008|DENV3|USA|2005">
			<date value="2005.0" direction="forwards" units="years" uncertainty="1.0"/>
		</taxon>
		<taxon id="FJ182007|DENV3|USA|2005">
			<date value="2005.0" direction="forwards" units="years" uncertainty="1.0"/>
		</taxon>
		<taxon id="FJ182006|DENV3|USA|2004">
			<date value="2004.0" direction="forwards" units="years" uncertainty="1.0"/>
		</taxon>
		<taxon id="FJ182005|DENV3|USA|2004">
			<date value="2004.0" direction="forwards" units="years" uncertainty="1.0"/>
		</taxon>
		<taxon id="FJ182004|DENV3|USA|2004">
			<date value="2004.0" direction="forwards" units="years" uncertainty="1.0"/>
		</taxon>
		<taxon id="FJ024471|DENV3|USA|2004">
			<date value="2004.0" direction="forwards" units="years" uncertainty="1.0"/>
		</taxon>
		<taxon id="FJ024470|DENV3|USA|2004">
			<date value="2004.0" direction="forwards" units="years" uncertainty="1.0"/>
		</taxon>
		<taxon id="FJ024469|DENV3|USA|2004">
			<date value="2004.0" direction="forwards" units="years" uncertainty="1.0"/>
		</taxon>
		<taxon id="FJ024468|DENV3|USA|2004">
			<date value="2004.0" direction="forwards" units="years" uncertainty="1.0"/>
		</taxon>
		<taxon id="FJ024467|DENV3|USA|2004">
			<date value="2004.0" direction="forwards" units="years" uncertainty="1.0"/>
		</taxon>
		<taxon id="FJ024466|DENV3|USA|2004">
			<date value="2004.0" direction="forwards" units="years" uncertainty="1.0"/>
		</taxon>
		<taxon id="FJ024465|DENV3|USA|2004">
			<date value="2004.0" direction="forwards" units="years" uncertainty="1.0"/>
		</taxon>
		<taxon id="EU854298|DENV3|USA|2002">
			<date value="2002.0" direction="forwards" units="years" uncertainty="1.0"/>
		</taxon>
		<taxon id="EU854292|DENV3|Venezuela|2005">
			<date value="2005.0" direction="forwards" units="years" uncertainty="1.0"/>
		</taxon>
		<taxon id="EU854291|DENV3|Venezuela|2004">
			<date value="2004.0" direction="forwards" units="years" uncertainty="1.0"/>
		</taxon>
		<taxon id="EU781137|DENV3|USA|1999">
			<date value="1999.0" direction="forwards" units="years" uncertainty="1.0"/>
		</taxon>
		<taxon id="EU781136|DENV3|USA|1999">
			<date value="1999.0" direction="forwards" units="years" uncertainty="1.0"/>
		</taxon>
		<taxon id="EU726774|DENV3|USA|1999">
			<date value="1999.0" direction="forwards" units="years" uncertainty="1.0"/>
		</taxon>
		<taxon id="EU726773|DENV3|USA|1999">
			<date value="1999.0" direction="forwards" units="years" uncertainty="1.0"/>
		</taxon>
		<taxon id="EU726772|DENV3|USA|1998">
			<date value="1998.0" direction="forwards" units="years" uncertainty="1.0"/>
		</taxon>
		<taxon id="EU726769|DENV3|USA|2003">
			<date value="2003.0" direction="forwards" units="years" uncertainty="1.0"/>
		</taxon>
		<taxon id="EU726768|DENV3|USA|2000">
			<date value="2000.0" direction="forwards" units="years" uncertainty="1.0"/>
		</taxon>
		<taxon id="EU687239|DENV3|USA|2003">
			<date value="2003.0" direction="forwards" units="years" uncertainty="1.0"/>
		</taxon>
		<taxon id="EU687234|DENV3|USA|2002">
			<date value="2002.0" direction="forwards" units="years" uncertainty="1.0"/>
		</taxon>
		<taxon id="EU687233|DENV3|USA|2002">
			<date value="2002.0" direction="forwards" units="years" uncertainty="1.0"/>
		</taxon>
		<taxon id="EU687226|DENV3|USA|1999">
			<date value="1999.0" direction="forwards" units="years" uncertainty="1.0"/>
		</taxon>
		<taxon id="EU687221|DENV3|USA|2000">
			<date value="2000.0" direction="forwards" units="years" uncertainty="1.0"/>
		</taxon>
		<taxon id="EU687219|DENV3|USA|1999">
			<date value="1999.0" direction="forwards" units="years" uncertainty="1.0"/>
		</taxon>
		<taxon id="EU687218|DENV3|USA|1998">
			<date value="1998.0" direction="forwards" units="years" uncertainty="1.0"/>
		</taxon>
		<taxon id="EU687198|DENV3|USA|2003">
			<date value="2003.0" direction="forwards" units="years" uncertainty="1.0"/>
		</taxon>
		<taxon id="EU687197|DENV3|USA|2003">
			<date value="2003.0" direction="forwards" units="years" uncertainty="1.0"/>
		</taxon>
		<taxon id="EU687196|DENV3|USA|2002">
			<date value="2002.0" direction="forwards" units="years" uncertainty="1.0"/>
		</taxon>
		<taxon id="EU660420|DENV3|Venezuela|2001">
			<date value="2001.0" direction="forwards" units="years" uncertainty="1.0"/>
		</taxon>
		<taxon id="EU596494|DENV3|USA|2007">
			<date value="2007.0" direction="forwards" units="years" uncertainty="1.0"/>
		</taxon>
		<taxon id="EU596493|DENV3|USA|2007">
			<date value="2007.0" direction="forwards" units="years" uncertainty="1.0"/>
		</taxon>
		<taxon id="EU596492|DENV3|USA|2007">
			<date value="2007.0" direction="forwards" units="years" uncertainty="1.0"/>
		</taxon>
		<taxon id="EU569691|DENV3|Venezuela|2001">
			<date value="2001.0" direction="forwards" units="years" uncertainty="1.0"/>
		</taxon>
		<taxon id="EU569690|DENV3|Venezuela|2001">
			<date value="2001.0" direction="forwards" units="years" uncertainty="1.0"/>
		</taxon>
		<taxon id="EU569689|DENV3|Venezuela|2001">
			<date value="2001.0" direction="forwards" units="years" uncertainty="1.0"/>
		</taxon>
		<taxon id="EU569688|DENV3|Venezuela|2001">
			<date value="2001.0" direction="forwards" units="years" uncertainty="1.0"/>
		</taxon>
		<taxon id="EU529705|DENV3|USA|2004">
			<date value="2004.0" direction="forwards" units="years" uncertainty="1.0"/>
		</taxon>
		<taxon id="EU529704|DENV3|USA|2004">
			<date value="2004.0" direction="forwards" units="years" uncertainty="1.0"/>
		</taxon>
		<taxon id="EU529702|DENV3|USA|2003">
			<date value="2003.0" direction="forwards" units="years" uncertainty="1.0"/>
		</taxon>
		<taxon id="EU529692|DENV3|USA|2006">
			<date value="2006.0" direction="forwards" units="years" uncertainty="1.0"/>
		</taxon>
		<taxon id="EU529691|DENV3|Venezuela|2001">
			<date value="2001.0" direction="forwards" units="years" uncertainty="1.0"/>
		</taxon>
		<taxon id="EU529690|DENV3|Venezuela|2001">
			<date value="2001.0" direction="forwards" units="years" uncertainty="1.0"/>
		</taxon>
		<taxon id="EU529688|DENV3|Venezuela|2001">
			<date value="2001.0" direction="forwards" units="years" uncertainty="1.0"/>
		</taxon>
		<taxon id="EU529687|DENV3|Venezuela|2001">
			<date value="2001.0" direction="forwards" units="years" uncertainty="1.0"/>
		</taxon>
		<taxon id="EU529686|DENV3|Venezuela|2001">
			<date value="2001.0" direction="forwards" units="years" uncertainty="1.0"/>
		</taxon>
		<taxon id="EU529685|DENV3|Venezuela|2001">
			<date value="2001.0" direction="forwards" units="years" uncertainty="1.0"/>
		</taxon>
		<taxon id="EU529684|DENV3|Venezuela|2001">
			<date value="2001.0" direction="forwards" units="years" uncertainty="1.0"/>
		</taxon>
		<taxon id="EU529683|DENV3|Venezuela|2007">
			<date value="2007.0" direction="forwards" units="years" uncertainty="1.0"/>
		</taxon>
		<taxon id="EU482614|DENV3|Venezuela|2001">
			<date value="2001.0" direction="forwards" units="years" uncertainty="1.0"/>
		</taxon>
		<taxon id="EU482613|DENV3|Venezuela|2001">
			<date value="2001.0" direction="forwards" units="years" uncertainty="1.0"/>
		</taxon>
		<taxon id="EU482612|DENV3|Venezuela|2001">
			<date value="2001.0" direction="forwards" units="years" uncertainty="1.0"/>
		</taxon>
		<taxon id="EU482596|DENV3|USA|1998">
			<date value="1998.0" direction="forwards" units="years" uncertainty="1.0"/>
		</taxon>
		<taxon id="EU482595|DENV3|USA|2003">
			<date value="2003.0" direction="forwards" units="years" uncertainty="1.0"/>
		</taxon>
		<taxon id="EU482566|DENV3|USA|1998">
			<date value="1998.0" direction="forwards" units="years" uncertainty="1.0"/>
		</taxon>
		<taxon id="EU482564|DENV3|USA|2003">
			<date value="2003.0" direction="forwards" units="years" uncertainty="1.0"/>
		</taxon>
		<taxon id="EU482559|DENV3|USA|1998">
			<date value="1998.0" direction="forwards" units="years" uncertainty="1.0"/>
		</taxon>
		<taxon id="EU482558|DENV3|USA|1998">
			<date value="1998.0" direction="forwards" units="years" uncertainty="1.0"/>
		</taxon>
		<taxon id="EU482555|DENV3|USA|2006">
			<date value="2006.0" direction="forwards" units="years" uncertainty="1.0"/>
		</taxon>
		<taxon id="JQ411814|DENV3|Sri_Lanka|1989">
			<date value="1989.0" direction="forwards" units="years" uncertainty="1.0"/>
		</taxon>
		<taxon id="HQ332170|DENV3|Venezuela|2006">
			<date value="2006.0" direction="forwards" units="years" uncertainty="1.0"/>
		</taxon>
		<taxon id="JN662391|DENV3|China|2009-08-06">
			<date value="2009.5945205479452" direction="forwards" units="years"/>
		</taxon>
		<taxon id="GQ466079|DENV3|India|2008">
			<date value="2008.0" direction="forwards" units="years" uncertainty="1.0"/>
		</taxon>
		<taxon id="FJ644564|DENV3|India|2007">
			<date value="2007.0" direction="forwards" units="years" uncertainty="1.0"/>
		</taxon>
		<taxon id="JF504679|DENV3|China|2009-09">
			<date value="2009.6657534246576" direction="forwards" units="years" uncertainty="0.08333333333333333"/>
		</taxon>
		<taxon id="HQ235027|DENV3|Paraguay|2007">
			<date value="2007.0" direction="forwards" units="years" uncertainty="1.0"/>
		</taxon>
		<taxon id="GU363549|DENV3|China|2009-08-06">
			<date value="2009.5945205479452" direction="forwards" units="years"/>
		</taxon>
		<taxon id="MH450311|DENV3|Venezuela|2010-08-27">
			<date value="2010.6520547945206" direction="forwards" units="years"/>
		</taxon>
		<taxon id="MH450299|DENV3|Venezuela|2015-10-05">
			<date value="2015.7589041095891" direction="forwards" units="years"/>
		</taxon>
		<taxon id="MH450296|DENV3|Venezuela|2015-09-23">
			<date value="2015.7260273972602" direction="forwards" units="years"/>
		</taxon>
		<taxon id="KY586822|DENV3|Thailand|2009">
			<date value="2009.0" direction="forwards" units="years" uncertainty="1.0"/>
		</taxon>
		<taxon id="KY586819|DENV3|Thailand|2007">
			<date value="2007.0" direction="forwards" units="years" uncertainty="1.0"/>
		</taxon>
		<taxon id="AY960629|DENV3|Brazil|Northeast|CE||2002">
			<date value="2002.0" direction="forwards" units="years" uncertainty="1.0"/>
		</taxon>
		<taxon id="AY960633|DENV3|Brazil|Northeast|RN||2003">
			<date value="2003.0" direction="forwards" units="years" uncertainty="1.0"/>
		</taxon>
		<taxon id="AY960635|DENV3|Brazil|North|RR||2002">
			<date value="2002.0" direction="forwards" units="years" uncertainty="1.0"/>
		</taxon>
		<taxon id="DQ118864|DENV3|Brazil|North|PA|Braganca|2004">
			<date value="2004.0" direction="forwards" units="years" uncertainty="1.0"/>
		</taxon>
		<taxon id="DQ118865|DENV3|North|RR|Boa_Vista|2002">
			<date value="2002.0" direction="forwards" units="years" uncertainty="1.0"/>
		</taxon>
		<taxon id="DQ118866|DENV3|Centre_West|MT|Cuiaba|2002">
			<date value="2002.0" direction="forwards" units="years" uncertainty="1.0"/>
		</taxon>
		<taxon id="DQ118867|DENV3|Brazil|Centre_West|GO|Goiania|2003">
			<date value="2003.0" direction="forwards" units="years" uncertainty="1.0"/>
		</taxon>
		<taxon id="DQ118868|DENV3|Brazil|North|PA|Iguape|2003">
			<date value="2003.0" direction="forwards" units="years" uncertainty="1.0"/>
		</taxon>
		<taxon id="DQ118869|DENV3|Brazil|North|AM|Manaus|2002">
			<date value="2002.0" direction="forwards" units="years" uncertainty="1.0"/>
		</taxon>
		<taxon id="DQ118870|DENV3|Brazil|North|PA|Marituba|2003">
			<date value="2003.0" direction="forwards" units="years" uncertainty="1.0"/>
		</taxon>
		<taxon id="DQ118872|DENV3|Brazil|North|RO|Porto_Velho|2003">
			<date value="2003.0" direction="forwards" units="years" uncertainty="1.0"/>
		</taxon>
		<taxon id="DQ118873|DENV3|Brazil|North|RO|Porto_Velho|2003">
			<date value="2003.0" direction="forwards" units="years" uncertainty="1.0"/>
		</taxon>
		<taxon id="DQ118874|DENV3|Brazil|North|RO|Porto_Velho|2003">
			<date value="2003.0" direction="forwards" units="years" uncertainty="1.0"/>
		</taxon>
		<taxon id="DQ118875|DENV3|Brazil|North|RO|Porto_Velho|2003">
			<date value="2003.0" direction="forwards" units="years" uncertainty="1.0"/>
		</taxon>
		<taxon id="DQ118877|DENV3|Brazil|Southeast|SP|Ribeirao_Preto|2003">
			<date value="2003.0" direction="forwards" units="years" uncertainty="1.0"/>
		</taxon>
		<taxon id="DQ118879|DENV3|Brazil|Southeast|SP|Ribeirao_Preto|2003">
			<date value="2003.0" direction="forwards" units="years" uncertainty="1.0"/>
		</taxon>
		<taxon id="DQ118880|DENV3|Brazil|Centre_West|GO|Sao_Geraldo_do_Araguaia|2002">
			<date value="2002.0" direction="forwards" units="years" uncertainty="1.0"/>
		</taxon>
		<taxon id="DQ118881|DENV3|Brazil|Northeast|MA|Sao_Luis|2002">
			<date value="2002.0" direction="forwards" units="years" uncertainty="1.0"/>
		</taxon>
		<taxon id="DQ118882|DENV3|Brazil|North|PA|Santarem|2004">
			<date value="2004.0" direction="forwards" units="years" uncertainty="1.0"/>
		</taxon>
		<taxon id="EU259605|DENV3|Brazil|Northeast|PE|Camaragibe|2003">
			<date value="2003.0" direction="forwards" units="years" uncertainty="1.0"/>
		</taxon>
		<taxon id="EU259606|DENV3|Brazil|Northeast|PE|Recife|2002">
			<date value="2002.0" direction="forwards" units="years" uncertainty="1.0"/>
		</taxon>
		<taxon id="EU617020|DENV3|Brazil|Southeast|SP|Ribeirao_Preto|2006">
			<date value="2006.0" direction="forwards" units="years" uncertainty="1.0"/>
		</taxon>
		<taxon id="EU617021|DENV3|Brazil|Southeast|SP|Ribeirao_Preto|2006">
			<date value="2006.0" direction="forwards" units="years" uncertainty="1.0"/>
		</taxon>
		<taxon id="EU617023|DENV3|Brazil|Southeast|SP|Ribeirao_Preto|2006">
			<date value="2006.0" direction="forwards" units="years" uncertainty="1.0"/>
		</taxon>
		<taxon id="EU617024|DENV3|Brazil|Southeast|SP|Ribeirao_Preto|2006">
			<date value="2006.0" direction="forwards" units="years" uncertainty="1.0"/>
		</taxon>
		<taxon id="EU617026|DENV3|Brazil|Southeast|SP|Ribeirao_Preto|2006">
			<date value="2006.0" direction="forwards" units="years" uncertainty="1.0"/>
		</taxon>
		<taxon id="EU617028|DENV3|Brazil|Southeast|SP|Ribeirao_Preto|2006">
			<date value="2006.0" direction="forwards" units="years" uncertainty="1.0"/>
		</taxon>
		<taxon id="EU617029|DENV3|Brazil|Southeast|SP|Ribeirao_Preto|2006">
			<date value="2006.0" direction="forwards" units="years" uncertainty="1.0"/>
		</taxon>
		<taxon id="EU617030|DENV3|Brazil|Southeast|SP|Ribeirao_Preto|2006">
			<date value="2006.0" direction="forwards" units="years" uncertainty="1.0"/>
		</taxon>
		<taxon id="EU617033|DENV3|Brazil|Southeast|SP|Ribeirao_Preto|2007">
			<date value="2007.0" direction="forwards" units="years" uncertainty="1.0"/>
		</taxon>
		<taxon id="EU617034|DENV3|Brazil|Southeast|SP|Ribeirao_Preto|2006">
			<date value="2006.0" direction="forwards" units="years" uncertainty="1.0"/>
		</taxon>
		<taxon id="EU617035|DENV3|Brazil|Southeast|SP|Ribeirao_Preto|2006">
			<date value="2006.0" direction="forwards" units="years" uncertainty="1.0"/>
		</taxon>
		<taxon id="EU617036|DENV3|Brazil|Southeast|SP|Ribeirao_Preto|2006">
			<date value="2006.0" direction="forwards" units="years" uncertainty="1.0"/>
		</taxon>
		<taxon id="FJ375135|DENV3|Brazil|Southeast|RJ||2005">
			<date value="2005.0" direction="forwards" units="years" uncertainty="1.0"/>
		</taxon>
		<taxon id="GQ330473|DENV3|Brazil|Southeast|SP|Ribeirao_Preto|2009">
			<date value="2009.0" direction="forwards" units="years" uncertainty="1.0"/>
		</taxon>
		<taxon id="KC425217|DENV3|Brazil|Northeast|PE||2002">
			<date value="2002.0" direction="forwards" units="years" uncertainty="1.0"/>
		</taxon>
		<taxon id="KF955493|DENV3|Brazil|Southeast|SP|Ribeirao_Preto|2007">
			<date value="2007.0" direction="forwards" units="years" uncertainty="1.0"/>
		</taxon>
		<taxon id="KF955494|DENV3|Brazil|Southeast|SP|Ribeirao_Preto|2007">
			<date value="2007.0" direction="forwards" units="years" uncertainty="1.0"/>
		</taxon>
		<taxon id="KF955495|DENV3|Brazil|Southeast|SP|Ribeirao_Preto|2007">
			<date value="2007.0" direction="forwards" units="years" uncertainty="1.0"/>
		</taxon>
		<taxon id="KF955496|DENV3|Brazil|Southeast|SP|Ribeirao_Preto|2007">
			<date value="2007.0" direction="forwards" units="years" uncertainty="1.0"/>
		</taxon>
		<taxon id="KF955497|DENV3|Brazil|Southeast|SP|Ribeirao_Preto|2007">
			<date value="2007.0" direction="forwards" units="years" uncertainty="1.0"/>
		</taxon>
		<taxon id="KF955498|DENV3|Brazil|Southeast|SP|Ribeirao_Preto|2007">
			<date value="2007.0" direction="forwards" units="years" uncertainty="1.0"/>
		</taxon>
		<taxon id="KF955499|DENV3|Brazil|Southeast|SP|Ribeirao_Preto|2007">
			<date value="2007.0" direction="forwards" units="years" uncertainty="1.0"/>
		</taxon>
		<taxon id="KF955500|DENV3|Brazil|Southeast|SP|Ribeirao_Preto|2007">
			<date value="2007.0" direction="forwards" units="years" uncertainty="1.0"/>
		</taxon>
		<taxon id="KF955501|DENV3|Brazil|Southeast|SP|Ribeirao_Preto|2007">
			<date value="2007.0" direction="forwards" units="years" uncertainty="1.0"/>
		</taxon>
		<taxon id="KF955502|DENV3|Brazil|Southeast|SP|Ribeirao_Preto|2007">
			<date value="2007.0" direction="forwards" units="years" uncertainty="1.0"/>
		</taxon>
		<taxon id="KF955503|DENV3|Brazil|Southeast|SP|Ribeirao_Preto|2007">
			<date value="2007.0" direction="forwards" units="years" uncertainty="1.0"/>
		</taxon>
		<taxon id="KF955504|DENV3|Brazil|Southeast|SP|Ribeirao_Preto|2008">
			<date value="2008.0" direction="forwards" units="years" uncertainty="1.0"/>
		</taxon>
	</taxa>
	
	

	<!-- The sequence alignment (each sequence refers to a taxon above).         -->
	<!-- ntax=755 nchar=10173                                                    -->
	<alignment id="alignment" dataType="nucleotide">
		<sequence>
			<taxon idref="JF808127|DENV3|Brazil|Centre_West|MT|Cuiaba|2002"/>
			ATGAACAACCAACGGAAGAAGACGGGAAAACCGTCTATCAATATGCTGAAACGCGTGAGAAACCGTGTGTCAACTGGATCACAGTTGGCGAAGAGATTCTCAAAAGGACTGCTGAACGGCCAGGGACCAATGAAATTGGTTATGGCGTTCATAGCTTTCCTCAGATTTCTAGCCATTCCACCAACAGCAGGAGTCTTGGCTAGATGGGGAACCTTCAAGAAGTCGGGGGCCATTAAGGTCCTGAAAGGCTTCAAGAAGGAGATCTCAAACATGCTGAGCATAATCAACAAACGGAAAAAGACATCGCTCTGTCTCATGATGATATTGCCAGCAGCACTTGCTTTCCACTTGACTTCACGAGATGGAGAGCCGCGCATGATTGTGGGGAAGAATGAAAGAGGAAAATCCCTACTTTTTAAGACAGCCTCTGGAATCAACATGTGCACACTCATAGCCATGGACTTGGGAGAGATGTGTGATGACACGGTCACTTACAAATGCCCCCACATTACCGAAGTGGAACCTGAAGACATTGACTGCTGGTGCAACCTTACATCAACATGGGTGACTTACGGAACGTGCAATCAAGCCGGAGAGCGTAGACGCGACAAGAGATCAGTGGCGTTAGCTCCCCATGTCGGCATGGGACTAGACACACGCACCCAAACCTGGATGTCGGCTGAAGGAGCTTGGAGGCAAGTCGAGAAGGTAGAGACATGGGCCCTTAGGCACCCAGGGTTCACCATACTAGCCCTATTTCTTGCCCATTACATAGGCACATCCTTGACCCAGAAGGTGGTTATTTTTATACTACTAATGCTGGTCACCCCATCCCTGACAATGAGATGTGTGGGAGTAGGAAACAGAGATTTTGTGGAAGGTCTATCAGGAGCTACGTGGGTTGACGTGGTGCTCGAGCACGGGGGGTGTGTGACTACCATGGCTAAGAACAAGCCAACGTTGGATATAGAGCTTCAGAAGACCGAGGCCACCCAATTGGCGACCCTAAGGAAGCTATGCATTGAGGGGAAAATTACCAACATAACAACTGACTCAAGATGTCCTACCCAAGGGGAAGCGGTTTTGCCTGAGGAGCAGGACCAGAACTACGTGTGTAAGCATACATACGTAGACAGAGGCTGGGGGAACGGATGTGGTTTGTTTGGCAAGGGAAGCTTGGTAACATGTGCGAAATTTCAATGCCTGGAACCAATAGAGGGAAAAGTGGTGCAGTATGAGAACCTCAAATACACCGTCATCATCACAGTGCACACAGGAGATCAACACCAGGTGGGAAATGAAACGCAGGGAGTCACGGCTGAGATAACACCTCAGGCATCAACCACTGAAGCCATCTTGCCTGAATACGGAACCCTTGGGCTAGAATGCTCACCACGGACAGGTTTGGATTTCAATGAAATGATCTTGCTAACAATGAAGAACAAAGCATGGATGGTACATAGACAATGGTTTTTTGACCTACCTCTACCATGGACATCAGGAGCTACAACGGAAACACCAACCTGGAACAGGAAGGAGCTTCTTGTGACATTTAAAAACGCACATGCGAAGAAACAAGAAGTAGTTGTCCTTGGATCACAAGAGGGAGCAATGCATACCGCATTGACAGGAGCCACAGAAATCCAAAACTCAGGAGGCACAAGTATTTTTGCGGGGCATTTAAAATGTAGACTTAAGATGGACAAATTGGAACTTAAGGGGATGAGCTATGCAATGTGCACGAATACCTTTGTGTTGAAGAAAGAAGTCTCAGAAACGCAGCATGGGACAATACTCATCAAGGTCGAGTACAAAGGGGAAGATGCACCTTGCAAGATTCCTTTCTCCACAGAGGATGGACAAGGGAAAGCTCACAATGGCAGACTGATTACAGCCAACCCAGTGGTGACTAAGAAGGAGGAACCTGTCAATATTGAGGCTGAACCTCCTTTTGGGGAAAGTAATATAGTGATTGGAACTGGAGACAACGCTTTGAAAATCAACTGGTATAAGAAAGGAAGCTCTATTGGGAAGATGTTCGAGGCCACTGCCAGAGGTGCAAGGCGCATGGCCATCTTGGGAGACACAGCTTGGGACTTTGGATCAGTGGGTGGTGTTCTGAACTCATTAGGCAAAATGGTGCACCAAATATTCGGAAGTGCTTACACAGCCCTATTCAGTGGAGTCTCTTGGGTAATGAAAATCGGAATAGGAGTTCTCTTGACTTGGATAGGGTTGAATTCAAAAAACACATCCATGTCATTTTCATGCATTGCGATAGGAATCATTACACTCTATCTGGGAGCTGTGGTGCAAGCTGACATGGGATGTGTTATAAACTGGAAAGGCAAAGAACTCAAATGTGGAAGTGGAATCTTCGTCACCAACGAGGTCCATACCTGGACAGAGCAATACAAATTCCAAGCAGACTCCCCAAAAAGATTGGCGACAGCCATTGCAGGCGCTTGGGAGAATGGAGTGTGCGGAATTAGGTCAACAACCAGAATGGAGAATCTCCTGTGGAAGCAAATAGCCAATGAACTGAACTACATATTGTGGGAAAACAATATCAAATTAACGGTAGTTGTGGGCGATATAATTGGGGTCTTAGAGCAAGGAAAAAGAACACTAACACCACAACCCATGGAGCTAAAATACTCATGGAAAACGTGGGGAAAGGCAAAAATAGTGACAGCTGAAACACAAAATTCCTCTTTCATAATAGACGGGCCGAACACACCGGAGTGTCCAAGTGCCTCAAGAGCATGGAATGTGTGGGAGGTGGAAGATTACGGGTTCGGAGTCTTCACAACCAACATATGGCTGAAACTCCGAGAGGTGTACACCCAACTATGTGACCATAGGCTAATGTCGGCAGCTGTCAAGGATGAGAGGGCCGTACATGCCGACATGGGCTATTGGATAGAAAGCCAAAAGAATGGAAGTTGGAAGCTAGAAAAAGCATCCCTCATAGAGGTGAAAACCTGCACATGGCCAAAATCACATACCCTTTGGAGTAATGGTGTGCTAGAGAGTGATATGATCATCCCAAAGAGTCTAGCTGGTCCTATTTCGCAACACAACCACAGGCCCGGGTACCACACCCAGACGGCGGGACCCTGGCATTTAGGAAAATTAGAGCTGGACTTCAACTATTGTGAAGGAACAACAGTTGTCATCACAGAAAACTGTGGGACAAGAGGCCCATCATTGAGAACAACAACAGTGTCAGGGAAGTTAATACACGAATGGTGTTGCCGTTCGTGCACACTTCCTCCCTTGCGATACATGGGAGAAGACGGTTGCTGGTATGGCATGGAAATCAGACCCATCAGTGAGAAAGAAGAGAACATGGTAAAGTCTTTAGTCTCAGCGGGAAGTGGAAAGGTGGACAACTTCACAATGGGTGTCTTGTGTTTGGCAATCCTCTTTGAAGAGGTGATGAGAGGAAAATTTGGGAAGAAACACATGATTGCGGGGGTGTTCTTCACGTTTGTGCTCCTTCTCTCAGGGCAAATAACATGGAGAGACATGGCGCACACACTAATAATGATTGGGTCCAACGCATCTGACAGGATGGGAATGGGCGTTACCTACCTAGCTTTAATTGCAACATTTAAAATCCAGCCATTCTTGGCTTTGGGATTTTTCCTAAGAAAACTGACATCCAGAGAAAATTTATTGTTAGGAGTTGGGCTGGCTATGGCAACAACGTTACAACTGCCAGAGGACATTGAACAAATGGCAAATGGAATCGCTCTGGGGCTCATGGCTCTTAAACTGATAACACAATTTGAAACATACCAATTATGGACAGCATTAATCTCCTTAACGTGTTCAAATACAATGTTTACGTTGACTGTTGCCTGGAGAACAGCCACCCTGATTTTGGCCGGAGTTTCGCTTTTACCAGTGTGCCAGTCTTCGAGCATGAGGAAAACAGACTGGCTTCCAATGGCAGTGGCAGCTATGGGAGTTCCACCTCTACCACTTTTTATTTTTAGCTTGAAAGACACACTCAAAAGGAGAAGCTGGCCACTGAATGAAGGGGTGATGGCTGTTGGGCTTGTGAGCATTCTGGCCAGTTCTCTCCTTAGAAATGATGTACCCATGGCTGGACCATTGGTGGCCGGGGGCTTGCTGATAGCGTGCTACGTCATAACTGGCACGTCAGCAGACCTCACCGTAGAAAAAGCAGCAGATATAACATGGGAGGAAGAGGCTGAGCAAACAGGAGTGTCCCACAACTTAATGATCACAGTTGATGATGATGGAACAATGAGAATAAAAGATGATGAGACTGAGAATATCCTAACAGTGCTTTTGAAAACAGCATTACTAATAGTATCAGGAGTCTTTCCATACTCCATACCCGCAACATTGCTGGTCTGGCATACTTGGCAAAAGCAAACCCAAAGATCCGGCGTTCTATGGGACGTACCCAGCCCCCCAGAGACACAGAAAGCAGAACTGGAAGAAGGGGTCTATAGGATCAAACAGCAAGGAATTTTTGGGAAAACCCAAGTAGGGGTTGGAGTACAGAAAGAAGGAGTCTTCCACACCATGTGGCACGTTACAAGAGGGGCAGTGTTGACATATAATGGGAAAAGACTGGAACCAAACTGGGCTAGCGTGAAAAAAGATCTGATTTCATACGGAGGAGGATGGAGATTGAGCGCACAATGGCAAAAGGGGGAGGAGGTGCAGGTTATTGCCGTAGAGCCTGGGAAGAACCCAAAGAACTTTCAAACCATGCCAGGCACTTTTCAGACTACAACAGGGGAAATAGGAGCAATTGCACTGGATTTCAAGCCTGGAACTTCAGGATCTCCCATCATAAACAGAGAGGGAAAGGTAGTGGGACTGTATGGCAATGGAGTGGTTACAAAGAATGGTGGCTACGTCAGCGGAATAGCGCAAACGAATGCAGAACCAGATGGACCGACACCAGAATTGGAAGAAGAGATGTTCAAAAAGCGAAATCTAACCATAATGGATCTTCATCCTGGGTCAGGAAAGACACGGAAATACCTTCCAGCTATTGTTAGAGAGGCAATCAAGAGACGTTTAAGAACTCTAATTTTGGCACCGACAAGGGTGGTTGCAGCTGAGATGGAAGAAGCATTGAAAGGGCTCCCAATAAGGTACCAAACAACAGCAACAAAATCTGAACACACAGGAAGAGAGATTGTTGATCTAATGTGCCACGCAACGTTCACAATGCGTCTGCTGTCACCAGTTAGGGTTCCAAACTATAACTTGATAATAATGGATGAAGCCCATTTCACAGACCCAGCCAGTATAGCGGCTAGAGGGTACATATCGACTCGTGTTGGAATGGGAGAGGCAGCCGCAATTTTCATGACAGCAACGCCCCCTGGAACAGCTGATGCCTTTCCTCAGAGCAACGCTCCAATTCAAGATGAAGAAAGGGACATACCAGAACGCTCATGGAATTCAGGCAATGAATGGATAACCGACTTCGCTGGGAAAACGGTGTGGTTTGTCCCCAGCATTAAAGCCGGAAATGACATAGCAAACTGCTTGCGAAAAAACGGGAAAAAGGTCATTCAACTTAGTAGGAAGACTTTTGACACAGAATATCAGAAAACTAAACTGAATGATTGGGACTTCGTGGTGACAACTGACATTTCAGAAATGGGGGCCAATTTCAAAGCAGATAGAGTGATCGACCCAAGAAGATGTCTCAAACCAGTGATCCTGACAGATGGACCAGAGCGGGTGATCCTGGCTGAACCAATGCCAGTCACCGCGGCGAGTGCTGCGCAAAGGAGAGGGAGAGTTGGCAGGAACCCACAAAAAGAAAATGACCAGTACATATTCACGGGCCAGCCTCTCAACAATGATGAAGACCATGCTCACTGGACAGAAGCAAAAATGCTGCTGGACAACATTAATACACCAGAAGGGATCATACCAGCTCTCTTTGAGCCAGAAAGGGAGAAGTCAGCCGCCATAGACGGTGAGTATCGCTTGAAAGGTGAGTCCAGGAAGACTTTCGTGGAACTCATGAGGAGGGGTGACCTTCCAGTCTGGTTAGCCCATAAAGTAGCATCAGAAGGGATCAAATATACAGATAGAAAATGGTGCTTTGATGGACAACGTAATAATCAAATTTTAGAGGAGAACATGGATGTGGAAATCTGGACAAAGGAAGGAGAAAAGAAAAAATTGAGACCTAGGTGGCTTGATGCCCGCACTTATTCAGATCCCTTAGCACTCAAGGAATTCAAGGACTTTGCGGCTGGCAGAAAGTCAATCGCCCTTGATCTTGTGACAGAAATAGGAAGAGTGCCTTCACACCTAGCCCATAGAACGAGAAACGCTCTGGATAATCTGGTGATGCTGCACACGTCAGAACATGGCGGTAGGGCCTACAGGCATGCGGTGGAGGAACTACCAGAGACAATGGAAACACTCCTACTCTTGGGACTCATGATCTTGTTGACAGGTGGAGCAATGCTTTTCTTAATATCAGGTAAAGGGATTGGAAAGACTTCAATAGGACTCATTTGTGTAATTGCTTCCAGCGGCATGTTGTGGATGGCCGAAATCCCACTCCAATGGATCGCGTCGGCTATAGTCCTGGAGTTTTTTATGATGGTGTTGCTTATACCAGAACCAGAAAAGCAGAGAACCCCCCAAGACAACCAACTCGCATATGTCGTGATAGGCATACTTACATTGGCTGCAATAATAGCAGCTAATGAAATGGGATTGTTGGAAACTACAAAGAGAGATTTAGGAATGTCTAAGGAGCCAGGTGTTGTCTCTCCAACCAGCTATTTAGATGTGGACTTGCACCCAGCATCAGCCTGGACATTGTACGCCGTGGCCACTACAGTAATAACACCAATGTTAAGACATACCATAGAGAATTCTACAGCAAATGTGTCTCTGGCAGCTATAGCCAACCAGGCAGTGGTCTTGATGGGTTTGGACAAAGGATGGCCAATATCAAAAATGGACTTAGGAGTACCCCTACTGGCATTGGGTTGCTATTCACAAGTGAACCCACTGACTCTAACAGCGGCAGTACTCTTGCTGATCACACATTATGCTATCATAGGTCCAGGATTGCAGGCAAAAGCCACTCGTGAAGCTCAGAAAAGGACAGCTGCTGGAATAATGAAGAATCCAACAGTGGATGGGATAATGACAATAGACCTAGATCCTGTAATATATGATTCAAAATTTGAAAAGCAACTGGGACAGGTTATGCTCCTGGTTTTGTGTGCAGTTCAACTTTTGTTAATGAGAACATCATGGGCCTTGTGTGAAGCTTTAACTCTAGCTACAGGACCAATAACAACACTCTGGGAAGGATCACCTGGGAAGTTTTGGAACACCACGATAGCTGTTTCCATGGCGAACATTTTTAGAGGGAGCTATTTAGCAGGAGCTGGGCTTGCTTTTTCTATTATGAAATCAGTTGGAACAGGAAAAAGAGGAACAGGCTCACAAGGTGAAACTTTAGGAGAAAAATGGAAAAAGAAATTAAATCAATTATCCCGGAAAGAGTTTGACCTTAACAAGAAATCTGGAATCACTGAAGTGGATAGAACAGAAGCCAAAGAAGGGTTGAAAAGAGGAGAAATAACACATCATGCCGTGTCCAGAGGTAGCGCAAAACTTCAATGGTTTGTGGAGAGAAACATGGTCATTCCCGAAGGGAGAGTCATAGACTTGGGCTGTGGAAGAGGAGGCTGGTCATATTACTGTGCAGGACTGAAAAAAGTCACAGAAGTGCGAGGATACACAAAAGGCGGTCCAGGACACGAAGAACCAGTACCTATGTCCACATATGGATGGAACATAGTTAAGTTAATGAGTGGAAAGGATGTGTTTTATCTTCCACCTGAAAAGTGTGACACCCTGTTGTGTGACATTGGAGAATCTTCACCAAGCCCAACAGTGGAAGAAAGCAGAACTATAAGAGTTTTGAAGATGGTTGAACCATGGCTAAAGAACAACCAATTTTGCATTAAAGTATTGAACCCTTACATGCCAACTGTGATTGAGCACCTAGAAAGACTACAAAGGAAACATGGAGGAATGCTTGTGAGAAATCCACTTTCACGAAACTCCACGCACGAAATGTACTGGATATCTAATGGCACAGGTAACATTGTCGCTTCAGTCAAAATGGTATCTAGACTGCTACTGAACAGGTTCACGATGACACACAGAAGACCCACCATTGAGAAAGATGTGGATTTAGGAGCAGGAACTCGACATGTTAATGCGGAACCAGAAACACCCAACATGGATGTCATTGGGGAAAGAATAAAAAGGATCAAGGAGGAGCATAATTCAACATGGCACTATGATGACGAAAACCCCTACAAAACGTGGGCTTACCATGGATCTTATGAAGTCAAAGCCACAGGCTCAGCCTCCTCCATGATAAATGGAGTCGTGAAACTCCTCACTAAACCATGGGATGTGGTGCCCATGGTGACACAGATGGCAATGACAGATACAACTCCATTTGGCCAGCAGAGAGTCTTTAAAGAGAAAGTGGACACCAGGACACCCAGGTCCATGCCAGGAACAAGAAGGGTCATGGGGATCACAGCGGAGTGGCTCTGGAGAACCCTGGGAAGGAACAAAAAACCCAAGTTATGCACAAGGGAAGAGTTCACAAAAAAGGTCAGAACTAACGCAGCCATGGGCGCCGTTTTCACAGAGGAGAACCAATGGGACAGCGCGAAAGCTGCTGTTGAGGATGAGGATTTTTGGAAACTTGTGGACAGAGAACGTGAACTCCACAAACTGGGCAAGTGTGGAAGCTGTGTTTACAACATGATGGGCAAGAGAGAGAAGAAACTTGGAGAGTTTGGCAAAGCAAAAGGCAGTAGAGCTATATGGTACATGTGGTTGGGAGCCAGGTACCTTGAGTTCGAAGCCCTTGGATTCTTAAATGAAGACCACTGGTTCTCGCGTGAGAACTCTTACAGTGGAGTGGAAGGAGAAGGACTGCACAAGCTAGGCTATATATTAAGGGACATTTCCAAGATACCCGGAGGAGCTATGTATGCTGATGACACAGCTGGTTGGGACACAAGAATAACAGAAGATGACCTGCACAATGAGGAAAAGATCACACAGCAAATGGACCCTGAACACAGGCAGTTAGCGAACGCTATATTTAAGCTCACATACCAAAACAAAGTGGTCAAAGTTCAACGACCGACTCCAACAGGCACGGTAATGGACATCATATCTAGGAAAGACCAAAGAGGCAGTGGACAGGTAGGAACTTATGGTCTGAATACATTCACCAACATGGAAGCCCAGTTAATCAGACAAATGGAAGGAGAAGGTGTGCTGTCAAAGGCAGACCTCGAGAACCCTCATCTGCCAGAGAAGAAAATTACACAATGGTTGGAAACCAAAGGAGTGGAGAGGTTAAAAAGAATGGCCATTAGCGGGGATGATTGCGTAGTGAAACCAATCGATGACAGGTTCGCTAATGCCCTGCTCGCTCTGAACGATATGGGAAAGGTTCGGAAAGACATACCTCAATGGCAGCCATCAAAAGGATGGCATGATTGGCAACAGGTTCCTTTCTGCTCCCACCACTTTCATGAATTGATCATGAAAGATGGAAGAAAGTTGGTGGTTCCCTGCAGACCCCAGGACGAACTAATAGGAAGAGCAAGAATCTCTCAAGGAGCGGGATGGAGCCTTAGAGAAACCGCATGTCTGGGGAAAGCCTACGCTCAAATGTGGAGTCTCATGTATTTTCACAGAAGAGACCTCAGACTAGCATCCAACGCCATATGTTCAGCAGTACCAGTCCACTGGGTCCCCACAAGTAGAACGACATGGTCTATTCATGCTCACCATCAGTGGATGACCACAGAAGACATGCTTACTGTCTGGAACAGGGTGTGGATCGAGGACAATCCATGGATGGAAGACAAAACTCCAGTCACAACCTGGGAAAATGTTCCATATCTAGGGAAGAGAGAAGACCAATGGTGCGGATCACTTATTGGTCTCACTTCCAGAGCAACCTGGGCCCAGAACATACCCACAGCAATTCAACAGGTGAGAAGCCTTATAGGCAATGAAGAGTTTCTGGACTACATGCCTTCAATGAAGAGATTTAGGAAGGAGGAGGAGTCGGAGGGAGCCATTTGGTAA
		</sequence>
		<sequence>
			<taxon idref="JF808126|DENV3|Brazil|North|RO|Porto_Velho|2003"/>
			ATGAACAACCAACGGAAGAAGACGGGAAAACCGTCTATCAATATGCTGAAACGCGTGAGAAACCGTGTGTCAACTGGATCACAGTTGGCGAAGAGATTCTCAAAAGGACTGCTGAACGGCCAGGGACCAATGAAATTGGTTATGGCGTTCATAGCTTTCCTCAGATTTCTAGCCATTCCACCAACAGCAGGAGTCTTGGCTAGATGGGGAACCTTCAAGAAGTCGGGGGCCATTAAGGTCCTGAAAGGCTTCAAGAAGGAGATCTCAAACATGCTGAGCATAATCAACAAACGGAAAAAGACATCGCTCTGTCTCATGATGATATTGCCAGCAGCACTTGCTTTCCACTTGACTTCACGAGATGGAGAGCCGCGCATGATTGTGGGGAAGAATGAAAGAGGAAAATCCCTACTTTTTAAGACAGCCTCTGGAATCAACATGTGCACACTCATAGCCATGGACTTGGGAGAGATGTGTGATGACACGGTCACTTACAAGTGCCCCCACATCACCGAAGTGGAACCTGAAGACATTGACTGCTGGTGCAACCTTACATCAACATGGGTGACTTACGGAACGTGCAATCAAGCCGGAGAGCATAGACGCGACAAGAGATCAGTGGCGTTAGCTCCCCATGTCGGCATGGGACTAGACACACGCACCCAAACCTGGATGTCGGCTGAAGGAGCTTGGAGGCAAGTCGAGAAGGTAGAGACATGGGCCCTTAGGCACCCAGGGTTCACCATACTAGCCCTATTTCTTGCCCATTACATAGGCACATCCTTGACCCAGAAGGTGGTTATTTTTACACTACTAATGCTGGTCACCCCATCCATGACAATGAGATGTGTGGGAGTAGGAAACAGAGATTTTGTGGAAGGTCTATCAGGAGCTACGTGGGTTGACGTGGTGCTCGAGCACGGGGGGTGTGTGACTACCATGGCTAAGAACAAGCCAACGTTGGATATAGAGCTTCAGAAGACCGAGGCCACCCAATTGGCGACCCTAAGGAAGCTATGCATTGAGGGGAAAATTACCAACATAACAACTGACTCAAGATGTCCTACCCAAGGGGAAGCGGTTTTGCCTGAGGAGCAGGACCAGAACTACGTGTGTAAGCATACATACGTAGACAGAGGCTGGGGGAACGGATGTGGTTTGTTTGGCAAGGGAAGCTTGGTAACATGTGCGAAATTTCAATGCCTGGAACCAATAGAGGGAAAAGTGGTGCAGTATGAGAACCTCAAATACACCGTCATCATCACAGTGCACACAGGAGATCAACACCAGGTGGGAAATGAAACGCAGGGAGTCACGGCTGAGATAACACCTCAGGCATCAACCACTGAAGCCATCTTGCCTGAATATGGAACCCTTGGGCTAGAATGCTCACCACGGACAGGTTTGGATTTCAATGAAATGATCTTGCTAACAATGAAGAACAAAGCATGGATGGTACATAGACAATGGTTTCTTGACCTACCTCTACCATGGACATCAGGAGCTACAACGGAAACACCAACCTGGAACAGGAAGGAGCTTCTTGTGACATTTAAAAACGCACATGCGAAGAAACAAGAAGTAGTTGTCCTTGGATCGCAAGAGGGAGCAATGCATACCGCATTGACAGGAGCCACAGAAATCCAAAACTCAGGAGGCACAAGTATTTTTGCGGGGCATTTAAAATGTAGACTTAAGATGGACAAATTGGAACTCAAGGGGATGAGCTATGCAATGTGCACGAATACCTTTGTGTTGAAGAAAGAAGTCTCAGAAACGCAGCATGGGACAATACTCATTAAGGTCGAGTACAAAGGGGAAGATGCACCTTGCAAGATTCCTTTCTCCACAGAGGATGGACAAGGGAAAGCTCACAATGGCAGACTGATTACAGCCAACCCAGTGGTGACTAAGAAGGAGGAGCCTGTCAATATTGAGGCTGAACCTCCTTTTGGGGAAAGTAATATAGTGATTGGAATTGGAGACAACGCCTTGAAAATCAACTGGTATAAGAAAGGAAGCTCTATTGGGAAGATGTTCGAGGCCACTGCCAGAGGTGCAAGGCGCATGGCCATCTTGGGAGACACAGCTTGGGACTTTGGATCAGTGGGTGGTGTTCTGAACTCATTAGGCAAAATGGTGCACCAAATATTTGGAAGTGCTTACACAGCCCTATTCAGTGGAGTCTCTTGGGTAATGAAAATCGGAATAGGAGTTCTCTTGACTTGGATAGGGTTGAATTCAAAAAACACATCCATGTCATTTTCATGCATTGCGATAGGAATCATTACACTCTATCTGGGAGCTGTGGTGCAAGCTGACATGGGATGTGTTATAAACTGGAAAGGCAAAGAACTCAAATGTGGAAGTGGAATCTTCGTCACCAACGAGGTCCATACCTGGACAGAGCAATACAAATTCCAAGCAGACTCCCCAAAAAGATTGGCGACAGCCATTGCAGGCGCTTGGGAGAATGGAGTGTGCGGAATTAGGTCAACAACCAGAATGGAGAATCTCCTGTGGAAGCAAATAGCCAATGAACTGAACTACATATTGTGGGAAAACAATATCAAATTAACGGTAGTTGTGGGCGATATAATTGGGGTCTTAGAGCAAGGAAAAAGAACACTAACACCACAACCCATGGAGCTAAAATACTCATGGAAAACGTGGGGAAAGTCAAAAATAGTGACAGCTGAAACACAAAATTCCTCTTTCATAATAGACGGGCCGAACACACCGGAGTGTCCAAGTGCCTCAAGAGCATGGAATGTGTGGGAGGTGGAAGATTACGGGTTCGGAGTCTTCACAACCAACATATGGCTGAAACTCCGAGAGGTGTACACCCAACTATGTGACCATAGGCTAATGTCGGCAGCTGTCAAGGATGAGAGGGCCGTACATGCCGACATGGGCTATTGGATAGAAAGCCAAAAGAATGGAAGTTGGAAGCTAGAAAAAGCATCCCTCATAGAGGTGAAAACCTGCACATGGCCAAAATCACATACCCTTTGGAGTAATGGTGTGCTAGAGAGTGATATGATCATCCCAAAGAGTCTAGCTGGTCCTATTTCGCAACACAACCACAGGCCCGGGTACCACACCCAGACAGCGGGACCCTGGCATTTAGGAAAATTAGAGCTGGACTTCAACTATTGTGAAGGAACAACAGTTGTCATCACAGAAAACTGTGGGACAAGAGGCCCAGCATTGAGAACAACAACAGTGTCAGGGAAGTTAATACACGAATGGTGTTGCCGTTCGTGCACACTTCCTCCCTTGCGATACATGGGAGAAGACGGTTGCTGGTATGGCATGGAAATCAGACCCATCAGTGAGAAAGAAGAGAACATGGTAAAGTCTTTAGTCTCAGCGGGAAGTGGAAAGGTGGACAACTTCACAATGGGTGTCTTGTGTTTGGCAATCCTCTTTGAAGAGGTGATGAGAGGAAAATTTGGGAAGAAACACATGATTGCGGGGGTGTTCTTCACGTTTGTGCTCCTTCTCTCAGGGCAAATAACATGGAGAGACATGGCGCACACACTAATAATGATTGGGTCCAACGCATCTGACAGGATGGGAATGGGCGTTACCTACCTAGCTTTAATTGCAACATTTAAAATCCAGCCATTCTTGGCTTTGGGATTTTTCCTAAGAAAACTGACATCCAGAGAAAATTTATTGTTAGGAGTTGGGCTGGCTATGGCAACAACGTTACAACTGCCAGAGGACATTGAACAAATGGCAAATGGAATCGCTCTGGGGCTCATGGCTCTTAAACTGATAACACAATTTGAAACATACCAATTATGGACAGCATTAATCTCCTTAACGTGTTCAAATACAATGTTTACGTTGACTGTTGCCTGGAGAACAGCCACCCTGATTTTGGCCGGAGTTTCGCTTTTACCAGTGTGCCAGTCTTCGAGCATGAGGAAAACAGACTGGCTTCCAATGGCAGTGGCAGCTATGGGAGTTCCACCTCTACCACTTTTTATTTTTAGCTTGAAAGACACACTCAAAAGGAGAAGCTGCCCACTGAATGAAGGGGTGATGGCTGTTGGGCTTGTGAGCATTCTAGCCAGTTCTCTCCTTAGAAATGATGTACCCATGGCTGGACCATTGGTGGCCGGGGGCTTGCTGATAGCGTGCTACGTCATAACTGGCACGTCAGCAGACCTCACCGTAGAAAAAGCAGCAGATATAACATGGGAGGAAGAGGCTGAGCAAACAGGAGTGTCCCACAACTTAATGATCACAGTTGATGATGATGGAACAATGAGAATAAAAGATGATGAGACTGAGAATATCCTAACAGTGCTTTTGAAAACAGCATTACTAATAGTATCAGGAGTCTTTCCATACTCCATACCCGCAACATTGCTGGTCTGGCATACTTGGCAAAAGCAAACCCAAAGATCCGGCGTTCTATGGGACGTACCCAGCCCCCCAGAGACACAGAAAGCAGAACTGGAAGAAGGGGTCTATAGGATCAAACAGCAAGGAATTTTTGGGAAAACCCAAGTAGGGGTTGGAGTACAGAAAGAAGGAGTCTTCCACACCATGTGGCACGTTACAAGAGGGGCAGTGTTGACATATAATGGGAAAAGACTGGAACCAAACTGGGCTAGCGTGAAAAAAGATCTGGTTTCATACGGAGGAGGATGGAGATTGAGCGCACAATGGCAAAAGGGGGAGGAGGTGCAGGTTATTGCCGTAGAGCCTGGGAAGAACCCAAAGAACTTTCAAACCATGCCAGGCACTTTTCAGACTACAACAGGGGAAATAGGAGCAATTGCACTGGATTTCAAGCCTGGAACTTCAGGATCTCCCATCATAAACAGAGAGGGAAAGGTAGTGGGACTGTATGGCAATGGAGTGGTTACAAAGAATGGTGGCTACGTCAGCGGAATAGCGCAAACGAATGCAGAACCAGATGGACCGACACCAGAATTGGAAGAAGAGATGTTCAAAAAGCGAAATCTAACCATAATGGATCTTCATCCTGGGTCAGGAAAGACACGGAAATACCTTCCAGCTATTGTTAGAGAGGCAATCAAGAGACGTTTAAGAACTCTAATTTTGGCACCGACAAGGGTGGTTGCAGCTGAGATGGAAGAAGCATTGAAAGGGCTCCCAATAAGGTACCAAACAACAGCAACAAAATCTGAACACACAGGAAGAGAGATTGTTGATCTAATGTGCCACGCAACGTTCACAATGCGTCTGCTGTCACCAGTTAGGGTCCAAAACTATAACTTGATAATAATGGATGAAGCCCATTTCACAGACCCAGCCAGTATAGCGGCTAGAGGGTACATATCGACTCGTGTTGGAATGGGAGAGGCAGCCGCAATTTTCATGACAGCAACGCCCCCTGGAACAGCTGATGCCTTTCCTCAGAGCAACGCTCCAATTCAAGATGAAGAAAGGGACATACCAGAACGCTCATGGAATTCAGGCAATGAATGGATAACCGACTTCGCTGGGAAAACAGTGTGGTTTGTCCCCAGCATTAAAGCCGGAAATGACATAGCAAACTGCTTGCGAAAAAACGGGAAAAAGGTCATTCAACTTAGTAGGAAGACTTTTGACACAGAATATCAGAAAACTAAACTGAATGATTGGGACTTCGTGGTGACAACTGACATTTCAGAAATGGGGGCCAATTTCAAAGCAGATAGAGTGATCGACCCAAGAAGATGTCTCAAACCAGTGATCCTGACAGATGGACCAGAGCGGGTGATCCTGGCTGGACCAATGCCAGTCACCGCGGCGAGTGCTGCGCAAAGGAGAGGGAGAGTTGGCAGGAACCCACAAAAAGAAAATGACCAGTACATATTTACGGGCCAGCCTCTCAACAATGATGAAGACCATGCTCACTGGACAGAAGCAAAAATGCTGCTGGACAACATTAATACACCAGAAGGGATCATACCAGCTCTCTTTGAGCCAGAAAGGGAGAAGTCAGCCGCCATAGACGGTGAGTATCGCTTGAAAGGTGAGTCCAGGAAGACTTTCGTGGAACTCATGAGGAGGGGTGACCTTCCAGTCTGGTTAGCCCATAAAGTAGCATCAGAAGGGATCAAATATACAGATAGAAGATGGTGCTTTGATGGACAACGTAATAATCAAATTTTAGAGGAGAACATGGATGTGGAAATCTGGACAAAGGAAGGAGAAAAGAAAAAATTGAGACCTAGGTGGCTTGATGCCCGCACTTATTCAGATCCCTTAGCACTCAAGGAATTCAAGGACTTTGCGGCTGGCAGAAAGTCAATCGCCCTTGATCTTGTGACAGAAATAGGAAGAGTGCCTTCACACCTAGCCCATAGAACGAGAAACGCTCTGGACAATCTGGTGATGCTGCATACGTCAGAACATGGCGGTAGGGCCTACAGGCATGCGGTGGAGGAACTACCAGAGACAATGGAAACACTCCTACTCTTGGGACTCATGATCTTGTTGACAGGTGGAGCAATGCTTTTCTTAATATCAGGTAAAGGGATTGGAAAGACTTCAATAGGACTCATTTGTGTAATTGCTTCCAGCGGCATGTTGTGGATGGCCGAAATCCCACTCCCATGGATCGCGTCGGCTATAGTCCTGGAGTTTTTTATGATGGTGTTGCTTATACCAGAACCAGAAAAGCAGAGAACCCCCCAAGACAACCAACTCGCATATGTCGTGATAGGCATACTTACATTGGCTGCAATAATAGCAGCTAATGAAATGGGATTGTTGGAAACTACAAAGAGAGATTTAGGAATGTCTAAGGAGCCAGGTGTTGTCTCTCCAACCAGCTATTTAGATGTGGACTTGCACCCAGCATCAGCCTGGACATTGTACGCCGTGGCCACTACAGTAATAACACCAATGTTAAGACATACCATAGAGAATTCTACAGCAAATGTGTCTCTGGCAGCTATAGCCAACCAGGCAGTGGTCCTGATGGGTTTGGACAAAGGATGGCCAATATCAAAAATGGACTTAGGAGTACCCCTACTGGCATTGGGTTGCTATTCACAAGTGAACCCACTGACTCTAACAGCGGCAGTACTCTTGCTGATCACACATTATGCTATCATAGGTCCAGGATTGCAGGCAAAAGCCACTCGTGAAGCTCAGAAAAGGACAGCTGCTGGAATAATGAAGAATCCAACGGTGGATGGGATAATGACAATAGACCTAGATCCTGTAATATATGATTCAAAATTTGAAAAGCAACTGGGACAGGTTATGCTCCTGGTTTTGTGTGCAGTTCAACTTTTGTTAATGAGAACATCATGGGCCTTGTGTGAAGCTTTAACTCTAGCTACAGGACCAATAACAACACTCTGGGAAGGATCACCTGGGAAGTTTTGGAACACCACGATAGCTGTTTCCATGGCGAACATTTTTAGAGGGAGCTATTTAGCAGGAGCTGGGCTTGCTTTTTCTATTATGAAATCAGTTGGAACAGGAAAAAGAGGAACAGGCTCACAAGGTGAAACTTTAGGAGAAAAATGGAAAAAGAAATTAAATCAATTATCCCGGAAAGAGTTTGACCTTTACAAGAAATCTGGAATCACTGAAGTGGATAGAACAGAAGCCAAAGAAGGGTTGAAAAGAGGAGAAATAACACATCATGCCGTGTCCAGAGGTAGCGCAAAACTTCAATGGTTTGTGGAGAGAAACATGGTCATTCCCGAAGGAAGAGTCATAGACTTGGGCTGTGGAAGAGGAGGCTGGTCATATTACTGTGCAGGACTGAAAAAAGTCACAGAAGTGCGAGGATACACAAAAGGCGGTCCAGGACACGAAGAACCAGTACCTATGTCCACATATGGATGGAACATAGTTAAGTTAATGAGTGGAAAGGATGTGTTTTATCTTCCACCTGAAAAGTGTGACACCCTGTTGTGTGACATTGGAGAATCTTCACCAAGCCCAACAGTGGAAGAAAGCAGAACTATAAGAGTTTTGAAGATGGTTGAACCATGGCTAAAGAACAACCAATTTTGCATTAAAGTATTGAACCCTTACATGCCAACTGTGATTGAGCACCTAGAAAGACTACAAAGGAAACATGGAGGAATGCTTGTGAGAAATCCACTTTCACGAAACTCCACGCACGAAATGTACTGGATATCTAATGGCACAGGTAACATTGTCGCTTCAGTCAATATGGTATCTAGACTGCTACTGAACAGGTTCACGATGACACACAGAAGACCCACCATTGAGAAAGATGTGGATTTAGGAGCAGGAACTCGACATGTTAATGCGGAACCAGAAACACCCAACATGGATGTCATTGGGGAAAGAATAAAAAGGATCAAGGAGGAGCATAATTCAACATGGCACTATGATGACGAAAACCCCTACAAAACGTGGGCTTACCATGGATCTTATGAAGTCAAAGCCACAGGCTCAGCCTCCTCCATGATAAATGGAGTCGTGAAACTCCTCACTAAACCATGGGATGTGGTGCCCATGGTGACACAGATGGCAATGACAGATACAACTCCATTTGGCCAGCAGAGAGTCTTTAAAGAGAAAGTGGACACCAGGACACCCAGGTCCATGCCAGGAACAAGAAGGGTCATGGGGATCACAGCGGAGTGGCTCTGGAGAACCCTGGGAAGGAACAAAAAACCCAGGTTATGCACAAGGGAAGAGTTCACAAAAAAGGTCAGAACTAACGCAGCCATGGGCGCCGTTTTCACAGAGGAGAACCAATGGGACAGCGCGAAAGCTGCTGTTGAAGATGAGGATTTTTGGAAACTTGTGGACAGAGAACGTGAACTCCACAAACTGGGCAAGTGTGGAAGCTGTGTTTACAACATGATGGGCAAGAGAGAGAAGAAACTTGGAGAGTTTGGCAAAGCAAAAGGCAGTAGAGCTATATGGTACATGTGGTTGGGAGCCAGGTACCTTGAGTTCGAAGCCCTTGGATTCTTAAATGAAGACCACTGGTTCTCGCGTGAGAACTCTTACAGTGGAGTGGAAGGAGAAGGACTGCACAAGCTAGGCTATATATTAAGGGACATTTCCAAGATACCCGGAGGAGCTATGTATGCTGATGACACAGCTGGTTGGGACACAAGAATAACAGAAGATGACCTGCACAATGAGGAAAAGATCACACAGCAAATGGACCCTGAACACAGGCAGTTAGCGAACGCTATATTTAAGCTCACATACCAAAACAAAGTGGTCAAAGTTCAACGACCGACTCCAACAGGCACGGTAATGGACATCATATCTAGGAAAGACCAAAGAGGCAGTGGACAGGTAGGAACTTATGGTCTGAATACATTCACCAACATGGAAGCCCAGTTAATCAGACAAATGGAAGGAGAAGGTGTGCTGTCAAAGGCAGACCTCGAGAACCCTCATCTGCCAGAGAAGAAAATTACACAATGGTTGGAAACCAAAGGAGTGGAGAGGTTAAAAAGAATGGCCATTAGCGGGGATGATTGCGTAGTGAAACCAATCGATGACAGGTTCGCTAATGCCCTGCTCGCTCTGAACGATATGGGAAAGGTTCGGAAAGACATACCTCAATGGCAGCCATCAAAAGGATGGCATGATTGGCAACAGGTTCCTTTCTGCTCCCACCACTTTCATGAATTGATCATGAAAGATGGAAGAAAGTTGGTGGTTCCCTGCAGACCCCAGGACGAACTAATAGGAAGAGCAAGAATCTCTCAAGGAGCGGGATGGAGCCTTAGAGAAACCGCATGTCTGGGGAAAGCCTACGCTCAAATGTGGAGTCTCATGTATTTTCACAGAAGAGACCTCAGACTAGCATCCAACGCCATATGTTCAGCAGTACCAGTCCACTGGGTCCCCACAAGTAGAACGACATGGTCTATTCATGCTCACCATCAGTGGATGACCACAGAAGACATGCTTACTGTCTGGAACAGGGTGTGGATCGAGGACAATCCATGGATGGAAGACAAAACTCCAGTCACAACCTGGGAAAATGTTCCATATCTAGGGAAGAGAGAAGACCAATGGTGCGGATCACTTATTGGTCTCACTTCCAGAGCAACCTGGGCCCAGAACATACCCACAGCAATTCAACAGGTGAGAAGCCTTATAGGCAATGAAGAGTTTCTGGACTACATGCCTTCAATGAAGAGATTTAGGAAGGAGGAGGAGTCGGAGGGAGCCATTTGGTAA
		</sequence>
		<sequence>
			<taxon idref="JF808125|DENV3|Brazil|Northeast|MA|Sao_Luis|2002"/>
			ATGAACAACCAACGGAAGAAGACGGGAAAACCGTCTATCAATATGCTGAAACGCGTGAGAAACCGTGTGTCAACTGGATCACAGTTGGCGAAGAGATTCTCAAAAGGACTGCTGAACGGCCAGGGACCAATGAAATTGGTTATGGCGTTCATAGCTTTCCTCAGATTTCTAGCCATTCCACCAACAGCAGGAGTCTTGGCTAGATGGGGAACCTTCAAGAAGTCGGGGGCCATTAAGGTCCTGAAAGGCTTCAAGAAGGAGATCTCAAACATGCTGAGCATAATCAACAAACGGAAAAAGACATCGCTCTGTCTCATGATGATATTGCCAGCAGCACTTGCTTTCCACTTGACTTCACGAGATGGAGAGCCGCGCATGATTGTGGGGGAGAATGAAAGAGGAAAATCCCTACTTTTTAAGACAGCCTCTGGAATCAACAGGAGAACGCTCATAGCCATGGACTTGGGAGAGATGTGTGAAGAAACGGAAACTTACAAATGCCCCCACATTACCGAAGTGGAACCTGAAGACATTGACTGCTGGTGCAACCTTACATCAACATGGGTGACTTACGGAACGTGCAATCAAGCCGGAGAGCGTAGACGCGACAAGAGATCAGTGGCGTTAGCTCCCCATGTCGGCATGGGACTAGACACACGCACCCAAACCTGGATGTCGGCTGAAGGAGCTTGGAGGCAAGTCGAGAAGGTAGAGACATGGGCCCTTAGGCACCCAGGGTTCACCATACTAGCCCTATTTCTTGCCCATTACATAGGCACATCCTTGACCCAGAAGGTGGTTATTTTTATACTACTAATGCTGGTCACCCCATCCATGACAATGAGATGTGTGGGAGTAGGAAACAGAGATTTTGTGGAAGGTCTATCAGGAGCTACGTGGGTTGACGTGGTGCTCGAGCACGGGGGGTGTGTGACTACCATGGCTAAGAACAAGCCAACGTTGGATATAGAGCTTCAGAAGACCGAGGCCACCCAATTGGCGACCCTAAGGAAGCTATGCATTGAGGGGAAAATTACCAACATAACAACTGACTCAAGATGTCCTACCCAAGGGGAAGCGGTTTTGCCTGAGGAGCAGGACCAGAACTACGTGTGTAAGCACACATACGTAGACAGAGGCTGGGGGAACGGATGTGGTTTGTTTGGCAAGGGAAGCTTGGTAACATGTGCGAAATTTCAATGCCTGGAACCAATAGAGGGAAAAGTGGTGCAGTATGAGAACCTCAAATACACCGTCATCATCACAGTGCACACAGGAGATCAACACCAGGTGGGAAATGAAACGCAGGGAGTCACGGCTGAGATAACACCTCAGGCATCAACCACTGAAGCCATCTTGCCTGAATATGGAACCCTTGGGCTAGAATGCTCACCACGGACAGGTTTGGATTTCAATGAAATGATCTTGCTAACAATGAAGAACAAAGCATGGATGGTACATAGACAATGGTTTTTTGACCTACCTCTACCATGGACATCAGGAGCTACAGCGGAAACACCAACCTGGAACAGGAAGGAGCTTCTTGTGACATTTAAAAACGCACATGCGAAGAAACAAGAAGTAGTCGTCCTTGGATCGCAAGAGGGAGCAATGCATACCGCATTGACAGGAGCCACAGAAATCCAAAACTCAGGAGGCACAAGTATTTTTGCGGGGCATTTAAAATGTAGACTTAAGATGGACAAATTGGAACTCAAGGGGATGAGCTATGCAATGTGCACGAATACCTTTGTGTTGAAGAAAGAAGTCTCAGAAACGCAGCATGGGACAATACTCATTAAGGTCGAGTACAAAGGGGAAGATGCACCTTGCAAGATTCCTTTCTCCACAGAGGATGGACAAGGGAAAGCTCACAATGGCAGACTGATTACAGCCAACCCAGTGGTGACTAAGAAGGAGGAGCCTGTCAATATTGAGGCTGAACCTCCTTTTGGGGAAAGTAATATAGTGATTGGAATTGGAGACAACGCCTTGAAAATCAACTGGTATAAGAAAGGAAGCTCTATTGGGAAGATGTTCGAGGCCACTGCCAGAGGTGCAAGGCGCATGGCCATCTTGGGAGACACAGCTTGGGACTTTGGATCAGTGGGTGGTGTTCTGAACTCATTAGGCAAAATGGTGCACCAAATATTCGGAAGTGCTTACACAGCCCTATTCAGTGGAGTCTCTTGGGTAATGAAAATCGGAATAGGAGTTCTCTTGACTTGGATAGGGTTGAATTCAAAAAACACATCCATGTCATTTTCATGCATTGCGATAGGAATCATTACACTCTATCTGGGAGCTGTGGTGCAAGCTGACATGGGATGTGTTATAAACTGGAAAGGCAAAGAACTCAAATGTGGAAGTGGAATCTTCGTCACCAACGAGGTCCATACCTGGACAGAGCAATACAAATTCCAAGCAGACTCCCCAAAAAGATTGGCGACAGCCATTGCAGGCGCTTGGGAGAATGGAGTGTGCGGAATTAGGTCAACAACCAGAATGGAGAATCTCCTGTGGAAGCAAATAGCCAATGAACTGAACTACATATTGTGGGAAAACAATATCAAATTAACGGTAGTTGTGGGCGATATAATTGGGGTCTTAGAGCAAGGAAAAAGAACACTAACACCACAACCCATGGAGCTAAAATACTCATGGAAAACGTGGGGAAAGGCAAAAATAGTGACAGCTGAAACACAAAATTCCTCTTTCATAATAGACGGGCCGAACACACCGGAGTGTCCAAGTGCTTCAAGAGCATGGAATGTGTGGGAGGTGGAAGATTACGGGTTCGGAGTCTTCACAACCAACATATGGCTGAAACTCCGAGAGGTGTACACCCAACTATGTGACCATAGGCTAATGTCGGCAGCTGTCAAGGATGAGAGGGCCGTACATGCCGACATGGGCTATTGGATAGAAAGCCAAAAGAATGGAAGTTGGAAGCTAGAAAAAGCATCCCTCATAGAGGTGAAAACCTGCACATGGCCAAAATCACATACCCTTTGGAGTAATGGTGTGCTAGAGAGTGATATGATCATCCCAAAGAGTCTAGCTGGTCCTATTTCGCAACACAACCACAGGCCCGGGTACCACACCCAGACGGCGGGACCCTGGCATTTAGGAAAATTAGAGCTGGACTTCAACTATTGTGAAGGAACAACAGTTGTCATCACAGAAAACTGTGGGACAAGAGGCCCATCATTGAGAACAACAACAGTGTCAGGGAAGTTAATACACGAATGGTGTTGCCGTTCGTGCACACTTCCTCCCTTGCGATACATGGGAGAAGACGGTTGCTGGTATGGCATGGAAATCAGACCCATCAGTGAGAAAGAAGAGAACATGGTAAAGTCTTTAGTCTCAGCGGGAAGTGGAAAGGTGGACAACTTCACAATGGGTGTCTTGTGTTTGGCAATCCTCTTTGAAGAGGTGATGAGAGGAAAATTTGGGAAGAAACACATGATTGCGGGGGTGTTCTTCACGTTTGTGCTCCTTCTCTCAGGGCAAATAACATGGAGAGACATGGCGCACACACTAATAATGATTGGGTCCAACGCATCTGACAGGATGGGAATGGGCGTTACCTACCTAGCTTTAATTGCAACATTTAAAATCCAGCCATTCTTGGCTTTGGGATTTTTCCTAAGAAAACTGACATCCAGAGAAAATTTATTGTTAGGAGTTGGGCTGGCTATGGCAACAACGTTACAACTGCCAGAGGACATTGAACAAATGGCAAATGGAATCGCTCTGGGGCTCATGGCTCTTAAACTGATAACACAATTTGAAACATACCAATTATGGACAGCATTAATCTCCTTAACGTGTTCAAATACAATGTTTACGTTGACTGTTGCCTGGAGGACAGCCACCCTGATTTTGGCCGGAGTTTCGCTTTTACCAGTGTGCCAGTCTTCGAGCATGAGGAAAACAGACTGGCTTCCAATGGCAGTGGCAGCTATGGGAGTTCCACCTCTACCACTTTTTATTTTTAGCTTGAAAGACACACTCAAAAGGAGAAGCTGGCCACTGAATGAAGGGGTGATGGCTGTTGGGCTTGTGAGCATTCTGGCCAGTTCTCTCCTTAGAAATGATGTACCCATGGCTGGACCATTGGTGGCCGGGGGCTTGCTGATAGCGTGCTACGTCATAACTGGCACGTCAGCAGACCTCACCGTAGAAAAAGCAGCAGATATAACATGGGAGGAAGAGGCTGAGCAAACAGGAGTGTCCCACAACTTAATGATCACAGTTGATGATGATGGAACAATGAGAATAAAAGATGATGAGACTGAGAATATCCTAACAGTGCTTTTGAAAACAGCATTACTAATAGTATCAGGAGTCTTTCCATACTCCATACCCGCAACATTGCTGGTCTGGCATACTTGGCAAAAGCAAACCCAAAGATCCGGCGTTCTATGGGACGTACCCAGCCCCCCAGAGACACAGAAAGCAGAACTGGAAGAAGGGGTCTATAGGATCAAACAGCAAGGAATTTTTGGGAAAACCCAAGTAGGGGTTGGAGTACAGAAAGAAGGAGTCTTCCACACCATGTGGCACGTTACAAGAGGGGCAGTGTTGACATATAATGGGAAAAGACTGGAACCAAACTGGGCTAGCGTGAAAAAAGATCTGATTTCTTCCGGAGGAGGATGGAGATTGAGCGCACAATGGCAAAAGGGGGAGGAGGTGCAGGTTATTGCCGTAGAGCCTGGGAAGAACCCAAAGAACTTTCAAACCATGCCAGGCACTTTTCAGACTACAACAGGGGAAATAGGAGCAATTGCACTGGATTTCAAGCCTGGAACTTCAGGATCTCCCATCATAAACAGAGAGGGAAAGGTAGTGGGACTGTATGGCAATGGAGTGGTTACAAAGAATGGTGGCTACGTCAGCGGAATAGCGCAAACGAATGCAGAACCAGATGGACCGACACCAGAATTGGAAGAAGAGATGTTCAAAAAGCGAAATCTAACCATAATGGATCTTCATCCTGGGTCAGGAAAGACACGGAAATACCTTCCAGCTATTGTTAGAGAGGCAATCAAGAGACGTTTAAGAACTCTAATTTTGGCACCGACAAGGGTGGTTGCAGCTGAGATGGAAGAAGCATTGAAAGGGCTCCCAATAAGGTACCAAACAACAGCAACAAAATCTGAACACACAGGAAGAGAGATTGTTGATCTAATGTGCCACGCAACGTTCACAATGCGTCTGCTGTCACCAGTTAGGGTTCCAAACTATAACTTGATAATAATGGATGAAGCCCATTTCACAGACCCAGCCAGTATAGCGGCTAGAGGGTACATATCGACTCGTGTTGGAATGGGAGAGGCAGCCGCAATTTTCATGACAGCAACGCCCCCTGGAACAGCTGATGCCTTTCCTCAGAGCAACGCTCCAATTCAAGATGAAGAAAGGGACATACCAGAACGCTCATGGAATTCAGGCAATGAATGGATAACCGACTTCGCTGGGAAAACGGTGTGGTTTGTCCCCAGCATTAAAGCCGGAAATGACATAGCAAACTGCTTGCGAAAAAACGGGAAAAAGGTCATTCAACTTAGTAGGAAGACTTTTGACACAGAATATCAGAAAACTAAACTGAATGATTGGGACTTCGTGGTGACAACTGACATTTCAGAAATGGGGGCCAATTTCAAAGCAGATAGAGTGATCGACCCAAGAAGATGTCTCAAACCAGTGATCCTGACAGATGGACCAGAGCGGGTGATCCTGGCTGGACCAATGCCAGTCACCGCGGCGAGTGCTGCGCAAAGGAGAGGGAGAGTTGGCAGGAACCCACAAAAAGAAAATGACCAGTACATATTCACGGGCCAGCCTCTCAACAATGATGAAGACCATGCTCACTGGACAGAAGCAAAAATGCTGCTGGACAACATTAATACACCAGAAGGGATCATACCAGCTCTCTTTGAGCCAGAAAGGGAGAAGTCAGCCGCCATAGACGGTGAGTATCGCTTGAAAGGTGAGTCCAGGAAGACTTTCGTGGAACTCATGAGGAGGGGTGACCTTCCAGTCTGGTTAGCCCATAAAGTAGCATCAGAAGGGATCAAATATACAGATAGAAAATGGTGCTTTGATGGACAACGTAATAATCAAATTTTAGAGGAGAACATGGATGTGGAAATCTGGACAAAGGAAGGAGAAAAGAAAAAATTGAGACCTAGGTGGCTTGATGCCCGCACTTATTCAGATCCCTTAGCACTCAAGGAATTCAAGGACTTTGCGGCTGGCAGAAAGTCAATCGCCCTTGATCTTGTGACAGAAATAGGAAGAGTGCCTTCACACCTAGCCCATAGAACGAGAAACGCTCTGGATAATCTGGTGATGCTGCACACGTCAGAACATGGCGGTAGGGCCTACAGGCATGCGGTGGAGGAACTACCAGAGACAATGGAAACACTCCTACTCTTGAGACTCATGATCTTGTTGACAGGTGGAGCAATGCTTTTCTTAATATCAGGTAAAGGGATTGGAAAGACTTCAATAGGACTCATTTGTGTAATTGCTTCCAGCGGCATGTTGTGGATGGCCGAAATCCCACTCCAATGGATCGCGTCGGCTATAGTCCTGGAGTTTTTTATGATGGTGTTGCTTATACCAGAACCAGAAAAGCAGAGAACCCCCCAAGACAACCAACTCGCATATGTCGTGATAGGCATACTTACATTGGCTGCAATAATAGCAGCTAATGAAATGGGATTGTTGGAAACTACAAAGAGAGATTTAGGAATGTCTAAGGAGCCAGGTGTTGTCTCTCCAACCAGCTATTTAGATGTGGACTTGCACCCAGCATCAGCCTGGACATTGTACGCCGTGGCCACTACAGTAATAACACCAATGTTAAGACATACCATAGAGAATTCTACAGCAAATGTGTCTCTGGCAGCTATAGCCAACCAGGCAGTGGTCTTGATGGGTTTGGACAAAGGATGGCCAATATCAAAAATGGACTTAGGAGTACCCCTACTGGCATTGGGTTGCTATTCACAAGTGAACCCACTGACTCTAACAGCGGCAGTACTCTTGCTGATCACACATTATGCTATCATAGGTCCAGGATTGCAGGCAAAAGCCACTCGTGAAGCTCAGAAAAGGACAGCTGCTGGAATAATGAAGAATCCAACAGTGGATGGGATAATGACAATAGACCTAGATCCTGTAATATATGATTCAAAATTTGAAAAGCAACTGGGACAGGTTATGCTCCTGGTTTTGTGTGCAGTTCAACTTTTGTTAATGAGAACATCATGGGCCTTGTGTGAAGCTTTAACTCTAGCTACAGGACCAATAACAACACTCTGGGAAGGATCACCTGGGAAGTTTTGGAACACCACGATAGCTGTTTCCATGGCGAACATTTTTAGAGGGAGCTATTTAGCAGGAGCTGGGCTTGCTTTTTCTATTATGAAATCAGTTGGAACAGGAAAAAGAGGAACAGGCTCACAAGGTGAAACTTTAGGAGAAAAATGGAAAAAGAAATTAAATCAATTATCCCGGAAAGAGTTTGACCTTTACAAGAAATCTGGAATCACTGAAGTGGATAGAACAGAAGCCAAAGAAGGGTTGAAAAGAGGAGAAATAACACATCATGCCGTGTCCAGAGGTAGCGCAAAACTTCAATGGTTTGTGGAGAGAAACATGGTCATTCCCGAAGGGAGAGTCATAGACTTGGGCTGTGGAAGAGGAGGCTGGTCATATTACTGTGCAGGACTGAAAAAAGTCACAGAAGTGCGAGGATACACAAAAGGCGGTCCAGGACACGAAGAACCAGTACCTATGTCCACATATGGATGGAACATAGTTAAGTTAATGAGTGGAAAGGATGTGTTTTATCTTCCACCTGAAAAGTGTGACACCCTGTTGTGTGACATTGGAGAATCTTCACCAAGCCCAACAGTGGAAGAAAGCAGAACTATAAGAGTTTTGAAGATGGTTGAACCATGGCTAAAGAACAACCAATTTTGCATTAAAGTATTGAACCCTTACATGCCAACTGTGATTGAGCACCTAGAAAGACTACAAAGGAAACATGGAGGAATGCTTGTGAGAAATCCACTTTCACGAAACTCCACGCACGAAATGTACTGGATATCTAATGGCACAGGTAACATTGTCGCTTCAGTCAATATGGTATCTAGACTGCTACTGAACAGGTTCACGATGACACACAGAAGACCCACCATTGAGAAAGATGTGGATTTAGGAGCAGGAACTCGACATGTTAATGCGGAACCAGAAACACCCAACATGGATGTCATTGGGGAAAGAATAAAAAGGATCAAGGAGGAGCATAATTCAACATGGCACTATGATGACGAAAACCCCTACAAAACGTGGGCTTACCATGGATCTTATGAAGTCAAAGCCACAGGCTCAGCCTCCTCCATGATAAATGGAGTCGTGAAACTCCTCACTAAACCATGGGATGTGGTGCCCATGGTGACACAGATGGCAATGACAGATACAACTCCATTTGGCCAGCAGAGAGTCTTTAAAGAGAAAGTGGACACCAGGACACCCAGGTCCATGCCAGGAACAAGAAGGGTCATGGGGATCACAGCGGAGTGGCTCTGGAGAACCCTGGGAAGGAACAAAAAACCCAGGTTATGCACAAGGGAAGAGTTCACAAAAAAGGTCAGAACTAACGCAGCCATGGGCGCCGTTTTCACAGAGGAGAACCAATGGGACAGCGCGAAAGCTGCTGTTGAGGATGAGGATTTTTGGAAACTTGTGGACAGAGAACGTGAACTCCACAAACTGGGCAAGTGTGGAAGCTGTGTTTACAACATGATGGGCAAGAGAGAGAAGAAACTTGGAGAGTTTGGCAAAGCAAAAGGCAGTAGAGCTATATGGTACATGTGGTTGGGAGCCAGGTACCTTGAGTTCGAAGCCCTTGGATTCTTAAATGAAGACCACTGGTTCTCGCGTGAGAACTCTTACAGTGGAGTGGAAGGAGAAGGACTGCACAAGCTAGGCTATATATTAAGGGACATTTCCAAGATACCCGGAGGAGCTATGTATGCTGATGACACAGCTGGTTGGGACACAAGAATAACAGAAGATGACCTGCACAATGAGGAAAAGATCACACAGCAAATGGACCCTGAACACAGGCAGTTAGCGAACGCTATATTTAAGCTCACATACCAAAACAAAGTGGTCAAAGTTCAACGACCGACTCCAACAGGCACGGTAATGGACATCATATCTAGGAAAGACCAAAGAGGCAGTGGACAGGTAGGAACTTATGGTCTGAATACATTCACCAACATGGAAGCCCAGTTAATCAGACAAATGGAAGGAGAAGGTGTGCTGTCAAAGGCAGACCTCGAGAACCCTCATCTGCCAGAGAAGAAAATTACACAATGGTTGGAAACCAAAGGAGTGGAGAGGTTAAAAAGAATGGCCATTAGCGGGGATGATTGCGTAGTGAAACCAATCGATGACAGGTTCGCTAATGCCCTGCTCGCTCTGAACGATATGGGAAAGGTTCGGAAAGATATACCTCAATGGCAGCCATCAAAGGGATGGCATGATTGGCAACAGGTTCCTTTCTGCTCCCACCACTTTCATGAATTGATCATGAAAGATGGAAGAAAGTTGGTGGTTCCCTGCAGACCCCAGGACGAACTAATAGGAAGAGCAAGAATCTCTCAAGGAGCGGGATGGAGCCTTAGAGAAACCGCATGTCTGGGGAAAGCCTACGCCCAAATGTGGAGTCTCATGTATTTTCACAGAAGAGACCTCAGACTAGCATCCAACGCCATATGTTCAGCAGTACCAGTCCACTGGGTCCCCACAAGTAGAACGACATGGTCTATTCATGCTCACCATCAGTGGATGACCACAGAAGACATGCTTACTGTCTGGAACAGGGTGTGGATCGAGGACAATCCATGGATGGAAGACAAAACTCCAGTCACAACCTGGGAAAATGTTCCATATCTAGGGAAGAGAGAAGACCAATGGTGCGGATCACTTATTGGTCTCACTTCCAGAGCAACCTGGGCCCAGAACATACCCACAGCAATTCAACAGGTGAGAAGCCTTATAGGCAATGAAGAGTTTCTGGACTACATGCCTTCAATGAAGAGATTTAGGAAGGAGGAGGAGTCGGAGGGAGCCATTTGGTAA
		</sequence>
		<sequence>
			<taxon idref="JF808124|DENV3|Brazil|North|PA|Marituba|2003"/>
			ATGAACAACCAACGGAAGAAGACGGGAAAACCGTCTATCAATATGCTGAAACGCGAGAGAAACCGTGTGTCAACTGGATCACAGTTGGCGAAGAGATTCTCAAAAGGACTGCTGAACGGCCAGGGACCAATGAAATTGGTTATGGCGTTCATAGCTTTCCTCAGATTTCTAGCCATTCCACCAACAGCAGGAGTCTTGGCTAGATGGGGAACCTTCAAGAAGTCGGGGGCCATTAAGGTCCTGAAAGGCTTCAAGAAGGAGATCTCAAACATGCTGAGCATAATCAACAAACGGAAAAAGACATCGCTCTGTCTCATGATGATATTGCCAGCAGCACTTGCTTTCCACTTGACTTCACGAGATGGAGAGCCGCGCATGATTGTGGGGAAGAATGAAAGAGGAAAATCCCTACTTTTTAAGACAGCCTCTGGAATCAACATGTGCACACTCATAGCCATGGACTTGGGAGAGATGTGTGATGACACAGTCACTTACAAATGCCCCCACATTACTGAAGTGGAACCTGAAGACATTGACTGCTGGTGCAACCTTACATCAACATGGGTGACTTACGGAACGTGCAATCAAGCCGGAGAGCGTAGACGCGACAAGAGATCAGTGGCGTTAGCTCCCCATGTCGGCATGGGACTAGACACACGCACCCAAACCTGGATGTCGGCTGAAGGAGCTTGGAGGCAAGTCGAGAAGGTAGAGACATGGGCCCTTAGGCACCCAGGGTTCACCATACTAGCCCTATTTCTTGCCCATTACATAGGCACATCCTTGACCCAGAAGGTGGTTATTTTTATACTACTAATGCTGGTCACCCCATCCATGACAATGAGATGTGTGGGAGTAGGAAACAGAGATTTTGTGGAAGGTCTATCAGGAGCTACGTGGGTTGACGTGGTGCTCGAGCACGGGGGGTGTGTGACTACCATGGCTAAGAACAAGCCAACGTTGGATATAGAGCTTCAGAAGACCGAGGCCACCCAATTGGCGACCCTAAGGAAGCTATGCATTGAGGGGAAAATTACCAACATAACAACTGACTCAAGATGTCCTACCCAAGGGGAAGCGGTTTTGCCTGAGGAGCAGGACCAGAACTACGTGTGTAAGCATACATACGTAGACAGAGGCTGGGGGAACGGATGTGGTTTGTTTGGCAAGGGAAGCTTGGTAACATGTGCGAAATTTCAATGCCTGGAACCAATAGAGGGAAAAGTGGTGCAGTATGAGAACCTCAAATACACCGTCATCATCACAGTGCACACAGGAGATCAACACCAGGTGGGAAATGAAACGCAGGGAGTCACGGCTGAGATAACACCTCAGGCATCAACCACTGAAGCCATCTTGCCTGAATATGGAACCTTTGGGCTAGAATGCTCACCACGGACAGGTTTGGATTTCAATGAAATGATCTTGCTAACAATGAAGAACAAAGCATGGATGGTACATAGACAATGGTTTTTTGACCTACCTCTACCATGGACATCAGGAGCTACAACGGAAACACCAACCTGGAACAGGAAGGAGCTTCTTGTGACATTTAAAAACGCACATGCGAAGAAACAAGAAGTAGTTGTCCTTGGATCGCAAGAGGGAGCAATGCATACCGCATTGACAGGAGCCACAGAAATCCAAAACTCAGGAGGCACAAGTATTTTTGCGGGGCATTTAAAATGTAGACTTAAGATGGACAAATTGGAACTCAAGGGGATGAGCTATGCAATGTGCACGAATACCTTTGTGTTGAAGAAAGAAGTCTCAGAAACGCAGCATGGGACAATACTCATTAAGGTCGAGTACAAAGGGGAAGATGCACCTTGCAAGATTCCTTTCTCCACAGAGGATGGACAAGGGAAAGCCCACAATGGCAGACTGATTACAGCCAACCCAGTGGTGACTAAGAAGGAGGAGCTTGTCAATATTGAGGCTGAACCTCCTTTTGGGGAAAGTAATATAGTGATTGGAATTGGAGACAACGCCTTGAAAATCAACTGGTATAAGAAAGGAAGCTCTATTGGGAAGATGTTCGAGGCCACTGCCAGAGGTGCAAGGCGCATGGCCATCTTGGGAGACACAGCTTGGGACTTTGGATCAGTGGGTGGTGTTCTGAACTCATTAGGCAAAATGGTGCACCAAATATTCGGAAGTGCTTACACAGCCCTATTCAGTGGAGTCTCTTGGGTAATGAAAATCGGAATAGGAGTTCTCTTGACTTGGATAGGGTTGAATTCAAAAAACACATCCATGTCATTTTCATGCATTGCGATAGGAATTATTACACTCTACCTGGGAGCTGTGGTGCAAGCTGACATGGGATGTGTTATAAACTGGAAAGGCAAAGAACTCAAATGTGGAAGTGGAATCTTCGTCACCAACGAGGTCCATACCTGGACAGAGCAATACAAATTCCAAGCAGACTCCCCAAAAAGATTGGCGACAGCCATTGCAGGCGCTTGGGAGAATGGAGTGTGCGGAATTAGGTCAACAACCAGAATGGAGAATCTCCTGTGGAAGCAAGTAGCCAATGAACTGAACTACATATTGTGGGAAAACAATATCAAATTAACGGTAGTTGTGGGCGATATAATTGGGGTCTTAGAGCAAGGAAAAAGAACACTAACACCACAACCCATGGAGCTAAAATACTCATGGAAAACGTGGGGAAAGGCAAAAATAGTGACAGCTGAAACACAAAATTCCTCTTTCATAATAGACGGGCCAAACACACCGGAGTGTCCAAGTGCCTCAAGAGCATGGAATGTGTGGGAGGTGGAAGATTACGGGTTCGGAGTCTTCACAACCAACATATGGCTGAAACTCCGAGAGGTGTACACCCAACTATGTGACCATAGGCTAATGTCGGCAGCTGTCAAGGATGAGAGGGCCGTACATGCCGACATGGGCTATTGGATAGAAAGCCAAAAGAATGGGAGTTGGAAGCTAGAAAAAGCATCCCTCATAGAGGTGAAAACCTGCACATGGCCAAAATCACATACCCTTTGGAGTAATGGTGTGCTAGAGAGTGATATGATCATCCCAAAGAGTCTAGCTGGTCCTATTTCGCAACACAACCACAGGCCTGGGTACCACACCCAGACGGCGGGACCCTGGCATTTAGGAAAATTAGAGCTGGACTTCAACTATTGTGAAGGAACAACAGTTGTCATCACAGAAAACTGTGGGACAAGAGGCCCATCATTGAGAACAACAACAGTGTCAGGGAAGTTAATACACGAATGGTGTTGCCGTTCGTGTACACTTCCTCCCTTGCGATACATGGGAGAAGACGGTTGCTGGTATGGCATGGAAATCAGACCCATCAGTGAGAAAGAAGAGAACATGGTAAAGTCTTTAGTCTCAGCGGGAAGTGGAAAGGTGGACAACTTCACAATGGGTGTCTTGTGTTTGGCAATCCTCTTTGAAGAGGTGATGAGAGGAAAATTTGGGAAGAAACACATGATTGCGGGGGTGTTGTTCACGTGTGTGCTCCTTCTCTCAGGGCAAATAACATGGAGAGACATGGCGCACACACTAATAATGATTGGGTCCAACGCATCTGACAGGATGGGAATGGGCGTTACCTACCTAGCTTTAATTGCAACATTTAAAATCCAGCCATTCTTGGCTTTGGGATTTTTCCTAAGAAAACTGACATCCAGAGAAAATTTATTGTTAGGAGTTGGGCTGGCTATGGCAACAACGTTACAACTGCCAGAGGACATTGAACAAATGGGAAATGGAATCGCTCTGGGGCTCATGGCTCTTAAACTGATAACACAATTTGAAACATACCAATTATGGACAGCATTGATCTCCTTAACGTGTTCAAATACAATGTTTACGTTGACTGTTGCCTGGAGAACAGCCACCCTGATTTTGGCCGGAGTTTCGCTTTTACCAGTGTGCCAGTCTTCGAGCATGAGGAAAACAGACTGGCTTCCAATGGCAGTGGCAGCTATGGGAGTTCCACCTCTACCACTTTTTATTTTTAGCTTGAAAGACACACTCAAAAGGAGAAGCTGGCCACTGAATGAAGGGGTGATGGCTGTTGGGCTTGTGAGCATTCTGGCCAGTTCTCTCCTTAGAAATGATGTACCCATGGCTGGACCATTGGTGGCCGGGGGCTTGCTGATAGCGTGCTACGTCATAACTGGCACGTCAGCAGACCTCACCGTAGAAAAAGCAGCAGATATAACATGGGAGGAAGAGGCTGAGCAAACAGGAGTGTCCCACAACTTAATGATCACAGTTGATGATGACGGAACAATGAGAATAAAAGATGATGAGACTGAGAATATCCTAACAGTGCTTTTGAAAACAGCATTACTAATACTATCAGGAGTCTTTCCATACTCCATACCCGCAACGTTGCTGGTCTGGCATACTTGGCAAAAGCAAACCCAAAGATCCGGCGTTCTATGGGACGTACCCAGCCCCCCAGAGACACAGAAAGCAGAACTGGAAGAAGGGGTCTATAGGATCAAACAGCAAGGAATTTTTGGGAAAACCCAAGTAGGGGTTGGAGTACAGAAAGAAGGAGTCTTCCACACCATGTGGCACGTTACAAGAGGGGCAGTGTTGACATATAATGGGAAAAGACTGGAACCAAACTGGGCTAGCGTGAAAAAAGATCTGATTTCATACGGAGGAGGATGGAGATTGAGCGCACAATGGCAAAAGGGGGAGGAGGTGCAGGTTATTGCCGTAGAGCCTGGGAAGAACCCAAAGAACTTTCAAACCATGCCAGGCACTTTTCAGACTACAACAGGGGAAATAGGAGCAATTGCACTGGATTTCAAGCCTGGAACTTCAGGATCTCCCATCATAAACAGAGAGGGAAAGGTAGTGGGACTGTATGGCAATGGAGTGGTTACAAAGAATGGTGGCTACGTCAGCGGAATAGCGCAAACGAATGCAGAACCAGATGGACCAACACCAGAATTGGAAGAAGAGATGTTCAAAAAGCGAAATCTAACCATAATGGATCTTCATCCTGGGTCAGGAAAGACACGGAAATACCTTCCAGCTATTGTTAGAGAGGCAATCAAGAGACGTTTAAGAACTCTAATTTTGGCACCGACAAGGGTGGTTGCAGCTGAGATGGAAGAAGCATTGAAAGGGCTCCCAATAAGGTACCAAACAACAGCAACAAAATCTGAACACACAGGAAGAGAGATTGTTGATCTAATGTGCCACGCAACGTTCACAATGCGTCTGCTGTCACCAGTTAGGGTTCCAAACTATAACTTGATAATAATGGATGAAGCCCATTTCACAGACCCAGCCAGTATAGGGGCTAGAGGGTACATATCGACTCGTGTTGGAATGGGAGAGGCAGCCGCAATTTTCATGACAGCAACGCCCCCTGGAACAGCTGATGCCTTTCCTCAGAGCAACGCTCCAATTCAAGATGAAGAAAGGGACATACCAGAACGCTCATGGAATTCAGGCAATGAATGGATAACCGACTTCGCTGGGAAAACGGTGTGGTTTGTCCCCAGCATTAAAGCCGGAAATGACATAGCAAACTGCTTGCGAAAAAATGGGAAAAAGGTCATTCAACTTAGTAGGAAGACTTTTGACACAGAATATCAGAAAACTAAACTGAATGATTGGGACTTCGTGGTGACAACTGACATTTCAGAAATGGGGGCCAATTTCAAAGCAGATAGAGTGATCGACCCAAGAAGATGTCTCAAACCAGTGATCCTGACAGATGGACCAGAGCGGGTGATCCTGGCTGGACCAATGCCAGTCACCGCGGCGAGTGCTGCGCAAAGGAGAGGGAGAGTTGGCAGGAACCCACAAAAAGAAAATGACCAGTACATATTCACGGGCCAGCCTCTCAACAATGATGAAGACCATGCTCACTGGACAGAAGCAAAAATGCTGCTGGACAACATTAATACACCAGAAGGGATCATACCAGCTCTCTTTGAGCCAGAAAGGGAGAAGTCAGCCGCCATAGACGGTGAGTATCGCTTGAAAGGTGAGTCCAGGAAGACTTTCGTGGAACTCATGAGGAGGGGTGACCTTCCAGTCTGGTTAGCCCATAAAGTAGCATCAGAAGGGATCATATATACAGATAGAAAATGGTGCTTTGATGGACAACGTAATAATCAAATTTTAGAGGAGAACATGGATGTGGAAATCTGGACAAAGGAAGGAGAAAAGAAAAAATTGAGACCTAGGTGGCTTGATGCCCGCACTTATTCAGATCCCTTAGCACTCAAGGAATTCAAGGACTTTGCGGCTGGCAGAAAGTCAATCGCCCTTGATCTTGTGACAGAAATAGGAAGAGTGCCTTCACACCTAGCCCATAGAACGAGAAACGCTCTGGACAATCTGGTGATGCTGCATACGTCAGAACATGGCGGTAGGGCCTACAGGCATGCGGTGGAGGAACTACCAGAGACAATGGAAACACTCCTACTCTTGGGACTCATGATCTTGTTGACAGGTGGAGCAATGCTTTTCTTAATATCAGGTAAAGGGATTGGAAAGACTTCAATAGGACTCATTTGTGTAATTGCTTCCAGCGGCATGTCGTGGATGGCCGAAATCCCACTCCAATGGATCGCGTCGGCTATAGTCCTGGAGTTTTTTATGATGGTGTTGCTTATACCAGAACCAGAAAAGCAGAGAACCCCCCAAGACAACCAACTCGCATATGTCGTGATAGGCATACTTACATTGGCTGCAATAATAGCAGCTAATGAAATGGGATTGTTGGAAACTACAAAGAGAGATTTAGGAATGTCTAAGGAGCCAGGTGTTGTCTCCCCAACCAGCTATTTAGATGTGGACTTGCACCCAGCATCAGCCTGGACATTGTACGCCGTGGCCACTACAGTAATAACACCAATGTTAAGACATACCATAGAGAATTCTACAGCAAATGTGTCTCTGGCAGCTATAGCCAACCAGGCAGTGGTCCTGATGGGTTTGGACAAAGGATGGCCAATATCAAAAATGGACTTAGGAGTACCCCTACTGGCATTGGGTTGCTATTCACAAGTGAACCCACTGACTCTAACAGCGGCAGTACTCTTGCTGATCACACATTATGCTATCATAGGTCCAGGATTGCAGGCAAAAGCCACTCGTGAAGCTCAGAAAAGGACAGCTGCTGGAATAATGAAGAATCCAACGGTGGATGGGATAATGACAATAGACCTAGATCCTGTAATATATGATTCAAAATTTGAAAAGCAACTGGGACAGGTTATGCTCCTGGTTTTGTGTGCAGTTCAACTTTTGTTAATGAGAACATCATGGGCCTTGTGTGAAGCTTTAACTCTAGCTACAGGACCAATAACAACACTCTGGGAAGGATCACCTGGGAAGTTTTGGAACACCACGATAGCTGTTTCCATGGCGAACATTTTTAGAGGGAGCTATTTAGCAGGAGCTGGGCTTGCTTTTTCTATTATGAAATCAGTTGGAACAGGAAAAAGAGGAACAGGCTCACAAGGTGAAACTTTAGGAGAAAAATGGAAAAAGAAATTAAATCAATTATCCCGGAAAGAGTTTGACCTTTACAAGAAATCTGGAATCACTGAAGTGGATAGAACAGAAGCCAAAGAAGGGTTGAAAAGAGGAGAAATAACACATCATGCCGTGTCCAGAGGTAGCGCAAAACTTCAATGGTTTGTGGAGAGAAACATGGTCATTCCCGAAGGAAGAGTCATAGACTTGGGCTGTGGAAGAGGAGGCTGGTCATATTACTGTGCAGGACTGAAAAAAGTCACAGAAGTGCGAGGATACACAAAAGGTGGTCCAGGACACGAAGAACCAGTACCTATGTCCACATATGGATGGAACATAGTTAAGTTAATGAGTGGAAAGGATGTGTTTTATCTTCCACCTGAAAAGTGTGACACCCTGTTGTGTGACATTGGAGAATCTTCACCAAGCCCAACAGTGGAAGAAAGCAGAACTATAAGAGTTTTGAAGATGGTTGAACCATGGCTAAAGAACAACCAATTTTGCATTAAAGTATTGAACCCTTACATGCCAACTGTGATTGAGCACCTAGAAAGACTACAAAGGAAACATGGAGGAATGCTTGTGAGAAATCCACTTTCACGAAACTCCACGCACGAAATGTACTGGATATCTAATGGCACAGGTAACATCGTCGCTTCAGTCAATATGGTATCTAGACTGCTACTGAACAGGTTCACGATGACACACAGAAGACCCACCATTGAGAAAGATGTGGATTTAGGAGCAGGAACTCGACATGTTAATGCGGAACCAGAAACACCCAACATGGATGTCATTGGGGAAAGAATAAAAAGGATCAAGGAGGAGCATAATTCAACATGGCACTATGATGACGAAAACCCCTACAAAACGTGGGCTTACCATGGATCTTATGAAGTCAAAGCCACAGGCTCAGCCTCCTCCATGATAAATGGAGTCGTGAAACTCCTCACTAAGCCATGGGATGTGGTGCCCATGGTGACACAGATGGCAATGACAGATACAACTCCATTTGGCCAGCAGAGAGTCTTTAAAGAGAAAGTGGACACCAGGACACCCAGGTCCATGCCAGGAACAAGAAGGGTCATGGGGATCACAGCGGAGTGGCTCTGGAGAACCCTGGGAAGGAACAAAAAACCCAGGTTATGCACAAGGGAAGAGTTCACAAAAAAGGTCAGAACTAACGCAGCCATGGGCGCCGTTTTCACAGAGGAGAACCAATGGGACAGCGCGAAAGCTGCTGTTGAGGATGAGGATTTTTGGAAACTTGTGGACAGAGAACGTGAACTCCACAAACTGGGCAAGTGTGGAAGCTGTGTTTACAACATGATGGGCAAGAGAGAGAAGAAACTTGGAGAGTTTGGCAAAGCAAAAGGCAGTAGAGCTATATGGTACATGTGGTTGGGAGCCAGGTACCTTGAGTTCGAAGCTCTTGGATTCTTAAATGAAGACCACTGGTTCTCACGTGAGAACTCTTACAGTGGAGTGGAAGGAGAAGGACTGCACAAGCTAGGCTATATATTAAGGGACATCTCCAAGATACCCGGAGGAGCTATGTATGCTGATGACACAGCTGGTTGGGACACAAGAATAACAGAAGATGACCTGCACAATGAGGAAAAGATCACACAGCAAATGGACCCTGAACACAGGCAGTTAGCGAACGCTATATTTAAGCTCACATACCAAAACAAAGTGGTCAAAGTTCAACGACCGACTCCAACAGGCACGGTAATGGACATCATATCTAGGAAAGACCAAAGAGGCAGTGGACAGGTAGGAACTTATGGTCTGAATACATTCACCAACATGGAAGCCCAGTTAATCAGACAAATGGAAGGAGAAGGTGTGCTGTCAAAGGCAGACCTCGAGAACCCTCATCTGCCAGAGAAGAAAATTACACAATGGTTGGAAACCAAAGGAGTGGAGAGGTTAAAAAGAATGGCCATTAGCGGGGATGATTGCGTAGTGAAACCAATCGATGACAGGTTCGCTAATGCCCTGCTCGCTCTGAATGATATGGGAAAGGTTCGGAAAGACATACCTCAATGGCAGCCATCAAAGGGATGGCATGACTGGCAACAGGTTCCTTTCTGCTCCCACCACTTTCATGAATTGATCATGAAAGATGGAAGAAAGTTGGTGGTTCCCTGCAGACCCCAGGACGAACTAATAGGAAGAGCAAGAATCTCTCAAGGAGCGGGATGGAGCCTTAGAGAAACCGCATGTCTGGGGAAAGCCTACGCTCAAATGTGGAGTCTCATGTATTTTCACAGAAGAGACCTTAGACTAGCATCCAACGCCATATGTTCAGCAGTACCAGTCCACTGGGTCCCCACAAGTAGAACGACATGGTCTATTCATGCTCACCATCAGTGGATGACCACAGAAGACATGCTTACTGTCTGGAACAGGGTGTGGATCGAGGACAATCCATGGATGGAAGACAAAACTCCAGTCACAACCTGGGAAAATGTTCCATATCTAGGGAAGAGAGAAGACCAATGGTGCGGATCACTTATTGGTCTCACTTCCAGAGCAACCTGGGCCCAGAACATACCCACAGCAATTCAACAGGTGAGAAGCCTTATAGGCAATGAAGAGTTTCTGGACTACATGCCTTCAATGAAGAGATTTAGGAAGGAGGAGGAGTCGGAGGGAGCCATTTGGTAA
		</sequence>
		<sequence>
			<taxon idref="JF808121|DENV3|Brazil|Southeast|SP|Ribeirao_Preto|2007"/>
			ATGAACAACCAACGGAAGAAGACGGGAAAACCGTCTATCAATATGCTGAAACGCGTGAGAAACCGTGTGTCAACTGGATCACAGTTGGCGAAGAGATTCTCAAAAGGACTGCTGAACGGCCAGGGACCAATGAAATTGGTTATGGCGTTCATAGCTTTCCTCAGATTTCTAGCCATTCCACCAACAGCAGGAGTCTTGGCTAGATGGGGAACCTTCAAGAAGTCGGGGGCCATTAAGGTCCTGAAAGGCTTCAAGAAGGAGATCTCAAACATGCTGAGCATAATCAACAAACGGAAAAAGACATCGCTCTGCCTCATGATGATATTGCCAGCAGCACTTGCTTTCCACTTGACTTCACGAGATGGAGAGCCGCGCATGATTGTGGGGAAGAATGAAAGAGGAAAATCCCTACTTTTTAAGACAGCCTCTGGAACCAACATGTGCACACTCATAGCCATGGACTTGGGAGAGATGTGTGATGACACGGTCACTTACAAATGCCCCCACATTACCGAAGTGGAACCTGAAGACATTGACTGTTGGTGCAACCTTACATCAACATGGGTGACTTACGGAACGTGCAATCAAGCCGGAGAGCGTAGACGCGACAAGAGATCAGTGGCGTTGGCTCCCCATGTCGGCATGGGACTAGACACACGCACCCAAACCTGGATGTCGGCTGAAGGAGCTTGGAGGCAAGTCGAGAAGGTAGAGACATGGGCCCTTAGGCACCCAGGGTTCACCATACTAGCCCTATTTCTTGCCCATTACATAGGCACATCCTTGACCCAAAAGGTGGTTATTTTTATACTACTAATGCTGGTCACCCCATCCATGACAATGAGATGTGTGGGAGTAGGAAACAGAGATTTTGTGGAAGGTCTATCAGGAGCTACGTGGGTTGACGTGGTGCTCGAGCACGGGGGGTGTGTGACTACCATGGCTAAGAACAAGCCAACGTTGGATATAGAGCTTCAGAAGACCGAGGCCACCCAATTGGCGACCCTAAGGAAGCTATGCATTGAGGGGAAAATTACCAACATAACAACTGACTCAAGATGTCCCACCCAAGGGGAAGCGGTTTTGCCTGAGGAGCAGGACCAGAACTACGTGTGTAAGCATACATACGTAGACAGAGGCTGGGGGAACGGATGTGGTTTGTTTGGCAAGGGAAGCTTGGTAACATGTGCGAAATTTCAATGCCTGGAACTAATAGAGGGAAAAGTGGTGCAGTATGAGAACCTCAAATACACCGTCATCATCACAGTGCACACAGGAGATCAACACCAGGTGGGAAATGAAACGCAGGGAGTCACGGCTGAGATAACACCTCAGGCATCAACCACTGAAGCCATCTTGCCTGAATATGGAACCCTTGGGCTAGAATGCTCACCACGGACAGGTTTGGATTTCAATGAAATGATCTTGCTAACAATGAAGAACAAAGCATGGATGGTACATAGACAATGGTTTTTTGACCTACCTCTACCATGGACATCAGGAGCTACAACGGAAACACCAACCTGGAACAGGAAGGAGCTTCTTGTGACATTTAAAAACGCACATGCGAAGAAACAAGAAGTAGTTGTCCTTGGATCGCAAGAGGGAGCAATGCATACCGCATTGACAGGAGCCACAGAAATCCAAAACTCAGGAGGCACAAGTATTTTTTCGGGGCATTTAAAATGTAGACTCAAGATGGACAAATTGGAACTCAAGGGGATGAGCTATGCAATGTGCACGAATACCTTTGTGTTGAAGAAAGAAGTCTCAGAAACGCAGCATGGGACAATACTCATCAAGGTCGAGTACAAAGGGGAAGATGCACCTTGCAAGATTCCTTTCTCCACAGAGGATGGACAAGGGAAAGCTCACAATGGCAGACTGATTACAGCCAACCCAGTGGTGACTAAGAAGGAGGAGCCTGTCAATATTGAGGCTGAACCTCCTTTTGGGGAAAGTAATATAGTGATTGGAACTGGAGACAACGCTTTGAAAATCAACTGGTATAAGAAAGGAAGCTCTATTGGGAAGATGTTCGAGGCCACTGCCAGAGGTGCAAGGCGCATGGCCATCTTGGGAGACACAGCTTGGGACTTTGGATCAGTGGGTGGTGTTCTGAACTCATTAGGTAAAATGGTGCACCAAATATTCGGAAGTGCTTACACAGCCCTATTCAGTGGAGTCTCTTGGGTAATGAAAATCGGAATAGGAGTTCTCTTGACTTGGATAGGGTTGAATTCAAAAAACACATCCATGTCATTTTCATGTATTGCGATAGGAATCATTACACTCTATCTAGGAGCTGTGGTGCAAGCTGACATGGGATGTGTTATAAACTGGAAAGGCAAAGAACTCAAATGTGGAAGTGGAATCTTCGTCACCAACGAGGTCCATACCTGGACAGAGCAATACAAATTCCAAGCAGACTCCCCAAAAAGATTGGCGACAGCCATTGCAGGCGCTTGGGAGAATGGAGTGTGCGGAATTAGGTCAACAACCAGAATGGAGAATCTCCTGTGGAAGCAAATAGCCAATGAACTGAACTACATATTGTGGGAAAACAATATCAAATTAACGGTAGTTGTGGGCGATATAATTGGGGTCTTAGAGCAAGGAAAAAGAACACTAACACCACAACCCATGGAGCTAAAATACTCATGGAAAACGTGGGGAAAGGCAAAAATAGTGACAGCTGAAACACAAAATTCCTCTTTCATAATAGACGGGCCGAACACACCGGAGTGTCCAAGTGCCTCAAGAGCATGGAATGTGTGGGAGGTGGAAGATTACGGGTTCGGAGTCTTCACAACCAACATATGGCTGAAACTCCGAGAGGTGTACACCCAACTATGTGACCATAGGCTAATGTCGGCAGCTGTCAAGGATGAGAGGGCCGTACATGCCGACATGGGCTATTGGATAGAAAGCCAAAAGAATGGAAGTTGGAAGCTAGAAAAAGCATCCCTCATAGAGGTGAAAACCTGCACATGGCCAAAATCACATACCCTTTGGAGTAATGGTGTGCTAGAGAGTGATATGATCATCCCAAAGAGTCTAGCTGGTCCTATTTCGCAACACAACCACAGGCCCGGGTACCACACCCAGACGGCGGGACCCTGGCATTTAGGAAAATTAGAGCTGGACTTCAACTATTGTGAAGGAACAACAGTTGTCATCACAGAAAACTGTGGGACAAGAGGCCCATCATTGAGAACAACAACAGTGTCAGGGAAGTTAATACACGAATGGTGTTGCCGTTCGTGCACACTTCCTCCCTTGCGATACATGGGAGAAGACGGTTGCTGGTATGGCATGGAAATCAGACCCATCAGTGAGAAAGAAGAGAACATGGTAAAGTCTTTAGTCTCAGCGGGAAGTGGAAAGGTGGACAACTTCACAATGGGTGTCTTGTGTTTGGCAATCCTCTTTGAAGAGGTGATGAGAGGAAAATTTGGGAAGAAACACATGATTGCGGGGGTGTTCTTTACGTTTGTGCTCCTTCTCTCAGGGCAAATAACATGGAGAGACATGGCGCACACACTAACAATGATTGGGTCCAACGCATCTGACAGGATGGGAATGGGCGTTACCTACCTAGCCTTAATTGCAACATTTAAAATCCAGCCATTCTTGGCTTTAGGATTTTTCCTAAGAAAACTGACATCCAGAGAAAATTTATTGTTAGGAGTTGGGCTGGCTATGGCAACAACGTTACAACTGCCAGAGGACATTGAACAAATGGCAAATGGAATCGCTCTGGGGCTCATGGCTCTTAAACTGATAACACAATTTGAAACATACCAATTATGGATAGCATTAATCTCCTTAACGTGTTCAAACACAATGTTTACGTTGACTGTTGCCTGGAGAACAGCCACCCTGATTTTGGCCGGAGTTTCGCTTTTACCAGTGTGCCAGTCTTCGAGCATGAGGAAAACAGACTGGCTTCCAATGGCAGTGGCAGCTATGGGAGTTCCACCTCTACCACTTTTTATCTTTAGCTTGAAAGACACACTCAAAAGGAGAAGCTGGCCACTGAATGAAGGGGTGATGGCTGTTGGGCTTGTGAGCATTTTGGCCAGTTCTCTCCTTAGAAATGATGTACCCATGGCTGGACCATTGGTGGCCGGGGGCTTGCTGATAGCGTGCTACGTCATAACTGGCACGTCAGCAGACCTCACCGTAGAAAAAGCAGCAGATATAACATGGGAGGAAGAGGCTGAGCAAACAGGAGTGTCCCACAACTTAATGATCACAGTTGATGATGATGGAACAATGAGAATAAAAGATGATGAGACTGAGAACATCCTAACAGTGCTTTTGAAAACAGCATTACTAATAGTATCAGGAGTCTTTCCATACTCCATACCTGCAACATTGCTGGTCTGGCATACTTGGCAAAAGCAAACCCAAAGATCCGGCGTTCTATGGGACGTACCCAGCCCCCCAGAGACACAGAAAGCAGAACTGGAAGAAGGGGTCTATAGGATCAAACAGCAAGGAATTTTTGGGAAAACCCAAGTAGGGGTTGGAGTACAGAAAGAAGGAGTCTTCCACACCATGTGGCACGTTACAAGAGGGGCAGTGTTGACATATAATGGGAAAAGACTGGAACCAAACTGGGCTAGCGTGAAAAAAGATCTGATTTCATACGGAGGAGGATGGAGATTGAGCGCACAATGGCAAAAGGGGGAGGAGGTGCAGGTTATTGCCGTAGAGCCTGGGAAGAACCCAAAGAACTTTCAAACCATGCCAGGCACTTTTCAGACTACAACGGGGGAAATAGGAGCAATTGCACTGGATTTCAAGCCTGGAACTTCAGGATCTCCCATCATAAACAGAGAGGGAAAGGTAGTGGGACTGTATGGCAATGGAGTGGTTACAAAGAATGGTGGCTACGTCAGCGGAATAGCGCAAACGAATGCAGAACCAGATGGACCGACACCAGAATTGGAAGAAGAGATGTTCAAAAAGCGAAATCTAACCATAATGGATCTTCATCCTGGGTCAGGAAAGACACGGAAATACCTTCCAGCTATTGTTAGAGAGGCAATCAAGAGACGTTTAAGAACTCTAATTTTGGCACCGACAAGGGTGGTTGCAGCTGAGATGGAAGAAGCATTGAAAGGGCTCCCAATAAGGTACCAAACAACAGCAACAAAATCTGAACACACAGGAAGAGAGATTGTTGATCTAATGTGCCACGCAACGTTCACAATGCGTCTGCTGTCACCAGTTAGGGTTCCAAACTATAACTTGATAATAATGGATGAAGCCCATTTCACAGACCCAGCCAGTATAGCGGCTAGAGGGTACATATCGACTCGTGTTGGAATGGGAGAGGCAGCCGCAATTTTCATGACAGCAACGCCCCCTGGAACAGCTGATGCCTTTCCTCAGAGCAACGCTCCAATTCAAGATGAAGAAAGGGACATACCAGAGCGCTCATGGAATTCAGGCAATGAATGGATAACTGACTTCGCTGGGAAAACGGTGTGGTTTGTCCCCAGCATTAAAGCCGGAAATGACATAGCAAACTGCTTGCGGAAAAACGGGAAAAAGGTCATCCAACTTAGTAGGAAGACTTTTGACACAGAATATCAGAAAACTAAACTGAATGATTGGGACTTCGTGGTGACAACTGACATTTCAGAAATGGGGGCCAATTTCAAAGCAGATAGAGTGATCGACCCAAGAAGATGTCTCAAACCAGTGATCCTGACAGATGGACCAGAGCGGGTGATCCTGGCTGGACCAATGCCAGTCACCGCGGCGAGTGCTGCGCAAAGGAGAGGGAGAGTTGGCAGGAACCCACAAAAAGAAAATGACCAGTACATATTCACGGGCCAGCCTCTCAACAATGATGAAGACCATGCTCACTGGACAGAAGCAAAAATGCTACTGGACAACATTAATACACCAGAAGGGATCATACCAGCTCTCTTTGAGCCAGAAAGGGAGAAGTCAGCTGCCATAGACGGTGAGTATCGCTTGAAAGGTGAGTCCAGGAAGACTTTCGTGGAACTCATGAGGAGGGGTGACCTTCCAGTCTGGTTAGCCCATAAAGTAGCATCAGAAGGGATCAAATATACAGATAGAAAATGGTGCTTTGATGGACAACGTAATAATCAAATTTTAGAGGAGAACATGGATGTGGAAATCTGGACAAAGGAAGGAGAAAAGAAAAAATTGAGACCTAGGTGGCTTGATGCCCGCACTTATTCAGATCCCTTAGCACTCAAGGAATTCAAGGACTTTGCGGCTGGCAGAAAGTCAATCGCCCTTGATCTTGTGACAGAAATAGGAAGAGTGCCTTCACACCTAGCCCATAGAACGAGAAACGCTCTGGACAATCTGGTGATGCTGCATACGTCAGAACATGGCGGTAGGGCCTACAGGCATGCGGTGGAGGAACTACCAGAGACAATGGAAACACTCCTACTCTTGGGACTCATGATCTTGTTGACAGGTGGAGCAATGCTCTTCTTAATATCAGGTAAAGGGATTGGAAAGACTTCAATAGGACTCATTTGTGTAATTGCTTCCAGTGGCATGTTGTGGATGGCCGAAATCCCACTCCAATGGATCGCGTCGGCTATAGTCCTGGAGTTTTTCATGATGGTGTTGCTTATACCAGAACCAGAAAAGCAGAGAACCCCCCAAGACAACCAACTCGCATATGTCGTGATAGGCATACTTACATTGGCTGCAATAATAGCAGCTAACGAAATGGGATTGTTGGAAACTACAAAAAGAGATTTAGGAATGTCTAAGGAGCCAGGTGTTGTTTCTCCAACCAGCTATTTAGATGTGGACTTGCACCCAGCATCAGCCTGGACATTGTACGCCGTGGCCACTACAGTAATAACACCAATGTTAAGACATACCATAGAGAATTCTACAGCAAATGTGTCTCTGGCAGCTATAGCCAACCAGGCAGTGGTCCTGATGGGTTTGGACAAAGGATGGCCAATATCAAAAATGGACTTAGGAGTACCCCTACTGGCATTGGGTTGCTATTCACAAGTGAACCCACTGACTCTAACAGCTGCAGTACTCTTGCTGATCACACATTATGCTATCATAGGTCCAGGATTGCAGGCAAAAGCCACTCGTGAAGCTCAGAAAAGGACAGCTGCTGGAATAATGAAGAATCCAACGGTGGATGGGATAATGACAATAGACCTAGATCCTGTAATATATGATTCAAAATTTGAAAAGCAACTGGGACAGGTTATGCTCCTGGTTTTGTGTGCAGTTCAACTTTTGTTAATGAGAACATCATGGGCCTTGTGTGAAGCTTTAACTCTAGCTACAGGACCAATAACAACACTCTGGGAAGGATCACCTGGGAAGTTTTGGAACACCACGATAGCTGTTTCCATGGCGAACATTTTTAGAGGGAGCTATTTGGCAGGAGCTGGGCTTGCTTTTTCTATTATGAAATCAGTTGGAACAGGAAAAAGAGGAACAGGCTCACAAGGTGAAACTTTAGGAGAAAAATGGAAAAAGAAATTAAATCAATTATCCCGGAAAGAGTTTGATCTTTACAAGAAATCTGGAATCACTGAAGTGGATAGAACAGAAGCCAAAGAAGGGTTGAAAAGAGGAGAAATAACACATCATGCCGTGTCCAGAGGTAGCGCAAAACTTCAATGGTTTGTGGAGAGAAACATGGTCATTCCCGAAGGAAGAGTCATAGACTTGGGCTGTGGAAGAGGAGGCTGGTCATATTACTGTGCAGGACTGAAAAAAGTCACAGAAGTGCGAGGATACACAAAAGGCGGTCCAGGACACGAAGAACCAGTACCTATGTCCACATATGGATGGAACATAGTTAAGTTAATGAGTGGAAAGGATGTGTTTTATCTTCCACCTGAAAAGTGTGACACCCTGTTGTGTGACATTGGAGAATCTTCACCAAGCCCAACAGTGGAAGAAAGCAGAACTATAAGAGTTTTGAAGATGGTTGAACCATGGCTAAAGAACAACCAATTTTGCATTAAAGTATTGAACCCTTACATGCCAACTGTGATTGAGCACCTAGAAAGACTACAAAGGAAACATGGAGGAATGCTTGTGAGAAATCCACTTTCACGAAACTCCACGCACGAAATGTACTGGATATCTAATGGCACAGGTAACATTGTCGCTTCAGTCAATATGGTATCTAGACTGCTACTGAACAGGTTCACGATGAAACACAGAAGACCCACCATTGAGAAAGATGTGGATTTAGGAGCAGGAACTCGACATGTTAATGCGGAACCAGAAACACCCAACATGGATGTCATTGGGGAAAGAATAAAAAGGATCAAGGAGGAGCATAATTCAACATGGCACTATGATGACGAAAACCCCTACAAAACGTGGGCTTACCATGGATCTTATGAAGTCAAAGCCACAGGCTCAGCCTCCTCCATGATAAATGGAGTCGTGAAACTCCTCACTAAACCATGGGATGTGGTGCCCATGGTGACACAGATGGCAATGACAGATACAACTCCATTTGGCCAGCAGAGAGTCTTTAAAGAGAAAGTGGACACCAGGACACCCAGGTCCATGCCAGGAACAAGAAGGGTTATGGGGATCACAGCGGAGTGGCTCTGGAAAACCCTGGGAAGGAACAAAAAACCCAGGTTATGCCCAAGGGAAGAGTTCACAAAAAAGGTCAGAACTAACGCAGCCATGGGCGCCGTTTTCACAGAGGAGAACCAATGGGACAGCGCGAAAGCTGCTGTTGAGGATGAAGATTTTTGGAAACTTGTGGACAGAGAACGTGAACTCCACAAACTGGGCAAGTGTGGAAGCTGTGTTTACAACATGATGGGCAAGAGAGAGAAGAAACTTGGAGAGTTTGGCAAAGCAAAAGGCAGTAGAGCTATATGGTACATGTGGTTGGGAGCCAGGTACCTTGAGTTCGAAGCCCTTGGATTCTTAAATGAAGACCACTGGTTCTCGCGTGAGAACTCTTACAGTGGAGTGGAAGGAGAAGGACTGCACAAGCTAGGCTATATATTAAGGGACATTTCCAAGATACCCGGAGGAGCTATGTATGCTGATGACACAGCTGGTTGGGACACAAGAATAACAGAAGATGACCTGCACAATGAGGAAAAGATCACACAGCAAATGGACCCTGAACACAGGCAGTTAGCGAACGCTATATTTAAGCTCACATACCAAAACAAAGTGGTCAAAGTTCAACGACCGACTCCAACAGGCACGGTAATGGACATCATATCTAGGAAAGACCAAAGAGGCAGTGGACAGGTAGGAACTTATGGTCTGAATACATTCACCAACATGGAAGCCCAGTTAATCAGACAAATGGAAGGAGAAGGTGTGCTGTCAAAGGCAGACCTCGAGAACCCCCATCTGCCAGAGAAGAAAATTACACAATGGTTGGAAACCAAAGGAGTGGAGAGGTTAAAAAGGATGGCCATTAGCGGGGATGATTGCGTAGTGAAACCAATCGATGACAGGTTCGCTAATGCCCTGCTCGCTCTGAACGATATGGGAAAGGTTCGGAAAGACATACCTCAATGGCAGCCATCAAAGGGATGGCATGACTGGCAACAGGTTCCTTTCTGCTCCCACCACTTTCATGAATTGATCATGAAAGATGGAAGAAAGTTGGTGGTTCCCTGCAGACCCCAGGACGAACTAATAGGAAGAGCAAGAATCTCTCAAGGATCGGGATGGAGCCTTAGAGAAACCGCATGTCTGGGGAAAGCCTACGCTCAAATGTGGAGTCTCATGTATTTTCACAGAAGAGACCTCAGACTAGCATCCAACGCCATATGTTCAGCTGTACCAGTCCACTGGGTCCCCACAAGTAGAATGACATGGTCTATTCATGCTCACCATCAGTGGATGACCACAGAAGACATGCTTACTGTCTGGAATAGGGTGTGGATCGAGGACAATCCATGGATGGAAGACAAAACTCCAGTCACAACCTGGGAAAATGTTCCATATCTAGGGAAGAGAGAAGACCAATGGTGCGGATCACTTATTGGTCTCACTTCCAGAGCAACCTGGGCCCAGAACATACCCACAGCAATTCAACAGGTGAGAAGCCTTATAGGCAATGAAGAGTTTCTGGACTACATGCCTTCAATGAAGAGATTTAGGAAGGAGGAGGAGTCGGAGGGAGCCATTTGGTAA
		</sequence>
		<sequence>
			<taxon idref="JF808120|DENV3|Brazil|Southeast|SP|Ribeirao_Preto|2009"/>
			ATGAACAACCAACGGAAGAAGACGGGAAAACCGTCTATCAATATGCTGAAACGCGTGAGAAACCGTGTGTCAACTGGATCACAGTTGGCGAAGAGATTCTCAAAAGGACTGCTGAACGGCCAGGGACCAATGAAATTGGTTATGGCGTTCATAGCTTTCCTCAGATTTCTAGCCATTCCACCAACAGCAGGAGTCTTGGCTAGATGGGGAACCTTCAAGAAGTCGGGGGCCATTAAGGTCCTGAAAGGCTTCAAGAAGGAGATCTCAAACATGCTGAGCATAATCAACAAACGGAAAAAGACATCGCTCTGCCTCATGATGATATTGCCAGCAGCACTTGCTTTCCACTTGACTTCACGAGATGGAGAGCCGCGCATGATTGTGGGGAAGAATGAAAGAGGGAAATCCCTACTTTTTAAGACAGCCTCTGGAATCAACATGTGCACACTCATAGCCATGGACTTGGGAGAGATGTGTGATGACACGGTCACTTACAAATGCCCCCACATTACCGAAGTGGAACCTGAAGACATTGACTGCTGGTGCAACCTTACATCAACATGGGTGACTTACGGAACGTGCAATCAAGCCGGAGAGCGTAGACGCGACAAGAGATCAGTGGCGTTGGCTCCCCATGTCGGCATGGGACTAGACACACGCACCCAAACCTGGATGTCGGCTGAAGGAGCCTGGAGGCAAGTCGAGAAGGTAGAGACATGGGCCCTTAGGCACCCAGGGTTCACCATACTAGCCCTATTTCTTGCCCATTACATAGGCACATCCTTGACCCAGAAGGTGGTTATTTTTATACTACTAATGCTGGTCACCCCATCCATGACAATGAGATGTGTGGGAGTGGGAAACAGAGATTTTGTGGAAGGTCTATCAGGAGCTACGTGGGTTGACGTGGTGCTCGAGCACGGGGGGTGTGTGACTACCATGGCTAAGAACAAGCCAACGTTGGATATAGAGCTTCAGAAGACTGAGGCCACCCAATTGGCGACCCTAAGGAAGCTATGCATTGAGGGGAAAATTACCAACATAACAACTGACTCAAGATGTCCCACCCAAGGGGAAGCGGTTTTGCCTGAGGAGCAGGACCAGAACTACGTGTGTAAGCATACATACGTAGACAGAGGCTGGGGGAACGGATGTGGTTTGTTTGGCAAGGGAAGCTTGGTAACATGTGCGAAATTTCAATGCCTGGAACTAATAGAGGGAAAAGTGGTGCAGTATGAGAACCTCAAATACACCGTCATCATCACTGTGCACACAGGAGATCAACACCAGGTGGGAAATGAAACGCAGGGAGTCACGGCTGAGATAACACCTCAGGCATCAACCACTGAAGCCATCTTGCCTGAATATGGAACCCTTGGGCTAGAATGCTCACCACGGACAGGTTTGGATTTCAATGAAATGATCTTGCTAACAATGAAGAACAAAGCATGGATGGTACATAGACAATGGTTTTTTGACCTACCTCTACCATGGACATCAGGAGCTACAACGGAAACACCAACCTGGAACAGGAAGGAGCTTCTTGTGACATTTAAAAACGCACATGCGAAGAAACAAGAAGTAGTTGTCCTTGGATCGCAAGAGGGAGCAATGCATACCGCATTGACAGGAGCCACAGAAATCCAAAACTCAGGAGGCACAAGTATTTTTGCGGGGCATTTAAAATGTAGACTTAAGATGGACAAATTGGAACTCAAAGGGATGAGCTATGCAATGTGCACGAATACCTTTGTGTTGAAGAAAGAAGTCTCAGAAACGCAGCATGGGACAATACTCATCAAGGTCGAGTACAAAGGGGAAGATGCACCTTGCAAGATTCCTTTCTCCACAGAGGATGGACAAGGGAAAGCTCACAATGGCAGACTGATTACAGCCAACCCAGTGGTGACTAAGAAGGAGGAGCCTGTCAATATTGAGGCTGAACCTCCTTTTGGGGAAAGTAATATAGTGATTGGAACTGGAGACAACGCTTTGAAAATCAACTGGTATAAGAAAGGAAGCTCTATTGGGAAGATGTTCGAGGCCACTGCCAGAGGTGCAAGGCGCATGGCCATCTTGGGAGACACAGCTTGGGACTTTGGATCAGTGGGTGGTGTTCTGAACTCATTAGGTAAAATGGTGCACCAAATATTTGGAAGTGCTTACACAGCCCTATTCAGTGGAGTCTCTTGGGTAATGAAAATCGGAATAGGAGTTCTCTTGACTTGGATAGGGTTGAATTCAAAAAACACATCCATGTCATTTTCATGCATTGCGATAGGAATCATCACACTCTATCTAGGAGCCGTGGTGCAAGCTGACATGGGATGTGTTATAAACTGGAAAGGCAAAGAACTCAAATGTGGAAGTGGAATCTTCGTCACCAACGAGGTCCATACCTGGACAGAGCAATACAAATTCCAAGCAGACTCCCCAAAAAGATTGGCGACAGCCATTGCAGGCGCTTGGGAGAATGGAGTGTGCGGAATTAGGTCAACAACCAGAATGGAGAATCTCCTGTGGAAGCAAATAGCCAATGAACTGAACTACATATTGTGGGAAAACAATATCAAATTAACGGTAGTTGTGGGCGATATAATTGGGGTCTTAAAGCAAGGAAAAAGAACACTAACACCACAACCCATGGAGCTGAAATACTCATGGAAAACGTGGGGAAAGGCAAAAATAGTGACAGCTGAAACACAAAATTCCTCTTTCATAATAGACGGGCCGAACACACCGGAGTGTCCAAGTGCCTCAAGAGCATGGAATGTGTGGGAGGTGGAAGATTACGGGTTCGGAGTCTTTACAACCAACATATGGCTGAAACTCCGAGAGGTGTACACCCAACTATGTGACCATAGGCTAATGTCGGCAGCTGTCAAGGATGAGAGGGCCGTACATGCCGACATGGGCTATTGGATAGAAAGCCAAAAGAATGGAAGTTGGAAGCTAGAAAAAGCATCCCTCATAGAGGTGAAAACCTGCACATGGCCAAAATCACATACCCTTTGGAGTAATGGTGTGCTAGAGAGTGATATGATCATCCCAAAGAGTCTAGCTGGTCCTATTTCGCAACACAACCACAGGCCCGGGTACCACACCCAGACGGCGGGACCCTGGCATTTAGGAAAATTAGAGCTGGACTTCAACTATTGTGAAGGAACAACAGTTGTCATCACAGAAAACTGTGGGACAAGAGGCCCATCATTGAGAACAACAACAGTGTCAGGGAAGTTAATACACGAATGGTGTTGCCGTTCGTGCACACTTCCTCCCCTGCGATACATGGGAGAAGACGGTTGCTGGTATGGCATGGAAATCAGACCCATCAGTGAGAAAGAAGAGAACATGGTAAAGTCTTTAGTCTCAGCGGGAAGTGGAAAGGTGGACAACTTCACAATGGGTGTCTTGTGTTTGGCAATCCTCTTTGAAGAGGTGATGAGAGGAAAATTTGGGAAGAAACACATGATTGCGGGGGTGTTCTTTACGTTTGTGCTCCTTCTCTCAGGGCAAATAACATGGAGAGACATGGCGCACACACTAATAATGATTGGGTCCAACGCATCTGACAGGATGGGAATGGGCGTTACCTACCTAGCCTTAATTGCAACATTTAAAATCCAGCCATTCTTGGCTTTAGGATTTTTCCTAAGAAAACTGACATCCAGAGAAAATTTATTGTTAGGAGTTGGGCTGGCTATGGCAACAACGTTACAACTGCCAGAGGACATTGAACAAATGGCAAATGGAATCGCTCTGGGGCTCATGGCTCTTAAACTGATAACACAATTTGAAACATACCAATTATGGACAGCATTAATCTCCTTAACGTGTTCAAATACAATGTTTACGTTGACTGTTGCCTGGAGAACAGCCACCCTGATTTTGGCCGGAGTTTCGCTTTTACCAGTGTGCCAGTCTTCGAGCATGAGGAAAACAGACTGGCTTCCAATGGCAGTGGCAGCTATGGGAGTTCCACCTCTACCACTTTTTATCTTTAACTTGAAAGACACACTCAAAAGGAGAAGCTGGCCACTGAATGAAGGGGTGATGGCTGTTGGGCTTGTGAGCATTTTGGCCAGTTCTCTCCTTAGAAATGATGTACCCATGGCTGGACCATTGGTGGCCGGGGGCTTGCTAATAGCGTGCTACGTCATAACTGGCACGTCAGCAGACCTCACCGTAGAAAAAGCAGCAGATATAACATGGGAGGAAGAGGCTGAGCAAACAGGAGTGTCCCACAACTTAATGATCACAGTTGATGATGATGGAACAATGAGAATAAAAGATGATGAGACTGAGAATATCCTAACAGTGCTTTTGAAAACAGCATTACTAATAGTATCAGGAGTCTTTCCATACTCCATACCCGCAACATTGCTGGTCTGGCATACTTGGCAAAAGCAAACCCAAAGATCCGGCGTTCTATGGGACGTACCCAGCCCCCCAGAGACACAGAAAGCAGAACTGGAAGAAGGGGTCTATAGGATCAAACAGCAAGGAATTCTTGGGAAAACCCAAGTAGGGGTTGGAGTACAGAAAGAAGGAGTCTTCCACACCATGTGGCACGTTACAAGAGGGGCAGTGTTGACATATAATGGGAAAAGACTGGAACCAAACTGGGCTAGCGTGAAAAAAGATCTGATTTCATACGGAGGAGGATGGAGATTGAGCGCACAATGGCAGAAGGGGGAGGAGGTGCAGGTTATTGCCGTAGAGCCTGGGAAGAACCCAAAGAACTTTCAAACCATGCCAGGCACTTTTCAGACTACAACGGGGGAAATAGGAGCAATTGCACTGGATTTCAAGCCTGGAACTTCAGGATCTCCCATCATAAATAGAGAGGGAAAGGTAGTGGGACTGTATGGCAATGGAGTGGTTACAAAGAATGGTGGCTACGTCAGCGGAATAGCGCAAACGAATGCAGAACCAGATGGACCGACACCAGAACTGGAAGAAGAGATGTTCAAAAAGCGAAATCTAACCATAATGGATCTTCATCCTGGGTCAGGAAAGACACGGAAATACCTTCCAGCTATTGTTAGAGAGGCAATCAAGAGACGTTTAAGAACTCTAATTTTGGCACCGACAAGGGTGGTTGCAGCTGAGATGGAAGAAGCATTGAAAGGGCTCCCAATAAGGTACCAAACAACAGCAACAAAATCTGAACACACAGGAAGAGAGATTATTGACCTAATGTGCCACGCAACGTTCACAATGCGTCTGCTGTCACCAGTTAGGGTTCCAAACTATAACTTGATAATAATGGATGAAGCCCATTTCACAGACCCAGCCAGTATAGCGGCTAGAGGGTACATATCGACTCGTGTTGGAATGGGAGAGGCAGCCGCAATTTTCATGACAGCAACGCCCCCTGGAACAGCTGATGCCTTTCCTCAGAGCAACGCTCCAATTCAAGATGAAGAAAGGGACATACCAGAGCGCTCATGGAATTCAGGCAATGAATGGATAACCGACTTCGCTGGGAAAACGGTGTGGTTTGTCCCCAGCATTAAAGCCGGAAATGACATAGCAAACTGCTTGCGAAAAAACGGAAAAAAGGTCATCCAACTTAGCAGGAAGACTTTTGACACAGAATATCAGAAAACCAAACTGAATGATTGGGACTTCGTGGTGACAACTGACATTTCAGAAATGGGGGCCAATTTCAAAGCAGATAGAGTGATCGACCCAAGAAGATGTCTCAAACCAGTGATCCTGACAGATGGACCAGAGCGGGTGATCCTGGCTGGACCAATGCCAGTCACTGCGGCGAGTGCTGCGCAAAGGAGAGGGAGAGTTGGCAGGAACCCACAAAAAGAAAATGACCAGTACATATTCACGGGCCAGCCTCTCAATAATGATGAAGACCATGCTCACTGGACAGAAGCAAAAATGCTGCTGGACAACATTAATACACCAGAAGGGATCATACCAGCTCTCTTTGAGCCAGAAAGGGAGAAGTCAGCTGCCATAGACGGTGAGTATCGCTTGAAAGGTGAGTCCAGGAAGACTTTCGTGGAACTCATGAGGAGGGGTGACCTTCCAGTCTGGTTAGCCCATAAAGTAGCATCAGAAGGGATCAAATATACAGATAGAAAATGGTGCTTTGATGGACAACGTAATAATCAAATTTTAGAGGAGAACATGGATGTGGAAATCTGGACAAAGGAAGGAGAAAAGAAAAAATTGAGACCTAGGTGGCTTGATGCCCGCACCTATTCAGATCCCTTAGCACTCAAGGAATTCAAGGACTTTGCGGCTGGCAGAAAGTCAATCGCCCTTGATCTTGTGACAGAAATAGGAAGAGTGCCTTCACACCTAGCCCATAGAACGAGAAACGCTCTGGACAATCTGGTGATGCTGCATACATCAGAACATGGCGGTAGGGCCTACAGGCATGCGGTGGAGGAACTACCAGAGACAATGGAAACACTCCTACTCTTGGGACTCATGATCTTGTTGACAGGTGGAGCAATGCTCTTCTTAATATCAGGTAAAGGGATTGGAAAGACTTCAATAGGACTCATTTGCGTAATTGCTTCCAGTGGCATGTTGTGGATGGCCGAAATCCCACTCCAATGGATCGCGTCGGCTATAGTCCTGGAGTTTTTTATGATGGTGTTGCTTATACCAGAACCAGAAAAGCAGAGAACCCCCCAAGACAACCAACTCGCATATGTCGTGATAGGCATACTTACATTGGCTGCAATAATAGCAGCTAACGAAATGGGATTGTTGGAAACTACAAAAAGAGATTTAGGAATGTCTAAGGAGCCAGGCGTTGTTTCTCCAACCAGCTATTTAGATGTGGACTTGCACCCAGCATCAGCCTGGACATTGTACGCCGTGGCCACTACAGTAATAACACCAATGTTAAGACATACCATAGAGAATTCTACAGCAAATGTGTCTCTGGCAGCTATAGCCAACCAGGCAGTAGTCCTGATGGGTTTGGACAAAGGATGGCCAATATCAAAAATGGACTTAGGAGTACCCCTACTGGCATTGGGTTGCTATTCACAAGTGAACCCACTGACTCTAACAGCGGCAGTACTCTTGCTGATCACACATTATGCTATCATAGGTCCAGGATTGCAGGCAAAAGCCACTCGTGAAGCTCAGAAAAGGACAGCTGCTGGAATAATGAAGAATCCAACAGTGGATGGGATAATGACAATAGACCTAGATCCCGTAATATATGATTCAAAATTTGAAAAGCAACTGGGACAGGTTATGCTCCTGGTTTTGTGTGCAGTTCAACTTTTGTTAATGAGAACATCATGGGCCTTGTGTGAAGCTTTAACTCTAGCTACAGGACCAATAACAACACTCTGGGAAGGATCACCTGGGAAGTTTTGGAACACCACGATAGCTGTTTCCATGGCGAACATTTTTAGAGGGAGCTATTTGGCAGGAGCTGGGCTTGCTTTTTCTATTATGAAATCAGTTGGAACAGGAAAAAGAGGAACAGGCTCACAAGGTGAAACTTTAGGAGAAAAATGGAAAAAGAAATTAAATCAATTATCCCGGAAAGAGTTTGACCTTTACAAGAAATCTGGAATCACTGAAGTGGACAGAACAGAAGCCAAAGAAGGGTTGAAAAGAGGAGAAATAACACATCATGCCGTGTCCAGAGGTAGCGCAAAACTTCAATGGTTCGTGGAGAGAAACATGGTCATTCCCGAAGGAAGAGTCATAGACTTGGGCTGTGGAAGAGGAGGCTGGTCATATTACTGTGCAGGACTGAAAAAAGTCACAGAAGTGCGAGGATACACAAAAGGCGGTCCAGGACACGAAGAACCAGTACCTATGACCACATATGGATGGAACATAGTTAAGTTAATGAGTGGAAAGGATGTGTTTTATCTTCCACCTGAAAAGTGTGACACCCTGTTGTGTGACATTGGAGAATCTTCACCAAGCCCAACGGTGGAAGAAAGCAGAACTATAAGAGTCTTGAAGATGGTTGAACCATGGCTAAAGAACAACCAATTTTGCATTAAAGTATTGAACCCTTACATGCCAACTGTGATTGAGCACCTAGAAAGACTACAAAGGAAACATGGAGGAATGCTTGTGAGAAATCCACTTTCACGAAACTCCACGCACGAAATGTACTGGATATCTAATGGCACAGGTAACATTGTCGCTTCAGTCAATATGGTATCTAGACTGCTACTGAACAGGTTCACGATGACACACAGAAGACCCACCATTGAGAAAGATGTGGATTTAGGAGCAGGAACTCGACATGTTAATGCGGAACCAGAAACACCCAACATGGATGTCATTGGGGAAAGAATAAAAAGGATCAAGGAGGAGCATAATTCAACATGGCACTATGATGACGAAAACCCCTACAAAACGTGGGCTTACCATGGATCTTATGAAGTCAAAGCCACAGGCTCAGCCTCCTCCATGATAAATGGAGTCGTGAAACTCCTCACTAAACCATGGGATGTGGTGCCCATGGTGACACAGATGGCAATGACAGATACAACTCCATTTGGCCAGCAGAGAGTCTTTAAAGAGAAAGTGGACACCAGGACACCCAGGTCCATGCCAGGAACAAGAAGGGTTATGGGGATCACAGCGGAGTGGCTCTGGAGAACCCTGGGAAGGAACAAAAAACCCAGGTTATGCACAAGGGAAGAGTTCACAAAAAAGGTCAGAACTAACGCAGCCATGGGCGCCGTTTTCACAGAGGAGAACCAATGGGACAGCGCGAAAGCCGCTGTTGAGGATGAGGATTTTTGGAAACTTGTGGACAGAGAACGTGAACTCCACAAACTGGGCAAGTGTGGAAGCTGTGTTTACAACATGATGGGCAAGAGAGAGAAGAAACTTGGAGAGTTTGGCAAAGCAAAAGGCAGTAGAGCTATATGGTACATGTGGTTAGGAGCCAGGTACCTTGAGTTCGAAGCCCTTGGATTCTTAAATGAAGACCACTGGTTCTCGCGTGAGAACTCTTACAGTGGAGTGGAAGGAGAAGGACTGCACAAGCTAGGCTATATACTAAGGGACATTTCCAAGATACCCGGAGGAGCTATGTATGCAGATGACACAGCTGGTTGGGACACAAGAATAACAGAAGATGACCTGCACAATGAGGAAAAGATCACACAGCAAATGGACCCTGAACACAGGCAGTTAGCGAACGCTATTTTTAAGCTCACATACCAAAACAAAGTGGTCAAAGTTCAACGACCGACTCCAACAGGCACGGTAATGGACATCATATCTAGGAAAGACCAAAGAGGCAGTGGACAGGTAGGAACTTATGGTCTGAATACATTCACCAACATGGAAGCCCAGTTAATCAGACAAATGGAAGGAGAAGGTGTGCTGTCAAAGGCAGACCTCGAGAACCCCCATCTGCCAGAGAAGAAAATTACACAATGGTTGGAAACCAAAGGAGTGGAGAGGTTAAAAAGAATGGCCATTAGCGGGGATGATTGCGTAGTGAAACCAATCGATGACAGGTTCGCTAATGCCCTGCTCGCTCTGAACGATATGGGAAAGGTTCGGAAAGACATACCTCAATGGCAGCCATCAAAGGGATGGCATGACTGGCAACAGGTTCCTTTCTGCTCCCACCACTTTCATGAATTGATCATGAAAGATGGAAGAAAGTTGGTGGTTCCCTGCAGACCCCAGGACGAACTAATAGGAAGAGCAAGAATCTCTCAAGGATCGGGATGGAGCCTTAGAGAAACCGCATGTCTGGGGAAAGCCTACGCTCAAATGTGGAGTCTCATGTATTTTCACAGAAGAGACCTCAGACTAGCATCCAACGCCATATGTTCAGCTGTACCAGTCCACTGGGTCCCCACAAGTAGAACGACATGGTCTATTCATGCTCACCATCAGTGGATGACCACAGAAGACATGCTCACTGTCTGGAATAGGGTGTGGATCGAGGACAATCCATGGATGGAAGACAAAACTCCAGTCACAACCTGGGAAAATGTTCCATATCTAGGGAAGAGAGAAGACCAATGGTGCGGATCACTTATTGGTCTCACTTCCAGAGCAACCTGGGCCCAGAACATACCCACAGCAATTCAACAGGTGAGAAGCCTTATAGGCAATGAAGAGTTTCTGGACTACATGCCTTCAATGAAGAGATTTAGGAAGGAGGAGGAGTCGGAGGGAGCCATTTGGTAA
		</sequence>
		<sequence>
			<taxon idref="JF808119|DENV3|Brazil|North|PA|Braganca|2004"/>
			ATGAACAACCAACGGAAGAAGACGGGAAAACCGTCTATCAATATGCTGAAACGCGTGAGAAACCGTGTGTCAACTGGATCACAGTTGGCGAAGAGATTCTCAAAAGGACTGCTGAACGGCCAGGGACCAATGAAATTGGTTATGGCGTTCATAGCTTTCCTCAGATTTCTAGCCATTCCACCAACAGCAGGAGTTTTGGCTAGATGGGGAACCTTCAAGAAGTCGGGGGCCATTAAGGTCCTGAAAGGCTTCAAGAAGGAGATCTCAAACATGCTGAGCATAATCAACAAACGGAAAAAGACATCGCTCTGTCTCATGATGATATTGCCAACAGCACTTGCTTTCCACTTGACTTCACGAGATGGAGAGCCGCGCATGATTGTGGGGAAGAATGAAAGAGGAAAATCCCTACTTTTTAAGACAGCCTCTGGAATTAACATGTGCACACTCATAGCCATGGACTTGGGAGAGATGTGTGATGACACGGTCACTTACAAATGCCCCCACATTACCGAAGTGGAACCTGAAGACATTGACTGCTGGTGCAACCTTACATCAACATGGGTGACTTACGGAACGTGCAATCAAGCCGGAGAGCATAGACGCGACAAGAGATCAGTGGCGTTAGCTCCCCATGTCGGCATGGGACTAGACACACGCACCCAAACCTGGATGTCGGCTGAAGGAGCTTGGAGGCAAGTCGAGAAGGTAGAGACATGGGCTCTTAGGCACCCAGGGTTCACCATACTAGCCCTATTTCTTGCCCATTACATAGGCACATCCTTGACCCAGAAGGTGGTTATTTTTATACTACTAATGCTGGTCACCCCATCCATGACAATGAGATGTGTGGGAGTAGGAAACAGAGATTTTGTGGAAGGTCTATCAGGAGCTACGTGGGTTGACGTGGTGCTCGAGCACGGGGGGTGTGTGACTACCATGGCTAAGAACAAGCCAACGTTGGATATAGAGCTTCAGAAGACCGAGGCCACCCAATTGGCGACCCTAAGGAAGCTATGCATTGAGGGGAAAATTACCAACATAACAACTGACTCAAGATGTCCCACCCAAGGGGAAGCGGTTTTGCCTGAGGAGCAGGACCAGAACTACGTGTGTAAGCATACATACGTAGACAGAGGCTGGGGGAACGGATGTGGTTTGTTTGGCAAGGGAAGCTTGGTAACATGTGCGAAATTTCAATGCCTGGAACCAATAGAGGGAAAAGTGGTGCAATATGAGAACCTCAAATACACCGTCATCATCACAGTGCACACAGGAGATCAACACCAGGTGGGAAATGAAACGCAGGGAGTCACGGCTGAGATAACACCTCAGGCATCAACCACTGAAGCCATCTTGCCTGAATATGGAACCCTTGGGTTAGAATGCTCACCACGGACAGGTTTGGATTTCAATGAAATGATCTTGCTAACAATGAAGAACAAAGCATGGATGGTACATAGACAATGGTTTTTTGACCTACCTCTACCATGGACATCAGGAGCTACAACGGAAACACCAACCTGGAACAGGAAGGAGCTTCTTGTGACATTTAAAAACGCACATGCGAAGAAACAAGAAGTAGTTGTCCTTGGATCGCAAGAGGGAGCAATGCATACCGCATTGACAGGAGCCACAGAAATCCAAAACTCAGGAGGCACAAGTATTTTTGCGGGGCACTTAAAATGTAGACTTAAGATGGACAAATTGGAACTCAAGGGGATGAGCTATGCAATGTGCACGAATACCTTTGTGTTGAAGAAAGAAGTCTCAGAAACGCAGCATGGGACAATACTCATTAAGGTCGAGTACAAAGGGGAAGATGCACCTTGCAAGATTCCTTTCTCCACAGAGGATGGACAAGGGAAAGCCCACAATGGCAGACTGATTACAGCCAACCCAGTGGTGACTAAGAAGGACGAGCCTGTCAATATTGAGGCTGAACCTCCTTTTGGGGAAAGTAATATAGTGATTGGAATTGGAGACAACGCCTTGAAAATCAACTGGTATAAGAAAGGAAGCTCTATTGGGAAGATGTTCGAGGCCACTGCCAGAGGTGCAAGGCGCATGGCCATTTTGGGAGACACAGCCTGGGACTTTGGATCAGTGGGTGGTGTTCTGAACTCATTAGGCAAAATGGTGCACCAAATATTCGGAAGTGCTTACACAGCCCTATTCAGTGGAGTCTCTTGGGTAATGAAAATCGGAATAGGAGTTCTCTTGACTTGGATAGGGTTGAATTCAAAAAACACATCCATGTCATTTTCATGCATTGCGATAGGAATCATTACACTCTATCTGGGAGCTGTGGTGCAAGCTGACATGGGATGTGTTATAAACTGGAAAGGCAAAGAACTCAAATGTGGAAGTGGAATCTTCGTCACCAACGAGGTCCATACCTGGACAGAGCAATACAAATTCCAAGCAGACTCCCCAAAAAGATTGGCGACAGCCATTGCAGGCGCTTGGGAGAATGGAGTGTGCGGAATTAGGTCAACAACCAGAATGGAGAATCTCCTGTGGAAGCAAGTAGCCAATGAACTGAACTACATATTGTGGGAAAACAATATCAAATTAACGGTAGTTGTGGGCGATATAATTGGGGTCTTAGAGCAAGGAAAAAGAACACTAACACCACAACCCATGGAGCTAAAATACTCATGGAAAACGTGGGGAAAGGCAAAAATAGTGACAGCTGAAACACAAAATTCCTCTTTCATAATAGACGGGCCAAACACACCGGAGTGTCCAAGTGCCTCAAGAGCATGGAATGTGTGGGAGGTGGAAGATTACGGGTTCGGAGTCTTCACAACCAACATATGGCTGAAACTCCGAGAGGTGTACACCCAACTATGTGACCATAGGCTAATGTCGGCAGCTGTCAAGGATGAGAGGGCCGTACATGCCGACATGGGCTATTGGATAGAAAGCCAAAAGAATGGAAGTTGGAAGCTAGAAAAAGCATCCCTCATAGAGGTGAAAACTTGCACATGGCCAAAATCACATACCCTTTGGAGTAATGGTGTGCTAGAGAGTGACATGATCATCCCAAAGAGTCTAGCTGGTCCTATTTCGCAACACAACCACAGGCCCGGGTACCACACCCAGACGGCGGGACCCTGGCATTTAGGAAAATTAGAGCTGGACTTCAACTATTGTGAAGGAACAACAGTTGTCATCACAGAAAACTGTGGGACAAGAGGCCCATCATTGAGAACCACAACAGTGTCAGGGAAGTTAATACACGAATGGTGTTGCCGTTCGTGTACACTTCCTCCCTTGCGATACATGGGAGAAGACGGTTGCTGGTATGGCATGGAAATCAGACCCATCAGTGAGAAAGAAGAGAACATGGTAAAGTCTTTAGTCTCAGCGGGAAGTGGAAAGGTGGACAACTTCACAATGGGTGTCTTGTGTTTGGCAATCCTCTTTGAAGAGGTGATGAGAGGAAAATTTGGGAAGAAACACATGATTGCGGGGGTTTTCTTCATGTTTGTGCTCCTTCTCTCAGGGCAAATAACATGGAGAGACATGGCGCACACACTAATAATGATTGGGTCCAACGCATCTGACAGGATGGGAATGGGCGTTACCTACCTAGCTTTAATTGCAACATTTAAAATCCAGCCATTCTTGGCTTTGGGATTTTTCCTAAGAAAACTGACATCCAGAGAAAATTTATTGTTAGGAGTTGGGCTGGCTATGGCAACAACGTTACAACTGCCAGAGGACATTGAACAAATGGCAAATGGAATCGCTCTGGGGCTCATGGCTCTTAAACTGATAACACAATTTGAAACATACCAATTATGGACAGCATTAATCTCCTTAACGTGTTCAAATACAATGTTTACGTTGACTGTTGCCTGGAGAACAGCCACCCTGATTTTGGCCGGAGTTTCGCTTTTACCAGTGTGCCAGTCTTCGAGCATGAGGAAAACAGACTGGCTTCCAATGGCAGTGGCAGCTATGGGAGTTCCACCTCTACCACTTTTTATTTTTAGCTTGAAAGACACACTTAAAAGGAGAAGCTGGCCACTGAATGAAGGGGTGATGGCTGTTGGGCTTGTGAGCATTCTGGCCAGTTCTCTCCTTAGAAATGATGTACCCATGGCTGGACCATTAGTGGCCGGGGGCTTGCTGATAGCGTGCTACGTCATAACTGGCACGTCAGCAGACCTCACCGTAGAAAAAGCAGCAGATATAACATGGGAGGAAGAGGCTGAACAAACAGGAGTGTCCCACAACTTAATGATCACAGTTGATGATGATGGAACAATGAGGATAAAAGATGATGAGACTGAGAATATCCTAACAGTACTTTTGAAAACAGCATTACTAATAGTGTCAGGAGTCTTTCCATACTCCATACCCGCAACATTGCTGGTCTGGCATACTTGGCAAAAGCAAACCCAAAGATCCGGCGTTCTATGGGACGTGCCCAGCCCCCCAGAGACACAGAAAGCAGAACTGGAAGAAGGGGTCTATAGGATCAAGCAGCAAGGAATTTTTGGGAAAACCCAAGTAGGGGTTGGAGTACAGAAAGAAGGAGTCTTCCACACCATGTGGCACGTCACAAGAGGGGCAGTGTTGACATATAATGGGAAAAGACTGGAACCAAACTGGGCTAGCGTGAAAAAAGATCTGATTTCATACGGAGGAGGATGGAGATTGAGCGCACAATGGCAAAAGGGGGAGGAGGTGCAGGTTATTGCCGTAGAGCCTGGGAAGAACCCAAAGAACTTTCAAACCATGCCAGGCACTTTTCAGACTACAACAGGGGAAATAGGAGCAATTGCACTGGATTTCAAGCCTGGAACTTCAGGATCTCCTATCATAAACAGAGAGGGAAAGGTAGTGGGACTGTATGGCAATGGAGTGGTTACAAAGAATGGTGGCTACGTTAGCGGAATAGCGCAAACGAATGCAGAACCAGATGGACCGACACCAGAATTGGAAGAAGAGATGTTCAAAAAGCGAAATCTAACCATAATGGATCTTCATCCTGGGTCAGGAAAGACACGGAAATACCTTCCAGCTATTGTTAGAGAGGCAATCAAGAGACGTTTGAGAACTCTAATTTTGGCACCGACAAGGGTGGTTGCAGCTGAGATGGAAGAAGCATTGAAAGGCCTCCCAATAAGGTACCAAACAACAGCAACAAAATCTGAACACACAGGAAGAGAGATTGTTGATCTAATGTGCCACGCAACGTTCACAATGCGTTTGCTGTCACCAGTTAGGGTTCCAAACTATAACTTGATAATAATGGATGAAGCCCATTTCACAGACCCAGCCAGTATAGCGGCTAGAGGGTACATATCGACTCGTGTTGGAATGGGAGAGGCAGCCGCAATTTTCATGACAGCAACGCCCCCTGGAACAGCTGATGCCTTTCCTCAGAGCAACGCTCCAATTCAAGATGAAGAAAGGGACATACCAGAACGCTCATGGAATTCAGGCAATGAATGGATAACCGACTTCGCTGGGAAAACGGTGTGGTTTGTCCCCAGCATTAAAGCCGGAAATGACATAGCAAACTGCTTGCGAAAAAACGGGAAAAAGGTCATTCAACTTAGTAGGAAGACTTTTGACACAGAATATCAGAAGACTAAACTGAATGATTGGGACTTCGTGGTGACAACTGACATTTCAGAAATGGGGGCCAATTTCAAAGCAGATAGAGTGATCGACCCAAGAAGATGTCTCAAACCAGTGATCCTGACAGATGGACCAGAGCGGGTGATCCTGGCTGGACCAATGCCAGTCACCGCGGCGAGTGCTGCGCAAAGGAGAGGGAGAGTTGGCAGGAACCCACAAAAAGAAAATGACCAGTACATATTCACGGGCCAGCCTCTCAACAATGATGAAGACCATGCTCACTGGACAGAAGCAAAAATGCTGCTGGACAACATTAATACACCAGAAGGGATCATACCAGCTCTCTTTGAGCCAGAAAGGGAGAAGTCAGCCGCCATAGACGGTGAGTACCGCTTGAAAGGTGAGTCTAGGAAGACTTTCGTGGAACTCATGAGGAGGGGTGACCTTCCAGTCTGGTTAGCCCATAAAGTAGCATCAGAAGGGATCAAATATACAGATAGAAAATGGTGCTTTGATGGACAACGTAATAATCAAATTTTAGAGGAGAACATGGATGTGGAAATCTGGACAAAGGAAGGAGAAAAGAAAAAATTGAGACCTAGGTGGCTTGATGCCCGCACTTATTCAGATCCCTTAGCACTCAAGGAATTCAAGGACTTTGCGGCTGGCAGAAAGTCAATCGCCCTTGATCTTGTGACAGAAATAGGAAGAGTGCCTTCACACCTAGCCCATAGAACGAGAAACGCTCTGGACAATCTGGTGATGCTGCATACGTCAGAACATGGCGGTAGGGCCTACAGGCATGCGGTGGAGGAACTACCAGAGACAATGGAAACACTCCTACTCTTGGGACTCATGATCTTGTTGACAGGTGGGGCAATGCTTTTCTTAATATCAGGTAAAGGGATTGGAAAGACCTCAATAGGACTCATTTGTGTGATTGCTTCCAGCGGCATGTTGTGGATGGCCGAAATCCCACTCCAATGGATCGCGTCGGCTATAGTCCTGGAGTTTTTTATGATGGTGTTGCTTATACCAGAACCAGAAAAGCAGAGAACCCCCCAAGACAACCAACTCGCATATGTCGTGATAGGCATACTTACATTGGCTGCAATAATAGCAGCCAATGAAATGGGATTGCTGGAAACTACAAAGAGAGATTTAGGAATGTCTAAGGAGCCAGGTGTTGTCTCTCCAACCAGCTATTTAGATGTGGACTTGCACCCAGCATCAGCCTGGACATTGTACGCCGTGGCCACTACAGTAATAACACCAATGTTAAGACATACCATAGAGAATTCTACAGCAAATGTGTCTCTGGCAGCTATAGCCAACCAGGCAGTGGTCCTGATGGGTTTGGACAAAGGATGGCCAATATCAAAAATGGACTTAGGAGTGCCCCTACTGGCATTGGGTTGCTATTCACAAGTGAACCCACTGACTCTAACAGCGGCAGTACTCTTGCTGATCACACATTATGCTATTATAGGTCCAGGATTGCAGGCAAAAGCCACTCGCGAAGCTCAGAAAAGGACAGCTGCTGGAATAATGAAGAATCCAACGGTGGATGGGATAATGACAATAGACCTAGATCCTGTAATATATGATTCAAAATTTGAAAAGCAACTGGGACAGGTTATGCTCCTGGTTTTGTGTGCAGTTCAACTTTTGTTAATGAGAACATCATGGGCCTTGTGTGAAGCTTTAACTCTAGCTACAGGACCAATAACAACACTCTGGGAAGGATCACCTGGGAAGTTTTGGAACACCACGATAGCTGTTTCCATGGCGAACATCTTTAGAGGGAGCTATTTAGCAGGAGCTGGGCTTGCTTTTTCTATTATGAAATCAGTTGGAACAGGAAAAAGAGGAACAGGCTCACAAGGTGAAACTTTAGGAGAAAAATGGAAAAAGAAATTAAATCAACTATCCCGGAAAGAGTTTGACCTTTACAAGAAATCTGGAATCACTGAAGTGGATAGAACAGAAGCCAAAGAAGGGTTGAAAAGAGGAGAAACAACACATCATGCCGTGTCCAGAGGTAGCGCAAAACTTCAATGGTTTGTGGAGAGAAACATGGTCATTCCCGAAGGAAGAGTCATAGACTTGGGCTGTGGAAGAGGAGGCTGGTCATATTACTGTGCAGGACTGAAAAAAGTCACAGAAGTGCGAGGATACACAAAAGGCGGTCCAGGACACGAAGAACCAGTACCTATGTCCACATATGGATGGAACATAATTAAGTTAATGAGTGGAAAGGATGTGTTTTATCTTCCACCTGAAAAGTGTGACACCCTGTTGTGTGACATTGGAGAATCTTCACCAAGCCCAACAGTGGAAGAAAGCAGAACTATAAGAGTTTTGAAGATGGTTGAACCATGGCTAAAGAACAACCAATTTTGCATTAAAATATTGAACCCTTACATGCCAACTGTGATTGAGCACCTAGAAAGACTACAAAGGAAACATGGAGGAATGCTTGTGAGAAATCCACTTTCACGAAACTCCACGCACGAAATGTACTGGATATCTAATGGCACAGGTAACATTGTCGCTTCAGTCAATATGGTATCTAGACTGCTACTGAACAGGTTCACGATGACACACAGAAGACCCACCATTGAGAAAGATGTGGATTTAGGAGCAGGAACTCGACATGTTAATGCGGAACCAGAAACACCCAACATGGATGTCATTGGGGAAAGAATAAAAAGGATCAAGGAGGAGCATAATTCAACATGGCACTATGATGACGAAAACCCCTACAAAACGTGGGCTTACCATGGATCTTATGAAGTCAAAGCCACAGGCTCAGCCTCCTCCATGATAAATGGAGTCGTGAAACTCCTCACCAAACCATGGGATGTGGTGCCCATGGTGACACAGATGGCAATGACAGATACAACTCCATTTGGCCAGCAAAGAGTCTTTAAAGAGAAAGTGGACACCAGGACACCCAGGTCCATGCCAGGAACAAGAAGGGTCATGGGGATCACAGCGGAGTGGCTCTGGAGAACCCTGGGAAGGAACAAAAAACCCAGGTTATGCACAAGGGAAGAGTTTACAAAAAAGGTCAGAACTAACGCAGCCATGGGCGCCGTTTTCACAGAGGAGAACCAATGGGACAGCGCGAAAGCTGCTGTTGAGGATGAGGATTTTTGGAAACTTGTGGACAGAGAACGTGAACTCCACAAATTGGGCAAGTGTGGAAGCTGTGTTTACAACATGATGGGCAAGAGAGAGAAGAAACTTGGAGAGTTTGGCAAAGCAAAAGGCAGTAGAGCTATATGGTACATGTGGTTGGGAGCCAGGTACCTTGAGTTCGAAGCCCTTGGATTCTTAAATGAAGACCACTGGTTCTCGCGTGAGAACTCTTACAGTGGAGTGGAAGGAGAAGGACTGCACAAGCTAGGCTATATATTAAGGGACATTTCCAAGATACCCGGAGGAGCTATGTATGCTGATGACACAGCTGGTTGGGACACAAGAATAACAGAAGATGACCTGCACAATGAGGAAAAGATCACACAGCAAATGGACCCTGAACACAGGCAGTTAGCGAACGCTATATTTAAGCTCACATACCAAAACAAAGTGGTCAAAGTTCAACGACCGACTCCAACAGGCACGGTAATGGACATCATATCTAGGAAAGACCAAAGAGGCAGTGGACAGGTAGGAACTTATGGTCTGAATACATTCACCAACATGGAAGCCCAGTTAATCAGACAAATGGAAGGAGAAGGTGTGCTGTCAAAGGCAGACCTCGAGAACCCTCATCTGCCAGAGAAGAAAATTACACAATGGTTGGAGACCAAAGGAGTGGAGAGGTTAAAAAGAATGGCCATTAGCGGGGAAGATTGCGTATTGAAACCAATTGATGACAGGTTCGATAATGCCCTGCTCGCTCTGAACGATATGGGAAAGGTTCGGAAAGACATACCTCAATGGCAGCCATCAAAGGGATGGCATGATTGGCAACAGGTTCCTTTCTGCTCCCACCACTTTCATGAATTGATCATGAAAGATGGAAGAAAGTTGGTGGTTCCCTGCAGACCCCAGGACGAACTAATAGGAAGAGCAAGAATCTCTCAAGGAGCGGGATGGAGCCTTAGAGAAACCGCATGTCTGGGGAAAGCCTACGCTCAAATGTGGAGTCTCATGTATTTTCACAGAAGAGACCTCAGACTAGCATCCAACGCCATATGTTCAGCAGTACCAGTCCACTGGGTCCCCACAAGCAGAACGACATGGTCTATTCATGCTCTCCATCAGTGGATGACCACAGAAGACATGATTACTGTCTGGAACAGGGTGTGGATCGAGGACAATCCATGGATGGAAGACAAAACTCCAGTCACAACCTGGGAAGATGTTCCATATCTAGGGAAGAGAGAAGACCAATGGTGCGGATCACTTATTGGTCTCACTTCCAGAGCAACCTGGGCCCAGAACATACCCACAGCAATTCAACAGGTGAGAAGCCTTATAGGCAATGAAGAGTTTCTGGACTACATGCCTTCAATGAAGAGATTTAGGAAGGAGGAGGAGTCGGAGGGAGCCATTTGGTAA
		</sequence>
		<sequence>
			<taxon idref="JF808118|DENV3|Brazil|North|RR|Boa_Vista|2002"/>
			ATGAACAACCAACGGAAGAAGACGGGAAAACCGTCTATCAATATGCTGAAACGCGTGAGAAACCGTGTGTCAACTGGATCACAGTTGGCGAAGAGATTCTCAAAAGGACTGCTGAACGGCCAGGGACCAATGAAATTGGTTATGGCGTTCATAGCTTTCCTCAGATTTCTAGCCATTCCACCAACAGCAGGAGTCTTGGCTAGATGGGGAACCTTCAAGAAGTCGGGGGCCATTAAGGTCCTGAAAGGCTTCAAAAAGGAGATCTCAAACATGCTGAGCATAATCAACAAACGGAAAAAGACATCGCTCTGTCTCATGATGATATTGCCAGCAGCACTTGCTTTCCACTTGACTTCACGAGATGGAGAGCCGCGCATGATTGTGGGGAAGAATGAAAGAGGAAAATCCCTACTTTTTAAGACAGCCTCTGGAATCAACATGTGCACACTCATAGCCATGGACTTGGGAGAGATGTGTGATGACACGGTCACTTACAAATGCCCCCACATTACCGAAGTGGAACCTGAAGACATTGACTGCTGGTGCAACCTCACATCAACATGGGTGACTTACGGAACGTGCAATCAAGCCGGAGAGCGTAGACGCGACAAGAGATCAGTGGCGTTAGCTCCCCATGTCGGCATGGGACTAGACACACGCACTCAAACCTGGATGTCGGCTGAAGGAGCTTGGAGGCAAGTCGAGAAGGTAGAGACATGGGCCCTTAGGCACCCAGGGTTCACCATACTAGCCCTATTTCTTGCTCATTACATAGGCACATCCTTGACCCAGAAGGTGGTTATTTTTATACTACTAATGCTGGTCACCCCATCCATGACAATGAGATGTGTGGGAGTAGGAAACAGAGATTTTGTGGAAGGTCTATCAGGAGCTACGTGGGTTGACGTGGTGCTCGAGCACGGGGGGTGTGTGACTACCATGGCTAAGAACAAGCCAACGTTGGATATAGAGCTTCAGAAGACCGAGGCCACCCAATTGGCGATCCTAAGGAAGCTATGCATTGAGGGGAAAATTACCAACATAACAACTGACTCAAGATGTCCTACCCAAGGGGAAGCGGTTTTGCCTGAGGAGCAGGACCAGAACTACGTGTGTAAGCATACATACGTAGACAGAGGCTGGGGGAACGGATGTGGTTTGTTTGGCAAGGGAAGCTTGGTAACATGTGCGAAATTTCAATGCCTGGAACCAATAGAGGGAAAAGTGGTGCAATATGAGAACCTCAAATACACCGTCATCATCACAGTGCACACAGGAGATCAACACCAGGTGGGAAATGAAACGCAGGGAGTCACGGCTGAGATAACACCTCAGGCATCAACCACTGAAGCCATCTTGCCTGAATATGGAACCCTTGGGCTAGAATGCTCACCACGGACAGGTTTGGATTTCAATGAAATGATCTTGCTAACAATGAAGAACAAAGCATGGATGGTACATAGACAATGGTTTTTTGACCTACCTCTACCATGGACATCAGGAGCTACAACGGAAACACCAACCTGGAACAGGAAGGAGCTTCTTGTGACATTTAAAAACGCACATGCGAAGAAACAAGAAGTAGTTGTCCTTGGATCGCAAGAGGGAGCAATGCATACTGCATTGACAGGAGCCACAGAAATCCAAAACTCAGGAGGCACAAGTATTTTTGCGGGGCACTTAAAATGTAGACTTAAGATGGACAAATTGGAACTCAAGGGGATGAGCTATGCAATGTGCACGAATACCTTTGTGTTGAAGAAAGAAGTCTCAGAAACGCAGCATGGGACAATACTCATTAAGGTCGAGTACAAAGGGGAAGATGCACCTTGCAAGATTCCTTTCTCTACAGAGGATGGACAAGGGAAAGCTCACAATGGCAGACTGATTACAGCCAACCCAGTGGTGACTAAGAAGGAGGAGCCTGTCAATATTGAGGCTGAACCTCCTTTTGGGGAAAGTAATATAGTGATTGGAATTGGAGACAACGCCTTAAAAATCAACTGGTATAAGAAAGGAAGCTCTATTGGGAAGATGTTCGAGGCCACTGCCAGAGGTGCAAGGCGCATGGCCATCTTGGGAGACACAGCTTGGGACTTTGGATCAGTGGGTGGTGTTCTGAACTCATTAGGCAAAATGGTGCACCAAATATTCGGAAGTGCTTACACAGCCCTATTCAGTGGAGTCTCTTGGGTAATGAAAATCGGAATAGGAGTTCTCTTGACTTGGATAGGGTTGAATTCAAAAAACACATCCATGTCATTTTCATGCATTGCGATAGGAATCATTACACTCTATCTGGGAGCTGTAGTGCAAGCTGACATGGGATGTGTTATAAACTGGAAAGGCAAAGAACTCAAATGTGGAAGTGGAATCTTCGTCACCAACGAGGTCCATACCTGGACAGAGCAATACAAATTCCAAGCAGACTCCCCGAAAAGATTGGCGACAGCCATTGCAGGCGCTTGGGAGAATGGAGTGTGCGGAATTAGGTCAACAACCAGAATGGAGAATCTCCTGTGGAAGCAAATAGCCAATGAATTGAACTACATATTGTGGGAAAACAATATCAAATTAACGGTAGTTGTGGGCGATATAATTGGGGTCTTAGAGCAAGGAAAAAGAACACTAACACCACAACCCATGGAGCTAAAATACTCATGGAAAACGTGGGGAAAGGCAAAAATAGTGACAGCTGAAACACAAAATTCTTCTTTCATAATAGACGGGCCAAACACACCGGAGTGTCCAAGTGCCTCAAGAGCATGGAATGTGTGGGAGGTGGAAGATTACGGGTTCGGAGTCTTCACAACCAACATATGGCTGAAACTCCGAGAGGTGTACACCCAACTATGTGACCATAGGCTAATGTCGGCAGCTGTCAAGGATGAGAGGGCCGTACATGCCGACATGGGCTATTGGATAGAAAGCCAAAAGAATGGAAGTTGGAAGCTAGAAAAAGCATCCCTCATAGAGGTGAAAACCTGCACATGGCCAAAATCACATACCCTTTGGAGTAATGGTGTGCTAGAGAGTGACATGATCATCCCAAAGAGTCTAGCTGGTCCTATTTCGCAACACAACCACAGGCCCGGGTACCACACCCAGACGGCCGGACCCTGGCATTTAGGAAAATTAGAGCTGGACTTCAACTATTGTGAAGGAACAACAGTTGTCATCACAGAAAACTGTGGGACAAGAGGCCCATCATTGAGAACAACAACAGTGTCAGGGAAGTTAATACACGAATGGTGTTGCCGTTCGTGCACACTTCCTCCCTTGCGATACATGGGAGAAGACGGTTGCTGGTATGGCATGGAAATCAGACCCATTAGTGAGAAAGAAGAGAACATGGTAAAGTCTTTAGTCTCAGCGGGAAGTGGAAAGGTGGACAACTTCACAATGGGTGTCTTGTGTTTGGCAATTCTCTTTGAAGAGGTGATGAGAGGAAAATTTGGGAAGAAACACATGATTGCGGGGGTTTTCTTCACGTTTGTGCTCCTTCTCTCAGGGCAAATAACATGGAGAGACATGGCGCACACACTAATAATGATTGGGTCCAACGCATCTGACAGGATGGGAATGGGCGTTACCTACCTAGCTTTAATTGCAACATTTAAAATCCAGCCATTCTTGGCTTTGGGATTTTTCCTAAGAAAACTGACATCCAGAGAAAATTTATTGTTAGGAGTTGGGCTGGCTATGGCAACAACGTTACAACTGCCAGAGGACATTGAACAAATGGCAAATGGAATCGCTCTAGGGCTCATGGCTCTTAAATTGATAACACAATTTGAAACATACCAATTATGGACAGCATTAATCTCCTTAACGTGTTCAAATACAATGTTTACGTTGACTGTTGCCTGGAGAACAGCCACCCTGATTTTGGCCGGAGTTTCGCTTTTACCAGTGTGCCAGTCTTCGAGCATGAGGAAAACAGACTGGCTTCCAATGGCAGTGGCAGCTATGGGAGTTCCACCACTACCACTCTTTATTTTTAGCTTGAAAGACACACTTAAAAGGAGAAGCTGGCCACTGAATGAAGGGGTGATGGCTGTTGGGCTTGTGAGCATTCTGGCCAGTTCTCTCCTTAGAAATGATGTACCCATGGCTGGACCATTGGTGGCCGGGGGCTTGCTGATAGCGTGCTACGTCATAACTGGCACGTCAGCAGACCTCACCGTAGAAAAAGCAGCAGATATAACATGGGAGGAAGAGGCTGAGCAAACAGGAGTGTCCCACAACTTAATGATCACAGTTGATGATGATGGAACAATGAGAATAAAAGATGATGAGACTGAGAACATCCTAACAGTGCTTTTGAAAACAGCATTACTAATAGTATCAGGAGTCTTTCCATACTCCATACCCGCAACATTGCTGGTCTGGCATACTTGGCAAAAGCAAACCCAAAGATCCGGCGTTCTATGGGACGTACCCAGCCCCCCAGAGACACAGAAAGCAGAACTGGAAGAAGGGGTCTATAGGATCAAACAGCAAGGAATTTTTGGGAAAACCCAAGTAGGGGTTGGAGTACAGAAAGAAGGAGTCTTCCACACCATGTGGCACGTTACAAGAGGGGCGGTGTTGACATATAATGGGAAAAGACTGGAACCAAACTGGGCTAGCGTGAAAAAAGATCTGATTTCATACGGAGGAGGATGGAGATTGAGCGCACAATGGCAAAAGGGGGAGGAGGTGCAGGTTATTGCCGTAGAGCCTGGGAAGAACCCAAAGAACTTTCAAACCATGCCAGGCACTTTTCAGACTACAACAGGGGAAATAGGAGCAATTGCACTGGATTTCAAGCCTGGAACTTCAGGATCTCCTATCATAAACAGAGAGGGAAAGGTAGTGGGACTGTATGGCAATGGAGTGGTTACAAAGAATGGTGGCTACGTCAGCGGAATAGCGCAAACGAATGCAGAACCAGATGGACCGACACCAGAATTGGAAGAAGAGATGTTCAAAAAGCGAAATCTAACCATAATGGATCTTCATCCTGGGTCAGGAAAGACACGGAAATACCTTCCAGCTATTGTTAGAGAGGCAATCAAGAGACGTTTAAGAACTCTAATTTTGGCACCGACAAGGGTGGTTGCAGCTGAGATGGAAGAAGCATTGAAAGGGCTCCCAATAAGGTACCAAACAACAGCAACAAAATCTGAACACACAGGAAGAGAGATTGTTGATCTAATGTGCCACGCAACGTTCACAATGCGTCTGCTGTCACCAGTTAGGGTTCCAAACTATAACTTGATAATAATGGATGAAGCCCATTTCACAGACCCAGCCAGTATAGCGGCTAGAGGGTACATATCGACTCGTGTTGGAATGGGAGAGGCAGCCGCAATTTTCATGACAGCAACGCCCCCTGGAACAGCTGATGCCTTTCCTCAGAGCAACGCTCCAATTCAAGATGAAGAAAGGGACATACCAGAACGCTCATGGAATTCAGGCAATGAATGGATAACCGACTTCGCTGGGAAAACGGTGTGGTTTGTCCCCAGCATTAAAGCCGGAAATGACATAGCAAACTGCTTGCGAAAAAACGGGAAAAAGGTCATTCAACTTAGTAGGAAGACTTTTGACACAGAATATCAGAAAACTAAACTGAATGATTGGGACTTCGTGGTGACAACTGACATTTCAGAAATGGGGGCCAATTTCAAAGCAGATAGAGTGATCGACCCAAGAAGATGTCTCAAACCAGTGATCCTGACAGATGGACCAGAGCGGGTGATCCTGGCTGGACCAATGCCAGTCACCGCGGCGAGTGCTGCGCAAAGGAGAGGGAGAGTTGGCAGGAACCCACAAAAAGAAAATGACCAGTACATATTCACGGGCCAGCCTCTCAACAATGATGAAGACCATGCTCACTGGACAGAAGCAAAAATGCTGCTGGACAACATTAATACACCAGAAGGGATCATACCAGCTCTCTTTGAGCCAGAAAGGGAGAAGTCAGCCGCCATAGACGGTGAGTATCGCTTGAAAGGTGAGTCTAGGAAGACCTTCGTGGAACTCATGAGGAGGGGTGACCTTCCAGTCTGGTTAGCCCATAAAGTAGCATCAGAAGGGATCAAATATACAGATAGAAAATGGTGCTTTGATGGACAACGTAATAATCAAATTTTAGAGGAGAACATGGATGTGGAAATCTGGACAAAGGAAGGAGAAAAGAAAAAATTGAGACCTAGGTGGCTTGATGCCCGCACTTATTCAGATCCCTTAGCACTCAAAGAATTCAAGGACTTTGCGGCTGGCAGAAAGTCAATCGCCCTTGACCTTGTGACAGAAATAGGAAGAGTGCCTTCACACCTAGCCCATAGAACGAGAAACGCTCTGGACAATCTGGTGATGCTGCATACGTCAGAACATGGCGGTAGGGCCTACAGGCATGCGGTGGAGGAACTACCAGAGACAATGGAAACACTCCTACTCCTGGGACTCATGATCTTGTTGACAGGTGGAGCAATGCTTTTCTTAATATCTGGTAAAGGGATTGGAAAGACCTCAATAGGACTCATTTGTGTAATTGCTTCCAGCGGCATGTTGTGGATGGCCGAAATCCCACTCCAATGGATCGCGTCGGCTATAGTCCTGGAGTTTTTTATGATGGTGTTGCTTATACCAGAACCAGAAAAGCAGAGAACCCCCCAAGACAACCAACTCGCATATGTCGTGATAGGCATACTTACATTGGCTGCAATAATAGCAGCCAATGAAATGGGATTGTTGGAAACTACAAAGAGAGATTTAGGAATGTCTAAGGAGCCAGGTGTTGTCTCTCCAACCAGCTATTTAGATGTGGACTTGCACCCAGCATCAGCCTGGACATTGTATGCCGTGGCCACTACAGTAATAACACCAATGTTAAGACATACCATAGAGAATTCTACAGCAAATGTGTCTCTGGCAGCTATAGCCAACCAGGCAGTGGTCCTGATGGGTTTGGACAAAGGATGGCCAATATCAAAAATGGACTTAGGAGTACCCCTACTGGCATTGGGTTGCTATTCACAAGTGAACCCACTGACTCTAACGGCGGCAGTACTCTTGCTGATCACACATTATGCTATTATAGGTCCAGGATTGCAGGCAAAAGCCACTCGTGAAGCTCAGAAAAGGACAGCTGCTGGAATAATGAAGAATCCAACGGTGGATGGGATAATGACAATAGACCTAGATCCTGTAATATATGATTCAAAATTTGAAAAGCAACTGGGACAGGTCATGCTCCTGGTTTTGTGTGCAGTTCAACTTTTGTTAATGAGAACATCATGGGCCTTGTGTGAAGCTTTAACTCTAGCTACAGGACCAATAACAACACTCTGGGAAGGATCACCTGGGAAGTTTTGGAACACCACGATAGCTGTTTCCATGGCGAACATTTTTAGAGGGAGCTATTTAGCAGGAGCTGGGCTTGCTTTTTCTATTATGAAATCAGTTGGAACAGGAAAAAGAGGAACAGGCTCACAAGGTGAAACTTTAGGAGAAAAATGGAAAAAGAAATTAAATCAATTATCCCGGAAAGAGTTTGACCTTTACAAGAAATCTGGAATCACTGAAGTGGACAGAACAGAAGCCAAAGAAGGGTTGAAAAGAGGAGAAACAACACATCATGCCGTGTCCAGAGGTAGCGCAAAACTTCAATGGTTTGTGGAGAGAAACATGGTCATTCCCGAAGGAAGAGTCATAGACTTGGGCTGTGGAAGAGGAGGCTGGTCATATTACTGTGCAGGACTGAAAAAAGTCACAGAAGTGCGAGGATACACAAAAGGCGGTCCAGGACACGAAGAACCAGTACCTATGTCCACATATGGATGGAACATAGTTAAGTTAATGAGTGGAAAGGATGTGTTTTATCTTCCACCTGAAAAGTGTGACACCCTGTTGTGTGACATTGGAGAATCTTCACCAAGCCCAACAGTGGAAGAAAGCAGAACTATAAGAGTTTTGAAGATGGTTGAACCATGGCTAAAGAACAACCAATTTTGCATTAAAGTATTGAACCCTTACATGCCAACTGTGATTGAGCACCTGGAAAGACTACAAAGGAAACATGGAGGAATGCTTGTGAGAAATCCACTTTCACGAAACTCCACGCACGAAATGTACTGGATATCTAATGGCACAGGTAACATTGTCGCTTCAGTCAATATGGTATCTAGACTGCTACTGAACAGGTTCACGATGACACACAGAAGACCCACCATTGAGAAAGATGTGGATTTAGGAGCAGGAACTCGACATGTTAATGCGGAACCAGAAACACCCAACATGGATGTCATTGGGGAAAGAATAAAAAGGATCAAGGAGGAGCATAATTCAACATGGCACTATGATGACGAAAACCCCTACAAAACGTGGGCTTACCATGGATCTTATGAAGTCAAAGCCACAGGCTCAGCCTCCTCCATGATAAATGGAGTCGTGAAACTCCTCACTAAACCATGGGATGTGGTGCCCATGGTGACACAGATGGCAATGACAGATACAACTCCATTTGGTCAGCAGAGAGTCTTTAAAGAGAAAGTGGACACCAGGACACCCAGGTCCATGCCAGGAACAAGAAGGGTCATGGGGATCACAGCGGAGTGGCTCTGGAGAACCTTGGGAAGGAACAAAAAACCCAGGTTATGCACAAGGGAAGAGTTTACAAAAAAGGTCAGAACTAACGCAGCCATGGGCGCCGTTTTCACAGAGGAGAACCAATGGGACAGCGCGAAAGCTGCTGTTGAGGATGAGGATTTTTGGAAACTTGTGGACAGAGAACGTGAACTCCACAAATTGGGCAAGTGTGGAAGCTGTGTTTACAACATGATGGGCAAGAGAGAGAAGAAACTTGGAGAGTTTGGCAAAGCAAAAGGTAGTAGAGCTATATGGTACATGTGGTTGGGAGCCAGGTACCTTGAGTTCGAAGCCCTTGGATTCTTAAATGAAGACCACTGGTTCTCGCGTGAGAACTCTTACAGTGGAGTGGAAGGAGAAGGACTGCACAAGCTAGGCTATATATTAAGGGACATTTCCAAGATACCCGGAGGAGCTATGTATGCTGATGACACAGCTGGTTGGGACACAAGAATAACAGAAGATGACCTGCACAATGAGGAAAAGATCACACAGCAAATGGACCCTGAACACAGGCAGTTAGCGAACGCTATATTTAAGCTCACATACCAAAACAAAGTGGTCAAAGTTCAACGACCGACTCCAACAGGCACGGTAATGGACATCATATCTAGGAAAGACCAAAGAGGCAGTGGACAGGTAGGAACTTATGGTCTGAATACATTCACCAACATGGAAGCCCAGTTAATCAGACAAATGGAAGGAGAAGGTGTGCTGTCAAAGGCAGACCTCGAGAACCCTCATCTGCCAGAGAAGAAAATTACACAATGGTTGGAAACCAAAGGAGTGGAGAGGTTAAAAAGAATGGCCATCAGCGGGGATGATTGCGTAGTGAAACCAATCGATGACAGGTTCGCTAATGCCCTGCTCGCTCTGAACGATATGGGAAAGGTTCGGAAAGACATACCTCAATGGCAGCCATCAAAGGGATGGCATGATTGGCAACAGGTTCCTTTCTGCTCCCACCACTTTCATGAATTGATCATGAAAGATGGAAGAAAGTTGGTGGTTCCCTGCAGACCTCAGGACGAACTAATAGGAAGAGCAAGAATCTCTCAAGGAGCGGGATGGAGCCTTAGAGAAACCGCATGTCTGGGGAAAGCCTACGCTCAAATGTGGAGTCTCATGTATTTTCACAGAAGAGACCTCAGACTAGCATCCAACGCCATATGTTCAGCAGTACCAGTCCACTGGGTCCCCACAAGTAGAACGACATGGTCTATTCATGCTCACCATCAGTGGATGACCACAGAAGACATGCTTACTGTCTGGAACAGGGTGTGGATCGAGGACAATCCATGGATGGAAGACAAAACTCCAGTCACAACTTGGGAAAATGTCCCATATCTAGGGAAGAGAGAAGACCAATGGTGCGGATCACTTATTGGTCTCACTTCCAGAGCAACCTGGGCCCAGAACATACCCACAGCAATTCAACAGGTGAGAAGCCTTATAGGCAATGAAGAGTTTCTGGACTACATGCCTTCAATGAAGAGATTTAGGAAGGAGGAGGAGTCGGAGGGAGCCATTTGGTAA
		</sequence>
		<sequence>
			<taxon idref="JX669508|DENV3|Brazil|Northeast|PE||2006"/>
			ATGAACAACCAACGGAAGAAGACGGGAAAACCGTCTATCAATATGCTGAAACGCGTGAGAAACCGTGTGTCAACTGGATCACAGTTGGCGAAGAGATTCTCAAAAGGACTGCTGAACGGCCAGGGACCAATGAAATTGGTTATGGCGTTCATAGCTTTCCTCAGATTTCTAGCCATTCCACCAACAGCAGGAGTCTTGGCTAGATGGGGAACCTTCAAGAAGTCGGGGGCCATTAAGGTCCTGAAGGGCTTCAAGAAGGAGATCTCAAACATGCTGAGCATAATCAACAAACGGAAAAAGACATCGCTCTGTCTCATGATGATATTGCCAGCAGCACTTGCTTTCCACTTGACTTCACGAGATGGAGAGCCGCGCATGATTGTGGGGAAGAATGAAAGAGGAAAATCCCTACTTTTTAAGACAGCCTCTGGAACCAACATGTGCACACTCATAGCCATGGACTTGGGAGAGATGTGTGATGACACGGTCACTTACAAATGCCCCCACATTACCGAAGTGGAACCTGAAGACATTGACTGCTGGTGCAACCTTACATCAACATGGGTGACTTACGGAACGTGCAATCAAGCCGGAGAGCGTAGACGCGACAAGAGATCAGTGGCGTTAGCTCCCCATGTCGGCATGGGACTAGACACACGCACCCAAACCTGGATGTCGGCTGAAGGAGCTTGGAGGCAAGTCGAGAAGGTAGAGACATGGGCCCTTAGGCACCCAGGGTTCACCATACTAGCCCTATTTCTTGCCCATTACATAGGCACATCCTTGACCCAGAAGGTGGTTATTTTTATATTACTAATGCTGGTCACCCCATCCATGACAATGAGATGTGTGGGAGTAGGAAACAGAGATTTTGTGGAAGGTCTATCAGGAGCTACGTGGGTTGACGTGGTGCTCGAGCACGGGGGGTGTGTGACTACCATGGCTAAGAACAAGCCAACGTTGGATATAGAGCTTCAGAAGACCGAGGCCACCCAATTGGCGACCCTAAGGAAGCTATGCATTGAGGGGAAAATTACCAACATAACAACTGACTCAAGATGTCCTACCCAAGGGGAAGCGGTTTTGCCTGAGGAGCAGGACCAGAACTACGTGTGTAAGCATACATACGTAGACAGAGGCTGGGGGAACGGATGTGGTTTGTTTGGCAAGGGAAGCTTGGTAACATGTGCGAAATTTCAATGCCTGGAACCAATAGAGGGAAAAGTGGTGCAGTATGAGAACCTCAAATACACCGTCATCATCACAGTGCACACAGGAGATCAACACCAGGTGGGAAATGAAACGCAGGGAGTCACGGCTGAGATAACACCTCAGGCATCAACCACTGAAGCCATCTTGCCTGAATATGGAACCCTTGGGCTAGAATGCTCACCACGGACAGGTTTGGATTTCAATGAAATGATCTTGCTAACAATGAAGAACAAAGCATGGATGGTACATAGACAATGGTTTTTTGACCTACCTCTACCATGGACATCAGGAGCTACAACGGAAACACCAACCTGGAACAGGAAGGAGCTTCTTGTGACATTTAAAAACGCACATGCGAAGAAACAAGAAGTGGTTGTCCTTGGATCGCAAGAGGGAGCAATGCATACCGCATTGACAGGAGCCACAGAAATCCAAAACTCAGGAGGCACAAGTATTTTTGCAGGGCATTTAAAATGTAGACTTAAGATGGACAAATTGGAACTCAAGGGGATGAGCTATGCAATGTGCACGAATACCTTCGTGTTGAAGAAAGAAGTCTCAGAAACGCAGCATGGGACAATACTCATTAAGGTCGAGTACAGAGGGGAAGATGCACCTTGCAAGATTCCTTTCTCCACAGAGGATGGACAAGGGAAAGCTCACAATGGCAGACTGATTACAGCCAACCCAGTGGTGACTAAGAAGGAGGAGCCTGTCAATATCGAGGCTGAACCTCCTTTTGGGGAAAGTAATATAGTGATTGGAATTGGAGACAACGCCTTGAAAATCAACTGGTATAAGAAAGGAAGCTCTATTGGGAAGATGTTCGAGGCCACTGCCAGAGGTGCAAGGCGCATGGCCATCTTGGGAGACACAGCTTGGGACTTTGGATCAGTGGGTGGTGTTCTGAACTCATTAGGCAAAATGGTGCACCAAATATTCGGAAGTGCTTACACAGCCCTATTCAGTGGAGTCTCTTGGGTAATGAAAATCGGAATAGGAGTTCTCTTGACTTGGATAGGGTTGAATTCAAAAAACACATCCATGTCATTTTCATGCATTGCGATAGGAATCATTACACTCTATCTGGGAGCTGTGGTGCAAGCTGACATGGGATGTGTTATAAACTGGAAAGGCAAAGAACTCAAATGTGGAAGTGGAATCTTCGTCACCAACGAGGTCCATACCTGGACAGAGCAATACAAATTCCAAGCAGACTCCCCAAAAAGATTGGCGACAGCCATAGCAGGCGCTTGGGAGAATGGAGTGTGCGGAATTAGGTCAACAACCAGAATGGAGAATCTCCTGTGGAAGCAAATAGCCAATGAACTGAACTACATATTGTGGGAAAACAATATCAAATTAACGGTAGTTGTGGGCGATATAATTGGGGTCTTAGAGCAAGGAAAAAGAACACTAACACCACAACCCATGGAGCTAAAATACTCATGGAAAACGTGGGGAAAGGCAAAAATAGTGACAGCTGAAACACAAAATTCCTCTTTCATAATAGACGGGCCGAACACACCGGAGTGTCCAAGTGCCTCAAGAGCATGGAATGTGTGGGAGGTGGAAGATTACGGGTTCGGAGTCTTCACAACCAACATATGGCTGAAACTCCGAGAGGTGTACACCCAACTATGTGACCATAGGCTAATGTCGGCAGCTGTCAAGGATGAGAGGGCCGTACATGCCGACATGGGCTATTGGATAGAAAGCCAAAAGAATGGAAGTTGGAAGCTAGAAAAAGCATCCCTCATAGAGGTGAAAACCTGCACATGGCCAAAATCACATACCCTTTGGAGTAATGGTGTGCTAGAGAGTGATATGATCATCCCAAAGAGTCTAGCTGGTCCTATTTCGCAACACAACCACAGGCCCGGGTACCACACCCAGACGGCGGGACCCTGGCATTTAGGAAAATTAGAGCTGGACTTCAACTATTGTGAAGGAACAACAGTTGTCATCACAGAAAACTGTGGGACAAGAGGCCCATCATTGAGAACAACAACAGTGTCAGGGAAGTTAATACACGAATGGTGTTGCCGTTCGTGCACACTTCCTCCCCTGCGATACATGGGAGAAGACGGTTGCTGGTATGGCATGGAAATTAGACCCATCAGTGAGAAAGAAGAGAACATGGTAAAGTCTTTAGTCTCAGCGGGAAGTGGAAAGGTGGACAACTTCACAATGGGTGTCTTGTGTTTGGCAATCCTCTTTGAAGAGGTGATGAGAGGAAAATTTGGGAAGAAACACATGATTGCGGGGGTGTTCTTCACGCTTGTGCTCCTTCTCTCAGGGCAAATAACATGGAGAGACATGGCGCACACACTAATAATGATTGGGTCCAACGCATCTGACAGGATGGGAATGGGCGTTACCTACCTAGCTTTAATTGCAACATTCAAAATCCAGCCATTCTTGGCTTTGGGATTTTTCCTAAGAAAACTGACATCCAGAGAAAATTTATTGTTAGGAGTTGGGCTGGCTATGGCAACAACGTTACAACTGCCAGAGGACATTGAACAAATGGCAAATGGAATCGCTCTGGGGCTCATGGCTCTTAAACTGATAACACAATTTGAAACATACCAATTATGGACAGCATTAATCTCCTTAACGTGTTCAAATACAATGTTTACGTTGACTGTTGCCTGGAGAACAGCCACCCTGATTCTGGCCGGAGTTTCGCTTTTACCAGTGTGCCAGTCTTCGAGCATGAGGAAAACAGACTGGCTTCCAATGGCAGTGGCAGCTATGGGAGTTCCACCTCTACCACTTTTTATCTTTAGCTTGAAAGACACACTCAAAAGGAGAAGCTGGCCACTGAATGAAGGGGTGATGGCTGTTGGGCTTGTAAGCATTCTGGCCAGTTCTCTCCTTAGAAATGATGTACCCATGGCTGGACCATTGGTGGCCGGGGGCTTGCTGATAGCGTGCTACGTCATAACTGGCACGTCAGCAGACCTCACCGTAGAAAAAGCAGCAGATATAACATGGGAGGAAGAGGCTGAGCAAACAGGAGTGTCCCACAACTTAATGATCACAGTTGATGATGATGGAACAATGAGAATAAAAGATGATGAGACTGAGAATATCCTAACAGTGCTTTTGAAAACAGCATTACTAATAGTATCAGGAGTCTTTCCATACTCCATACCCGCAACATTGCTGGTCTGGCATACTTGGCAAAAGCAAACCCAAAGATCCGGCGTTCTATGGGACGTACCCAGCCCCCCAGAGACACAGAAAGCAGAACTGGAAGAAGGGGTCTATAGGATCAAACAGCAAGGAATTTTTGGGAAAACCCAAGTAGGGGTTGGAGTACAGAAAGAAGGAGTCTTCCACACCATGTGGCACGTTACAAGAGGGGCAGTGTTGACATATAATGGGAAAAGACTGGAACCAAACTGGGCTAGCGTGAAAAAAGATCTGATTTCATACGGAGGAGGATGGAGATTGAGCGCACAATGGCAAAAGGGGGAGGAGGTGCAGGTCATTGCCGTAGAGCCTGGAAAGAACCCAAAGAACTTTCAAACCATGCCAGGCACTTTTCAGACTACAACAGGGGAAATAGGAGCAATTGCACTGGATTTCAAGCCTGGAACTTCAGGATCTCCCATCATAAACAGAGAGGGAAAGGTAGTGGGACTGTATGGCAATGGAGTGGTTACAAAGAATGGTGGCTACGTTAGCGGAATAGCGCAAACGAATGCAGAACCAGATGGACCAACACCAGAATTGGAAGAAGAGATGTTCAAAAAGCGAAATCTAACCATAATGGATCTTCATCCTGGGTCAGGAAAGACACGGAAATACCTTCCAGCTATTGTTAGAGAGGCAATCAAGAGACGTTTAAGAACTCTAATTTTGGCACCGACAAGGGTGGTTGCAGCTGAGATGGAAGAAGCATTGAAAGGGCTCCCAATAAGGTACCAAACAACAGCAACAAAATCTGAACACACAGGAAGAGAGATTGTTGATCTAATGTGCCACGCAACGTTCACAATGCGTCTGCTGTCACCAGTTAGGGTTCCAAACTATAACTTGATAATAATGGATGAAGCCCATTTCACAGACCCAGCCAGTATAGCGGCTAGAGGGTACATATCGACTCGTGTTGGAATGGGAGAGGCGGCCGCAATTTTCATGACAGCAACGCCCCCTGGAACAGCTGATGCCTTTCCTCAGAGCAACGCTCCAATTCAAGATGAAGAAAGGGACATACCAGAACGCTCATGGAATTCAGGCAATGAATGGATAACCGACTTCGCTGGGAAAACGGTGTGGTTTGTCCCCAGCATTAAAGCCGGAAATGACATAGCAAATTGCTTGCGAAAAAACGGGAAAAAGGTCATTCAGCTTAGTAGGAAGACTTTTGACACAGAATATCAGAAAACTAAACTGAATGATTGGGACTTCGTGGTGACAACTGACATTTCAGAAATGGGGGCCAATTTCAAAGCAGATAGAGTGATCGACCCAAGAAGATGTCTCAAACCAGTGATCCTGACAGATGGACCAGAGCGGGTGATCCTGGCTGGACCAATGCCAGTCACCGCGGCGAGTGCTGCGCAAAGGAGAGGGAGAGTTGGCAGGAACCCACAAAAAGAAAATGACCAGTACATATTCACGGGCCAGCCTCTCAACAATGATGAAGACCATGCTCACTGGACAGAAGCAAAAATGCTGCTGGACAACATTAATACACCAGAAGGGATCATACCAGCTCTCTTTGAGCCAGAAAGGGAGAAGTCAGCCGCCATAGACGGTGAGTATCGCTTGAAAGGTGAGTCCAGGAAGACTTTCGTGGAACTCATGAGGAGGGGTGACCTTCCAGTCTGGTTAGCCCATAAAGTAGCATCAGAAGGGATCAAATATACAGATAGAAAATGGTGCTTTGATGGACAACGTAATAATCAAATTTTAGAGGAGAACATGGATGTGGAAATCTGGACAAAGGAAGGAGAAAAGAAAAAATTGAGACCTAGGTGGCTTGATGCCCGCACTTATTCAGATCCCTTAGCACTCAAGGAATTCAAGGACTTTGCGGCTGGCAGAAAGTCAATCGCCCTTGATCTTGTGACAGAAATAGGAAGAGTGCCTTCACACCTAGCCCATAGAACGAGAAACGCTCTGGACAATCTGGTGATGCTGCATACGTCAGAACATGGCGGTAGGGCCTACAGGCATGCGGTGGAGGAACTACCAGAGACAATGGAAACACTCCTACTCTTGGGACTCATGATCTTGTTGACAGGTGGAGCAATGCTTTTCTTAATATCAGGTAAAGGGATTGGAAAGACTTCAATAGGACTCATTTGTGTAATTGCTTCCAGCGGCATGTTGTGGATGGCCGAAATCCCACTCCAATGGATCGCGTCGGCTATAGTCCTGGAGTTTTTTATGATGGTGTTGCTTATACCAGAACCAGAAAAGCAGAGAACCCCCCAAGACAACCAACTCGCATATGTCGTGATAGGCATACTCACATTGGCTGCAATAATAGCAGCTAATGAAATGGGATTGCTGGAAACTACAAAGAGAGATTTAGGAATGTCTAAGGAGCCAGGTGTTGTCTCTCCAACCAGCTATTTAGATGTGGACTTGCATCCAGCATCAGCCTGGACATTGTACGCCGTGGCCACTACAGTAATAACACCAATGTTAAGACATACCATAGAGAATTCCACAGCAAATGTGTCTCTGGCAGCTATAGCCAACCAGGCAGTGGTCCTGATGGGTTTGGACAAAGGATGGCCAATATCAAAAATGGACTTAGGAGTACCCCTACTGGCATTGGGTTGCTATTCACAAGTGAACCCACTGACTCTAACAGCGGCAGTACTCTTGCTGATCACACATTATGCTATCATAGGTCCAGGATTGCAGGCAAAAGCCACTCGTGAAGCTCAGAAAAGGACAGCTGCTGGAATAATGAAGAATCCAACGGTGGATGGGATAATGACAATAGACCTAGATCCTGTAATATATGATTCAAAATTTGAAAAGCAACTGGGACAGGTTATGCTCCTGGTTTTGTGTGCAGTTCAACTTTTGTTAATGAGAACATCATGGGCCTTGTGTGAAGCTTTAACTCTAGCTACAGGACCAATAACAACACTCTGGGAAGGATCACCTGGGAAGTTTTGGAACACCACGATAGCCGTTTCCATGGCGAACATTTTTAGAGGGAGTTATTTAGCAGGAGCTGGGCTTGCTTTTTCTATTATGAAATCAGTTGGAACAGGAAAAAGAGGAACAGGCTCACAAGGTGAAACTTTAGGAGAAAAATGGAAAAAGAAATTAAATCAATTATCCCGGAAAGAGTTTGACCTTTACAAGAAATCTGGAATCACTGAAGTGGATAGAACAGAAGCCAAAGAAGGGTTGAAAAGAGGAGAAATAACACATCATGCCGTGTCCAGAGGTAGCGCAAAACTTCAATGGTTTGTGGAGAGAAACATGGTCATTCCCGAAGGAAGAGTCATAGACTTGGGCTGTGGAAGAGGAGGCTGGTCATATTACTGTGCAGGACTGAAAAAAGTCACAGAAGTGCGAGGATACACAAAAGGCGGTCCAGGACACGAAGAACCAGTACCTATGTCCACATATGGATGGAACATAGTCAAGTTAATGAGTGGAAAGGATGTGTTTTATCTTCCACCTGAAAAGTGTGACACCCTGTTGTGTGACATTGGAGAATCTTCACCAAGCCCAACAGTGGAAGAAAGCAGAACTATAAGAGTTTTGAAGATGGTTGAACCATGGCTAAAAAACAACCAATTTTGCATTAAAGTATTGAACCCTTACATGCCAACTGTGATTGAGCACCTAGAAAGACTACAAAGGAAACATGGAGGAATGCTTGTGAGAAATCCACTTTCACGAAACTCCACGCACGAAATGTACTGGATATCTAATGGCACAGGTAACATTGTCGCTTCAGTCAACACGGTATCTAGACTGCTACTGAACAGGTTCACGATGACACACAGAAGACCCACCACTGAGAAAGATGTGGATTTAGGAGCAGGAACTCGACATGTTAATGCGGAACCAGAAACACCCAACATGGATGTCATTGGGGAAAGAATAAAAAGGATCAAGGAGGAGCATAATTCAACATGGCATTATGATGACGAAAACCCCTACAAAACGTGGGCTTACCATGGATCTTATGAAGTCAAAGCCACAGGCTCAGCCTCCTCCATGATAAATGGAGTCGTGAAACTCCTCACTAAACCATGGGATGTGGTGCCCATGGTGACACAGATGGCAATGACAGACACAACTCCATTTGGCCAGCAGAGAGTTTTTAAAGAGAAAGTGGACACCAGGACACCCAGGTCCATGCCAGGAACAAGAAGGGTCATGGGGATCACAGCGGAGTGGCTCTGGAGAACCCTGGGAAGGAACAAAAAACCCAGGTTATGCACAAGGGAAGAGTTCACAAAAAAGGTCAGAACTAACGCAGCCATGGGCGCCGTTTTCACAGAGGAGAACCAATGGGACAGCGCGAAAGCTGCTGTTGAGGATGAAGATTTTTGGAAACTTGTGGACAGAGAACGTGAACTCCACAAACTGGGCAAGTGTGGAAGCTGTGTTTACAACATGATGGGCAAGAGAGAGAAGAAACTTGGAGAGTTTGGCAAAGCAAAAGGCAGTAGAGCTATATGGTACATGTGGTTGGGAGCCAGGTACCTTGAGTTCGAAGCCCTTGGATTCTTAAATGAAGACCACTGGTTCTCGCGTGAGAACTCTTACAGTGGAGTGGAAGGAGAAGGACTGCACAAGCTAGGCTATATATTAAGGGACATTTCCAAGATACCCGGAGGAGCTATGTATGCTGATGACACAGCTGGTTGGGACACAAGAATAACAGAAGATGACCTGCACAATGAGGAAAAGATCACACAGCAAATGGACCCTGAACACAGGCAGTTAGCGAACGCTATATTTAAGCTCACATACCAAAACAAAGTGGTCAAAGTTCAACGACCGACTCCAACAGGCACGGTAATGGACATCATATCTAGGAAAGACCAAAGAGGCAGTGGACAGGTAGGAACTTATGGTCTGAATACATTCACCAACATGGAAGCCCAGTTAATCAGACAAATGGAAGGAGAAGGTGTGCTGTCAAAGGCAGACCTCGAGAACCCTCATCTGCCAGAGAAGAAAATTACACAATGGTTGGAAACCAAAGGAGTGGAGAGGTTAAAAAGAATGGCCATTAGCGGGGATGATTGCGTAGTGAAACCAATCGATGACAGGTTCGCTAATGCCCTGCTCGCTCTGAACGATATGGGAAAGGTTCGGAAAGACATACCTCAATGGCAGCCATCAAAAGGATGGCATGATTGGCAACAGGTTCCTTTCTGCTCCCACCACTTTCATGAATTGATCATGAAAGATGGAAGAAAGTTGGTGGTTCCCTGCAGACCCCAGGACGAACTAATAGGAAGAGCAAGAATCTCTCAAGGAGCGGGATGGAGCCTTAGAGAAACCGCATGTCTGGGGAAAGCCTACGCTCAAATGTGGAGTCTCATGTATTTTCACAGAAGGGACCTCAGACTAGCATCCAACGCCATATGTTCAGCAGTACCAGTCCACTGGGTCCCCACAAGTAGAACGACATGGTCTATTCATGCTCACCATCAGTGGATGACTACAGAAGACATGCTTACTGTCTGGAACAGGGTGTGGATCGAGGACAATCCATGGATGGAAGACAAAACTCCAGTCACAACCTGGGAAAATGTTCCATATCTAGGGAAGAGAGAAGACCAATGGTGCGGATCACTTATTGGTCTCACTTCCAGAGCAACCTGGGCCCAGAACATACCCACAGCAATTCAACAGGTGAGAAGCCTTATAGGCAATGAAGAGTTTCTGGACTACATGCCTTCAATGAAGAGATTTAGGAAGGAGGAGGAGTCGGAGGGAGCCATTTGGTAA
		</sequence>
		<sequence>
			<taxon idref="JX669507|DENV3|Brazil|Northeast|PE||2006"/>
			ATGAACAACCAACGGAAGAAGACGGGAAAACCGTCTATCAATATGCTGAAACGCGTGAGAAACCGTGTGTCAACTGGATCACAGTTGGCGAAGAGATTCTCAAAAGGACTGCTGAACGGCCAGGGACCAATGAAATTGGTTATGGCGTTCATAGCTTTCCTCAGATTTCTAGCCATTCCACCAACAGCAGGAGTCTTGGCTAGATGGGGAACCTTCAAGAAGTCGGGGGCCATTAAGGTCCTGAAAGGCTTCAAGAAGGAGATCTCAAACATGCTGAGCATAATCAACAAACGGAAAAAGACATCGTTCTGTCTCATGATGATATTGCCAGCAGCACTTGCTTTCCACTTGACTTCACGAGATGGAGAGCCGCGCATGATAGTGGGGAAGAATGAAAGAGGAAAATCCCTACTTTTTAAGACAGCCTCTGGAATCAACATGTGCACACTCATAGCCATGGACCTGGGAGAGATGTGTGATGACACGGTCACTTACAAATGCCCCCACATTACCGAAGTGGAACCTGAAGACATTGACTGCTGGTGCAACCTTACATCAACATGGGTGACTTACGGAACGTGCAATCAAGCCGGAGAGCGTAGACGCGACAAGAGATCAGTGGCGTTAGCTCCCCATGTCGGCATGGGACTAGACACACGCACCCAAACCTGGATGTCGGCTGAAGGAGCTTGGAGGCAAGTCGAGAAGGTAGAGACATGGGCCCTTAGGCACCCAGGGTTCACCATACTAGCCCTATTTCTTGCCCATTACATAGGCACATCCTTGACCCAGAAGGTGGTTATTTTTATACTACTAATGCTGGTCACCCCATCCATGACAATGAGATGTGTGGGAGTAGGAAACAGAGATTTTGTGGAAGGTCTATCAGGAGCTACGTGGGTTGACGTGGTGCTCGAGCACGGGGGGTGTGTGACTACCATGGCTAAGAACAAGCCAACGTTGGATATAGAGCTTCAGAAGACCGAGGCCACCCAATTGGCGACCCTAAGGAAGCTATGCATTGAGGGGAAAATTACCAACATAACAACTGACTCAAGATGTCCTACCCAAGGGGAAGCGGTTTTGCCTGAGGAGCAGGACCAGAACTACGTGTGTAAGCATACATACGTAGACAGAGGCTGGGGGAACGGATGTGGTTTGTTTGGCAAGGGAAGCTTGGTAACATGTGCGAAATTTCAATGCCTGGAACCAATAGAGGGAAAAGTGGTGCAGTATGAGAACCTCAAATACACCGTCATCATCACAGTGCACACAGGAGATCAACACCAGGTGGGAAATGAAACGCAGGGAGTCACGGCTGAGATAACACCTCAGGCATCAACCACTGAAGCCATCTTGCCTGAATATGGAACCCTTGGGCTAGAATGCTCACCACGGACAGGTTTGGATTTCAATGAAATGATCTTGCTAACAATGAAGAACAAAGCATGGATGGTACATAGACAATGGTTTTTTGACCTACCTCTACCATGGACATCAGGAGCTACAACGGAAACACCAACCTGGAACAGGAAGGAGCTTCTTGTGACATTTAAAAACGCACATGCGAAGAAACAAGAAGTAGTTGTCCTTGGATCGCAAGAGGGAGCAATGCATACCGCATTGACAGGAGCCACAGAAATCCAAAACTCAGGAGGTACAAGTATTTTTGCGGGGCACTTAAAATGTAGACTTAAGATGGACAAATTGGAACTCAAGGGGATGAGCTATGCAATGTGCACGAATACCTTTGTGTTGAAGAAAGAAGTCTCAGAGACGCAGCATGGGACAATACTCATTAAGGTCGAGTACAAAGGGGAAGATGCACCTTGCAAGATTCCTTTCTCCACAGAGGATGGACAAGGGAAAGCTCACAATGGCAGACTGATTACAGCCAACCCAGTGGTGACTAAGAAGGAGGAGCCTGTCAATATTGAGGCTGAACCCCCTTTTGGGGAAAGTAATATAGTGATTGGAATTGGAGACAACGCCTTGAAAATCAACTGGTATAAGAAAGGAAGCTCCATTGGGAAGATGTTCGAGGCCACTGCCAGAGGTGCAAGGCGCATGGCCATCTTGGGAGACACAGCTTGGGACTTTGGATCAGTGGGTGGTGTTCTGAACTCATTAGGCAAAATGGTGCACCAAATATTCGGAAGTGCTTACACAGCCCTATTCAGTGGAGTCTCTTGGGTAATGAAAATCGGAATAGGAGTTCTCTTGACTTGGATAGGGTTGAATTCAAAAAACACATCCATGTCATTTTCATGCATTGCGATAGGAATCATTACACTCTATCTGGGAGCTGTGGTGCAAGCTGACATGGGATGTGTTATAAACTGGAAAGGCAAAGAACTCAAATGTGGAAGTGGAATCTTCGTCACCAACGAGGTCCATACCTGGACAGAGCAATACAAATTCCAAGCAGACTCCCCAAAAAGATTGGCGACAGCCATTGCAGGCGCTTGGGAAAATGGAGTGTGCGGAATTAGGTCAACAACCAGAATGGAGAACCTCCTGTGGAAGCAAATAGCCAATGAACTGAACTACATATTGTGGGAAAACAATATCAAATTAACGGTGGTTGTGGGCGATATAATTGGGGTCTTAGAGCAAGGAAAAAGAACACTAACACCACAACCCATGGAGCTAAAATACTCATGGAAAACGTGGGGAAAGGCAAAAATAGTGACAGCTGAAACACAAAATTCCTCTTTCATAATAGACGGGCCGAACACACCGGAGTGTCCAAGTGCCTCAAGAGCATGGAATGTGTGGGAGGTGGAAGATTACGGGTTCGGAGTCTTCACAACCAACATATGGCTGAAACTCCGAGAGGTGTACACCCAACTATGTGACCATAGGCTAATGTCGGCAGCTGTCAAGGATGAGAGGGCCGTACATGCCGACATGGGCTACTGGATAGAAAGCCAAAAGAATGGAAGTTGGAAGCTAGAAAAAGCATCCCTCATAGAGGTGAAAACCTGCACATGGCCAAAATCACATACCCTTTGGAGCAATGGTGTGCTAGAGAGTGATATGATCATCCCAAAGAGTCTAGCTGGTCCTATTTCGCAACACAACCACAGGCCCGGGTACCACACCCAGACAGCGGGACCCTGGCATTTAGGAAAATTAGAGCTGGACTTCAACTATTGTGAAGGAACAACAGTTGTCATCACAGAAAACTGTGGGACAAGAGGCCCATCATTGAGAACAACAACAGTGTCAGGGAAGTTAATACACGAATGGTGTTGCCGTTCGTGCACACTTCCTCCCTTGCGATACATGGGAGAAGACGGTTGCTGGTATGGCATGGAAATCAGACCCATCAGTGAGAAAGAAGAGAACATGGTAAAGTCTTTAGTCTCAGCGGGAAGTGGAAAGGTGGACAACTTCACAATGGGTGTCTTGTGTTTGGCAATCCTCTTTGAAGAGGTGATGAGAGGAAAATTTGGGAAGAAACACATGATTGCGGGGGTGTTCTTCACGTTTGTGCTCCTTCTCTCAGGGCAAATAACATGGAGAGACATGGCGCACACACTAATAATGATTGGGTCCAACGCATCTGACAGGATGGGAATGGGCGTCACCTACCTAGCTTTAATTGCAACATTTAAAATCCAGCCATTCTTGGCTTTGGGATTTTTCCTAAGAAAACTGACATCCAGAGAAAATTTATTGTTAGGGGTTGGGCTGGCTATGGCAACAACGTTACAACTGCCAGAGGACATTGAACAAATGGCAAATGGAATCGCTCTGGGGCTCATGGCTCTTAAACTGATAACACAATTTGAAACATACCAATTATGGACAGCATTAATCTCCTTAACGTGTTCAAATACAATGTTTACGTTGACTGTTGCCTGGAGAACAGCCACCCTGATTTTGGCCGGAGTTTCGCTTTTACCAGTGTGCCAGTCTTCGAGCATGAGGAAAACAGACTGGCTTCCAATGGCAGTGGCAGCTATGGGAGTTCCACCTCTACCACTTTTTATTTTTAGCTTGAAAGACACACTCAAAAGGAGAAGCTGGCCACTGAATGAAGGGGTGATGGCTGTTGGGCTTGTGAGCATTCTGGCCAGTTCTCTCCTTAGAAATGATGTACCCATGGCTGGACCATTGGTGGCCGGGGGCTTGCTGATAGCGTGCTACGTCATAACTGGCACGTCAGCAGACCTCACCGTAGAAAAAGCAGCAGATATAACATGGGAGGAAGAGGCTGAGCAAACAGGAGTGTCCCACAACTTAATGATCACAGTTGATGATGATGGAACAATGAGAATAAAAGATGATGAGACTGAGAATATCCTAACAGTGCTTTTGAAAACAGCATTACTAATAGTATCAGGAGTCTTTCCATACTCCATACCCGCAACACTGCTGGTCTGGCATACTTGGCAAAAGCAAACCCAAAGATCCGGCGTTCTATGGGACGTACCCAGCCCCCCAGAGACACAGAAAGCAGAACTGGAAGAAGGGGTCTATAGGATCAAACAGCAAGGAATTTTTGGGAAAACCCAAGTAGGGGTTGGAGTACAGAAAGAAGGAGTCTTCCACACCATGTGGCACGTTACAAGAGGGGCAGTGTTGACATATAATGGGAAAAGACTGGAACCAAACTGGGCTAGCGTAAAAAAAGATCTGATTTCATACGGAGGAGGATGGAGATTGAGCGCACAATGGCAAAAGGGGGAGGAGGTGCAGGTTATTGCCGTAGAGCCTGGGAAGAACCCAAAGAACTTTCAAACCATGCCAGGCACTTTTCAGACTACAACAGGGGAAATAGGAGCAATTGCACTGGATTTCAAGCCTGGAACTTCAGGATCTCCCATCATAAACAGAGAGGGAAAGGTAGTGGGACTGTATGGCAATGGAGTGGTTACAAAGAATGGTGGCTACGTCAGCGGAATAGCGCAAACGAATGCAGAACCAGATGGACCGACACCAGAATTGGAAGAAGAGATGTTCAAAAAGCGAAATCTAACCATAATGGATCTTCATCCTGGGTCAGGAAAGACACGGAAATACCTTCCAGCTATTGTTAGAGAGGCAATCAAGAGACGTTTAAGAACTCTAATTTTGGCACCGACAAGGGTGGTTGCAGCTGAGATGGAAGAAGCATTGAAAGGGCTCCCAATAAGGTACCAAACAACAGCAACAAAATCTGAACACACAGGAAGAGAGATTGTTGATCTAATGTGCCACGCAACGTTCACAATGCGTTTGCTGTCACCAGTTAGGGTTCCAAACTATAACTTGATAATAATGGATGAAGCCCATTTCACAGACCCAGCCAGTATAGCGGCTAGAGGGTACATATCGACTCGTGTTGGAATGGGAGAGGCAGCCGCAATTTTCATGACAGCAACGCCCCCTGGAACAGCTGATGCCTTTCCTCAGAGCAACGCTCCAATTCAAGATGAAGAAAGGGACATACCAGAACGCTCATGGAATTCAGGCAATGAATGGATAACCGACTTCGCTGGGAAAACGGTGTGGTTTGTCCCCAGCATTAAAGCCGGAAATGACATAGCAAACTGCTTGCGAAAAAACGGGAAAAAGGTCATTCAACTTAGTAGGAAGACTTTTGACACAGAATATCAGAAAACCAAACTGAATGATTGGGACTTCGTGGTGACAACTGACATTTCAGAAATGGGGGCCAATTTCAAAGCAGATAGAGTAATCGACCCAAGAAGATGTCTCAAACCAGTGATCCTGACAGATGGACCAGAGCGGGTGATCCTGGCTGGACCAATGCCAGTCACCGCGGCGAGTGCTGCGCAAAGGAGAGGGAGAGTTGGCAGGAACCCACAAAAAGAAAATGACCAGTACATATTCACGGGCCAGCCTCTCAACAATGATGAAGACCATGCTCACTGGACAGAAGCAAAAATGCTGCTGGACAACATTAATACACCAGAAGGGATCATACCAGCTCTCTTTGAGCCAGAAAGGGAGAAGTCAGCCGCCATAGACGGTGAGTATCGCTTGAAAGGTGAGTCCAGGAAGACTTTCGTGGAACTCATGAGGAGGGGTGACCTTCCAGTCTGGTTAGCCCACAAAGTAGCATCAGAAGGGATCAAATATACAGATAGAAAATGGTGCTTTGATGGACAACGCAATAATCAAATTTTAGAGGAGAACATGGATGTGGAAATCTGGACAAAGGAAGGAGAAAAGAAAAAATTGAGACCTAGGTGGCTTGATGCCCGCACTTATTCAGATCCCTTAGCACTCAAGGAATTCAAGGACTTTGCGGCTGGCAGAAAGTCAATCGCCCTTGATCTTGTGACAGAAATAGGAAGAGTGCCTTCACACCTAGCCCATAGAACGAGAAACGCTCTGGACAATCTGGTGATGCTGCATACGTCAGAACATGGCGGTAGGGCCTACAGGCATGCGGTGGAGGAACTACCAGAGACAATGGAAACACTCCTACTCTTGGGACTCATGATCTTGTTGACAGGTGGAGCAATGCTTTTCTTAATATCAGGTAAAGGGATTGGAAAGACTTCAATAGGACTCATTTGTGTAATTGCTTCCAGCGGCATGTTGTGGATGGCCGAAATCCCACTCCAATGGATCGCGTCGGCTATAGTCCTGGAGTTCTTTATGATGGTGTTGCTTATACCAGAACCAGAAAAGCAGAGAACCCCCCAAGACAACCAACTCGCATATGTCGTGATAGGCATACTTACATTGGCTGCAATAATAGCAGCTAATGAAATGGGATTGTTGGAAACTACAAAGAGAGATTTAGGAATGTCTAAGGAGCCAGGTGTTGTCTCTCCAACCAGCTATTTAGATGTGGACTTGCACCCAGCATCAGCCTGGACATTGTACGCCGTGGCCACTACAGTAATAACACCAATGTTAAGACATACCATAGAGAATTCTACAGCAAATGTGTCTCTGGCAGCTATAGCCAACCAGGCAGTGGTCCTGATGGGTTTGGACAAAGGATGGCCAATATCAAAAATGGACTTAGGAGTACCCCTACTGGCATTGGGTTGCTATTCACAAGTGAACCCACTGACTCTAACAGCGGCAGTACTCTTGCTGATCACACATTATGCTATCATAGGTCCAGGATTGCAGGCAAAAGCCACTCGTGAAGCTCAGAAAAGGACAGCTGCTGGAATAATGAAGAATCCAACGGTGGATGGGATAATGACAATAGACCTAGATCCTGTAATATATGATTCAAAATTTGAAAAGCAACTGGGACAGGTTATGCTCCTGGTTTTGTGTGCAGTTCAACTTTTGTTAATGAGAACATCATGGGCCTTGTGTGAAGCTTTAACTCTAGCTACAGGACCAATAACAACACTCTGGGAAGGATCACCTGGGAAGTTTTGGAACACCACGATAGCTGTTTCCATGGCGAACATTTTTAGAGGGAGCTATTTAGCAGGAGCTGGGCTTGCTTTTTCTATTATGAAATCAGTTGGAACAGGAAAAAGAGGAACAGGCTCACAAGGTGAAACTTTAGGAGAAAAATGGAAAAAGAAATTAAATCAATTATCCCGGAAAGAGTTTGACCTTTACAAGAAATCTGGAATCACTGAAGTGGATAGAACAGAAGCCAAAGAAGGGTTGAAAAGAGGAGAAATAACACATCATGCCGTGTCCAGAGGTAGCGCAAAACTTCAATGGTTTGTGGAGAGAAACATGGTCATTCCCGAAGGAAGAGTCATAGACTTGGGCTGTGGAAGAGGAGGCTGGTCATATTACTGTGCAGGACTGAAAAAAGTCACAGAAGTGCGAGGATACACAAAAGGCGGTCCAGGACACGAAGAACCAGTACCTATGTCCACATATGGATGGAACATAGTTAAGTTAATGAGTGGAAAGGATGTGTTTTATCTCCCACCTGAAAAGTGTGACACCCTGTTGTGTGACATTGGAGAATCTTCACCAAGCCCAACAGTGGAAGAAAGCAGAACTATAAGAGTTTTGAAGATGGTTGAACCATGGCTAAAGAACAACCAATTTTGCATTAAAGTATTGAACCCTTACATGCCAACTGTGATAGAGCACCTAGAAAGACTACAAAGGAAACATGGAGGAATGCTTGTGAGAAATCCACTTTCACGAAACTCCACGCACGAAATGTACTGGATATCTAATGGCACAGGTAACATTGTCGCTTCAGTCAATATGGTATCTAGACTGCTACTGAACAGGTTCACGATGACACACAGAAGACCCACCATTGAGAAAGATGTGGATTTAGGAGCAGGAACTCGACATGTTAATGCGGAACCAGAAACACCCAACATGGATGTTATTGGGGAAAGAATAAAAAGGATCAAGGAGGAGCATAATTCAACATGGCACTATGATGATGAAAACCCCTACAAAACGTGGGCTTACCATGGATCTTATGAAGTCAAAGCCACAGGCTCAGCCTCCTCCATGATAAATGGAGTCGTGAAACTCCTCACTAAACCATGGGATGTGGTGCCCATGGTGACACAGATGGCAATGACAGATACAACTCCATTTGGCCAGCAGAGAGTCTTTAAAGAGAAAGTGGACACCAGGACACCCAGGTCCATGCCAGGAACAAGAAGGGTCATGGGGATCACAGCGGAGTGGCTCTGGAGAACCCTGGGAAGGAACAAAAAACCCAGGTTATGCACAAGGGAAGAGTTCACAAAAAAAGTCAGAACTAACGCAGCCATGGGCGCCGTTTTCACAGAGGAGAACCAATGGGACAGCGCGAAAGCTGCTGTTGAGGATGAGGATTTTTGGAAACTTGTGGACAGAGAACGTGAACTCCACAAACTGGGCAAGTGTGGAAGCTGTGTTTACAACATGATGGGCAAGAGAGAGAAGAAACTTGGAGAGTTTGGCAAAGCAAAAGGCAGTAGAGCTATATGGTACATGTGGTTGGGAGCTAGGTACCTTGAGTTCGAAGCCCTTGGATTCCTAAATGAAGACCACTGGTTCTCGCGTGAGAACTCTTACAGTGGAGTGGAAGGAGAAGGACTGCACAAGCTAGGCTATATATTAAGGGACATTTCCAAGATACCCGGAGGAGCTATGTATGCTGATGACACAGCTGGTTGGGACACAAGAATAACAGAAGATGACCTGCACAATGAGGAAAAGATCACACAGCAAATGGACCCTGAACACAGGCAGTTAGCGAACGCTATATTTAAGCTCACATACCAAAACAAAGTGGTCAAAGTACAACGACCGACTCCAACAGGCACGGTAATGGACATCATATCTAGGAAAGACCAAAGAGGCAGTGGACAGGTAGGAACTTATGGTCTGAATACATTCACCAACATGGAAGCCCAGTTAATCAGACAAATGGAAGGAGAAGGTGTGCTGTCAAAGGCAGACCTCGAGAACCCTCATCTGCCAGAGAAGAAAATTACACAATGGTTGGAAACCAAAGGAGTGGAGAGGTTAAAAAGAATGGCCATTAGCGGGGATGATTGCGTAGTGAAACCAATCGATGACAGGTTCGCTAATGCCTTGCTCGCTCTGAACGATATGGGAAAGGTTCGGAAAGACATACCTCAATGGCAGCCATCAAAGGGATGGCATGATTGGCAACAGGTTCCTTTCTGCTCCCACCACTTTCATGAATTGATCATGAAAGATGGAAGAAAGTTGGTGGTTCCCTGCAGACCCCAGGACGAACTAATAGGAAGAGCAAGAATCTCTCAAGGAGCGGGATGGAGCCTTAGAGAAACCGCATGTCTGGGGAAAGCCTACGCTCAAATGTGGAGTCTCATGTATTTTCACAGAAGAGACCTCAGACTAGCATCCAACGCCATATGTTCAGCAGTACCAGTCCACTGGGTCCCCACAAGTAGAACGACATGGTCTATTCATGCTCACCATCAGTGGATGACCACAGAAGACATGCTTACTGTCTGGAACAGGGTGTGGATCGAGGACAATCCATGGATGGAAGACAAAACTCCAGTCACAACCTGGGAAAATGTTCCATATCTAGGGAAGAGAGAAGATCAATGGTGCGGATCACTTATTGGTCTCACTTCCAGAGCAACCTGGGCCCAGAACATACCCACAGCAATTCAACAGGTGAGAAGCCTTATAGGCAATGAAGAGTTTCTGGACTACATGCCTTCAATGAAGAGATTCAGGAAGGAGGAGGAGTCGGAGGGAGCCATTTGGTAA
		</sequence>
		<sequence>
			<taxon idref="JX669506|DENV3|Brazil|Northeast|PE||2006"/>
			ATGAACAACCAACGGAAGAAGACGGGAAAACCGTCTATCAATATGCTGAAACGCGTGAGAAACCGTGTGTCAACTGGATCACAGTTGGCGAAGAGATTCTCAAAAGGACTGCTGAACGGCCAGGGACCAATGAAATTGGTTATGGCGTTCATAGCTTTCCTCAGATTTCTAGCCATTCCACCAACAGCAGGAGTCTTGGCTAGATGGGGAACCTTCAAGAAGTCGGGGGCCATTAAGGTCCTGAAAGGCTTCAAGAAGGAGATCTCAAACATGCTGAGCATAATCAACAAACGGAAAAAGACATCGTTCTGTCTCATGATGATATTGCCAGCAGCACTTGCTTTCCACTTGACTTCACGAGATGGAGAGCCGCGCATGATAGTGGGGAAGAATGAAAGAGGAAAATCCCTACTTTTTAAGACAGCCTCTGGAATCAACATGTGCACACTCATAGCCATGGACCTGGGAGAGATGTGTGATGACACGGTCACTTACAAATGCCCCCACATTACCGAAGTGGAACCTGAAGACATTGACTGCTGGTGCAACCTTACATCAACATGGGTGACTTACGGAACGTGCAATCAAGCCGGAGAGCGTAGACGCGACAAGAGATCAGTGGCGTTAGCTCCCCATGTCGGCATGGGACTAGACACACGCACCCAAACCTGGATGTCGGCTGAAGGAGCTTGGAGGCAAGTCGAGAAGGTAGAGACATGGGCCCTTAGGCACCCAGGGTTCACCATACTAGCCCTATTTCTTGCCCATTACATAGGCACATCCTTGACCCAGAAGGTGGTTATTTTTATACTACTAATGCTGGTCACCCCATCCATGACAATGAGATGTGTGGGAGTAGGAAACAGAGATTTTGTGGAAGGTCTATCAGGAGCTACGTGGGTTGACGTGGTGCTCGAGCACGGGGGGTGTGTGACTACCATGGCTAAGAACAAGCCAACGTTGGATATAGAGCTTCAGAAGACCGAGGCCACCCAATTGGCGACCCTAAGGAAGCTATGCATTGAGGGGAAAATTACCAACATAACAACTGACTCAAGATGTCCTACCCAAGGGGAAGCGGTTTTGCCTGAGGAGCAGGACCAGAACTACGTGTGTAAGCATACATACGTAGACAGAGGCTGGGGGAACGGATGTGGTTTGTTTGGCAAGGGAAGCTTGGTAACATGTGCGAAATTTCAATGCCTGGAACCAATAGAGGGAAAAGTGGTGCAGTATGAGAACCTCAAATACACCGTCATCATCACAGTGCACACAGGAGATCAACACCAGGTGGGAAATGAAACGCAGGGAGTCACGGCTGAGATAACACCTCAGGCATCAACCACTGAAGCCATCTTGCCTGAATATGGAACCCTTGGGCTAGAATGCTCACCACGGACAGGTTTGGATTTCAATGAAATGATCTTGCTAACAATGAAGAACAAAGCATGGATGGTACATAGACAATGGTTTTTTGACCTACCTCTACCATGGACATCAGGAGCTACAACGGAAACACCAACCTGGAACAGGAAGGAGCTTCTTGTGACATTTAAAAACGCACATGCGAAGAAACAAGAAGTAGTTGTCCTTGGATCGCAAGAGGGAGCAATGCATACCGCATTGACAGGAGCCACAGAAATCCAAAACTCAGGAGGTACAAGTATTTTTGCGGGGCACTTAAAATGTAGACTTAAGATGGACAAATTGGAACTCAAGGGGATGAGCTATGCAATGTGCACGAATACCTTTGTGTTGAAGAAAGAAGTCTCAGAAACGCAGCATGGGACAATACTCATTAAGGTCGAGTACAAAGGGGAAGATGCACCTTGCAAGATTCCTTTCTCCACAGAGGATGGACAAGGGAAAGCTTACAATGGCAGACTGATTACAGCCAACCCAGTGGTGACTAAGAAGGAGGAGCCTGTCAATATTGAGGCTGAACCCCCTTTTGGGGAAAGTAATATAGTGATTGGAATTGGAGACAACGCCTTGAAAATCAACTGGTATAAGAAAGGAAGCTCCATTGGGAAGATGTTCGAGGCCACTGCCAGAGGTGCAAGGCGCATGGCCATCTTGGGAGACACAGCTTGGGACTTTGGATCAGTGGGTGGTGTTCTGAACTCATTAGGCAAAATGGTGCACCAAATATTCGGAAGTGCTTACACAGCCCTATTCAGTGGAGTCTCTTGGGTAATGAAAATCGGAATAGGAGTTCTCTTGACTTGGATAGGGTTGAATTCAAAAAACACATCCATGTCATTTTCATGCATTGCGATAGGAATCATTACACTCTATCTGGGAGCTGTGGTGCAAGCTGACATGGGATGTGTTATAAACTGGAAAGGCAAAGAACTCAAATGTGGAAGTGGAATCTTCGTCACCAACGAGGTCCATACCTGGACAGAGCAATACAAATTCCAAGCAGACTCCCCAAAAAGATTGGCGACAGCCATTGCAGGCGCTTGGGAGAATGGAGTGTGCGGAATTAGGTCAACAACCAGAATGGAGAACCTCCTGTGGAAGCAAATAGCCAATGAACTGAACTACATATTGTGGGAAAACAATATCAAATTAACGGTGGTTGTGGGCGATATAATTGGGGTCTTAGAGCAAGGAAAAAGAACACTAACACCACAACCCATGGAGCTAAAATACTCATGGAAAACGTGGGGAAAGGCAAAAATAGTGACAGCTGAAACACAAAATTCCTCTTTCATAATAGACGGGCCGAACACACCGGAGTGTCCAAGTGCCTCAAGAGCATGGAATGTGTGGGAGGTGGAAGATTACGGGTTCGGAGTCTTCACAACCAACATATGGCTGAAACTCCGAGAGGTGTACACCCAACTATGTGACCATAGGCTAATGTCGGCAGCTGTCAAGGATGAGAGGGCCGTACATGCCGACATGGGCTATTGGATAGAAAGCCAAAAGAATGGAAGTTGGAAGCTAGAAAAAGCATCCCTCATAGAGGTGAAAACCTGCACATGGCCAAAATCACATACCCTTTGGAGTAATGGTGTGCTAGAGAGTGATATGATCATCCCAAAGAGTCTAGCTGGTCCTATTTCGCAACACAACCACAGGCCCGGGTACCACACCCAGACGGCGGGACCCTGGCATTTAGGAAAATTAGAGCTGGACTTCAACTATTGTGAAGGAACAACAGTTGTCATCACAGAAAACTGTGGGACAAGAGGCCCATCATTGAGAACAACAACAGTGTCAGGGAAGTTAATACACGAATGGTGTTGCCGTTCGTGCACACTTCCTCCCTTGCGATACATGGGAGAAGACGGTTGCTGGTATGGCATGGAAATCAGACCCATCAGTGAGAAAGAAGAGAACATGGTAAAGTCTTTAGTCTCAGCGGGAAGTGGAAAGGTGGACAACTTCACAATGGGTGTCTTGTGTTTGGCAATCCTCTTTGAAGAGGTGATGAGAGGAAAATTTGGGAAGAAACACATGATTGCGGGGGTGTTCTTCACGTTTGTGCTCCTTCTCTCAGGGCAAATAACATGGAGAGACATGGCGCACACACTAATAATGATTGGGTCCAACGCATCTGACAGGATGGGAATGGGCGTCACCTACCTAGCTTTAATTGCAACATTTAAAATCCAGCCATTCTTGGCTTTGGGATTTTTCCTAAGAAAACTGACATCCAGAGAAAATTTATTGTTAGGGGTTGGGCTGGCTATGGCAACAACGTTACAACTGCCAGAGGACATTGAACAAATGGCAAATGGAATCGCTCTGGGGCTCATGGCTCTTAAACTGATAACACAATTTGAAACATACCAATTATGGACAGCATTAATCTCCTTAACGTGTTCAAATACAATGTTTACGTTGACTGTTGCCTGGAGAACAGCCACCCTGATTTTGGCCGGAGTTTCGCTTTTACCAGTGTGCCAGTCTTCGAGCATGAGGAAAACAGACTGGCTTCCAATGGCAGTGGCAGCTATGGGAGTTCCACCTCTACCACTTTTTATTTTTAGCTTGAAAGACACACTCAAAAGGAGAAGCTGGCCACTGAATGAAGGGGTGATGGCTGTTGGGCTTGTGAGCATTCTGGCCAGTTCTCTCCTTAGAAATGATGTACCCATGGCTGGACCATTGGTGGCCGGGGGCTTGCTGATAGCGTGCTACGTCATAACTGGCACGTCAGCAGACCTCACCGTAGAAAAAGCAGCAGATATAACATGGGAGGAAGAGGCTGAGCAAACAGGAGTGTCCCACAACTTAATGATCACAGTTGATGATGATGGAACAATGAGAATAAAAGATGATGAGACTGAGAATATCCTAACAGTGCTTTTGAAAACAGCATTACTAATAGTATCAGGAGTCTTTCCATACTCCATACCCGCAACACTGCTGGTCTGGCATACTTGGCAAAAGCAAACCCAAAGATCCGGCGTTCTATGGGACGTACCCAGCCCCCCAGAGACACAGAAAGCAGAACTTGAAGAAGGGGTCTATAGGATCAAACAGCAAGGAATTTTTGGGAAAACCCAAGTAGGGGTTGGAGTACAGAAAGAAGGAGTCTTCCACACCATGTGGCACGTTACAAGAGGGGCAGTGTTGACATATAATGGGAAAAGACTGGAACCAAACTGGGCTAGCGTAAAAAAAGATCTGATTTCATACGGAGGAGGATGGAGATTGAGCGCACAATGGCAAAAGGGGGAGGAGGTGCAGGTTATTGCCGTAGAGCCTGGGAAGAACCCAAAGAACTTTCAAACCATGCCAGGCACTTTTCAGACTACAACAGGGGAAATAGGAGCAATTGCACTGGATTTCAAGCCTGGAACTTCAGGATCTCCCATCATAAACAGAGAGGGAAAGGTAGTGGGACTGTATGGCAATGGAGTGGTTACAAAGAATGGTGGCTACGTCAGCGGAATAGCGCAAACGAATGCAGAACCAGATGGACCGACACCAGAATTGGAAGAAGAGATGTTCAAAAAGCGAAATCTAACCATAATGGATCTTCATCCTGGGTCAGGAAAGACACGGAAATACCTTCCAGCTATTGTTAGAGAGGCAATCAAGAGACGTTTAAGAACTCTAATTTTGGCACCGACAAGGGTGGTTGCAGCTGAGATGGAAGAAGCATTGAAAGGGCTCCCAATAAGGTACCAAACAACAGCAACAAAATCTGAACACACAGGAAGAGAGATTGTTGATCTAATGTGCCACGCAACGTTCACAATGCGTCTGCTGTCACCAGTTAGGGTTCCAAACTATAACTTGATAATAATGGATGAAGCCCATTTCACAGACCCAGCCAGCATAGCGGCTAGAGGGTACATATCGACTCGTGTTGGAATGGGAGAGGCAGCCGCAATTTTCATGACAGCAACGCCCCCTGGAACAGCTGATGCCTTTCCTCAGAGCAACGCTCCAATTCAAGATGAAGAAAGGGACATACCAGAACGCTCATGGAATTCAGGCAATGAATGGATAACCGACTTCGCTGGGAAAACGGTGTGGTTTGTCCCCAGCATTAAAGCCGGAAATGACATAGCAAACTGCTTGCGAAAAAACGGGAAAAAGGTCATTCAACTTAGTAGGAAGACTTTTGACACAGAATATCAGAAAACCAAACTGAATGATTGGGACTTCGTGGTGACAACTGACATTTCAGAAATGGGGGCCAATTTCAAAGCAGATAGAGTAATCGACCCAAGAAGATGTCTCAAACCAGTGATCCTGACAGATGGACCAGAGCGGGTGATCCTGGCTGGACCAATGCCAGTCACCGCGGCGAGTGCTGCGCAAAGGAGAGGGAGAGTTGGCAGGAACCCACAAAAAGAAAATGACCAGTACATATTCACGGGCCAGCCTCTCAACAATGATGAAGACCATGCTCACTGGACAGAAGCAAAAATGCTGCTGGACAACATTAATACACCAGAAGGGATCATACCAGCTCTCTTTGAGCCAGAAAGGGAGAAGTCAGCCGCCATAGACGGTGAGTATCGCTTGAAAGGTGAGTCCAGGAAGACTTTCGTGGAACTCATGAGGAGGGGTGACCTTCCAGTCTGGTTAGCCCACAAAGTAGCATCAGAAGGGATCAAATATACAGATAGAAAATGGTGCTTTGATGGACAACGCAATAATCAAATTTTAGAGGAGAACATGGATGTGGAAATCTGGACAAAGGAAGGAGAAAAGAAAAAATTGAGACCTAGGTGGCTTGATGCCCGCACTTATTCAGATCCCTTAGCACTCAAGGAATTTAAGGACTTTGCGGCTGGCAGAAAGTCAATCGCCCTTGATCTTGTGACAGAAATAGGAAGAGTGCCTTCACACCTAGCCCATAGAACGAGAAACGCTCTGGACAATCTGGTGATGCTGCATACGTCAGAACATGGCGGTAGGGCCTACAGGCATGCGGTGGAGGAACTACCAGAGACAATGGAAACACTCCTACTCTTGGGACTCATGATCTTGTTGACAGGTGGAGCAATGCTTTTCTTAATATCAGGTAAAGGGATTGGAAAGACTTCAATAGGACTCATTTGTGTAATTGCTTCCAGCGGCATGTTGTGGATGGCCGAAATCCCACTCCAATGGATCGCGTCGGCTATAGTCCTGGAGTTCTTTATGATGGTGTTGCTTATACCAGAACCAGAAAAGCAGAGAACCCCCCAAGACAACCAACTCGCATATGTCGTGATAGGCATACTTACATTGGCTGCAATAATAGCAGCTAATGAAATGGGATTGTTGGAAACTACAAAGAGAGATTTAGGAATGTCTAAGGAGCCAGGTGTTGTCTCTCCAACCAGCTATTTAGATGTGGACTTGCACCCAGCATCAGCCTGGACATTGTACGCCGTGGCCACTACAGTAATAACACCAATGTTAAGACATACCATAGAGAATTCTACAGCAAATGTGTCTCTGGCAGCTATAGCCAACCAGGCAGTGGTCCTGATGGGTTTGGACAAAGGATGGCCAATATCAAAAATGGACTTAGGAGTACCCCTACTGGCATTGGGTTGCTATTCACAAGTGAACCCACTGACTCTAACAGCGGCAGTACTCTTGCTGATCACACATTATGCTATCATAGGTCCAGGATTGCAGGCAAAAGCCACTCGTGAAGCTCAGAAAAGGACAGCTGCTGGAATAATGAAGAATCCAACGGTGGATGGGATAATGACAATAGACCTAGATCCTGTAATATATGATTCAAAATTTGAAAAGCAACTGGGACAGGTTATGCTCCTGGTTTTGTGTGCAGTTCAACTTTTGTTAATGAGAACATCATGGGCCTTGTGTGAAGCTTTAACTCTAGCTACAGGACCAATAACAACACTCTGGGAAGGATCACCTGGGAAGTTTTGGAACACCACGATAGCTGTTTCCATGGCGAACATTTTTAGAGGGAGCTATTTAGCAGGAGCTGGGCTTGCTTTTTCTATTATGAAATCAGTTGGAACAGGAAAAAGAGGAACAGGCTCACAAGGTGAAACTTTAGGAGAAAAATGGAAAAAGAAATTAAATCAATTATCCCGGAAAGAGTTTGACCTTTACAAGAAATCTGGAATCACTGAAGTGGATAGAACAGAAGCCAAAGAAGGGTTGAAAAGAGGAGAAATAACACATCATGCCGTGTCCAGAGGTAGCGCAAAACTTCAATGGTTTGTGGAGAGAAACATGGTCATTCCCGAAGGAAGAGTCATAGACTTGGGCTGTGGAAGAGGAGGCTGGTCATATTACTGTGCAGGACTGAAAAAAGTCACAGAAGTGCGAGGATACACAAAAGGCGGTCCAGGACACGAAGAACCAGTACCTATGTCCACATATGGATGGAACATAGTTAAGTTAATGAGTGGAAAGGATGTGTTTTATCTCCCACCTGAAAAGTGTGACACCCTGTTGTGTGACATTGGAGAATCTTCACCAAGCCCAACAGTGGAAGAAAGCAGAACTATAAGAGTTTTGAAGATGGTTGAACCATGGCTAAAGAACAACCAATTTTGCATTAAAGTATTGAACCCTTACATGCCAACTGTAATAGAGCACCTAGAAAGACTACAAAGGAAACATGGAGGAATGCTTGTGAGAAATCCACTTTCACGAAACTCCACGCACGAAATGTACTGGATATCTAATGGCACAGGTAACATTGTCGCTTCAGTCAATATGGTATCTAGACTGCTACTGAACAGGTTCACGATGACACACAGAAGACCCACCATTGAGAAAGATGTGGATTTAGGAGCAGGAACTCGACATGTTAATGCGGAACCAGAAACACCCAACATGGATGTTATTGGGGAAAGAATAAAAAGGATCAAGGAGGAGCATAATTCAACATGGCACTATGATGATGAAAACCCCTACAAAACGTGGGCTTACCATGGATCTTATGAAGTCAAAGCCACAGGCTCAGCCTCCTCCATGATAAATGGAGTCGTGAAACTCCTCACTAAACCATGGGATGTGGTGCCCATGGTGACACAGATGGCAATGACAGATACAACTCCATTTGGCCAGCAGAGAGTCTTTAAAGAGAAAGTGGACACCAGGACACCCAGGTCCATGCCAGGAACAAGAAGGGTCATGGGGATCACAGCGGAGTGGCTCTGGAGAACCCTGGGAAGGAACAAAAAACCCAGGTTATGCACAAGGGAAGAGTTCACAAAAAAAGTCAGAACTAACGCAGCCATGGGCGCCGTTTTCACAGAGGAGAACCAATGGGACAGCGCGAAAGCTGCTGTTGAGGATGAGGATTTTTGGAAACTTGTGGACAGAGAACGTGAACTCCACAAACTGGGCAAGTGTGGAAGCTGTGTTTACAACATGATGGGCAAGAGAGAGAAGAAACTTGGAGAGTTTGGCAAAGCAAAAGGCAGTAGAGCTATATGGTACATGTGGTTGGGAGCCAGGTACCTTGAGTTCGAAGCCCTTGGATTCTTAAATGAAGACCACTGGTTCTCGCGTGAGAACTCTTACAGTGGAGTGGAAGGAGAAGGACTGCACAAGCTAGGCTATATATTAAGGGACATTTCCAAGATACCCGGAGGAGCTATGTATGCTGATGACACAGCTGGTTGGGACACAAGAATAACAGAAGATGACCTGCACAATGAGGAAAAGATCACACAGCAAATGGACCCTGAACACAGGCAGTTGGCGAACGCTATATTTAAGCTCACATACCAAAACAAAGTGGTCAAAGTTCAACGACCGACTCCAACAGGCACGGTAATGGACATCATATCTAGGAAAGACCAAAGAGGCAGTGGACAGGTAGGAACTTATGGTCTGAATACATTCACCAACATGGAAGCCCAGTTAATCAGACAAATGGAAGGAGAAGGTGTGCTGTCAAAGGCAGACCTCGAGAACCCTCATCTGCCAGAGAAGAAAATTACACAATGGTTGGAAACCAAAGGAGTGGAGAGGTTAAAAAGAATGGCCATTAGCGGGGATGATTGCGTAGTGAAACCAATCGATGACAGGTTCGCTAATGCCCTGCTCGCTCTGAACGATATGGGAAAGGTTCGGAAAGACATACCTCAATGGCAGCCATCAAAGGGATGGCATGATTGGCAACAGGTTCCTTTCTGCTCCCACCACTTTCATGAATTGATCATGAAAGATGGAAGAAAGTTGGTGGTTCCCTGCAGACCCCAGGACGAACTAATAGGAAGAGCAAGAATCTCTCAAGGAGCGGGATGGAGCCTTAGAGAAACCGCATGTCTGGGGAAAGCCTACGCTCAAATGTGGAGTCTCATGTATTTTCACAGAAGAGACCTCAGACTAGCATCCAACGCCATATGTTCAGCAGTACCAGTCCACTGGGTCCCCACAAGTAGAACGACATGGTCTATTCATGCTCACCATCAGTGGATGACCACAGAAGACATGCTTACTGTCTGGAACAGGGTGTGGATCGAGGACAATCCATGGATGGAAGACAAAACTCCAGTCACAACCTGGGAAAATGTTCCATATCTAGGGAAGAGAGAAGATCAATGGTGCGGATCACTTATTGGTCTCACTTCCAGAGCAACCTGGGCCCAGAACATACCCACAGCAATTCAACAGGTGAGAAGCCTTATAGGCAATGAAGAGTTTCTGGACTACATGCCTTCAATGAAGAGATTCAGGAAGGAGGAGGAGTCGGAGGGAGCCATTTGGTAA
		</sequence>
		<sequence>
			<taxon idref="JX669505|DENV3|Brazil|Northeast|PE||2006"/>
			ATGAACAACCAACGGAAGAAGACGGGAAAACCGTCTATCAATATGCTGAAACGCGTGAGAAACCGTGTGTCAACTGGATCACAGTTGGCGAAGAGATTCTCAAAAGGACTGCTGAACGGCCAGGGACCAATGAGATTGGTCATGGCGTTCATAGCTTTCCTCAGATTTCTAGCCATTCCACCAACAGCAGGAGTCTTGGCTAGATGGGGAACCTTCAAGAAGTCGGGGGCCATTAAGGTCCTGAAAGGCTTCAAGAAGGAGATCTCAAACATGCTGAGCATAATCAACAAACGGAAAAAGACATCGCTCTGTCTCATGATGATATTGCCAGCAGCACTTGCTTTCCACTTGACTTCACGAGATGGAGAGCCGCGCATGATTGTGGGGAAGAATGAAAGAGGAAAATCCCTACTTTTTAAGACAGCCTCTGGAATCAACATGTGCACACTCATAGCCATGGACTTGGGAGAGATGTGTGATGACACGGTCACTTACAAATGCCCCCACATTACCGAAGTGGAACCTGAAGACATTGACTGCTGGTGCAACCTTACATCAACATGGGTGACTTACGGAACGTGCAATCAAGCCGGAGAGCGTAGACGCGACAAGAGATCAGTGGCGTTAGCTCCCCATGTCGGCATGGGACTAGACACACGCACCCAAACCTGGATGTCGGCTGAAGGAGCTTGGAGGCAAGTCGAGAAGGTAGAGACATGGGCCCTTAGGCACCCAGGGTTCACCATACTAGCCCTATTTCTTGCCCATTACATAGGCACATCCTTGACCCAGAAGGTGGTTATTTTTATACTACTAATGCTGGTCACCCCATCCATGACAATGAGATGTGTGGGAGTAGGAAACAGAGATTTTGTGGAAGGACTATCAGGAGCTACGTGGGTTGACGTGGTGCTCGAGCACGGGGGGTGTGTGACTACCATGGCTAAGAACAAGCCAACGTTGGATATAGAGCTTCAGAAGACCGAGGCCACCCAATTGGCGACCCTAAGGAAGCTATGCATTGAGGGGAAAATTACCAACATAACAACTGACTCGAGATGTCCTACCCAAGGGGAAGCGGTTTTGCCTGAGGAGCAGGACCAGAACTACGTGTGTAAGCATACATACGTAGACAGAGGCTGGGGGAACGGATGTGGTTTGTTTGGCAAAGGAAGCTTGGTAACATGTGCGAAATTTCAATGCCTGGAACCAATAGAGGGAAAAGTGGTGCAGTATGAGAACCTCAAATACACCGTCATCATCACAGTGCACACAGGAGATCAACACCAGGTGGGAAATGAAACGCAGGGAGTCACGGCTGAGATAACACCTCAGGCATCAACCACTGAAGCTATCTTGCCTGAATATGGAACCCTTGGGCTAGAATGCTCACCACGGACAGGTTTGGATTTCAATGAAATGATCTTGCTAACAATGAAGAACAAAGCATGGATGGTACATAGACAATGGTTTTTTGACCTACCTCTACCATGGACATCAGGAGCTACAACGGAAACACCAACCTGGAACAGGAAGGAGCTTCTTGTGACATTTAAAAACGCACATGCGAAGAAACAAGAAGTGGTTGTCCTTGGATCGCAAGAGGGAGCAATGCATACCGCATTGACAGGAGCCACAGAAATCCAAAACTCAGGAGGCACAAGTATTTTTGCGGGGCACTTAAAATGTAGACTTAAGATGGACAAATTGGAACTCAAGGGGATGAGCTATGCAATGTGCACGAATACCTTTGTGTTGAAGAAAGAAGTCTCAGAAACGCAGCATGGGACAATACTCATTAAGGTCGAGTACAAAGGGGAAGATGCACCTTGCAAGATTCCTTTCTCCACAGAGGATGGACAAGGGAAAGCTCACAATGGCAGACTGATTACAGCCAACCCAGTGGTGACTAAGAAGGAGGAGCCTGTCAATATTGAAGCTGAACCTCCTTTTGGGGAAAGTAATATAGTGATTGGAATTGGAGACAACGCCTTGAAAATCAACTGGTATAAGAAAGGAAGCTCTATTGGGAAGATGTTCGAGGCCACTGCCAGAGGTGCGAGGCGCATGGCCATCTTGGGAGACACAGCTTGGGACTTTGGATCAGTGGGTGGTGTTCTGAACTCATTAGGCAAAATGGTGCACCAAATATTCGGAAGTGCTTACACAGCCCTATTCAGTGGAGTCTCTTGGGTAATGAAAATCGGAATAGGAGTTCTCTTGACTTGGATAGGGTTGAATTCAAAAAACACATCCATGTCATTTTCATGCATTGCGATAGGAATTATCACACTCTATCTGGGAGCTGTGGTGCAAGCTGACATGGGATGTGTTATAAACTGGAAAGGCAAAGAACTCAAATGTGGAAGTGGAATCTTCGTCACCAACGAGGTCCATACCTGGACAGAGCAATACAAATTCCAAGCAGACTCCCCAAAAAGATTGGCGACAGCCATTGCAGGCGCTTGGGAGAATGGAGTGTGCGGAATTAGGTCAACAACCAGGATGGAGAATCTCCTGTGGAAGCAAATAGCCAATGAACTGAACTACATATTGTGGGAAAACAATATCAAATTAACGGTAGTTGTGGGCGATATAATTGGGGTCTTAGAGCAAGGAAAAAGAACACTAACACCACAACCCATGGAGCTAAAATACTCATGGAAAACGTGGGGAAAGGCAAAAATAGTGACAGCTGAAACACAAAATTCCTCTTTCATAATAGACGGGCCGAACACACCGGAGTGTCCAAGTGCCTCAAGAGCATGGAATGTGTGGGAGGTGGAAGATTACGGGTTCGGAGTCTTCACAACCAACATATGGCTGAAACTCCGAGAGGTGTACACCCAACTATGTGACCATAGGCTAATGTCGGCAGCTGTCAAGGATGAGAGGGCCGTACATGCCGACATGGGCTATTGGATAGAAAGCCAAAAGAATGGAAGTTGGAAGCTAGAAAAAGCATCCCTCATAGAAGTGAAAACCTGCACATGGCCAAAATCACATACCCTTTGGAGTAATGGTGTGCTAGAGAGTGATATGATCATCCCAAAGAGTCTAGCTGGTCCTATTTCGCAACACAACCACAGGCCCGGGTACCACACCCAGACGGCGGGACCCTGGCATTTAGGAAAATTAGAGCTGGACTTCAACTATTGTGAAGGAACAACAGTTGTCATCACAGAAAACTGTGGGACAAGAGGCCCATCATTGAGAACAACAACAGTGTCAGGGAAGTTAATACACGAATGGTGTTGCCGTTCGTGCACACTTCCTCCCTTGCGATACATGGGAGAAGACGGTTGCTGGTATGGCATGGAAATCAGACCCATCAGTGAGAAAGAAGAGAACATGGTAAAGTCTTTAGTCTCAGCGGGAAGTGGAAAGGTGGACAACTTCACAATGGGTGTCTTGTGCTTGGCAATCCTCTTTGAAGAGGTGATGAGAGGAAAATTTGGGAAGAAACACATGATTGCGGGGGTGTTCTTCACGTTTGTGCTCCTTCTCTCAGGGCAAATAACATGGAGAGACATGGCGCACACACTAATAATGATTGGGTCCAACGCATCTGACAGGATGGGAATGGGCGTTACCTACCTAGCTTTAATTGCAACATTTAAAATCCAGCCATTCTTGGCTTTGGGATTTTTCCTAAGAAAACTGACATCCAGAGAAAATTTATTGTTAGGAGTTGGGCTGGCTATGGCAACAACGTTACAACTGCCAGAGGACATTGAACAAATGGCAAATGGAATCGCTCTGGGGCTCATGGCTCTTAAACTGATAACACAATTTGAAACATACCAATTATGGACAGCATTAATCTCCTTAACGTGTTCAAATACAATGTTTACGTTGACTGTTGCCTGGAGAACAGCCACCCTGATTTTGGCCGGAGTTTCGCTTTTACCAGTGTGCCAGTCTTCGAGCATGAGGAAAACAGACTGGCTTCCAATGGCAGTGGCAGCTATGGGAGTTCCACCTCTACCACTTTTTATTTTTAGCTTGAAAGACACACTCAAAAGGAGAAGCTGGCCACTGAATGAAGGGGTGATGGCTGTTGGGCTTGTGAGCATTCTGGCCAGTTCTCTCCTTAGAAATGATGTACCCATGGCTGGACCATTGGTGGCCGGGGGCTTGCTGATAGCGTGCTACGTCATAACTGGCACGTCAGCAGACCTCACCGTAGAAAAAGCAGCAGATATAACATGGGAGGAAGAGGCTGAGCAAACAGGAGTGTCCCACAACTTAATGATCACAGTTGATGATGATGGAACAATGAGAATAAAAGATGATGAGACTGAGAATATCCTAACAGTGCTTTTGAAAACAGCATTACTAATAGTATCAGGAGTCTTTCCATACTCCATACCCGCAACATTGCTGGTCTGGCATACTTGGCAAAAGCAAACCCAAAGATCCGGCGTTCTATGGGACGTACCCAGCCCCCCAGAGACACAGAAAGCAGAACTGGAAGAAGGGGTCTATAGGATCAAACAGCAAGGAATTTTTGGGAAAACCCAAGTAGGGGTTGGAGTACAGAAAGAAGGAGTCTTCCACACCATGTGGCACGTTACAAGAGGGGCAGTGTTGACATATAATGGGAAAAGACTGGAACCAAACTGGGCTAGCGTGAAAAAAGATCTGATTTCATACGGAGGAGGATGGAGATTGAGCGCACAATGGCAAAAGGGGGAGGAGGTGCAGGTTATTGCCGTAGAGCCTGGGAAGAACCCAAAGAACTTTCAAACCATGCCAGGCACTTTTCAGACTACAACAGGGGAAATAGGAGCAATTGCACTGGATTTCAAGCCTGGAACTTCAGGATCTCCCATCATAAACAGAGAGGGAAAGGTAGTGGGACTGTATGGCAATGGAGTGGTTACAAAGAATGGTGGCTACGTCAGCGGAATAGCGCAAACGAATGCAGAACCAGATGGACCGACACCAGAATTGGAAGAAGAGATGTTCAAAAAGCGAAATCTAACCATAATGGATCTTCATCCTGGGTCAGGAAAGACACGGAAATACCTTCCAGCTATTGTTAGAGAGGCAATCAAGAGACGTTTAAGAACTCTAATTTTGGCACCGACAAGGGTGGTTGCAGCTGAGATGGAAGAAGCATTGAAAGGGCTCCCAATAAGGTACCAAACAACAGCAACAAAATCTGAACACACAGGAAGAGAGATTGTTGATCTAATGTGCCACGCAACGTTCACAATGCGTCTGCTGTCACCAGTTAGGGTTCCAAACTATAACTTGATAATAATGGATGAAGCCCATTTCACAGACCCAGCCAGTATAGCGGCTAGAGGGTACATATCGACTCGTGTTGGAATGGGAGAGGCAGCCGCAATATTCATGACAGCAACGCCCCCTGGAACAGCTGATGCCTTTCCTCAGAGCAACGCTCCAATTCAAGATGAAGAAAGGGACATACCAGAACGCTCATGGAATTCAGGCAATGAATGGATAACCGACTTTGCTGGGAAAACGGTGTGGTTTGTCCCCAGCATTAAAGCCGGAAATGACATAGCAAACTGCTTGCGAAAAAATGGGAAAAAGGTCATTCAACTTAGTAGGAAGACTTTTGACACAGAATATCAGAAAACTAAACTGAATGATTGGGACTTCGTGGTGACAACTGACATTTCAGAAATGGGGGCCAATTTCAAAGCAGATAGAGTGATCGACCCAAGAAGATGTCTCAAACCAGTGATCCTGACAGATGGACCAGAGCGGGTGATCCTGGCTGGACCAATGCCAGTCACCGCGGCGAGTGCTGCGCAAAGGAGAGGGAGAGTTGGCAGGAACCCACAAAAAGAAAATGACCAGTACATATTCACGGGCCAGCCTCTCAACAATGATGAAGACCATGCTCACTGGACAGAAGCAAAAATGCTGCTGGACAACATTAATACACCAGAAGGGATCATACCAGCTCTCTTTGAGCCAGAAAGGGAGAAGTCAGCCGCCATAGACGGTGAGTATCGCTTGAAAGGTGAGTCCAGGAAGACTTTCGTGGAACTCATGAGGAGGGGTGACCTTCCAGTCTGGTTAGCCCATAAAGTAGCATCAGAAGGGATCAAATATACAGATAGAAAATGGTGCTTCGATGGACAACGTAATAATCAAATTTTAGAGGAGAACATGGATGTGGAAATCTGGACAAAGGAAGGAGAAAAGAAAAAATTGAGACCTAGGTGGCTTGATGCCCGCACTTATTCAGATCCCTTAGCACTCAAGGAATTCAAGGACTTTGCGGCTGGCAGAAAGTCAATCGCCCTTGATCTTGTGACAGAAATAGGAAGAGTGCCTTCACACCTAGCCCATAGAACGAGAAACGCTCTGGACAATCTGGTGATGCTGCATACGTCAGAACATGGCGGTAGGGCCTACAGGCATGCGGTGGAGGAACTACCAGAGACAATGGAAACACTCCTACTCTTGGGACTCATGATCTTGTTGACAGGTGGAGCAATGCTTTTCTTAATATCAGGTAAAGGGATTGGAAAGACTTCAATAGGACTCATTTGTGTAATTGCTTCCAGCGGCATGTTGTGGATGGCCGAAATCCCACTCCAATGGATCGCGTCGGCTATAGTCCTGGAGTTTTTTATGATGGTGTTGCTTATACCAGAACCAGAAAAGCAGAGAACCCCCCAAGACAACCAACTCGCATATGTCGTGATAGGCATACTTACATTGGCCGCAATAATAGCAGCTAATGAAATGGGATTGTTGGAAACTACAAAGAGAGATTTAGGAATGTCTAAGGAGCCAGGTGTTGTCTCTCCAACCAGCTACTTAGATGTGGACTTGCACCCAGCATCAGCCTGGACATTGTACGCCGTGGCCACTACAGTAATAACACCAATGTTAAGACATACCATAGAGAATTCTACAGCAAATGTGTCTCTGGCAGCTATAGCCAACCAGGCAGTGGTCCTGATGGGTTTGGACAAAGGATGGCCAATATCAAAAATGGACTTAGGAGTACCCCTACTGGCATTGGGTTGCTATTCACAAGTGAACCCACTGACTCTAACAGCGGCAGTACTCTTGCTGATCACACATTATGCTATCATAGGTCCAGGATTGCAGGCAAAAGCCACTCGTGAAGCTCAGAAAAGGACAGCTGCTGGAATAATGAAGAATCCAACGGTGGATGGGATAATGACAATAGACCTAGATCCTGTAATATATGATTCAAAATTTGAAAAGCAACTGGGACAGGTTATGCTCCTGGTTTTGTGTGCAGTTCAACTTTTGTTAATGAGAACATCATGGGCCTTGTGTGAAGCTTTAACTCTAGCTACAGGACCAATAACAACACTCTGGGAAGGATCACCTGGGAAGTTTTGGAACACCACGATAGCTGTTTCCATGGCGAACATTTTTAGAGGGAGCTATTTAGCAGGAGCTGGGCTTGCTTTTTCTATTATGAAATCAGTTGGAACAGGAAAAAGAGGAACAGGCTCACAAGGTGAAACTTTAGGAGAAAAATGGAAAAAGAAATTAAATCAATTATCCCGGAAAGAGTTTGACCTTTACAAGAAATCTGGAATCACTGAAGTGGATAGAACAGAAGCCAAAGAAGGGTTGAAAAGAGGAGAAATAACACATCATGCCGTGTCCAGAGGTAGCGCAAAACTTCAATGGTTTGTGGAGAGAAACATGGTCATTCCCGAAGGAAGAGTCATAGACTTGGGCTGTGGAAGAGGAGGCTGGTCATATTACTGTGCAGGACTGAAAAAAGTCACAGAAGTGCGAGGATACACAAAAGGCGGTCCAGGACACGAAGAACCAGTACCTATGTCCACATATGGATGGAACATAGTTAAGTTAATGAGTGGAAAGGATGTGTTTTATCTTCCACCTGAAAAGTGTGACACCCTGTTGTGTGACATTGGAGAATCTTCACCAAGCCCAACAGTGGAAGAAAGCAGAACTATAAGAGTTTTGAAGATGGTTGAACCATGGCTAAAGAACAACCAATTTTGCATTAAAGTATTGAACCCTTACATGCCAACTGTGATTGAGCACCTAGAAAGACTACAAAGGAAACATGGAGGAATGCTTGTGAGAAATCCACTTTCACGAAACTCCACGCACGAAATGTACTGGATATCTAATGGCACAGGTAACATTGTCGCTTCAGTCAATATGGTATCTAGACTGCTACTGAACAGGTTCACGATGACACACAGAAGACCCACCATTGAGAAAGATGTGGATTTGGGAGCAGGAACTCGACATGTTAATGCGGAACCAGAAACACCCAACATGGATGTCATTGGGGAAAGAATAAAAAGGATCAAGGAGGAGCATAATTCAACATGGCACTATGATGACGAAAACCCCTACAAAACGTGGGCTTACCATGGATCTTATGAAGTCAAAGCCACAGGCTCAGCCTCCTCCATGATAAATGGAGTCGTGAAACTCCTCACTAAACCATGGGATGTGGTGCCCATGGTGACACAGATGGCAATGACAGATACAACTCCATTTGGCCAGCAGAGAGTCTTTAAAGAGAAAGTGGACACCAGGACACCCAGGCCCATGCCAGGAACAAGAAGGGTCATGGGGATCACAGCGGAGTGGCTCTGGAGAACCCTGGGAAGGAACAAAAAACCCAGGTTATGCACAAGGGAAGAGTTCACAAAAAAGGTCAGAACTAACGCAGCCATGGGCGCTGTTTTCACAGAGGAGAACCAATGGGACAGCGCGAAAGCTGCTGTTGAGGATGAGGATTTTTGGAAACTTGTGGACAGAGAACGTGAACTCCACAAACTGGGCAAGTGTGGAAGCTGTGTTTACAACATGATGGGCAAGAGAGAGAAGAAACTTGGAGAGTTTGGCAAAGCAAAAGGCAGTAGAGCTATATGGTACATGTGGTTGGGAGCCAGGTACCTTGAGTTTGAAGCCCTTGGATTCTTAAATGAAGACCACTGGTTCTCGCGTGAGAACTCTTACAGTGGAGTGGAAGGAGAAGGACTGCACAAGCTAGGCTATATATTAAGGGACATTTCCAAGATACCCGGAGGAGCTATGTATGCTGATGACACAGCTGGTTGGGACACAAGAATAACAGAAGATGACCTGCACAATGAGGAAAAGATCACACAGCAAATGGACCCTGAACACAGGCAGTTAGCGAACGCTATATTTAAGCTCACGTACCAAAACAAAGTGGTCAAAGTTCAACGACCGACTCCAACAGGCACGGTAATGGACATCATATCTAGGAAAGACCAAAGAGGCAGTGGACAGGTAGGAACTTATGGTCTGAATACATTCACCAACATGGAAGCCCAGTTAATCAGACAAATGGAAGGAGAAGGTGTGCTGTCAAAGGCAGACCTCGAGAACCCTCATCTGCCAGAGAAGAAAATTACACAATGGTTGGAAACCAAAGGAGTGGAGAGGTTAAAAAGAATGGCCATTAGCGGGGATGATTGCGTAGTGAAACCAATCGATGACAGGTTCGCCAATGCCCTGCTCGCTCTGAACGATATGGGAAAAGTTCGGAAAGACATACCTCAATGGCAGCCATCAAAGGGATGGCATGATTGGCAACAGGTTCCTTTCTGCTCCCACCACTTTCATGAATTGATCATGAAAGATGGAAGAAAGTTGGTGGTTCCCTGCAGACCCCAGGACGAACTAATAGGAAGAGCAAGAATCTCTCAAGGAGCGGGATGGAGCCTTAGAGAAACCGCATGTCTGGGGAAAGCCTACGCTCAAATGTGGAGTCTCATGTATTTTCACAGAAGAGACCTCAGACTAGCATCCAACGCCATATGTTCAGCAGTACCAGTCCACTGGGTCCCCACAAGTAGAACGACATGGTCTATTCATGCTCACCATCAGTGGATGACCACAGAAGACATGCTTACTGTCTGGAACAGGGTGTGGATCGAGGACAATCCATGGATGGAAGACAAAACTCCAGTCACAACCTGGGAAAATGTTCCATATCTAGGGAAGAGAGAAGACCAATGGTGTGGATCACTTATTGGTCTCACTTCCAGAGCAACCTGGGCCCAGAACATACCCACAGCAATTCAACAGGTGAGAAGCCTTATAGGCAATGAAGAGTTTCTGGACTACATGCCTTCAATGAAGAGATTTAGAAAGGAGGAGGAGTCGGAGGGAGCCATTTGGTAA
		</sequence>
		<sequence>
			<taxon idref="JX669504|DENV3|Brazil|Northeast|PE||2006"/>
			ATGAACAACCAACGGAAGAAGACGGGAAAACCGTCTATCAATATGCTGAAACGCGTGAGAAACCGTGTGTCAACTGGATCACAGTTGGCGAAGAGATTCTCAAAAGGACTGCTGAACGGCCAGGGACCAATGAAATTGGTTATGGCGTTCATAGCTTTCCTCAGATTTCTAGCCATTCCACCAACAGCAGGAGTCTTGGCTAGATGGGGAACCTTCAAGAAGTCGGGGGCCATTAAGGTCCTGAAGGGCTTCAAGAAGGAGATCTCAAACATGCTGAGCATAATCAACAAACGGAAAAAGACATCGCTCTGTCTCATGATGATATTGCCAGCAGCACTTGCTTTCCACTTGACTTCACGAGATGGAGAGCCGCGCATGATTGTGGGGAAGAATGAAAGAGGAAAATCCCTACTTTTTAAGACAGCCTCTGGAACCAACATGTGCACACTCATAGCCATGGACTTGGGAGAGATGTGTGATGACACGGTCACTTACAAATGCCCCCACATTACCGAAGTGGAACCTGAAGACATTGACTGCTGGTGCAACCTTACATCAACATGGGTGACTTACGGAACGTGCAATCAAGCCGGAGAGCGTAGACGCGACAAGAGATCAGTGGCGTTAGCTCCCCATGTCGGCATGGGACTAGACACACGCACCCAAACCTGGATGTCGGCTGAAGGAGCTTGGAGGCAAGTCGAGAAGGTAGAGACATGGGCCCTTAGGCACCCAGGGTTCACCATACTAGCCCTATTTCTTGCCCATTACATAGGCACATCCTTGACCCAGAAGGTGGTTATTTTTATATTACTAATGCTGGTCACCCCATCCATGACAATGAGATGTGTGGGAGTAGGAAACAGAGATTTTGTGGAAGGTCTATCAGGAGCTACGTGGGTTGACGTGGTGCTCGAGCACGGGGGGTGTGTGACTACCATGGCTAAGAACAAGCCAACGTTGGATATAGAGCTTCAGAAGACCGAGGCCACCCAATTGGCGACCCTAAGGAAGCTATGCATTGAGGGGAAAATTACCAACATAACAACTGACTCAAGATGTCCTACCCAAGGGGAAGCGGTTTTGCCTGAGGAGCAGGACCAGAACTACGTGTGTAAGCATACATACGTAGACAGAGGCTGGGGGAACGGATGTGGTTTGTTTGGCAAGGGAAGCTTGGTAACATGTGCGAAATTTCAATGCCTGGAACCAATAGAGGGAAAAGTGGTGCAGTATGAGAACCTCAAATACACCGTCATCATCACAGTGCACACAGGAGATCAACACCAGGTGGGAAATGAAACGCAGGGAGTCACGGCTGAGATAACACCTCAGGCATCAACCACTGAAGCCATCTTGCCTGAATATGGAACCCTTGGGCTAGAATGCTCACCACGGACAGGTTTGGATTTCAATGAAATGATCTTGCTAACAATGAAGAACAAAGCATGGATGGTACATAGACAATGGTTTTTTGACCTACCTCTACCATGGACATCAGGAGCTACAACGGAAACACCAACCTGGAACAGGAAGGAGCTTCTTGTGACATTTAAAAACGCACATGCGAAGAAACAAGAAGTGGTTGTCCTTGGATCGCAAGAGGGAGCAATGCATACCGCATTGACAGGAGCCACAGAAATCCAAAACTCAGGAGGCACAAGTATTTTTGCAGGGCATTTAAAATGTAGACTTAAGATGGACAAATTGGAACTCAAGGGGATGAGCTATGCAATGTGCACGAATACCTTCGTGTTGAAGAAAGAAGTCTCAGAAACGCAGCATGGGACAATACTCATTAAGGTCGAGTACAGAGGGGAAGATGCACCTTGCAAGATTCCTTTCTCCACAGAGGATGGACAAGGGAAAGCTCACAATGGCAGACTGATTACAGCCAACCCAGTGGTGACTAAGAAGGAGGAGCCTGTCAATATCGAGGCTGAACCTCCTTTTGGGGAAAGTAATATAGTGATTGGAATTGGAGACAACGCCTTGAAAATCAACTGGTATAAGAAAGGAAGCTCTATTGGGAAGATGTTCGAGGCCACTGCCAGAGGTGCAAGGCGCATGGCCATCTTGGGAGACACAGCTTGGGACTTTGGATCAGTGGGTGGTGTTCTGAACTCATTAGGCAAAATGGTGCACCAAATATTCGGAAGTGCTTACACAGCCCTATTCAGTGGAGTCTCTTGGGTAATGAAAATCGGAATAGGAGTTCTCTTGACTTGGATAGGGTTGAATTCAAAAAACACATCCATGTCATTTTCATGCATTGCGATAGGAATCATTACACTCTATCTGGGAGCTGTGGTGCAAGCTGACATGGGATGTGTTATAAACTGGAAAGGCAAAGAACTCAAATGTGGAAGTGGAATCTTCGTCACCAACGAGGTCCATACCTGGACAGAGCAATACAAATTCCAAGCAGACTCCCCAAAAAGATTGGCGACAGCCATTGCAGGCGCTTGGGAGAATGGAGTGTGCGGAATTAGGTCAACAACCAGAATGGAGAATCTCCTGTGGAAGCAAATAGCCAATGAACTGAACTACATATTGTGGGAAAACAATATCAAATTAACGGTAGTTGTGGGCGATATAATTGGGGTCTTAGAGCAAGGAAAAAGAACACTAACACCACAACCCATGGAGCTAAAATACTCATGGAAAACGTGGGGAAAGGCAAAAATAGTGACAGCTGAAACACAAAATTCCTCTTTCATAATAGACGGGCCGAACACACCGGAGTGTCCAAGTGCCTCAAGAGCATGGAATGTGTGGGAGGTGGAAGATTACGGGTTCGGAGTCTTCACAACCAACATATGGCTGAAACTCCGAGAGGTGTACACCCAACTATGTGACCATAGGCTAATGTCGGCAGCTGTCAAGGATGAGAGGGCCGTACATGCCGACATGGGCTATTGGATAGAAAGCCAAAAGAATGGAAGTTGGAAGCTAGAAAAAGCATCCCTCATAGAGGTGAAAACCTGCACATGGCCAAAATCACATACCCTTTGGAGTAATGGTGTGCTAGAGAGTGATATGATCATCCCAAAGAGTCTAGCTGGTCCTATTTCGCAACACAACCACAGGCCCGGGTACCACACCCAGACGGCGGGACCCTGGCATTTAGGAAAATTAGAGCTGGACTTCAACTATTGTGAAGGAACAACAGTTGTCATCACAGAAAACTGTGGGACAAGAGGCCCATCATTGAGAACAACAACAGTGTCAGGGAAGTTAATACACGAATGGTGTTGCCGTTCGTGCACACTTCCTCCCCTGCGATACATGGGAGAAGACGGTTGCTGGTATGGCATGGAAATTAGACCCATCAGTGAGAAAGAAGAGAACATGGTAAAGTCTTTAGTCTCAGCGGGAAGTGGAAAGGTGGACAACTTCACAATGGGTGTCTTGTGTTTGGCAATCCTCTTTGAAGAGGTGATGAGAGGAAAATTTGGGAAGAAACACATGATTGCGGGGGTGTTCTTCACGCTTGTGCTCCTTCTCTCAGGGCAAATAACATGGAGAGACATGGCGCACACACTAATAATGATTGGGTCCAACGCATCTGACAGGATGGGAATGGGCGTTACCTACCTAGCTTTAATTGCAACATTCAAAATCCAGCCATTCTTGGCTTTGGGATTTTTTCTAAGAAAACTGACATCCAGAGAAAATTTATTGTTAGGAGTTGGGCTGGCTATGGCAACAACGTTACAACTGCCAGAGGACATTGAACAAATGGCAAATGGAATCGCTCTGGGGCTCATGGCTCTTAAACTGATAACACAATTTGAAACATACCAATTATGGACAGCATTAATCTCCTTAACGTGTTCAAATACAATGTTTACGTTGACTGTTGCCTGGAGAACAGCCACCCTGATTCTGGCCGGAGTTTCGCTTTTACCAGTGTGCCAGTCTTCGAGCATGAGGAAAACAGACTGGCTTCCAATGGCAGTGGCAGCTATGGGAGTTCCACCTCTACCACTTTTTATTTTTAGCTTGAAAGACACACTCAAAAGGAGAAGCTGGCCACTGAATGAAGGGGTGATGGCTGTTGGGCTTGTAAGCATTCTGGCCAGTTCTCTCCTTAGAAATGATGTACCCATGGCTGGACCATTGGTGGCCGGGGGCTTGCTGATAGCGTGCTACGTCATAACTGGCACGTCAGCAGACCTCACCGTAGAAAAAGCAGCAGATATAACATGGGAGGAAGAGGCTGAGCAAACAGGAGTGTCCCACAACTTAATGATCACAGTTGATGATGATGGAACAATGAGAATAAAAGATGATGAGACTGAGAATATCCTAACAGTGCTTTTGAAAACAGCATTACTAATAGTATCAGGAGTCTTTCCATACTCCATACCCGCAACATTGCTGGTCTGGCATACTTGGCAAAAGCAAACCCAAAGATCCGGCGTTCTATGGGACGTACCCAGCCCCCCAGAGACACAGAAAGCAGAACTGGAAGAAGGGGTCTATAGGATCAAACAGCAAGGAATTTTTGGGAAAACCCAAGTAGGGGTTGGAGTACAGAAAGAAGGAGTCTTCCACACCATGTGGCACGTTACAAGAGGGGCAGTGTTGACATATAATGGGAAAAGACTGGAACCAAACTGGGCTAGCGTGAAAAAAGATCTGATTTCATACGGAGGAGGATGGAGATTGAGCGCACAATGGCAAAAGGGGGAGGAGGTGCAGGTCATTGCCGTAGAGCCTGGAAAGAACCCAAAGAACTTTCAAACCATGCCAGGCACTTTTCAGACTACAACAGGGGAAATAGGAGCAATTGCACTGGATTTCAAGCCTGGAACTTCAGGATCTCCCATCATAAACAGAGAGGGAAAGGTAGTGGGACTGTATGGCAATGGAGTGGTTACAAAGAATGGTGGCTACGTTAGCGGAATAGCGCAAACGAATGCAGAACCAGATGGACCAACACCAGAATTGGAAGAAGAGATGTTCAAAAAGCGAAATCTAACCATAATGGATCTTCATCCTGGGTCAGGAAAGACACGGAAATACCTTCCAGCTATTGTTAGAGAGGCAATCAAGAGACGTTTAAGAACTCTAATTTTGGCACCGACAAGGGTGGTTGCAGCTGAGATGGAAGAAGCATTGAAAGGGCTCCCAATAAGGTACCAAACAACAGCAACAAAATCTGAACACACAGGAAGAGAGATTGTTGATCTAATGTGCCACGCAACGTTCACAATGCGTCTGCTGTCACCAGTTAGGGTTCCAAACTATAACTTGATAATAATGGATGAAGCCCATTTCACAGACCCAGCCAGTATAGCGGCTAGAGGGTACATATCGACTCGTGTTGGAATGGGAGAGGCAGCCGCAATTTTCATGACAGCAACGCCCCCTGGAACAGCTGATGCCTTTCCTCAGAGCAACGCTCCAATTCAAGATGAAGAAAGGGACATACCAGAACGCTCATGGAATTCAGGCAATGAATGGATAACCGACTTCGCTGGGAAAACGGTGTGGTTTGTCCCCAGCATTAAAGCCGGAAATGACATAGCAAATTGCTTGCGAAAAAACGGGAAAAAGGTCATTCAGCTTAGTAGGAAGACTTTTGACACAGAATATCAGAAAACTAAACTGAATGATTGGGACTTCGTGGTGACAACTGACATTTCAGAAATGGGGGCCAATTTCAAAGCAGATAGAGTGATCGACCCAAGAAGATGTCTCAAACCAGTGATCCTGACAGATGGACCAGAGCGGGTGATCCTGGCTGGACCAATGCCAGTCACCGCGGCGAGTGCTGCGCAAAGGAGAGGGAGAGTTGGCAGGAACCCACAAAAAGAAAATGACCAGTACATATTCACGGGCCAGCCTCTCAACAATGATGAAGACCATGCTCACTGGACAGAAGCAAAAATGCTGCTGGACAACATTAATACACCAGAAGGGATCATACCAGCTCTCTTTGAGCCAGAAAGGGAGAAGTCAGCCGCCATAGACGGTGAGTATCGCTTGAAAGGTGAGTCCAGGAAGACTTTCGTGGAACTCATGAGGAGGGGTGACCTTCCAGTCTGGTTAGCCCATAAAGTAGCATCAGAAGGGATCAAATATACAGATAGAAAATGGTGCTTTGATGGACAACGTAATAATCAAATTTTAGAGGAGAACATGGATGTGGAAATCTGGACAAAGGAAGGAGAAAAGAAAAAATTGAGACCTAGGTGGCTTGATGCCCGCACTTATTCAGATCCCTTAGCACTCAAGGAATTCAAGGACTTTGCGGCTGGCAGAAAGTCAATCGCCCTTGATCTTGTGACAGAAATAGGAAGAGTGCCTTCACACCTAGCCCATAGAACGAGAAACGCTCTGGACAATCTGGTGATGCTGCATACGTCAGAACATGGCGGTAGGGCCTACAGGCATGCGGTGGAGGAACTACCAGAGACAATGGAAACACTCCTACTCTTGGGACTCATGATCTTGTTGACAGGTGGAGCAATGCTTTTCTTAATATCAGGTAAAGGGATTGGAAAGACTTCAATAGGACTCATTTGTGTAATTGCTTCCAGCGGCATGTTGTGGATGGCCGAAATCCCACTCCAATGGATCGCGTCGGCTATAGTCCTGGAGTTTTTTATGATGGTGTTGCTTATACCAGAACCAGAAAAGCAGAGAACCCCCCAAGACAACCAACTCGCATATGTCGTGATAGGCATACTCACATTGGCTGCAATAATAGCAGCTAATGAAATGGGATTGCTGGAAACTACAAAGAGAGATTTAGGAATGTCTAAGGAGCCAGGTGTTGTCTCTCCAACCAGCTATTTAGATGTGGACTTGCATCCAGCATCAGCCTGGACATTGTACGCCGTGGCCACTACAGTAATAACACCAATGTTAAGACATACCATAGAGAATTCCACAGCAAATGTGTCTCTGGCAGCTATAGCCAACCAGGCAGTGGTCCTGATGGGTTTGGACAAAGGATGGCCAATATCAAAAATGGACTTAGGAGTACCCCTACTGGCATTGGGTTGCTATTCACAAGTGAACCCACTGACTCTAACAGCGGCAGTACTCTTGCTGATCACACATTATGCTATCATAGGTCCAGGATTGCAGGCAAAAGCCACTCGTGAAGCTCAGAAAAGGACAGCTGCTGGAATAATGAAGAATCCAACGGTGGATGGGATAATGACAATAGACCTAGATCCTGTAATATATGATTCAAAATTTGAAAAGCAACTGGGACAGGTTATGCTCCTGGTTTTGTGTGCAGTTCAACTTTTGTTAATGAGAACATCATGGGCCTTGTGTGAAGCTTTAACTCTAGCTACAGGACCAATAACAACACTCTGGGAAGGATCACCTGGGAAGTTTTGGAACACCACGATAGCCGTTTCCATGGCGAACATTTTTAGAGGGAGTTATTTAGCAGGAGCTGGGCTTGCTTTTTCTATTATGAAATCAGTTGGAACAGGAAAAAGAGGAACAGGCTCACAAGGTGAAACTTTAGGAGAAAAATGGAAAAAGAAATTAAATCAATTATCCCGGAAAGAGTTTGACCTTTACAAGAAATCTGGAATCACTGAAGTGGATAGAACAGAAGCCAAAGAAGGGTTGAAAAGAGGAGAAATAACACATCATGCCGTGTCCAGAGGTAGCGCAAAACTTCAATGGTTTGTGGAGAGAAACATGGTCATTCCCGAAGGAAGAGTCATAGACTTGGGCTGTGGAAGAGGAGGCTGGTCATATTACTGTGCAGGACTGAAAAAAGTCACAGAAGTGCGAGGATACACAAAAGGCGGTCCAGGACACGAAGAACCAGTACCTATGTCCACATATGGATGGAACATAGTCAAGTTAATGAGTGGAAAGGATGTGTTTTATCTTCCACCTGAAAAGTGTGACACCCTGTTGTGTGACATTGGAGAATCTTCACCAAGCCCAACAGTGGAAGAAAGCAGAACTATAAGAGTTTTGAAGATGGTTGAACCATGGCTAAAAAACAACCAATTTTGCATTAAAGTATTGAACCCTTACATGCCAACTGTGATTGAGCACCTAGAAAGACTACAAAGGAAACATGGAGGAATGCTTGTGAGAAATCCACTTTCACGAAACTCCACGCACGAAATGTACTGGATATCTAATGGCACAGGTAACATTGTCGCTTCAGTCAACACGGTATCTAGACTGCTACTGAACAGGTTCACGATGACACACAGAAGACCCACCACTGAGAAAGATGTGGATTTAGGAGCAGGAACTCGACATGTTAATGCGGAACCAGAAACACCCAACATGGATGTCATTGGGGAAAGAATAAAAAGGATCAAGGAGGAGCATAATTCAACATGGCATTATGATGACGAAAACCCCTACAAAACGTGGGCTTACCATGGATCTTATGAAGTCAAAGCCACAGGCTCAGCCTCCTCCATGATAAATGGAGTCGTGAAACTCCTCACTAAACCATGGGATGTGGTGCCCATGGTGACACAGATGGCAATGACAGACACAACTCCATTTGGCCAGCAGAGAGTTTTTAAAGAGAAAGTGGACACCAGGACACCCAGGTCCATGCCAGGAACAAGAAGGGTCATGGGGATCACAGCGGAGTGGCTCTGGAGAACCCTGGGAAGGAACAAAAAACCCAGGTTATGCACAAGGGAAGAGTTCACAAAAAAGGTCAGAACTAACGCAGCCATGGGCGCCGTTTTCACAGAGGAGAACCAATGGGACAGCGCGAAAGCTGCTGTTGAGGATGAAGATTTTTGGAAACTTGTGGACAGAGAACGTGAACTCCACAAACTGGGCAAGTGTGGAAGCTGTGTTTACAACATGATGGGCAAGAGAGAGAAGAAACTTGGAGAGTTTGGCAAAGCAAAAGGCAGTAGAGCTATATGGTACATGTGGTTGGGAGCCAGGTACCTTGAGTTCGAAGCCCTTGGATTCTTAAATGAAGACCACTGGTTCTCGCGTGAGAACTCTTACAGTGGAGTGGAAGGAGAAGGACTGCACAAGCTAGGCTATATATTAAGGGACATTTCCAAGATACCCGGAGGAGCTATGTATGCTGATGACACAGCTGGTTGGGACACAAGAATAACAGAAGATGACCTGCACAATGAGGAAAAGATCACACAGCAAATGGACCCTGAACACAGGCAGTTAGCGAACGCTATATTTAAGCTCACATACCAAAACAAAGTGGTCAAAGTTCAACGACCGACTCCAACAGGCACGGTAATGGACATCATATCTAGGAAAGACCAAAGAGGCAGTGGACAGGTAGGAACTTATGGTCTGAATACATTCACCAACATGGAAGCCCAGTTAATCAGACAAATGGAAGGAGAAGGTGTGCTGTCAAAGGCAGACCTCGAGAACCCTCATCTGCCAGAGAAGAAAATTACACAATGGTTGGAAACCAAAGGAGTGGAGAGGTTAAAAAGAATGGCCATTAGCGGGGATGATTGCGTAGTGAAACCAATCGATGACAGGTTCGCTAATGCCCTGCTCGCTCTGAACGATATGGGAAAGGTTCGGAAAGACATACCTCAATGGCAGCCATCAAAAGGATGGCATGATTGGCAACAGGTTCCTTTCTGCTCCCACCACTTTCATGAATTGATCATGAAAGATGGAAGAAAGTTGGTGGTTCCCTGCAGACCCCAGGACGAACTAATAGGAAGAGCAAGAATCTCTCAAGGAGCGGGATGGAGCCTTAGAGAAACCGCATGTCTGGGGAAAGCCTACGCTCAAATGTGGAGTCTCATGTATTTTCACAGAAGGGACCTCAGACTAGCATCCAACGCCATATGTTCAGCAGTACCAGTCCACTGGGTCCCCACAAGTAGAACGACATGGTCTATTCATGCTCACCATCAGTGGATGACTACAGAAGACATGCTTACTGTCTGGAACAGGGTGTGGATCGAGGACAATCCATGGATGGAAGACAAAACTCCAGTCACAACCTGGGAAAATGTTCCATATCTAGGGAAGAGAGAAGACCAATGGTGCGGATCACTTATTGGTCTCACTTCCAGAGCAACCTGGGCCCAGAACATACCCACAGCAATTCAACAGGTGAGAAGCCTTATAGGCAATGAAGAGTTTCTGGACTACATGCCTTCAATGAAGAGATTTAGGAAGGAGGAGGAGTCGGAGGGAGCCATTTGGTAA
		</sequence>
		<sequence>
			<taxon idref="JX669503|DENV3|Brazil|Northeast|PE||2005"/>
			ATGAACAACCAACGGAAGAAGACGGGAAAACCGTCTATCAATATGCTGAAACGCGTGAGAAACCGTGTGTCAACTGGATCACAGTTGGCGAAGAGATTCTCAAAAGGACTGCTGAACGGCCAGGGACCAATGAAATTGGTTATGGCGTTCATAGCTTTCCTCAGATTTCTAGCCATTCCACCAACAGCAGGAGTCTTGGCTAGATGGGGAACCTTCAAGAAGTCGGGGGCCATTAAGGTCCTGAAAGGCTTCAAGAAGGAGATCTCAAACATGCTGAGCATAATCAACAAACGGAAAAAGACATCGTTCTGTCTCATGATGATATTGCCAGCAGCACTTGCTTTCCACTTGACTTCACGAGATGGAGAGCCGCGCATGATAGTGGGGAAGAATGAAAGAGGAAAATCCCTACTTTTTAAGACAGCCTCTGGAATCAACATGTGCACACTCATAGCCATGGACCTGGGAGAGATGTGTGATGACACGGTCACTTACAAATGCCCCCACATTACCGAAGTGGAACCTGAAGACATTGACTGCTGGTGCAACCTTACATCAACATGGGTGACTTACGGAACGTGCAATCAAGCCGGAGAGCGTAGACGCGACAAGAGATCTGTGGCGTTAGCTCCCCATGTCGGCATGGGACTAGACACACGCACCCAAACCTGGATGTCGGCTGAAGGAGCTTGGAGGCAAGTCGAGAAGGTAGAGACATGGGCCCTTAGGCACCCAGGGTTCACCATACTAGCCCTATTTCTTGCCCATTACATAGGCACATCCTTGACCCAGAAGGTGGTTATTTTTATACTACTAATGCTGGTCACCCCATCCATGACAATGAGATGTGTGGGAGTAGGAAACAGAGATTTTGTGGAAGGTCTATCAGGAGCTACGTGGGTTGACGTGGTGCTCGAGCACGGGGGGTGTGTGACTACCATGGCTAAGAACAAGCCAACGTTGGATATAGAGCTTCAGAAGACCGAGGCCACCCAATTGGCGACCCTAAGGAAGCTATGCATTGAGGGGAAAATTACCAACATAACAACTGACTCAAGATGTCCTACCCAAGGGGAAGCGGTTTTGCCTGAGGAGCAGGACCAGAACTACGTGTGTAAGCATACATACGTAGACAGAGGCTGGGGGAACGGATGTGGTTTGTTTGGCAAGGGAAGCTTGGTAACATGTGCGAAATTTCAATGCCTGGAACCAATAGAGGGAAAAGTGGTGCAGTATGAGAACCTCAAATACACCGTCATCATCACAGTGCACACAGGAGATCAACACCAGGTGGGAAATGAAACGCAGGGAGTCACGGCTGAGATAACACCTCAGGCATCGACCACTGAAGCCATCTTGCCTGAATATGGAACCCTTGGGCTAGAATGCTCACCACGGACAGGTTTGGATTTCAATGAAATGATCTTGCTAACAATGAAGAACAAAGCATGGATGGTACATAGACAATGGTTTTTTGACCTACCTCTACCATGGACATCAGGAGCTACAACGGAAACACCAACCTGGAACAGGAAGGAGCTTCTTGTGACATTTAAAAACGCACATGCGAAGAAACAAGAAGTAGTTGTCCTTGGATCGCAAGAGGGAGCAATGCATACCGCATTGACAGGAGCCACAGAAATCCAAAACTCAGGAGGCACAAGTATTTTTGCGGGGCACTTAAAATGTAGACTTAAGATGGACAAATTGGAACTCAAGGGGATGAGCTATGCAATGTGCACGAATACCTTTGTGTTGAAGAAAGAAGTCTCAGAAACGCAGCATGGGACAATACTCATTAAGGTCGAGTACAAAGGGGAAGATGCACCTTGCAAGATTCCTTTCTCCACAGAGGATGGACAAGGGAAAGCTCACAATGGCAGACTGATTACAGCCAACCCAGTGGTGACTAAGAAGGAGGAGCCTGTCAATATTGAGGCTGAACCCCCTTTTGGGGAAAGTAATATAGTGATTGGAATTGGAGACAACGCCTTGAAAATCAACTGGTATAAGAAAGGAAGCTCCATTGGGAAGATGTTCGAGGCCACTGCCAGAGGTGCAAGGCGCATGGCCATCTTGGGAGACACAGCTTGGGACTTTGGATCAGTGGGTGGTGTTCTGAACTCATTAGGCAAAATGGTGCACCAAATATTCGGAAGTGCTTACACAGCCCTATTCAGTGGAGTCTCTTGGGTAATGAAAATCGGAATAGGAGTTCTCTTGACTTGGATAGGGTTGAATTCAAAAAACACATCCATGTCATTTTCATGCATTGCGATAGGAATCATTACACTCTATCTGGGAGCTGTGGTGCAAGCTGACATGGGATGTGTTATAAACTGGAAAGGCAAAGAACTCAAATGTGGAAGTGGAATCTTCGTCACCAACGAGGTCCATACCTGGACAGAGCAATACAAATTCCAAGCAGACTCCCCAAAAAGATTGGCGACAGCCATTGCAGGCGCTTGGGAGAATGGAGTGTGCGGAATTAGGTCAACAACCAGAATGGAGAACCTCCTGTGGAAGCAAATAGCCAATGAACTGAACTACATATTGTGGGAAAACAATATCAAATTAACGGTGGTTGTGGGCGATATAATTGGGGTCTTAGAGCAAGGAAAAAGAACACTAACACCACAACCCATGGAGCTAAAATACTCATGGAAAACGTGGGGAAAGGCAAAAATAGTGACAGCTGAAACACAAAATTCCTCTTTCATAATAGACGGGCCGAACACACCGGAGTGTCCAAGTGCCTCAAGAGCATGGAATGTGTGGGAGGTGGAAGATTACGGGTTCGGAGTCTTCACAACCAACATATGGCTGAAACTCCGAGAGGTGTACACCCAACTATGTGACCATAGGCTAATGTCGGCAGCTGTCAAGGATGAGAGGGCCGTACATGCCGACATGGGCTACTGGATAGAAAGCCAAAAGAATGGAAGTTGGAAGCTAGAAAAAGCATCCCTCATAGAGGTGAAAACCTGCACATGGCCAAAATCACATACCCTTTGGAGTAATGGTGTGCTAGAGAGTGATATGATCATCCCAAAGAGTCTAGCTGGTCCTATTTCGCAACACAATCACAGGCCCGGGTACCACACCCAGACGGCGGGACCCTGGCATTTAGGAAAATTAGAGCTGGACTTCAACTATTGTGAAGGAACAACAGTTGTCATCACAGAAAACTGTGGGACAAGAGGCCCATCATTGAGAACAACAACAGTGTCAGGGAAGTTAATACACGAATGGTGTTGCCGTTCGTGCACACTTCCTCCCTTGCGATACATGGGAGAAGACGGTTGCTGGTATGGCATGGAAATCAGACCCATCAGTGAGAAAGAAGAGAACATGGTAAAGTCTTTAGTCTCAGCGGGAAGTGGAAAGGTGGACAACTTCACAATGGGTGTCTTGTGTTTGGCAATCCTCTTTGAAGAGGTGATGAGAGGAAAATTTGGGAAGAAACACATGATTGCGGGGGTGTTCTTCACGTTTGTGCTCCTTCTCTCAGGGCAAATAACATGGAGAGACATGGCGCACACACTAATAATGATTGGGTCCAACGCATCTGACAGGATGGGAATGGGCGTCACCTACCTAGCTTTAATTGCAACATTTAAAATCCAGCCATTCTTGGCTTTGGGATTTTTCCTAAGAAAACTGACATCCAGAGAAAATTTATTGTTAGGGGTTGGGCTGGCTATGGCAACAACGTTACAACTGCCAGAGGACATTGAACAAATGGCAAATGGAATCGCTCTGGGGCTCATGGCTCTTAAACTGATAACACAATTTGAAACATACCAATTATGGACAGCATTAATCTCCTTAACGTGTTCAAATACAATGTTTACGTTGACTGTTGCCTGGAGAACAGCCACCCTGATTTTGGCCGGAGTTTCGCTTTTACCAGTGTGCCAGTCTTCGAGCATGAGGAAAACAGACTGGCTTCCAATGGCAGTGGCAGCTATGGGAGTTCCACCTCTACCACTTTTTATTTTTAGCTTGAAAGACACACTCAAAAGGAGAAGCTGGCCACTGAATGAAGGGGTGATGGCTGTTGGGCTTGTGAGCATTCTGGCCAGTTCTCTCCTTAGAAATGATGTACCCATGGCTGGACCATTGGTGGCCGGGGGCTTGCTGATAGCGTGCTACGTCATAACTGGCACGTCAGCAGACCTCACCGTAGAAAAAGCAGCAGATATAACATGGGAGGAAGAGGCTGAGCAAACAGGAGTGTCCCACAACTTAATGATCACAGTTGATGATGATGGAACAATGAGAATAAAAGATGATGAGACTGAGAATATCCTAACAGTGCTTTTGAAAACAGCATTACTAATAGTATCAGGAGTCTTTCCATACTCCATACCCGCAACACTGCTGGTCTGGCATACTTGGCAAAAGCAAACCCAAAGATCCGGCGTTCTATGGGACGTACCCAGCCCCCCAGAGACACAGAAAGCAGAACTGGAAGAAGGGGTCTATAGGATCAAACAGCAAGGAATTTTTGGGAAAACCCAAGTAGGGGTTGGAGTACAGAAAGAAGGAGTCTTCCACACCATGTGGCACGTTACAAGAGGGGCAGTGTTGACATATAATGGGAAAAGACTGGAACCAAACTGGGCTAGCGTAAAAAAAGATCTGATTTCATACGGAGGAGGATGGAGATTGAGCGCACAATGGCAAAAGGGGGAGGAGGTGCAGGTTATTGCCGTAGAGCCTGGGAAGAACCCAAAGAACTTTCAAACCATGCCAGGCACTTTTCAGACTACAACAGGGGAAATAGGAGCAATTGCACTGGATTTCAAGCCTGGAACTTCAGGATCTCCCATCATAAACAGAGAGGGAAAGGTAGTGGGACTGTATGGCAATGGAGTGGTTACAAAGAATGGTGGCTACGTCAGCGGAATAGCGCAAACGAATGCAGAACCAGATGGACCGACACCAGAATTGGAAGAAGAGATGTTCAAAAAGCGAAATCTAACCATAATGGATCTTCATCCTGGGTCAGGAAAGACACGGAAATACCTTCCAGCTATTGTTAGAGAGGCAATCAAGAGACGTTTAAGAACTCTAATTTTGGCACCGACAAGGGTGGTTGCAGCTGAGATGGAAGAAGCATTGAAAGGGCTCCCAATAAGGTACCAAACAACAGCAACAAAATCTGAACACACAGGAAGAGAGATTGTTGATCTAATGTGCCACGCAACGTTCACAATGCGTCTGCTGTCACCAGTTAGGGTTCCAAACTATAACTTGATAATAATGGATGAAGCCCATTTCACAGACCCAGCCAGTATAGCGGCTAGAGGGTACATATCGACTCGTGTTGGAATGGGAGAGGCAGCCGCAATTTTCATGACAGCAACGCCCCCTGGAACAGCTGATGCCTTTCCTCAGAGCAACGCTCCAATTCAAGATGAAGAAAGGGACATACCAGAACGCTCATGGAATTCAGGCAATGAATGGATAACCGACTTCGCTGGGAAAACGGTGTGGTTTGTCCCCAGCATTAAAGCCGGAAATGACATAGCAAACTGCTTGCGAAAAAACGGGAAAAAGGTCATTCAACTTAGTAGGAAGACTTTTGACACAGAATATCAGAAAACCAAACTGAATGATTGGGACTTCGTGGTGACAACTGACATTTCAGAAATGGGGGCCAATTTCAAAGCAGATAGAGTAATCGACCCAAGAAGATGTCTCAAACCAGTGATCCTGACAGATGGACCAGAGCGGGTGGTCCTGGCTGGACCAATGCCAGTCACCGCGGCGAGTGCTGCGCAAAGGAGAGGGAGAGTTGGCAGGAACCCACAAAAAGAAAATGACCAGTACATATTCACGGGCCAGCCTCTCAACAATGATGAAGACCATGCTCACTGGACAGAAGCAAAAATGCTGCTGGACAACATTAATACACCAGAAGGGATCATACCAGCTCTCTTTGAGCCAGAAAGGGAGAAGTCAGCCGCCATAGACGGTGAGTATCGCTTGAAAGGTGAGTCCAGGAAGACTTTCGTGGAACTCATGAGGAGGGGTGACCTTCCAGTCTGGTTAGCCCACAAAGTAGCATCAGAAGGGATCAAATATACAGATAGAAAATGGTGCTTTGATGGACAACGCAATAATCAAATTTTAGAGGAGAACATGGATGTGGAAATCTGGACAAAGGAAGGAGAAAAGAAAAAATTGAGACCTAGGTGGCTTGATGCCCGCACTTATTCAGATCCCTTAGCACTCAAGGAATTCAAGGACTTTGCGGCTGGCAGAAAGTCAATCGCCCTTGATCTTGTGACAGAAATAGGAAGAGTGCCTTCACACCTAGCCCATAGAACGAGAAACGCTCTGGACAATCTGGTGATGCTGCATACGTCAGAACATGGCGGTAGGGCCTACAGGCATGCGGTGGAGGAACTACCAGAGACAATGGAAACACTCCTACTCTTGGGACTCATGATCTTGTTGACAGGTGGAGCAATGCTTTTCTTAATATCAGGTAAAGGGATTGGAAAGACTTCAATAGGACTCATTTGTGTAATTGCTTCCAGCGGCATGTTGTGGATGGCCGAAATCCCACTCCAATGGATCGCGTCGGCTATAGTCCTGGAGTTCTTTATGATGGTGTTGCTTATACCAGAACCAGAAAAGCAGAGAACCCCCCAAGACAACCAACTCGCATATGTCGTGATAGGCATACTTACATTGGCTGCAATAATAGCAGCTAATGAAATGGGATTGTTGGAAACTACAAAGAGAGATTTAGGAATGTCTAAGGAGCCAGGTGTTGTCTCTCCAACCAGCTATTTAGATGTGGACTTGCACCCAGCATCAGCCTGGACATTGTACGCCGTGGCCACTACAGTAATAACACCAATGTTAAGACATACCATAGAGAATTCTACAGCAAATGTGTCTCTGGCAGCTATAGCCAACCAGGCAGTGGTCCTGATGGGTTTGGACAAAGGATGGCCAATATCAAAAATGGACTTAGGAGTACCCCTACTGGCATTGGGTTGCTATTCACAAGTGAACCCACTGACTCTAACAGCGGCAGTACTCTTGCTGATCACACATTATGCTATCATAGGTCCAGGATTGCAGGCAAAAGCCACTCGTGAAGCTCAGAAAAGGACAGCTGCTGGAATAATGAAGAATCCAACGGTGGATGGGATAATGACAATAGACCTAGATCCTGTAATATATGATTCAAAATTTGAAAAGCAACTGGGACAGGTTATGCTCCTGGTTTTGTGTGCAGTTCAACTTTTGTTAATGAGAACATCATGGGCCTTGTGTGAAGCTTTAACTCTAGCTACAGGACCAATAACAACACTCTGGGAAGGATCACCTGGGAAGTTTTGGAACACCACGATAGCTGTTTCCATGGCGAACATTTTTAGAGGGAGCTATTTAGCAGGAGCTGGGCTTGCTTTTTCTATTATGAAATCAGTTGGAACAGGAAAAAGAGGAACAGGCTCACAAGGTGAAACTTTAGGAGAAAAATGGAAAAAGAAATTAAATCAATTATCCCGGAAAGAGTTTGACCTTTACAAGAAATCTGGAATCACTGAAGTGGATAGAACAGAAGCCAAAGAAGGGTTGAAAAGAGGAGAAATAACACATCATGCCGTGTCCAGAGGTAGCGCAAAACTTCAATGGTTTGTGGAGAGAAACATGGTCATTCCCGAAGGAAGAGTCATAGACTTGGGCTGTGGAAGAGGAGGCTGGTCATATTACTGTGCAGGACTGAAAAAAGTCACAGAAGTGCGAGGATACACAAAAGGCGGTCCAGGACACGAAGAACCAGTACCTATGTCCACATATGGATGGAACATAGTTAAGTTAATGAGTGGAAAGGATGTGTTTTATCTCCCACCTGAAAAGTGTGACACCCTGTTGTGTGACATTGGAGAATCTTCACCAAGCCCAACAGTGGAAGAAAGCAGAACTATAAGAGTTTTGAAGATGGTTGAACCATGGCTAAAGAACAACCAATTTTGCATTAAAGTATTGAACCCTTACATGCCAACTGTGATAGAGCACCTAGAAAGACTACAAAGGAAACATGGAGGAATGCTTGTGAGAAATCCACTTTCACGAAACTCCACGCACGAAATGTACTGGATATCTAATGGCACAGGTAACATTGTCGCTTCAGTCAATATGGTATCTAGACTGCTACTGAACAGGTTCACGATGACACACAGAAGACCCACCATTGAGAAAGATGTGGATTTAGGAGCAGGAACTCGACATGTTAATGCGGAACCAGAAACACCCAACATGGATGTCATTGGGGAAAGAATAAAAAGGATCAAGGAGGAGCATAATTCAACATGGCACTATGATGATGAAAACCCCTACAAAACGTGGGCTTACCATGGATCTTATGAAGTCAAAGCCACAGGCTCAGCCTCCTCCATGATAAATGGAGTCGTGAAACTCCTCACTAAACCATGGGATGTGGTGCCCATGGTGACACAGATGGCAATGACAGATACAACTCCATTTGGCCAGCAGAGAGTCTTTAAAGAGAAAGTGGACACCAGGACACCCAGGTCCATGCCAGGAACAAGAAGGGTCATGGGGATCACAGCGGAGTGGCTCTGGAGAACCCTGGGAAGGAACAAAAAACCCAGGTTATGCACAAGGGAAGAGTTCACAAAAAAAGTCAGAACTAACGCAGCCATGGGCGCCGTTTTCACAGAGGAGAACCAATGGGACAGCGCGAAAGCTGCTGTTGAGGATGAGGATTTTTGGAAACTTGTGGACAGAGAACGTGAACTCCACAAACTGGGCAAGTGTGGAAGCTGTGTTTACAACATGATGGGCAAGAGAGAGAAGAAACTTGGAGAGTTTGGCAAAGCAAAAGGCAGTAGAGCTATATGGTACATGTGGTTGGGAGCCAGGTACCTTGAGTTCGAAGCCCTTGGATTCTTAAATGAAGACCACTGGTTCTCGCGTGAGAACTCTTACAGTGGAGTGGAAGGAGAAGGACTGCACAAGCTAGGCTATATATTAAGGGACATTTCCAAGATACCCGGAGGAGCTATGTATGCTGATGACACAGCTGGTTGGGACACAAGAATAACAGAAGATGACCTGCACAATGAGGAAAAGATCACACAGCAAATGGACCCTGAACACAGGCAGTTAGCGAACGCTATATTTAAGCTCACATACCAAAACAAAGTGGTCAAAGTTCAACGACCGACTCCAACAGGCACGGTAATGGACATCATATCTAGGAAAGACCAAAGAGGCAGTGGACAGGTAGGAACTTATGGTCTGAATACATTCACCAACATGGAAGCCCAGTTAATCAGACAAATGGAAGGAGAAGGTGTGCTGTCAAAGGCAGACCTCGAGAACCCTCATCTGCCAGAGAAGAAAATTACACAATGGTTGGAAACCAAAGGAGTGGAGAGGTTAAAAAGAATGGCCATTAGCGGGGATGATTGCGTAGTGAAACCAATCGATGACAGGTTCGCTAATGCCTTGCTCGCTCTGAACGATATGGGAAAGGTTCGGAAAGACATACCTCAATGGCAGCCATCAAAGGGATGGCATGATTGGCAACAGGTTCCTTTCTGCTCCCACCACTTTCATGAATTGATCATGAAAGATGGAAGAAAGTTGGTGGTTCCCTGCAGACCCCAGGACGAACTAATAGGAAGAGCAAGAATCTCTCAAGGAGCGGGATGGAGCCTTAGAGAAACCGCATGTCTGGGGAAAGCCTACGCTCAAATGTGGAGTCTCATGTATTTTCACAGAAGAGACCTCAGACTAGCATCCAACGCCATATGTTCAGCAGTACCAGTCCACTGGGTCCCCACAAGTAGAACGACATGGTCTATTCATGCTCACCATCAGTGGATGACCACAGAAGACATGCTTACTGTCTGGAACAGGGTGTGGATCGAGGACAATCCATGGATGGAAGACAAAACTCCAGTCACAACCTGGGAAAATGTTCCATATCTAGGGAAGAGAGAAGACCAATGGTGCGGATCACTTATTGGTCTCACTTCCAGAGCAACCTGGGCCCAGAACATACCCACAGCAATTCAACAGGTGAGAAGCCTCATAGGCAATGAAGAGTTTCTGGACTACATGCCTTCAATGAAGAGATTCAGGAAGGAGGAGGAGTCGGAGGGAGCCATTTGGTAA
		</sequence>
		<sequence>
			<taxon idref="JX669502|DENV3|Brazil|Northeast|PE||2005"/>
			ATGAACAACCAACGGAAGAAGACGGGAAAACCGTCTATCAATATGCTGAAACGCGTGAGAAACCGTGTGTCAACTGGATCACAGTTGGCGAAGAGATTCTCAAAAGGACTGCTGAACGGCCAGGGACCAATGAAATTGGTTATGGCGTTCATAGCTTTCCTCAGATTTCTAGCCATTCCACCAACAGCAGGAGTCTTGGCTAGATGGGGAACCTTCAAGAAGTCGGGGGCCATTAAGGTCCTGAAGGGCTTCAAGAAGGAGATCTCAAACATGCTGAGCATAATCAACAAACGGAAAAAGACATCGCTCTGTCTCATGATGATATTGCCAGCAGCACTTGCTTTCCACTTGACTTCACGAGATGGAGAGCCGCGCATGATTGTGGGGAAGAATGAAAGAGGAAAATCCCTACTTTTTAAGACAGCCTCTGGAACCAACATGTGCACACTCATAGCCATGGACTTGGGAGAGATGTGTGATGACACGGTCACTTACAAATGCCCCCACATTACCGAAGTGGAACCTGAAGACATTGACTGCTGGTGCAACCTTACATCAACATGGGTGACTTACGGAACGTGCAATCAAGCCGGAGAGCGTAGACGCGACAAGAGATCAGTGGCGTTAGCTCCCCATGTCGGCATGGGACTAGACACACGCACCCAAACCTGGATGTCGGCTGAAGGAGCTTGGAGGCAAGTCGAGAAGGTAGAGACATGGGCCCTTAGGCACCCAGGGTTCACCATACTAGCCCTATTTCTTGCCCATTACATAGGCACATCCTTGACCCAGAAGGTGGTTATTTTTATATTACTAATGCTGGTCACCCCATCCATGACAATGAGATGTGTGGGAGTAGGAAACAGAGATTTTGTGGAAGGTCTATCAGGAGCTACGTGGGTTGACGTGGTGCTCGAGCACGGGGGGTGTGTGACTACCATGGCTAAGAACAAGCCAACGTTGGATATAGAGCTTCAGAAGACCGAGGCCACCCAATTGGCGACCCTAAGGAAGCTATGCATTGAGGGGAAAATTACCAACATAACAACTGACTCAAGATGTCCTACCCAAGGGGAAGCGGTTTTGCCTGAGGAGCAGGACCAGAACTACGTGTGTAAGCATACATACGTAGACAGAGGCTGGGGGAACGGATGTGGTTTGTTTGGCAAGGGAAGCTTGGTAACATGTGCGAAATTTCAATGCCTGGAACCAATAGAGGGAAAAGTGGTGCAGTATGAGAACCTCAAATACACCGTCATCATCACAGTGCACACAGGAGATCAACACCAGGTGGGAAATGAAACGCAGGGAGTCACGGCTGAGATAACACCTCAGGCATCAACCACTGAAGCCATCTTGCCTGAATATGGAACCCTTGGGCTAGAATGCTCACCACGGACAGGTTTGGATTTCAATGAAATGATCTTGCTAACAATGAAGAACAAAGCATGGATGGTACATAGACAATGGTTTTTTGACCTACCTCTACCATGGACATCAGGAGCTACAACGGAAACACCAACCTGGAACAGGAAGGAGCTTCTTGTGACATTTAAAAACGCACATGCGAAGAAACAAGAAGTGGTTGTCCTTGGATCGCAAGAGGGAGCAATGCATACCGCATTGACAGGAGCCACAGAAATCCAAAACTCAGGAGGCACAAGTATTTTTGCAGGGCATTTAAAATGTAGACTTAAGATGGACAAATTGGAACTCAAGGGGATGAGCTATGCAATGTGCACGAATACCTTCGTGTTGAAGAAAGAAGTCTCAGAAACGCAGCATGGGACAATACTCATTAAGGTCGAGTACAGAGGGGAAGATGCACCTTGCAAGATTCCTTTCTCCACAGAGGATGGACAAGGGAAAGCTCACAATGGCAGACTGATTACAGCCAACCCAGTGGTGACTAAGAAGGAGGAGCCTGTCAATATCGAGGCTGAACCTCCTTTTGGGGAAAGTAATATAGTGATTGGAATTGGAGACAACGCCTTGAAAATCAACTGGTATAAGAAAGGAAGCTCTATTGGGAAGATGTTCGAGGCCACTGCCAGAGGTGCAAGGCGCATGGCCATCTTGGGAGACACAGCTTGGGACTTTGGATCAGTGGGTGGTGTTCTGAACTCATTAGGCAAAATGGTGCACCAAATATTCGGAAGTGCTTACACAGCCCTATTCAGTGGAGTCTCTTGGGTAATGAAAATCGGAATAGGAGTTCTCTTGACTTGGATAGGGTTGAATTCAAAAAACACATCCATGTCATTTTCATGCATTGCGATAGGAATCATTACACTCTATCTGGGAGCTGTGGTGCAAGCTGACATGGGATGTGTTATAAACTGGAAAGGCAAAGAACTCAAATGTGGAAGTGGAATCTTCGTCACCAACGAGGTCCATACCTGGACAGAGCAATACAAATTCCAAGCAGACTCCCCAAAAAGATTGGCGACAGCCATTGCAGGCGCTTGGGAGAATGGAGTGTGCGGAATTAGGTCAACAACCAGAATGGAGAATCTCCTGTGGAAGCAAATAGCCAATGAACTGAACTACATATTGTGGGAAAACAATATCAAATTAACGGTAGTTGTGGGCGATATAATTGGGGTCTTAGAGCAAGGAAAAAGAACACTAACACCACAACCCATGGAGCTAAAATACTCATGGAAAACGTGGGGAAAGGCAAAAATAGTGACAGCTGAAACACAAAATTCCTCTTTCATAATAGACGGGCCGAACACACCGGAGTGTCCAAGTGCCTCAAGAGCATGGAATGTGTGGGAGGTGGAAGATTACGGGTTCGGAGTCTTCACAACCAACATATGGCTGAAACTCCGAGAGGTGTACACCCAACTATGTGACCATAGGCTAATGTCGGCAGCTGTCAAGGATGAGAGGGCCGTACATGCCGACATGGGCTATTGGATAGAAAGCCAAAAGAATGGAAGTTGGAAGCTAGAAAAAGCATCCCTCATAGAGGTGAAAACCTGCACATGGCCAAAATCACATACCCTTTGGAGTAATGGTGTGCTAGAGAGTGATATGATCATCCCAAAGAGTCTAGCTGGTCCTATTTCGCAACACAACCACAGGCCCGGGTACCACACCCAGACGGCGGGACCCTGGCATTTAGGAAAATTAGAGCTGGACTTCAACTATTGTGAAGGAACAACAGTTGTCATCACAGAAAACTGTGGGACAAGAGGCCCATCATTGAGAACAACAACAGTGTCAGGGAAGTTAATACACGAATGGTGTTGCCGTTCGTGCACACTTCCTCCCCTGCGATACATGGGAGAAGACGGTTGCTGGTATGGCATGGAAATTAGACCCATCAGTGAGAAAGAAGAGAACATGGTAAAGTCTTTAGTCTCAGCGGGAAGTGGAAAGGTGGACAACTTCACAATGGGTGTCTTGTGTTTGGCAATCCTCTTTGAAGAGGTGATGAGAGGAAAATTTGGGAAGAAACACATGATTGCGGGGGTGCTCTTCACGTTTGTGCTCCTTCTCTCAGGGCAAATAACATGGAGAGACATGGCGCACACACTAATAATGATTGGGTCCAACGCATCTGACAGGATGGGAATGGGCGTTACCTACCTAGCTTTAATTGCAACATTTAAAATCCAGCCATTCTTGGCTTTGGGATTTTTCCTAAGAAAACTGACATCCAGAGAAAATTTATTGTTAGGAGTTGGGCTGGCTATGGCAACAACGTTACAACTGCCAGAGGACATTGAACAAATGGCAAATGGAATCGCTCTGGGGCTCATGGCTCTTAAACTGATAACACAATTTGAAACATACCAATTATGGACAGCATTAATCTCCTTAACGTGTTCAAATACAATGTTTACGTTGACTGTTGCCTGGAGAACAGCCACCCTGATTCTGGCCGGAGTTTCGCTTTTACCAGTGTGCCAGTCTTCGAGCATGAGGAAAACAGACTGGCTTCCAATGGCAGTGGCAGCTATGGGAGTTCCACCTCTACCACTTTTTATTTTTAGCTTGAAAGACACACTCAAAAGGAGAAGCTGGCCACTGAATGAAGGAGTGATGGCTGTTGGGCTTGTGAGCATTCTGGCCAGTTCTCTCCTTAGAAATGATGTACCCATGGCTGGACCATTGGTGGCCGGGGGCTTGCTGATAGCGTGCTACGTCATAACTGGCACGTCAGCAGACCTCACCGTAGAAAAAGCAGCAGATATAACATGGGAGGAAGAGGCTGAGCAAACAGGAGTGTCCCACAACTTAATGATCACAGTTGATGATGATGGAACAATGAGAATAAAAGATGATGAGACTGAGAATATCCTAACAGTGCTTTTGAAAACAGCATTACTAATAGTATCAGGAGTCTTTCCATACTCCATACCCGCAACATTGCTGGTCTGGCATACTTGGCAAAAGCAAACCCAAAGATCCGGCGTTCTATGGGACGTACCCAGCCCCCCAGAGACACAGAAAGCAGAACTGGAAGAAGGGGTCTATAGGATCAAACAGCAAGGAATTTTTGGGAAAACCCAAGTAGGGGTTGGAGTACAGAAAGAAGGAGTCTTCCACACCATGTGGCACGTTACAAGAGGGGCAGTGTTGACATATAATGGGAAAAGACTGGAACCAAACTGGGCTAGCGTGAAAAAAGATCTGATTTCATACGGAGGAGGATGGAGATTGAGCGCACAATGGCAAAAGGGGGAGGAGGTGCAGGTCATTGCCGTAGAGCCTGGAAAGAACCCAAAGAACTTTCAAACCATGCCAGGCACTTTTCAGACTACAACAGGGGAAATAGGAGCAATTGCACTGGATTTCAAGCCTGGAACTTCAGGATCTCCCATCATAAACAGAGAGGGAAAGGTAGTGGGACTGTATGGCAATGGAGTGGTTACAAAGAATGGTGGCTACGTCAGCGGAATAGCGCAAACGAATGCAGAACCAGATGGACCAACACCAGAATTGGAAGAAGAGATGTTCAAAAAGCGAAATCTAACCATAATGGATCTTCATCCTGGGTCAGGAAAGACACGGAAATACCTTCCAGCTATTGTTAGAGAGGCAATCAAGAGACGTTTAAGAACTCTAATTTTGGCACCGACAAGGGTGGTTGCAGCTGAGATGGAAGAAGCATTGAAAGGGCTCCCAATAAGGTACCAAACAACAGCAACAAAATCTGAACACACAGGAAGAGAGATTGTTGATCTAATGTGCCACGCAACGTTCACAATGCGTCTGCTGTCACCAGTTAGGGTTCCAAACTATAACTTGATAATAATGGATGAAGCCCATTTCACAGACCCAGCCAGTATAGCGGCTAGAGGGTACATATCGACTCGTGTTGGAATGGGAGAGGCAGCCGCAATTTTCATGACAGCAACGCCCCCTGGAACAGCTGATGCCTTTCCTCAGAGCAACGCTCCAATTCAAGATGAAGAAAGGGACATACCAGAACGCTCATGGAATTCAGGCAATGAATGGATAACCGACTTCGCTGGGAAAACGGTGTGGTTTGTCCCCAGCATTAAAGCCGGAAATGACATAGCAAATTGCTTGCGAAAAAACGGGAAAAAGGTCATTCAGCTTAGTAGGAAGACTTTTGACACAGAATATCAGAAAACTAAACTGAATGATTGGGACTTCGTGGTGACAACTGACATTTCAGAAATGGGGGCCAATTTCAAAGCAGATAGAGTGATCGACCCAAGAAGATGTCTCAAACCAGTGATCCTGACAGATGGACCAGAGCGGGTGATCCTGGCTGGACCAATGCCAGTCACCGCGGCGAGTGCTGCGCAAAGGAGAGGGAGAGTTGGCAGGAACCCACAAAAAGAAAATGACCAGTACATATTCACGGGCCAGCCTCTCAACAATGATGAAGACCATGCTCACTGGACAGAAGCAAAAATGCTGCTGGACAACATTAATACACCAGAAGGGATCATACCAGCTCTCTTTGAGCCAGAAAGGGAGAAGTCAGCCGCCATAGACGGTGAGTATCGCTTGAAAGGTGAGTCCAGGAAGACTTTCGTGGAACTCATGAGGAGGGGTGACCTTCCAGTCTGGTTAGCCCATAAAGTAGCATCAGAAGGGATCAAATATACAGATAGAAAATGGTGCTTTGATGGACAACGTAATAATCAAATTTTAGAGGAGAACATGGATGTGGAAATCTGGACAAAGGAAGGAGAAAAGAAAAAATTGAGACCTAGGTGGCTTGATGCCCGCACTTATTCAGATCCCTTAGCACTCAAGGAATTCAAGGACTTTGCGGCTGGCAGAAAGTCAATCGCCCTTGATCTTGTGACAGAAATAGGAAGAGTGCCTTCACACCTAGCCCATAGAACGAGAAACGCTCTGGACAATCTGGTGATGCTGCATACGTCAGAACATGGCGGTAGGGCCTACAGGCATGCGGTGGAGGAACTACCAGAGACAATGGAAACACTCCTACTCTTGGGACTCATGATCTTGTTGACAGGTGGAGCAATGCTTTTCTTAATATCAGGTAAAGGGATTGGAAAGACTTCAATAGGACTCATTTGTGTAATTGCTTCCAGCGGCATGTTGTGGATGGCCGAAATCCCACTCCAATGGATCGCGTCGGCTATAGTCCTGGAGTTTTTTATGATGGTGTTGCTTATACCAGAACCAGAAAAGCAGAGAACCCCCCAAGACAACCAACTCGCATATGTCGTGATAGGCATACTCACATTGGCTGCAATAATAGCAGCTAATGAAATGGGATTGCTGGAAACTACAAAGAGAGATTTAGGAATGTCTAAGGAGCCAGGTGTTGTCTCTCCAACCAGCTATTTAGATGTGGACTTGCATCCAGCATCAGCCTGGACATTGTACGCCGTGGCCACTACAGTAATAACACCAATGTTAAGACATACCATAGAGAATTCCACAGCAAATGTGTCTCTGGCAGCTATAGCCAACCAGGCAGTGGTCCTGATGGGTTTGGACAAAGGATGGCCAATATCAAAAATGGACTTAGGAGTACCCCTACTGGCATTGGGTTGCTATTCACAAGTGAACCCACTGACTCTAACAGCGGCAGTACTCTTGCTGATCACACATTATGCTATCATAGGTCCAGGATTGCAGGCAAAAGCCACTCGTGAAGCTCAGAAAAGGACAGCTGCTGGAATAATGAAGAATCCAACGGTGGATGGGATAATGACAATAGACCTAGATCCTGTAATATATGATTCAAAATTTGAAAAGCAACTGGGACAGGTTATGCTCCTGGTTTTGTGTGCAGTTCAACTTTTGTTAATGAGAACATCATGGGCCTTGTGTGAAGCTTTAACTCTAGCTACAGGACCAATAACAACACTCTGGGAAGGATCACCTGGGAAGTTTTGGAACACCACGATAGCCGTTTCCATGGCGAACATTTTTAGAGGGAGTTATTTAGCAGGAGCTGGGCTTGCTTTTTCTATTATGAAATCAGTTGGAACAGGAAAAAGAGGAACAGGCTCACAAGGTGAAACTTTAGGAGAAAAATGGAAAAAGAAATTAAATCAATTATCCCGGAAAGAGTTTGACCTTTACAAGAAATCTGGAATCACTGAAGTGGATAGAACAGAAGCCAAAGAAGGGTTGAAAAGAGGAGAAATAACACATCATGCCGTGTCCAGAGGTAGCGCAAAACTTCAATGGTTTGTGGAGAGAAACATGGTCATTCCCGAAGGAAGAGTCATAGACTTGGGCTGTGGAAGAGGAGGCTGGTCATATTACTGTGCAGGACTGAAAAAAGTCACAGAAGTGCGAGGATACACAAAAGGCGGTCCAGGACACGAAGAACCAGTACCTATGTCCACATATGGATGGAACATAGTCAAGTTAATGAGTGGAAAGGATGTGTTTTATCTTCCACCTGAAAAGTGTGACACCCTGTTGTGTGACATTGGAGAATCTTCACCAAGCCCAACAGTGGAAGAAAGCAGAACTATAAGAGTTTTGAAGATGGTTGAACCATGGCTAAAAAACAACCAATTTTGCATTAAAGTATTGAACCCTTACATGCCAACTGTGATTGAGCACCTAGAAAGACTACAAAGGAAACATGGAGGAATGCTTGTGAGAAATCCACTTTCACGAAACTCCACGCACGAAATGTACTGGATATCTAATGGCACAGGTAACATTGTCGCTTCAGTCAACACGGTATCTAGACTGCTACTGAACAGGTTCACGATGACACACAGAAGACCCACCACTGAGAAAGATGTGGATTTAGGAGCAGGAACTCGACATGTTAATGCGGAACCAGAAACACCCAACATGGATGTCATTGGGGAAAGAATAAAAAGGATCAAGGAGGAGCATAATTCAACATGGCATTATGATGACGAAAACCCCTACAAAACGTGGGCTTACCATGGATCTTATGAAGTCAAAGCCACAGGCTCAGCCTCCTCCATGATAAATGGAGTCGTGAAACTCCTCACTAAACCATGGGATGTGGTGCCCATGGTGACACAGATGGCAATGACAGACACAACTCCATTTGGCCAGCAGAGAGTTTTTAAAGAGAAAGTGGACACCAGGACACCCAGGTCCATGCCAGGAACAAGAAGGGTCATGGGGATCACAGCGGAGTGGCTCTGGAGAACCCTGGGAAGGAACAAAAAACCCAGGTTATGCACAAGGGAAGAGTTCACAAAAAAGGTCAGAACTAACGCAGCCATGGGCGCCGTTTTCACAGAGGAGAACCAATGGGACAGCGCGAAAGCTGCTGTTGAGGATGAAGATTTTTGGAAACTTGTGGACAGAGAACGTGAACTCCACAAACTGGGCAAGTGTGGAAGCTGTGTTTACAACATGATGGGCAAGAGAGAGAAGAAACTTGGAGAGTTTGGCAAAGCAAAAGGCAGTAGAGCTATATGGTACATGTGGTTGGGAGCCAGGTACCTTGAGTTCGAAGCTCTTGGATTCTTAAATGAAGACCACTGGTTCTCGCGTGAGAACTCTTACAGTGGAGTGGAAGGAGAAGGACTGCACAAGCTAGGCTATATATTAAGGGACATTTCCAAGATACCCGGAGGAGCTATGTATGCTGATGACACAGCTGGTTGGGACACAAGAATAACAGAAGATGACCTGCACAATGAGGAAAAGATCACACAGCAAATGGACCCTGAACACAGGCAGTTAGCGAACGCTATATTTAAGCTCACATACCAAAACAAAGTGGTCAAAGTTCAACGACCGACTCCAACAGGCACGGTAATGGACATCATATCTAGGAAAGACCAAAGAGGCAGTGGACAGGTAGGAACTTATGGTCTGAATACATTCACCAACATGGAAGCCCAGTTAATCAGACAAATGGAAGGAGAAGGTGTGCTGTCAAAGGCAGACCTCGAGAACCCTCATCTGCCAGAGAAGAAAATTACACAATGGTTGGAAACCAAAGGAGTGGAGAGGTTAAAAAGAATGGCCATTAGCGGGGATGATTGCGTAGTGAAACCAATCGATGACAGGTTCGCTAATGCCCTGCTCGCTCTGAACGATATGGGAAAGGTTCGGAAAGACATACCTCAATGGCAGCCATCAAAAGGATGGCATGATTGGCAACAGGTTCCTTTCTGCTCCCACCACTTTCATGAATTGATCATGAAAGATGGAAGAAAGTTGGTGGTTCCCTGCAGACCCCAGGACGAACTAATAGGAAGAGCAAGAATCTCTCAAGGAGCGGGATGGAGCCTTAGAGAAACCGCATGTCTGGGGAAAGCCTACGCTCAAATGTGGAGTCTCATGTATTTTCACAGAAGAGACCTCAGACTAGCATCCAACGCCATATGTTCAGCAGTACCAGTCCACTGGGTCCCCACAAGTAGAACGACATGGTCTATTCATGCTCACCATCAGTGGATGACTACAGAAGACATGCTTACTGTCTGGAACAGGGTGTGGATCGAGGACAATCCATGGATGGAAGACAAAACTCCAGTCACAACCTGGGAAAATGTTCCATATCTAGGGAAGAGAGAAGACCAATGGTGCGGATCACTTATTGGTCTCACTTCCAGAGCAACCTGGGCCCAGAACATACCCACAGCAATTCAACAGGTGAGAAGCCTTATAGGCAATGAAGAGTTTCTGGACTACATGCCTTCAATGAAGAGATTTAGGAAGGAGGAGGAGTCGGAGGGAGCCATTTGGTAA
		</sequence>
		<sequence>
			<taxon idref="JX669501|DENV3|Brazil|Northeast|PE||2005"/>
			ATGAACAACCAACGGAAGAAGACGGGAAAACCGTCTATCAATATGCTGAAACGCGTGAGAAACCGTGTGTCAACTGGATCACAGTTGGCGAAGAGATTCTCAAAAGGACTGCTGAACGGCCAGGGACCAATGAAATTGGTTATGGCGTTCATAGCTTTCCTCAGATTTCTAGCCATTCCACCAACAGCAGGAGTCTTGGCTAGATGGGGAACCTTCAAGAAGTCGGGGGCCATTAAGGTCCTGAAGGGCTTCAAGAAGGAGATCTCAAACATGCTGAGCATAATCAACAAACGGAAAAAGACATCGCTCTGTCTCATGATGATATTGCCAGCAGCACTTGCTTTCCACTTGACTTCACGAGATGGAGAGCCGCGCATGATTGTGGGGAAGAATGAAAGAGGAAAATCCCTACTTTTTAAGACAGCCTCTGGAATCAACATGTGCACACTCATAGCCATGGACTTGGGAGAGATGTGTGATGACACGGTCACTTACAAATGCCCCCACATTACCGAAGTGGAACCTGAAGACATTGACTGCTGGTGCAACCTTACATCAACATGGGTGACTTACGGAACGTGCAATCAAGCCGGAGAGCGTAGACGCGACAAGAGATCAGTGGCGTTAGCTCCCCATGTCGGCATGGGACTAGACACACGCACCCAAACCTGGATGTCGGCTGAAGGAGCTTGGAGGCAAGTCGAGAAGGTAGAGACATGGGCCCTTAGGCACCCAGGGTTCACCATACTAGCCCTATTTCTTGCCCATTACATAGGCACATCCTTGACCCAGAAGGTGGTTATTTTTATACTACTAATGCTGGTCACCCCATCCATGACAATGAGATGTGTGGGAGTAGGAAACAGAGATTTTGTGGAAGGTCTATCAGGAGCTACGTGGGTTGACGTGGTGCTCGAGCACGGGGGGTGTGTGACTACCATGGCTAAGAACAAGCCAACGTTGGATATAGAGCTTCAGAAGACCGAGGCCACCCAATTGGCGACCCTAAGGAAGCTATGCATTGAGGGGAAAATTACCAACATAACAACTGACTCAAGATGTCCTACCCAAGGGGAAGCGGTTTTGCCTGAGGAGCAGGACCAGAACTACGTGTGTAAGCATACATACGTAGACAGAGGCTGGGGGAACGGATGTGGTTTGTTTGGCAAGGGAAGCTTGGTAACATGTGCGAAATTTCAATGCCTGGAACCAATAGAGGGAAAAGTGGTGCAGTATGAGAACCTCAAATACACCGTCATCATCACAGTGCACACAGGAGACCAACACCAGGTGGGAAATGAAACGCAGGGAGTCACGGCTGAGATAACACCTCAGGCATCAACCACTGAAGCCATCTTGCCTGAATATGGAACCCTTGGGCTAGAATGCTCACCACGGACAGGTTTGGATTTCAATGAAATGATCTTGCTAACAATGAAGAACAAAGCATGGATGGTACATAGACAATGGTTTTTTGACCTACCTCTACCATGGACATCAGGAGCTACAACGGAAACACCAACCTGGAACAGGAAGGAGCTTCTTGTGACATTTAAAAACGCACATGCGAAGAAACAAGAAGTGGTTGTCCTTGGATCGCAAGAGGGAGCAATGCATACCGCATTGACAGGAGCCACAGAAATCCAAAACTCAGGAGGCACAAGTATTTTTGCAGGGCATTTAAAATGTAGACTTAAGATGGACAAATTGGAACTCAAGGGGATGAGCTATGCAATGTGCACGAATACCTTTGTGTTGAAGAAAGAAGTCTCAGAAACGCAGCATGGGACAATACTCATTAAGGTCGAGTACAGAGGGGAAGATGCACCTTGCAAGATTCCCTTCTCCACAGAGGATGGACAAGGGAAAGCTCACAATGGCAGACTGATTACAGCCAACCCAGTGGTGACTAAGAAGGAGGAGCCTGTCAATATCGAGGCTGAACCTCCTTTTGGGGAAAGTAATATAGTGATTGGAATTGGAGACAACGCCTTGAAAATCAACTGGTATAAGAAAGGAAGCTCTATTGGGAAGATGTTCGAGGCCACTGCCAGAGGTGCAAGGCGCATGGCCATCTTGGGAGACACAGCTTGGGACTTTGGATCAGTGGGTGGTGTCCTGAACTCATTAGGCAAAATGGTGCACCAAATATTCGGAAGTGCTTACACAGCCCTATTCAGTGGAGTCTCTTGGGTAATGAAAATCGGAATAGGAGTTCTCTTGACTTGGATAGGGTTGAATTCAAAAAACACATCCATGTCATTTTCATGCATTGCGATAGGAATCATTACACTCTATCTGGGAGCTGTGGTGCAAGCTGACATGGGATGTGTTGTAAACTGGAAAGGCAAAGAACTCAAATGTGGAAGTGGAATCTTCGTCACCAACGAGGTCCATACCTGGACAGAGCAATACAAATTCCAAGCAGACTCCCCAAAAAGATTGGCGACAGCCATTGCAGGCGCTTGGGAGAATGGAGTGTGCGGAATTAGGTCAACAACCAGAATGGAGAATCTCCTGTGGAAGCAAATAGCCAATGAACTGAATTACATATTGTGGGAAAACAATATCAAATTAACGGTAGTTGTGGGCGATATAATTGGGGTCTTAGAGCAAGGAAAAAGAACACTAACACCACAACCCATGGAGCTAAAATACTCATGGAAAACGTGGGGAAAGGCAAAAATAGTGACAGCTGAAACACAAAATTCCTCTTTCATAATAGACGGGCCGAACACACCGGAGTGTCCAAGTGCCTCAAGAGCATGGAATGTGTGGGAGGTGGAAGATTACGGGTTCGGAGTCTTCACAACCAACATATGGCTGAAACTCCGAGAGGTGTACACCCAACTATGTGACCATAGGCTAATGTCGGCAGCTGTCAAGGATGAGAGGGCCGTACATGCCGACATGGGCTATTGGATAGAAAGCCAAAAGAATGGAAGTTGGAAGCTAGAAAAAGCATCCCTCATAGAGGTGAAAACCTGCACATGGCCAAAATCACATACCCTTTGGAGCAATGGTGTGCTAGAGAGTGACATGATCATCCCAAAGAGTCTAGCTGGTCCTATTTCGCAACACAACCACAGGCCCGGGTACCACACCCAGACAGCGGGACCCTGGCATTTAGGAAAATTAGAGCTGGACTTCAACTATTGTGAAGGAACAACAGTTGTCATCACAGAAAACTGTGGGACAAGAGGCCCATCACTGAGAACAACAACAGTGTCAGGGAAGTTAATACACGAATGGTGTTGCCGTTCGTGCACACTTCCTCCCCTGCGATACATGGGAGAAGACGGTTGCTGGTATGGCATGGAAATTAGACCCATCAGTGAGAAAGAAGAGAACATGGTAAAGTCTTTAGTCTCAGCGGGAAGTGGAAAGGTGGACAACTTCACAATGGGTGTCTTGTGTTTGGCAATCCTCTTTGAAGAGGTGATGAGAGGAAAATTTGGGAAGAAACACATGATTGCGGGGGTGTTCTTCACGTTTGTGCTCCTTCTCTCAGGGCAAATAACATGGAGAGACATGGCGCACACACTAACAATGATTGGGTCCAACGCATCTGACAGGATGGGAATGGGCGTTACCTACCTAGCTTTAATTGCAACATTTAAAATCCAGCCATTCTTGGCTTTGGGATTTTTCCTAAGAAAACTGACATCCAGAGAAAATTTATTGTTAGGAGTTGGGCTGGCCATGGCAACAACGTTACAACTGCCAGAGGACATTGAACAAATGGCAAATGGAATCGCTCTGGGGCTCATGGCTCTTAAACTGATAACACAATTTGAAACATACCAATTATGGACAGCATTAATCTCCTTAACGTGTTCAAATACAATGTTTACGTTGACTGTTGCCTGGAGAACAGCCACCCTGATTTTGGCCGGAGTTTCGCTTTTACCAGTGTGCCAGTCTTCGAGCATGAGGAAAACAGACTGGCTTCCAATGGCAGTGGCAGCTATGGGAGTTCCACCTCTACCACTTTTTATTTTTAGCTTGAAAGACACACTCAAAAGGAGAAGCTGGCCACTGAATGAAGGGGTGATGGCTGTTGGGCTTGTGAGCATTCTGGCCAGTTCTCTCCTTAGAAATGATGTACCCATGGCTGGACCATTGGTGGCCGGGGGCTTGCTGATAGCGTGCTACGTCATAACTGGCACGTCAGCAGACCTCACCGTAGAAAAAGCAGCAGATATAACATGGGAGGAAGAGGCTGAGCAAACAGGAGTGTCCCACAACTTAATGATCACAGTTGATGATGATGGAACAATGAGAATAAAAGATGATGAGACTGAGAATATCCTAACAGTGCTTTTGAAAACAGCATTACTAATAGTATCAGGAGTCTTTCCATACTCCATACCCGCAACATTGCTGGTCTGGCATACTTGGCAAAAGCAAACCCAAAGATCCGGCGTTCTATGGGACGTACCCAGCCCCCCAGAGACACAGAAAGCGGAACTGGAAGAAGGGGTCTATAGGATCAAACAGCAAGGAATTTTTGGGAAAACCCAAGTAGGGGTTGGAGTACAGAAAGAAGGAGTCTTCCACACCATGTGGCACGTTACAAGAGGGGCAGTGTTGACATATAATGGGAAAAGACTGGAACCAAACTGGGCTAGCGTGAAAAAAGATCTGATTTCATACGGAGGAGGATGGAGATTGAGCGCACAATGGCAAAAGGGGGAGGAGGTGCAGGTTATTGCCGTAGAGCCTGGGAAGAACCCAAAGAACTTTCAAACCATGCCAGGCACTTTTCAGACTACTACAGGGGAAATAGGAGCAATTGCACTGGATTTCAAGCCCGGAACTTCAGGATCTCCCATCATAAACAGAGAGGGAAAGGTAGTGGGACTGTATGGCAATGGAGTGGTTACAAAGAATGGTGGCTACGTCAGCGGAATAGCGCAAACGAATGCAGAACCAGATGGACCAACACCAGAATTGGAAGAAGAGATGTTCAAAAAGCGAAATCTAACCATAATGGATCTTCATCCTGGGTCAGGAAAGACACGGAAATACCTTCCAGCTATTGTTAGAGAGGCAATCAAGAGACGTTTAAGAACTCTAATTTTGGCACCGACAAGGGTGGTTGCAGCTGAGATGGAAGAAGCATTGAAAGGGCTCCCAATAAGGTACCAAACAACAGCAACAAAATCTGAACACACAGGAAGAGAGATTGTTGATCTAATGTGCCACGCAACGTTCACAATGCGTCTGCTGTCACCAGTTAGGGTTCCAAACTATAACTTGATAATAATGGATGAAGCCCATTTCACAGACCCAGCCAGTATAGCGGCTAGAGGGTACATATCGACTCGTGTTGGAATGGGAGAGGCAGCCGCAATTTTCATGACAGCAACGCCCCCTGGAACAGCTGATGCCTTTCCTCAGAGCAACGCTCCAATTCAAGATGAAGAAAGGGACATACCAGAACGCTCATGGAATTCAGGCAATGAATGGATAACCGACTTCGCTGGGAAAACGGTGTGGTTTGTCCCCAGCATTAAAGCCGGAAATGACATAGCAAACTGCTTGCGAAAAAACGGGAAAAAGGTCATTCAACTTAGTAGGAAGACTTTTGACACAGAATATCAGAAAACTAAACTGAATGATTGGGACTTCGTGGTGACAACTGACATTTCAGAAATGGGGGCCAATTTCAAAGCAGATAGAGTGATCGACCCAAGAAGATGTCTCAAACCAGTGATCTTGACAGATGGACCAGAGCGGGTGATCCTGGCTGGACCAATGCCAGTCACCGCGGCGAGTGCTGCGCAAAGGAGAGGGAGAGTTGGCAGGAACCCACAAAAAGAAAATGACCAGTACATATTCACGGGCCAGCCTCTCAACAATGATGAAGACCATGCTCACTGGACAGAAGCAAAAATGCTGCTGGACAACATTAATACACCAGAAGGGATCATACCAGCTCTCTTTGAGCCAGAAAGGGAGAAGTCAGCCGCCATAGACGGTGAGTATCGCTTGAAAGGTGAGTCCAGGAAGACTTTCGTGGAACTCATGAGGAGGGGTGACCTTCCAGTCTGGTTAGCCCATAAAGTAGCATCAGAAGGGATCAAATATACAGATAGAAAATGGTGCTTTGATGGACAACGTAATAATCAAATTTTAGAGGAGAACATGGATGTGGAAATCTGGACAAAGGAAGGAGAAAAGAAAAAATTGAGACCTAGGTGGCTTGATGCCCGCACTTATTCAGATCCCTTAGCACTCAAGGAATTCAAGGACTTTGCGGCTGGCAGAAAGTCAATCGCCCTTGATCTTGTGACAGAAATAGGAAGAGTGCCTTCACACCTAGCCCATAGAACGAGAAACGCTCTGGACAATCTGGTGATGCTGCATACGTCAGAACATGGCGGTAGGGCCTACAGGCATGCGATGGAGGAACTACCAGAGACAATGGAAACACTCCTACTCTTGGGACTCATGATCTTGTTGACAGGTGGAGCAATGCTTTTCTTAATATCAGGTAAAGGGATTGGAAAGACTTCAATAGGACTCATTTGTGTAATTGCTTCCAGCGGCATGTTGTGGATGGCCGAAATCCCACTCCAATGGATCGCGTCGGCTATAGTCCTGGAGTTTTTTATGATGGTGTTGCTTATACCAGAACCAGAAAAGCAGAGAACCCCCCAAGACAACCAACTCGCATATGTCGTGATAGGCATACTTACATTGGCTGCAATAATAGCAGCTAATGAAATGGGATTGTTGGAAACTACAAAGAGAGATTTAGGAATGTCTAAGGAGCCAGGTGTTGTCTCTCCAACCAGCTATTTAGATGTGGACTTGCACCCAGCATCAGCCTGGACATTGTACGCCGTGGCCACTACAGTAATAACACCAATGTTAAGACATACCATAGAGAATTCTACAGCAAATGTGTCTCTGGCAGCTATAGCCAACCAGGCAGTGGTCCTGATGGGTTTGGACAAAGGATGGCCAATATCAAAAATGGACTTAGGAGTACCCCTACTGGCATTGGGTTGCTATTCACAAGTGAACCCACTGACTCTAACAGCGGCAGTACTCTTGCTGATCACACATTATGCTATCATAGGTCCAGGATTGCAGGCAAAAGCCACTCGTGAAGCTCAGAAAAGGACAGCTGCTGGAATAATGAAGAATCCAACGGTGGATGGGATAATGACAATAGACCTAGATCCTGTAATGTATGATTCAAAATTTGAAAAGCAACTGGGACAGGTTATGCTCCTGGTTTTGTGTGCAGTTCAACTTTTGTTAATGAGAACATCATGGGCCTTGTGTGAAGCTTTAACTCTAGCTACAGGACCAATAACAACACTCTGGGAAGGATCACCTGGGAAGTTTTGGAACACCACGATAGCTGTTTCCATGGCGAACATTTTCAGAGGGAGTTATTTAGCAGGAGCTGGGCTTGCTTTTTCTATTATGAAATCAGTTGGAACAGGAAAAAGAGGAACAGGCTCACAAGGTGAAACTTTAGGAGAAAAATGGAAAAAGAAATTAAATCAATTATCCCGGAAAGAGTTTGACCTTTACAAGAAATCTGGAATCACTGAAGTGGATAGAACAGAAGCCAAAGAAGGGTTGAAAAGAGGAGAAATAACACATCATGCCGTGTCCAGAGGTAGCGCAAAACTTCAATGGTTTGTGGAGAGAAACATGGTCATTCCCGAAGGAAGAGTCATAGACTTGGGCTGTGGAAGAGGAGGCTGGTCATATTACTGTGCAGGACTGAAAAAAGTCACAGAAGTGCGAGGATACACAAAAGGCGGTCCAGGACACGAAGAACCAGTACCTATGTCCACATATGGATGGAACATAGTTAAGTTAATGAGTGGAAAGGATGTGTTTTATCTTCCACCTGAAAAGTGTGACACCCTGTTGTGTGACATTGGAGAATCTTCACCAAGCCCAACAGTGGAAGAAAGCAGAACTATAAGAGTTTTGAAGATGGTTGAACCATGGCTAAAAAACAACCAATTTTGCATTAAAGTATTGAACCCTTACATGCCAACTGTGATTGAGCACCTAGAAAGACTACAAAGGAAACATGGAGGAATGCTTGTGAGAAATCCACTTTCACGAAACTCCACGCACGAAATGTACTGGATATCTAATGGCACAGGTAACATTGTCGCATCAGTCAATATGGTATCTAGACTGCTACTGAACAGGTTCACGATGACACACAGAAGACCCACCATTGAGAAAGATGTGGATTTAGGAGCAGGAACTCGACATGTTAATGCGGAACCAGAAACACCCAACATGGATGTCATTGGGGAAAGAATAAAAAGGATCAAGGAGGAGCATAATTCAACATGGCACTATGATGACGAAAACCCCTACAAAACGTGGGCTTACCATGGATCTTATGAAGTCAAAGCCACAGGCTCAGCCTCCTCCATGATAAATGGAGTCGTGAAACTCCTCACTAAACCATGGGATGTGGTGCCCATGGTGACACAGATGGCAATGACAGATACAACTCCATTTGGCCAGCAGAGAGTTTTTAAAGAGAAAGTGGACACCAGGACACCCAGGTCCATGCCAGGAACAAGAAGGGTCATGGGGATCACAGCGGAGTGGCTCTGGAGAACCCTGGGAAGGAACAAAAAACCCAGGTTATGCACAAGGGAAGAGTTCACAAAAAAGGTCAGAACTAACGCAGCCATGGGCGCCGTTTTCACAGAGGAGAACCAATGGGACAGCGCGAAAGCTGCTGTTGAGGATGAAGATTTTTGGAAACTTGTGGACAGAGAACGTGAACTCCACAAACTGGGCAAGTGTGGAAGCTGTGTTTACAACATGATGGGCAAGAGAGAGAAGAAACTTGGAGAGTTTGGCAAAGCAAAAGGCAGTAGAGCTATATGGTACATGTGGTTGGGAGCCAGGTACCTTGAGTTCGAAGCCCTTGGATTCTTAAATGAAGACCACTGGTTCTCGCGTGAGAACTCTTACAGTGGAGTGGAAGGAGAAGGACTGCACAAGCTAGGCTATATATTAAGGGACATTTCCAAGATACCCGGAGGAGCTATGTATGCTGATGACACAGCCGGCTGGGACACAAGAATAACAGAAGATGACCTGCACAATGAGGAAAAGATCACACAGCAAATGGACCCTGAACACAGGCAGTTAGCGAACGCTATATTTAAACTCACATACCAAAACAAAGTGGTCAAAGTTCAACGACCGACTCCAACAGGCACGGTAATGGACATCATATCTAGGAAAGACCAAAGAGGCAGTGGACAGGTAGGAACTTATGGTCTGAATACATTCACCAATATGGAAGCCCAGTTAATCAGACAAATGGAAGGAGAAGGTGTGCTGTCAAAGGCAGACCTCGAGAACCCTCATCTGCCAGAGAAGAAAATTACACAATGGCTGGAAACCAAAGGAGTGGAGAGGTTAAAAAGAATGGCCATTAGCGGGGATGATTGCGTAGTGAAACCAATCGATGACAGGTTCGCTAATGCCCTGCTCGCTCTGAACGATATGGGAAAGGTTCGAAAAGACATACCTCAATGGCAGCCATCAAAAGGATGGCATGATTGGCAACAGGTTCCTTTCTGCTCCCACCACTTTCATGAATTGATCATGAAAGATGGAAGAAAGTTGGTGGTTCCCTGCAGACCCCAGGACGAACTAATAGGAAGAGCAAGAATCTCTCAAGGAGCGGGATGGAGCCTTAGAGAAACCGCATGTCTGGGGAAAGCCTACGCTCAAATGTGGAGTCTCATGTATTTTCACAGAAGAGACCTCAGACTAGCATCCAACGCCATATGTTCAGCAGTACCAGTCCACTGGGTCCCCACAAGTAGAACGACATGGTCTATTCATGCTCACCATCAGTGGATGACCACAGAAGACATGCTTACTGTCTGGAACAGGGTGTGGATCGAGGACAATCCATGGATGGAAGACAAAACTCCAGTCACAACCTGGGAAAATGTTCCATATCTAGGGAAGAGAGAAGACCAATGGTGCGGATCACTTATTGGTCTCACTTCCAGAGCAACCTGGGCCCAGAACATACCCACAGCAATTCAACAGGTGAGAAGCCTTATAGGCAATGAAGAGTTTCTGGACTACATGCCTTCAATGAAGAGATTTAGAAAGGAGGAGGAGTCGGAGGGAGCCATTTGGTAA
		</sequence>
		<sequence>
			<taxon idref="JX669500|DENV3|Brazil|Northeast|PE||2005"/>
			ATGAACAACCAACGGAAGAAGACGGGAAAACCGTCTATCAATATGCTGAAACGCGTGAGAAACCGTGTGTCAACTGGATCACAGTTGGCGAAGAGATTCTCAAAAGGACTGCTGAACGGCCAGGGACCAATGAGATTGGTCATGGCGTTCATAGCTTTCCTCAGATTTCTAGCCATTCCACCAACAGCAGGAGTCTTGGCTAGATGGGGAACCTTCAAGAAGTCGGGGGCCATCAAGGTCCTGAAAGGCTTCAAGAAGGAGATCTCAAACATGCTGAGCATAATCAACAAACGGAAAAAGACATCGCTCTGTCTCATGATGATATTGCCAGCAGCACTTGCTTTCCACTTGACTTCACGAGATGGAGAGCCGCGCATGATTGTGGGGAAGAATGAAAGAGGAAAATCCCTACTTTTTAAGACAGCCTCTGGAATCAACATGTGCACACTCATAGCCATGGACTTGGGAGAGATGTGTGATGACACGGTCACTTACAAATGCCCCCACATTACCGAAGTGGAACCTGAAGACATTGACTGCTGGTGCAACCTTACATCAACATGGGTGACTTACGGAACGTGCAATCAAGCCGGAGAGCGTAGACGCGACAAGAGATCAGTGGCGTTAGCTCCCCATGTCGGCATGGGACTAGACACACGCACCCAAACCTGGATGTCGGCTGAAGGAGCTTGGAGGCAAGTCGAGAAGGTAGAGACATGGGCCCTTAGGCACCCAGGGTTCACCATACTAGCCCTATTTCTTGCCCATTACATAGGCACATCCTTGACCCAGAAGGTGGTTATTTTTATACTACTAATGCTGGTCACCCCATCCATGACAATGAGATGTGTGGGAGTAGGAAACAGAGATTTTGTGGAAGGACTATCAGGAGCTACGTGGGTTGACGTGGTGCTCGAGCACGGGGGGTGTGTGACTACCATGGCTAAGAACAAGCCAACGTTGGATATAGAGCTTCAGAAGACCGAGGCCACCCAATTGGCGACCCTAAGGAAGCTATGCATTGAGGGGAAAATTACCAACATAACAACTGACTCGAGATGTCCTACCCAAGGGGAAGCGGTTTTGCCTGAGGAGCAGGACCAGAACTACGTGTGTAAGCATACATACGTAGACAGAGGCTGGGGGAACGGATGTGGTTTGTTTGGCAAAGGAAGCTTGGTAACATGTGCGAAATTTCAATGCCTGGAACCAATAGAGGGAAAAGTGGTGCAGTATGAGAACCTCAAATACACCGTCATCATCACAGTGCACACAGGAGATCAACACCAGGTGGGAAATGAAACGCAGGGAGTCACGGCTGAGATAACACCTCAGGCATCAACCACTGAAGCCATCTTGCCTGAATATGGAACCCTTGGGCTAGAATGCTCACCACGGACAGGTTTGGATTTCAATGAAATGATCTTGCTAACAATGAAGAACAAAGCATGGATGGTACATAGACAATGGTTTTTTGACCTACCTCTACCATGGACATCAGGAGCTACAACGGAAACACCAACCTGGAACAGGAAGGAGCTTCTTGTGACATTTAAAAACGCACATGCGAAGAAACAAGAAGTGGTTGTCCTTGGATCGCAAGAGGGAGCAATGCATACCGCATTGACAGGAGCCACAGAAATCCAAAACTCAGGAGGCACAAGTATTTTTGCGGGGCACTTAAAATGTAGACTTAAGATGGACAAATTGGAACTCAAGGGGATGAGCTATGCAATGTGCACGAATACCTTTGTGTTGAAGAAAGAAGTCTCAGAAACGCAGCATGGGACAATACTCATTAAGGTCGAGTACAAAGGGGAAGATGCACCTTGCAAGATTCCTTTCTCCACAGAGGATGGACAAGGGAAAGCTCACAATGGCAGACTGATTACAGCCAACCCAGTGGTGACTAAGAAGGAGGAGCCTGTCAATATTGAGGCTGAACCTCCTTTTGGGGAAAGTAATATAGTGATTGGAATTGGAGACAACGCCTTGAAAATCAACTGGTATAAGAAAGGAAGCTCTATTGGGAAGATGTTCGAGGCCACTGCCAGAGGTGCGAGGCGCATGGCCATCTTGGGAGACACAGCTTGGGACTTTGGATCAGTGGGTGGTGTTCTGAACTCATTAGGCAAAATGGTGCACCAAATATTCGGAAGTGCTTACACAGCCCTATTCAGTGGAGTCTCTTGGGTAATGAAAATCGGAATAGGAGTTCTCTTGACTTGGATAGGGTTGAATTCAAAAAACACATCCATGTCATTTTCATGCATTGCGATAGGAATTATCACACTCTATCTGGGAGCTGTGGTGCAAGCTGACATGGGATGTGTTATAAACTGGAAAGGCAAAGAACTCAAATGTGGAAGTGGAATCTTCGTCACCAACGAGGTCCATACCTGGACAGAGCAATACAAATTCCAAGCAGACTCCCCAAAAAGATTGGCGACAGCCATTGCAGGCGCTTGGGAGAATGGAGTGTGCGGAATTAGGTCAACAACCAGGATGGAGAATCTCCTGTGGAAGCAAATAGCCAATGAACTGAACTACATATTGTGGGAAAACAATATCAAATTAACGGTAGTTGTGGGCGATATAATTGGGGTCTTAGAGCAAGGAAAAAGAACACTAACACCACAACCCATGGAGCTAAAATACTCATGGAAAACGTGGGGAAAGGCAAAAATAGTGACAGCTGAAACACAAAATTCCTCTTTCATAATAGACGGGCCGAACACACCGGAGTGTCCAAGTGCCTCAAGAGCATGGAATGTGTGGGAGGTGGAAGATTACGGGTTCGGAGTCTTCACAACCAACATATGGCTGAAACTCCGAGAGGTGTACACCCAACTATGTGACCATAGGCTAATGTCGGCAGCTGTCAAGGATGAGAGGGCCGTACATGCCGACATGGGCTATTGGATAGAAAGCCAAAAGAATGGAAGTTGGAAGCTAGAAAAAGCATCCCTCATAGAAGTGAAAACCTGCACATGGCCAAAATCACATACCCTTTGGAGTAATGGTGTGCTAGAGAGTGATATGATCATCCCAAAGAGTCTAGCTGGTCCTATTTCGCAACACAACCACAGGCCCGGGTACCACACCCAGACGGCGGGACCCTGGCATTTAGGAAAATTAGAGCTGGACTTCAACTATTGTGAAGGAACAACAGTTGTCATCACAGAAAACTGTGGGACAAGAGGCCCATCATTGAGAACAACAACAGTGTCAGGGAAGTTAATACACGAATGGTGTTGCCGTTCGTGCACACTTCCTCCCTTGCGATACATGGGAGAAGACGGTTGCTGGTATGGCATGGAAATCAGACCCATCAGTGAGAAAGAAGAGAACATGGTAAAGTCTTTAGTCTCAGCGGGAAGTGGAAAGGTGGACAACTTCACAATGGGTGTCTTGTGCTTGGCAATCCTCTTTGAAGAGGTGATGAGAGGAAAATTTGGGAAGAAACACATGATTGCGGGGGTGTTCTTCACGTTTGTGCTCCTTCTCTCAGGGCAAATAACATGGAGAGACATGGCGCACACACTAATAATGATTGGGTCCAACGCATCTGACAGGATGGGAATGGGCGTTACCTACCTAGCTTTAATTGCAACATTTAAAATCCAGCCATTCTTGGCTTTGGGATTTTTCCTAAGAAAACTGACATCCAGAGAAAATTTATTGTTAGGAGTTGGGCTGGCTATGGCAACAACGTTACAACTGCCAGAGGACATTGAACAAATGGCAAATGGAATCGCTCTGGGGCTCATGGCTCTTAAACTGATAACACAATTTGAAACATACCAATTATGGACAGCATTAATCTCCTTAACGTGTTCAAATACAATGTTTACGTTGACTGTTGCCTGGAGAACAGCCACCCTGATTTTGGCCGGAGTTTCGCTTTTACCAGTGTGCCAGTCTTCGAGCATGAGGAAAACAGACTGGCTTCCAATGGCAGTGGCAGCTATGGGAGTTCCACCTCTACCACTTTTTATTTTTAGCTTGAAAGACACACTCAAAAGGAGAAGCTGGCCACTGAATGAAGGGGTGATGGCTGTTGGGCTTGTGAGCATTCTGGCCAGTTCTCTCCTTAGAAATGATGTACCCATGGCTGGACCATTGGTGGCCGGGGGCTTGCTGATAGCGTGCTACGTCATAACTGGCACGTCAGCAGACCTCACCGTAGAAAAAGCAGCAGATATAACATGGGAGGAAGAGGCTGAGCAAACAGGAGTGTCCCACAACTTAATGATCACAGTTGATGATGATGGAACAATGAGAATAAAAGATGATGAGACTGAGAATATCCTAACAGTGCTTTTGAAAACAGCATTACTAATAGTATCAGGAGTCTTTCCATACTCCATACCCGCAACATTGCTGGTCTGGCATACTTGGCAAAAGCAAACCCAAAGATCCGGCGTTCTATGGGACGTACCCAGCCCCCCAGAGACACAGAAAGCAGAACTGGAAGAAGGGGTCTATAGGATCAAACAGCAAGGAATTTTTGGGAAAACCCAAGTAGGGGTTGGAGTACAGAAAGAAGGAGTCTTCCACACCATGTGGCACGTTACAAGAGGGGCAGTGTTGACATATAATGGGAAAAGACTGGAACCAAACTGGGCTAGCGTGAAAAAAGATCTGATTTCATACGGAGGAGGATGGAGATTGAGCGCACAATGGCAAAAGGGGGAGGAGGTGCAGGTTATTGCCGTAGAGCCTGGGAAGAACCCAAAGAACTTTCAAACCATGCCAGGCACTTTTCAGACTACAACAGGGGAAATAGGAGCAATTGCACTGGATTTCAAGCCTGGAACTTCAGGATCTCCCATCATAAACAGAGAGGGAAAGGTAGTGGGACTGTATGGCAATGGAGTGGTTACAAAGAATGGTGGCTACGTCAGCGGAATAGCGCAAACGAATGCAGAACCAGATGGACCGACACCAGAATTGGAAGAAGAGATGTTCAAAAAGCGAAATCTAACCATAATGGATCTTCATCCTGGGTCAGGAAAGACACGGAAATACCTTCCAGCTATTGTTAGAGAGGCAATCAAGAGACGTTTAAGAACTCTAATTTTGGCACCGACAAGAGTGGTTGCAGCTGAGATGGAAGAAGCATTGAAAGGGCTCCCAATAAGGTACCAAACAACAGCAACAAAATCTGAACACACAGGAAGAGAGATTGTTGATCTAATGTGCCACGCAACGTTCACAATGCGTCTGCTGTCACCAGTTAGGGTTCCAAACTATAACTTGATAATAATGGATGAAGCCCATTTCACAGACCCAGCCAGTATAGCGGCTAGAGGGTACATATCGACTCGTGTTGGAATGGGAGAGGCAGCCGCAATATTCATGACAGCAACGCCCCCTGGAACAGCTGATGCCTTTCCACAGAGCAACGCTCCAATTCAAGATGAAGAAAGGGACATACCAGAACGCTCATGGAATTCAGGCAATGAATGGATAACCGACTTTGCTGGGAAAACGGTGTGGTTTGTCCCCAGCATTAAAGCCGGAAATGACATAGCAAACTGCTTGCGAAAAAATGGGAAAAAGGTCATTCAACTTAGTAGGAAGACTTTTGACACAGAATATCAGAAAACTAAACTGAATGATTGGGACTTCGTGGTGACAACTGACATTTCAGAAATGGGGGCCAATTTCAAAGCAGATAGAGTGATCGACCCAAGAAGATGTCTCAAACCAGTGATCCTGACAGATGGACCAGAGCGGGTGATCCTGGCTGGACCAATGCCAGTCACCGCGGCGAGTGCTGCGCAAAGGAGAGGGAGAGTTGGCAGGAACCCACAAAAAGAAAATGACCAGTACATATTCACGGGCCAGCCTCTCAACAATGATGAAGACCATGCTCACTGGACAGAAGCAAAAATGCTGCTGGACAACATTAATACACCAGAAGGGATCATACCAGCTCTCTTTGAGCCAGAAAGGGAGAAGTCAGCCGCCATAGACGGTGAGTATCGCTTGAAAGGTGAGTCCAGGAAGACTTTCGTGGAACTCATGAGGAGGGGTGACCTTCCAGTCTGGTTAGCCCATAAAGTAGCATCAGAAGGGATCAAATATACAGATAGAAAATGGTGCTTCGATGGACAACGTAATAATCAAATTTTAGAGGAGAACATGGATGTGGAAATCTGGACAAAGGAAGGAGAAAAGAAAAAATTGAGACCTAGGTGGCTTGATGCCCGCACTTATTCAGATCCCTTAGCACTCAAGGAATTCAAGGACTTTGCGGCTGGCAGAAAGTCAATCGCCCTTGATCTTGTGACAGAAATAGGAAGAGTGCCTTCACACCTAGCCCATAGAACGAGAAACGCTCTGGACAATCTGGTGATGCTGCATACGTCAGAACATGGCGGTAGGGCCTACAGGCATGCGGTGGAGGAACTACCAGAGACAATGGAAACACTCCTACTCTTGGGACTCATGATCTTGTTGACAGGTGGAGCAATGCTTTTCTTAATATCAGGTAAAGGGATTGGAAAGACTTCAATAGGACTCATTTGTGTAATTGCTTCCAGCGGCATGTTGTGGATGGCCGAAATCCCACTCCAATGGATCGCGTCGGCTATAGTCCTGGAGTTTTTTATGATGGTGTTGCTTATACCAGAACCAGAAAAGCAGAGAACCCCCCAAGACAACCAACTCGCATATGTCGTGATAGGCATACTTACATTGGCCGCAATAATAGCAGCTAATGAAATGGGATTGTTGGAAACTACAAAGAGAGATTTAGGAATGTCTAAGGAGCCAGGTGTTGTCTCTCCAACCAGCTACTTAGATGTGGACTTGCACCCAGCATCAGCCTGGACATTGTACGCCGTGGCCACTACAGTAATAACACCAATGTTAAGACATACCATAGAGAATTCTACAGCAAATGTGTCTCTGGCAGCTATAGCCAACCAGGCAGTGGTCCTGATGGGTTTGGACAAAGGATGGCCAATATCAAAAATGGACTTAGGAGTACCCCTACTGGCATTGGGTTGCTATTCACAAGTGAACCCACTGACTCTAACAGCGGCAGTACTCTTGCTGATCACACATTATGCTATCATAGGTCCAGGATTGCAGGCAAAAGCCACTCGTGAAGCTCAGAAAAGGACAGCTGCTGGAATAATGAAGAATCCAACGGTGGATGGGATAATGACAATAGACCTAGATCCTGTAATATATGATTCAAAATTTGAAAAGCAACTGGGACAGGTTATGCTCCTGGTTTTGTGTGCAGTTCAACTTTTGTTAATGAGAACATCATGGGCCTTGTGTGAAGCTTTAACTCTAGCTACAGGACCAATAACAACACTCTGGGAAGGATCACCTGGGAAGTTTTGGAACACCACGATAGCTGTTTCCATGGCGAACATTTTTAGAGGGAGCTATTTAGCAGGAGCTGGGCTTGCTTTTTCTATTATGAAATCAGTTGGAACAGGAAAAAGAGGAACAGGCTCACAAGGTGAAACTTTAGGAGAAAAATGGAAAAAGAAATTAAATCAATTATCCCGGAAAGAGTTTGACCTTTACAAGAAATCTGGAATCACTGAAGTGGATAGAACAGAAGCCAAAGAAGGGTTGAAAAGAGGAGAAATAACACATCATGCCGTGTCCAGAGGTAGCGCAAAACTTCAATGGTTTGTGGAGAGAAACATGGTCATTCCCGAAGGAAGAGTCATAGACTTGGGCTGTGGAAGAGGAGGCTGGTCATATTACTGTGCAGGACTGAAAAAAGTCACAGAAGTGCGAGGATACACAAAAGGCGGTCCAGGACACGAAGAACCAGTACCTATGTCCACATATGGATGGAACATAGTTAAGTTAATGAGTGGAAAGGATGTGTTTTATCTTCCACCTGAAAAGTGTGACACCCTGTTGTGTGACATTGGAGAATCTTCACCAAGCCCAACAGTGGAAGAAAGCAGAACTATAAGAGTTTTGAAGATGGTTGAACCATGGCTAAAGAACAACCAATTTTGCATTAAAGTATTGAACCCTTACATGCCAACTGTGATTGAGCACCTAGAAAGACTACAAAGGAAACATGGAGGAATGCTTGTGAGAAATCCACTTTCACGAAACTCCACGCACGAAATGTACTGGATATCTAATGGCACAGGTAACATTGTCGCTTCAGTCAATATGGTATCTAGACTGCTACTGAACAGGTTCACGATGACACACAGAAGACCCACCATTGAGAAAGATGTGGATTTGGGAGCAGGAACTCGACATGTTAATGCGGAACCAGAAACACCCAACATGGATGTCATTGGGGAAAGAATAAAAAGGATCAAGGAGGAGCATAATTCAACATGGCACTATGATGACGAAAACCCCTACAAAACGTGGGCTTACCATGGATCTTATGAAGTCAAAGCCACAGGCTCAGCCTCCTCCATGATAAATGGAGTCGTGAAACTCCTCACTAAACCATGGGATGTGGTGCCCATGGTGACACAGATGGCAATGACAGATACAACTCCATTTGGCCAGCAGAGAGTCTTTAAAGAGAAAGTGGACACCAGGACACCCAGGCCCATGCCAGGAACAAGAAGGGTCATGGGGATCACAGCGGAGTGGCTCTGGAGAACCCTGGGAAGGAACAAAAAACCCAGGTTATGCACAAGGGAAGAGTTCACAAAAAAGGTCAGAACTAACGCAGCCATGGGCGCCGTTTTCACAGAGGAGAACCAATGGGACAGCGCGAAAGCTGCTGTTGAGGATGAGGATTTTTGGAAACTTGTGGACAGAGAACGTGAACTCCACAAACTGGGCAAGTGTGGAAGCTGTGTTTACAACATGATGGGCAAGAGAGAGAAGAAACTTGGAGAGTTTGGCAAAGCAAAAGGCAGTAGAGCTATATGGTACATGTGGTTGGGAGCCAGGTACCTTGAGTTTGAAGCCCTTGGATTTTTAAATGAAGACCACTGGTTCTCGCGTGAGAACTCTTACAGTGGAGTGGAAGGAGAAGGACTGCACAAGCTAGGCTATATATTAAGGGACATTTCCAAGATACCCGGAGGAGCTATGTATGCTGATGACACAGCTGGTTGGGACACAAGAATAACAGAAGATGACCTGCACAATGAGGAAAAGATCACACAGCAAATGGACCCTGAACACAGGCAGTTAGCGAACGCTATATTTAAGCTCACATACCAAAACAAAGTGGTCAAAGTTCAACGACCGACTCCAACAGGCACGGTAATGGACATCATATCTAGGAAAGACCAAAGAGGCAGTGGACAGGTAGGAACTTATGGTCTGAATACATTCACCAACATGGAAGCCCAGTTAATCAGACAAATGGAAGGAGAAGGTGTGCTGTCAAAGGCAGACCTCGAGAACCCTCATCTGCCAGAGAAGAAAATTACACAATGGTTGGAAACCAAAGGAGTGGAGAGGTTAAAAAGAATGGCCATTAGCGGGGATGATTGCGTAGTGAAACCAATCGATGACAGGTTCGCCAATGCCCTGCTCGCTCTGAACGATATGGGAAAGGTTCGGAAAGACATACCTCAATGGCAGCCATCAAAGGGATGGCATGATTGGCAACAGGTTCCTTTCTGCTCCCACCACTTTCATGAATTGATCATGAAAGATGGAAGAAAGTTGGTGGTTCCCTGCAGACCCCAGGACGAACTAATAGGAAGAGCAAGAATCTCTCAAGGAGCGGGATGGAGCCTTAGAGAAACCGCATGTCTGGGGAAAGCCTACGCTCAAATGTGGAGTCTCATGTATTTTCACAGAAGAGACCTCAGACTAGCATCCAACGCCATATGTTCAGCAGTACCAGTCCACTGGGTCCCCACAAGTAGAACGACATGGTCTATTCATGCTCACCATCAGTGGATGACCACAGAAGACATGCTTACTGTCTGGAACAGGGTGTGGATCGAGGACAATCCATGGATGGAAGACAAAACTCCAGTCACAACCTGGGAAAATGTTCCATATCTAGGGAAGAGAGAAGACCAATGGTGCGGATCACTTATTGGTCTCACTTCCAGAGCAACCTGGGCCCAGAACATACCCACAGCAATTCAACAGGTGAGAAGCCTTATAGGCAATGAAGAGTTTCTGGACTACATGCCTTCAATGAAGAGATTTAGAAAGGAGGAGGAGTCGGAGGGAGCCATTTGGTAA
		</sequence>
		<sequence>
			<taxon idref="JX669499|DENV3|Brazil|Northeast|PE||2004"/>
			ATGAACAACCAACGGAAGAAGACGGGAAAACCGTCTATCAATATGCTGAAACGCGTGAGAAACCGTGTGTCAACTGGATCACAGTTGGCGAAGAGATTCTCAAAAGGACTGCTGAACGGCCAGGGACCAATGAAATTGGTTATGGCGTTCATAGCTTTCCTCAGATTTCTAGCCATTCCACCAACAGCAGGAGTCTTGGCTAGATGGGGAACCTTCAAGAAGTCGGGGGCCATCAAGGTCCTGAAAGGCTTCAAGAAGGAGATCTCAAACATGCTGAGCATAATCAACAAACGGAAAAAGACATCGCTCTGTCTCATGATGATATTGCCAGCAGCACTTGCTTTCCACTTGACTTCACGAGATGGAGAGCCGCGCATGATTGTGGGGAAGAATGAAAGAGGAAAATCCCTACTTTTTAAGACAGCCTCTGGAATCAACATGTGCACACTCATAGCCATGGACTTGGGAGAGATGTGTGATGACACGGTCACTTACAAATGCCCCCACATTACCGAAGTGGAACCTGAAGACATTGACTGCTGGTGCAACCTTACATCAACATGGGTGACTTACGGAACGTGCAATCAAGCCGGAGAGCGTAGACGCGACAAGAGATCAGTGGCGTTAGCTCCCCATGTCGGCATGGGACTAGACACACGCACCCAAACCTGGATGTCGGCTGAAGGAGCTTGGAGGCAAGTCGAGAAGGTAGAGACATGGGCCCTTAGGCACCCAGGGTTCACCATACTAGCCCTATTTCTTGCCCATTACATAGGCACATCCTTGACCCAGAAGGTGGTTATTTTTATACTACTAATGCTGGTCACCCCATCCATGACAATGAGATGTGTGGGAGTAGGAAACAGAGATTTTGTGGAAGGTCTATCAGGAGCTACGTGGGTTGACGTGGTGCTCGAGCACGGGGGGTGTGTGACTACCATGGCTAAGAACAAGCCAACGTTGGATATAGAGCTTCAGAAGACCGAGGCCACCCAATTGGCGACCCTAAGGAAGCTATGCATTGAGGGGAAAATTACCAACATAACAACTGACTCAAGATGTCCTACCCAAGGGGAAGCGGTTTTGCCTGAGGAGCAGGACCAGAACTACGTGTGTAAGCATACATACGTAGACAGAGGCTGGGGGAACGGATGTGGTTTGTTTGGCAAGGGAAGCTTGGTAACATGTGCGAAATTTCAATGCCTGGAACCAATAGAGGGAAAAGTGGTGCAGTATGAGAACCTCAAATACACCGTCATCATCACAGTGCACACAGGAGATCAACACCAGGTGGGAAATGAAACGCAGGGAGTCACGGCTGAGATAACACCTCAGGCATCAACCACTGAAGCCATCTTGCCTGAATATGGAACCCTTGGGCTAGAATGCTCACCACGGACAGGTTTGGATTTCAATGAAATGATCTTGCTAACAATGAAGAACAAAGCATGGATGGTACATAGACAATGGTTTTTTGACCTACCTCTACCATGGACATCAGGAGCTACAACGGAAACACCAACCTGGAACAGGAAGGAGCTTCTTGTGACATTTAAAAACGCACATGCGAAGAAACAAGAAGTAGTTGTCCTTGGATCGCAAGAGGGAGCAATGCATACCGCATTGACAGGAGCCACAGAAATCCAAAACTCAGGAGGCACAAGTATTTTTGCGGGGCATTTAAAATGTAGACTTAAGATGGACAAATTGGAACTCAAGGGGATGAGCTATGCAATGTGCACGAATACCTTTGTGTTGAAGAAAGAAGTCTCAGAAACGCAGCATGGGACAATACTCATTAAGGTCGAGTACAAAGGGGAAGATGCACCTTGCAAGATTCCTTTCTCCACAGAGGATGGACAAGGGAAAGCTCACAATGGCAGACTGATTACAGCCAACCCAGTGGTGACTAAGAAGGAGGAGCCTGTCAATATTGAGGCCGAACCTCCTTTTGGGGAAAGTAATATAGTGATTGGAATTGGAGACAACGCCTTGAAAATCAACTGGTATAAGAAAGGAAGCTCTATTGGGAAGATGTTCGAGGCCACTGCCAGAGGTGCAAGGCGCATGGCCATCTTGGGAGACACAGCTTGGGACTTTGGATCAGTGGGTGGTGTTTTGAACTCATTAGGCAAAATGGTGCACCAAATATTCGGAAGTGCTTACACAGCCCTATTCAGTGGAGTCTCTTGGGTAATGAAAATCGGAATAGGAGTTCTCTTGACTTGGATAGGGTTGAATTCAAAAAACACATCCATGTCATTTTCATGCATTGCGATAGGAATCATTACACTCTATCTGGGAGCTGTGGTGCAAGCTGACATGGGATGTGTTATAAACTGGAAAGGCAAAGAACTCAAATGTGGAAGTGGAATCTTCGTCACCAACGAGGTCCATACCTGGACAGAGCAATACAAATTCCAAGCAGACTCCCCAAAAAGATTGGCGACAGCCATTGCAGGCGCTTGGGAGAATGGAGTGTGCGGAATTAGGTCAACAACCAGAATGGAGAATCTCCTGTGGAAGCAAATAGCCAATGAACTGAATTACATATTGTGGGAAAACAATATCAAATTAACGGTAGTTGTGGGCGATATAATTGGGGTCTTAGAGCAAGGAAAAAGAACACTAACACCACAACCCATGGAGCTAAAATACTCATGGAAAACGTGGGGAAAGGCAAAAATAGTGACAGCTGAAACACAAAATTCCTCTTTCATAATAGACGGGCCGAACACACCGGAGTGTCCAAGTGCCTCAAGAGCATGGAATGTGTGGGAGGTGGAAGATTACGGGTTTGGAGTCTTCACAACCAACATATGGCTGAAACTCCGAGAGGTGTACACCCAACTATGTGACCATAGGCTAATGTCGGCAGCTGTCAAGGATGAGAGGGCCGTACATGCCGACATGGGCTATTGGATAGAAAGCCAAAAGAATGGAAGTTGGAAGCTAGAAAAAGCATCCCTCATAGAGGTGAAAACCTGCACATGGCCAAAATCACATACCCTTTGGAGTAATGGTGTGCTAGAGAGTGATATGATCATCCCAAAGAGTCTAGCTGGTCCTATTTCGCAACACAACCACAGGCCCGGGTACCACACCCAGACGGCGGGACCCTGGCATTTAGGAAAATTAGAGCTGGACTTCAACTATTGTGAAGGAACAACAGTTGTCATCACAGAAAACTGTGGGACAAGAGGCCCATCATTGAGAACAACAACAGTGTCAGGGAAGTTAATACACGAATGGTGTTGCCGTTCGTGCACACTTCCTCCTTTGCGATACATGGGAGAAGACGGTTGCTGGTATGGCATGGAAATCAGACCCATCAGTGAAAAAGAAGAGAACATGGTAAAGTCTTTAGTCTCAGCGGGAAGTGGAAAGGTGGACAACTTCACAATGGGTGTCTTATGTTTGGCAATCCTCTTTGAAGAGGTGATGAGAGGAAAATTTGGGAAGAAACACATGATTGCGGGGGTGTTCTTCACGTTTGTGCTCCTTCTCTCAGGGCAAATAACATGGAGAGACATGGCGCACACACTAATAATGATTGGGTCCAACGCATCTGACAGGATGGGAATGGGCATTACCTACCTAGCTTTAATTGCAACATTTAAAATCCAGCCATTCTTGGCTTTGGGATTTTTCCTAAGAAAACTGACATCCAGAGAAAATTTATTGTTAGGAGTTGGGCTGGCTATGGCAACAACGTTACAACTGCCAGAGGACATTGAACAAATGGCAAATGGAATCGCTCTGGGGCTCATGGCTCTTAAACTGATAACACAATTTGAAACATACCAATTATGGACAGCACTAATCTCCTTAACGTGTTCAAATACAATGTTTACGTTGACTGTTGCCTGGAGAACAGCCACCCTGATTTTGGCCGGAGTTTCGCTTTTACCAGTGTGCCAGTCTTCGAGCATGAGGAAAACAGACTGGCTTCCAATGGCAGTGGCAGCTATGGGAGTTCCACCTCTACCACTTTTTATTTTTAGCTTGAAAGACACACTCAAAAGGAGAAGCTGGCCACTGAATGAAGGGGTGATGGCTGTTGGGCTTGTGAGCATTCTGGCCAGTTCTCTCCTTAGAAATGATGTACCCATGGCTGGACCATTGGTGGCCGGGGGCTTGCTGATAGCGTGCTACGTCATAACTGGCACGTCAGCAGACCTCACCGTAGAAAAAGCAGCAGATATAACATGGGAGGAAGAGGCTGAGCAAACAGGAGTGTCCCACAACTTAATGATCACAGTTGATGATGATGGAACAATGAGAATAAAAGATGATGAGACTGAGAATATCCTAACAGTGCTTTTGAAAACAGCATTACTAATAGTATCAGGAGTCTTTCCATACTCCATACCCGCAACATTGCTGGTCTGGCATACTTGGCAAAAGCAAACCCAAAGATCCGGCGTTCTATGGGACGTACCCAGCCCCCCAGAGACACAGAAAGCAGAACTGGAAGAAGGGGTCTATAGGATCAAACAGCAAGGAATTTTTGGGAAAACCCAAGTAGGGGTTGGAGTACAGAAAGAAGGAGTCTTCCACACCATGTGGCACGTTACAAGAGGGGCAGTGTTGACATATAATGGGAAAAGACTGGAACCAAACTGGGCTAGCGTGAAAAAAGATCTGATTTCATACGGAGGAGGATGGAGATTGAGCGCACAATGGCAAAAGGGGGAGGAGGTGCAGGTTATTGCCGTAGAGCCTGGGAAGAACCCAAAGAACTTTCAAACCATGCCAGGCACTTTTCAGACTACAACAGGGGAAATAGGAGCAATTGCACTGGATTTCAAGCCTGGAACTTCAGGATCTCCCATCATAAACAGAGAGGGAAAGGTAGTGGGACTGTATGGCAATGGAGTGGTTACAAAGAATGGTGGCTACGTCAGCGGAATAGCGCAAACGAATGCAGAACCAGATGGACCGACACCAGAATTGGAAGAAGAGATGTTCAAAAAGCGAAATCTAACCATAATGGATCTTCATCCTGGGTCAGGAAAGACACGGAAATACCTTCCAGCTATTGTTAGAGAGGCAATCAAGAGACGTTTAAGAACTCTAATTTTGGCACCGACAAGGGTGGTTGCAGCTGAGATGGAAGAAGCATTGAAAGGGCTCCCAATAAGGTACCAAACAACAGCAACAAAATCTGAACACACAGGAAGAGAGATTGTTGATCTAATGTGCCACGCAACGTTCACAATGCGTCTGCTGTCACCAGTTAGGGTTCCAAACTATAACTTGATAATAATGGATGAAGCCCATTTCACAGACCCAGCCAGTATAGCGGCTAGAGGGTACATATCGACTCGTGTTGGAATGGGAGAGGCAGCCGCAATTTTCATGACAGCAACGCCCCCTGGAACAGCTGATGCCTTTCCTCAGAGCAACGCTCCAATTCAAGATGAAGAAAGGGACATACCAGAACGCTCATGGAATTCAGGCAATGAATGGATAACCGACTTCGCTGGGAAAACGGTGTGGTTTGTCCCTAGCATTAAAGCCGGAAATGACATAGCAAACTGCTTGCGAAAAAACGGGAAAAAGGTCATTCAACTTAGTAGGAAGACTTTTGACACAGAATATCAGAAAACTAAACTGAATGATTGGGACTTCGTGGTGACAACTGACATTTCAGAAATGGGGGCCAATTTCAAAGCAGATAGAGTGATCGACCCAAGAAGATGTCTCAAACCAGTGATCCTGACAGATGGACCAGAGCGGGTGATCCTGGCTGGACCAATGCCAGTCACCGCGGCGAGTGCTGCGCAAAGGAGAGGGAGAGTTGGCAGGAACCCACAAAAAGAAAATGACCAGTACATATTCACGGGCCAGCCTCTCAACAATGATGAAGACCATGCTCACTGGACAGAAGCAAAAATGCTGCTGGACAACATTAATACACCAGAAGGGATCATACCAGCTCTCTTTGAGCCAGAAAGGGAGAAGTCAGCCGCCATAGACGGTGAGTATCGCTTGAAAGGTGAGTCCAGGAAGACTTTCGTGGAACTCATGAGGAGGGGTGACCTTCCAGTCTGGTTAGCCCATAAAGTAGCATCAGAAGGGATCAAATATACAGATAGAAAATGGTGCTTTGATGGACAACGTAATAATCAAATTTTAGAGGAGAACATGGATGTGGAAATCTGGACAAAGGAAGGAGAAAAGAAAAAATTGAGACCTAGGTGGCTTGATGCCCGCACTTATTCAGATCCCTTAGCACTCAAGGAATTCAAGGACTTTGCGGCTGGCAGAAAGTCAATCGCCCTTGATCTTGTGACAGAAATAGGAAGAGTGCCTTCACACCTAGCCCATAGAACGAGAAACGCTCTGGACAATCTGGTGATGCTGCATACGTCAGAACATGGCGGTAGGGCCTACAGGCATGCGGTGGAGGAACTACCAGAGACAATGGAAACACTCCTACTCTTGGGACTCATGATCTTGTTGACAGGTGGAGCAATGCTTTTCTTAATATCAGGTAAAGGGATTGGAAAGACTTCAATAGGACTCATTTGTGTAATTGCTTCCAGCGGCATGTTGTGGATGGCCGAAATCCCACTCCAATGGATCGCGTCGGCTATAGTCCTGGAGTTTTTTATGATGGTGTTGCTTATACCAGAACCAGAAAAGCAGAGAACCCCCCAAGACAACCAACTCGCATATGTCGTGATAGGCATACTTACATTGGCTGCAATAATAGCAGCTAATGAAATGGGATTGTTGGAAACTACAAAGAGAGATTTAGGAATGTCTAAGGAGCCAGGTGTTGTCTCTCCAACCAGCTATTTAGATGTGGACTTGCACCCAGCATCAGCCTGGACATTGTACGCCGTGGCCACTACAGTAATAACACCAATGTTAAGACATACCATAGAGAATTCTACAGCAAATGTGTCTCTGGCAGCTATAGCCAACCAGGCAGTGGTCCTGATGGGTTTGGACAAAGGATGGCCAATATCAAAAATGGACTTAGGAGTACCCCTACTGGCATTGGGTTGCTATTCACAAGTGAACCCACTGACTCTAACAGCGGCGGTACTCTTGCTGATCACACATTATGCTATCATAGGTCCAGGATTGCAGGCAAAAGCCACTCGTGAAGCTCAGAAAAGGACAGCTGCTGGAATAATGAAGAATCCAACGGTGGATGGGATAATGACAATAGACCTAGATCCTGTAATATATGATTCAAAATTTGAAAAGCAACTGGGACAGGTTATGCTCCTGGTTTTGTGTGCAGTTCAACTTTTGTTAATGAGAACATCATGGGCCTTGTGTGAAGCTTTAACTCTAGCTACAGGACCAATAACAACACTCTGGGAAGGATCACCTGGGAAGTTTTGGAACACCACGATAGCTGTTTCCATGGCGAACATTTTTAGAGGGAGCTATTTAGCAGGAGCTGGGCTTGCTTTTTCTATTATGAAATCAGTTGGAACAGGAAAAAGAGGAACAGGCTCACAAGGTGAAACTTTAGGAGAAAAATGGAAAAAGAAATTAAATCAATTATCCCGGAAAGAGTTTGACCTTTACAAGAAATCTGGAATCACTGAAGTGGATAGAACAGAAGCCAAAGAAGGGTTGAAAAGAGGAGAAATAACACATCATGCCGTGTCCAGAGGTAGCGCAAAACTTCAATGGTTTGTGGAGAGAAACATGGTCATTCCCGAAGGAAGAGTCATAGACTTGGGCTGTGGAAGAGGAGGCTGGTCATATTACTGTGCAGGACTGAAAAAAGTCACAGAAGTGCGAGGATACACAAAAGGCGGTCCAGGACACGAAGAACCAGTACCTATGTCCACATATGGATGGAACATAGTTAAGTTAATGAGTGGAAAGGATGTGTTTTATCTTCCACCTGAAAAGTGTGACACCCTGTTGTGTGACATTGGAGAATCTTCACCAAGCCCAACAGTGGAAGAAAGCAGAACTATAAGAGTTTTGAAGATGGTTGAACCATGGCTAAAGAACAACCAATTTTGCATTAAAGTATTGAACCCTTACATGCCAACTGTGATTGAGCACCTAGAAAGACTACAAAGGAAACATGGAGGAATGCTTGTGAGAAATCCACTTTCACGAAACTCCACGCACGAAATGTACTGGATATCTAATGGCACAGGTAACATTGTCGCTTCAGTCAATATGGTATCTAGACTGCTACTGAACAGGTTCACGATGACACACAGAAGACCCACCATTGAGAAAGATGTGGATTTAGGAGCAGGAACTCGACATGTTAATGCGGAACCAGAAACACCCAACATGGATGTCATTGGGGAAAGAATAAAAAGGATCAAGGAGGAGCATAATTCAACATGGCACTATGATGACGAAAACCCCTACAAAACGTGGGCTTACCATGGATCTTATGAAGTCAAAGCCACAGGCTCAGCCTCCTCCATGATAAATGGAGTCGTGAAACTCCTCACTAAACCATGGGATGTGGTGCCCATGGTGACACAGATGGCAATGACAGATACAACTCCATTTGGCCAGCAGAGAGTCTTTAAAGAGAAAGTGGACACCAGGACACCCAGGTCCATGCCAGGAACAAGAAGGGTCATGGGGATCACAGCGGAGTGGCTCTGGAGAACCCTGGGAAGGAACAAAAAACCCAGGTTATGCACAAGGGAAGAGTTCACAAAAAAGGTCAGAACTAACGCAGCCATGGGCGCCGTTTTCACAGAGGAGAACCAATGGGACAGCGCGAAAGCTGCTGTTGAGGATGAGGATTTTTGGAAACTTGTGGACAGAGAACGTGAACTCCACAAACTGGGCAAGTGTGGAAGCTGTGTTTACAACATGATGGGCAAGAGAGAGAAGAAACTTGGAGAGTTTGGCAAAGCAAAAGGCAGTAGAGCTATATGGTACATGTGGTTGGGAGCCAGGTACCTTGAGTTTGAAGCCCTTGGATTCTTAAATGAAGACCACTGGTTCTCGCGTGAGAACTCTTACAGTGGAGTGGAAGGAGAAGGACTGCACAAGCTAGGCTATATATTAAGGGACATTTCCAAGATACCCGGAGGAGCTATGTATGCTGATGACACAGCTGGTTGGGACACAAGAATAACAGAAGATGACCTGCACAATGAGGAAAAGATCACACAGCAAATGGACCCTGAACACAGGCAGTTAGCGAACGCTATATTTAAGCTCACATACCAAAACAAAGTGGTCAAAGTTCAACGACCGACTCCAACAGGCACGGTAATGGACATCATATCTAGGAAAGACCAAAGAGGCAGTGGACAGGTAGGAACTTATGGTCTGAATACATTCACCAACATGGAAGCCCAGTTAATCAGACAAATGGAAGGAGAAGGTGTGCTGTCAAAGGCAGACCTCGAGAACCCTCATCTGCCAGAGAAGAAAATTACACAATGGTTGGAAACCAAAGGAGTGGAGAGGTTAAAAAGAATGGCCATTAGCGGGGATGATTGCGTAGTGAAACCAATCGATGACAGGTTCGCTAATGCCCTGCTCGCTCTGAACGATATGGGAAAGGTTCGGAAAGACATACCTCAATGGCAGCCATCAAAGGGATGGCATGACTGGCAACAGGTTCCTTTCTGCTCCCACCACTTTCATGAATTGATCATGAAAGATGGAAGAAAGTTGGTGGTTCCCTGCAGACCCCAGGACGAACTAATAGGAAGAGCAAGAATCTCTCAAGGAGCGGGATGGAGCCTTAGAGAAACCGCATGTCTGGGGAAAGCCTACGCTCAAATGTGGAGTCTCATGTATTTTCACAGAAGAGACCTCAGACTAGCATCCAACGCCATATGTTCAGCAGTACCAGTCCACTGGGTCCCCACAAGTAGAACGACATGGTCTATTCATGCTCACCATCAGTGGATGACCACAGAAGACATGCTTACTGTCTGGAACAGGGTGTGGATCGAGGACAATCCATGGATGGAAGACAAAACTCCAGTCACAACCTGGGAAAATGTTCCATATCTAGGGAAGAGAGAAGACCAATGGTGTGGATCACTTATTGGTCTCACTTCCAGAGCAACCTGGGCCCAGAACATACCCACAGCAATTCAACAGGTGAGAAGCCTTATAGGCAATGAAGAGTTTCTGGACTACATGCCTTCAATGAAGAGATTTAGGAAGGAGGAGGAGTCGGAGGGAGCCATTTGGTAA
		</sequence>
		<sequence>
			<taxon idref="JX669498|DENV3|Brazil|Northeast|PE||2004"/>
			ATGAACAACCAACGGAAGAAGACGGGAAAACCGTCTATCAATATGCTGAAACGCGTGAGAAACCGTGTGTCAACTGGATCACAGTTGGCGAAGAGATTCTCAAAAGGACTGCTGAACGGCCAGGGACCAATGAAATTGGTTATGGCGTTCATAGCTTTCCTCAGATTTCTAGCCATTCCACCAACAGCAGGAGTCTTGGCTAGATGGGGAACCTTCAAGAAGTCGGGGGCCATTAAGGTCCTGAAAGGCTTCAAGAAGGAGATCTCAAACATGCTGAGCATAATCAACAAACGGAAAAAGACATCGCTCTGTCTCATGATGATATTGCCAGCAGCACTTGCTTTCCACTTGACTTCACGAGATGGAGAGCCGCGCATGATTGTGGGGAAGAATGAAAGAGGAAAATCCCTACTTTTTAAGACAGCCTCTGGAATCAACATGTGCACACTCATAGCCATGGACTTGGGAGAGATGTGTGATGACACGGTCACTTACAAATGCCCCCACATTACCGAAGTGGAACCTGAAGACATTGACTGCTGGTGCAACCTTACATCAACATGGGTGACTTACGGAACGTGCAATCAAGCCGGAGAGCGTAGACGCGACAAGAGATCAGTGGCGTTAGCTCCCCATGTCGGCATGGGACTAGACACACGCACCCAAACCTGGATGTCGGCTGAAGGAGCTTGGAGGCAAGTCGAGAAGGTAGAGACATGGGCCCTTAGGCACCCAGGGTTCACCATACTAGCCCTATTTCTTGCCCATTACATAGGCACATCCTTGACCCAGAAGGTGGTTATTTTTATACTACTAATGCTGGTCACCCCATCCATGACAATGAGATGTGTGGGAGTAGGAAACAGAGATTTTGTGGAAGGTCTATCAGGAGCTACGTGGGTTGACGTGGTGCTCGAGCACGGGGGGTGTGTGACTACCATGGCTAAGAACAAGCCAACGTTGGATATAGAGCTTCAGAAGACCGAGGCCACCCAATTGGCGACCCTAAGGAAGCTATGCATTGAGGGGAAAATTACCAACATAACAACTGACTCAAGATGTCCTACCCAAGGGGAAGCGGTTTTGCCTGAGGAGCAGGACCAGAACTACGTGTGTAAGCATACATACGTAGACAGAGGCTGGGGGAACGGATGTGGTTTGTTTGGCAAGGGAAGCTTAGTAACATGTGCGAAATTTCAATGCCTGGAATCAATAGAGGGAAAAGTGGTGCAGTATGAGAACCTCAAATACACCGTCATCATCACAGTGCACACAGGAGATCAACACCAGGTGGGAAATGAAACGCAGGGAGTCACGGCTGAGATAACACCTCAGGCATCAACCACTGAAGCCATTTTGCCTGAATATGGAACCCTTGGGCTAGAATGCTCACCACGGACAGGTTTGGATTTCAATGAAATGATCTTGCTAACAATGAAGAACAAAGCATGGATGGTACATAGACAATGGTTTTTTGACCTACCTCTACCATGGACATCAGGAGCTACAACGGAAACACCAACCTGGAACAGGAAGGAGCTTCTTGTGACATTTAAAAACGCACATGCGAAGAAACAAGAAGTAGTTGTCCTTGGATCGCAAGAGGGAGCAATGCATACCGCATTGACAGGAGCCACAGAAATCCAAAACTCAGGAGGCACAAGTATTTTTGCGGGGCATTTAAAATGTAGACTTAAGATGGACAAATTGGAACTCAAGGGGATGAGCTATGCAATGTGCACGAATACCTTTGTGTTGAAGAAAGAAGTCTCAGAAACGCAGCATGGGACAATACTCATCAAGGTCGAGTACAAAGGGGAAGATGCACCTTGCAAGATTCCTTTCTCCACAGAGGATGGACAAGGGAAAGCTCACAATGGCAGACTGATTACAGCCAACCCAGTGGTGACTAAGAAGGAGGAGCCTGTCAATATTGAGGCTGAACCTCCTTTTGGGGAAAGTAATATAGTGATTGGAACTGGAGACAACGCTTTGAAAATCAACTGGTATAAGAAAGGAAGCTCTATTGGGAAGATGTTCGAGGCCACTGCCAGAGGTGCAAGGCGCATGGCCATCTTGGGAGACACAGCTTGGGACTTTGGATCAGTGGGTGGTGTTCTGAACTCATTAGGCAAAATGGTGCACCAAATATTCGGAAGTGCTTACACAGCCCTATTCAGTGGAGTCTCTTGGGTAATGAAAATCGGAATAGGAGTTCTCTTGACTTGGATAGGGTTGAATTCAAAAAACACATCCATGTCATTTTCATGCATTGCGATAGGAATCATTACACTCTATCTGGGAGCTGTGGTGCAAGCTGACATGGGATGTGTTATAAACTGGAAAGGCAAAGAACTCAAATGTGGAAGTGGAATCTTCGTCACCAACGAGGTCCATACCTGGACAGAGCAATACAAATTCCAAGCAGACTCCCCAAAAAGATTGGCGACAGCCATTGCAGGCGCTTGGGAGAATGGAGTGTGCGGAATTAGGTCAACAACCAGAATGGAGAATCTCCTGTGGAAGCAAATAGCCAATGAACTGAACTACATATTGTGGGAAAACAATATCAAATTAACGGTAGTTGTGGGCGATATAATTGGGGTCTTAGAGCAAGGAAAAAGAACACTAACACCACAACCCATGGAGCTAAAATACTCATGGAAAACGTGGGGAAAGGCAAAAATAGTGACAGCTGAAACACAAAATTCCTCTTTCATAATAGACGGGCCGAACACACCGGAGTGTCCAAGTGCCTCAAGAGCATGGAATGTGTGGGAGGTGGAAGATTACGGGTTCGGAGTCTTCACAACCAACATATGGCTGAAACTCCGAGAGGTGTACACCCAACTATGTGACCATAGGCTAATGTCGGCAGCTGTCAAGGATGAGAGGGCCGTACATGCCGACATGGGCTATTGGATAGAAAGCCAAAAGAATGGAAGTTGGAAGCTAGAAAAAGCATCCCTCATAGAGGTGAAAACCTGCACATGGCCAAAATCACATACCCTTTGGAGTAATGGTGTGCTAGAGAGCGATATGATCATCCCAAAGAGTTTAGCTGGTCCTATTTCGCAACACAACCACAGGCCCGGGTACCACACCCAGACGGCGGGACCCTGGCATTTAGGAAAATTAGAGCTGGACTTCAACTATTGTGAAGGAACAACAGTTGTCATCACAGAAAACTGTGGGACAAGAGGCCCATCATTGAGAACAACAACAGTGTCAGGGAAGTTAATACACGAATGGTGTTGCCGTTCGTGCACACTTCCTCCCTTGCGATACATGGGAGAAGACGGTTGCTGGTATGGCATGGAAATCAGACCCATCAGTGAGAAAGAAGAGAACATGGTAAAGTCTTTAGTCTCAGCGGGAAGTGGAAAGGTGGACAACTTCACAATGGGTGTCTTGTGTTTGGCAATCCTCTTTGAAGAGGTGATGAGAGGAAAATTTGGGAAGAAACACATGATTGCGGGGGTGTTCTTCACGTTTGTGCTCCTTCTCTCAGGGCAAATAACATGGAGAGACATGGCGCACACACTAATAATGATTGGGTCCAACGCATCTGACAGGATGGGAATGGGCGTTACCTACCTAGCTTTAATTGCAACATTTAAAATCCAGCCATTCTTGGCTTTAGGATTTTTCCTAAGAAAACTGACATCCAGAGAAAATTTATTGTTAGGAGTTGGGCTGGCTATGGCAACAACGTTACAACTGCCAGAGGACATTGAACAAATGGCAAATGGAATCGCTCTGGGGCTCATGGCTCTTAAACTGATAACACAATTTGAAACATACCAATTATGGACAGCATTAATCTCCTTAACGTGTTCAAATACAATGTTTACGTTGACTGTTGCCTGGAGAACAGCCACCCTGATTTTGGCCGGAGTTTCGCTTTTACCAGTGTGCCAGTCTTCGAGCATGAGGAAAACAGACTGGCTTCCAATGGCAGTGGCAGCTATGGGAGTTCCACCTCTACCACTTTTTATTTTTAGCTTGAAAGACACACTCAAAAGGAGAAGCTGGCCACTGAATGAAGGGGTGATGGCTGTTGGGCTTGTGAGCATTCTGGCCAGTTCTCTCCTTAGAAATGATGTACCCATGGCTGGACCATTGGTGGCCGGGGGCTTGCTGATAGCGTGCTACGTCATAACTGGCACGTCAGCAGACCTCACCGTAGAAAAAGCAGCAGATATAACATGGGAGGAAGAGGCTGAGCAAACAGGAGTGTCCCACAACTTAATGATCACAGTTGATGATGATGGAACAATGAGAATAAAAGATGATGAGACTGAGAATATCCTAACAGTGCTTTTGAAAACAGCATTACTAATAGTATCAGGAGTCTTTCCATACTCCATACCCGCAACATTGCTGGTCTGGCATACTTGGCAAAAGCAAACCCAAAGATCCGGCGTTCTATGGGACGTACCCAGCCCCCCAGAGACACAGAAAGCAGAACTGGAAGAAGGGGTCTATAGGATCAAACAGCAAGGAATTTTTGGGAAAACCCAAGTAGGGGTTGGAGTACAGAAAGAAGGAGTCTTCCACACCATGTGGCACGTTACAAGAGGGGCAGTGTTGACATATAATGGGAAAAGACTGGAACCAAACTGGGCTAGCGTGAAAAAAGATCTGATTTCATACGGAGGAGGATGGAGATTGAGCGCACAATGGCAAAAGGGGGAGGAAGTGCAGGTTATTGCCGTAGAGCCTGGGAAGAACCCAAAGAACTTTCAAACCATGCCAGGCACTTTTCAGACTACAACAGGGGAAATAGGAGCAATTGCACTGGATTTCAAGCCTGGAACTTCAGGATCTCCCATCATAAACAGAGAGGGAAAGGTAGTGGGACTGTATGGCAATGGAGTGGTTACAAAGAATGGTGGCTACGTCAGCGGAATAGCGCAAACGAATGCAGAACCAGATGGACCGACACCAGAATTGGAAGAAGAGATGTTCAAAAAGCGAAATCTAACCATAATGGATCTTCATCCTGGGTCAGGAAAGACACGGAAATACCTTCCAGCTATTGTTAGAGAGGCAATCAAGAGACGTTTAAGAACTCTAATTTTGGCACCGACAAGGGTGGTTGCAGCTGAGATGGAAGAAGCATTGAAAGGGCTCCCAATAAGGTACCAAACAACAGCAACAAAATCTGAACACACAGGAAGAGAGATTGTTGATCTAATGTGCCACGCAACGTTCACAATGCGTCTGCTGTCACCAGTTAGGGTTCCAAACTACAACTTGATAATAATGGATGAAGCCCATTTCACAGACCCAGCCAGTATAGCGGCTAGAGGGTACATATCGACTCGTGTTGGAATGGGAGAGGCAGCCGCAATTTTCATGACAGCAACGCCCCCTGGAACAGCTGATGCCTTTCCTCAGAGCAACGCTCCAATTCAAGATGAAGAAAGGGACATACCAGAACGCTCATGGAATTCAGGCAATGAATGGATAACCGACTTCGCTGGGAAAACGGTGTGGTTTGTCCCCAGCATTAAAGCCGGAAATGACATAGCAAACTGCTTGCGAAAAAACGGGAAAAAGGTCATTCAACTTAGTAGGAAGACTTTTGACACAGAATATCAGAAAACTAAACTGAATGATTGGGACTTCGTGGTGACAACTGACATTTCAGAAATGGGGGCCAATTTCAAAGCAGATAGAGTGATCGACCCAAGAAGATGTCTCAAACCAGTGATCCTGACAGATGGACCAGAGCGGGTGATCCTGGCTGGACCAATGCCAGTCACCGCGGCGAGTGCTGCGCAAAGGAGAGGGAGAGTTGGCAGGAACCCACAAAAAGAAAATGACCAGTACATATTCACGGGCCAGCCTCTCAACAATGATGAAGACCATGCTCACTGGACAGAAGCAAAAATGCTGCTGGACAACATTAATACACCAGAAGGGATCATACCAGCTCTCTTTGAGCCAGAAAGGGAGAAGTCAGCCGCCATAGACGGTGAGTATCGCTTGAAAGGTGAGTCCAGGAAGACTTTCGTGGAACTCATGAGGAGGGGTGACCTTCCAGTCTGGTTAGCCCATAAAGTAGCATCAGAAGGGATCAAATATACAGATAGAAAATGGTGCTTTGATGGACAACGTAATAATCAAATTTTAGAGGAGAACATGGATGTGGAAATCTGGACAAAGGAAGGAGAAAAGAAAAAATTGAGACCTAGGTGGCTTGATGCCCGCACTTATTCAGATCCCTTAGCACTCAAGGAATTCAAGGACTTTGCGGCTGGCAGAAAGTCAATCGCCCTTGATCTTGTGACAGAAATAGGAAGAGTGCCTTCACACCTAGCCCATAGAACGAGAAACGCTCTGGACAATCTGGTGATGCTGCATACGTCAGAACATGGCGGTAGGGCCTACAGGCATGCGGTGGAGGAACTACCAGAGACAATGGAAACACTCCTACTCTTGGGACTCATGATCTTGTTGACAGGTGGAGCAATGCTTTTCTTAATATCAGGTAAAGGGATTGGAAAGACTTCAATAGGACTCATTTGTGTAATTGCTTCCAGTGGCATGTTGTGGATGGCCGAAATCCCACTCCAATGGATCGCGTCGGCTATAGTCCTGGAGTTTTTTATGATGGTGTTGCTTATACCAGAACCAGAAAAGCAGAGAACCCCCCAAGACAACCAACTCGCATATGTCGTGATAGGCATACTTACATTGGCTGCAATAATAGCAGCTAATGAAATGGGATTGTTGGAAACTACAAAAAGAGATTTAGGAATGTCTAAGGAGCCAGGTGTTGTCTCTCCAACCAGCTATTTAGATGTGGACTTGCACCCAGCATCAGCCTGGACATTGTACGCCGTGGCCACTACAGTAATAACACCAATGTTAAGACATACCATAGAGAATTCTACAGCAAATGTGTCTCTGGCAGCTATAGCCAACCAGGCAGTGGTCCTGATGGGTTTGGACAAAGGATGGCCAATATCAAAAATGGACTTAGGAGTACCCCTACTGGCATTGGGTTGCTATTCACAAGTGAACCCACTGACTCTAACAGCGGCAGTACTCTTGCTGATCACACATTATGCTATCATAGGTCCAGGATTGCAGGCAAAAGCCACTCGTGAAGCTCAGAAAAGAACAGCTGCTGGAATAATGAAGAATCCAACGGTGGATGGGATAATGACAATAGACCTAGATCCTGTAATATATGATTCAAAATTTGAAAAGCAACTGGGACAGGTTATGCTCCTGGTTTTGTGTGCAGTTCAACTTTTGTTAATGAGAACATCATGGGCCTTGTGTGAAGCTTTAACTCTAGCTACAGGACCAATAACAACACTCTGGGAAGGATCACCTGGGAAGTTTTGGAACACCACGATAGCTGTTTCCATGGCGAACATTTTTAGAGGGAGCTATTTAGCAGGAGCTGGGCTTGCTTTTTCTATTATGAAATCAGTTGGAACAGGAAAAAGAGGAACAGGCTCACAAGGTGAAACTTTAGGAGAAAAATGGAAAAAGAAATTAAATCAATTATCCCGGAAAGAGTTTGACCTTTACAAGAAATCTGGAATCACTGAAGTGGATAGAACAGAAGCCAAAGAAGGGTTGAAAAGAGGAGAAATAACACATCATGCCGTGTCCAGAGGTAGCGCAAAACTTCAATGGTTTGTGGAGAGAAACATGGTCATTCCCGAAGGAAGAGTCATAGACTTGGGCTGTGGAAGAGGAGGCTGGTCATATTACTGTGCAGGACTGAAAAAAGTCACAGAAGTGCGAGGATACACAAAAGGCGGTCCAGGACACGAAGAACCAGTACCTATGTCCACATATGGATGGAACATAGTTAAGTTAATGAGTGGAAAGGATGTGTTTTATCTTCCACCTGAAAAGTGTGACACCCTGTTGTGTGACATTGGAGAATCTTCACCAAGCCCAACAGTGGAAGAAAGCAGAACTATAAGAGTTTTGAAGATGGTTGAACCATGGCTAAAGAACAACCAATTTTGCATTAAAGTATTGAACCCTTACATGCCAACTGTGATTGAGCACCTAGAAAGACTACAAAGGAAACATGGAGGAATGCTTGTGAGAAATCCACTTTCACGAAACTCCACGCACGAAATGTACTGGATATCTAATGGCACAGGTAACATTGTCGCTTCAGTCAATATGGTATCTAGACTGCTACTGAACAGGTTCACGATGACACACAGAAGACCCACCATTGAAAAAGATGTGGATTTAGGAGCAGGAACTCGACATGTTAATGCGGAACCAGAAACACCCAACATGGATGTCATTGGGGAAAGAATAAAAAGGATCAAGGAGGAGCATAATTCAACATGGCACTATGATGACGAAAACCCCTACAAAACGTGGGCTTACCATGGATCTTATGAAGTCAAAGCCACAGGCTCAGCCTCCTCCATGATAAATGGAGTCGTGAAACTCCTCACTAAACCATGGGATGTGGTGCCCATGGTGACACAGATGGCAATGACAGATACAACTCCATTTGGCCAGCAGAGAGTCTTTAAAGAGAAAGTGGACACCAGGACACCCAGGTCCATGCCAGGAACAAGAAGGGTCATGGGGATCACAGCGGAGTGGCTCTGGAGAACCCTGGGAAGGAACAAAAAACCCAGGTTATGCACAAGGGAAGAGTTCACAAAAAAGGTCAGAACTAACGCAGCCATGGGCGCCGTTTTCACAGAGGAGAACCAATGGGACAGCGCGAAAGCTGCTGTTGAGGATGAGGATTTTTGGAAACTTGTGGACAGAGAACGTGAACTCCACAAACTGGGTAAGTGTGGAAGCTGTGTTTACAACATGATGGGCAAGAGAGAGAAGAAACTTGGAGAGTTTGGCAAAGCAAAAGGCAGTAGAGCTATATGGTACATGTGGTTGGGAGCCAGGTACCTTGAGTTCGAAGCCCTTGGATTCTTAAATGAAGACCACTGGTTCTCGCGTGAGAACTCTTACAGTGGAGTGGAAGGAGAAGGACTGCACAAGCTAGGCTATATATTAAGGGACATTTCCAAGATACCCGGAGGAGCTATGTATGCTGATGACACAGCTGGTTGGGACACAAGAATAACAGAAGATGACCTGCACAATGAGGAAAAGATCACACAGCAAATGGACCCTGAACACAGGCAGTTAGCGAACGCTATATTTAAGCTCACATACCAAAACAAAGTGGTCAAAGTTCAACGACCGACTCCAACAGGCACGGTAATGGACATCATATCTAGGAAAGACCAAAGAGGCAGTGGACAGGTAGGAACTTATGGTCTGAATACATTCACCAACATGGAAGCCCAGTTAATCAGACAAATGGAAGGAGAAGGTGTGCTGTCAAAGGCAGACCTCGAGAACCCTCATCTGCCAGAGAAGAAAATTACACAATGGTTGGAAACCAAAGGGGTGGAGAGGTTAAAAAGAATGGCCATTAGCGGGGATGATTGCGTAGTGAAACCAATCGATGACAGGTTCGGTAATGCCCTGCTCGCTCTGAACGATATGGGAAAGGTTCGGAAGGACATACCTCAATGGCAGCCATCAAAGGGATGGCATGATTGGCAACAGGTTCCTTTCTGCTCCCACCACTTTCATGAATTGATCATGAAAGATGGAAGAAAGTTGGTGGTTCCCTGCAGACCCCAGGACGAACTAATAGGAAGAGCAAGAATCTCTCAAGGAGCGGGATGGAGCCTTAGAGAAACCGCATGTCTGGGGAAAGCCTACGCTCAAATGTGGAGTCTCATGTATTTTCACAGAAGAGACCTCAGACTAGCATCCAACGCCATATGTTCAGCAGTACCAGTCCACTGGGTCCCCACAAGTAGAACGACATGGTCTATTCATGCTCACCATCAGTGGATGACCACAGAAGACATGCTTACTGTCTGGAACAGGGTGTGGATCGAGGACAATCCATGGATGGAAGACAAAACTCCAGTCACAACCTGGGAAAATGTTCCATATCTAGGGAAGAGAGAAGACCAATGGTGCGGATCACTTATTGGTCTCACTTCCAGAGCAACCTGGGCCCAGAACATACCCACAGCAATTCAACAGGTGAGAAGCCTTATAGGCAATGAAGAGTTTCTGGACTACATGCCTTCAATGAAGAGATTTAGGAAGGAGGAGGAGTCGGAGGGAGCCATTTGGTAA
		</sequence>
		<sequence>
			<taxon idref="JX669497|DENV3|Brazil|Northeast|PE||2005"/>
			ATGAACAACCAACGGAAGAAGACGGGAAAACCGTCTATCAATATGCTGAAACGCGTGAGAAACCGTGTGTCAACTGGATCACAGTTGGCGAAGAGATTCTCAAAAGGACTGCTGAACGGCCAGGGACCAATGAAATTGGTTATGGCGTTCATAGCTTTCCTCAGATTTCTAGCCATTCCACCAACAGCAGGAGTCTTGGCTAGATGGGGAACCTTCAAGAAGTCGGGGGCCATTAAGGTCCTGAAAGGCTTCAAGAAGGAGATCTCAAACATGCTGAGCATAATCAACAAACGGAAAAAGACATCGCTCTGTCTCATGATGATATTGCCAGCAGCACTTGCTTTCCACTTGACTTCACGAGATGGAGAGCCGCGCATGATTGTGGGGAAGAATGAAAGAGGAAAATCCCTACTTTTTAAGACAGCCTCTGGAATCAACATGTGCACACTCATAGCCATGGACCTGGGAGAGATGTGTGATGACACGGTCACTTACAAATGCCCCCACATTACCGAAGTGGAACCTGAAGACATTGACTGCTGGTGCAACCTTACATCAACATGGGTGACTTACGGAACGTGCAATCAAGCCGGAGAGCGTAGACGCGACAAGAGATCAGTGGCGTTAGCTCCCCATGTCGGCATGGGACTAGACACACGCACCCAAACCTGGATGTCGGCTGAAGGAGCTTGGAGGCAAGTCGAGAAGGTAGAGACATGGGCCCTTAGGCACCCAGGGTTCACCATACTAGCCCTATTTCTTGCCCATTACATAGGCACATCCTTGACCCAGAAGGTGGTTATTTTTATACTACTAATGCTGGTCACCCCATCCATGACAATGAGATGTGTGGGAGTAGGAAACAGAGATTTTGTGGAAGGTCTATCAGGAGCTACGTGGGTTGACGTGGTGCTCGAGCACGGGGGGTGTGTGACTACCATGGCTAAGAACAAGCCAACGTTGGATATAGAGCTTCAGAAGACCGAGGCCACCCAATTGGCGACCCTAAGGAAGCTATGCATTGAGGGGAAAATTACCAACATAACAACTGACTCAAGATGTCCTACCCAAGGGGAAGCGGTTTTGCCTGAGGAGCAGGACCAGAACTACGTGTGTAAGCATACATACGTAGACAGAGGCTGGGGGAACGGATGTGGTTTGTTTGGCAAGGGAAGCTTGGTAACATGTGCGAAATTTCAATGTCTGGAACCAATAGAGGGAAAAGTGGTGCAGTATGAGAACCTCAAATACACCGTCATCATCACAGTGCACACAGGAGATCAACACCAGGTGGGAAATGAAACGCAGGGAGTCACGGCTGAGATAACACCTCAGGCATCAACCACTGAAGCCATCTTGCCTGAATATGGAACCCTTGGGCTAGAATGCTCACCACGGACAGGTTTGGATTTCAATGAAATGATCTTGCTAACAATGAAGAACAAAGCATGGATGGTACATAGACAATGGTTTTTTGACCTACCTCTACCATGGACATCAGGAGCTACAACGGAAACACCAACCTGGAACAGGAAGGAGCTTCTTGTGACATTTAAAAACGCACATGCGAAGAAACAAGAAGTAGTTGTCCTTGGATCGCAAGAGGGAGCAATGCATACCGCATTGACAGGAGCCACAGAAATCCAAAACTCAGGAGGCACAAGTATTTTTGCGGGGCATTTAAAATGTAGACTTAAGATGGACAAATTGGAACTCAAGGGGATGAGCTATGCAATGTGCACGAATACCTTTGTGTTGAAGAAAGAAGTCTCAGAAACGCAGCATGGGACAATACTCATTAAGGTCGAGTACAAAGGGGAAGATGCACCTTGCAAGATTCCTTTCTCCACAGAGGATGGACAAGGGAAAGCTCACAATGGCAGACTGATTACAGCCAACCCAGTGGTGACTAAGAAGGAGGAGCCTGTCAATATTGAGGCTGAACCCCCTTTTGGGGAAAGTAATATAGTGATTGGAATTGGAGACAACGCCTCGAAAATCAACTGGTATAAGAAAGGAAGCTCCATTGGGAAGATGTTCGAGGCCACTGCCAGAGGTGCAAGGCGCATGGCCATCTTGGGAGACACAGCTTGGGACTTTGGATCAGTGGGTGGTGTTCTGAACTCATTAGGCAAAATGGTGCACCAAATATTCGGAAGTGCTTACACAGCCCTATTCAGTGGAGTCTCTTGGGTAATGAAAATCGGAATAGGAGTTCTCTTGACTTGGATAGGGTTGAATTCAAAAAACACATCCATGTCATTTTCATGCATTGCGATAGGAATCATTACACTCTATCTGGGAGCTGTGGTGCAAGCTGACATGGGATGTGTTATAAACTGGAAAGGCAAAGAACTCAAATGTGGAAGTGGAATCTTCGTCACCAACGAGGTCCATACCTGGACAGAGCAATACAAATTCCAAGCAGACTCCCCAAAAAGATTGGCGACAGCCATTGCAGGCGCTTGGGAGAATGGAGTGTGCGGAATTAGGTCAACAACCAGAATGGAGAACCTCCTGTGGAAGCAAATAGCCAATGAACTGAACTACATATTGTGGGAAAACAATATCAAATTAACGGTAGTTGTGGGCGATATAATTGGGGTCTTAGAGCAAGGAAAAAGAACACTAACACCACAACCCATGGAGCTAAAATACTCATGGAAAACGTGGGGAAAGGCAAAAATAGTGACAGCTGAAACACAAAATTCCTCTTTCATAATAGACGGGCCGAACACACCGGAGTGTCCAAGTGCCTCAAGAGCATGGAATGTGTGGGAGGTGGAAGATTACGGGTTCGGAGTCTTCACAACCAACATATGGCTGAAACTCCGAGAGGTGTACACCCAACTATGTGACCATAGGCTAATGTCGGCAGCTGTCAAGGATGAGAGGGCCGTACATGCCGACATGGGCTACTGGATAGAAAGCCAAAAGAATGGAAGTTGGAAGCTAGAAAAAGCATCCCTCATAGAGGTGAAAACCTGCACATGGCCAAAATCACATACCCTTTGGAGTAATGGTGTGCTAGAGAGTGATATGATCATCCCAAAGAGTCTAGCTGGTCCTATTTCGCAACACAACCACAGGCCCGGGTACCACACCCAGACGGCGGGACCCTGGCATTTAGGAAAATTAGAGCTGGACTTCAACTATTGTGAAGGAACAACAGTTGTCATCACAGAAAACTGTGGGACAAGAGGCCCATCATTGAGAACAACAACAGTGTCAGGGAAGTTAATACACGAATGGTGTTGCCGTTCGTGCACACTTCCTCCCTTGCGATACATGGGAGAAGACGGTTGCTGGTATGGCATGGAAATCAGACCCATCAGTGAGAAAGAAGAGAACATGGTAAAGTCTTTAGTCTCAGCGGGAAGTGGAAAGGTGGACAACTTCACAATGGGTGTCTTGTGTTTGGCAATCCTCTTTGAAGAGGTGATGAGAGGAAAATTTGGGAAGAAACACATGATTGCGGGGGTGTTCTTCACGTTTGTGCTCCTTCTCTCAGGGCAAATAACATGGAGAGACATGGCGCACACACTAATAATGATTGGGTCCAACGCATCTGACAGGATGGGAATGGGCGTCACCTACCTAGCTTTAATTGCAACATTTAAAATCCAGCCATTCTTGGCTTTGGGATTTTTCCTAAGAAAACTGACATCCAGAGAAAATTTATTGTTAGGAGTTGGGCTGGCTATGGCAACAACGTTACAACTGCCAGAGGACATTGAACAAATGGCAAATGGAATCGCTCTGGGGCTCATGGCTCTTAAACTGATAACACAATTTGAAACATACCAATTATGGACAGCATTAATCTCCTTAACGTGTTCAAATACAATGTTTACGTTGACTGTTGCCTGGAGAACAGCCACCCTGATTTTGGCCGGAGTTTCGCTTTTACCAGTGTGCCAGTCTTCGAGCATGAGGAAAACAGACTGGCTTCCAATGGCAGTGGCAGCTATGGGAGTTCCACCTCTACCACTTTTTATTTTTAGCTTGAAAGACACACTCAAAAGGAGAAGCTGGCCACTGAATGAAGGGGTGATGGCTGTTGGGCTTGTGAGCATTCTGGCCAGTTCTCTCCTTAGAAATGATGTACCCATGGCTGGACCATTGGTGGCCGGGGGCTTGCTGATAGCGTGCTACGTCATAACTGGCACGTCAGCAGACCTCACCGTAGAAAAAGCAGCAGATATAACATGGGAGGAAGAGGCTGAGCAAACAGGAGTGTCCCACAACTTAATGATCACAGTTGATGATGATGGAACAATGAGAATAAAAGATGATGAGACTGAGAATATCCTAACAGTGCTTTTGAAAACAGCATTACTAATAGTATCAGGAGTCTTTCCATACTCCATACCCGCAACACTGCTGGTCTGGCATACTTGGCAAAAGCAAACCCAAAGATCCGGCGTTCTATGGGACGTACCCAGCCCCCCAGAGACACAGAAAGCAGAACTGGAAGAAGGGGTCTATAGGATCAAACAGCAAGGAATTTTTGGGAAAACCCAAGTAGGGGTTGGAGTACAGAAAGAAGGAGTCTTCCACACCATGTGGCACGTTACAAGAGGGGCAGTGTTGACATATAATGGGAAAAGACTGGAACCAAACTGGGCTAGCGTAAAAAAAGATCTGATTTCATACGGAGGAGGATGGAGATTGAGCGCACAATGGCAAAAGGGGGAGGAGGTGCAGGTTATTGCCGTAGAGCCTGGGAAGAACCCAAAGAACTTTCAAACCATGCCAGGCACTTTTCAGACTACAACAGGGGAAATAGGAGCAATTGCACTGGATTTCAAGCCTGGAACTTCAGGATCTCCCATCATAAACAGAGAGGGAAAGGTAGTGGGACTGTATGGCAATGGAGTGGTTACAAAGAATGGTGGCTACGTCAGCGGAATAGCGCAAACGAATGCAGAACCAGATGGACCGACACCAGAATTGGAAGAAGAGATGTTCAAAAAGCGAAATCTAACCATAATGGATCTTCATCCTGGGTCAGGAAAGACACGGAAATACCTTCCAGCTATTGTTAGAGAGGCAATCAAGAGACGTTTAAGAACTCTAATTTTGGCACCGACAAGGGTGGTTGCAGCTGAGATGGAAGAAGCATTGAAAGGGCTCCCAATAAGGTACCAAACAACAGCAACAAAATCTGAACACACAGGAAGAGAGATTGTTGATCTAATGTGCCACGCAACGTTCACAATGCGTCTGCTGTCACCAGTTAGGGTTCCAAACTATAACTTGATAATAATGGATGAAGCCCATTTCACAGACCCAGCCAGTATAGCGGCTAGAGGGTACATATCGACTCGTGTTGGAATGGGAGAGGCAGCCGCAATTTTCATGACAGCAACGCCCCCTGGAACAGCTGATGCCTTTCCTCAGAGCAACGCTCCAATTCAAGATGAAGAAAGGGACATACCAGAACGCTCATGGAATTCAGGCAATGAATGGATAACCGACTTCGCTGGGAAAACGGTGTGGTTTGTCCCCAGCATTAAAGCCGGAAATGACATAGCAAACTGCTTGCGAAAAAACGGGAAAAAGGTCATTCAACTTAGTAGGAAGACTTTTGACACAGAATATCAGAAAACCAAACTGAATGATTGGGACTTCGTGGTGACAACTGACATTTCAGAAATGGGGGCCAATTTCAAAGCAGATAGAGTGATCGACCCAAGAAGATGTCTCAAACCAGTGATCCTGACAGATGGACCAGAGCGGGTGATCCTGGCTGGACCAATGCCAGTCACCGCGGCGAGTGCTGCGCAAAGGAGAGGGAGAGTTGGCAGGAACCCACAAAAAGAAAATGACCAGTACATATTCACGGGCCAGCCTCTCAACAATGATGAAGACCATGCTCACTGGACAGAAGCAAAAATGCTGCTGGACAACATTAATACACCAGAAGGGATCATACCAGCTCTCTTTGAGCCAGAAAGGGAGAAGTCAGCCGCCATAGACGGTGAGTATCGCTTGAAAGGTGAGTCCAGGAAGACTTTCGTGGAACTCATGAGGAGGGGTGACCTTCCAGTCTGGTTAGCCCACAAAGTAGCATCAGAAGGGATCAAATATACAGATAGAAAATGGTGCTTTGATGGACAACGCAATAATCAAATTTTAGAGGAGAACATGGATGTGGAAATCTGGACAAAGGAAGGAGAAAAGAAAAAATTGAGACCTAGGTGGCTTGATGCCCGCACTTATTCAGATCCCTTAGCACTCAAGGAATTCAAGGACTTTGCGGCTGGCAGAAAGTCAATCGCCCTTGATCTTGTGACAGAAATAGGAAGAGTGCCTTCACACCTAGCCCATAGAACGAGAAACGCTCTGGACAATCTGGTGATGCTGCATACGTCAGAACATGGCGGTAGGGCCTACAGGCATGCGGTGGAGGAACTACCAGAGACAATGGAAACACTCCTACTCTTGGGACTCATGATCTTGTTGACAGGTGGAGCAATGCTTTTCTTAATATCAGGTAAAGGGATTGGAAAGACTTCAATAGGACTCATTTGTGTAATTGCTTCCAGCGGCATGTTGTGGATGGCCGAAATCCCACTCCAATGGATCGCGTCGGCTATAGTCCTGGAGTTCTTTATGATGGTGTTGCTCATACCAGAACCAGAAAAGCAGAGAACCCCCCAAGACAACCAACTCGCATATGTCGTGATAGGCATACTTACATTGGCTGCAATAATAGCAGCTAATGAAATGGGATTGTTGGAAACTACAAAGAGAGATTTAGGAATGTCTAAGGAGCCAGGTGTTGTCTCTCCAACCAGCTATTTAGATGTGGACTTGCACCCAGCATCAGCCTGGACATTGTACGCCGTGGCCACTACAGTAATAACACCAATGTTAAGACATACCATAGAGAATTCTACAGCAAATGTGTCTCTGGCAGCTATAGCCAACCAGGCAGTGGTCCTGATGGGTTTGGACAAAGGATGGCCAATATCAAAAATGGACTTAGGAGTACCCCTACTGGCATTGGGTTGCTATTCACAAGTGAACCCACTGACTCTAACAGCGGCAGTACTCTTGCTGATCACACATTATGCTATCATAGGTCCAGGATTGCAGGCAAAAGCCACTCGTGAAGCTCAGAAAAGGACAGCTGCTGGAATAATGAAGAATCCAACGGTGGATGGGATAATGACAATAGACCTAGATCCTGTAATATATGATTCAAAATTTGAAAAGCAACTGGGACAGGTTATGCTCCTGGTTTTGTGTGCAGTTCAACTTTTGTTAATGAGAACATCATGGGCCTTGTGTGAAGCTTTAACTCTAGCTACAGGACCAATAACAACACTCTGGGAAGGATCACCTGGGAAGTTTTGGAACACCACGATAGCTGTTTCCATGGCGAACATTTTTAGAGGGAGCTATTTAGCAGGAGCTGGGCTTGCTTTTTCTATTATGAAATCAGTTGGAACAGGAAAAAGAGGAACAGGCTCACAAGGTGAAACTTTAGGAGAAAAATGGAAAAAGAAATTAAATCAATTATCCCGGAAAGAGTTTGACCTTTACAAGAAATCTGGAATCACTGAAGTGGATAGAACAGAAGCCAAAGAAGGGTTGAAAAGAGGAGAAATAACACATCATGCCGTGTCCAGAGGTAGCGCAAAACTTCAATGGTTTGTGGAGAGAAACATGGTCATTCCCGAAGGAAGAGTCATAGACTTGGGCTGTGGAAGAGGAGGCTGGTCATATTACTGTGCAGGACTGAAAAAAGTCACAGAAGTGCGAGGATACACAAAAGGCGGTCCAGGACACGAAGAACCAGTACCTATGTCCACATATGGATGGAACATAGTTAAGTTAATGAGTGGAAAGGATGTGTTTTATCTCCCACCTGAAAAGTGTGACACCCTGTTGTGTGACATTGGAGAATCTTCACCAAGCCCAACAGTGGAAGAAAGCAGAACTATAAGAGTTTTGAAGATGGTTGAACCATGGCTAAAGAACAACCAATTTTGCATTAAAGTATTGAACCCTTACATGCCAACTGTGATTGAGCACCTAGAAAGACTACAAAGGAAACATGGAGGAATGCTTGTGAGAAATCCACTTTCACGAAACTCCACGCACGAAATGTACTGGATATCTAATGGCACAGGTAACATTGTCGCTTCAGTCAATATGGTATCTAGACTGCTACTGAACAGGTTCACGATGACACACAGAAGACCCACCATTGAGAAAGATGTGGATTTAGGAGCAGGAACTCGACATGTTAATGCGGAACCAGAAACACCCAACATGGATGTCATTGGGGAAAGAATAAAAAGGATCAAGGAGGAGCATAATTCAACATGGCACTATGATGATGAAAACCCCTACAAAACGTGGGCTTACCATGGATCTTATGAAGTCAAAGCCACAGGCTCAGCCTCCTCCATGATAAATGGAGTCGTGAAACTCCTCACTAAACCATGGGATGTGGTGCCCATGGTGACACAGATGGCAATGACAGATACAACTCCATTTGGCCAGCAGAGAGTCTTTAAAGAGAAAGTGGACACCAGGACACCCAGGTCCATGCCAGGAACAAGAAGGGTCATGGGGATCACAGCGGAGTGGCTCTGGAGAACCCTGGGAAGGAACAAAAAACCCAGGTTATGCACAAGGGAAGAGTTCACAAAAAAAGTCAGAACTAACGCAGCCATGGGCGCCGTTTTCACAGAGGAGAACCAATGGGACAGCGCGAAAGCTGCTGTTGAGGATGAGGATTTTTGGAAACTTGTGGACAGAGAACGTGAACTCCACAAACTGGGCAAGTGTGGAAGCTGTGTTTACAACATGATGGGCAAGAGAGAGAAGAAACTTGGAGAGTTTGGCAAAGCAAAAGGCAGTAGAGCTATATGGTACATGTGGTTGGGAGCCAGGTACCTTGAGTTCGAAGCCCTTGGATTCTTAAATGAAGACCACTGGTTCTCGCGTGAGAACTCTTACAGTGGAGTGGAAGGAGAAGGACTGCACAAGCTAGGCTATATATTAAGGGACATTTCCAAGATACCCGGAGGAGCTATGTATGCTGATGACACAGCTGGTTGGGACACAAGAATAACAGAAGATGACCTGCACAATGAGGAAAAGATCACACAGCAAATGGACCCTGAACACAGGCAGTTAGCGAACGCTATATTTAAGCTCACATACCAAAACAAAGTGGTCAAAGTTCAACGACCGACTCCAACAGGCACGGTAATGGACATCATATCTAGGAAAGACCAAAGAGGCAGTGGACAGGTAGGAACTTATGGTCTGAATACATTCACCAACATGGAAGCCCAGTTAATCAGACAAATGGAAGGAGAAGGTGTGCTGTCAAAGGCAGACCTCGAGAACCCTCATCTGCCAGAGAAGAAAATTACACAATGGTTGGAAACCAAAGGAGTGGAGAGGTTAAAAAGAATGGCCATTAGCGGGGATGATTGCGTAGTGAAACCAATCGATGACAGGTTCGCTAATGCCTTGCTCGCTCTGAACGATATGGGAAAGGTTCGGAAAGACATACCTCAATGGCAGCCATCAAAGGGATGGCATGATTGGCAACAGGTTCCTTTCTGCTCCCACCACTTTCATGAATTGATCATGAAAGATGGAAGAAAGTTGGTGGTTCCCTGCAGACCCCAGGACGAACTAATAGGAAGAGCAAGAATCTCTCAAGGAGCGGGATGGAGCCTTAGAGAAACCGCATGTCTGGGAAAAGCCTACGCTCAAATGTGGAGTCTCATGTATTTTCACAGAAGAGACCTCAGACTAGCATCCAACGCCATATGTTCAGCAGTACCAGTCCACTGGGTCCCCACAAGTAGAACGACATGGTCTATTCATGCTCACCATCAGTGGATGACCACAGAAGACATGCTTACTGTCTGGAACAGGGTGTGGATCGAGGACAATCCATGGATGGAAGACAAAACTCCAGTCACAACCTGGGAAAATGTTCCATATCTAGGGAAGAGAGAAGACCAATGGTGCGGATCACTTATTGGTCTCACTTCCAGAGCAACCTGGGCCCAGAACATACCCACAGCAATTCAACAGGTGAGAAGCCTTATAGGCAATGAAGAGTTTCTGGACTACATGCCTTCAATGAAGAGATTTAGGAAGGAGGAGGAGTCGGAGGGAGCCATTTGGTAA
		</sequence>
		<sequence>
			<taxon idref="JX669496|DENV3|Brazil|Northeast|PE||2006"/>
			ATGAACAACCAACGGAAGAAGACGGGAAAACCGTCTATCAATATGCTGAAACGCGTGAGAAACCGTGTGTCAACTGGATCACAGTTGGCGAAGAGATTCTCAAAAGGACTGCTGAACGGCCAGGGACCAATGAAATTGGTTATGGCGTTCATAGCTTTCCTCAGATTTCTAGCCATTCCACCAACAGCAGGAGTCTTGGCTAGATGGGGAACCTTCAAGAAGTCGGGGGCCATTAAGGTCCTGAAGGGCTTCAAGAAGGAGATCTCAAACATGCTGAGCATAATCAACAAACGGAAAAAGACATCGCTCTGTCTCATGATGATATTGCCAGCAGCACTTGCTTTCCACTTGACTTCACGAGATGGAGAGCCGCGCATGATTGTGGGGAAGAATGAAAGAGGAAAATCCCTACTTTTTAAGACAGCCTCTGGAACCAACATGTGCACACTCATAGCCATGGACTTGGGAGAGATGTGTGATGACACGGTCACTTACAAATGCCCCCACATTACCGAAGTGGAACCTGAAGACATTGACTGCTGGTGCAACCTTACATCAACATGGGTGACTTACGGAACGTGCAATCAAGCCGGAGAGCGTAGACGCGACAAGAGATCAGTGGCGTTAGCTCCCCATGTCGGCATGGGACTAGACACACGCACCCAAACCTGGATGTCGGCTGAAGGAGCTTGGAGGCAAGTCGAGAAGGTAGAGACATGGGCCCTTAGGCACCCAGGGTTCACCATACTAGCCCTATTTCTTGCCCATTACATAGGCACATCCTTGACCCAGAAGGTGGTTATTTTTATATTACTAATGCTGGTCACCCCATCCATGACAATGAGATGTGTGGGAGTAGGAAACAGAGATTTTGTGGAAGGTCTATCAGGAGCTACGTGGGTTGACGTGGTGCTCGAGCACGGGGGGTGTGTGACTACCATGGCTAAGAACAAGCCAACGTTGGATATAGAGCTTCAGAAGACCGAGGCCACCCAATTGGCGACCCTAAGGAAGCTATGCATTGAGGGGAAAATTACCAACATAACAACTGACTCAAGATGTCCTACCCAAGGGGAAGCGGTTTTGCCTGAGGAGCAGGACCAGAACTACGTGTGTAAGCATACATACGTAGACAGAGGCTGGGGGAACGGATGTGGTTTGTTTGGCAAGGGAAGCTTGGTAACATGTGCGAAATTTCAATGCCTGGAACCAATAGAGGGAAAAGTGGTGCAGTATGAGAACCTCAAATACACCGTCATCATCACAGTGCACACAGGAGATCAACACCAGGTGGGAAATGAAACGCAGGGAGTCACGGCTGAGATAACACCTCAGGCATCAACCACTGAAGCCATCTTGCCTGAATATGGAACCCTTGGGCTAGAATGCTCACCACGGACAGGTTTGGATTTCAATGAAATGATCTTGCTAACAATGAAGAACAAAGCATGGATGGTACATAGACAATGGTTTTTTGACCTACCTCTACCATGGACATCAGGAGCTACAACGGAAACACCAACCTGGAACAGGAAGGAGCTTCTTGTGACATTTAAAAACGCACATGCGAAGAAACAAGAAGTGGTTGTCCTTGGATCGCAAGAGGGAGCAATGCATACCGCATTGACAGGAGCCACAGAAATCCAAAACTCAGGAGGCACAAGTATTTTTGCAGGGCATTTAAAATGTAGACTTAAAATGGACAAATTGGAACTCAAGGGGATGAGCTATGCAATGTGCGCGAATACCTTCGTGTTGAAGAAAGAAGTCTCAGAAACGCAGCATGGGACAATACTCATTAAGGTCGAGTACAGAGGGGAAGATGCACCTTGCAAGATTCCTTTCTCCACAGAGGATGGACAAGGGAAAGCTCACAATGGCAGACTGATTACAGCCAACCCAGTGGTGACTAAGAAGGAGGAGCCTGTCAATATCGAGGCTGAACCTCCTTTTGGGGAAAGTAATATAGTGATTGGAATTGGAGACAACGCCTTGAAAATCAACTGGTATAAGAAAGGAAGCTCTATTGGGAAGATGTTCGAGGCCACTGCCAGAGGTGCAAGGCGCATGGCCATCTTGGGAGACACAGCTTGGGACTTTGGATCAGTGGGTGGTGTTCTGAACTCATTAGGCAAAATGGTGCACCAAATATTCGGAAGTGCTTACACAGCCCTATTCAGTGGAGTCTCTTGGGTAATGAAAATCGGAATAGGAGTTCTCTTGACTTGGATAGGGTTGAATTCAAAAAACACATCCATGTCATTTTCATGCATTGCGATAGGAATCATTACACTCTATCTGGGAGCTGTGGTGCAAGCTGACATGGGATGTGTTATAAACTGGAAAGGCAAAGAACTCAAATGTGGAAGTGGAATCTTCGTCACCAACGAGGTCCATACCTGGACAGAGCAATACAAATTCCAAGCAGACTCCCCAAAAAGATTGGCGACAGCCATTGCAGGCGCTTGGGAGAATGGAGTGTGCGGAATTAGGTCAACAACCAGAATGGAGAATCTCCTGTGGAAGCAAATAGCCAATGAACTGAACTACATATTGTGGGAAAACAATATCAAATTAACGGTAGTTGTGGGCGATATAATTGGGGTCTTAGAGCAAGGAAAAAGAACACTAACACCACAACCCATGGAGCTAAAATACTCATGGAAAACGTGGGGAAAGGCAAAAATAGTGACAGCTGAAACACAAAATTCCTCTTTCATAATAGACGGGCCGAACACACCGGAGTGTCCAAGTGCCTCAAGAGCATGGAATGTGTGGGAGGTGGAAGATTACGGGTTCGGAGTCTTCACAACCAACATATGGCTGAAACTCCGAGAGGTGTACACCCAACTATGTGACCATAGGCTAATGTCGGCAGCTGTCAAGGATGAGAGGGCCGTACATGCCGATATGGGCTATTGGATAGAAAGCCAAAAGAATGGAAGTTGGAAGCTAGAAAAAGCATCCCTCATAGAGGTGAAAACCTGCACATGGCCAAAATCACATACCCTTTGGAGTAATGGTGTGCTAGAGAGTGATATGATCATCCCAAAGAGTCTAGCTGGTCCTATTTCGCAACACAACCACAGGCCCGGGTACCACACCCAGACGGCGGGACCCTGGCATTTAGGAAAATTAGAGCTGGACTTCAACTATTGTGAAGGAACAACAGTTGTCATCACAGAAAACTGTGGGACAAGAGGCCCATCATTGAGAACAACAACAGTGTCAGGGAAGTTAATACACGAATGGTGTTGCCGTTCGTGCACACTTCCTCCCCTGCGATACATGGGAGAAGACGGTTGCTGGTATGGCATGGAAATTAGACCCATCAGTGAGAAAGAAGAGAACATGGTAAAGTCTTTAGTCTCAGCGGGAAGTGGAAAGGTGGACAACTTCACAATGGGTGTCTTGTGTTTGGCAATCCTCTTTGAAGAGGTGATGAGAGGAAAATTTGGGAAGAAACACATGATTGCGGGGGTGCTCTTCACGTTTGTGCTCCTTCTCTCAGGGCAAATAACATGGAGAGACATGGCGCACACACTAATAATGATTGGGTCCAACGCATCTGACAGGATGGGAATGGGCGTTACCTACCTAGCTTTAATTGCAACATTTAAAATCCAGCCATTCTTGGCTTTGGGATTTTTCCTAAGAAAACTGACATCCAGAGAAAATTTATTGTTAGGAGTTGGGCTGGCTATGGCAACAACGTTACAACTGCCAGAGGACATTGAACAAATGGCAAATGGAATCGCTCTGGGGCTCATGGCTCTTAAACTGATAACACAATTTGAAACATACCAATTATGGACAGCATTAATCTCCTTAACGTGTTCAAATACAATGTTTACGTTGACTGTTGCCTGGAGAACAGCCACCCTGATTCTGGCCGGAGTTTCGCTTTTACCAGTGTGCCAGTCTTCGAGCATGAGGAAAACAGACTGGCTTCCAATGGCAGTGGCAGCTATGGGAGTTCCACCTCTACCACTTTTTATTTTTAGCTTGAAAGACACACTCAAAAGGAGAAGCTGGCCACTGAATGAAGGAGTGATGGCTGTTGGGCTTGTGAGCATTCTGGCCAGTTCTCTCCTTAGAAATGATGTACCCATGGCTGGACCATTGGTGGCCGGGGGCTTGCTGATAGCGTGCTACGTCATAACTGGCACGTCAGCAGACCTCACCGTAGAAAAAGCAGCAGATATAACATGGGAGGAAGAGGCTGAGCAAACAGGAGTGTCCCACAACTTAATGATCACAGTTGATGATGATGGAACAATGAGAATAAAAGATGATGAGACTGAGAATATCCTAACAGTGCTTTTGAAAACAGCATTACTAATAGTATCAGGAGTCTTTCCATACTCCATACCCGCAACATTGCTGGTCTGGCATACTTGGCAAAAGCAAACCCAAAGATCCGGCGTTCTATGGGACGTACCCAGCCCCCCAGAGACACAGAAAGCAGAACTGGAAGAAGGGGTCTATAGGATCAAACAGCAAGGAATTTTTGGGAAAACCCAAGTAGGGGTTGGAGTACAGAAAGAAGGAGTCTTCCACACCATGTGGCACGTTACAAGAGGGGCAGTGTTGACATATAATGGGAAAAGACTGGAACCAAACTGGGCTAGCGTGAAAAAAGATCTGATTTCATACGGAGGAGGATGGAGATTGAGCGCACAATGGCAAAAGGGGGAGGAGGTGCAGGTCATTGCCGTAGAGCCTGGAAAGAACCCAAAGAACTTTCAAACCATGCCAGGCACTTTTCAGACTACAACAGGGGAAATAGGAGCAATTGCACTGGATTTCAAGCCTGGAACTTCAGGATCTCCCATCATAAACAGAGAGGGAAAGGTAGTGGGACTGTATGGCAATGGAGTGGTTACAAAGAATGGTGGCTACGTCAGCGGAATAGCGCAAACGAATGCAGAACCAGATGGACCAACACCAGAATTGGAAGAAGAGATGTTCAAAAAGCGAAATCTAACCATAATGGATCTTCATCCTGGGTCAGGAAAGACACGGAAATACCTTCCAGCTATTGTTAGAGAGGCAATCAAGAGACGTTTAAGAACTCTAATTTTGGCACCGACAAGGGTGGTTGCAGCTGAGATGGAAGAAGCATTGAAAGGGCTCCCAATAAGGTACCAAACAACAGCAACAAAATCTGAACACACAGGAAGAGAGATTGTTGATCTAATGTGCCACGCAACGTTCACAATGCGTCTGCTGTCACCAGTTAGGGTTCCAAACTATAACTTGATAATAATGGATGAAGCCCATTTCACAGACCCAGCCAGTATAGCGGCTAGAGGGTACATATCGACTCGTGTTGGAATGGGAGAGGCAGCCGCAATTTTCATGACAGCAACGCCCCCTGGAACAGCTGATGCCTTTCCTCAGAGCAACGCTCCAATTCAAGATGAAGAAAGGGACATACCAGAACGCTCATGGAATTCAGGCAATGAATGGATAACCGACTTCGCTGGGAAAACGGTGTGGTTTGTCCCCAGCATTAAAGCCGGAAATGACATAGCAAATTGCTTGCGAAAAAACGGGAAAAAGGTCATTCAGCTTAGTAGGAAGACTTTTGACACAGAATATCAGAAAACTAAACTGAATGATTGGGACTTCGTGGTGACAACTGACATTTCAGAAATGGGGGCCAATTTCAAAGCAGATAGAGTGATCGACCCAAGAAGATGTCTCAAACCAGTGATCCTGACAGATGGACCAGAGCGGGTGATCCTGGCTGGACCAATGCCAGTCACCGCGGCGAGTGCTGCGCAAAGGAGAGGGAGAGTTGGCAGGAACCCACAAAAAGAAAATGACCAGTACATATTCACGGGCCAGCCTCTCAACAATGATGAAGACCATGCTCACTGGACAGAAGCAAAAATGCTGCTGGACAACATTAATACACCAGAAGGGATCATACCAGCTCTCTTTGAGCCAGAAAGGGAGAAGTCAGCCGCCATAGACGGTGAGTATCGCTTGAAAGGTGAGTCCAGGAAGACTTTCGTGGAACTCATGAGGAGGGGTGACCTTCCAGTCTGGTTAGCCCATAAAGTAGCATCAGAAGGGATCAAATATACAGATAGAAAATGGTGCTTTGATGGACAACGTAATAATCAAATTTTAGAGGAGAACATGGATGTGGAAATCTGGACAAAGGAAGGAGAAAAGAAAAAATTGAGACCTAGGTGGCTTGATGCCCGCACTTATTCAGATCCCTTAGCACTCAAGGAATTCAAGGACTTTGCGGCTGGCAGAAAGTCAATCGCCCTTGATCTTGTGACAGAAATAGGAAGAGTGCCTTCACACCTAGCCCATAGAACGAGAAACGCTCTGGACAATCTGGTGATGCTGCATACGTCAGAACATGGCGGTAGGGCCTACAGGCATGCGGTGGAGGAACTACCAGAGACAATGGAAACACTCCTACTCTTGGGACTCATGATCTTGTTGACAGGTGGAGCAATGCTTTTCTTAATATCAGGTAAAGGGATTGGAAAGACTTCAATAGGACTCATTTGTGTAATTGCTTCCAGCGGCATGTTGTGGATGGCCGAAATCCCACTCCAATGGATCGCGTCGGCTATAGTCCTGGAGTTTTTTATGATGGTGTTGCTTATACCAGAACCAGAAAAGCAGAGAACCCCCCAAGACAACCAACTCGCATATGTCGTGATAGGCATACTCACATTGGCTGCAATAATAGCAGCTAATGAAATGGGATTGCTGGAAACTACAAAGAGAGATTTAGGAATGTCTAAGGAGCCAGGTGTTGTCTCTCCAACCAGCTATTTAGATGTGGACTTGCATCCAGCATCAGCCTGGACATTGTACGCCGTGGCCACTACAGTAATAACACCAATGTTAAGACATACCATAGAGAATTCCACAGCAAATGTGTCTCTGGCAGCTATAGCCAACCAGGCAGTGGTCCTGATGGGTTTGGACAAAGGATGGCCAATATCAAAAATGGACTTAGGAGTACCCCTACTGGCATTGGGTTGCTATTCACAAGTGAACCCACTGACTCTAACAGCGGCAGTACTCTTGCTGATCACACATTATGCTATCATAGGTCCAGGATTGCAGGCAAAAGCCACTCGTGAAGCTCAGAAAAGGACAGCTGCTGGAATAATGAAGAATCCAACGGTGGATGGGATAATGACAATAGACCTAGATCCTGTAATATATGATTCAAAATTTGAAAAGCAACTGGGACAGGTTATGCTCCTGGTTTTGTGTGCAGTTCAACTTTTGTTAATGAGAACGTCATGGGCCTTGTGTGAAGCTTTAACTCTAGCTACAGGACCAATAACAACACTCTGGGAAGGATCACCTGGGAAGTTTTGGAACACCACGATAGCCGTTTCCATGGCGAACATTTTTAGAGGGAGTTATTTAGCAGGAGCTGGGCTTGCTTTTTCTATTATGAAATCAGTTGGAACAGGAAAAAGAGGAACAGGCTCACAAGGTGAAACTTTAGGAGAAAAATGGAAAAAGAAATTAAATCAATTATCCCGGAAAGAGTTTGACCTTTACAAGAAATCTGGAATCACTGAAGTGGATAGAACAGAAGCCAAAGAAGGGTTGAAAAGAGGAGAAATAACACATCATGCCGTGTCCAGAGGTAGCGCAAAACTTCAATGGTTTGTGGAGAGAAACATGGTCATTCCCGAAGGAAGAGTCATAGACTTGGGCTGTGGAAGAGGAGGCTGGTCATATTACTGTGCAGGACTGAAAAAAGTCACAGAAGTGCGAGGATACACAAAAGGCGGTCCAGGACACGAAGAACCAGTACCTATGTCCACATATGGATGGAACATAGTCAAGTTAATGAGTGGAAAGGATGTGTTTTATCTTCCACCTGAAAAGTGTGACACCCTGTTGTGTGACATTGGAGAATCTTCACCAAGCCCAACAGTGGAAGAAAGCAGAACTATAAGAGTTTTGAAGATGGTTGAACCATGGCTAAAAAACAACCAATTTTGCATTAAAGTATTGAACCCTTACATGCCAACTGTGATTGAGCACCTAGAAAGACTACAAAGGAAACATGGAGGAATGCTTGTGAGAAATCCACTTTCACGAAACTCCACGCACGAAATGTACTGGATATCTAATGGCACAGGTAACATTGTCGCTTCAGTCAACACGGTATCTAGACTGCTACTGAACAGGTTCACGATGACACACAGAAGACCCACCACTGAGAAAGATGTGGATTTAGGAGCAGGAACTCGACATGTTAATGCGGAACCAGAAACACCCAACATGGATGTCATTGGGGAAAGAATAAAAAGGATCAAGGAGGAGCATAATTCAACATGGCATTATGATGACGAAAACCCCTACAAAACGTGGGCTTACCATGGATCTTATGAAGTCAAAGCCACAGGCTCAGCCTCCTCCATGATAAATGGAGTCGTGAAACTCCTCACTAAACCATGGGATGTGGTGCCCATGGTGACACAGATGGCAATGACAGACACAACTCCATTTGGCCAGCAGAGAGTTTTTAAAGAGAAAGTGGACACCAGGACACCCAGGTCCATGCCAGGAACAAGAAGGGTCATGGGGATCACAGCGGAGTGGCTCTGGAGAACCCTGGGAAGGAACAAAAAACCCAGGTTATGCACAAGGGAAGAGTTCACAAAAAAGGTCAGAACTAACGCAGCCATGGGCGCCGTTTTCACAGAGGAGAACCAATGGGACAGCGCGAAAGCTGCTGTTGAGGATGAAGATTTTTGGAAACTTGTGGACAGAGAACGTGAACTCCACAAACTGGGCAAGTGTGGAAGCTGTGTTTACAACATGATGGGCAAGAGAGAGAAGAAACTTGGAGAGTTTGGCAAAGCAAAAGGCAGTAGAGCTATATGGTACATGTGGTTGGGAGCCAGGTACCTTGAGTTCGAAGCTCTTGGATTCTTAAATGAAGACCACTGGTTCTCGCGTGAGAACTCTTACAGTGGAGTGGAAGGAGAAGGACTGCACAAGCTAGGCTATATATTAAGGGACATTTCCAAGATACCCGGAGGAGCTATGTATGCTGATGACACAGCTGGTTGGGACACAAGAATAACAGAAGATGACCTGCACAATGAGGAAAAGATCACACAGCAAATGGACCCTGAACACAGGCAGTTAGCGAACGCTATATTTAAGCTCACATACCAAAACAAAGTGGTCAAAGTTCAACGACCGACTCCAACAGGCACGGTAATGGACATCATATCTAGGAAAGACCAAAGAGGCAGTGGACAGGTAGGAACTTATGGTCTGAATACATTCACCAACATGGAAGCCCAGTTAATCAGACAAATGGAAGGAGAAGGTGTGCTGTCAAAGGCAGACCTCGAGAACCCTCATCTGCCAGAGAAGAAAATTACACAATGGTTGGAAACCAAAGGAGTGGAGAGGTTAAAAAGAATGGCCATTAGCGGGGATGATTGCGTAGTGAAACCAATCGATGACAGGTTCGCTAATGCCCTGCTCGCTCTGAACGATATGGGAAAGGTTCGGAAAGACATACCTCAATGGCAGCCATCAAAAGGATGGCATGATTGGCAACAGGTTCCTTTCTGCTCCCACCACTTTCATGAATTGATCATGAAAGATGGAAGAAAGTTGGTGGTTCCCTGCAGACCCCAGGACGAACTAATAGGAAGAGCAAGAATCTCTCAAGGAGCGGGATGGAGCCTTAGAGAAACCGCATGTCTGGGGAAAGCCTACGCTCAAATGTGGAGTCTCATGTATTTTCACAGAAGAGACCTCAGACTAGCATCCAACGCCATATGTTCAGCAGTACCAGTCCACTGGGTCCCCACAAGTAGAACGACATGGTCTATTCATGCTCACCATCAGTGGATGACTACAGAAGACATGCTTACTGTCTGGAACAGGGTGTGGATCGAGGACAATCCATGGATGGAAGACAAAACTCCAGTCACAACCTGGGAAAATGTTCCATATCTAGGGAAGAGAGAAGACCAATGGTGCGGATCACTTATTGGTCTCACTTCCAGAGCAACCTGGGCCCAGAACATACCCACAGCAATTCAACAGGTGAGAAGCCTTATAGGCAATGAAGAGTTTCTGGACTACATGCCTTCAATGAAGAGATTTAGGAAGGAGGAGGAGTCGGAGGGAGCCATTTGGTAA
		</sequence>
		<sequence>
			<taxon idref="JX669495|DENV3|Brazil|Northeast|PE||2004"/>
			ATGAACAACCAACGGAAGAAGACGGGAAAACCGTCTATCAATATGCTGAAACGCGTGAGAAACCGTGTGTCAACTGGATCACAGTTGGCGAAGAGATTCTCAAAAGGACTGCTGAACGGCCAGGGACCAATGAAATTGGTTATGGCGTTCATAGCTTTCCTCAGATTTCTAGCCATTCCACCAACAGCAGGAGTCTTGGCTAGATGGGGAACCTTCAAGAAGTCGGGGGCCATTAAGGTCCTGAAAGGCTTCAAGAAGGAGATCTCAAACATGCTGAGCATAATCAACAAACGGAAAAAGACATCGCTCTGTCTCATGATGATATTGCCAGCAGCACTTGCTTTCCACTTGACTTCACGAGATGGAGAGCCGCGCATGATTGTGGGGAAGAATGAAAGAGGAAAATCCCTACTTTTTAAGACAGCCTCTGGAATCAACATGTGCACACTCATAGCCATGGACTTGGGAGAGATGTGTGATGACACGGTCACTTACAAATGCCCCCACATTACCGAAGTGGAACCTGAAGACATTGACTGCTGGTGCAACCTTACATCAACATGGGTGACTTACGGAACGTGCAATCAAGCCGGAGAGCGTAGACGCGACAAGAGATCAGTGGCGTTAGCTCCCCATGTCGGCATGGGACTAGACACACGCACCCAAACCTGGATGTCGGCTGAAGGAGCTTGGAGGCAAGTCGAGAAGGTAGAGACATGGGCCCTTAGGCACCCAGGGTTCACCATACTAGCCCTATTTCTTGCCCATTACATAGGCACATCCTTGACCCAGAAGGTGGTTATTTTTATACTACTAATGCTGGTCACCCCATCCATGACAATGAGATGTGTGGGAGTAGGAAACAGAGATTTTGTGGAAGGTCTATCAGGAGCTACGTGGGTTGACGTGGTGCTCGAGCACGGGGGGTGTGTGACTACCATGGCTAAGAACAAGCCAACGTTGGATATAGAGCTTCAGAAGACCGAGGCCACCCAATTGGCGACCCTAAGGAAGCTATGCATTGAGGGGAAAATTACCAACATAACAACTGACTCAAGATGTCCTACCCAAGGGGAAGCGGTTTTGCCTGAGGAGCAGGACCAGAACTACGTGTGTAAGCATACATACGTAGACAGAGGCTGGGGGAACGGATGTGGTTTGTTTGGCAAGGGAAGCTTGGTAACATGTGCGAAATTTCAATGCCTGGAACCAATAGAGGGAAAAGTGGTGCAGTATGAGAACCTCAAATACACCGTCATCATCACAGTGCACACAGGAGATCAACACCAGGTGGGAAATGAAACGCAGGGAGTCACGGCTGAGATAACACCTCAGGCATCAACCACTGAAGCCATCTTGCCTGAATATGGAACCCTTGGGCTAGAATGCTCACCACGGACAGGTTTGGATTTCAATGAAATGATCTTGCTAACAATGAAGAACAAAGCATGGATGGTACATAGACAATGGTTTTTTGACCTACCTCTACCATGGACATCAGGAGCTACAACGGAAACACCAACCTGGAACAGGAAGGAGCTTCTTGTGACATTTAAAAACGCACATGCGAAGAAACAAGAAGTAGTTGTCCTTGGATCGCAAGAGGGAGCAATGCATACCGCATTGACAGGAGCCACAGAAATCCAAAACTCAGGAGGCACAAGTATTTTTGCGGGGCATTTAAAATGTAGACTTAAGATGGACAAATTGGAACTCAAGGGGATGAGCTATGCAATGTGCACGAATACCTTTGTGTTGAAGAAAGAAGTCTCAGAAACGCAGCATGGGACAATACTCATTAAGGTCGAGTACAAAGGGGAAGATGCACCTTGCAAGATTCCTTTCTCCACAGAGGATGGACAAGGGAAAGCTCACAATGGCAGACTGATTACAGCCAACCCAGTGGTGACTAAGAAGGAGGAGCCTGTCAATATTGAGGCTGAACCTCCTTTTGGGGAAAGTAATATAGTGATTGGAATTGGAGACAACGCCTTGAAAATCAACTGGTATAAGAAAGGAAGCTCTATTGGAAAGATGTTCGAGGCCACTGCCAGAGGTGCAAGGCGCATGGCCATCTTGGGAGACACAGCTTGGGACTTTGGATCAGTGGGTGGTGTTCTGAACTCATTAGGCAAAATGGTGCACCAAATATTCGGAAGTGCTTACACAGCCCTATTCAGTGGAGTCTCTTGGGTAATGAAAATCGGAATAGGAGTTCTCTTGACTTGGATAGGGTTGAATTCAAAAAACACATCCATGTCATTTTCATGCATTGCGATAGGAATCATCACACTCTATCTGGGAGCTGTGGTGCAAGCTGACATGGGATGTGTTATAAACTGGAAAGGCAAAGAACTCAAATGTGGAAGTGGAATCTTCGTCACCAACGAGGTCCATACCTGGACAGAGCAATACAAATTCCAAGCAGACTCCCCAAAAAGATTGGCGACAGCCATTGCAGGCGCTTGGGAGAATGGAGTGTGCGGAATTAGGTCAACAACCAGAATGGAGAATCTCCTGTGGAAGCAAATAGCCAATGAACTGAACTACATATTGTGGGAAAACAATATCAAATTAACGGTGGTTGTGGGCGATATAATTGGGGTCTTAGAGCAAGGAAAAAGAACACTAACACCACAACCCATGGAGCTAAAATACTCATGGAAAACGTGGGGAAAGGCAAAAATAGTGACAGCTGAAACACAAAATTCCTCTTTCATAATAGACGGGCCGAACACACCGGAGTGTCCAAGTGCCTCAAGAGCATGGAATGTGTGGGAGGTGGAAGATTACGGGTTCGGAGTCTTCACAACCAACATATGGCTGAAACTCCGAGAGGTGTACACCCAACTATGTGACCATAGGCTAATGTCGGCAGCTGTCAAGGATGAGAGGGCCGTACATGCCGACATGGGCTATTGGATAGAAAGCCAAAAGAATGGAAGTTGGAAGCTAGAAAAAGCATCCCTCATAGAGGTGAAAACCTGCACATGGCCAAAATCACATACCCTTTGGAGTAATGGTGTGCTAGAGAGTGATATGATCATCCCAAAGAGTCTAGCTGGTCCTATTTCGCAACACAACCACAGGCCCGGGTACCACACCCAGACGGCGGGACCCTGGCATTTAGGAAAATTAGAGCTGGACTTCAACTATTGTGAAGGAACAACAGTTGTCATCACAGAAAACTGTGGGACAAGAGGCCCATCATTGAGAACAACAACAGTGTCAGGGAAGTTAATACACGAATGGTGTTGCCGTTCGTGCACACTTCCTCCCTTGCGATACATGGGAGAAGACGGTTGCTGGTATGGCATGGAAATCAGACCCATCAGTGAGAAAGAAGAGAACATGGTAAAGTCTTTAGTCTCAGCGGGAAGTGGAAAGGTGGACAACTTCACAATGGGTGTCTTGTGTTTGGCAATCCTCTTTGAAGAGGTGATGAGAGGAAAATTTGGGAAGAAACACATGATTGCGGGGGTGTTCTTCACGTTTGTGCTCCTTCTCTCAGGGCAAATAACATGGAGAGACATGGCGCACACACTAATAATGATTGGGTCCAACGCATCTGACAGGATGGGAATGGGCGTTACCTACCTAGCTTTAATTGCAACATTTAAAATCCAGCCATTCTTGGCTTTGGGATTTTTCCTAAGAAAACTGACATCCAGAGAAAATTTATTGTTAGGAGTTGGGCTGGCTATGGCAACAACGTTACAACTGCCAGAGGACATTGAACAAATGGCAAATGGAATCGCTCTGGGGCTCATGGCTCTTAAACTGATAACACAATTTGAAACATACCAATTATGGACAGCATTAATCTCCTTAACGTGTTCAAATACAATGTTTACGTTGACTGTTGCCTGGAGAACAGCCACCCTGATTTTGGCCGGAGTTTCGCTTTTACCAGTGTGCCAGTCTTCGAGCATGAGGAAAACAGACTGGCTTCCAATGGCAGTGGCAGCTATGGGAGTTCCACCTCTACCACTTTTTATTTTTAGCTTGAAAGACACACTCAAAAGGAGAAGCTGGCCACTGAATGAAGGGGTGATGGCTGTTGGGCTTGTGAGCATTCTGGCCAGTTCTCTCCTTAGAAATGATGTACCCATGGCTGGACCATTGGTGGCCGGGGGCTTGCTGATAGCGTGCTACGTCATAACTGGCACGTCAGCAGACCTCACCGTAGAAAAAGCAGCAGATATAACATGGGAGGAAGAGGCTGAGCAAACAGGAGTGTCCCACAACTTAATGATCACAGTTGATGATGATGGAACAATGAGAATAAAAGATGATGAGACTGAGAATATCCTAACAGTGCTTTTGAAAACAGCATTACTAATAGTATCAGGAGTCTTTCCATACTCCATACCCGCAACATTGCTGGTCTGGCATACTTGGCAAAAGCAAACCCAAAGATCCGGCGTTCTATGGGACGTACCCAGCCCCCCAGAGACACAGAAAGCAGAACTGGAAGAAGGGGTCTATAGGATCAAACAGCAAGGAATTTTTGGGAAAACCCAAGTAGGGGTTGGAGTACAGAAAGAAGGAGTCTTCCACACCATGTGGCACGTTACAAGAGGGGCAGTGTTGACATATAATGGGAAAAGACTGGAACCAAACTGGGCTAGCGTGAAAAAAGATCTGATTTCATACGGAGGAGGATGGAGATTGAGCGCACAATGGCAAAAGGGGGAGGAGGTGCAGGTCATTGCCGTAGAGCCTGGGAAGAACCCAAAGAACTTTCAAACCATGCCAGGCACTTTTCAGACTACAACAGGGGAAATAGGAGCAATTGCACTGGATTTCAAGCCTGGAACTTCAGGATCTCCCATCATAAACAGAGAGGGAAAGGTAGTGGGACTGTATGGCAATGGAGTGGTTACAAAGAATGGTGGCTACGTCAGCGGAATAGCGCAAACGAATGCAGAACCAGATGGACCGACACCAGAATTGGAAGAAGAGATGTTCAAAAAGCGAAATCTAACCATAATGGATCTTCATCCTGGGTCAGGAAAGACACGGAAATACCTTCCAGCTATTGTTAGAGAGGCAATCAAGAGACGTTTAAGAACTCTAATTTTGGCACCGACAAGGGTGGTTGCAGCTGAGATGGAAGAAGCATTGAAAGGGCTCCCAATAAGGTACCAAACAACAGCAACAAAATCTGAACACACAGGAAGAGAGATTGTTGATCTAATGTGCCACGCAACGTTCACAATGCGTCTGCTGTCACCAGTTAGGGTTCCAAACTATAACTTGATAATAATGGATGAAGCCCATTTCACAGACCCAGCCAGTATAGCGGCTAGAGGGTACATATCGACTCGTGTTGGAATGGGAGAGGCAGCCGCAATTTTCATGACAGCAACGCCCCCTGGAACAGCTGATGCCTTTCCTCAGAGCAACGCTCCAATTCAAGATGAAGAAAGGGACATACCAGAACGCTCATGGAATTCAGGCAATGAATGGATAACCGACTTCGCTGGGAAAACGGTGTGGTTTGTCCCCAGCATTAAAGCCGGAAATGACATAGCAAACTGCTTGCGAAAAAACGGGAAAAAGGTCATTCAGCTTAGTAGGAAGACTTTTGACACAGAATATCAGAAAACTAAACTGAATGATTGGGACTTCGTGGTGACAACTGACATTTCAGAAATGGGGGCCAATTTCAAAGCAGATAGAGTGATCGACCCAAGAAGATGTCTCAAACCAGTGATCCTGACAGATGGACCAGAGCGGGTGATCCTGGCTGGACCAATGCCAGTCACCGCGGCGAGTGCTGCGCAAAGGAGAGGGAGAGTTGGCAGGAACCCACAAAAAGAAAATGACCAGTACATATTCACGGGCCAGCCTCTCAACAATGATGAAGACCATGCTCACTGGACAGAAGCAAAAATGCTGCTGGACAACATTAATACACCAGAAGGGATCATACCAGCTCTCTTTGAGCCAGAAAGGGAGAAGTCAGCCGCCATAGACGGTGAGTATCGCTTGAAAGGTGAGTCCAGGAAGACTTTCGTGGAACTCATGAGGAGGGGTGACCTTCCAGTCTGGTTAGCCCATAAAGTAGCATCAGAAGGGATCAAATATACAGATAGAAAATGGTGCTTTGATGGACAACGTAATAATCAAATTTTAGAGGAGAACATGGATGTGGAAATCTGGACAAAGGAAGGAGAAAAGAAAAAATTGAGACCTAGGTGGCTTGATGCCCGCACTTATTCAGATCCCTTAGCACTCAAGGAATTTAAGGACTTTGCGGCTGGCAGAAAGTCAATCGCCCTTGATCTTGTGACAGAAATAGGAAGAGTGCCTTCACACCTAGCCCATAGAACGAGAAACGCTCTGGACAATCTGGTGATGCTGCATACGTCAGAACATGGCGGTAGGGCCTACAGGCATGCGGTGGAGGAACTACCAGAGACAATGGAAACACTCCTACTCTTGGGACTCATGATCTTGTTGACAGGTGGAGCAATGCTTTTCTTAATATCAGGTAAAGGGATTGGAAAGACTTCAATAGGACTCATTTGTGTAATTGCTTCCAGCGGCATGTTGTGGATGGCCGAAATCCCACTCCAATGGATCGCGTCGGCTATAGTCCTGGAGTTTTTTATGATGGTGTTGCTTATACCAGAACCAGAGAAGCAGAGAACCCCCCAAGACAACCAACTCGCATATGTCGTGATAGGCATACTTACATTGGCTGCAATAATAGCAGCTAATGAAATGGGATTGTTGGAAACTACAAAGAGAGATTTAGGAATGTCTAAGGAGCCAGGTGTTGTCTCTCCAACCAGCTATTTAGATGTGGACTTGCACCCAGCATCAGCCTGGACATTGTACGCCGTGGCCACTACAGTAATAACACCAATGTTAAGACATACCATAGAGAATTCTACAGCAAATGTGTCTCTGGCAGCTATAGCCAACCAGGCAGTGGTCCTGATGGGTTTGGACAAAGGATGGCCAATATCAAAAATGGACTTAGGAGTACCCCTACTGGCATTGGGTTGCTATTCACAAGTGAACCCACTGACTCTAACAGCGGCAGTACTCTTGCTGATCACACATTATGCTATCATAGGTCCAGGATTGCAGGCAAAAGCCACTCGTGAAGCTCAGAAAAGGACAGCCGCTGGAATAATGAAGAATCCAACGGTGGATGGGATAATGACAATAGACCTAGATCCTGTAATATATGATTCAAAATTTGAAAAGCAACTGGGACAGGTTATGCTCCTGGTTTTGTGTGCAGTTCAACTTTTGTTAATGAGAACATCATGGGCCTTGTGTGAAGCTTTAACTCTAGCTACAGGACCAATAACAACACTCTGGGAAGGATCACCTGGGAAGTTTTGGAACACCACGATAGCTGTTTCCATGGCGAACATTTTTAGAGGGAGCTATTTAGCAGGAGCTGGGCTTGCTTTTTCTATTATGAAATCAGTTGGAACAGGAAAAAGAGGAACAGGCTCACAAGGTGAAACTTTAGGAGAAAAATGGAAAAAGAAATTAAATCAATTATCCCGGAAAGAGTTTGACCTTTACAAGAAATCTGGAATCACTGAAGTGGATAGAACAGAAGCCAAAGAAGGGTTGAAAAGAGGAGAAATAACACATCATGCCGTGTCCAGAGGTAGCGCAAAACTTCAATGGTTTGTGGAGAGAAACATGGTCATTCCCGAAGGAAGAGTCATAGACTTGGGCTGTGGAAGAGGAGGCTGGTCATATTACTGTGCAGGACTGAAAAAAGTCACAGAAGTGCGAGGATACACAAAAGGCGGTCCAGGACACGAAGAACCAGTACCTATGTCCACATATGGATGGAACATAGTCAAGTTAATGAGTGGAAAGGATGTGTTTTATCTTCCACCTGAAAAGTGTGACACCCTGTTGTGTGACATTGGAGAATCTTCACCAAGCCCAACAGTGGAAGAAAGCAGAACTATAAGAGTTTTGAAGATGGTTGAACCATGGCTAAAGAACAACCAATTTTGCATTAAAGTATTGAACCCTTACATGCCAACTGTGATTGAGCACCTAGAAAGACTACAAAGGAAACATGGAGGAATGCTTGTGAGAAATCCACTTTCACGAAACTCCACGCACGAAATGTACTGGATATCTAATGGCACAGGTAACATTGTCGCTTCAGTCAATATGGTATCTAGACTGCTACTGAACAGGTTCACGATGACACACAGAAGACCCACCATTGAGAAAGATGTGGATCTAGGAGCAGGAACTCGACATGTTAATGCGGAACCAGAAACACCCAACATGGATGTCATTGGGGAAAGAATAAAAAGGATCAAGGAGGAGCATAATTCAACATGGCACTATGATGACGAAAACCCCTACAAAACTTGGGCTTACCATGGATCTTATGAAGTCAAAGCCACAGGCTCAGCCTCCTCCATGATAAATGGAGTCGTGAAACTCCTCACTAAACCATGGGATGTGGTGCCCATGGTGACACAGATGGCAATGACAGATACAACTCCATTTGGCCAGCAGAGAGTCTTTAAAGAGAAAGTGGACACCAGGACACCCAGGTCCATGCCAGGAACAAGAAGGGTCATGGGGATCACAGCGGAGTGGCTCTGGAGAACCCTGGGAAGGAACAAAAAACCCAGGTTATGCACAAGGGAAGAGTTCACAAAAAAGGTCAGAACTAACGCAGCCATGGGCGCCGTTTTCACAGAGGAGAACCAATGGGACAGCGCGAAAGCTGCTGTTGAGGATGAGGATTTTTGGAAACTTGTGGACAGAGAACGTGAACTCCACAAACTGGGCAAGTGTGGAAGCTGTGTTTACAACATGATGGGCAAGAGAGAGAAGAAACTTGGAGAGTTTGGCAAAGCAAAAGGCAGTAGAGCTATATGGTACATGTGGTTGGGAGCCAGGTACCTTGAGTTCGAAGCCCTTGGATTCTTAAATGAAGACCACTGGTTCTCGCGTGAGAACTCTTACAGTGGAGTGGAAGGAGAAGGACTGCACAAGCTAGGCTATATATTAAGGGACATTTCCAAGATACCCGGAGGAGCTATGTATGCTGATGACACAGCTGGTTGGGACACAAGAATAACAGAAGATGACCTGCACAATGAGGAAAAGATCACACAGCAAATGGACCCTGAACACAGGCAGTTAGCGAACGCTATATTTAAGCTCACATACCAAAACAAAGTGGTCAAAGTTCAACGACCGACTCCAACAGGCACGGTAATGGACATCATATCTAGGAAAGACCAAAGAGGCAGTGGACAGGTAGGAACTTATGGTCTGAATACATTCACCAACATGGAAGCCCAGTTAATCAGACAAATGGAAGGAGAAGGTGTGCTGTCAAAGGCAGACCTCGAGAACCCTCATCTGCCAGAGAAGAAAGTTACACAATGGTTGGAAACCAAAGGAGTGGAGAGGTTAAAAAGAATGGCCATTAGCGGGGATGATTGCGTAGTGAAACCAATCGATGACAGGTTCGCTAATGCCCTGCTCGCTCTGAACGATATGGGAAAGGTTCGGAAAGACATACCTCAATGGCAGCCATCAAAGGGATGGCATGACTGGCAACAGGTTCCTTTCTGCTCCCACCACTTTCATGAATTGATCATGAAAGATGGAAGAAAGTTGGTGGTTCCCTGCAGACCCCAGGACGAACTAATAGGAAGAGCAAGAATCTCTCAAGGAGCGGGATGGAGCCTTAGAGAAACCGCATGTCTGGGGAAAGCCTACGCTCAAATGTGGAGTCTCATGTATTTTCACAGAAGAGACCTCAGACTAGCATCCAACGCCATATGTTCAGCAGTACCAGTCCACTGGGTCCCCACAAGTAGAACGACATGGTCTATTCATGCTCACCATCAGTGGATGACCACAGAAGACATGCTTACTGTCTGGAACAGGGTGTGGATCGAGGACAATCCATGGATGGAAGACAAAACTCCAGTCACAACCTGGGAAAATGTTCCATATCTAGGGAAGAGAGAAGACCAATGGTGCGGATCACTTATTGGTCTCACTTCCAGAGCAACCTGGGCCCAGAACATACCCACAGCAATTCAACAGGTGAGAAGCCTTATAGGCAATGAAGAGTTTCTGGACTACATGCCTTCAATGAAGAGATTTAGGAAGGAGGAGGAGTCGGAGGGAGCCATTTGGTAA
		</sequence>
		<sequence>
			<taxon idref="JX669494|DENV3|Brazil|Northeast|PE||2005"/>
			ATGAACAACCAACGGAAGAAGACGGGAAAACCGTCTATCAATATGCTGAAACGCGTGAGAAACCGTGTGTCAACTGGATCACAGTTGGCGAAGAGATTCTCAAAAGGACTGCTGAACGGCCAGGGACCAATGAAATTGGTTATGGCGTTCATAGCTTTCCTCAGATTTCTAGCCATTCCACCAACAGCAGGAGTCTTGGCTAGATGGGGAACCTTCAAGAAGTCGGGGGCCATTAAGGTCCTGAAGGGCTTCAAGAAGGAGATCTCAAACATGCTGAGCATAATCAACAAACGGAAAAAGACATCGCTCTGTCTCATGATGATATTGCCAGCAGCACTTGCTTTCCACTTGACTTCACGAGATGGAGAGCCGCGCATGATTGTGGGGAAGAATGAAAGAGGAAAATCCCTACTTTTTAAGACAGCCTCTGGAACCAACATGTGCACACTCATAGCCATGGACTTGGGAGAGATGTGTGATGACACGGTCACTTACAAATGCCCCCACATTACCGAAGTGGAACCTGAAGACATTGACTGCTGGTGCAACCTTACATCAACATGGGTGACTTACGGAACGTGCAATCAAGCCGGAGAGCGTAGACGCGACAAGAGATCAGTGGCGTTAGCTCCCCATGTCGGCATGGGACTAGACACACGCACCCAAACCTGGATGTCGGCTGAAGGAGCTTGGAGGCAAGTCGAGAAGGTAGAGACATGGGCCCTTAGGCACCCAGGGTTCACCATACTAGCCCTATTTCTTGCCCATTACATAGGCACATCCTTGACCCAGAAGGTGGTTATTTTTATATTACTAATGCTGGTCACCCCATCCATGACAATGAGATGTGTGGGAGTAGGAAACAGAGATTTTGTGGAAGGTCTATCAGGAGCTACGTGGGTTGACGTGGTGCTCGAGCACGGGGGGTGTGTGACTACCATGGCTAAGAACAAGCCAACGTTGGATATAGAGCTTCAGAAGACCGAGGCCACCCAATTGGCGACCCTAAGGAAGCTATGCATTGAGGGGAAAATTACCAACATAACAACTGACTCAAGATGTCCTACCCAAGGGGAAGCGGTTTTGCCTGAGGAGCAGGACCAGAACTACGTGTGTAAGCATACATACGTAGACAGAGGCTGGGGGAACGGATGTGGTTTGTTTGGCAAGGGAAGCTTGGTAACATGTGCGAAATTTCAATGCCTGGAACCAATAGAGGGAAAAGTGGTGCAGTATGAGAACCTCAAATACACCGTCATCATCACAGTGCACACAGGAGATCAACACCAGGTGGGAAATGAAACGCAGGGAGTCACGGCTGAGATAACACCTCAGGCATCAACCACTGAAGCCATCTTGCCTGAATATGGAACCCTTGGGCTAGAATGCTCACCACGGACAGGTTTGGATTTCAATGAAATGATCTTGCTAACAATGAAGAACAAAGCATGGATGGTACATAGACAATGGTTTTTTGACCTACCTCTACCATGGACATCAGGAGCTACAACGGAAACACCAACCTGGAACAGGAAGGAGCTTCTTGTGACATTTAAAAACGCACATGCGAAGAAACAAGAAGTGGTTGTCCTTGGATCGCAAGAGGGAGCAATGCATACCGCATTGACAGGAGCCACAGAAATCCAAAACTCAGGAGGCACAAGTATTTTTGCAGGGCATTTAAAATGTAGACTTAAGATGGACAAATTGGAACTCAAGGGGATGAGCTATGCAATGTGCACGAATACCTTTGTGTTGAAGAAAGAAGTCTCAGAAACGCAGCATGGGACAATACTCATTAAGGTCGAGTACAGAGGGGAAGATGCACCTTGCAAGATTCCTTTCTCCACAGAGGATGGACAAGGGAAAGCTCACAATGGCAGACTGATTACAGCCAACCCAGTGGTGACTAAGAAGGAGGAGCCTGTCAATATCGAGGCTGAACCTCCTTTTGGGGAAAGTAATATAGTGATTGGAATTGGAGACAACGCCTTGAAAATCAACTGGTATAAGAAAGGAAGCTCTATTGGGAAGATGTTCGAGGCCACTGCCAGAGGTGCAAGGCGCATGGCCATCTTGGGAGACACAGCTTGGGACTTTGGATCAGTGGGTGGTGTTCTGAACTCATTAGGCAAAATGGTGCACCAAATATTCGGAAGTGCTTACACAGCCCTATTCAGTGGAGTCTCTTGGGTAATGAAAATCGGAATAGGAGTTCTCTTGACTTGGATAGGGTTGAATTCAAAAAACACATCCATGTCATTTTCATGCATTGCGATAGGAATCATTACACTCTATCTGGGAGCTGTGGTGCAAGCTGACATGGGATGTGTTATAAACTGGAAAGGCAAAGAACTCAAATGTGGAAGTGGAATCTTCGTCACCAACGAGGTCCATACCTGGACAGAGCAATACAAATTCCAAGCAGACTCCCCAAAAAGATTGGCGACAGCCATTGCAGGCGCTTGGGAGAATGGAGTGTGCGGAATTAGGTCAACAACCAGAATGGAGAATCTCCTGTGGAAGCAAATAGCCAATGAACTGAACTACATATTGTGGGAAAACAATATCAAATTAACGGTAGTTGTGGGCGATATAATTGGGGTCTTAGAGCAAGGAAAAAGAACACTAACACCACAACCCATGGAGCTAAAATACTCATGGAAAACGTGGGGAAAGGCAAAAATAGTGACAGCTGAAACACAAAATTCCTCTTTCATAATAGACGGGCCGAACACACCGGAGTGTCCAAGTGCCTCAAGAGCATGGAATGTGTGGGAGGTGGAAGATTACGGGTTCGGAGTCTTCACAACCAACATATGGCTGAAACTCCGAGAGGTGTACACCCAACTATGTGACCATAGGCTAATGTCGGCAGCTGTCAAGGATGAGAGGGCCGTACATGCCGACATGGGCTATTGGATAGAAAGCCAAAAGAATGGAAGTTGGAAGCTAGAAAAAGCATCCCTCATAGAGGTGAAAACCTGCACATGGCCAAAATCACATACCCTTTGGAGTAATGGTGTGCTAGAGAGTGATATGATCATCCCAAAGAGTCTAGCTGGTCCTATTTCGCAACACAACCACAGGCCCGGGTACCACACCCAGACGGCGGGACCCTGGCATTTAGGAAAATTAGAGCTGGACTTCAACTATTGTGAAGGAACAACAGTTGTCATCACAGAAAACTGTGGGACAAGAGGCCCATCATTGAGAACAACAACAGTGTCAGGGAAGTTAATACACGAATGGTGTTGCCGTTCGTGCACACTTCCTCCCCTGCGATACATGGGAGAAGACGGTTGCTGGTATGGCATGGAAATTAGACCCATCAGTGAGAAAGAAGAGAACATGGTAAAGTCTTTAGTCTCAGCGGGAAGTGGAAAGGTGGACAACTTCACAATGGGTGTCTTGTGTTTGGCAATCCTCTTTGAAGAGGTGATGAGAGGAAAATTTGGGAAGAAACACATGATTGCGGGGGTGCTCTTCACGTTTGTGCTCCTTCTCTCAGGGCAAATAACATGGAGAGACATGGCGCACACACTAATAATGATTGGGTCCAACGCATCTGACAGGATGGGAATGGGCGTTACCTACCTAGCTTTAATTGCAACATTTAAAATCCAGCCATTCTTGGCTTTGGGATTTTTCCTAAGAAAACTGACATCCAGAGAAAATTTATTGTTAGGAGTTGGGCTGGCTATGGCAACAACGTTACAACTGCCAGAGGACATTGAACAAATGGCAAATGGAATCGCTCTGGGGCTCATGGCTCTTAAACTGATAACACAATTTGAAACATACCAATTATGGACAGCATTAATCTCCTTAACGTGTTCAAATACAATGTTTACGTTGACTGTTGCCTGGAGAACAGCCACCCTGATTCTGGCCGGAGTTTCGCTTTTACCAGTGTGCCAGTCTTCGAGCATGAGGAAAACAGACTGGCTTCCAATGGCAGTGGCAGCTATGGGAGTTCCACCTCTACCACTTTTTATTTTTAGCTTGAAAGACACACTCAAAAGGAGAAGCTGGCCACTGAATGAAGGAGTGATGGCTGTTGGGCTTGTGAGCATTCTGGCCAGTTCTCTCCTTAGAAATGATGTACCCATGGCTGGACCATTGGTGGCCGGGGGCTTGCTGATAGCGTGCTACGTCATAACTGGCACGTCAGCAGACCTCACCGTAGAAAAAGCAGCAGATATAACATGGGAGGAAGAGGCTGAGCAAACAGGAGTGTCCCACAACTTAATGATCACAGTTGATGATGATGGAACAATGAGAATAAAAGATGATGAGACTGAGAATATCCTAACAGTGCTTTTGAAAACAGCATTACTAATAGTATCAGGAGTCTTTCCATACTCCATACCCGCAACATTGCTGGTCTGGCATACTTGGCAAAAGCAAACCCAAAGATCCGGCGTTCTATGGGACGTACCCAGCCCCCCAGAGACACAGAAAGCAGAACTGGAAGAAGGGGTCTATAGGATCAAACAGCAAGGAATTTTTGGGAAAACCCAAGTAGGGGTTGGAGTACAGAAAGAAGGAGTCTTCCACACCATGTGGCACGTTACAAGAGGGGCAGTGTTGACATATAATGGGAAAAGACTGGAACCAAACTGGGCTAGCGTGAAAAAAGATCTGATTTCATACGGAGGAGGATGGAGATTGAGCGCACAATGGCAAAAGGGGGAGGAGGTGCAGGTCATTGCCGTAGAGCCTGGAAAGAACCCAAAGAACTTTCAAACCATGCCAGGCACTTTTCAGACTACAACAGGGGAAATAGGAGCAATTGCACTGGATTTCAAGCCTGGAACTTCAGGATCTCCCATCATAAACAGAGAGGGAAAGGTAGTGGGACTGTATGGCAATGGAGTGGTTACAAAGAATGGTGGCTACGTCAGCGGAATAGCGCAAACGAATGCAGAACCAGATGGACCAACACCAGAATTGGAAGAAGAGATGTTCAAAAAGCGAAATCTAACCATAATGGATCTTCATCCTGGGTCAGGAAAGACACGGAAATACCTTCCAGCTATTGTTAGAGAGGCAATCAAGAGACGTTTAAGAACTCTAATTTTGGCACCGACAAGGGTGGTTGCAGCTGAGATGGAAGAAGCATTGAAAGGGCTCCCAATAAGGTACCAAACAACAGCAACAAAATCTGAACACACAGGAAGAGAGATTGTTGATCTAATGTGCCACGCAACGTTCACAATGCGTCTGCTGTCACCAGTTAGGGTTCCAAACTATAACTTGATAATAATGGATGAAGCCCATTTCACAGACCCAGCCAGTATAGCGGCTAGAGGGTACATATCGACTCGTGTTGGAATGGGAGAGGCAGCCGCAATTTTCATGACAGCAACGCCCCCTGGAACAGCTGATGCCTTTCCTCAGAGCAACGCTCCAATTCAAGATGAAGAAAGGGACATACCAGAACGCTCATGGAATTCAGGCAATGAATGGATAACCGACTTCGCTGGGAAAACGGTGTGGTTTGTCCCCAGCATTAAAGCCGGAAATGACATAGCAAATTGCTTGCGAAAAAACGGGAAAAAGGTCATTCAGCTTAGTAGGAAGACTTTTGACACAGAATATCAGAAAACTAAACTGAATGATTGGGACTTCGTGGTGACAACTGACATTTCAGAAATGGGGGCCAATTTCAAAGCAGATAGAGTGATCGACCCAAGAAGATGTCTCAAACCAGTGATCCTGACAGATGGACCAGAGCGGGTGATCCTGGCTGGACCAATGCCAGTCACCGCGGCGAGTGCTGCGCAAAGGAGAGGGAGAGTTGGCAGGAACCCACAAAAAGAAAATGACCAGTACATATTCACGGGCCAGCCTCTCAACAATGATGAAGACCATGCTCACTGGACAGAAGCAAAAATGCTGCTGGACAACATTAATACACCAGAAGGGATCATACCAGCTCTCTTTGAGCCAGAAAGGGAGAAGTCAGCCGCCATAGACGGTGAGTATCGCTTGAAAGGTGAGTCCAGGAAGACTTTCGTGGAACTCATGAGGAGGGGTGACCTTCCAGTCTGGTTAGCCCATAAAGTAGCATCAGAAGGGATCAAATATACAGATAGAAAATGGTGCTTTGATGGACAACGTAATAATCAAATTTTAGAGGAGAACATGGATGTGGAAATCTGGACAAAGGAAGGAGAAAAGAAAAAATTGAGACCTAGGTGGCTTGATGCCCGCACTTATTCAGATCCCTTAGCACTCAAGGAATTCAAGGACTTTGCGGCTGGCAGAAAGTCAATCGCCCTTGATCTTGTGACAGAAATAGGAAGAGTGCCTTCACACCTAGCCCATAGAACGAGAAACGCTCTGGACAATCTGGTGATGCTGCATACGTCAGAACATGGCGGTAGGGCCTACAGGCATGCGGTGGAGGAACTACCAGAGACAATGGAAACACTCCTACTCTTGGGACTCATGATCTTGTTGACAGGTGGAGCAATGCTTTTCTTAATATCAGGTAAAGGGATTGGAAAGACTTCAATAGGACTCATTTGTGTAATTGCTTCCAGCGGCATGTTGTGGATGGCCGAAATCCCACTCCAATGGATCGCGTCGGCTATAGTCCTGGAGTTTTTTATGATGGTGTTGCTTATACCAGAACCAGAAAAGCAGAGAACCCCCCAAGACAACCAACTCGCATATGTCGTGATAGGCATACTCACATTGGCTGCAATAATAGCAGCTAATGAAATGGGATTGCTGGAAACTACAAAGAGAGATTTAGGAATGTCTAAGGAGCCAGGTGTTGTCTCTCCAACCAGCTATTTAGATGTGGACTTGCATCCAGCATCAGCCTGGACATTGTACGCCGTGGCCACTACAGTAATAACACCAATGTTAAGACATACCATAGAGAATTCCACAGCAAATGTGTCTCTGGCAGCTATAGCCAACCAGGCAGTGGTCCTGATGGGTTTGGACAAAGGATGGCCAATATCAAAAATGGACTTAGGAGTACCCCTACTGGCATTGGGTTGCTATTCACAAGTGAACCCACTGACTCTAACAGCGGCAGTACTCTTGCTGATCACACATTATGCTATCATAGGTCCAGGATTGCAGGCAAAAGCCACTCGTGAAGCTCAGAAAAGGACAGCTGCTGGAATAATGAAGAATCCAACGGTGGATGGGATAATGACAATAGACCTAGATCCTGTAATATATGATTCAAAATTTGAAAAGCAACTGGGACAGGTTATGCTCCTGGTTTTGTGTGCAGTTCAACTTTTGTTAATGAGAACATCATGGGCCTTGTGTGAAGCTTTAACTCTAGCTACAGGACCAATAACAACACTCTGGGAAGGATCACCTGGGAAGTTTTGGAACACCACGATAGCCGTTTCCATGGCGAACATTTTTAGAGGGAGTTATTTAGCAGGAGCTGGGCTTGCTTTTTCTATTATGAAATCAGTTGGAACAGGAAAAAGAGGAACAGGCTCACAAGGTGAAACTTTAGGAGAAAAATGGAAAAAGAAATTAAATCAATTATCCCGGAAAGAGTTTGACCTTTACAAGAAATCTGGAATCACTGAAGTGGATAGAACAGAAGCCAAAGAAGGGTTGAAAAGAGGAGAAATAACACATCATGCCGTGTCCAGAGGTAGCGCAAAACTTCAATGGTTTGTGGAGAGAAACATGGTCATTCCCGAAGGAAGAGTCATAGACTTGGGCTGTGGAAGAGGAGGCTGGTCATATTACTGTGCAGGACTGAAAAAAGTCACAGAAGTGCGAGGATACACAAAAGGCGGTCCAGGACACGAAGAACCAGTACCTATGTCCACATATGGATGGAACATAGTCAAGTTAATGAGTGGAAAGGATGTGTTTTATCTTCCACCTGAAAAGTGTGACACCCTGTTGTGTGACATTGGAGAATCTTCACCAAGCCCAACAGTGGAAGAAAGCAGAACTATAAGAGTTTTGAAGATGGTTGAACCATGGCTAAAAAACAACCAATTTTGCATTAAAGTATTGAACCCTTACATGCCAACTGTGATTGAGCACCTAGAAAGACTACAAAGGAAACATGGAGGAATGCTTGTGAGAAATCCACTTTCACGAAACTCCACGCACGAAATGTACTGGATATCTAATGGCACAGGTAACATTGTCGCTTCAGTCAACACGGTATCTAGACTGCTACTGAACAGGTTCACGATGACACACAGAAGACCCACCACTGAGAAAGATGTGGATTTAGGAGCAGGAACTCGACATGTTAATGCGGAACCAGAAACACCCAACATGGATGTCATTGGGGAAAGAATAAAAAGGATCAAGGAGGAGCATAATTCAACATGGCATTATGATGACGAAAACCCCTACAAAACGTGGGCTTACCATGGATCTTATGAAGTCAAAGCCACAGGCTCAGCCTCCTCCATGATAAATGGAGTCGTGAAACTCCTCACTAAACCATGGGATGTGGTGCCCATGGTGACACAGATGGCAATGACAGACACAACTCCATTTGGCCAGCAGAGAGTTTTTAAAGAGAAAGTGGACACCAGGACACCCAGGTCCATGCCAGGAACAAGAAGGGTCATGGGGATCACAGCGGAGTGGCTCTGGAGAACCCTGGGAAGGAACAAAAAACCCAGGTTATGCACAAGGGAAGAGTTCACAAAAAAGGTCAGAACTAACGCAGCCATGGGCGCCGTTTTCACAGAGGAGAACCAATGGGACAGCGCGAAAGCTGCTGTTGAGGATGAAGATTTTTGGAAACTTGTGGACAGAGAACGTGAACTCCACAAACTGGGCAAGTGTGGAAGCTGTGTTTACAACATGATGGGCAAGAGAGAGAAGAAACTTGGAGAGTTTGGCAAAGCAAAAGGCAGTAGAGCTATATGGTACATGTGGTTGGGAGCCAGGTACCTTGAGTTCGAAGCTCTTGGATTCTTAAATGAAGACCACTGGTTCTCGCGTGAGAACTCTTACAGTGGAGTGGAAGGAGAAGGACTGCACAAGCTAGGCTATATATTAAGGGACATTTCCAAGATACCCGGAGGAGCTATGTATGCTGATGACACAGCTGGTTGGGACACAAGAATAACAGAAGATGACCTGCACAATGAGGAAAAGATCACACAGCAAATGGACCCTGAACACAGGCAGTTAGCGAACGCTATATTTAAGCTCACATACCAAAACAAAGTGGTCAAAGTTCAACGACCGACTCCAACAGGCACGGTAATGGACATCATATCTAGGAAAGACCAAAGAGGCAGTGGACAGGTAGGAACTTATGGTCTGAATACATTCACCAACATGGAAGCCCAGTTAATCAGACAAATGGAAGGAGAAGGTGTGCTGTCAAAGGCAGACCTCGAGAACCCTCATCTGCCAGAGAAGAAAATTACACAATGGTTGGAAACCAAAGGAGTGGAGAGGTTAAAAAGAATGGCCATTAGCGGGGATGATTGCGTAGTGAAACCAATCGATGACAGGTTCGCTAATGCCCTGCTCGCTCTGAACGATATGGGAAAGGTTCGGAAAGACATACCTCAATGGCAGCCATCAAAAGGATGGCATGATTGGCAACAGGTTCCTTTCTGCTCCCACCACTTTCATGAATTGATCATGAAAGATGGAAGAAAGTTGGTGGTTCCCTGCAGACCCCAGGACGAACTAATAGGAAGAGCAAGAATCTCTCAAGGAGCGGGATGGAGCCTTAGAGAAACCGCATGTCTGGGGAAAGCCTACGCTCAAATGTGGAGTCTCATGTATTTTCACAGAAGAGACCTCAGACTAGCATCCAACGCCATATGTTCAGCAGTACCAGTCCACTGGGTCCCCACAAGTAGAACGACATGGTCTATTCATGCTCACCATCAGTGGATGACTACAGAAGACATGCTTACTGTCTGGAACAGGGTGTGGATCGAGGACAATCCATGGATGGAAGACAAAACTCCAGTCACAACCTGGGAAAATGTTCCATATCTAGGGAAGAGAGAAGACCAATGGTGCGGATCACTTATTGGTCTCACTTCCAGAGCAACCTGGGCCCAGAACATACCCACAGCAATTCAACAGGTGAGAAGCCTTATAGGCAATGAAGAGTTTCTGGACTACATGCCTTCAATGAAGAGATTTAGGAAGGAGGAGGAGTCGGAGGGAGCCATTTGGTAA
		</sequence>
		<sequence>
			<taxon idref="JX669493|DENV3|Brazil|Northeast|PE||2005"/>
			ATGAACAACCAACGGAAGAAGACGGGAAAACCGTCTATCAATATGCTGAAACGCGTGAGAAACCGTGTGTCAACTGGATCACAGTTGGCGAAGAGATTCTCAAAAGGACTGCTGAACGGCCAGGGACCAATGAAATTGGTTATGGCGTTCATAGCTTTCCTCAGATTTCTAGCCATTCCACCAACAGCAGGAGTCTTGGCTAGATGGGGAACCTTCAAGAAGTCGGGGGCCATTAAGGTCCTGAAAGGCTTCAAGAAGGAGATCTCAAACATGCTGAGCATAATCAACAAACGGAAAAAGACATCGTTCTGTCTCATGATGATATTGCCAGCAGCACTTGCTTTCCACTTGACTTCACGAGATGGAGAGCCGCGCATGATAGTGGGGAAGAATGAAAGAGGAAAATCCCTACTTTTTAAGACAGCCTCTGGAATCAACATGTGCACACTCATAGCCATGGACCTGGGAGAGATGTGTGATGACACGGTCACTTACAAATGCCCCCACATTACCGAAGTGGAACCTGAAGACATTGACTGCTGGTGCAACCTTACATCAACATGGGTGACTTACGGAACGTGCAATCAAGCCGGAGAGCGTAGACGCGACAAGAGATCAGTGGCGTTAGCTCCCCATGTCGGCATGGGACTAGACACACGCACCCAAACCTGGATGTCGGCTGAAGGAGCTTGGAGGCAAGTCGAGAAGGTAGAGACATGGGCCCTTAGGCACCCAGGGTTCACCATACTAGCCCTATTTCTTGCCCATTACATAGGCACATCCTTGACCCAGAAGGTGGTTATTTTTATACTACTAATGCTGGTCACCCCATCCATGACAATGAGATGTGTGGGAGTAGGAAACAGAGATTTTGTGGAAGGTCTATCAGGAGCTACGTGGGTTGACGTGGTGCTCGAGCACGGGGGGTGTGTGACTACCATGGCTAAGAACAAGCCAACGTTGGATATAGAGCTTCAGAAGACCGAGGCCACCCAATTGGCGACCCTAAGGAAGCTATGCATTGAGGGGAAAATTACCAACATAACAACTGACTCAAGATGTCCTACCCAAGGGGAAGCGGTTTTGCCTGAGGAGCAGGACCAGAACTACGTGTGTAAGCATACATACGTAGACAGAGGCTGGGGGAACGGATGTGGTTTGTTTGGCAAGGGAAGCTTGGTAACATGTGCGAAATTTCAATGCCTGGAACCAATAGAGGGAAAAGTGGTGCAGTATGAGAACCTCAAATACACCGTCATCATCACAGTGCACACAGGAGATCAACACCAGGTGGGAAATGAAACGCAGGGAGTCACGGCTGAGATAACACCTCAGGCATCAACCACTGAAGCCATCTTGCCTGAATATGGAACCCTTGGGCTAGAATGCTCACCACGGACAGGTTTGGATTTCAATGAAATGATCTTGCTAACAATGAAGAACAAAGCATGGATGGTACATAGACAATGGTTTTTTGACCTACCTCTACCATGGACATCAGGAGCTACAACGGAAACACCAACCTGGAACAGGAAGGAGCTTCTTGTGACATTTAAAAACGCACATGCGAAGAAACAAGAAGTAGTTGTCCTTGGATCGCAAGAGGGAGCAATGCATACCGCATTGACAGGAGCCACAGAAATCCAAAACTCAGGAGGCACAAGTATTTTTGCGGGGCACTTAAAATGTAGACTTAAGATGGACAAATTGGAACTCAAGGGGATGAGCTATGCAATGTGCACGAATACCTTTGTGTTGAAGAAAGAAGTCTCAGAAACGCAGCATGGGACAATACTCATTAAGGTCGAGTACAAAGGGGAAGATGCACCTTGCAAGATTCCTTTCTCCACAGAGGATGGACAAGGGAAAGCTCACAATGGCAGACTGATTACAGCCAACCCAGTGGTGACTAAGAAGGAGGAGCCTGTCAATATTGAGGCTGAACCCCCTTTTGGGGAAAGTAATATAGTGATTGGAATTGGAGACAACGCCTTGAAAATCAACTGGTATAAGAAAGGAAGCTCCATTGGGAAGATGTTCGAGGCCACTGCCAGAGGTGCAAGGCGCATGGCCATCTTGGGAGACACAGCTTGGGACTTTGGATCAGTGGGTGGTGTTCTGAACTCATTAGGCAAAATGGTGCACCAAATATTCGGAAGTGCTTACACAGCCCTATTCAGTGGAGTCTCTTGGGTAATGAAAATCGGAATAGGAGTTCTCTTGACTTGGATAGGGTTGAATTCAAAAAACACATCCATGTCATTTTCATGCATTGCGATAGGAATCATTACACTCTATCTGGGAGCTGTGGTGCAAGCTGACATGGGATGTGTTATAAACTGGAAAGGCAAAGAACTCAAATGTGGAAGTGGAATCTTCGTCACCAACGAGGTCCATACCTGGACAGAGCAATACAAATTCCAAGCAGACTCCCCAAAAAGATTGGCGACAGCCATTGCAGGCGCTTGGGAGAATGGAGTGTGCGGAATTAGGTCAACAACCAGAATGGAGAACCTCCTGTGGAAGCAAATAGCCAATGAACTGAACTACATATTGTGGGAAAACAATATCAAATTAACGGTGGTTGTGGGCGATATAATTGGGGTCTTAGAGCAAGGAAAAAGAACACTAACACCACAACCCATGGAGCTAAAATACTCATGGAAAACGTGGGGAAAGGCAAAAATAGTGACAGCTGAAACACAAAATTCCTCTTTCATAATAGACGGGCCGAACACACCGGAGTGTCCAAGTGCCTCAAGAGCATGGAATGTGTGGGAGGTGGAAGATTACGGGTTCGGAGTCTTCACAACCAACATATGGCTGAAACTCCGAGAGGTGTACACCCAACTATGTGACCATAGGCTAATGTCGGCAGCTGTCAAGGATGAGAGGGCCGTACATGCCGACATGGGCTATTGGATAGAAAGCCAAAAGAATGGAAGTTGGAAGCTAGAAAAAGCATCCCTCATAGAGGTGAAAACCTGCACATGGCCAAAATCACATACCCTTTGGAGTAATGGTGTGCTAGAGAGTGATATGATCATCCCAAAGAGTCTAGCTGGTCCTATTTCGCAACACAACCACAGGCCCGGGTACCACACCCAGACGGCGGGACCCTGGCATTTAGGAAAATTAGAGCTGGACTTCAACTATTGTGAAGGAACAACAGTTGTCATCACAGAAAACTGTGGGACAAGAGGCCCATCATTGAGAACAACAACAGTGTCAGGGAAGTTAATACACGAATGGTGTTGCCGTTCGTGCACACTTCCTCCCTTGCGATACATAGGAGAAGACGGTTGCTGGTATGGCATGGAAATCAGACCCATCAGTGAGAAAGAAGAGAACATGGTAAAGTCTTTAGTCTCAGCGGGAAGTGGAAAGGTGGACAACTTCACAATGGGTGTCTTGTGTTTGGCAATCCTCTTTGAAGAGGTGATGAGAGGAAAATTTGGGAAGAAACACATGATTGCGGGGGTGTTCTTCACGTTTGTGCTCCTTCTCTCAGGGCAAATAACATGGAGAGACATGGCGCACACACTAATAATGATTGGGTCCAACGCATCTGACAGGATGGGAATGGGCGTCACCTACCTAGCTTTAATTGCAACATTTAAAATCCAGCCATTCTTGGCTTTGGGATTTTTCCTAAGAAAACTGACATCCAGAGAAAATTTATTGTTAGGGGTTGGGCTGGCTATGGCAACAACGTTACAACTGCCAGAGGACATTGAACAAATGGCAAATGGAATCGCTCTGGGGCTCATGGCTCTTAAACTGATAACACAATTTGAAACATACCAATTATGGACAGCATTAATCTCCTTAACGTGTTCAAATACAATGTTTACGTTGACTGTTGCCTGGAGAACAGCCACCCTGATTTTGGCCGGAGTTTCGCTTTTACCAGTGTGCCAGTCTTCGAGCATGAGGAAAACAGACTGGCTTCCAATGGCAGTGGCAGCTATGGGAGTTCCACCTCTACCACTTTTTATTTTTAGCTTGAAAGACACACTCAAAAGGAGAAGCTGGCCACTGAATGAAGGGGTGATGGCTGTTGGGCTTGTGAGCATTCTGGCCAGTTCTCTCCTTAGAAATGATGTACCCATGGCTGGACCATTGGTGGCCGGGGGCTTGCTGATAGCGTGCTACGTCATAACTGGCACGTCAGCAGACCTCACCGTAGAAAAAGCAGCAGATATAACATGGGAGGAAGAGGCTGAGCAAACAGGAGTGTCCCACAACTTAATGATCACAGTTGATGATGATGGAACAATGAGAATAAAAGATGATGAGACTGAGAATATCCTAACAGTGCTTTTGAAAACAGCATTACTAATAGTATCAGGAGTCTTTCCATACTCCATACCCGCAACACTGCTGGTCTGGCATACTTGGCAAAAGCAAACCCAAAGATCCGGCGTTCTATGGGACGTACCCAGCCCCCCAGAGACACAGAAAGCAGAACTGGAAGAAGGGGTCTATAGGATCAAACAGCAAGGAATTTTTGGGAAAACCCAAGTAGGGGTTGGAGTACAGAAAGAAGGAGTCTTCCACACCATGTGGCACGTTACAAGAGGGGCAGTGTTGACATATAATGGGAAAAGACTGGAACCAAACTGGGCTAGCGTAAAAAAAGATCTGATTTCATACGGAGGAGGATGGAGATTGAGCGCACAATGGCAAAAGGGGGAGGAGGTGCAGGTTATTGCCGTAGAGCCTGGGAAGAACCCAAAGAACTTTCAAACCATGCCAGGCACTTTTCAGACTACAACAGGGGAAATAGGAGCAATTGCACTGGATTTCAAGCCTGGAACTTCAGGATCTCCCATCATAAACAGAGAGGGAAAGGTAGTGGGACTGTATGGCAATGGAGTGGTTACAAAGAATGGTGGCTACGTCAGCGGAATAGCGCAAACGAATGCAGAACCAGATGGACCGACACCAGAATTGGAAGAAGAGATGTTCAAAAAGCGAAATCTAACCATAATGGATCTTCATCCTGGGTCAGGAAAGACACGGAAATACCTTCCAGCTATTGTTAGAGAGGCAATCAAGAGACGTTTAAGAACTCTAATTTTGGCACCGACAAGGGTGGTTGCAGCTGAGATGGAAGAAGCATTGAAAGGGCTCCCAATAAGGTACCAAACAACAGCAACAAAATCTGAACACACAGGAAGAGAGATTGTTGATCTAATGTGCCACGCAACGTTCACAATGCGTCTGCTGTCACCAGTTAGGGTTCCAAACTATAACTTGATAATAATGGATGAAGCCCATTTCACAGACCCAGCCAGTATAGCGGCTAGAGGGTACATATCGACTCGTGTTGGAATGGGAGAGGCAGCCGCAATTTTCATGACAGCAACGCCCCCTGGAACAGCTGATGCCTTTCCTCAGAGCAACGCTCCAATTCAAGATGAAGAAAGGGACATACCAGAACGCTCATGGAATTCAGGCAATGAATGGATAACCGACTTCGCTGGGAAAACGGTGTGGTTTGTCCCCAGCATTAAAGCCGGAAATGACATAGCAAACTGCTTGCGAAAAAACGGGAAAAAGGTCATTCAACTTAGTAGGAAGACTTTTGACACAGAATATCAGAAAACCAAACTGAATGATTGGGACTTCGTGGTGACAACTGACATTTCAGAAATGGGGGCCAATTTCAAAGCAGATAGAGTAATCGACCCAAGAAGATGTCTCAAACCAGTGATCCTGACAGATGGACCAGAGCGGGTGATCCTGGCTGGACCAATGCCAGTCACCGCGGCGAGTGCTGCGCAAAGGAGAGGGAGAGTTGGCAGGAACCCACAAAAAGAAAATGACCAGTACATATTCACGGGCCAGCCTCTCAACAATGATGAAGACCATGCTCACTGGACAGAAGCAAAAATGCTGCTGGACAACATTAATACACCAGAAGGGATCATACCAGCTCTCTTTGAACCAGAAAGGGAGAAGTCAGCCGCCATAGACGGTGAGTATCGCTTGAAAGGTGAGTCCAGGAAGACTTTCGTGGAACTCATGAGGAGGGGTGACCTTCCAGTCTGGTTAGCCCACAAAGTAGCATCAGAAGGGATCAAATATACAGATAGAAAATGGTGCTTTGATGGACAACGCAATAATCAAATTTTAGAGGAGAACATGGATGTGGAAATCTGGACAAAGGAAGGAGAAAAGAAAAAATTGAGACCTAGGTGGCTTGATGCCCGCACTTATTCAGATCCCTTAGCACTCAAGGAATTCAAGGACTTTGCGGCTGGCAGAAAGTCAATCGCCCTTGATCTTGTGACAGAAATAGGAAGAGTGCCTTCACACCTAGCCCATAGAACGAGAAACGCTCTGGACAATCTGGTGATGCTGCATACGTCAGAACATGGCGGTAGGGCCTACAGGCATGCGGTGGAGGAACTACCAGAGACAATGGAAACACTCCTACTCTTGGGACTCATGATCTTGTTGACAGGTGGAGCAATGCTTTTCTTAATATCAGGTAAAGGGATTGGAAAGACTTCAATAGGACTCATTTGTGTAATTGCTTCCAGCGGCATGTTGTGGATGGCCGAAATCCCACTCCAATGGATCGCGTCGGCTATAGTCCTGGAGTTCTTTATGATGGTGTTGCTTATACCAGAACCAGAAAAGCAGAGAACCCCCCAAGACAACCAACTCGCATATGTCGTGATAGGCATACTTACATTGGCTGCAATAATAGCAGCTAATGAAATGGGATTGTTGGAAACTACAAAGAGAGATTTAGGAATGTCTAAGGAGCCAGGTGTTGTCTCTCCAACCAGCTATTTAGATGTGGACTTGCACCCAGCATCAGCCTGGACATTGTACGCCGTGGCCACTACAGTAATAACACCAATGTTAAGACATACCATAGAGAATTCTACAGCAAATGTGTCTCTGGCAGCTATAGCCAACCAGGCAGTGGTCCTGATGGGTTTGGACAAAGGATGGCCAATATCAAAAATGGACTTAGGAGTACCCCTACTGGCATTGGGTTGCTATTCACAAGTGAACCCACTGACTCTAACAGCGGCAGTACTCTTGCTGATCACACATTATGCTATCATAGGTCCAGGATTGCAGGCAAAAGCCACTCGTGAAGCTCAGAAAAGGACAGCTGCTGGAATAATGAAGAATCCAACGGTGGATGGGATAATGACAATAGACCTAGATCCTGTAATATATGATTCAAAATTTGAAAAGCAACTGGGACAGGTTATGCTCCTGGTTTTGTGTGCAGTTCAACTTTTGTTAATGAGAACATCATGGGCCTTGTGTGAAGCTTTAACTCTAGCTACAGGACCAATAACAACACTCTGGGAAGGATCACCTGGGAAGTTTTGGAACACCACGATAGCTGTTTCCATGGCGAACATTTTTAGAGGGAGTTATTTAGCAGGAGCTGGGCTTGCTTTTTCTATTATGAAATCAGTTGGAACAGGAAAAAGAGGAACAGGCTCACAAGGTGAAACTTTAGGAGAAAAATGGAAAAAGAAATTAAATCAATTATCCCGGAAAGAGTTTGACCTTTACAAGAAATCTGGAATCACTGAAGTGGATAGAACAGAAGCCAAAGAAGGGTTGAAAAGAGGAGAAATAACACATCATGCCGTGTCCAGAGGTAGCGCAAAACTTCAATGGTTTGTGGAGAGAAACATGGTCATTCCCGAAGGAAGAGTCATAGACTTGGGCTGTGGAAGAGGAGGCTGGTCATATTACTGTGCAGGACTGAAAAAAGTCACAGAAGTGCGAGGATACACAAAAGGCGGTCCAGGACACGAAGAACCAGTACCTATGTCCACATATGGATGGAACATAGTTAAGTTAATGAGTGGAAAGGATGTGTTTTATCTCCCACCTGAAAAGTGTGACACCCTGTTGTGTGACATTGGAGAATCTTCACCAAGCCCAACAGTGGAAGAAAGCAGAACTATAAGAGTTTTGAAGATGGTTGAACCATGGCTAAAGAACAACCAATTTTGCATTAAAGTATTGAACCCTTACATGCCAACTGTGATAGAGCACCTAGAAAGACTACAAAGGAAACATGGAGGAATGCTTGTGAGAAATCCACTTTCACGAAACTCCACGCACGAAATGTACTGGATATCTAATGGCACAGGTAACATTGTCGCTTCAGTCAATATGGTATCTAGACTGCTACTGAACAGGTTCACGATGACACACAGAAGACCCACCATTGAGAAAGATGTGGATTTAGGAGCAGGAACTCGACATGTTAATGCGGAACCAGAAACACCCAACATGGATGTCATTGGGGAAAGAATAAAAAGGATCAAGGAGGAGCATAATTCAACATGGCACTATGATGATGAAAACCCCTACAAAACGTGGGCTTACCATGGATCTTATGAAGTCAAAGCCACAGGCTCAGCCTCCTCCATGATAAATGGAGTCGTGAAACTCCTCACTAAACCATGGGATGTGGTGCCCATGGTGACACAGATGGCAATGACAGATACAACTCCATTTGGCCAGCAGAGAGTCTTTAAAGAGAAAGTGGACACCAGGACACCCAGGTCCATGCCAGGAACAAGAAGGGTCATGGGGATCACAGCGGAGTGGCTCTGGAGAACCCTGGGAAGGAACAAAAAACCCAGGTTATGCACAAGGGAAGAGTTCACAAAAAAAGTCAGAACTAACGCAGCCATGGGCGCCGTTTTCACAGAGGAGAACCAATGGGACAGCGCGAAAGCTGCTGTTGAGGATGAGGATTTTTGGAAACTTGTGGACAGAGAACGTGAACTCCACAAACTGGGCAAGTGTGGAAGCTGTGTTTACAACATGATGGGCAAGAGAGAGAAGAAACTTGGAGAGTTTGGCAAAGCAAAAGGCAGTAGAGCTATATGGTACATGTGGTTGGGAGCCAGGTACCTTGAGTTCGAAGCCCTTGGATTCTTAAATGAAGACCACTGGTTCTCGCGTGAGAACTCTTACAGTGGAGTGGAAGGAGAAGGACTGCACAAGCTAGGCTATATATTAAGGGACATTTCCAAGATACCCGGAGGAGCTATGTATGCTGATGACACAGCTGGTTGGGACACAAGAATAACAGAAGATGACCTGCACAATGAGGAAAAGATCACACAGCAAATGGACCCTGAACACAGGCAGTTAGCGAACGCTATATTTAAGCTCACATACCAAAACAAAGTGGTCAAAGTTCAACGACCGACTCCAACAGGCACGGTAATGGACATCATATCTAGGAAAGACCAAAGAGGCAGTGGACAGGTAGGAACTTATGGTCTGAATACATTCACCAACATGGAAGCCCAGTTAATCAGACAAATGGAAGGAGAAGGTGTGCTGTCAAAGGCAGACCTCGAGAACCCTCATCTGCCAGAGAAGAAAATTACACAATGGTTGGAAACCAAAGGAGTGGAGAGGTTAAAAAGAATGGCCATTAGCGGGGATGATTGCGTAGTGAAACCAATCGATGACAGGTTCGCTAATGCCTTGCTCGCTCTGAACGATATGGGAAAGGTTCGGAAAGACATACCTCAATGGCAGCCATCAAAGGGATGGCATGATTGGCAACAGGTTCCTTTCTGCTCCCACCACTTTCATGAATTGATCATGAAAGATGGAAGAAAGTTGGTGGTTCCCTGCAGACCCCAGGACGAACTAATAGGAAGAGCAAGAATCTCTCAAGGAGCGGGATGGAGCCTTAGAGAAACCGCATGTCTGGGGAAAGCCTACGCTCAAATGTGGAGTCTCATGTATTTTCACAGAAGAGACCTCAGACTAGCATCCAACGCCATATGTTCAGCAGTACCAGTCCACTGGGTCCCCACAAGTAGAACGACATGGTCTATTCATGCTCACCATCAGTGGATGACCACAGAAGACATGCTTACTGTCTGGAACAGGGTGTGGATCGAGGACAATCCATGGATGGAAGACAAAACTCCAGTCACAACCTGGGAAAATGTTCCATATCTAGGGAAGAGAGAAGACCAATGGTGCGGATCACTTATTGGTCTCACTTCCAGAGCAACCTGGGCCCAGAACATACCCACAGCAATTCAACAGGTGAGAAGCCTTATAGGCAATGAAGAGTTTCTGGACTACATGCCTTCAATGAAGAGATTCAGGAAGGAGGAGGAGTCGGAGGGAGCCATTTGGTAA
		</sequence>
		<sequence>
			<taxon idref="JX669492|DENV3|Brazil|Northeast|PE||2005"/>
			ATGAACAACCAACGGAAGAAGACGGGAAAACCGTCTATCAATATGCTGAAACGCGTGAGAAACCGTGTGTCAACTGGATCACAGTTGGCGAAGAGATTCTCAAAAGGACTGCTGAACGGCCAGGGACCAATGAAATTGGTTATGGCGTTCATAGCTTTCCTCAGATTTCTAGCCATTCCACCAACAGCAGGAGTCTTGGCTAGATGGGGAACCTTCAAGAAGTCGGGGGCCATTAAGGTCCTGAAAGGCTTCAAGAAGGAGATCTCAAACATGCTGAGCATAATCAACAAACGGAAAAAGACATCGTTCTGTCTCATGATGATATTGCCAGCAGCACTTGCTTTCCACTTGACTTCACGAGATGGAGAGCCGCGCATGATAGTGGGGAAGAATGAAAGAGGAAAATCCCTACTTTTTAAGACAGCCTCTGGAATCAACATGTGCACACTCATAGCCATGGACCTGGGAGAGATGTGTGATGACACGGTCACTTACAAATGCCCCCACATTACCGAAGTGGAACCTGAAGACATTGACTGCTGGTGCAACCTTACATCAACATGGGTGACTTACGGAACGTGCAATCAAGCCGGAGAGCGTAGACGCGACAAGAGATCAGTGGCGTTAGCTCCCCATGTCGGCATGGGACTAGACACACGCACCCAAACCTGGATGTCGGCTGAAGGAGCTTGGAGGCAAGTCGAGAAGGTAGAGACATGGGCCCTTAGGCACCCAGGGTTCACCATACTAGCCCTATTTCTTGCCCATTACATAGGCACATCCTTGACCCAGAAGGTGGTTATTTTTATACTACTAATGCTGGTCACCCCATCCATGACAATGAGATGTGTGGGAGTAGGAAACAGAGATTTTGTGGAAGGTCTATCAGGAGCTACGTGGGTTGACGTGGTGCTCGAGCACGGGGGGTGTGTGACTACCATGGCTAAGAACAAGCCAACGTTGGATATAGAGCTTCAGAAGACCGAGGCCACCCAATTGGCGACCCTAAGGAAGCTATGCATTGAGGGGAAAATTACCAACATAACAACTGACTCAAGATGTCCTACCCAAGGGGAAGCGGTTTTGCCTGAGGAGCAGGACCAGAACTACGTGTGTAAGCATACATACGTAGACAGAGGCTGGGGGAACGGATGTGGTTTGTTTGGCAAGGGAAGCTTGGTAACATGTGCGAAATTTCAATGCCTGGAACCAATAGAGGGAAAAGTGGTGCAGTATGAGAACCTCAAATACACCGTCATCATCACAGTGCACACAGGAGATCAACACCAGGTGGGAAATGAAACGCAGGGAGTCACGGCTGAGATAACACCTCAGGCATCAACCACTGAAGCCATCTTGCCTGAATATGGAACCCTTGGGCTAGAATGCTCACCACGGACAGGTTTGGATTTCAATGAAATGATCTTGCTAACAATGAAGAACAAAGCATGGATGGTACATAGACAATGGTTTTTTGACCTACCTCTACCATGGACATCAGGAGCTACAACGGAAACACCAACCTGGAACAGGAAGGAGCTTCTTGTGACATTTAAAAACGCACATGCGAAGAAACAAGAAGTAGTTGTCCTTGGATCGCAAGAGGGAGCAATGCATACCGCATTGACAGGAGCCACAGAAATCCAAAACTCAGGAGGCACAAGTATTTTTGCGGGGCACTTAAAATGTAGACTTAAGATGGACAAATTGGAACTCAAGGGGATGAGCTATGCAATGTGCACGAATACCTTTGTGTTGAAGAAAGAAGTCTCAGAAACGCAGCATGGGACAATACTCATTAAGGTCGAGTACAAAGGGGAAGATGCACCTTGCAAGATTCCTTTCTCCACAGAGGATGGACAAGGGAAAGCTCACAATGGCAGACTGATTACAGCCAACCCAGTGGTGACTAAGAAGGAGGAGCCTGTCAATATTGAGGCTGAACCCCCTTTTGGGGAAAGTAATATAGTGATTGGAATTGGAGACAACGCCTTGAAAATCAACTGGTATAAGAAAGGAAGCTCCATTGGGAAGATGTTCGAGGCCACTGCCAGAGGTGCAAGGCGCATGGCCATCTTGGGAGACACAGCTTGGGACTTTGGATCAGTGGGTGGTGTTCTGAACTCATTAGGCAAAATGGTGCACCAAATATTCGGAAGTGCTTACACAGCCCTATTCAGTGGAGTCTCTTGGGTAATGAAAATCGGAATAGGAGTTCTCTTGACTTGGATAGGGTTGAATTCAAAAAACACATCCATGTCATTTTCATGCATTGCGATAGGAATCATTACACTCTATCTGGGAGCTGTGGTGCAAGCTGACATGGGATGTGTTATAAACTGGAAAGGCAAAGAACTCAAATGTGGAAGTGGAATCTTCGTCACCAACGAGGTCCATACCTGGACAGAGCAATACAAATTCCAAGCAGACTCCCCAAAAAGATTGGCGACAGCCATTGCAGGCGCTTGGGAGAATGGAGTGTGCGGAATTAGGTCAACAACCAGAATGGAGAACCTCCTGTGGAAGCAAATAGCCAATGAACTGAACTACATATTGTGGGAAAACAATATCAAATTAACGGTGGTTGTGGGCGATATAATTGGGGTCTTAGAGCAAGGAAAAAGAACACTAACACCACAACCCATGGAGCTAAAATACTCATGGAAAACGTGGGGAAAGGCAAAAATAGTGACAGCTGAAACACAAAATTCCTCTTTCATAATAGACGGGCCGAACACACCGGAGTGTCCAAGTGCCTCAAGAGCATGGAATGTGTGGGAGGTGGAAGATTACGGGTTCGGAGTCTTCACAACCAACATATGGCTGAAACTCCGAGAGGTGTACACCCAACTATGTGACCATAGGCTAATGTCGGCAGCTGTCAAGGATGAGAGGGCCGTACATGCCGACATGGGCTACTGGATAGAAAGCCAAAAGAATGGAAGTTGGAAGCTAGAAAAAGCATCCCTCATAGAGGTGAAAACCTGCACATGGCCAAAATCACATACCCTTTGGAGTAATGGTGTGCTAGAGAGTGATATGATCATCCCAAAGAGTCTAGCTGGTCCTATTTCGCAACACAACCACAGGCCCGGGTACCACACCCAGACGGCGGGACCCTGGCATTTAGGAAAATTAGAGCTGGACTTCAACTATTGTGAAGGAACAACAGTTGTCATCACAGAAAACTGTGGGACAAGAGGCCCATCATTGAGAACAACAACAGTGTCAGGGAAGTTAATACACGAATGGTGTTGCCGTTCGTGCACACTTCCTCCCTTGCGATACATGGGAGAAGACGGTTGCTGGTATGGCATGGAAATCAGACCCATCAGTGAGAAAGAAGAGAACATGGTAAAGTCTTTAGTCTCAGCGGGAAGTGGAAAGGTGGACAACTTCACAATGGGTGTCTTGTGTTTGGCAATCCTCTTTGAAGAGGTGATGAGAGGAAAATTTGGGAAGAAACACATGATTGCGGGGGTGTTCTTCACGTTTGTGCTCCTTCTCTCAGGGCAAATAACATGGAGAGACATGGCGCACACACTAATAATGATTGGGTCCAACGCATCTGACAGGATGGGAATGGGCGTCACCTACCTAGCTTTAATTGCAACATTTAAAATCCAGCCATTCTTGGCTTTGGGATTTTTCCTAAGAAAACTGACATCCAGAGAAAATTTATTGTTAGGGGTTGGGCTGGCTATGGCAACAACGTTACAACTGCCAGAGGACATTGAACAAATGGCAAATGGAATCGCTCTGGGGCTCATGGCTCTTAAACTGATAACACAATTTGAAACATACCAATTATGGACAGCATTAATCTCCTTAACGTGTTCAAATACAATGTTTACGTTGACTGTTGCCTGGAGAACAGCCACCCTGATTTTGGCCGGAGTTTCGCTTTTACCAGTGTGCCAGTCTTCGAGCATGAGGAAAACAGACTGGCTTCCAATGGCAGTGGCAGCTATGGGAGTTCCACCTCTACCACTTTTTATTTTTAGCTTGAAAGACACACTCAAAAGGAGAAGCTGGCCACTGAATGAAGGGGTGATGGCTGTTGGGCTTGTGAGCATTCTGGCCAGTTCTCTCCTTAGAAATGATGTACCCATGGCTGGACCATTGGTGGCCGGGGGCTTGCTGATAGCGTGCTACGTCATAACTGGCACGTCAGCAGACCTCACCGTAGAAAAAGCAGCAGATATAACATGGGAGGAAGAGGCTGAGCAAACAGGAGTGTCCCACAACTTAATGATCACAGTTGATGATGATGGAACAATGAGAATAAAAGATGATGAGACTGAGAATATCCTAACAGTGCTTTTGAAAACAGCATTACTAATAGTATCAGGAGTCTTTCCATACTCCATACCCGCAACACTGCTGGTCTGGCATACTTGGCAAAAGCAAACCCAAAGATCCGGCGTTCTATGGGACGTACCCAGCCCCCCAGAGACACAGAAAGCAGAACTGGAAGAAGGGGTCTATAGGATCAAACAGCAAGGAATTTTTGGGAAAACCCAAGTAGGGGTTGGAGTACAGAAAGAAGGAGTCTTCCACACCATGTGGCACGTTACAAGAGGGGCAGTGTTGACATATAATGGGAAAAGACTGGAACCAAACTGGGCTAGCGTAAAAAAAGATCTGATTTCATACGGAGGAGGATGGAGATTGAGCGCACAATGGCAAAAGGGGGAGGAGGTGCAGGTTATTGCCGTAGAGCCTGGGAAGAACCCAAAGAACTTTCAAACCATGCCAGGCACTTTTCAGACTACAACAGGGGAAATAGGAGCAATTGCACTGGATTTCAAGCCTGGAACTTCAGGATCTCCCATCATAAACAGAGAGGGAAAGGTAGTGGGACTGTATGGCAATGGAGTGGTTACAAAGAATGGTGGCTACGTCAGCGGAATAGCGCAAACGAATGCAGAACCAGATGGACCGACACCAGAATTGGAAGAAGAGATGTTCAAAAAGCGAAATCTAACCATAATGGATCTTCATCCTGGGTCAGGAAAGACACGGAAATACCTTCCAGCTATTGTTAGAGAGGCAATCAAGAGACGTTTAAGAACTCTAATTTTGGCACCGACAAGGGTGGTTGCAGCTGAGATGGAAGAAGCATTGAAAGGGCTCCCAATAAGGTACCAAACAACAGCAACAAAATCTGAACACACAGGAAGAGAGATTGTTGATCTAATGTGCCACGCAACGTTCACAATGCGTCTGCTGTCACCAGTTAGGGTTCCAAACTATAACTTGATAATAATGGATGAAGCCCATTTCACAGACCCAGCCAGTATAGCGGCTAGAGGGTACATATCGACTCGTGTTGGAATGGGAGAGGCAGCCGCAATTTTCATGACAGCAACGCCCCCTGGAACAGCTGATGCCTTTCCTCAGAGCAACGCTCCAATTCAAGATGAAGAAAGGGACATACCAGAACGCTCATGGAATTCAGGCAATGAATGGATAACCGACTTCGCTGGGAAAACGGTGTGGTTTGTCCCCAGCATTAAAGCCGGAAATGACATAGCAAACTGCTTGCGAAAAAACGGGAAAAAGGTCATTCAACTTAGTAGGAAGACTTTTGACACAGAATATCAGAAAACCAAACTGAATGATTGGGACTTCGTGGTGACAACTGACATTTCAGAAATGGGGGCCAATTTCAAAGCAGATAGAGTAATCGACCCAAGAAGATGTCTCAAACCAGTGATCCTGACAGATGGACCAGAGCGGGTGATCCTGGCTGGACCAATGCCAGTCACCGCGGCGAGTGCTGCGCAAAGGAGAGGGAGAGTTGGCAGGAACCCACAAAAAGAAAATGACCAGTACATATTCACGGGCCAGCCTCTCAACAATGATGAAGACCATGCTCACTGGACAGAAGCAAAAATGCTGCTGGACAACATTAATACACCAGAAGGGATCATACCAGCTCTCTTTGAGCCAGAAAGGGAGAAGTCAGCCGCCATAGACGGTGAGTATCGCTTGAAAGGTGAGTCCAGGAAGACTTTCGTGGAACTCATGAGGAGGGGTGACCTTCCAGTCTGGTTAGCCCACAAAGTAGCATCAGAAGGGATCAAATATACAGATAGAAAATGGTGCTTTGATGGACAACGCAATAATCAAATTTTAGAGGAGAACATGGATGTGGAAATCTGGACAAAGGAAGGAGAAAAGAAAAAATTGAGACCTAGGTGGCTTGATGCCCGCACTTATTCAGATCCCTTAGCACTCAAGGAATTCAAGGACTTTGCGGCTGGCAGAAAGTCAATCGCCCTTGATCTTGTGACAGAAATAGGAAGAGTGCCTTCACACCTAGCCCATAGAACGAGAAACGCTCTGGACAATCTGGTGATGCTGCATACGTCAGAACATGGCGGTAGGGCCTACAGGCATGCGGTGGAGGAACTACCAGAGACAATGGAAACACTCCTACTCTTGGGACTCATGATCTTGTTGACAGGTGGAGCAATGCTTTTCTTAATATCAGGTAAAGGGATTGGAAAGACTTCAATAGGACTCATTTGTGTAATTGCTTCCAGCGGCATGTTGTGGATGGCCGAAATCCCACTCCAATGGATCGCGTCGGCTATAGTCCTGGAGTTCTTTATGATGGTGTTGCTTATACCAGAACCAGAAAAGCAGAGAACCCCCCAAGACAACCAACTCGCATATGTCGTGATAGGCATACTTACATTGGCTGCAATAATAGCAGCTAATGAAATGGGATTGTTGGAAACTACAAAGAGAGATTTAGGAATGTCTAAGGAGCCAGGTGTTGTCTCTCCAACCAGCTATTTAGATGTGGACTTGCACCCAGCATCAGCCTGGACATTGTACGCCGTGGCCACTACAGTAATAACACCAATGTTAAGACATACCATAGAGAATTCTACAGCAAATGTGTCTCTGGCAGCTATAGCCAACCAGGCAGTGGTCCTGATGGGTTTGGACAAAGGATGGCCAATATCAAAAATGGACTTAGGAGTACCCCTACTGGCATTGGGTTGCTATTCACAAGTGAACCCACTGACTCTAACAGCGGCAGTACTCTTGCTGATCACACATTATGCTATCATAGGTCCAGGATTGCAGGCAAAAGCCACTCGTGAAGCTCAGAAAAGGACAGCTGCTGGAATAATGAAGAATCCAACGGTGGATGGGATAATGACAATAGACCTAGATCCTGTAATATATGATTCAAAATTTGAAAAGCAACTGGGACAGGTTATGCTCCTGGTTTTGTGTGCAGTTCAACTTTTGTTAATGAGAACATCATGGGCCTTGTGTGAAGCTTTAACTCTAGCTACAGGACCAATAACAACACTCTGGGAAGGATCACCTGGGAAGTTTTGGAACACCACGATAGCTGTTTCCATGGCGAACATTTTTAGAGGGAGCTATTTAGCAGGAGCTGGGCTTGCTTTTTCTATTATGAAATCAGTTGGAACAGGAAAAAGAGGAACAGGCTCACAAGGTGAAACTTTAGGAGAAAAATGGAAAAAGAAATTAAATCAATTATCCCGGAAAGAGTTTGACCTTTACAAGAAATCTGGAATCACTGAAGTGGATAGAACAGAAGCCAAAGAAGGGTTGAAAAGAGGAGAAATAACACATCATGCCGTGTCCAGAGGTAGCGCAAAACTTCAATGGTTTGTGGAGAGAAACATGGTCATTCCCGAAGGAAGAGTCATAGACTTGGGCTGTGGAAGAGGAGGCTGGTCATATTACTGTGCAGGACTGAAAAAAGTCACAGAAGTGCGAGGATACACAAAAGGCGGTCCAGGACACGAAGAACCAGTACCTATGTCCACATATGGATGGAACATAGTTAAGTTAATGAGTGGAAAGGATGTGTTTTATCTCCCACCTGAAAAGTGTGACACCCTGTTGTGTGACATTGGAGAATCTTCACCAAGCCCAACAGTGGAAGAAAGCAGAACTATAAGAGTTTTGAAGATGGTTGAACCATGGCTAAAGAACAACCAATTTTGCATTAAAGTATTGAACCCTTACATGCCAACTGTGATAGAGCACCTAGAAAGACTACAAAGGAAACATGGAGGAATGCTTGTGAGAAATCCACTTTCACGAAACTCCACGCACGAAATGTACTGGATATCTAATGGCACAGGTAACATTGTCGCTTCAGTCAATATGGTATCTAGACTGCTACTGAACAGGTTCACGATGACACACAGAAGACCCACCATTGAGAAAGATGTGGATTTAGGAGCAGGAACTCGACATGTTAATGCGGAACCAGAAACACCCAACATGGATGTCATTGGGGAAAGAATAAAAAGGATCAAGGAGGAGCATAATTCAACATGGCACTATGATGATGAAAACCCCTACAAAACGTGGGCTTACCATGGATCTTATGAAGTCAAAGCCACAGGCTCAGCCTCCTCCATGATAAATGGAGTCGTGAAACTCCTCACTAAACCATGGGATGTGGTGCCCATGGTGACACAGATGGCAATGACAGATACAACTCCATTTGGCCAGCAGAGAGTCTTTAAAGAGAAAGTGGACACCAGGACACCCAGGTCCATGCCAGGAACAAGAAGGGTCATGGGGATCACAGCGGAGTGGCTCTGGAGAACCCTGGGAAGGAACAAAAAACCCAGGTTATGCACAAGGGAAGAGTTCACAAAAAAAGTCAGAACTAACGCAGCCATGGGCGCCGTTTTCACAGAGGAGAACCAATGGGACAGCGCGAAAGCTGCTGTTGAGGATGAGGATTTTTGGAAACTTGTGGACAGAGAACGTGAACTCCACAAACTGGGCAAGTGTGGAAGCTGTGTTTACAACATGATGGGCAAGAGAGAGAAGAAACTTGGAGAGTTTGGCAAAGCAAAAGGCAGTAGAGCTATATGGTACATGTGGTTGGGAGCCAGGTACCTTGAGTTCGAAGCCCTTGGATTCTTAAATGAAGACCACTGGTTCTCGCGTGAGAACTCTTACAGTGGAGTGGAAGGAGAAGGACTGCACAAGCTAGGCTATATATTAAGGGACATTTCCAAGATACCCGGAGGAGCTATGTATGCTGATGACACAGCTGGTTGGGACACAAGAATAACAGAAGATGACCTGCACAATGAGGAAAAGATCACACAGCAAATGGACCCTGAACACAGGCAGTTAGCGAACGCTATATTTAAGCTCACATACCAAAACAAAGTGGTCAAAGTTCAACGACCGACTCCAACAGGCACGGTAATGGACATCATATCTAGGAAAGACCAAAGAGGCAGTGGACAGGTAGGAACTTATGGTCTGAATACATTCACCAACATGGAAGCCCAGTTAATCAGACAAATGGAAGGAGAAGGTGTGCTGTCAAAGGCAGACCTCGAGAACCCTCATCTGCCAGAGAAGAAAATTACACAATGGTTGGAAACCAAAGGAGTGGAGAGGTTAAAAAGAATGGCCATTAGCGGGGATGATTGCGTAGTGAAACCAATCGATGACAGGTTCGCTAATGCCCTGCTCGCTCTGAACGATATGGGAAAGGTTCGGAAAGACATACCTCAATGGCAGCCATCAAAGGGATGGCATGATTGGCAACAGGTTCCTTTCTGCTCCCACCACTTTCATGAATTGATCATGAAAGATGGAAGAAAGTTGGTGGTTCCCTGCAGACCCCAGGACGAACTAATAGGAAGAGCAAGAATCTCTCAAGGAGCGGGATGGAGCCTTAGAGAAACCGCATGTCTGGGGAAAGCCTACGCTCAAATGTGGAGTCTCATGTATTTTCACAGAAGAGACCTCAGACTAGCATCCAACGCCATATGTTCAGCAGTACCAGTCCACTGGGTCCCCACAAGTAGAACGACATGGTCTATTCATGCTCACCATCAGTGGATGACCACAGAAGACATGCTTACTGTCTGGAACAGGGTGTGGATCGAGGACAATCCATGGATGGAAGACAAAACTCCAGTCACAACCTGGGAAAATGTTCCATATCTAGGGAAGAGAGAAGACCAATGGTGCGGATCACTTATTGGTCTCACTTCCAGAGCAACCTGGGCCCAGAACATACCCACAGCAATTCAACAGGTGAGAAGCCTCATAGGCAATGAAGAGTTTCTGGACTACATGCCTTCAATGAAGAGATTCAGGAAGGAGGAGGAGTCGGAGGGAGCCATTTGGTAA
		</sequence>
		<sequence>
			<taxon idref="JX669491|DENV3|Brazil|Northeast|PE||2002"/>
			ATGAACAACCAACGGAAGAAGACGGGAAAACCGTCTATCAATATGCTGAAACGCGTGAGAAACCGTGTGTCAACTGGATCACAGTTGGCGAAGAGATTCTCAAAAGGACTGCTGAACGGCCAGGGACCAATGAAATTGGTTATGGCGTTCATAGCTTTCCTCAGATTTCTAGCCATTCCACCAACAGCAGGAGTCTTGGCTAGATGGGGAACCTTCAAGAAGTCGGGGGCCATTAAGGTCCTGAAGGGCTTCAAGAAGGAGATCTCAAACATGCTGAGCATAATCAACAAACGGAAAAAGACATCGCTCTGTCTCATGATGATATTGCCAGCAGCACTTGCTTTCCACTTGACTTCACGAGATGGAGAGCCGCGCATGATTGTGGGGAAGAATGAAAGAGGAAAATCCCTACTTTTTAAGACAGCCTCTGGAATCAACATGTGCACACTCATAGCCATGGACTTGGGAGAGATGTGTGATGACACGGTCACTTACAAATGCCCCCACATTACCGAAGTGGAACCTGAAGACATTGACTGCTGGTGCAACCTTACATCAACATGGGTGACTTACGGAACGTGCAATCAAGCCGGAGAGCGTAGACGCGACAAGAGATCAGTGGCGTTAGCTCCCCATGTCGGCATGGGACTAGACACACGCACCCAAACCTGGATGTCGGCTGAAGGAGCTTGGAGGCAAGTCGAGAAGGTAGAGACATGGGCCCTTAGGCACCCAGGGTTCACCATACTAGCCCTATTTCTTGCCCATTACATAGGCACATCCTTGACCCAGAAGGTGGTTATTTTTATACTACTAATGCTGGTCACCCCATCCATGACAATGAGATGTGTGGGAGTAGGAAACAGAGATTTTGTGGAAGGTCTATCAGGAGCTACGTGGGTTGACGTGGTGCTCGAGCACGGGGGGTGTGTGACTACCATGGCTAAGAACAAGCCAACGTTGGATATAGAGCTTCAGAAGACCGAGGCCACCCAATTGGCGACCCTAAGGAAGCTATGCATTGAGGGGAAAATTACCAACATAACAACTGACTCAAGATGTCCTACCCAAGGGGAAGCGGTTTTGCCTGAGGAGCAGGACCAGAACTACGTGTGTAAGCATACATACGTAGACAGAGGCTGGGGGAACGGATGTGGTTTGTTTGGCAAGGGAAGCTTGGTAACATGTGCGAAATTTCAATGCCTGGAACCAATAGAGGGAAAAGTGGTGCAGTATGAGAACCTCAAATACACCGTCATCATCACAGTGCACACAGGAGATCAACACCAGGTGGGAAATGAAACGCAGGGAGTCACGGCTGAGATAACACCTCAGGCATCAACCACTGAAGCCATCTTGCCTGAATATGGAACCCTTGGGCTAGAATGCTCACCACGGACAGGTTTGGATTTCAATGAAATGATCTTGCTAACAATGAAGAACAAAGCATGGATGGTACATAGACAATGGTTTTTTGACCTACCTCTACCATGGACATCAGGAGCTACAACGGAAACACCAACCTGGAACAGGAAGGAGCTTCTTGTGACATTTAAAAACGCACATGCGAAGAAACAAGAAGTGGTTGTCCTTGGATCGCAAGAGGGAGCAATGCATACCGCATTGACAGGAGCCACAGAAATCCAAAACTCAGGAGGCACAAGTATTTTTGCAGGGCATTTAAAATGTAGACTTAAGATGGACAAATTGGAACTCAAGGGGATGAGCTATGCAATGTGCACGAATACCTTTGTGTTGAAGAAAGAAGTCTCAGAAACGCAGCATGGGACAATACTCATTAAGGTCGAGTACAGAGGGGAAGATGCACCTTGCAAGATTCCTTTCTCCACAGAGGATGGACAAGGGAAAGCTCACAATGGCAGACTGATTACAGCCAACCCAGTGGTGACTAAGAAGGAGGAGCCTGTCAATATCGAGGCTGAACCTCCTTTTGGGGAAAGTAATATAGTGATTGGAATTGGAGACAACGCCTTGAAAATCAACTGGTATAAGAAAGGAAGCTCTATTGGGAAGATGTTCGAGGCCACTGCCAGAGGTGCAAGGCGCATGGCCATCTTGGGAGACACAGCTTGGGACTTTGGATCAGTGGGTGGTGTTCTGAACTCATTAGGCAAAATGGTGCACCAAATATTCGGAAGTGCTTACACAGCCCTATTCAGTGGAGTCTCTTGGGTAATGAAAATCGGAATAGGAGTTCTCTTGACTTGGATAGGGTTGAATTCAAAAAACACATCCATGTCATTTTCATGCATTGCGATAGGAATCATTACACTCTATCTGGGAGCTGTGGTGCAAGCTGACATGGGATGTGTTATAAACTGGAAAGGCAAAGAACTCAAATGTGGAAGTGGAATCTTCGTCACCAACGAGGTCCATACCTGGACAGAGCAATACAAATTCCAAGCAGACTCCCCAAAAAGATTGGCGACAGCCATTGCAGGCGCTTGGGAGAATGGAGTGTGCGGAATTAGGTCAACAACCAGAATGGAGAATCTCCTGTGGAAGCAAATAGCCAATGAACTGAACTACATATTGTGGGAAAACAATATCAAATTAACGGTAGTTGTGGGCGATATAATTGGGGTCTTAGAGCAAGGAAAAAGAACACTAACACCACAACCCATGGAGCTAAAATACTCATGGAAAACGTGGGGAAAGGCAAAAATAGTGACAGCTGAAACACAAAATTCCTCTTTCATAATAGACGGGCCGAACACACCGGAGTGTCCAAGTGCCTCAAGAGCATGGAATGTGTGGGAGGTGGAAGATTACGGGTTCGGAGTCTTCACAACCAACATATGGCTGAAACTCCGAGAGGTGTACACCCAACTATGTGACCATAGGCTAATGTCGGCAGCTGTCAAGGATGAGAGGGCCGTACATGCCGACATGGGCTATTGGATAGAAAGCCAAAAGAATGGAAGTTGGAAGCTAGAAAAAGCATCCCTCATAGAGGTGAAAACCTGCACATGGCCAAAATCACATACCCTTTGGAGTAATGGTGTGCTAGAGAGTGATATGATCATCCCAAAGAGTCTAGCTGGTCCTATTTCGCAACACAACCACAGGCCCGGGTACCACACCCAGACGGCGGGACCCTGGCATTTAGGAAAATTAGAGCTGGACTTCAACTATTGTGAAGGAACAACAGTTGTCATCACAGAAAACTGTGGGACAAGAGGCCCATCATTGAGAACAACAACAGTGTCAGGGAAGTTAATACACGAATGGTGTTGCCGTTCGTGCACACTTCCTCCCCTGCGATACATGGGAGAAGACGGTTGCTGGTATGGCATGGAAATTAGACCCATCAGTGAGAAAGAAGAGAACATGGTAAAGTCTTTAGTCTCAGCGGGAAGTGGAAAGGTGGACAACTTCACAATGGGTGTCTTGTGTTTGGCAATCCTCTTTGAAGAGGTGATGAGAGGAAAATTTGGGAAGAAACACATGATTGCGGGGGTGTTCTTCACGTTTGTGCTCCTTCTCTCAGGGCAAATAACATGGAGAGACATGGCGCACACACTAATAATGATTGGGTCCAACGCATCTGACAGGATGGGAATGGGCGTTACCTACCTAGCTTTAATTGCAACATTTAAAATCCAGCCATTCTTGGCTTTGGGATTTTTCTTAAGAAAACTGACATCCAGAGAAAATTTATTGTTAGGAGTTGGGCTGGCTATGGCAACAACGTTACAACTGCCAGAGGACATTGAACAAATGGCAAATGGAATCGCTCTGGGGCTCATGGCTCTTAAACTGATAACACAATTTGAAACATACCAATTATGGACAGCATTAATCTCCTTAACGTGTTCAAATACAATGTTTACGTTGACTGTTGCCTGGAGAACAGCCACCCTGATTTTGGCCGGAGTTTCGCTTTTACCAGTGTGCCAGTCTTCGAGCATGAGGAAAACAGACTGGCTTCCAATGGCAGTGGCAGCTATGGGAGTTCCACCTCTACCACTTTTTATTTTTAGCTTGAAAGACACACTCAAAAGGAGAAGCTGGCCACTGAATGAAGGGGTGATGGCTGTTGGGCTTGTGAGCATTCTGGCCAGTTCTCTCCTTAGAAATGATGTACCCATGGCTGGACCATTGGTGGCCGGGGGCTTGCTGATAGCGTGCTACGTCATAACTGGCACGTCAGCAGACCTCACCGTAGAAAAAGCAGCAGATATAACATGGGAGGAAGAGGCTGAGCAAACAGGAGTGTCCCACAACTTAATGATCACAGTTGATGATGATGGAACAATGAGAATAAAAGATGATGAGACTGAGAATATCCTAACAGTGCTTTTGAAAACAGCATTACTAATAGTATCAGGAGTCTTTCCATACTCCATACCCGCAACATTGCTGGTCTGGCATACTTGGCAAAAGCAAACCCAAAGATCCGGCGTTCTATGGGACGTACCCAGCCCCCCAGAGACACAGAAAGCAGAACTGGAAGAAGGGGTCTATAGGATCAAACAGCAAGGAATTTTTGGGAAAACCCAAGTAGGGGTTGGAGTACAGAAAGAAGGAGTCTTCCACACCATGTGGCACGTTACAAGAGGGGCAGTGTTGACATATAATGGGAAAAGACTGGAACCAAACTGGGCTAGCGTGAAAAAAGATCTGATTTCATACGGAGGAGGATGGAGATTGAGCGCACAATGGCAAAAGGGGGAGGAGGTGCAGGTTATTGCCGTAGAGCCTGGGAAGAACCCAAAGAACTTTCAAACCATGCCAGGCACTTTTCAGACTACAACAGGGGAAATAGGAGCAATTGCACTGGATTTCAAGCCTGGAACTTCAGGATCTCCCATCATAAACAGAGAGGGAAAGGTAGTGGGACTGTATGGCAATGGAGTGGTTACAAAGAATGGTGGCTACGTCAGCGGAATAGCGCAAACGAATGCAGAACCAGATGGACCAACACCAGAATTGGAAGAAGAGATGTTCAAAAAGCGAAATCTAACCATAATGGATCTTCATCCTGGGTCAGGAAAGACACGGAAATACCTTCCAGCTATTGTTAGAGAGGCAATCAAGAGACGTTTAAGAACTCTAATTTTGGCACCGACAAGGGTGGTTGCAGCTGAGATGGAAGAAGCATTGAAAGGGCTCCCAATAAGGTACCAAACAACAGCAACAAAATCTGAACACACAGGAAGAGAGATTGTTGATCTAATGTGCCACGCAACGTTCACAATGCGTCTGCTGTCACCAGTTAGGGTTCCAAACTATAACTTGATAATAATGGATGAAGCCCATTTCACAGACCCAGCCAGTATAGCGGCTAGAGGGTACATATCGACTCGTGTTGGAATGGGAGAGGCAGCCGCAATTTTCATGACAGCAACGCCCCCTGGAACAGCTGATGCCTTTCCTCAGAGCAACGCTCCAATTCAAGATGAAGAAAGGGACATACCAGAACGCTCATGGAATTCAGGCAATGAATGGATAACCGACTTCGCTGGGAAAACGGTGTGGTTTGTCCCCAGCATTAAAGCCGGAAATGACATAGCAAACTGCTTGCGAAAAAACGGGAAAAAGGTCATTCAACTTAGTAGGAAGACTTTTGACACAGAATATCAGAAAACTAAACTGAATGATTGGGACTTCGTGGTGACAACTGACATTTCAGAAATGGGGGCCAATTTCAAAGCAGATAGAGTGATCGACCCAAGAAGATGTCTCAAACCAGTGATCCTGACAGATGGACCAGAGCGGGTGATCCTGGCTGGACCAATGCCAGTCACCGCGGCGAGTGCTGCGCAAAGGAGAGGGAGAGTTGGCAGGAACCCACAAAAAGAAAATGACCAGTACATATTCACGGGCCAGCCTCTCAACAATGATGAAGACCATGCTCACTGGACAGAAGCAAAAATGCTGCTGGACAACATTAATACACCAGAAGGGATCATACCAGCTCTCTTTGAGCCAGAAAGGGAGAAGTCAGCCGCCATAGACGGTGAGTATCGCTTGAAAGGTGAGTCCAGGAAGACTTTCGTGGAACTCATGAGGAGGGGTGACCTTCCAGTCTGGTTAGCCCATAAAGTAGCATCAGAAGGGATCAAATATACAGATAGAAAATGGTGCTTTGATGGACAACGCAATAATCAAATTTTAGAGGAGAACATGGATGTGGAAATCTGGACAAAGGAAGGAGAAAAGAAAAAATTGAGACCTAGGTGGCTTGATGCCCGCACTTATTCAGATCCCTTAGCACTCAAGGAATTCAAGGACTTTGCGGCTGGCAGAAAGTCAATCGCCCTTGATCTTGTGACAGAAATAGGAAGAGTGCCTTCACACCTAGCCCATAGAACGAGAAACGCTCTGGACAATCTGGTGATGCTGCATACGTCAGAACATGGCGGTAGGGCCTACAGGCATGCGGTGGAGGAACTACCAGAGACAATGGAAACACTCCTACTCTTGGGACTCATGATCTTGTTGACAGGTGGAGCAATGCTTTTCTTAATATCAGGTAAAGGGATTGGAAAGACTTCAATAGGACTCATTTGTGTAATTGCTTCCAGCGGCATGTTGTGGATGGCCGAAATCCCACTCCAATGGATCGCGTCGGCTATAGTCCTGGAGTTTTTTATGATGGTGTTGCTTATACCAGAACCAGAAAAGCAGAGAACCCCCCAAGACAACCAACTCGCATATGTCGTGATAGGCATACTTACATTGGCTGCAATAATAGCAGCTAATGAAATGGGATTGTTGGAAACTACAAAGAGAGATTTAGGAATGTCTAAGGAGCCAGGTGTTGTCTCTCCAACCAGCTATTTAGATGTGGACTTGCACCCAGCATCAGCCTGGACATTGTACGCCGTGGCCACTACAGTAATAACACCAATGTTAAGACATACCATAGAGAATTCTACAGCAAATGTGTCTCTGGCAGCTATAGCCAACCAGGCAGTGGTCCTGATGGGTTTGGACAAAGGATGGCCAATATCAAAAATGGACTTAGGAGTACCCCTACTGGCATTGGGTTGCTATTCACAAGTGAACCCACTGACTCTAACAGCGGCAGTACTCTTGCTGATCACACATTATGCTATCATAGGTCCAGGATTGCAGGCAAAAGCCACTCGTGAAGCTCAGAAAAGGACAGCTGCTGGAATAATGAAGAATCCAACGGTGGATGGGATAATGACAATAGACCTAGATCCTGTAATATATGATTCAAAATTTGAAAAGCAACTGGGACAGGTTATGCTCCTGGTTTTGTGTGCAGTTCAACTTTTGTTAATGAGAACATCATGGGCCTTGTGTGAAGCTTTAACTCTAGCTACAGGACCAATAACAACACTCTGGGAAGGATCACCTGGGAAGTTTTGGAACACCACGATAGCTGTTTCCATGGCGAACATTTTTAGAGGGAGTTATTTAGCAGGAGCTGGGCTTGCTTTTTCTATTATGAAATCAGTTGGAACAGGAAAAAGAGGAACAGGCTCACAAGGTGAAACTTTAGGAGAAAAATGGAAAAAGAAATTAAATCAATTATCCCGGAAAGAGTTTGACCTTTACAAGAAATCTGGAATCACTGAAGTGGATAGAACAGAAGCCAAAGAAGGGTTGAAAAGAGGAGAAATAACACATCATGCCGTGTCCAGAGGTAGCGCAAAACTTCAATGGTTTGTGGAGAGAAACATGGTCATTCCCGAAGGAAGAGTCATAGACTTGGGCTGTGGAAGAGGAGGCTGGTCATATTACTGTGCAGGACTGAAAAAAGTCACAGAAGTGCGAGGATACACAAAAGGCGGTCCAGGACACGAAGAACCAGTACCTATGTCCACATATGGATGGAACATAGTTAAGTTAATGAGTGGAAAGGATGTGTTTTATCTTCCACCTGAAAAGTGTGACACCCTGTTGTGTGACATTGGAGAATCTTCACCAAGCCCAACAGTGGAAGAAAGCAGAACTATAAGAGTTTTGAAGATGGTTGAACCATGGCTAAAAAACAACCAATTTTGCATTAAAGTATTGAACCCTTACATGCCAACTGTGATTGAGCACCTAGAAAGACTACAAAGGAAACATGGAGGAATGCTTGTGAGAAATCCACTTTCACGAAACTCCACGCACGAAATGTACTGGATATCTAATGGCACAGGTAACATTGTCGCTTCAGTCAATATGGTATCTAGACTGCTACTGAACAGGTTCACGATGACACACAGAAGACCCACCATTGAGAAAGATGTGGATTTAGGAGCAGGAACTCGACATGTTAATGCGGAACCAGAAACACCCAACATGGATGTCATTGGGGAAAGAATAAAAAGGATCAAGGAGGAGCATAATTCAACATGGCACTATGATGACGAAAACCCCTACAAAACGTGGGCTTACCATGGATCTTATGAAGTCAAAGCCACAGGCTCAGCCTCCTCCATGATAAATGGAGTCGTGAAACTCCTCACTAAACCATGGGATGTGGTGCCCATGGTGACACAGATGGCAATGACAGACACAACTCCATTTGGCCAGCAGAGAGTTTTTAAAGAGAAAGTGGACACCAGGACACCCAGGTCCATGCCAGGAACAAGAAGGGTCATGGGGATCACAGCGGAGTGGCTCTGGAGAACCCTGGGAAGGAACAAAAAACCCAGGTTATGCACAAGGGAAGAGTTCACAAAAAAGGTCAGAACTAACGCAGCCATGGGCGCCGTTTTCACAGAGGAGAACCAATGGGACAGCGCGAAAGCTGCTGTTGAGGATGAAGATTTTTGGAAACTTGTGGACAGAGAACGTGAACTCCACAAACTGGGCAAGTGTGGAAGCTGTGTTTACAACATGATGGGCAAGAGAGAGAAGAAACTTGGAGAGTTTGGCAAAGCAAAAGGCAGTAGAGCTATATGGTACATGTGGTTGGGAGCCAGGTACCTTGAGTTCGAAGCCCTTGGATTCTTAAATGAAGACCACTGGTTCTCGCGTGAGAACTCTTACAGTGGAGTGGAAGGAGAAGGACTGCACAAGCTAGGCTATATATTAAGGGACATTTCCAAGATACCCGGAGGAGCTATGTATGCTGATGACACAGCTGGTTGGGACACAAGAATAACAGAAGATGACCTGCACAATGAGGAAAAGATCACACAGCAAATGGACCCTGAACACAGGCAGTTAGCGAACGCTATATTTAAGCTCACATACCAAAACAAAGTGGTCAAAGTTCAACGACCGACTCCAACAGGCACGGTAATGGACATCATATCTAGGAAAGACCAAAGAGGCAGTGGACAGGTAGGAACTTATGGTCTGAATACATTCACCAACATGGAAGCCCAGTTAATCAGACAAATGGAAGGAGAAGGTGTGCTGTCAAAGGCAGACCTCGAGAACCCTCATCTGCCAGAGAAGAAAATTACACAATGGTTGGAAACCAAAGGAGTGGAGAGGTTAAAAAGAATGGCCATTAGCGGGGATGATTGCGTAGTGAAACCAATCGATGACAGGTTCGCTAATGCCCTGCTCGCTCTGAACGATATGGGAAAGGTTCGGAAAGACATACCTCAATGGCAGCCATCAAAAGGATGGCATGATTGGCAACAGGTTCCTTTCTGCTCCCACCACTTTCATGAATTGATCATGAAAGATGGAAGAAAGTTGGTGGTTCCCTGCAGACCCCAGGACGAACTAATAGGAAGAGCAAGAATCTCTCAAGGAGCGGGATGGAGCCTTAGAGAAACCGCATGTCTGGGGAAAGCCTACGCTCAAATGTGGAGTCTCATGTATTTTCACAGAAGAGACCTCAGACTAGCATCCAACGCCATATGTTCAGCAGTACCAGTCCACTGGGTCCCCACAAGTAGAACGACATGGTCTATTCATGCTCACCATCAGTGGATGACCACAGAAGACATGCTTACTGTCTGGAACAGGGTGTGGATCGAGGACAATCCATGGATGGAAGACAAAACTCCAGTCACAACCTGGGAAAATGTTCCATATCTAGGGAAGAGAGAAGACCAATGGTGCGGATCACTTATTGGTCTCACTTCCAGAGCAACCTGGGCCCAGAACATACCCACAGCAATTCAACAGGTGAGAAGCCTTATAGGCAATGAAGAGTTTCTGGACTACATGCCTTCAATGAAGAGATTTAGGAAGGAGGAGGAGTCGGAGGGAGCCATTTGGTAA
		</sequence>
		<sequence>
			<taxon idref="JX669490|DENV3|Brazil|Northeast|PE||2002"/>
			ATGAACAACCAACGGAAGAAGACGGGAAAACCGTCTATCAATATGCTGAAACGCGTGAGAAACCGTGTGTCAACTGGATCACAGTTGGCGAAGAGATTCTCAAAAGGACTGCTGAACGGCCAGGGACCAATGAAATTGGTTATGGCGTTCATAGCTTTCCTCAGATTTCTAGCCATTCCACCAACAGCAGGAGTCTTGGCTAGATGGGGAACCTTCAAGAAGTCGGGGGCCATTAAGGTCCTGAAGGGCTTCAAGAAGGAGATCTCAAACATGCTGAGCATAATCAACAAACGGAAAAAGACATCGCTCTGTCTCATGATGATATTGCCAGCAGCACTTGCTTTCCACTTGACTTCACGAGATGGAGAGCCGCGCATGATTGTGGGGAAGAATGAAAGAGGAAAATCCCTACTTTTTAAGACAGCCTCTGGAATCAACATGTGCACACTCATAGCCATGGACTTGGGAGAGATGTGTGATGACACGGTCACTTACAAATGCCCCCACATTACCGAAGTGGAACCTGAAGACATTGACTGCTGGTGCAACCTTACATCAACATGGGTGACTTACGGAACGTGCAATCAAGCCGGAGAGCGTAGACGCGACAAGAGATCAGTGGCGTTAGCTCCCCATGTCGGCATGGGACTAGACACACGCACCCAAACCTGGATGTCGGCTGAAGGAGCTTGGAGGCAAGTCGAGAAGGTAGAGACATGGGCCCTTAGGCACCCAGGGTTCACCATACTAGCCCTATTTCTTGCCCATTACATAGGCACATCCTTGACCCAGAAGGTGGTTATTTTTATACTACTAATGCTGGTCACCCCATCCATGACAATGAGATGTGTGGGAGTAGGAAACAGAGATTTTGTGGAAGGTCTATCAGGAGCTACGTGGGTTGACGTGGTGCTCGAGCACGGGGGGTGTGTGACTACCATGGCTAAGAACAAGCCAACGTTGGATATAGAGCTTCAGAAGACCGAGGCCACCCAATTGGCGACCCTAAGGAAGCTATGCATTGAGGGGAAAATTACCAACATAACAACTGACTCAAGATGTCCTACCCAAGGGGAAGCGGTTTTGCCTGAGGAGCAGGACCAGAACTACGTGTGTAAGCATACATACGTAGACAGAGGCTGGGGGAACGGATGTGGTTTGTTTGGCAAGGGAAGCTTGGTAACATGTGCGAAATTTCAATGTCTGGAACCAATAGAGGGAAAAGTGGTGCAGTATGAGAACCTCAAATACACCGTCATCATCACAGTGCACACAGGAGATCAACACCAGGTGGGAAATGAAACGCAGGGAGTCACGGCTGAGATAACACCTCAGGCATCAACCACTGAAGCCATCTTGCCTGAATATGGAACCCTTGGGCTAGAATGCTCACCACGGACAGGTTTGGATTTCAATGAAATGATCTTGCTAACAATGAAGAACAAAGCATGGATGGTACATAGACAATGGTTTTTTGACCTACCTCTACCATGGACATCAGGAGCTACAACGGAAACACCAACCTGGAACAGGAAGGAGCTTCTTGTGACATTTAAAAACGCACATGCGAAGAAACAAGAAGTGGTTGTCCTTGGATCGCAAGAGGGAGCAATGCATACCGCATTGACAGGAGCCACAGAAATCCAAAACTCAGGAGGCACAAGTATTTTTGCAGGGCATTTAAAATGTAGACTTAAGATGGACAAATTGGAACTCAAGGGGATGAGCTATGCAATGTGCACGAATACCTTTGTGTTGAAGAAAGAAGTCTCAGAAACGCAGCATGGGACAATACTCATTAAGGTCGAGTACAGAGGGGAAGATGCACCTTGCAAGATTCCTTTCTCCACAGAGGATGGACAAGGGAAAGCTCACAATGGCAGACTGATTACAGCCAACCCAGTGGTGACTAAGAAGGAGGAGCCTGTCAATATCGAGGCTGAACCTCCTTTTGGGGAAAGTAATATAGTGATTGGAATTGGAGACAACGCCTTGAAAATCAACTGGTATAAGAAAGGAAGCTCTATTGGGAAGATGTTCGAGGCCACTGCCAGAGGTGCAAGGCGCATGGCCATCTTGGGAGACACAGCTTGGGACTTTGGATCAGTGGGTGGTGTTCTGAACTCATTAGGCAAAATGGTGCACCAAATATTCGGAAGTGCTTACACAGCCCTATTCAGTGGAGTCTCTTGGGTAATGAAAATCGGAATAGGAGTTCTCTTGACTTGGATAGGGTTGAATTCAAAAAACACATCCATGTCATTTTCATGCATTGCGATAGGAATCATTACACTCTATCTGGGAGCTGTGGTGCAAGCTGACATGGGATGTGTTATAAACTGGAAAGGCAAAGAACTCAAATGTGGAAGTGGAATCTTCGTCACCAACGAGGTCCATACCTGGACAGAGCAATACAAATTCCAAGCAGACTCCCCAAAAAGATTGGCGACAGCCATTGCAGGCGCTTGGGAGAATGGAGTGTGCGGAATTAGGTCAACAACCAGAATGGAGAATCTCCTGTGGAAGCAAATAGCCAATGAACTGAACTACATATTGTGGGAAAACAATATCAAATTAACGGTAGTTGTGGGCGATATAATTGGGGTCTTAGAGCAAGGAAAAAGAACACTAACACCACAACCCATGGAGCTAAAATACTCATGGAAAACGTGGGGAAAGGCAAAAATAGTGACAGCTGAAACACAAAATTCCTCTTTCATAATAGACGGGCCGAACACACCGGAGTGTCCAAGTGCCTCAAGAGCATGGAATGTGTGGGAGGTGGAAGATTACGGGTTCGGAGTCTTCACAACCAACATATGGCTGAAACTCCGAGAGGTGTACACCCAACTATGTGACCATAGGCTAATGTCGGCAGCTGTCAAGGATGAGAGGGCCGTACATGCCGACATGGGCTATTGGATAGAAAGCCAAAAGAATGGAAGTTGGAAGCTAGAAAAAGCATCCCTCATAGAGGTGAAAACCTGCACATGGCCAAAATCACATACCCTTTGGAGTAATGGTGTGCTAGAGAGTGATATGATCATCCCAAAGAGTCTAGCTGGTCCTATTTCGCAACACAACCACAGGCCCGGGTACCACACCCAGACGGCGGGACCCTGGCATTTAGGAAAATTAGAGCTGGACTTCAACTATTGTGAAGGAACAACAGTTGTCATCACAGAAAACTGTGGGACAAGAGGCCCATCATTGAGAACAACAACAGTGTCAGGGAAGTTAATACACGAATGGTGTTGCCGTTCGTGCACACTTCCTCCCTTGCGATACATGGGAGAAGACGGTTGCTGGTATGGCATGGAAATTAGACCCATCAGTGAGAAAGAAGAGAACATGGTAAAGTCTTTAGTCTCAGCGGGAAGTGGAAAGGTGGACAACTTCACAATGGGTGTCTTGTGTTTGGCAATCCTCTTTGAAGAGGTGATGAGAGGAAAATTTGGGAAGAAACACATGATTGCGGGGGTGTTCTTCACGTTTGTGCTCCTTCTCTCAGGGCAAATAACATGGAGAGACATGGCGCACACACTAATAATGATTGGGTCCAACGCATCTGACAGGATGGGAATGGGCGTTACCTACCTAGCTTTAATTGCAACATTTAAAATCCAGCCATTCTTGGCTTTGGGATTTTTCCTAAGAAAACTGACATCCAGAGAAAATTTATTGTTAGGAGTTGGGCTGGCTATGGCAACAACGTTACAACTGCCAGAGGACATTGAACAAATGGCAAATGGAATCGCTCTGGGGCTCATGGCTCTTAAACTGATAACACAATTTGAAACATACCAATTATGGACAGCATTAATCTCCTTAACGTGTTCAAATACAATGTTTACGTTGACTGTTGCCTGGAGAACAGCCACCCTGATTTTGGCCGGAGTTTCGCTTTTACCAGTGTGCCAGTCTTCGAGCATGAGGAAAACAGACTGGCTTCCAATGGCAGTGGCAGCTATGGGAGTTCCACCTCTACCACTTTTTATTTTTAGCTTGAAAGACACACTCAAAAGGAGAAGCTGGCCACTGAATGAAGGGGTGATGGCTGTTGGGCTTGTGAGCATTCTGGCCAGTTCTCTCCTTAGAAATGATGTACCCATGGCTGGACCATTGGTGGCCGGGGGCTTGCTGATAGCGTGCTACGTCATAACTGGCACGTCAGCAGACCTCACCGTAGAAAAAGCAGCAGATATAACATGGGAGGAAGAGGCTGAGCAAACAGGAGTGTCCCACAACTTAATGATCACAGTTGATGATGATGGAACAATGAGAATAAAAGATGATGAGACTGAGAATATCCTAACAGTGCTTTTGAAAACAGCATTACTAATAGTATCAGGAGTCTTTCCATACTCCATACCCGCAACATTGCTGGTCTGGCATACTTGGCAAAAGCAAACCCAAAGATCCGGCGTTCTATGGGACGTACCCAGCCCCCCAGAGACACAGAAAGCAGAACTGGAAGAAGGGGTCTATAGGATCAAACAGCAAGGAATTTTTGGGAAAACCCAAGTAGGGGTTGGAGTACAGAAAGAAGGAGTCTTCCACACCATGTGGCACGTTACAAGAGGGGCAGTGTTGACATATAATGGGAAAAGACTGGAACCAAACTGGGCTAGCGTGAAAAAAGATCTGATTTCATACGGAGGAGGATGGAGATTGAGCGCACAATGGCAAAAGGGGGAGGAGGTGCAGGTTATTGCCGTAGAGCCTGGGAAGAACCCAAAGAACTTTCAAACCATGCCAGGCACTTTTCAGACTACAACAGGGGAAATAGGAGCAATTGCACTGGATTTCAAGCCTGGAACTTCAGGATCTCCCATCATAAACAGAGAGGGAAAGGTAGTGGGACTGTATGGCAATGGAGTGGTTACAAAGAATGGTGGCTACGTCAGCGGAATAGCGCAAACGAATGCAGAACCAGATGGACCAACACCAGAATTGGAAGAAGAGATGTTCAAAAAGCGAAATCTAACCATAATGGATCTTCATCCTGGGTCAGGAAAGACACGGAAATACCTTCCAGCTATTGTTAGAGAGGCAATCAAGAGACGTTTAAGAACTCTAATTTTGGCACCGACAAGGGTGGTTGCAGCTGAGATGGAAGAAGCATTGAAAGGGCTCCCAATAAGGTACCAAACAACAGCAACAAAATCTGAACACACAGGAAGAGAGATTGTTGATCTAATGTGCCACGCAACGTTCACAATGCGTCTGCTGTCACCAGTTAGGGTTCCAAACTATAACTTGATAATAATGGATGAAGCCCATTTCACAGACCCAGCCAGTATAGCGGCTAGAGGGTACATATCGACTCGTGTTGGAATGGGAGAGGCAGCCGCAATTTTCATGACAGCAACGCCCCCTGGAACAGCTGATGCCTTTCCTCAGAGCAACGCTCCAATTCAAGATGAAGAAAGGGACATACCAGAACGCTCATGGAATTCAGGCAATGAATGGATAACCGACTTCGCTGGGAAAACGGTGTGGTTTGTCCCCAGCATTAAAGCCGGAAATGACATAGCAAACTGCTTGCGAAAAAACGGGAAAAAGGTCATTCAACTTAGTAGGAAGACTTTTGACACAGAATATCAGAAAACTAAACTGAATGATTGGGACTTCGTGGTGACAACTGACATTTCAGAAATGGGGGCCAATTTCAAAGCAGATAGAGTGATCGACCCAAGAAGATGTCTCAAACCAGTGATCCTGACAGATGGACCAGAGCGGGTGATCCTGGCTGGACCAATGCCAGTCACCGCGGCGAGTGCTGCGCAAAGGAGAGGGAGAGTTGGCAGGAACCCACAAAAAGAAAATGACCAGTACATATTCACGGGCCAGCCTCTCAACAATGATGAAGACCATGCTCACTGGACAGAAGCAAAAATGCTGCTGGACAACATTAATACACCAGAAGGGATCATACCAGCTCTCTTTGAGCCAGAAAGGGAGAAGTCAGCCGCCATAGACGGTGAGTATCGCTTGAAAGGTGAGTCCAGGAAGACTTTCGTGGAACTCATGAGGAGGGGTGACCTTCCAGTCTGGTTAGCCCATAAAGTAGCATCAGAAGGGATCAAATATACAGATAGAAAATGGTGCTTTGATGGACAACGTAATAATCAAATTTTAGAGGAGAACATGGATGTGGAAATCTGGACAAAGGAAGGAGAAAAGAAAAAATTGAGACCTAGGTGGCTTGATGCCCGCACTTATTCAGATCCCTTAGCACTCAAGGAATTCAAGGACTTTGCGGCTGGCAGAAAGTCAATCGCCCTTGATCTTGTGACAGAAATAGGAAGAGTGCCTTCACACCTAGCCCATAGAACGAGAAACGCTCTGGACAATCTGGTGATGCTGCATACGTCAGAACATGGCGGTAGGGCCTACAGGCATGCGGTGGAGGAACTACCAGAGACAATGGAAACACTCCTACTCTTGGGACTCATGATCTTGTTGACAGGTGGAGCAATGCTTTTCTTAATATCAGGTAAAGGGATTGGAAAGACTTCAATAGGACTCATTTGTGTAATTGCTTCCAGCGGCATGTTGTGGATGGCCGAAATCCCACTCCAATGGATCGCGTCGGCTATAGTCCTGGAGTTTTTTATGATGGTGTTGCTTATACCAGAACCAGAAAAGCAGAGAACCCCCCAAGACAACCAACTCGCATATGTCGTGATAGGCATACTTACATTGGCTGCAATAATAGCAGCTAATGAAATGGGATTGTTGGAAACTACAAAGAGAGATTTAGGAATGTCTAAGGAGCCAGGTGTTGTCTCTCCAACCAGCTATTTAGATGTGGACTTGCACCCAGCATCAGCCTGGACATTGTACGCCGTGGCCACTACAGTAATAACACCAATGTTAAGACATACCATAGAGAATTCTACAGCAAATGTGTCTCTGGCAGCTATAGCCAACCAGGCAGTGGTCCTGATGGGTTTGGACAAAGGATGGCCAATATCAAAAATGGACTTAGGAGTACCCCTACTGGCATTGGGTTGCTATTCACAAGTGAACCCACTGACTCTAACAGCGGCAGTACTCTTGCTGATCACACATTATGCTATCATAGGTCCAGGATTGCAGGCAAAAGCCACTCGTGAAGCTCAGAAAAGGACAGCTGCTGGAATAATGAAGAATCCAACGGTGGATGGGATAATGACAATAGACCTAGACCCTGTAATATATGATTCAAAATTTGAAAAGCAACTGGGACAGGTTATGCTCCTGGTTTTGTGTGCAGTTCAACTTTTGTTAATGAGAACATCATGGGCCTTGTGTGAAGCTTTAACTCTAGCTACAGGACCAATAACAACACTCTGGGAAGGATCACCTGGGAAGTTTTGGAACACCACGATAGCTGTTTCCATGGCGAACATTTTTAGAGGGAGCTATTTAGCAGGAGCTGGGCTTGCTTTTTCTATTATGAAATCAGTTGGAACAGGAAAAAGAGGAACAGGCTCACAAGGTGAAACTTTAGGAGAAAAATGGAAAAAGAAATTAAATCAATTATCCCGGAAAGAGTTTGACCTTTACAAGAAATCTGGAATCACTGAAGTGGATAGAACAGAAGCCAAAGAAGGGTTGAAAAGAGGAGAAATAACACATCATGCCGTGTCCAGAGGTAGCGCAAAACTTCAATGGTTTGTGGAGAGAAACATGGTCATTCCCGAAGGAAGAGTCATAGACTTGGGCTGTGGAAGAGGAGGCTGGTCATATTACTGTGCAGGACTGAAAAAAGTCACAGAAGTGCGAGGATACACAAAAGGCGGTCCAGGACACGAAGAACCAGTACCTATGTCCACATATGGATGGAACATAGTTAAGTTAATGAGTGGAAAGGATGTGTTTTATCTTCCACCTGAAAAGTGTGACACCCTGTTGTGTGACATTGGAGAATCTTCACCAAGCCCAACAGTGGAAGAAAGCAGAACTATAAGAGTTTTGAAGATGGTTGAACCATGGCTAAAGAACAACCAATTTTGCATTAAAGTATTGAACCCTTACATGCCAACTGTGATTGAGCACCTAGAAAGACTACAAAGGAAACATGGAGGAATGCTTGTGAGAAATCCACTTTCACGAAACTCCACGCACGAAATGTACTGGATATCTAATGGCACAGGTAACATTGTCGCTTCAGTCAATATGGTATCTAGACTGCTACTGAACAGGTTCACGATGACACACAGAAGACCCACCATTGAGAAAGATGTGGATTTAGGAGCAGGAACTCGACATGTTAATGCGGAACCAGAAACACCCAACATGGATGTCATTGGGGAAAGAATAAAAAGGATCAAGGAGGAGCATAATTCAACATGGCACTATGATGACGAAAACCCCTACAAAACGTGGGCTTACCATGGATCTTATGAAGTCAAAGCCACAGGCTCAGCCTCCTCCATGATAAATGGAGTCGTGAAACTCCTCACTAAACCATGGGATGTGGTGCCCATGGTGACACAGATGGCAATGACAGATACAACTCCATTTGGCCAGCAGAGAGTTTTTAAAGAGAAAGTGGACACCAGGACACCCAGGTCCATGCCAGGAACAAGAAGGGTCATGGGGATCACAGCGGAGTGGCTCTGGAGAACCCTGGGAAGGAACAAAAAACCCAGGTTATGCACAAGGGAAGAGTTCACAAAAAAGGTCAGAACTAACGCAGCCATGGGCGCCGTTTTCACAGAGGAGAACCAATGGGACAGCGCGAAAGCTGCTGTTGAGGATGAAGATTTTTGGAAACTTGTGGACAGAGAACGTGAACTCCACAAACTGGGCAAGTGTGGAAGCTGTGTTTACAACATGATGGGCAAGAGAGAGAAGAAACTTGGAGAGTTTGGCAAAGCAAAAGGCAGTAGAGCTATATGGTACATGTGGTTGGGAGCCAGGTACCTTGAGTTCGAAGCCCTTGGATTCTTAAATGAAGACCACTGGTTCTCGCGTGAGAACTCTTACAGTGGAGTGGAAGGAGAAGGACTGCACAAGCTAGGCTATATATTAAGGGACATTTCCAAGATACCCGGAGGAGCTATGTATGCTGATGACACAGCTGGTTGGGACACAAGAATAACAGAAGATGACCTGCACAATGAGGAAAAGATCACACAGCAAATGGACCCTGAACACAGGCAGTTAGCGAACGCTATATTTAAGCTCACATACCAAAACAAAGTGGTCAAAGTTCAACGACCGACTCCAACAGGCACGGTAATGGACATCATATCTAGGAAAGACCAAAGAGGCAGTGGACAGGTAGGAACTTATGGTCTGAATACATTCACCAACATGGAAGCCCAGTTAATCAGACAAATGGAAGGAGAAGGTGTGCTGTCAAAGGCAGACCTCGAGAACCCTCATCTGCCAGAGAAGAAAATTACACAATGGTTGGAAACCAAAGGAGTGGAGAGGTTAAAAAGAATGGCCATTAGCGGGGATGATTGCGTAGTGAAACCAATCGATGACAGGTTCGCTAATGCCCTGCTCGCTCTGAACGATATGGGAAAGGTTCGGAAAGACATACCTCAATGGCAGCCATCAAAAGGATGGCATGATTGGCAACAGGTTCCTTTCTGCTCCCACCACTTTCATGAATTGATCATGAAAGATGGAAGAAAGTTGGTGGTTCCCTGCAGACCCCAGGACGAACTAATAGGAAGAGCAAGAATCTCTCAAGGAGCGGGATGGAGCCTTAGAGAAACCGCATGTCTGGGGAAAGCCTACGCTCAAATGTGGAGTCTCATGTATTTTCACAGAAGAGACCTCAGACTAGCATCCAACGCCATATGTTCAGCAGTACCAGTCCACTGGGTCCCCACAAGTAGAACGACATGGTCTATTCATGCTCACCATCAGTGGATGACCACAGAAGACATGCTTACTGTCTGGAACAGGGTGTGGATCGAGGACAATCCATGGATGGAAGACAAAACTCCAGTCACAACCTGGGAAAATGTTCCATATCTAGGGAAGAGAGAAGACCAATGGTGCGGATCACTTATTGGTCTCACTTCCAGAGCAACCTGGGCCCAGAACATACCCACAGCAATTCAACAGGTGAGAAGCCTTATAGGCAATGAAGAGTTTCTGGACTACATGCCTTCAATGAAGAGATTTAGGAAGGAGGAGGAGTCGGAGGGAGCCATTTGGTAA
		</sequence>
		<sequence>
			<taxon idref="JX669489|DENV3|Brazil|Northeast|PE||2003"/>
			ATGAACAACCAACGGAAGAAGACGGGAAAACCGTCTATCAATATGCTGAAACGCGTGAGAAACCGTGTGTCAACTGGATCACAGTTGGCGAAGAGATTCTCAAAAGGACTGCTGAACGGCCAGGGACCAATGAAATTGGTTATGGCGTTCATAGCTTTCCTCAGATTTCTAGCCATTCCACCAACAGCAGGAGTCTTGGCTAGATGGGGAACCTTCAAGAAGTCGGGGGCCATTAAGGTCCTGAAGGGCTTCAAGAAGGAGATCTCAAACATGCTGAGCATAATCAACAAACGGAAAAAGACATCGCTCTGTCTCATGATGATATTGCCAGCAGCACTTGCTTTCCACTTGACTTCACGAGATGGAGAGCCGCGCATGATTGTGGGGAAGAATGAAAGAGGAAAATCCCTACTTTTTAAGACAGCCTCTGGAATCAACATGTGCACACTCATAGCCATGGACTTGGGAGAGATGTGTGATGACACGGTCACTTACAAATGCCCCCACATTACCGAAGTGGAACCTGAAGACATTGACTGCTGGTGCAACCTTACATCAACATGGGTGACTTACGGAACGTGCAATCAAGCCGGAGAGCGTAGACGCGACAAGAGATCAGTGGCGTTAGCTCCCCATGTCGGCATGGGACTAGACACACGCACCCAAACCTGGATGTCGGCTGAAGGAGCTTGGAGGCAAGTCGAGAAGGTAGAGACATGGGCCCTTAGGCACCCAGGGTTCACCATACTAGCCCTATTTCTTGCCCATTACATAGGCACATCCTTGACCCAGAAGGTGGTTATTTTTATACTACTAATGCTGGTCACCCCATCCATGACAATGAGATGTGTGGGAGTAGGAAACAGAGATTTTGTGGAAGGTCTATCAGGAGCTACGTGGGTTGACGTGGTGCTCGAGCACGGGGGGTGTGTGACTACCATGGCTAAGAACAAGCCAACGTTGGATATAGAGCTTCAGAAGACCGAGGCCACCCAATTGGCGACCCTAAGGAAGCTATGCATTGAGGGGAAAATTACCAACATAACAACTGACTCAAGATGTCCTACCCAAGGGGAAGCGGTTTTGCCTGAGGAGCAGGACCAGAACTACGTGTGTAAGCATACATACGTAGACAGAGGCTGGGGGAACGGATGTGGTTTGTTTGGCAAGGGAAGCTTGGTAACATGTGCGAAATTTCAATGCCTGGAACCAATAGAGGGAAAAGTGGTGCAGTATGAGAACCTCAAATACACCGTCATCATCACAGTGCACACAGGAGATCAACACCAGGTGGGAAATGAAACGCAGGGAGTCACGGCTGAGATAACACCTCAGGCATCAACCACTGAAGCCATCTTGCCTGAATATGGAACCCTTGGGCTAGAATGCTCACCACGGACAGGTTTGGATTTCAATGAAATGATCTTGCTAACAATGAAGAACAAAGCATGGATGGTACATAGACAATGGTTTTTTGACCTACCTCTACCATGGACATCAGGAGCTACAACGGAAACACCAACCTGGAACAGGAAGGAGCTTCTTGTGACATTTAAAAACGCACATGCGAAGAAACAAGAAGTGGTTGTCCTTGGATCGCAAGAGGGAGCAATGCATACCGCATTGACAGGAGCCACAGAAATCCAAAACTCAGGAGGCACAAGTATTTTTGCAGGGCATTTAAAATGTAGACTTAAGATGGACAAATTGGAACTCAAGGGGATGAGCTATGCAATGTGCACGAATACCTTTGTGTTGAAGAAAGAAGTCTCAGAAACGCAGCATGGGACAATACTCATTAAGGTCGAGTACAGAGGGGAAGATGCACCTTGCAAGATTCCTTTCTCCACAGAGGATGGACAAGGGAAAGCTCACAATGGCAGACTGATTACAGCCAACCCAGTGGTGACTAAGAAGGAGGAGCCTGTCAATATCGAGGCTGAACCTCCTTTTGGGGAAAGTAATATAGTGATTGGAATTGGAGACAACGCCTTGAAAATCAACTGGTATAAGAAAGGAAGCTCTATTGGGAAGATGTTCGAGGCCACTGCCAGAGGTGCAAGGCGCATGGCCATCTTGGGAGACACAGCTTGGGACTTTGGATCAGTGGGTGGTGTTCTGAACTCATTAGGCAAAATGGTGCACCAAATATTCGGAAGTGCTTACACAGCCCTATTCAGTGGAGTCTCTTGGGTAATGAAAATCGGAATAGGAGTTCTCTTGACTTGGATAGGGTTGAATTCAAAAAACACATCCATGTCATTTTCATGCATTGCGATAGGAATCATCACACTCTATCTGGGAGCTGTGGTGCAAGCTGACATGGGATGTGTTATAAACTGGAAAGGCAAAGAACTCAAATGTGGAAGTGGAATCTTCGTCACCAACGAGGTCCATACCTGGACAGAGCAATACAAATTCCAAGCAGACTCCCCAAAAAGATTGGCGACAGCCATTGCAGGCGCTTGGGAGAATGGAGTGTGCGGAATTAGGTCAACAACCAGAATGGAGAATCTCCTGTGGAAGCAAATAGCCAATGAACTGAACTACATATTGTGGGAAAACAATATCAAATTAACGGTAGTTGTGGGCGATATAATTGGGGTCTTAGAGCAAGGAAAAAGAACACTAACACCACAACCCATGGAGCTAAAATACTCATGGAAAACGTGGGGAAAGGCAAAAATAGTGACAGCTGAAACACAAAATTCCTCTTTCATAATAGACGGGCCGAACACACCGGAGTGTCCAAGTGCCTCAAGAGCATGGAATGTGTGGGAGGTGGAAGATTACGGGTTCGGAGTCTTCACAACCAACATATGGCTGAAACTCCGAGAGGTGTACACCCAACTATGTGACCATAGGCTAATGTCGGCAGCTGTCAAGGATGAGAGGGCCGTACATGCCGACATGGGCTATTGGATAGAAAGCCAAAAGAATGGAAGTTGGAAGCTAGAAAAAGCATCCCTCATAGAGGTGAAAACCTGCACATGGCCAAAATCACATACCCTTTGGAGTAATGGTGTGCTAGAGAGTGATATGATCATCCCAAAGAGTCTAGCTGGTCCTATTTCGCAACACAACCACAGGCCCGGGTACCACACCCAGACGGCGGGACCCTGGCATTTAGGAAAATTAGAGCTGGACTTCAACTATTGTGAAGGAACAACAGTTGTCATCACAGAAAACTGTGGGACAAGAGGCCCATCATTGAGAACAACAACAGTGTCAGGGAAGTTAATACACGAATGGTGTTGCCGTTCGTGCACACTTCCTCCCCTGCGATACATGGGAGAAGACGGTTGCTGGTATGGCATGGAAATTAGACCCATCAGTGAGAAAGAAGAGAACATGGTAAAGTCTTTAGTCTCAGCGGGAAGTGGAAAGGTGGACAACTTCACAATGGGTGTCTTGTGTTTGGCAATCCTCTTTGAAGAGGTGATGAGAGGAAAATTTGGGAAGAAACACATGATTGCGGGGGTGCTCTTCACGTTTGTGCTCCTTCTCTCAGGGCAAATAACATGGAGAGACATGGCGCACACACTAATAATGATTGGGTCCAACGCATCTGACAGGATGGGAATGGGCGTTACCTACCTAGCTTTAATTGCAACATTTAAAATCCAGCCATTCTTGGCTTTGGGATTTTTCCTAAGAAAACTGACATCCAGAGAAAATTTATTGTTAGGAGTTGGGCTGGCTATGGCAACAACGTTACAACTGCCAGAGGACATTGAACAAATAGCAAATGGAATCGCTCTGGGGCTCATGGCTCTTAAACTGATAACACAATTTGAAACATACCAATTATGGACAGCATTAATCTCCTTAACGTGTTCAAATACAATGTTTACGTTGACTGTTGCCTGGAGAACAGCCACCCTGATTTTGGCCGGAGTTTCGCTTTTACCAGTGTGCCAGTCTTCGAGCATGAGGAAAACAGACTGGCTTCCAATGGCAGTGGCAGCTATGGGAGTTCCACCTCTACCACTTTTTATTTTTAGCTTGAAAGACACACTCAAAAGGAGAAGCTGGCCACTGAATGAAGGGGTGATGGCTGTTGGGCTTGTGAGCATTCTGGCCAGTTCTCTCCTTAGAAATGATGTACCCATGGCTGGACCATTGGTGGCCGGGGGCTTGCTGATAGCGTGCTACGTCATAACTGGCACGTCAGCAGACCTCACCGTAGAAAAAGCAGCAGATATAACATGGGAGGAAGAGGCTGAGCAAACAGGAGTGTCCCACAACTTAATGATCACAGTTGATGATGATGGAACAATGAGAATAAAAGATGATGAGACTGAGAATATCCTAACAGTGCTTTTGAAAACAGCATTACTAATAGTATCAGGAGTCTTTCCATACTCCATACCCGCAACATTGCTGGTCTGGCATACTTGGCAAAAGCAAACCCAAAGATCCGGCGTTCTATGGGACGTACCCAGCCCCCCAGAGACACAGAAAGCAGAACTGGAAGAAGGGGTCTATAGGATCAAACAGCAAGGAATTTTTGGGAAAACCCAAGTAGGGGTTGGAGTACAGAAAGAAGGAGTCTTCCACACCATGTGGCACGTTACAAGAGGGGCAGTGTTGACATATAATGGGAAAAGACTGGAACCAAACTGGGCTAGCGTGAAAAAAGATCTGATTTCATACGGAGGAGGATGGAGATTGAGCGCACAATGGCAAAAGGGGGAGGAGGTGCAGGTTATTGCCGTAGAGCCTGGGAAGAACCCAAAGAACTTTCAAACCATGCCAGGCACTTTTCAGACTACAACAGGGGAAATAGGAGCAATTGCACTGGATTTCAAGCCTGGAACTTCAGGATCTCCCATCATAAACAGAGAGGGAAAGGTAGTGGGACTGTATGGCAATGGAGTGGTTACAAAGAATGGTGGCTACGTCAGCGGAATAGCGCAAACGAATGCAGAACCAGATGGACCAACACCAGAATTGGAAGAAGAGATGTTCAAAAAGCGAAATCTAACCATAATGGATCTTCATCCTGGGTCAGGAAAGACACGGAAATACCTTCCAGCTATTGTTAGAGAGGCAATCAAGAGACGTTTAAGAACTCTAATTTTGGCACCGACAAGGGTGGTTGCAGCTGAGATGGAAGAAGCATTGAAAGGGCTCCCAATAAGGTACCAAACAACAGCAACAAAATCTGAACACACAGGAAGAGAGATTGTTGATCTAATGTGCCACGCAACGTTCACAATGCGTCTGCTGTCACCAGTTAGGGTTCCAAACTATAACTTGATAATAATGGATGAAGCCCATTTCACAGACCCAGCCAGTATAGCGGCTAGAGGGTACATATCGACTCGTGTTGGAATGGGAGAGGCAGCCGCAATTTTCATGACAGCAACGCCCCCTGGAACAGCTGATGCCTTTCCTCAGAGCAACGCTCCAATTCAAGATGAAGAAAGGGACATACCAGAACGCTCATGGAATTCAGGCAATGAATGGATAACCGACTTCGCTGGGAAAACGGTGTGGTTTGTCCCCAGCATTAAAGCCGGAAATGACATAGCAAACTGCTTGCGAAAAAACGGGAAAAAGGTCATTCAACTTAGTAGGAAGACTTTTGACACAGAATATCAGAAAACTAAACTGAATGATTGGGACTTCGTGGTGACAACTGACATTTCAGAAATGGGGGCCAATTTCAAAGCAGATAGAGTGATCGACCCAAGAAGATGTCTCAAACCAGTGATCCTGACAGATGGACCAGAGCGGGTGATCCTGGCTGGACCAATGCCAGTCACCGCGGCGAGTGCTGCGCAAAGGAGAGGGAGAGTTGGCAGGAACCCACAAAAAGAAAATGACCAGTACATATTCACGGGCCAACCTCTCAACAATGATGAAGACCATGCTCACTGGACAGAAGCAAAAATGCTGCTGGACAACATTAATACACCAGAAGGGATCATACCAGCTCTCTTTGAGCCAGAAAGGGAGAAGTCAGCCGCCATAGACGGTGAGTATCGCTTGAAAGGTGAGTCCAGGAAGACTTTCGTGGAACTCATGAGGAGGGGTGACCTTCCAGTCTGGTTAGCCCATAAAGTAGCATCAGAAGGGATCAAATATACAGATAGAAAATGGTGCTTTGATGGACAACGTAATAATCAAATTTTAGAGGAGAACATGGATGTGGAAATCTGGACAAAGGAAGGAGAAAAGAAAAAATTGAGACCTAGGTGGCTTGATGCCCGCACTTATTCAGATCCCTTAGCACTCAAGGAATTCAAGGACTTTGCGGCTGGCAGAAAGTCAATCGCCCTTGATCTTGTGACAGAAATAGGAAGAGTGCCTTCACACCTAGCCCATAGAACGAGAAACGCTCTGGACAATCTGGTGATGCTGCATACGTCAGAACATGGCGGTAGGGCCTACAGGCATGCGGTGGAGGAACTACCAGAGACAATGGAAACACTCCTACTCTTGGGACTCATGATCTTGTTGACAGGTGGAGCAATGCTTTTCTTAATATCAGGTAAAGGGATTGGAAAGACTTCAATAGGACTCATTTGTGTAATTGCTTCCAGCGGCATGTTGTGGATGGCCGAAATCCCACTCCAATGGATCGCGTCGGCTATAGTCCTGGAGTTTTTTATGATGGTGTTGCTTATACCAGAACCAGAAAAGCAGAGAACCCCCCAAGACAACCAACTCGCATATGTCGTGATAGGCATACTTACATTGGCTGCAATAATAGCAGCTAATGAAATGGGATTGTTGGAAACTACAAAGAGAGATTTAGGAATGTCTAAGGAGCCAGGTGTTGTCTCTCCAACCAGCTATTTAGATGTGGACTTGCACCCAGCATCAGCCTGGACATTGTACGCCGTGGCCACTACAGTAATAACACCAATGCTAAGACATACCATAGAGAATTCTACAGCAAATGTGTCTCTGGCGGCTATAGCCAACCAGGCAGTGGTCCTGATGGGTTTGGACAAAGGATGGCCAATATCAAAAATGGACTTAGGAGTACCCCTACTGGCATTGGGTTGCTATTCACAAGTGAACCCACTGACTCTAACAGCGGCAGTACTCTTGCTGATCACACATTATGCTATCATAGGTCCAGGATTGCAGGCAAAAGCCACTCGTGAAGCTCAGAAAAGGACAGCTGCTGGAATAATGAAGAATCCAACGGTGGATGGGATAATGACAATAGACCTAGATCCTGTAATATATGATTCAAAATTTGAAAAGCAACTGGGACAGGTTATGCTCCTGGTTTTGTGTGCAGTTCAACTTTTGTTAATGAGAACATCATGGGCCTTGTGTGAAGCTTTAACTCTAGCTACAGGACCAATAACAACACTCTGGGAAGGATCACCTGGGAAGTTTTGGAACACCACGATAGCTGTTTCCATGGCGAACATTTTTAGAGGGAGTTATTTAGCAGGAGCTGGGCTTGCTTTTTCTATTATGAAATCAGTTGGAACAGGAAAAAGAGGAACAGGCTCACAAGGTGAAACTTTAGGAGAAAAATGGAAAAAGAAATTAAATCAATTATCCCGGAAAGAGTTTGACCTTTACAAGAAATCTGGAATCACTGAAGTGGATAGAACAGAAGCCAAAGAAGGGTTGAAAAGAGGAGAAATAACACATCATGCCGTGTCCAGAGGTAGCGCAAAACTTCAATGGTTTGTGGAGAGAAACATGGTCATTCCCGAAGGAAGAGTCATAGACTTGGGCTGTGGAAGAGGAGGCTGGTCATATTACTGTGCAGGACTGAAAAAAGTCACAGAAGTGCGAGGATACACAAAAGGCGGTCCAGGACACGAAGAACCAGTACCTATGTCCACATATGGATGGAACATAGTTAAGTTAATGAGTGGAAAGGATGTGTTTTATCTTCCACCTGAAAAGTGTGACACCCTGTTGTGTGACATTGGAGAATCTTCACCAAGCCCAACAGTGGAAGAAAGCAGAACTATAAGAGTTTTGAAGATGGTTGAACCATGGCTAAAAAACAACCAATTTTGCATTAAAGTATTGAACCCTTACATGCCAACTGTGATTGAGCACCTAGAAAGACTACAAAGGAAACATGGAGGAATGCTTGTGAGAAATCCACTTTCACGAAACTCCACGCACGAAATGTACTGGATATCTAATGGCACAGGTAACATTGTCGCTTCAGTCAATATGGTATCTAGACTGCTACTGAACAGGTTCACGATGACACACAGAAGACCCACCATTGAGAAAGATGTGGATTTAGGAGCAGGAACTCGACATGTTAATGCGGAACCAGAAACACCCAACATGGATGTCATTGGGGAAAGAATAAAAAGGATCAAGGAGGAGCATAATTCAACATGGCACTATGATGACGAAAACCCCTACAAAACGTGGGCTTACCATGGATCTTATGAAGTCAAAGCCACAGGCTCAGCCTCCTCCATGATAAATGGAGTCGTGAAACTCCTCACTAAACCATGGGATGTGGTGCCCATGGTGACACAGATGGCAATGACAGATACAACTCCATTTGGCCAGCAGAGAGTTTTTAAAGAGAAAGTGGACACCAGGACACCCAGGTCCATGCCAGGAACAAGAAGGGTCATGGGGATCACAGCGGAGTGGCTCTGGAGAACCCTGGGAAGGAACAAAAAACCCAGGTTATGCACAAGGGAAGAGTTCACAAAAAAGGTCAGAACTAACGCAGCCATGGGCGCCGTTTTCACAGAGGAGAACCAATGGGACAGCGCGAAAGCTGCTGTTGAGGATGAAGATTTTTGGAAACTTGTGGACAGAGAACGTGAACTCCACAAACTGGGCAAGTGTGGAAGCTGTGTTTACAACATGATGGGCAAGAGAGAGAAGAAACTTGGAGAGTTTGGCAAAGCAAAAGGCAGTAGAGCTATATGGTACATGTGGTTGGGAGCCAGGTACCTTGAGTTCGAAGCCCTTGGATTCTTAAATGAAGACCACTGGTTCTCGCGTGAGAACTCTTACAGTGGAGTGGAAGGAGAAGGACTGCACAAGCTAGGCTATATATTAAGGGACATTTCCAAGATACCCGGAGGAGCTATGTATGCTGATGACACAGCTGGTTGGGACACAAGAATAACAGAAGATGACCTGCACAATGAGGAAAAGATCACACAGCAAATGGACCCTGAACACAGGCAGTTAGCGAACGCTATATTTAAGCTCACATACCAAAACAAAGTGGTCAAAGTTCAACGACCGACTCCAACAGGCACGGTAATGGACATCATATCTAGGAAAGACCAAAGAGGCAGTGGACAGGTAGGAACTTATGGTCTGAATACATTCACCAACATGGAAGCCCAGTTAATCAGACAAATGGAAGGAGAAGGTGTGCTGTCAAAGGCAGACCTCGAGAACCCTCATCTGCCAGAGAAGAAAATTACACAATGGTTGGAAACCAAAGGAGTGGAGAGGTTAAAAAGAATGGCCATTAGCGGGGATGATTGCGTAGTGAAACCAATCGATGACAGGTTCGCCAATGCCCTGCTCGCTCTGAACGATATGGGAAAGGTTCGGAAAGACATACCTCAATGGCAGCCATCAAAAGGATGGCATGATTGGCAACAGGTTCCTTTCTGCTCCCACCACTTTCATGAATTGATCATGAAAGATGGAAGAAAGTTGGTGGTTCCCTGCAGACCCCAGGACGAACTAATAGGAAGAGCAAGAATCTCTCAAGGAGCGGGATGGAGCCTTAGAGAAACCGCATGTCTGGGGAAAGCCTACGCTCAAATGTGGAGTCTCATGTATTTTCACAGAAGAGACCTCAGACTAGCATCCAACGCCATATGTTCAGCAGTACCAGTCCACTGGGTCCCCACAAGTAGAACGACATGGTCTATTCATGCTCACCATCAGTGGATGACCACAGAAGACATGCTTACTGTCTGGAACAGGGTGTGGATCGAGGACAATCCATGGATGGAAGACAAAACTCCAGTCACAACCTGGGAAAATGTTCCATATCTAGGGAAGAGAGAAGACCAATGGTGCGGATCACTTATTGGTCTCACTTCCAGAGCAACCTGGGCCCAGAACATACCCACAGCAATTCAACAGGTGAGAAGCCTTATAGGCAATGAAGAGTTTCTGGACTACATGCCTTCAATGAAGAGATTTAGGAAGGAGGAGGAGTCGGAGGGAGCCATTTGGTAA
		</sequence>
		<sequence>
			<taxon idref="KC425219|DENV3|Brazil|Northeast|PE||2002"/>
[truncated: 7,510,797 more chars]
