# Supplementary material for: Human movement and environmental barriers shape the emergence of dengue
Source: Nat Commun. 2024 May 28;15:4205. doi: 10.1038/s41467-024-48465-0 (PMC11133396; doi:10.1038/s41467-024-48465-0)
Supplement: Supplementary file 7 — Source data [file 41467_2024_48465_MOESM7_ESM.zip › SD_Fig_6A_DENV4_relaxed_skygrid.xml]

<?xml version="1.0" standalone="yes"?>

<!-- Generated by BEAUTi v1.10.5 Prerelease #a6fb                            -->
<!--       by Alexei J. Drummond, Andrew Rambaut and Marc A. Suchard         -->
<!--       Department of Computer Science, University of Auckland and        -->
<!--       Institute of Evolutionary Biology, University of Edinburgh        -->
<!--       David Geffen School of Medicine, University of California, Los Angeles-->
<!--       http://beast.community/                                           -->
<beast version="1.10.5">
	

	<!-- The list of taxa to be analysed (can also include dates/ages).          -->
	<!-- ntax=283                                                                -->
	<taxa id="taxa">
		<taxon id="KJ579245|DENV4|Brazil|Centre_West|MT|Cuiaba|2012-03-30">
			<date value="2012.2431693989072" direction="forwards" units="years"/>
		</taxon>
		<taxon id="KJ596658|DENV4|Brazil|Centre_West|MT|Cuiaba|2012-04-20">
			<date value="2012.3005464480875" direction="forwards" units="years"/>
		</taxon>
		<taxon id="KJ596659|DENV4|Brazil|Centre_West|MT|Varzea_Grande|2012-03-30">
			<date value="2012.2431693989072" direction="forwards" units="years"/>
		</taxon>
		<taxon id="KJ596660|DENV4|Brazil|Centre_West|MT|Cuiaba|2012-04-03">
			<date value="2012.2540983606557" direction="forwards" units="years"/>
		</taxon>
		<taxon id="KJ596661|DENV4|Brazil|Centre_West|MT|Cuiaba|2012-04-05">
			<date value="2012.25956284153" direction="forwards" units="years"/>
		</taxon>
		<taxon id="KJ596662|DENV4|Brazil|Centre_West|MT|Cuiaba|2012-03-23">
			<date value="2012.224043715847" direction="forwards" units="years"/>
		</taxon>
		<taxon id="KJ596663|DENV4|Brazil|Centre_West|MT|Cuiaba|2012-03-21">
			<date value="2012.2185792349726" direction="forwards" units="years"/>
		</taxon>
		<taxon id="KJ596665|DENV4|Brazil|Centre_West|MT|Cuiaba|2012-03-20">
			<date value="2012.2158469945355" direction="forwards" units="years"/>
		</taxon>
		<taxon id="KJ596666|DENV4|Brazil|Centre_West|MT|Cuiaba|2012-03-14">
			<date value="2012.1994535519125" direction="forwards" units="years"/>
		</taxon>
		<taxon id="KJ596667|DENV4|Brazil|Centre_West|MT|Nossa_Senhora_do_Livramento|2012-03-14">
			<date value="2012.1994535519125" direction="forwards" units="years"/>
		</taxon>
		<taxon id="KJ596668|DENV4|Brazil|Centre_West|MT|Cuiaba|2012-03-14">
			<date value="2012.1994535519125" direction="forwards" units="years"/>
		</taxon>
		<taxon id="KJ596669|DENV4|Brazil|Centre_West|MT|Cuiaba|2012-04-19">
			<date value="2012.2978142076502" direction="forwards" units="years"/>
		</taxon>
		<taxon id="KJ596670|DENV4|Brazil|Centre_West|MT|Pocone|2012-04-19">
			<date value="2012.2978142076502" direction="forwards" units="years"/>
		</taxon>
		<taxon id="KJ596671|DENV4|Brazil|Centre_West|MT|Varzea_Grande|2012-02-03">
			<date value="2012.0901639344263" direction="forwards" units="years"/>
		</taxon>
		<taxon id="KJ596672|DENV4|Brazil|Centre_West|MT|Varzea_Grande|2012-02-03">
			<date value="2012.0901639344263" direction="forwards" units="years"/>
		</taxon>
		<taxon id="KJ596673|DENV4|Brazil|Centre_West|MT|Cuiaba|2012-02-29">
			<date value="2012.1612021857923" direction="forwards" units="years"/>
		</taxon>
		<taxon id="KJ596674|DENV4|Brazil|Centre_West|MT|Cuiaba|2012-02-16">
			<date value="2012.1256830601094" direction="forwards" units="years"/>
		</taxon>
		<taxon id="KJ579248|DENV4|Brazil|Centre_West|MT|Pocone|2012-04-19">
			<date value="2012.2978142076502" direction="forwards" units="years"/>
		</taxon>
		<taxon id="KJ579247|DENV4|Brazil|Centre_West|MT|Varzea_Grande|2012-04-12">
			<date value="2012.27868852459" direction="forwards" units="years"/>
		</taxon>
		<taxon id="KJ579246|DENV4|Brazil|Centre_West|MT|Pocone|2012-04-19">
			<date value="2012.2978142076502" direction="forwards" units="years"/>
		</taxon>
		<taxon id="KJ579244|DENV4|Brazil|Centre_West|MT|Varzea_Grande|2012-03-30">
			<date value="2012.2431693989072" direction="forwards" units="years"/>
		</taxon>
		<taxon id="KJ579243|DENV4|Brazil|Centre_West|MT|Nossa_Senhora_do_Livramento|2012-03-28">
			<date value="2012.2377049180327" direction="forwards" units="years"/>
		</taxon>
		<taxon id="KJ579242|DENV4|Brazil|Centre_West|MT|Cuiaba|2012-04-18">
			<date value="2012.295081967213" direction="forwards" units="years"/>
		</taxon>
		<taxon id="KJ579241|DENV4|Brazil|Centre_West|MT|Varzea_Grande|2012-04-23">
			<date value="2012.308743169399" direction="forwards" units="years"/>
		</taxon>
		<taxon id="KJ579240|DENV4|Brazil|Centre_West|MT|Varzea_Grande|2012-04-23">
			<date value="2012.308743169399" direction="forwards" units="years"/>
		</taxon>
		<taxon id="KP188566|DENV4|Brazil|Southeast|SP|Sao_Jose_do_Rio_Preto|2013-02-08">
			<date value="2013.1041095890412" direction="forwards" units="years"/>
		</taxon>
		<taxon id="KP188565|DENV4|Brazil|Southeast|SP|Sao_Jose_do_Rio_Preto|2013-01-30">
			<date value="2013.0794520547945" direction="forwards" units="years"/>
		</taxon>
		<taxon id="KP188564|DENV4|Brazil|Southeast|SP|Sao_Jose_do_Rio_Preto|2013-01-10">
			<date value="2013.0246575342467" direction="forwards" units="years"/>
		</taxon>
		<taxon id="KP188563|DENV4|Brazil|Southeast|SP|Sao_Jose_do_Rio_Preto|2013-01-07">
			<date value="2013.0164383561644" direction="forwards" units="years"/>
		</taxon>
		<taxon id="KP188562|DENV4|Brazil|Southeast|SP|Sao_Jose_do_Rio_Preto|2012-12-10">
			<date value="2012.9398907103825" direction="forwards" units="years"/>
		</taxon>
		<taxon id="KP188561|DENV4|Brazil|Southeast|SP|Sao_Jose_do_Rio_Preto|2012-07-11">
			<date value="2012.5245901639344" direction="forwards" units="years"/>
		</taxon>
		<taxon id="KP188559|DENV4|Brazil|Southeast|SP|Sao_Jose_do_Rio_Preto|2012-03-16">
			<date value="2012.204918032787" direction="forwards" units="years"/>
		</taxon>
		<taxon id="KP188558|DENV4|Brazil|Southeast|SP|Sao_Jose_do_Rio_Preto|2012-03-14">
			<date value="2012.1994535519125" direction="forwards" units="years"/>
		</taxon>
		<taxon id="KP188557|DENV4|Brazil|Southeast|SP|Sao_Jose_do_Rio_Preto|2012-03-09">
			<date value="2012.1857923497269" direction="forwards" units="years"/>
		</taxon>
		<taxon id="KU513441|DENV4|Brazil|South|PR|Cambe|2013">
			<date value="2013.0" direction="forwards" units="years" uncertainty="1.0"/>
		</taxon>
		<taxon id="KT794007|DENV4|Brazil|North|AM|Manaus|2011-03-07">
			<date value="2011.1780821917807" direction="forwards" units="years"/>
		</taxon>
		<taxon id="JQ513344|DENV4|Brazil|North|AM|Manaus|2011-01-13">
			<date value="2011.0328767123287" direction="forwards" units="years"/>
		</taxon>
		<taxon id="JQ513343|DENV4|Brazil|North|AM|Manaus|2011-01-29">
			<date value="2011.0767123287671" direction="forwards" units="years"/>
		</taxon>
		<taxon id="JQ513342|DENV4|Brazil|North|AM|Manaus|2011-01-29">
			<date value="2011.0767123287671" direction="forwards" units="years"/>
		</taxon>
		<taxon id="JQ513341|DENV4|Brazil|North|RR|Boa_Vista|2010-11-21">
			<date value="2010.8876712328768" direction="forwards" units="years"/>
		</taxon>
		<taxon id="JQ513340|DENV4|Brazil|North|RR|Boa_Vista|2010-11-29">
			<date value="2010.9095890410958" direction="forwards" units="years"/>
		</taxon>
		<taxon id="JQ513339|DENV4|Brazil|North|AM|Manaus|2011-01-24">
			<date value="2011.0630136986301" direction="forwards" units="years"/>
		</taxon>
		<taxon id="JQ513338|DENV4|Brazil|North|AM|Manaus|2011-01-14">
			<date value="2011.035616438356" direction="forwards" units="years"/>
		</taxon>
		<taxon id="JQ513333|DENV4|Brazil|North|RR|Boa_Vista|2010-08-24">
			<date value="2010.6438356164383" direction="forwards" units="years"/>
		</taxon>
		<taxon id="JQ513332|DENV4|Brazil|North|RR|Boa_Vista|2010-08-20">
			<date value="2010.6328767123289" direction="forwards" units="years"/>
		</taxon>
		<taxon id="JQ513331|DENV4|Brazil|North|RR|Boa_Vista|2010-07-18">
			<date value="2010.5424657534247" direction="forwards" units="years"/>
		</taxon>
		<taxon id="JQ513330|DENV4|Brazil|North|RR|Boa_Vista|2010-07-17">
			<date value="2010.5397260273974" direction="forwards" units="years"/>
		</taxon>
		<taxon id="JN559741|DENV4|Brazil|North|RR|Boa_Vista|2010-07-21">
			<date value="2010.5506849315068" direction="forwards" units="years"/>
		</taxon>
		<taxon id="JN559740|DENV4|Brazil|North|RR|Boa_Vista|1982-03-26">
			<date value="1982.2301369863014" direction="forwards" units="years"/>
		</taxon>
		<taxon id="ON211314|DENV4|Paraguay|2020-02">
			<date value="2020.0846994535518" direction="forwards" units="years" uncertainty="0.08333333333333333"/>
		</taxon>
		<taxon id="OK469360|DENV4|Niue|1980">
			<date value="1980.0" direction="forwards" units="years" uncertainty="1.0"/>
		</taxon>
		<taxon id="OK469359|DENV4|Kiribati|1980">
			<date value="1980.0" direction="forwards" units="years" uncertainty="1.0"/>
		</taxon>
		<taxon id="OM417342|DENV4|Mexico|2021-10-14">
			<date value="2021.7835616438356" direction="forwards" units="years"/>
		</taxon>
		<taxon id="OM417339|DENV4|Mexico|2011-10-10">
			<date value="2011.772602739726" direction="forwards" units="years"/>
		</taxon>
		<taxon id="OM417338|DENV4|Mexico|2010-10-27">
			<date value="2010.8191780821917" direction="forwards" units="years"/>
		</taxon>
		<taxon id="OM417337|DENV4|Mexico|2010-11-04">
			<date value="2010.841095890411" direction="forwards" units="years"/>
		</taxon>
		<taxon id="OK605770|DENV4|Ecuador|2006">
			<date value="2006.0" direction="forwards" units="years" uncertainty="1.0"/>
		</taxon>
		<taxon id="MW945720|DENV4|Dominica|1981">
			<date value="1981.0" direction="forwards" units="years" uncertainty="1.0"/>
		</taxon>
		<taxon id="MW881266|DENV4|Nicaragua|1999">
			<date value="1999.0" direction="forwards" units="years" uncertainty="1.0"/>
		</taxon>
		<taxon id="MT040681|DENV4|Paraguay|2018-05-22">
			<date value="2018.386301369863" direction="forwards" units="years"/>
		</taxon>
		<taxon id="MT040680|DENV4|Paraguay|2018-05-07">
			<date value="2018.345205479452" direction="forwards" units="years"/>
		</taxon>
		<taxon id="MT040679|DENV4|Paraguay|2018-05-09">
			<date value="2018.3506849315067" direction="forwards" units="years"/>
		</taxon>
		<taxon id="MT040678|DENV4|Paraguay|2018-05-05">
			<date value="2018.3397260273973" direction="forwards" units="years"/>
		</taxon>
		<taxon id="MT040676|DENV4|Paraguay|2018-04-23">
			<date value="2018.3068493150686" direction="forwards" units="years"/>
		</taxon>
		<taxon id="MT040675|DENV4|Paraguay|2018-05-31">
			<date value="2018.4109589041095" direction="forwards" units="years"/>
		</taxon>
		<taxon id="MT040674|DENV4|Paraguay|2018-05-28">
			<date value="2018.4027397260274" direction="forwards" units="years"/>
		</taxon>
		<taxon id="MT040673|DENV4|Paraguay|2018-04-27">
			<date value="2018.317808219178" direction="forwards" units="years"/>
		</taxon>
		<taxon id="MT040672|DENV4|Paraguay|2018-04-26">
			<date value="2018.3150684931506" direction="forwards" units="years"/>
		</taxon>
		<taxon id="MN192436|DENV4|USA|2016">
			<date value="2016.0" direction="forwards" units="years" uncertainty="1.0"/>
		</taxon>
		<taxon id="MK514144|DENV4|Haiti|2015-01-28">
			<date value="2015.0739726027398" direction="forwards" units="years"/>
		</taxon>
		<taxon id="MF004387|DENV4|Senegal|1981">
			<date value="1981.0" direction="forwards" units="years" uncertainty="1.0"/>
		</taxon>
		<taxon id="KY474335|DENV4|Ecuador|2014">
			<date value="2014.0" direction="forwards" units="years" uncertainty="1.0"/>
		</taxon>
		<taxon id="KP140942|DENV4|Haiti|2014-09-11">
			<date value="2014.6931506849314" direction="forwards" units="years"/>
		</taxon>
		<taxon id="KT276273|DENV4|Haiti|2014-09-08">
			<date value="2014.6849315068494" direction="forwards" units="years"/>
		</taxon>
		<taxon id="JN819409|DENV4|Venezuela|1998">
			<date value="1998.0" direction="forwards" units="years" uncertainty="1.0"/>
		</taxon>
		<taxon id="JN819406|DENV4|Venezuela|2006">
			<date value="2006.0" direction="forwards" units="years" uncertainty="1.0"/>
		</taxon>
		<taxon id="GQ868585|DENV4|Colombia|2005">
			<date value="2005.0" direction="forwards" units="years" uncertainty="1.0"/>
		</taxon>
		<taxon id="GQ868584|DENV4|Colombia|2004">
			<date value="2004.0" direction="forwards" units="years" uncertainty="1.0"/>
		</taxon>
		<taxon id="GQ868583|DENV4|Colombia|2004">
			<date value="2004.0" direction="forwards" units="years" uncertainty="1.0"/>
		</taxon>
		<taxon id="GQ868581|DENV4|Colombia|2001">
			<date value="2001.0" direction="forwards" units="years" uncertainty="1.0"/>
		</taxon>
		<taxon id="GQ868579|DENV4|Colombia|2001">
			<date value="2001.0" direction="forwards" units="years" uncertainty="1.0"/>
		</taxon>
		<taxon id="GQ868645|DENV4|Venezuela|2007">
			<date value="2007.0" direction="forwards" units="years" uncertainty="1.0"/>
		</taxon>
		<taxon id="GQ868642|DENV4|Venezuela|2007">
			<date value="2007.0" direction="forwards" units="years" uncertainty="1.0"/>
		</taxon>
		<taxon id="GQ252675|DENV4|USA|1995">
			<date value="1995.0" direction="forwards" units="years" uncertainty="1.0"/>
		</taxon>
		<taxon id="GQ199880|DENV4|USA|1995">
			<date value="1995.0" direction="forwards" units="years" uncertainty="1.0"/>
		</taxon>
		<taxon id="GQ199879|DENV4|USA|1994">
			<date value="1994.0" direction="forwards" units="years" uncertainty="1.0"/>
		</taxon>
		<taxon id="GQ199876|DENV4|Venezuela|2007">
			<date value="2007.0" direction="forwards" units="years" uncertainty="1.0"/>
		</taxon>
		<taxon id="FJ882601|DENV4|USA|1999">
			<date value="1999.0" direction="forwards" units="years" uncertainty="1.0"/>
		</taxon>
		<taxon id="FJ882599|DENV4|USA|1999">
			<date value="1999.0" direction="forwards" units="years" uncertainty="1.0"/>
		</taxon>
		<taxon id="FJ882592|DENV4|Venezuela|2008">
			<date value="2008.0" direction="forwards" units="years" uncertainty="1.0"/>
		</taxon>
		<taxon id="FJ882589|DENV4|Venezuela|2007">
			<date value="2007.0" direction="forwards" units="years" uncertainty="1.0"/>
		</taxon>
		<taxon id="FJ882588|DENV4|Venezuela|2007">
			<date value="2007.0" direction="forwards" units="years" uncertainty="1.0"/>
		</taxon>
		<taxon id="FJ882587|DENV4|Venezuela|2007">
			<date value="2007.0" direction="forwards" units="years" uncertainty="1.0"/>
		</taxon>
		<taxon id="FJ882586|DENV4|Venezuela|2007">
			<date value="2007.0" direction="forwards" units="years" uncertainty="1.0"/>
		</taxon>
		<taxon id="FJ882585|DENV4|Venezuela|2007">
			<date value="2007.0" direction="forwards" units="years" uncertainty="1.0"/>
		</taxon>
		<taxon id="FJ882584|DENV4|Venezuela|2007">
			<date value="2007.0" direction="forwards" units="years" uncertainty="1.0"/>
		</taxon>
		<taxon id="FJ882583|DENV4|Venezuela|2007">
			<date value="2007.0" direction="forwards" units="years" uncertainty="1.0"/>
		</taxon>
		<taxon id="FJ882582|DENV4|Venezuela|2007">
			<date value="2007.0" direction="forwards" units="years" uncertainty="1.0"/>
		</taxon>
		<taxon id="FJ882581|DENV4|Venezuela|2007">
			<date value="2007.0" direction="forwards" units="years" uncertainty="1.0"/>
		</taxon>
		<taxon id="FJ882580|DENV4|Venezuela|2007">
			<date value="2007.0" direction="forwards" units="years" uncertainty="1.0"/>
		</taxon>
		<taxon id="FJ850095|DENV4|Venezuela|2000">
			<date value="2000.0" direction="forwards" units="years" uncertainty="1.0"/>
		</taxon>
		<taxon id="FJ850059|DENV4|USA|1998">
			<date value="1998.0" direction="forwards" units="years" uncertainty="1.0"/>
		</taxon>
		<taxon id="FJ850057|DENV4|USA|1995">
			<date value="1995.0" direction="forwards" units="years" uncertainty="1.0"/>
		</taxon>
		<taxon id="FJ810417|DENV4|USA|1995">
			<date value="1995.0" direction="forwards" units="years" uncertainty="1.0"/>
		</taxon>
		<taxon id="FJ639773|DENV4|Venezuela|2001">
			<date value="2001.0" direction="forwards" units="years" uncertainty="1.0"/>
		</taxon>
		<taxon id="FJ639764|DENV4|Venezuela|2001">
			<date value="2001.0" direction="forwards" units="years" uncertainty="1.0"/>
		</taxon>
		<taxon id="FJ639748|DENV4|Venezuela|2000">
			<date value="2000.0" direction="forwards" units="years" uncertainty="1.0"/>
		</taxon>
		<taxon id="FJ639745|DENV4|Venezuela|1999">
			<date value="1999.0" direction="forwards" units="years" uncertainty="1.0"/>
		</taxon>
		<taxon id="FJ639744|DENV4|Venezuela|1999">
			<date value="1999.0" direction="forwards" units="years" uncertainty="1.0"/>
		</taxon>
		<taxon id="FJ639742|DENV4|Venezuela|1999">
			<date value="1999.0" direction="forwards" units="years" uncertainty="1.0"/>
		</taxon>
		<taxon id="FJ639739|DENV4|Venezuela|1998">
			<date value="1998.0" direction="forwards" units="years" uncertainty="1.0"/>
		</taxon>
		<taxon id="FJ639738|DENV4|Venezuela|1998">
			<date value="1998.0" direction="forwards" units="years" uncertainty="1.0"/>
		</taxon>
		<taxon id="FJ639737|DENV4|Venezuela|1998">
			<date value="1998.0" direction="forwards" units="years" uncertainty="1.0"/>
		</taxon>
		<taxon id="FJ639736|DENV4|Venezuela|1998">
			<date value="1998.0" direction="forwards" units="years" uncertainty="1.0"/>
		</taxon>
		<taxon id="FJ226067|DENV4|USA|1994">
			<date value="1994.0" direction="forwards" units="years" uncertainty="1.0"/>
		</taxon>
		<taxon id="FJ182017|DENV4|Venezuela|2007">
			<date value="2007.0" direction="forwards" units="years" uncertainty="1.0"/>
		</taxon>
		<taxon id="FJ182016|DENV4|Venezuela|2007">
			<date value="2007.0" direction="forwards" units="years" uncertainty="1.0"/>
		</taxon>
		<taxon id="EU854301|DENV4|Venezuela|2007">
			<date value="2007.0" direction="forwards" units="years" uncertainty="1.0"/>
		</taxon>
		<taxon id="EU854300|DENV4|Venezuela|2007">
			<date value="2007.0" direction="forwards" units="years" uncertainty="1.0"/>
		</taxon>
		<taxon id="EU854299|DENV4|Venezuela|2007">
			<date value="2007.0" direction="forwards" units="years" uncertainty="1.0"/>
		</taxon>
		<taxon id="EU854296|DENV4|USA|1998">
			<date value="1998.0" direction="forwards" units="years" uncertainty="1.0"/>
		</taxon>
		<taxon id="EU854295|DENV4|USA|1986">
			<date value="1986.0" direction="forwards" units="years" uncertainty="1.0"/>
		</taxon>
		<taxon id="HQ332176|DENV4|Venezuela|2007">
			<date value="2007.0" direction="forwards" units="years" uncertainty="1.0"/>
		</taxon>
		<taxon id="HQ332175|DENV4|Venezuela|2007">
			<date value="2007.0" direction="forwards" units="years" uncertainty="1.0"/>
		</taxon>
		<taxon id="HQ332174|DENV4|Venezuela|2007">
			<date value="2007.0" direction="forwards" units="years" uncertainty="1.0"/>
		</taxon>
		<taxon id="HQ332173|DENV4|Venezuela|2007">
			<date value="2007.0" direction="forwards" units="years" uncertainty="1.0"/>
		</taxon>
		<taxon id="HQ332172|DENV4|Venezuela|2007">
			<date value="2007.0" direction="forwards" units="years" uncertainty="1.0"/>
		</taxon>
		<taxon id="JF262782|DENV4|Haiti|1994">
			<date value="1994.0" direction="forwards" units="years" uncertainty="1.0"/>
		</taxon>
		<taxon id="JF262781|DENV4|Venezuela|1995">
			<date value="1995.0" direction="forwards" units="years" uncertainty="1.0"/>
		</taxon>
		<taxon id="GU289913|DENV4|Colombia|1982">
			<date value="1982.0" direction="forwards" units="years" uncertainty="1.0"/>
		</taxon>
		<taxon id="MH450308|DENV4|Venezuela|2011-11">
			<date value="2011.8328767123287" direction="forwards" units="years" uncertainty="0.08333333333333333"/>
		</taxon>
		<taxon id="MH450307|DENV4|Venezuela|2011-02-16">
			<date value="2011.1260273972603" direction="forwards" units="years"/>
		</taxon>
		<taxon id="MH450305|DENV4|Venezuela|2010-09">
			<date value="2010.6657534246576" direction="forwards" units="years" uncertainty="0.08333333333333333"/>
		</taxon>
		<taxon id="KY586826|DENV4|Thailand|2001">
			<date value="2001.0" direction="forwards" units="years" uncertainty="1.0"/>
		</taxon>
		<taxon id="KY586825|DENV4|Thailand|2001">
			<date value="2001.0" direction="forwards" units="years" uncertainty="1.0"/>
		</taxon>
		<taxon id="KY586824|DENV4|Thailand|2001">
			<date value="2001.0" direction="forwards" units="years" uncertainty="1.0"/>
		</taxon>
		<taxon id="KY586823|DENV4|Thailand|2002">
			<date value="2002.0" direction="forwards" units="years" uncertainty="1.0"/>
		</taxon>
		<taxon id="KC963425|DENV4|Brazil|North|RR||1982">
			<date value="1982.0" direction="forwards" units="years" uncertainty="1.0"/>
		</taxon>
		<taxon id="KP638357|DENV4|Brazil|Southeast|SP|Sao_Jose_do_Rio_Preto|2012-02">
			<date value="2012.0846994535518" direction="forwards" units="years" uncertainty="0.08333333333333333"/>
		</taxon>
		<taxon id="KP638358|DENV4|Brazil|Southeast|SP|Sao_Jose_do_Rio_Preto|2012-03">
			<date value="2012.1639344262296" direction="forwards" units="years" uncertainty="0.08333333333333333"/>
		</taxon>
		<taxon id="KP638359|DENV4|Brazil|Southeast|SP|Sao_Jose_do_Rio_Preto|2012-03">
			<date value="2012.1639344262296" direction="forwards" units="years" uncertainty="0.08333333333333333"/>
		</taxon>
		<taxon id="KP638360|DENV4|Brazil|Southeast|SP|Sao_Jose_do_Rio_Preto|2012-03">
			<date value="2012.1639344262296" direction="forwards" units="years" uncertainty="0.08333333333333333"/>
		</taxon>
		<taxon id="KP638361|DENV4|Brazil|Southeast|SP|Sao_Jose_do_Rio_Preto|2012-03">
			<date value="2012.1639344262296" direction="forwards" units="years" uncertainty="0.08333333333333333"/>
		</taxon>
		<taxon id="KP638362|DENV4|Brazil|Southeast|SP|Sao_Jose_do_Rio_Preto|2012-03">
			<date value="2012.1639344262296" direction="forwards" units="years" uncertainty="0.08333333333333333"/>
		</taxon>
		<taxon id="KP638366|DENV4|Brazil|Southeast|SP|Sao_Jose_do_Rio_Preto|2012-06">
			<date value="2012.4153005464482" direction="forwards" units="years" uncertainty="0.08333333333333333"/>
		</taxon>
		<taxon id="KP638368|DENV4|Brazil|Southeast|SP|Sao_Jose_do_Rio_Preto|2012-07">
			<date value="2012.4972677595629" direction="forwards" units="years" uncertainty="0.08333333333333333"/>
		</taxon>
		<taxon id="KP638369|DENV4|Brazil|Southeast|SP|Sao_Jose_do_Rio_Preto|2012-08">
			<date value="2012.5819672131147" direction="forwards" units="years" uncertainty="0.08333333333333333"/>
		</taxon>
		<taxon id="KP638370|DENV4|Brazil|Southeast|SP|Sao_Jose_do_Rio_Preto|2012-09">
			<date value="2012.6666666666667" direction="forwards" units="years" uncertainty="0.08333333333333333"/>
		</taxon>
		<taxon id="KP638372|DENV4|Brazil|Southeast|SP|Sao_Jose_do_Rio_Preto|2012-12">
			<date value="2012.9153005464482" direction="forwards" units="years" uncertainty="0.08333333333333333"/>
		</taxon>
		<taxon id="KP638373|DENV4|Brazil|Southeast|SP|Sao_Jose_do_Rio_Preto|2012-12">
			<date value="2012.9153005464482" direction="forwards" units="years" uncertainty="0.08333333333333333"/>
		</taxon>
		<taxon id="KP638374|DENV4|Brazil|Southeast|SP|Sao_Jose_do_Rio_Preto|2013-01">
			<date value="2013.0" direction="forwards" units="years" uncertainty="0.08333333333333333"/>
		</taxon>
		<taxon id="KP638375|DENV4|Brazil|Southeast|SP|Sao_Jose_do_Rio_Preto|2013-01">
			<date value="2013.0" direction="forwards" units="years" uncertainty="0.08333333333333333"/>
		</taxon>
		<taxon id="KP638376|DENV4|Brazil|Southeast|SP|Sao_Jose_do_Rio_Preto|2013-01">
			<date value="2013.0" direction="forwards" units="years" uncertainty="0.08333333333333333"/>
		</taxon>
		<taxon id="KP638377|DENV4|Brazil|Southeast|SP|Sao_Jose_do_Rio_Preto|2014-01">
			<date value="2014.0" direction="forwards" units="years" uncertainty="0.08333333333333333"/>
		</taxon>
		<taxon id="KP638378|DENV4|Brazil|Southeast|SP|Sao_Jose_do_Rio_Preto|2014-04">
			<date value="2014.2465753424658" direction="forwards" units="years" uncertainty="0.08333333333333333"/>
		</taxon>
		<taxon id="KP638379|DENV4|Brazil|Southeast|SP|Sao_Jose_do_Rio_Preto|2012-09">
			<date value="2012.6666666666667" direction="forwards" units="years" uncertainty="0.08333333333333333"/>
		</taxon>
		<taxon id="KP638380|DENV4|Brazil|Southeast|SP|Sao_Jose_do_Rio_Preto|2013-01">
			<date value="2013.0" direction="forwards" units="years" uncertainty="0.08333333333333333"/>
		</taxon>
		<taxon id="KP638381|DENV4|Brazil|Southeast|SP|Sao_Jose_do_Rio_Preto|2013-01">
			<date value="2013.0" direction="forwards" units="years" uncertainty="0.08333333333333333"/>
		</taxon>
		<taxon id="KP638383|DENV4|Brazil|Southeast|SP|Sao_Jose_do_Rio_Preto|2013-01">
			<date value="2013.0" direction="forwards" units="years" uncertainty="0.08333333333333333"/>
		</taxon>
		<taxon id="KP638384|DENV4|Brazil|Southeast|SP|Sao_Jose_do_Rio_Preto|2013-02">
			<date value="2013.0849315068492" direction="forwards" units="years" uncertainty="0.08333333333333333"/>
		</taxon>
		<taxon id="KP638385|DENV4|Brazil|Southeast|SP|Sao_Jose_do_Rio_Preto|2013-02">
			<date value="2013.0849315068492" direction="forwards" units="years" uncertainty="0.08333333333333333"/>
		</taxon>
		<taxon id="KP638386|DENV4|Brazil|Southeast|SP|Sao_Jose_do_Rio_Preto|2013-02">
			<date value="2013.0849315068492" direction="forwards" units="years" uncertainty="0.08333333333333333"/>
		</taxon>
		<taxon id="KP638387|DENV4|Brazil|Southeast|SP|Sao_Jose_do_Rio_Preto|2013-02">
			<date value="2013.0849315068492" direction="forwards" units="years" uncertainty="0.08333333333333333"/>
		</taxon>
		<taxon id="KP703865|DENV4|Brazil|Southeast|SP|Guaruja|2013-01-23">
			<date value="2013.0602739726028" direction="forwards" units="years"/>
		</taxon>
		<taxon id="KP703867|DENV4|Brazil|Southeast|SP|Guaruja|2013-01-29">
			<date value="2013.0767123287671" direction="forwards" units="years"/>
		</taxon>
		<taxon id="KP703869|DENV4|Brazil|Southeast|SP|Guaruja|2013-01-29">
			<date value="2013.0767123287671" direction="forwards" units="years"/>
		</taxon>
		<taxon id="KP703874|DENV4|Brazil|Southeast|SP|Guaruja|2013-02-13">
			<date value="2013.1178082191782" direction="forwards" units="years"/>
		</taxon>
		<taxon id="KP703883|DENV4|Brazil|Southeast|SP|Guaruja|2013-02-21">
			<date value="2013.1397260273973" direction="forwards" units="years"/>
		</taxon>
		<taxon id="KP703884|DENV4|Brazil|Southeast|SP|Guaruja|2013-02-21">
			<date value="2013.1397260273973" direction="forwards" units="years"/>
		</taxon>
		<taxon id="KP703891|DENV4|Brazil|Southeast|SP|Guaruja|2013-02-24">
			<date value="2013.1479452054793" direction="forwards" units="years"/>
		</taxon>
		<taxon id="KP703898|DENV4|Brazil|Southeast|SP|Guaruja|2013-02-24">
			<date value="2013.1479452054793" direction="forwards" units="years"/>
		</taxon>
		<taxon id="KP703905|DENV4|Brazil|Southeast|SP|Guaruja|2013-02-23">
			<date value="2013.145205479452" direction="forwards" units="years"/>
		</taxon>
		<taxon id="KP703907|DENV4|Brazil|Southeast|SP|Guaruja|2013-02-25">
			<date value="2013.150684931507" direction="forwards" units="years"/>
		</taxon>
		<taxon id="KP703910|DENV4|Brazil|Southeast|SP|Guaruja|2013-02-26">
			<date value="2013.1534246575343" direction="forwards" units="years"/>
		</taxon>
		<taxon id="KP703912|DENV4|Brazil|Southeast|SP|Guaruja|2013-02-26">
			<date value="2013.1534246575343" direction="forwards" units="years"/>
		</taxon>
		<taxon id="KP703913|DENV4|Brazil|Southeast|SP|Guaruja|2013-02-26">
			<date value="2013.1534246575343" direction="forwards" units="years"/>
		</taxon>
		<taxon id="KP703915|DENV4|Brazil|Southeast|SP|Guaruja|2013-03-01">
			<date value="2013.1616438356164" direction="forwards" units="years"/>
		</taxon>
		<taxon id="KP703917|DENV4|Brazil|Southeast|SP|Guaruja|2013-03-03">
			<date value="2013.1671232876713" direction="forwards" units="years"/>
		</taxon>
		<taxon id="KP703919|DENV4|Brazil|Southeast|SP|Guaruja|2013-03-03">
			<date value="2013.1671232876713" direction="forwards" units="years"/>
		</taxon>
		<taxon id="KP703920|DENV4|Brazil|Southeast|SP|Guaruja|2013-03-03">
			<date value="2013.1671232876713" direction="forwards" units="years"/>
		</taxon>
		<taxon id="KP703927|DENV4|Brazil|Southeast|SP|Guaruja|2013-03-05">
			<date value="2013.172602739726" direction="forwards" units="years"/>
		</taxon>
		<taxon id="KP703929|DENV4|Brazil|Southeast|SP|Guaruja|2013-03-06">
			<date value="2013.1753424657534" direction="forwards" units="years"/>
		</taxon>
		<taxon id="KP703931|DENV4|Brazil|Southeast|SP|Guaruja|2013-03-06">
			<date value="2013.1753424657534" direction="forwards" units="years"/>
		</taxon>
		<taxon id="KP703940|DENV4|Brazil|Southeast|SP|Guaruja|2013-03-04">
			<date value="2013.1698630136987" direction="forwards" units="years"/>
		</taxon>
		<taxon id="KP703942|DENV4|Brazil|Southeast|SP|Guaruja|2013-03-05">
			<date value="2013.172602739726" direction="forwards" units="years"/>
		</taxon>
		<taxon id="KP703948|DENV4|Brazil|Southeast|SP|Guaruja|2013-03-07">
			<date value="2013.1780821917807" direction="forwards" units="years"/>
		</taxon>
		<taxon id="KP703950|DENV4|Brazil|Southeast|SP|Guaruja|2013-03-07">
			<date value="2013.1780821917807" direction="forwards" units="years"/>
		</taxon>
		<taxon id="KP703955|DENV4|Brazil|Southeast|SP|Guaruja|2013-03-08">
			<date value="2013.1808219178083" direction="forwards" units="years"/>
		</taxon>
		<taxon id="KP703958|DENV4|Brazil|Southeast|SP|Guaruja|2013-03-09">
			<date value="2013.1835616438357" direction="forwards" units="years"/>
		</taxon>
		<taxon id="KP703963|DENV4|Brazil|Southeast|SP|Guaruja|2013-03-10">
			<date value="2013.186301369863" direction="forwards" units="years"/>
		</taxon>
		<taxon id="KP703965|DENV4|Brazil|Southeast|SP|Guaruja|2013-03-10">
			<date value="2013.186301369863" direction="forwards" units="years"/>
		</taxon>
		<taxon id="KP703966|DENV4|Brazil|Southeast|SP|Guaruja|2013-03-10">
			<date value="2013.186301369863" direction="forwards" units="years"/>
		</taxon>
		<taxon id="KP703968|DENV4|Brazil|Southeast|SP|Guaruja|2013-03-10">
			<date value="2013.186301369863" direction="forwards" units="years"/>
		</taxon>
		<taxon id="KP703972|DENV4|Brazil|Southeast|SP|Guaruja|2013-03-10">
			<date value="2013.186301369863" direction="forwards" units="years"/>
		</taxon>
		<taxon id="KP703974|DENV4|Brazil|Southeast|SP|Guaruja|2013-03-11">
			<date value="2013.1890410958904" direction="forwards" units="years"/>
		</taxon>
		<taxon id="KP703975|DENV4|Brazil|Southeast|SP|Guaruja|2013-03-11">
			<date value="2013.1890410958904" direction="forwards" units="years"/>
		</taxon>
		<taxon id="KP703977|DENV4|Brazil|Southeast|SP|Guaruja|2013-03-11">
			<date value="2013.1890410958904" direction="forwards" units="years"/>
		</taxon>
		<taxon id="KP703979|DENV4|Brazil|Southeast|SP|Guaruja|2013-03-12">
			<date value="2013.1917808219177" direction="forwards" units="years"/>
		</taxon>
		<taxon id="KP703981|DENV4|Brazil|Southeast|SP|Guaruja|2013-03-12">
			<date value="2013.1917808219177" direction="forwards" units="years"/>
		</taxon>
		<taxon id="KP703983|DENV4|Brazil|Southeast|SP|Guaruja|2013-03-12">
			<date value="2013.1917808219177" direction="forwards" units="years"/>
		</taxon>
		<taxon id="KP703988|DENV4|Brazil|Southeast|SP|Guaruja|2013-03-13">
			<date value="2013.194520547945" direction="forwards" units="years"/>
		</taxon>
		<taxon id="KP703996|DENV4|Brazil|Southeast|SP|Guaruja|2013-03-13">
			<date value="2013.194520547945" direction="forwards" units="years"/>
		</taxon>
		<taxon id="KP703998|DENV4|Brazil|Southeast|SP|Guaruja|2013-03-14">
			<date value="2013.1972602739727" direction="forwards" units="years"/>
		</taxon>
		<taxon id="KP703999|DENV4|Brazil|Southeast|SP|Guaruja|2013-03-14">
			<date value="2013.1972602739727" direction="forwards" units="years"/>
		</taxon>
		<taxon id="KP704010|DENV4|Brazil|Southeast|SP|Guaruja|2013-03-14">
			<date value="2013.1972602739727" direction="forwards" units="years"/>
		</taxon>
		<taxon id="KP704011|DENV4|Brazil|Southeast|SP|Guaruja|2013-03-15">
			<date value="2013.2" direction="forwards" units="years"/>
		</taxon>
		<taxon id="KP704013|DENV4|Brazil|Southeast|SP|Guaruja|2013-03-15">
			<date value="2013.2" direction="forwards" units="years"/>
		</taxon>
		<taxon id="KP704019|DENV4|Brazil|Southeast|SP|Guaruja|2013-03-15">
			<date value="2013.2" direction="forwards" units="years"/>
		</taxon>
		<taxon id="KP704035|DENV4|Brazil|Southeast|SP|Guaruja|2013-03-16">
			<date value="2013.2027397260274" direction="forwards" units="years"/>
		</taxon>
		<taxon id="KP704043|DENV4|Brazil|Southeast|SP|Guaruja|2013-03-17">
			<date value="2013.2054794520548" direction="forwards" units="years"/>
		</taxon>
		<taxon id="KP704045|DENV4|Brazil|Southeast|SP|Guaruja|2013-03-17">
			<date value="2013.2054794520548" direction="forwards" units="years"/>
		</taxon>
		<taxon id="KP704048|DENV4|Brazil|Southeast|SP|Guaruja|2013-03-18">
			<date value="2013.2082191780821" direction="forwards" units="years"/>
		</taxon>
		<taxon id="KP704050|DENV4|Brazil|Southeast|SP|Guaruja|2013-03-18">
			<date value="2013.2082191780821" direction="forwards" units="years"/>
		</taxon>
		<taxon id="KP704051|DENV4|Brazil|Southeast|SP|Guaruja|2013-03-18">
			<date value="2013.2082191780821" direction="forwards" units="years"/>
		</taxon>
		<taxon id="KP704052|DENV4|Brazil|Southeast|SP|Guaruja|2013-03-19">
			<date value="2013.2109589041097" direction="forwards" units="years"/>
		</taxon>
		<taxon id="KP704055|DENV4|Brazil|Southeast|SP|Guaruja|2013-03-19">
			<date value="2013.2109589041097" direction="forwards" units="years"/>
		</taxon>
		<taxon id="KP704056|DENV4|Brazil|Southeast|SP|Guaruja|2013-03-19">
			<date value="2013.2109589041097" direction="forwards" units="years"/>
		</taxon>
		<taxon id="KP704062|DENV4|Brazil|Southeast|SP|Guaruja|2013-03-19">
			<date value="2013.2109589041097" direction="forwards" units="years"/>
		</taxon>
		<taxon id="KP704065|DENV4|Brazil|Southeast|SP|Guaruja|2013-03-19">
			<date value="2013.2109589041097" direction="forwards" units="years"/>
		</taxon>
		<taxon id="KP704074|DENV4|Brazil|Southeast|SP|Guaruja|2013-03-20">
			<date value="2013.213698630137" direction="forwards" units="years"/>
		</taxon>
		<taxon id="KP704075|DENV4|Brazil|Southeast|SP|Guaruja|2013-03-21">
			<date value="2013.2164383561644" direction="forwards" units="years"/>
		</taxon>
		<taxon id="KP704080|DENV4|Brazil|Southeast|SP|Guaruja|2013-03-21">
			<date value="2013.2164383561644" direction="forwards" units="years"/>
		</taxon>
		<taxon id="KP704099|DENV4|Brazil|Southeast|SP|Guaruja|2013-03-22">
			<date value="2013.2191780821918" direction="forwards" units="years"/>
		</taxon>
		<taxon id="KP704101|DENV4|Brazil|Southeast|SP|Guaruja|2013-03-22">
			<date value="2013.2191780821918" direction="forwards" units="years"/>
		</taxon>
		<taxon id="KP704106|DENV4|Brazil|Southeast|SP|Guaruja|2013-03-23">
			<date value="2013.2219178082191" direction="forwards" units="years"/>
		</taxon>
		<taxon id="KP704108|DENV4|Brazil|Southeast|SP|Guaruja|2013-03-23">
			<date value="2013.2219178082191" direction="forwards" units="years"/>
		</taxon>
		<taxon id="KP704109|DENV4|Brazil|Southeast|SP|Guaruja|2013-03-23">
			<date value="2013.2219178082191" direction="forwards" units="years"/>
		</taxon>
		<taxon id="KP704110|DENV4|Brazil|Southeast|SP|Guaruja|2013-03-23">
			<date value="2013.2219178082191" direction="forwards" units="years"/>
		</taxon>
		<taxon id="KP704116|DENV4|Brazil|Southeast|SP|Guaruja|2013-03-24">
			<date value="2013.2246575342465" direction="forwards" units="years"/>
		</taxon>
		<taxon id="KP704124|DENV4|Brazil|Southeast|SP|Guaruja|2013-03-25">
			<date value="2013.227397260274" direction="forwards" units="years"/>
		</taxon>
		<taxon id="KP704126|DENV4|Brazil|Southeast|SP|Guaruja|2013-03-25">
			<date value="2013.227397260274" direction="forwards" units="years"/>
		</taxon>
		<taxon id="KP704130|DENV4|Brazil|Southeast|SP|Guaruja|2013-03-26">
			<date value="2013.2301369863014" direction="forwards" units="years"/>
		</taxon>
		<taxon id="KP704143|DENV4|Brazil|Southeast|SP|Guaruja|2013-03-26">
			<date value="2013.2301369863014" direction="forwards" units="years"/>
		</taxon>
		<taxon id="KP704144|DENV4|Brazil|Southeast|SP|Guaruja|2013-03-27">
			<date value="2013.2328767123288" direction="forwards" units="years"/>
		</taxon>
		<taxon id="KP704145|DENV4|Brazil|Southeast|SP|Guaruja|2013-03-27">
			<date value="2013.2328767123288" direction="forwards" units="years"/>
		</taxon>
		<taxon id="KP704146|DENV4|Brazil|Southeast|SP|Guaruja|2013-03-27">
			<date value="2013.2328767123288" direction="forwards" units="years"/>
		</taxon>
		<taxon id="KP704148|DENV4|Brazil|Southeast|SP|Guaruja|2013-03-28">
			<date value="2013.2356164383561" direction="forwards" units="years"/>
		</taxon>
		<taxon id="KP704159|DENV4|Brazil|Southeast|SP|Guaruja|2013-03-28">
			<date value="2013.2356164383561" direction="forwards" units="years"/>
		</taxon>
		<taxon id="KP704161|DENV4|Brazil|Southeast|SP|Guaruja|2013-05-06">
			<date value="2013.3424657534247" direction="forwards" units="years"/>
		</taxon>
		<taxon id="KP704162|DENV4|Brazil|Southeast|SP|Guaruja|2013-05-15">
			<date value="2013.3671232876711" direction="forwards" units="years"/>
		</taxon>
		<taxon id="KP704165|DENV4|Brazil|Southeast|SP|Guaruja|2013-04-28">
			<date value="2013.3205479452056" direction="forwards" units="years"/>
		</taxon>
		<taxon id="KP704166|DENV4|Brazil|Southeast|SP|Guaruja|2013-05-05">
			<date value="2013.3397260273973" direction="forwards" units="years"/>
		</taxon>
		<taxon id="KP704169|DENV4|Brazil|Southeast|SP|Guaruja|2013-04-20">
			<date value="2013.2986301369863" direction="forwards" units="years"/>
		</taxon>
		<taxon id="KP704178|DENV4|Brazil|Southeast|SP|Guaruja|2013-05-08">
			<date value="2013.3479452054794" direction="forwards" units="years"/>
		</taxon>
		<taxon id="KP704184|DENV4|Brazil|Southeast|SP|Guaruja|2013-05-04">
			<date value="2013.33698630137" direction="forwards" units="years"/>
		</taxon>
		<taxon id="KP704186|DENV4|Brazil|Southeast|SP|Guaruja|2013-05-11">
			<date value="2013.3561643835617" direction="forwards" units="years"/>
		</taxon>
		<taxon id="KP704189|DENV4|Brazil|Southeast|SP|Guaruja|2013-05-05">
			<date value="2013.3397260273973" direction="forwards" units="years"/>
		</taxon>
		<taxon id="KP704194|DENV4|Brazil|Southeast|SP|Guaruja|2013-05-11">
			<date value="2013.3561643835617" direction="forwards" units="years"/>
		</taxon>
		<taxon id="KP704197|DENV4|Brazil|Southeast|SP|Guaruja|2013-04-30">
			<date value="2013.3260273972603" direction="forwards" units="years"/>
		</taxon>
		<taxon id="KP704198|DENV4|Brazil|Southeast|SP|Guaruja|2013-04-20">
			<date value="2013.2986301369863" direction="forwards" units="years"/>
		</taxon>
		<taxon id="KP704199|DENV4|Brazil|Southeast|SP|Guaruja|2013-05-06">
			<date value="2013.3424657534247" direction="forwards" units="years"/>
		</taxon>
		<taxon id="KP704203|DENV4|Brazil|Southeast|SP|Guaruja|2013-05-23">
			<date value="2013.3890410958904" direction="forwards" units="years"/>
		</taxon>
		<taxon id="KP704204|DENV4|Brazil|Southeast|SP|Guaruja|2013-05-27">
			<date value="2013.4" direction="forwards" units="years"/>
		</taxon>
		<taxon id="KP704206|DENV4|Brazil|Southeast|SP|Guaruja|2013-06-09">
			<date value="2013.4356164383562" direction="forwards" units="years"/>
		</taxon>
		<taxon id="KP704210|DENV4|Brazil|Southeast|SP|Guaruja|2013-05-24">
			<date value="2013.3917808219178" direction="forwards" units="years"/>
		</taxon>
		<taxon id="KP704215|DENV4|Brazil|Southeast|SP|Guaruja|2013-05-20">
			<date value="2013.3808219178081" direction="forwards" units="years"/>
		</taxon>
		<taxon id="KP704216|DENV4|Brazil|Southeast|SP|Guaruja|2013-05-27">
			<date value="2013.4" direction="forwards" units="years"/>
		</taxon>
		<taxon id="KP704217|DENV4|Brazil|Southeast|SP|Guaruja|2013-05-31">
			<date value="2013.4109589041095" direction="forwards" units="years"/>
		</taxon>
		<taxon id="KP903767|DENV4|Brazil|Southeast|MG||2013">
			<date value="2013.0" direction="forwards" units="years" uncertainty="1.0"/>
		</taxon>
		<taxon id="KP903768|DENV4|Brazil|Southeast|MG||2013">
			<date value="2013.0" direction="forwards" units="years" uncertainty="1.0"/>
		</taxon>
		<taxon id="KP903769|DENV4|Brazil|Southeast|MG||2013">
			<date value="2013.0" direction="forwards" units="years" uncertainty="1.0"/>
		</taxon>
		<taxon id="KU745629|DENV4|Brazil|Southeast|ES||2013-03-03">
			<date value="2013.1671232876713" direction="forwards" units="years"/>
		</taxon>
		<taxon id="KU745630|DENV4|Brazil|Southeast|ES||2013-04-16">
			<date value="2013.2876712328766" direction="forwards" units="years"/>
		</taxon>
		<taxon id="KU745631|DENV4|Brazil|Southeast|ES||2014-02-25">
			<date value="2014.150684931507" direction="forwards" units="years"/>
		</taxon>
		<taxon id="KU745632|DENV4|Brazil|Southeast|ES||2013-03-25">
			<date value="2013.227397260274" direction="forwards" units="years"/>
		</taxon>
		<taxon id="KU745634|DENV4|Brazil|Southeast|ES||2013-03-18">
			<date value="2013.2082191780821" direction="forwards" units="years"/>
		</taxon>
		<taxon id="KU745635|DENV4|Brazil|Southeast|ES||2013-02-28">
			<date value="2013.158904109589" direction="forwards" units="years"/>
		</taxon>
		<taxon id="KU745636|DENV4|Brazil|Southeast|ES||2013-02-28">
			<date value="2013.158904109589" direction="forwards" units="years"/>
		</taxon>
		<taxon id="KU745637|DENV4|Brazil|Southeast|SP||2015">
			<date value="2015.0" direction="forwards" units="years" uncertainty="1.0"/>
		</taxon>
		<taxon id="KU745638|DENV4|Brazil|Southeast|SP||2015">
			<date value="2015.0" direction="forwards" units="years" uncertainty="1.0"/>
		</taxon>
		<taxon id="KY084511|DENV4|Brazil|Southeast|RJ||2011">
			<date value="2011.0" direction="forwards" units="years" uncertainty="1.0"/>
		</taxon>
		<taxon id="KY084512|DENV4|Brazil|Southeast|RJ||2012">
			<date value="2012.0" direction="forwards" units="years" uncertainty="1.0"/>
		</taxon>
		<taxon id="KY084513|DENV4|Brazil|Southeast|RJ||2012">
			<date value="2012.0" direction="forwards" units="years" uncertainty="1.0"/>
		</taxon>
		<taxon id="KY084515|DENV4|Brazil|Southeast|RJ||2012">
			<date value="2012.0" direction="forwards" units="years" uncertainty="1.0"/>
		</taxon>
		<taxon id="KY084516|DENV4|Brazil|Southeast|RJ||2013">
			<date value="2013.0" direction="forwards" units="years" uncertainty="1.0"/>
		</taxon>
		<taxon id="KY084517|DENV4|Brazil|Southeast|RJ||2013">
			<date value="2013.0" direction="forwards" units="years" uncertainty="1.0"/>
		</taxon>
		<taxon id="KY084518|DENV4|Brazil|Southeast|RJ||2013">
			<date value="2013.0" direction="forwards" units="years" uncertainty="1.0"/>
		</taxon>
		<taxon id="KY084519|DENV4|Brazil|Southeast|RJ||2013">
			<date value="2013.0" direction="forwards" units="years" uncertainty="1.0"/>
		</taxon>
		<taxon id="KY084520|DENV4|Brazil|Southeast|RJ||2013">
			<date value="2013.0" direction="forwards" units="years" uncertainty="1.0"/>
		</taxon>
		<taxon id="KY084521|DENV4|Brazil|Southeast|RJ||2013">
			<date value="2013.0" direction="forwards" units="years" uncertainty="1.0"/>
		</taxon>
		<taxon id="MH253298|DENV4|Brazil|Northeast|CE||2012">
			<date value="2012.0" direction="forwards" units="years" uncertainty="1.0"/>
		</taxon>
		<taxon id="MZ188898|DENV4|Brazil|Northeast|RN|Natal|2012-02-08">
			<date value="2012.103825136612" direction="forwards" units="years"/>
		</taxon>
		<taxon id="MZ188900|DENV4|Brazil|Northeast|RN|Caico|2012-05-29">
			<date value="2012.4071038251366" direction="forwards" units="years"/>
		</taxon>
	</taxa>
	
	

	<!-- The sequence alignment (each sequence refers to a taxon above).         -->
	<!-- ntax=283 nchar=10164                                                    -->
	<alignment id="alignment" dataType="nucleotide">
		<sequence>
			<taxon idref="KJ579245|DENV4|Brazil|Centre_West|MT|Cuiaba|2012-03-30"/>
			ATGAACCAACGAAAAAAGGTGGTTAGACCACCTTTCAATATGCTGAAACGCGAGAGAAACCGCGTATCAACCCCTCAAGGGTTGGTGAAGAGATTCTCAACCGGACTTTTTTCTGGGAAAGGACCCTTACGGATGGTGCTAGCACTCATCACGTTTTTGCGAGTCCTTTCCATCCCACCAACAGCAGGGATTCTGAAGAGATGGGGACAGTTGAAGAAAAATAAGGCCATCAAGATACTGATTGGATTCAGGAAGGAGATAGGCCGCATGCTGAACATCTTGAACGGGAGAAAAAGGTCAACGATAACATTGTTGTGCTTGATTCCCACCGTAATGGCG-TTTCACTCA--ACAAGAGATGGCGAACCCCTCATGATAGTGGCAAAACATGAAAGGGGGAGACCTCTCTTGTTTAAGACAACAGAGGGGATCAACAAATGCACTCTCATTGCCATGGACTTGGGTGAAATGTGTGAGGACACTGTCACGTACAAATGCCCCCTACTGGTCAATACCGAACCTGAAGACATTGATTGCTGGTGCAACCTCACGTCTACCTGGGTCATGTATGGGACATGCACCCAGAGCGGAGAACGGAGACGAGAGAAGCGCTCAGTAGCTTTAACACCACATTCAGGAATGGGATTGGAAACAAGAGCTGAGACATGGATGTCATCGGAAGGAGCTTGGAAGCATGCTCAGAGAGTAGAGAGCTGGATACTCAGAAACCCAGGATTTGCACTCTTGGCAGGATTTATGGCTTATATGATTGGGCAAACAGGGATCCAGCGAACTGTCTTCTTTGTCCTAATGATGCTGGTCGCCCCATCCTACGGAATGCGATGCGTAGGAGTAGGAAACAGAGACTTTGTGGAAGGAGTCTCAGGTGGAGCATGGGTCGACCTGGTGCTAGAACATGGAGGATGCGTCACAACCATGGCCCAGGGAAAACCAACCTTGGATTTTGAACTGACCAAGACAACAGCCAAGGAAGTGGCTCTGTTAAGAACCTATTGCATTGAAGCCTTAATATCAAACATAACTACGGCAACAAGATGTCCAACGCAAGGAGAGCCTTATCTGAAAGAGGAACAGGACCAACAGTACATTTGCCGTAGAGATGTGGTAGATAGAGGATGGGGCAATGGCTGTGGCTTGTTTGGAAAAGGAGGAGTTGTGACATGTGCGAAGTTCTCATGTTCGGGGAAGATAACAGGCAATCTGGTCCAAATTGAGAACCTTGAATACACAGTGGTTGTGACAGTCCACAATGGAGACACCCATGCAGTAGGAAATGACACATCCAATCATGGGGTTACAGCCACGATAACTCCCAGGTCACCATCGGTTGAAGTCAAACTGCCGGACTATGGAGAACTAACACTCGATTGTGAACCCAGGTCTGGAATTGACTTCAATGAGATGATCCTAATGAAAATGAAAAAGAAAACATGGCTCGTGCATAAGCAATGGTTTTTGGATCTGCCTCTTCCATGGACGACAGGAGCAGATACATCAGAGGTTCACTGGAATTACAAAGAGAGAATGGTGACATTTAAGGTTCCTCATGCCAAGAGACAGGATGTGACAGTGCTGGGATCTCAGGAAGGAGCCATGCATTCTGCCCTCGCTGGAGCCACAGAAGTGGACTCCGGTGATGGAAATCACATGTTTGCAGGACATCTCAAGTGCAAAGTCCGCATGGAGAAATTGAGAATCAAGGGAATGTCATACACGATGTGTTCAGGAAAGTTTTCAATTGACAAAGAGATGGCAGAAACACAGCATGGGACAACAGTGGTGAAAGTCAAGTATGAAGGTGCTGGAGCTCCGTGTAAAGTCCCCATAGAGATAAGAGATGTAAACAAGGAAAAAGTGGTTGGGCGCGTTATCTCAGCCACCCCTTTGGCTGAGAACACCAATAGCGTAACCAACATAGAATTAGAACCCCCCTTTGGGGACAGCTACATAGTGATAGGTGTTGGAAACAGCGCACTAACACTCCATTGGTTCAGGAAAGGAAGTTCCATTGGTAAGATGTTTGAGTCCACATACAGAGGTGCAAAACGCATGGCCATCCTAGGTGAAACAGCTTGGGATTTTGGTTCCGTTGGTGGACTGTTCACATCATTGGGAAAGGCTGTGCACCAGGTTTTTGGAAGTGTGTATACAACCATGTTTGGAGGAGTCTCATGGATGATTAGAATCCTAATTGGGTTCCTAGTGTTGTGGATTGGCACGAACTCAAGGAACACTTCAATGGCCATGACGTGCATAGCTGTTGGGGGAATCACTCTGTTTTTGGGCTTCACGGTTCAAGCGGACATGGGTTGTGTGGTGTCATGGAGTGGGAGAGAATTGAAGTGTGGAAGCGGAATTTTTGTGGTTGACAACGTGCACACTTGGACAGAACAGTACAAATTCCAACCAGAGTCCCCAGCGAGACTAGCGTCTGCAATATTAAATGCCCACAAAGATGGGGTCTGTGGAATTAGATCAACCACGAGGCTGGAAAATGTTATGTGGAAGCAAATAACCAATGAGCTAAACTATGTTCTCTGGGAAGGAGGACATGATCTCACTGTAGTGGCTGGGGACGTGAAAGGGGTGTTGACCAAGGGCAAGAGAGCACTCACACCCCCAGCGAGCGATCTGAAATATTCATGGAAGACATGGGGGAAAGCAAAAATCTTCACCCCTGAAGCAAGAAACAGCACATTTTTAATAGACGGACCAGATACCTCTGAATGCCCCAATGAACGAAGAGCATGGAATTCTTTTGAGGTGGAAGACTATGGATTTGGCATGTTCACGACCAACATATGGATGAAATTCCGAGAAGGAAGTTCAGAAGTGTGTGACCACAGGCTGATGTCAGCTGCAATTAAAGACCAGAAAGCTGTGCATGCTGACATGGGTTATTGGATAGAGAGCTCAAAAAACCAGACCTGGCAGATAGAGAGAGCATCTCTCATTGAAGTGAAAACATGTCTGTGGCCCAAGACCCATACACTGTGGAGCAATGGAGTGCTGGAGAGCCAGATGCTTATTCCAAAATCATATGCAGGCCCTTTTTCACAGCACAATTACCGCCAGGGCTATGCTACGCAAACCGTGGGTCCATGGCACTTGGGCAAACTAGAGATAGACTTTGGAGAATGCCCCGGAACAACAGTTACAATTCAGGAGAATTGTGACCATAGAGGCCCATCTTTGAGGACCACCACTGCATCTGGAAAACTAGTCACGCAATGGTGTTGCCGCTCCTGCACAATGCCCCCCTTAAGGTTCTTAGGAGAAGATGGGTGCTGGTATGGGATGGAGATTAGGCCCTTGAGTGAAAAAGAAGAGAACATGGTTAAATCACAGGTGACGGCCGGACAGGGCACATCGGAAACTTTCTCTATGGGTCTGTTGTGCCTGACCTTGTTTGTGGAAGAATGCTTGAGAAGAAGAGTCACCAGAAAACACATGATATTAGCTGTGGTAATCACTCTTTGTGCTATCATCCTGGGGGGCCTCACATGGATGGACTTGCTACGAGCCCTCATCATGTTGGGGGACACTATGTCTGGCAGAATAGGAGGACAGACCCACCTAGCCATCATAGCAGTGTTCAAGATGTCACCAGGATACGTGCTGGGTGTGTTTTTAAGGAAACTCACTTCAAGAGAGACAGCACTAATGGTAATAGGAATGGCCATGACAACAACACTTTCAATTCCACATGACCTCATGGAACTCATTGATGGAATATCACTAGGACTAATTTTGCTAAAAATAGTAACACAGTTTGACAACACCCAAGTGGGAACCTTAGCTCTTTCCTTGACTTTCATAAGATCAACAATGTCATTGGTCATGGCTTGGAGGACCATTATGGCTGTGCTGTTTGTGGTCACACTCATTCCTTTGTGTAGGACAAGCTGTCTTCAAAAACAGTCTCATTGGGTAGAAATAACAGCACTCATCTTAGGAGCCCAAGCTCTGCCAGTGTACCTAATGACTCTTATGAAAGGAGCCTCAAGAAGATCTTGGCCTCTTAACGAAGGCATAATGGCTGTGGGTTTGGTTAGTCTCTTAGGAAGCGCTCTTTTAAAGAATGATGTCCCTTTAGCTGGCCCAATGGTGGCAGGAGGCTTACTTCTGGCGGCTTACGTAATGAGTGGCAGCTCAGCAGATCTGTCACTAGAGAAGGCCGCTAATGTGCAGTGGGATGAAATGGCAGACATAACAGGCTCAAGTCCAATCATAGAAGTGAAGCAAGATGAGGATGGCTCTTTCTCCATACGGGACGTCGAGGAAACCAATATGATAACCCTTTTGGTGAAACTGGCACTGATAACGGTGTCAGGTCTCTACCCCTTGGCAATTCCAATCACAATGACCTTATGGTACATGTGGCAAGTGAAAACACAAAGATCAGGAGCCCTGTGGGACGTTCCTTCACCCGCTGCCACTCAAAAAGCCGCACTGTCCGAAGGAGTGTACAGGATCATGCAAAGAGGGTTATTCGGGAAAACCCAGGTTGGAGTAGGGATACACATGGAAGGTGTATTTCACACAATGTGGCATGTCACAAGAGGATCGGTGATCTGCCACGAGACTGGGAGATTGGAGCCATCTTGGGCTGACGTCAGGAATGACATGATATCATACGGTGGGGGATGGAGGCTTGGAGATAAATGGGACAAAGAAGAAGACGTTCAGGTCCTCGCTATAGAACCAGGGAAAAATCCCAAACATGTCCAAACGAAACCTGGCCTTTTCAAGACCCTAACTGGAGAAATTGGAGCAGTAACATTAGATTTCAAACCCGGAACGTCTGGTTCTCCCATTATCAACAGGAAAGGAAAAGTCATCGGACTCTATGGAAATGGAGTGGTTACCAAATCAGGTGATTACGTCAGTGCCATAACGCAAGCCGAAAGAATTGGAGAGCCAGATTATGAAGTGGATGAGGACATTTTTCGGAAGAAAAGACTAACTATAATGGACTTACACCCCGGAGCTGGAAAGACAAAAAGAATTCTTCCATCAATAGTGAGAGAAGCCTTAAAAAGGAGGCTGCGAACTTTGATTTTGGCTCCCACGAGAGTAGTGGCGGCCGAGATGGAAGAGGCCCTACGTGGACTGCCAATCCGTTACCAAACCCCAGCTGTGAAATCAGAACACACAGGAAGAGAGATTGTAGACCTCATGTGCCATGCAACCTTCACAACAAGACTTTTGTCATCAACCAGAGTTCCAAACTATAACCTTATAGTAATGGATGAAGCACATTTCACCGATCCTTCCAGTGTCGCGGCTAGAGGATACATCTCGACCAGGGTAGAAATGGGAGAGGCAGCAGCCATCTTCATGACCGCAACCCCTCCCGGAGCGACGGATCCCTTTCCCCAGAGCAACAGCCCAATAGAAGACATCGAGAGAGAGATTCCGGAAAGGTCATGGAACACAGGGTTCGACTGGATAACAGACTACCAAGGGAAAACTGTGTGGTTTGTTCCTAGCATAAAAGCTGGAAATGACATTGCAAATTGTTTGAGGAAGTCGGGAAAGAAAGTTATCCAGTTGAGTAGGAAAACCTTTGATACAGAATATCCAAAAACGAAGCTCACGGACTGGGACTTTGTGGTCACTACAGACATATCTGAAATGGGGGCTAACTTTAGAGCTGGGAGAGTGATAGACCCTAGAAGATGCCTCAAGCCAGTTATCCTAACAGATGGGCCAGAGAGAGTCATCTTAGCAGGTCCCATTCCAGTGACTCCAGCAAGCGCTGCCCAAAGAAGAGGGCGAATAGGAAGGAACCCAGCACAAGAAGACGACCAATACGTTTTCTCCGGAGACCCACTAAAAAATGATGAAGATCATGCCCACTGGACAGAAGCAAAGATGCTGCTTGACAATATCTACACCCCAGAAGGGATCATTCCAACATTGTTTGGTCCGGAAAGGGAAAAAACCCAAGCTATTGATGGAGAGTTTCGCCTCAGAGGGGAACAAAGGAAGACTTTTGTGGAATTAATGAGGAGAGGAGACCTTCCGGTGTGGCTGAGTTATAAGGTAGCTTCTGCTGGCATTTCTTACAAAGATCGGGAATGGTGCTTCACTGGGGAAAGAAATAACCAAATTTTAGAAGAAAACATGGAGGTTGAAATTTGGACTAGAGAGGGAGAAAAGAAAAAACTGAGGCCAAAATGGTTAGATGCACGTGTATACGCTGACCCCATGGCTTTAAAGGATTTCAAGGAGTTTGCCAGTGGAAGGAAGAGTATAACTCTCGACATCCTAACAGAGATCGCCAGTTTGCCAACCTACCTTTCCTCTAGGGCCAAGCTCGCCCTTGACAACATAGTTATGCTCCACACAACAGAAAGAGGAGGGAGGGCCTATCAACACGCCCTGAACGAACTTCCGGAGTCACTGGAAACACTCATGCTTGTAGCCTTACTAGGTGCTATGACAGCAGGTATCTTCCTGTTTTTCATGCAAGGTAAAGGAATAGGGAAATTGTCAATGGGTTTGATAACCATTGCGGTGGCTAGTGGCTTGCTCTGGGTAGCAGAAATTCAACCCCAGTGGATAGCGGCCTCAATCATACTGGAGTTTTTTCTCATGGTACTGTTGATACCAGAACCAGAAAAACAAAGGACCCCACAAGACAATCAATTGATCTACGTCATATTGACCATTCTCACCATTATTGGTCTAATAGCAGCCAACGAGATGGGGCTGATAGAAAAAACAAAAACGGATTTTGGGTTTTACCAGGTAAAAACAGAAACCACCATCCTCGATGTGGACCTGAGACCAGCTTCAGCATGGACGCTCTATGCGGTAGCCACCACAATTCTGACTCCCATGCTGAGACACACCATAGAAAATACGTCGGCCAACCTATCTTTAGCAGCCATTGCCAACCAGGCAGCCGTCCTAATGGGGCTTGGAAAAGGATGGCCACTCCACAGAATGGACCTTGGTGTGCCGCTGTTAGCAATGGGATGCTATTCTCAAGTGAACCCAACAACCTTGACAGCATCCTTAGTCATGCTTCTAGTCCATTATGCAATAATAGGCCCAGGATTGCAGGCAAAAGCCACAAGAGAGGCCCAGAAAAGGACAGCTGCTGGAATCATGAAAAATCCCACAGTGGACGGGATAACAGTGATAGATCTAGAACCAATATCCTATGACCCAAAATTTGAAAAGCAATTAGGGCAGGTCATGTTACTAGTCTTGTGTGCTGGACAACTACTCTTGATGAGAACAACATGGGCTTTCTGTGAAGTCTTGACTTTGGCTACAGGACCAATCTTGACCTTGTGGGAGGGCAACCCGGGAAGGTTTTGGAACACGACCATAGCCGTATCTACCGCCAACATTTTCAGGGGAAGTTACTTGGCAGGAGCTGGACTGGCTTTTTCACTCATAAAGAATGCACAAACCCCCAGGAGGGGAACTGGGACCGCAGGAGAGACACTGGGAGAGAAGTGGAAGAGACAGCTAAACTCATTAGACAGAAAAGAGTTTGAAGAGTATAAAAGAAGTGGAATACTAGAAGTGGACAGGACCGAAGCCAAGTCCGCCCTGAAAGATGGGTCCAAAATCAAGCATGCAGTATCTAGAGGGTCCAGTAAGATTAGATGGATCGTTGAGAGAGGGATGGTAAAGCCAAAAGGGAAAGTTGTAGATCTTGGCTGTGGGAGAGGAGGATGGTCTTATTACATGGCAACACTCAAGAACGTGACTGAAGTGAAAGGGTATACAAAAGGAGGTCCAGGACATGAAGAACCGATTCCTATGGCTACTTATGGCTGGAATTTGGTCAAACTCCATTCAGGGGTTGACGTGTTCTACAAACCCACAGAGCAAGTGGACACCCTGCTCTGTGATATTGGGGAGTCATCTTCTAATCCAACAATAGAGGAAGGAAGAACATTGAGAGTTTTGAAGATGGTGGAGCCATGGCTCTCTTCAAAACCTGAATTCTGCATCAAGGTCCTTAACCCCTACATGCCAACAGTCATAGAAGAGCTGGAGAAACTGCAGAGAAAACATGGTGGGAACCTTGTCAGATGCCCGCTGTCCAGGAACTCCACCCATGAGATGTATTGGGTGTCAGGAGCGTCGGGAAACATTGTGAGCTCTGTGAACACAACATCAAAGATGTTGTTGAACAGGTTCACAACAAGGCATAGGAAACCCACTTATGAGAAGGACGTAGATCTTGGGGCAGGAACGAGAAGTGTCTCCACTGAAATAGAAAAACCAGACATGACAATCATTGGGAGAAGGCTTCAGCGATTGCAAGAAGAGCACAAAGAAACATGGCATTATGATCAAGAAAACCCATACAGAACCTGGGCGTATCATGGAAGCTATGAAGCTCCTTCGACAGGCTCTGCGTCCTCCATGGTGAACGGGGTGGTGAAACTGCTAACAAAACCCTGGGATGTAATTCCGATGGTGACTCAGTTAGCCATGACAGACACAACCCCTTTTGGGCAACAAAGAGTGTTCAAAGAGAAGGTGGATACCAGAACACCGCAACCAAAACCAGGCACACGAATGGTTATGACCACGACAGCCAATTGGCTATGGGCCCTCCTTGGAAAGAAGAAAAATCCCAGACTGTGCACAAGGGAAGAGTTCATCTCAAAAGTTAGATCAAACGCAGCCATAGGCGCAGTCTTTCAAGAGGAACAGGGATGGACATCAGCCAGTGAAGCTGTGAATGACAGCCGGTTTTGGGAACTGGTTGACAAAGAAAGGGCCCTTCACCAAGAAGGGAAATGTGAATCGTGTGTCTACAACATGATGGGAAAACGTGAGAAAAAGTTAGGGGAGTTTGGCAGAGCCAAGGGAAGCCGAGCAATCTGGTATATGTGGCTAGGAGCGCGGTTTCTGGAATTTGAAGCCCTGGGTTTTTTGAATGAAGATCATTGGTTTGGCAGAGAAAACTCATGGAGTGGAGTGGAAGGGGAAGGTCTGCACAGATTGGGATACATCCTGGAGGAGATAGACAAGAAGGATGGAGACCTAATGTATGCTGATGACACAGCAGGCTGGGACACAAGAATCACTGAGGATGACCTCCAAAATGAGGAACTGATCACGGAACAGATGGCTCCCCACCACAAGATCCTAGCCAAAGCCATTTTCAAACTAACCTACCAAAACAAAGTGGTGAAAGTCCTCAGACCCACACCGAGAGGAGCGGTGATGGATATCATATCCAGGAAAGACCAGAGAGGTAGTGGACAAGTTGGAACATATGGTTTGAACACATTCACCAACATGGAAGTTCAACTCATCCGCCAAATGGAAGCAGAAGGAGTCATCACACAAGATGACATGCAGAACCCTAAAGGGTTGAAAGAAAGAGTTGAGAAATGGCTGAGAGAGTGTGGTGTCGACAGGTTAAAGAGGATGGCAATTAGTGGAGACGATTGCGTGGTGAAACCCCTAGATGAGAGGTTTGGCACCTCCCTCCTCTTCTTGAACGACATGGGAAAGGTGAGGAAAGACATTCCGCAGTGGGAACCATCTAAGGGATGGAAAAACTGGCAAGAGGTTCCTTTTTGCTCCCACCACTTTCACAAGATCTTTATGAAGGATGGCCGCTCACTAGTTGTTCCATGTAGAAACCAGGATGAACTGATAGGGAGAGCCAGAATCTCGCAGGGGGCTGGATGGAGCTTAAGGGAAACAGCTTGCCTAGGCAAAGCTTACGCCCAGATGTGGTCGCTTATGTACTTCCACAGAAGGGATCTGCGTTTAGCCTCCATGGCCATATGCTCAGCAGTCCCAACGGAATGGTTTCCAACAAGCAGAACAACATGGTCAATCCATGCTCATCACCAATGGATGACCACTGAAGACATGCTCAAGGTGTGGAACAGAGTGTGGATAGAAGACAACCCCAATATGATTGACAAGACTCCAGTCCATTCGTGGGAAGATATACCTTACCTAGGGAAAAGAGAGGATTTGTGGTGTGGATCCCTGATTGGACTTTCTTCTAGAGCCACCTGGGCGAAGAACATTCACACGGCCATAACTCAGGTCAGGAATCTGATCGGAAAAGAGGAATACGTGGATTATATGTCAGTAATGAAAAGATACAGTGCTCCTTCAGAGAGTGAAGGAGTTCTGTAA
		</sequence>
		<sequence>
			<taxon idref="KJ596658|DENV4|Brazil|Centre_West|MT|Cuiaba|2012-04-20"/>
			ATGAACCAACGAAAAAAGGTGGTTAGACCACCTTTCAATATGCTGAAACGCGAGAGAAACCGCGTATCAACCCCTCAAGGGTTGGTGAAGAGATTCTCAACCGGACTTTTTTCTGGGAAAGGACCCTTACGGATGGTGCTAGCACTCATCACGTTTTTGCGAGTCCTTTCCATCCCACCAACAGCAGGGATTCTGAAGAGATGGGGACAGTTGAAGAAAAATAAGGCCATTAAGATACTGATTGGATTCAGGAAGGAGATAGGCCGCATGCTGAACATCTTGAACGGGAGAAAAAGGTCAACGATAACATTGTTGTGCTTGATTCCCACCGTAATGGCG-TTTCACTCA--ACAAGAGATGGCGAACCCCTCATGATAGTGGCAAAACATGAAAGGGGGAGACCTCTCTTGTTTAAGACAACAGAGGGGATCAACAAATGCACTCTCATTGCCATGGACTTGGGTGAAATGTGTGAGGACACTGTCACGTACAAATGCCCCCTACTGGTCAATACCGAACCTGAAGACATTGATTGCTGGTGCAACCTCACGTCTACCTGGGTCATGTATGGGACATGCACCCAGAGCGGAGAACGGAGACGAGAGAAGCGCTCAGTAGCTTTAACACCACATTCAGGAATGGGATTGGAAACAAGAGCTGAGACATGGATGTCATCGGAAGGAGCTTGGAAGCATGCTCAGAGAGTAGAGAGCTGGATACTCAGAAACCCAGGATTTGCACTCTTGGCAGGATTTATGGCTTATATGATTGGGCAAACAGGGATCCAGCGAACTGTCTTCTTTGTCCTAATGATGCTGGTCGCCCCATCCTACGGAATGCGATGCGTAGGAGTAGGAAACAGAGACTTTGTGGAAGGAGTCTCAGGTGGAGCATGGGTCGACCTGGTGCTAGAACATGGAGGATGCGTCACAACCATGGCCCAGGGAAAACCAACCTTGGATTTTGAACTGACCAAGACAACAGCCAAGGAAGTGGCTCTGTTAAGAACCTATTGCATTGAAGCCTTAATATCAAACATAACTACGGCAACAAGATGTCCAACGCAAGGAGAGCCTTATCTGAAAGAGGAACAGGACCAACAGTACATTTGCCGTAGAGATGTGGTAGATAGAGGATGGGGCAATGGCTGTGGCTTGTTTGGAAAAGGAGGAGTTGTGACATGTGCGAAGTTCTCATGTTCGGGGAAGATAACAGGCAATCTGGTCCAAATTGAGAACCTTGAATACACAGTGGTTGTGACAGTCCACAATGGAGACACCCATGCAGTAGGAAATGACACATCCAACCATGGGGTTACAGCCACGATAACTCCCAGGTCACCATCGGTTGAAGTCAAACTGCCGGACTATGGAGAACTAACACTTGATTGTGAACCCAGGTCTGGAATTGACTTCAATGAGATGATCCTAATGAAAATGAAAAAGAAAACATGGCTCGTGCATAAGCAATGGTTTTTGGATCTGCCTCTTCCATGGACGACAGGAGCAGATACATCAGAGGTTCACTGGAATTACAAAGAGAGAATGGTGACATTTAAGGTTCCTCATGCCAAGAGACAGGATGTGACAGTGCTGGGATCTCAGGAAGGAGCCATGCATTCTGCCCTCGCTGGAGCCACAGAAGTGGACTCCGGTGATGGAAATCACATGTTTGCAGGACATCTCAAGTGCAAAGTCCGCATGGAGAAATTGAGAATCAAGGGAATGTCATACACGATGTGTTCAGGAAAGTTTTCAATTGACAAAGAGATGGCAGAAACACAGCATGGGACAACAGTGGTGAAAGTCAAGTATGAAGGTGCTGGAGCTCCGTGTAAAGTCCCCATAGAGATAAGAGATGTAAACAAGGAGAAAGTGGTTGGGCGCGTTATCTCAGCCACCCCTTTGGCTGAGAACACCAATAGTGTAACCAACATAGAATTAGAACCCCCCTTTGGGGACAGCTACATAGTGATAGGTGTTGGAAACAGCGCACTAACACTCCATTGGTTCAGGAAAGGGAGTTCCATTGGCAAGATGTTTGAGTCCACATACAGAGGTGCAAAACGCATGGCCATCCTAGGTGAAACAGCTTGGGATTTTGGTTCCGTTGGTGGACTGTTCACATCATTGGGAAAGGCTGTGCACCAGGTTTTTGGAAGTGTGTATACAACCATGTTTGGAGGAGTCTCATGGATGATTAGAATCCTAATTGGGTTCTTAGTGTTGTGGATTGGCACGAACTCAAGGAACACTTCAATGGCCATGACGTGCATAGCTGTTGGGGGAATCACTCTGTTTTTGGGCTTCACGGTTCAAGCGGACATGGGTTGTGTGGTGTCATGGAGTGGGAGAGAATTGAAGTGTGGAAGCGGAATTTTTGTGGTTGACAACGTGCACACTTGGACAGAACAGTACAAATTCCAACCAGAGTCCCCAGCGAGACTAGCGTCTGCAATATTAAATGCCCACAAAGATGGGGTCTGTGGAATTAGATCAACCACGAGGCTGGAAAATGTTATGTGGAAGCAAATAACCAATGAGCTAAACTATGTTCTCTGGGAAGGAGGACATGATCTCACTGTAGTGGCTGGGGACGTGAAAGGGGTGTTGACCAAGGGCAAGAGAGCACTCACACCCCCAGCGAGCGATCTGAAATATTCATGGAAGACATGGGGGAAAGCAAAAATCTTCACCCCTGAAGCAAGAAACAGCACATTTTTAATAGACGGACCAGATACCTCTGAATGCCCCAATGAACGAAGAGCATGGAATTCTTTTGAGGTGGAAGACTATGGATTTGGCATGTTCACGACCAACATATGGATGAAATTCCGAGAAGGAAGTTCAGAAGTGTGTGACCACAGGCTGATGTCAGCTGCAATTAAAGACCAGAAAGCTGTGCATGCTGACATGGGTTATTGGATAGAGAGCTCAAAAAACCAGACCTGGCAGATAGAAAGAGCATCTCTCATTGAAGTGAAAACATGTCTGTGGCCCAAGACCCATACACTGTGGAGCAATGGAGTGCTGGAGAGCCAGATGCTTATTCCAAAATCATATGCAGGCCCTTTTTCACAGCACAATTACCGCCAGGGCTATGCTACGCAAACCGTGGGTCCATGGCACTTGGGCAAACTAGAGATAGACTTTGGAGAATGCCCCGGAACAACAGTTACAATTCAGGAGAATTGTGACCATAGAGGCCCATCTTTGAGGACCACCACTGCATCTGGAAAACTAGTCACGCAATGGTGTTGCCGCTCCTGCACAATGCCCCCCTTAAGGTTCTTAGGAGAAGATGGGTGCTGGTATGGGATGGAGATTAGGCCCTTGAGTGAAAAAGAAGAGAACATGGTTAAATCACAGGTGACGGCCGGACAGGGCACATCGGAAACTTTTTCTATGGGTCTGTTGTGCCTGACCTTGTTTGTGGAAGAATGCTTGAGAAGAAGAGTCACCAGAAAACACATGATATTAGCTGTGGTAATCACTCTTTGTGCTATCATCCTGGGGGGCCTCACATGGATGGACTTGCTACGAGCCCTCATCATATTGGGGGACACTATGTCTGGCAGAATAGGAGGACAGACCCACCTAGCCATCATGGCAGTGTTCAAGATGTCACCAGGATACGTGCTGGGTGTGTTTTTAAGGAAACTCACTTCAAGAGAGACAGCACTAATGGTAATAGGAATGGCCATGACAACAACACTTTCAATTCCACATGACCTCATGGAACTCATTGATGGAATATCACTAGGACTAATTTTGCTAAAAATAGTAACACAGTTTGACAACACCCAAGTGGGAACCTTAGCTCTTTCCTTGACTTTCATAAGATCAACAATGTCATTGGTCATGGCCTGGAGGACCATTATGGCTGTGCTGTTTGTGGTCACACTCATTCCTTTGTGTAGGACAAGCTGTCTTCAAAAACAGTCTCATTGGGTAGAAATAACAGCACTCATCTTAGGAGCCCAAGCTCTGCCAGTGTACCTAATGACTCTTATGAAAGGAGCCTCAAGAAGATCTTGGCCTCTTAACGAAGGCATAATGGCTGTGGGGTTGGTTAGTCTCTTAGGAAGCGCTCTTTTAAAGAATGATGTCCCTTTAGCTGGCCCAATGGTGGCAGGAGGCTTACTTCTGGCGGCTTACGTAATGAGTGGCAGCTCAGCAGATCTGTCACTAGAGAAGGCCGCTAATGTGCAGTGGGATGAAATGGCAGACATAACAGGCTCAAGTCCAATCATAGAAGTGAAGCAAGATGAGGATGGCTCTTTCTCCATACGGGACGTCGAGGAAACCAATATGATAACCCTTTTGGTGAAACTGGCACTGATAACGGTGTCAGGTCTCTACCCCTTGGCAATTCCAATCACAATGACCTTATGGTACATGTGGCAAGTGAAAACACAAAGATCAGGAGCCCTGTGGGACGTTCCTTCACCCGCTGCCACTCAAAAAGCCGCACTGTCCGAAGGAGTGTACAGGATCATGCAAAGAGGGTTATTCGGGAAAACCCAGGTTGGAGTAGGGATACACATGGAAGGTGTATTTCACACAATGTGGCATGTCACAAGAGGATCGGTGATCTGCCACGAGACTGGGAGATTGGAGCCATCTTGGGCTGACGTCAGGAATGACATGATATCATACGGTGGGGGATGGAGGCTTGGAGATAAATGGGACAAAGAAGAAGACGTTCAGGTCCTCGCTATAGAACCAGGGAAAAATCCCAAACATGTCCAAACGAAACCTGGCCTTTTCAAGACCCTAACTGGAGAAATTGGAGCAGTAACATTAGATTTCAAACCCGGAACGTCTGGTTCTCCCATTATCAACAGGAAAGGAAAAGTCATCGGACTCTATGGAAATGGAGTGGTTACCAAATCAGGTGATTACGTCAGTGCCATAACGCAAGCCGAAAGAATTGGAGAGCCAGATTATGAAGTGGATGAGGACATTTTTCGGAAGAAAAGACTAACTATAATGGACTTACACCCCGGAGCTGGAAAGACAAAAAGAATTCTTCCATCAATAGTGAGAGAAGCCTTAAAAAGGAGGCTGCGAACTTTGATTCTGGCTCCCACGAGAGTAGTGGCGGCCGAGATGGAAGAGGCCCTACGTGGACTGCCAATCCGTTACCAAACCCCAGCTGTGAAATCAGAACACACAGGAAGAGAGATTGTAGACCTCATGTGCCATGCAACCTTCACAACAAGACTTTTGTCATCAACCAGAGTTCCAAACTATAACCTTATAGTAATGGATGAAGCACATTTCACCGATCCTTCCAGTGTCGCGGCTAGAGGATACATCTCGACCAGGGTGGAAATGGGAGAGGCAGCAGCCATCTTCATGACCGCAACCCCTCCCGGAGCGACGGATCCATTTCCCCAGAGCAACAGCCCAATAGAAGACATCGAGAGAGAGATTCCGGAAAGGTCATGGAACACAGGGTTCGACTGGATAACAGACTACCAAGGGAAAACTGTGTGGTTTGTTCCTAGCATAAAAGCTGGAAATGACATTGCAAATTGTTTGAGGAAGTCGGGAAAGAAAGTTATCCAGTTGAGTAGGAAAACCTTTGATACAGAATATCCAAAAACGAAGCTCACGGACTGGGACTTTGTGGTCACTACAGACATATCTGAAATGGGGGCTAACTTTAGAGCTGGGAGAGTGATAGACCCTAGAAGATGCCTCAAGCCAGTTATCCTAACAGATGGGCCAGAGAGAGTCATCTTAGCAGGTCCCATTCCAGTGACTCCAGCAAGCGCTGCCCAAAGAAGAGGGCGAATAGGAAGGAACCCAGCACAAGAAGACGACCAATACGTTTTCTCCGGAGACCCACTAAAAAATGATGAAGATCATGCCCACTGGACAGAAGCAAAGATGCTGCTTGACAATATCTACACCCCAGAAGGGATCATTCCAACATTGTTTGGTCCGGAAAGGGAAAAAACCCAAGCTATTGATGGAGAGTTTCGCCTCAGAGGGGAACAAAGGAAGACTTTTGTGGAATTAATGAGGAGAGGAGACCTTCCGGTGTGGCTGAGTTATAAGGTAGCTTCTGCTGGCATTTCTTACAAAGATCGGGAATGGTGCTTCACTGGGGAAAGAAATAACCAAATTTTAGAAGAAAACATGGAGGTTGAAATTTGGACTAGAGAGGGAGAAAAGAAAAAACTGAGGCCAAAATGGTTAGATGCACGTGTATACGCTGACCCCATGGCTTTGAAGGATTTCAAGGAGTTTGCCAGTGGAAGGAAGAGTATAACTCTCGACATCCTGACAGAGATCGCCAGTTTGCCAACCTACCTTTCCTCTAGGGCCAAGCTCGCCCTTGACAACATAGTTATGCTCCACACAACAGAAAGAGGAGGGAGGGCCTATCAACACGCCCTGAACGAACTTCCGGAGTCACTGGAAACACTCATGCTTGTAGCCTTACTGGGTGCTATGACAGCAGGTATCTTCCTGTTTTTCATGCAAGGTAAAGGAATAGGGAAATTGTCAATGGGTTTGATAACCATTGCGGTGGCTAGTGGCTTGCTCTGGGTAGCAGAAATTCAACCCCAGTGGATAGCGGCCTCAATCATACTGGAGTTTTTCCTCATGGTACTGTTGATACCAGAACCAGAAAAACAAAGGACCCCACAAGACAATCAATTGATCTACGTCATATTGACCATTCTCACCATTATTGGTCTAATAGCAGCCAACGAGATGGGGCTGATAGAAAAAACAAAAACGGATTTTGGGTTTTACCAGGTAAAAACAGAAACCACCATCCTCGATGTGGACCTGAGACCAGCTTCAGCATGGACGCTCTATGCGGTAGCCACCACAATTCTGACTCCCATGCTGAGACACACCATAGAAAATACGTCGGCCAACCTATCTTTAGCAGCCATTGCCAACCAGGCAGCCGTCCTAATGGGGCTTGGAAAAGGATGGCCACTCCACAGAATGGACCTCGGTGTGCCGCTGTTAGCAATGGGATGCTATTCTCAAGTGAACCCAACAACCTTGACAGCATCCTTAGTCATGCTTCTAGTCCATTATGCAATAATAGGCCCAGGATTGCAGGCAAAAGCCACAAGAGAGGCCCAGAAAAGGACAGCTGCTGGAATCATGAAAAATCCCACAGTGGACGGGATAACAGTGATAGATCTAGAACCAATATCCTATGACCCAAAATTTGAAAAGCAATTAGGGCAGGTCATGCTACTCGTCTTGTGTGCTGGACAACTACTCTTGATGAGAACAACATGGGCTTTCTGTGAAGTCTTGACTTTGGCTACAGGACCAATCTTGACCTTGTGGGAGGGCAACCCGGGAAGGTTTTGGAACACGACCATAGCCGTATCTACCGCCAACATTTTCAGGGGAAGTTACTTGGCAGGAGCTGGACTGGCTTTTTCACTCATAAAGAATGCACAAACCCCCAGGAGGGGAACTGGGACCGCAGGAGAGACACTGGGAGAGAAGTGGAAGAGACAGCTAAACTCATTAGACAGAAAAGAGTTTGAAGAGTATAAAAGAAGTGGAATACTAGAAGTGGACAGGACTGAAGCCAAGTCCGCCCTGAAAGATGGGTCCAAAATCAAGCATGCAGTATCTAGAGGGTCCAGTAAGATTAGATGGATCGTAGAGAGAGGGATGGTAAAGCCAAAAGGGAAAGTTGTAGATCTTGGCTGTGGGAGAGGAGGATGGTCTTATTACATGGCAACACTCAAGAACGTGACTGAAGTGAAAGGGTATACAAAAGGAGGTCCAGGACATGAAGAACCGATTCCTATGGCTACTTATGGCTGGAATTTGGTCAAACTCCATTCAGGGGTTGACGTGTTCTACAAACCCACAGAGCAAGTGGACACCCTGCTCTGTGATATTGGGGAGTCATCTTCTAATCCAACAATAGAGGAAGGAAGAACATTGAGAGTTTTGAAGATGGTGGAGCCATGGCTCTCTTCAAAACCTGAATTCTGCATCAAGGTCCTTAACCCCTACATGCCAACAGTCATAGAAGAGCTGGAGAAACTGCAGAGAAAACATGGTGGGAACCTTGTCAGATGCCCGCTGTCCAGGAACTCCACCCATGAGATGTATTGGGTGTCAGGAGCGTCGGGAAACATCGTGAGCTCTGTGAACACAACATCAAAGATGTTGTTGAACAGGTTCACAACAAGGCATAGGAAACCCACTTATGAGAAGGACGTAGATCTTGGGGCAGGAACGAGAAGTGTCTCCACTGAAACAGAAAAACCAGACATGACAATCATTGGGAGAAGGCTTCAGCGATTGCAAGAAGAGCACAAAGAAACATGGCATTATGATCAAGAAAACCCATACAGAACCTGGGCGTATCATGGAAGCTATGAAGCTCCTTCGACAGGCTCTGCGTCCTCCATGGTGAACGGGGTGGTGAAACTGCTAACAAAACCCTGGGATGTAATTCCGATGGTGACTCAGTTAGCCATGACAGACACAACCCCTTTTGGGCAACAAAGAGTGTTCAAAGAAAAGGTGGATACCAGAACACCGCAACCAAAACCAGGCACACGAATGGTTATGACCACGACAGCCAATTGGCTATGGGCCCTCCTTGGAAAGAAGAAAAATCCCAGACTGTGCACAAGGGAAGAGTTCATCTCAAAAGTTAGATCAAACGCAGCCATAGGCGCAGTCTTCCAAGAGGAACAGGGATGGACATCAGCCAGTGAAGCTGTGAATGACAGCCGGTTTTGGGAACTGGTTGACAAAGAAAGGGCCCTTCACCAAGAAGGGAAATGTGAATCGTGTGTCTACAACATGATGGGAAAACGTGAGAAAAAGTTAGGGGAGTTTGGCAGAGCCAAGGGAAGCCGAGCAATCTGGTATATGTGGCTAGGAGCGCGGTTTCTGGAATTTGAAGCCCTGGGTTTTTTGAATGAAGATCATTGGTTTGGCAGAGAAAACTCATGGAGTGGAGTGGAAGGGGAAGGTCTGCACAGATTGGGATACATCCTGGAGGAGATAGACAAGAAGGATGGAGACCTAATGTATGCTGATGACACAGCAGGCTGGGACACAAGAATCACTGAGGATGACCTCCAAAATGAGGAACTGATCACGGAACAGATGGCTCCCCACCACAAGATCCTAGCCAAAGCCATTTTCAAACTAACCTACCAAAACAAAGTGGTGAAAGTCCTCAGACCCACACCGAGAGGAGCGGTGATGGATATCATATCCAGGAAAGACCAGAGAGGTAGTGGACAAGTTGGAACATATGGTTTGAACACATTCACCAACATGGAAGTTCAACTCATCCGCCAAATGGAAGCAGAAGGAGTCATCACACAAGATGACATGCAGAACCCTAAAGGGTTGAAAGAAAGAGTTGAGAAATGGCTGAGAGAGTGTGGTGTCGACAGGTTAAAGAGGATGGCAATTAGTGGAGACGATTGCGTGGTGAAACCCCTAGATGAGAGGTTTGGCACCTCCCTCCTCTTCTTGAACGACATGGGAAAGGTGAGGAAAGACATTCCGCAGTGGGAACCATCTAAGGGATGGAAAAACTGGCAAGAGGTTCCTTTTTGCTCCCACCACTTTCACAAGATCTTTATGAAGGATGGCCGCTCACTAGTTGTTCCATGTAGAAACCAGGATGAACTGATAGGGAGAGCCAGAATCTCGCAGGGGGCTGGATGGAGCTTAAGGGAAACAGCTTGCCTAGGCAAAGCTTACGCCCAGATGTGGTCGCTTATGTACTTCCACAGAAGGGATCTGCGTTTAGCCTCCATGGCCATATGCTCAGCAGTTCCAACGGAATGGTTTCCAACAAGCAGAACAACATGGTCAATCCATGCTCATCACCAATGGATGACCACTGAAGACATGCTCAAGGTGTGGAACAGAGTGTGGATAGAAGACAACCCCAATATGATTGACAAGACTCCAGTCCATTCGTGGGAAGATATACCTTACCTAGGGAAAAGAGAGGATTTGTGGTGTGGATCCCTGATTGGACTTTCTTCTAGAGCCACCTGGGCGAAGAACATTCACACGGCCATAACTCAGGTCAGGAATCTGATCGGAAAAGAGGAATACGTGGATTATATGCCAGTAATGAAAAGATACAGTGCTCCTTCAGAGAGTGAAGGAGTTCTGTAA
		</sequence>
		<sequence>
			<taxon idref="KJ596659|DENV4|Brazil|Centre_West|MT|Varzea_Grande|2012-03-30"/>
			ATGAACCAACGAAAAAAGGTGGTTAGACCACCTTTCAATATGCTGAAACGCGAGAGAAACCGCGTATCAACCCCTCAAGGGTTGGTGAAGAGATTCTCAACCGGACTTTTTTCTGGGAAAGGACCCTTACGGATGGTGCTAGCACTCATCACGTTTTTGCGAGTCCTTTCCATCCCACCAACAGCAGGGATTCTGAAGAGATGGGGACAGTTGAAGAAAAATAAGGCCATCAAGATACTGATTGGATTCAGGAAGGAGATAGGCCGCATGCTGAACATCTTGAACGGGAGAAAAAGGTCAACGATAACATTGTTGTGCTTGATTCCCACCGTAATGGCG-TTTCACTCA--ACAAGAGATGGCGAACCCCTCATGATAGTGGCAAAACATGAAAGGGGGAGACCTCTCTTGTTTAAGACAACAGAGGGGATCAACAAATGCACTCTCATTGCCATGGACTTGGGTGAAATGTGTGAGGACACTGTCACGTACAAATGCCCCCTACTGGTCAATACCGAACCTGAAGACATTGATTGCTGGTGCAACCTCACGTCTACCTGGGTCATGTATGGGACATGCACCCAGAGCGGAGAACGGAGACGAGAGAAGCGCTCAGTAGCTTTAACACCACATTCAGGAATGGGATTGGAAACAAGAGCTGAGACATGGATGTCATCGGAAGGAGCTTGGAAGCATGCTCAGAGAGTAGAGAGCTGGATACTCAGAAACCCAGGATTTGCACTCTTGGCAGGATTTATGGCTTATATGATTGGGCAAACAGGGATCCAGCGAACTGTCTTCTTCGTCCTAATGATGCTGGTCGCCCCATCCTACGGAATGCGATGCGTAGGAGTAGGAAACAGAGACTTTGTGGAAGGAGTCTCAGGTGGAGCATGGGTCGACCTGGTGCTAGAACATGGAGGATGCGTCACAACCATGGCCCAGGGAAAACCAACCTTGGATTTTGAACTGACCAAGACAACAGCCAAGGAAGTGGCTCTGTTAAGAACCTATTGCATTGAAGCCTTAATATCAAACATAACTACGGCAACAAGATGTCCAACGCAAGGAGAGCCTTATCTGAAAGAGGAACAGGACCAACAGTACATTTGCCGTAGAGATGTGGTAGATAGAGGATGGGGCAATGGCTGTGGCTTGTTTGGAAAAGGAGGAGTTGTGACATGTGCGAAGTTCTCATGTTCGGGGAAGATAACAGGCAATCTGGTCCAAATTGAGAACCTTGAATACACAGTGGTTGTGACAGTCCACAATGGAGACACCCATGCAGTAGGAAATGACACATCCAACCATGGGGTTACAGCCACGATAACTCCCAGGTCACCATCGGTTGAAGTCAAACTGCCGGACTATGGAGAACTAACACTTGATTGTGAACCCAGGTCTGGAATTGACTTCAATGAGATGATCCTAATGAAAATGAAAAAGAAAACATGGCTCGTGCATAAGCAATGGTTTTTGGATCTGCCTCTTCCATGGACGACAGGAGCAGATACATCAGAGGTTCACTGGAATCACAAAGAGAGAATGGTGACATTTAAGGTTCCTCATGCCAAGAGACAGGATGTGACAGTGCTGGGATCTCAGGAAGGAGCCATGCATTCTGCCCTCGCTGGAGCCACAGAAGTGGACTCCGGTGATGGAAATCACATGTTTGCAGGACATCTCAAGTGCAAAGTCCGCATGGAGAAATTGAGAATCAAGGGAATGTCATACACGATGTGTTCAGGAAAGTTCTCAATTGACAAAGAGATGGCAGAAACACAGCATGGGACAACAGTGGTGAAAGTCAAGTATGAAGGTGCTGGAGCTCCGTGCAAAGTCCCCATAGAGATAAGAGATGTAAACAAGGAGAAAGTGGTTGGGCGCGTTATCTCAGCCACCCCTTTGGCTGAGAACACCAATAGTGTAACCAACATAGAATTAGAACCCCCCTTTGGGGACAGCTACATAGTGATAGGTGTTGGAAACAGCGCACTAACACTCCATTGGTTCAGGAAAGGGAGTTCCATTGGCAAGATGTTTGAGTCCACATACAGAGGTGCAAAACGCATGGCCATCCTAGGTGAAACAGCTTGGGATTTTGGTTCCGTTGGTGGACTGTTCACATCATTGGGAAAGGCTGTGCACCAGGTTTTTGGAAGTGTGTATACAACCATGTTTGGAGGAGTCTCATGGATGATTAGAATCCTAATTGGGTTCTTAGTGTTGTGGATTGGCACGAACTCAAGGAACACTTCAATGGCCATGACGTGCATAGCTGTTGGGGGAATCACTCTGTTTTTGGGCTTCACGGTTCAAGCGGACATGGGTTGTGTGGTGTCATGGAGTGGGAGAGAATTGAAGTGTGGAAGCGGAATTTTTGTGGTTGACAACGTGCACACTTGGACAGAACAGTACAAATTCCAACCAGAGTCCCCAGCGAGACTAGCGTCTGCAATATTAAATGCCCACAAAGATGGGGTCTGTGGAATTAGATCAACCACGAGGCTGGAAAATGTTATGTGGAAGCAAATAACCAATGAGCTAAACTATGTTCTCTGGGAAGGAGGACATGATCTCACTGTAGTGGCTGGGGACGTGAAAGGGGTGTTGACCAAGGGCAAGAGAGCACTCACACCCCCAGCGAGCGATCTGAAATATTCATGGAAGACATGGGGGAAAGCAAAAATCTTCACCCCTGAAGCAAGAAACAGCACATTTTTAATAGACGGACCAGATACCTCTGAATGCCCCAATGAACGAAGAGCATGGAATTCTTTTGAGGTGGAAGACTATGGATTTGGCATGTTCACGACCAACATATGGATGAAATTCCGAGAAGGAAGTTCAGAAGTGTGTGACCACAGGCTGATGTCAGCTGCAATTAAAGACCAGAAAGCTGTGCATGCTGACATGGGTTATTGGATAGAGAGCTCAAAAAACCAGACCTGGCAGATAGAAAGAGCATCTCTCATTGAAGTGAAAACATGTCTGTGGCCCAAGACCCATACACTGTGGAGCAATGGAGTGCTGGAGAGCCAGATGCTTATTCCAAAATCATATGCAGGCCCTTTTTCACAGCACAATTACCGCCAGGGCTATGCTACGCAAACCGTGGGTCCATGGCACTTGGGCAAACTAGAGATAGACTTTGGAGAATGCCCCGGAACAACAGTTACAATTCAGGAGAATTGTGACCATAGAGGCCCATCTTTGAGGACCACCACTGCATCTGGAAAACTAGTCACGCAATGGTGTTGCCGCTCCTGCACAATGCCCCCCTTAAGGTTCTTAGGAGAAGATGGGTGCTGGTATGGGATGGAGATTAGGCCCTTGAGTGAAAAAGAAGAGAACATGGTTAAATCACAGGTGACGGCCGGACAGGGCACATCGGAAACTTTTTCTATGGGTCTGTTGTGCCTGACCTTGTTTGTGGAAGAATGCTTGAGAAGAAGAGTCACCAGAAAACACATGATATTAGCTGTGGTAATCACTCTTTGTGCTATCATCCTGGGGGGCCTCACATGGATGGACTTGCTACGAGCCCTCATCATATTGGGGGACACTATGTCTGGCAGAATAGGAGGACAGACCCACCTAGCCATCATGGCAGTGTTCAAGATGTCACCAGGATACGTGCTGGGTGTGTTTTTAAGGAAACTCACTTCAAGAGAGACAGCACTAATGGTAATAGGAATGGCCATGACAACAACACTTTCAATTCCACATGACCTCATGGAACTCATTGATGGAATATCACTAGGACTAATTTTGCTAAAAATAGTAACACAGTTTGACAACACCCAAGTGGGAACCTTAGCTCTTTCCTTGACTTTCATAAGATCAACAATGTCATTGGTCATGGCCTGGAGGACCATTATGGCTGTGCTGTTTGTGGTCACACTCATTCCTTTGTGTAGGACAAGCTGTCTTCAAAAACAGTCTCATTGGGTAGAAATAACAGCACTCATCTTAGGAGCCCAAGCTCTGCCAGTGTACCTAATGACTCTTATGAAAGGAGCCTCAAGAAGATCTTGGCCTCTTAACGAAGGCATAATGGCTGTGGGTTTGGTTAGTCTCTTAGGAAGCGCTCTTTTAAAGAATGATGTCCCTTTAGCTGGCCCAATGGTGGCAGGAGGCTTACTTCTGGCGGCTTACGTAATGAGTGGCAGCTCAGCAGATCTGTCACTAGAGAAGGCCGCTAATGTGCAGTGGGATGAAATGGCAGACATAACAGGCTCAAGTCCAATCATAGAAGTGAAGCAAGATGAGGATGGCTCTTTCTCCATACGGGACGTCGAGGAAACCAATATGATAACCCTTTTGGTGAAACTGGCACTGATAACGGTGTCAGGTCTCTACCCCTTGGCAATTCCAATCACAATGACCTTATGGTACATGTGGCAAGTGAAAACACAAAGATCAGGAGCCCTGTGGGACGTTCCTTCACCCGCTGCCACTCAAAAAGCCGCACTGTCCGAAGGAGTGTACAGGATCATGCAAAGAGGGTTATTCGGGAAAACCCAGGTTGGAGTAGGGATACACATGGAAGGTGTATTTCACACAATGTGGCATGTCACAAGAGGATCGGTGATCTGCCACGAGACTGGGAGATTGGAGCCATCTTGGGCTGACGTCAGGAATGACATGATATCATACGGTGGGGGATGGAGGCTTGGAGATAAATGGGACAAAGAAGAAGACGTTCAGGTCCTCGCTATAGAACCAGGGAAAAATCCCAAACATGTCCAAACGAAACCTGGCCTTTTCAAGACCCTAACTGGAGAAATTGGAGCAGTAACATTAGATTTCAAACCCGGAACGTCTGGTTCTCCCATTATCAACAGGAAAGGAAAAGTCATCGGACTCTATGGAAATGGAGTGGTTACCAAATCAGGTGATTACGTCAGTGCCATAACGCAAGCCGAAAGAATTGGAGAGCCAGATTATGAAGTGGATGAGGACATTTTTCGGAAGAAAAGACTAACTATAATGGACTTACACCCCGGAGCTGGAAAGACAAAAAGAATTCTTCCATCAATAGTGAGAGAAGCCTTAAAAAGGAGGCTGCGAACTTTGATTCTGGCTCCCACGAGAGTAGTGGCGGCCGAGATGGAAGAGGCCCTACGTGGACTGCCAATCCGTTACCAAACCCCAGCTGTGAAATCAGAACACACAGGAAGAGAGATTGTAGACCTCATGTGCCATGCAACCTTCACAACAAGACTTTTGTCATCAACCAGAGTTCCAAACTATAACCTTATAGTAATGGATGAAGCACATTTCACCGATCCTTCCAGTGTCGCGGCTAGAGGATACATCTCGACCAGGGTGGAAATGGGAGAGGCAGCAGCCATCTTCATGACCGCAACCCCTCCCGGAGCGACGGATCCATTTCCCCAGAGCAACAGCCCAATAGAAGACATCGAGAGAGAGATTCCGGAAAGGTCATGGAACACAGGGTTCGACTGGATAACAGACTACCAAGGGAAAACTGTGTGGTTTGTTCCTAGCATAAAAGCTGGAAATGACATTGCAAATTGTTTGAGGAAGTCGGGAAAGAAAGTTATCCAGTTGAGTAGGAAAACCTTTGATACAGAATATCCAAAAACGAAGCTCACGGACTGGGACTTCGTGGTCACTACAGACATATCTGAAATGGGGGCTAACTTTAGAGCTGGGAGAGTGATAGACCCTAGAAGATGCCTCAAGCCAGTTATCCTAACAGATGGGCCAGAGAGAGTCATCTTAGCAGGTCCCATTCCAGTGACTCCAGCAAGCGCTGCCCAAAGAAGAGGGCGAATAGGAAGGAACCCAGCACAAGAAGACGACCAATACGTTTTCTCCGGAGACCCACTAAAAAATGATGAAGATCATGCCCACTGGACAGAAGCAAAGATGCTGCTTGACAATATCTACACCCCAGAAGGGATCATTCCAACATTGTTTGGTCCGGAAAGGGAAAAAACCCAAGCTATTGATGGAGAGTTTCGCCTCAGAGGGGAACAAAGGAAGACTTTTGTGGAATTAATGAGGAGAGGAGACCTTCCGGTGTGGCTGAGTTATAAGGTAGCTTCTGCTGGCATTTCTTACAAAGATCGGGAATGGTGCTTCACTGGGGAAAGAAATAACCAAATTTTAGAAGAAAACATGGAGGTTGAAATTTGGACTAGAGAGGGAGAAAAGAAAAAACTGAGGCCAAAATGGTTAGATGCACGTGTATACGCTGACCCCATGGCTTTGAAGGATTTCAAGGAGTTTGCCAGTGGAAGGAAGAGTATAACTCTCGACATCCTGACAGAGATCGCCAGTTTGCCAACCTACCTTTCCTCTAGGGCCAAGCTCGCCCTTGACAACATAGTTATGCTCCACACAACAGAAAGAGGAGGGAGGGCCTATCAACACGCCCTGAACGAACTTCCGGAGTCACTGGAAACACTCATGCTTGTAGCCTTACTAGGTGCTATGACAGCAGGTATCTTCCTGTTTTTCATGCAAGGTAAAGGAATAGGGAAATTGTCAATGGGTTTGATAACCATTGCGGTGGCTAGTGGCTTGCTCTGGGTAGCAGAAATTCAACCCCAGTGGATAGCGGCCTCAATCATACTGGAGTTTTTCCTCATGGTACTGTTGATACCAGAACCAGAAAAACAAAGGACCCCACAAGACAATCAATTGATCTACGTCATATTGACCATTCTCACCATTATTGGTCTAATAGCAGCCAACGAGATGGGGCTGATAGAAAAAACAAAAACGGATTTTGGGTTTTACCAGGTAAAAACAGAAACCACCATCCTCGATGTGGACCTGAGACCAGCTTCAGCATGGACGCTCTATGCGGTAGCCACCACAATTCTGACTCCCATGCTGAGACACACCATAGAAAATACGTCGGCCAACCTATCTTTAGCAGCCATTGCCAACCAGGCAGCCGTCCTAATGGGGCTTGGAAAAGGATGGCCACTCCACAGAATGGACCTCGGTGTGCCGCTGTTAGCAATGGGATGCTATTCTCAAGTGAACCCAACAACCTTGACAGCATCCTTAGTCATGCTTCTAGTCCATTATGCAATAATAGGCCCAGGATTGCAGGCAAAAGCCACAAGAGAGGCCCAGAAAAGGACAGCTGCTGGAATCATGAAAAATCCCACAGTGGACGGGATAACAGTGATAGATCTAGAACCAATATCCTATGACCCAAAATTTGAAAAGCAATTAGGGCAGGTCATGTTACTCGTCTTGTGTGCTGGACAACTACTCTTGATGAGAACAACATGGGCTTTCTGTGAAGTCTTGACTTTGGCTACAGGACCAATCTTGACCTTGTGGGAGGGCAACCCGGGAAGGTTTTGGAACACGACCATAGCCGTATCTACCGCCAACATTTTCAGGGGAAGTTACTTGGCAGGAGCTGGACTGGCTTTTTCACTCATAAAGAATGCACAAACCCCCAGGAGGGGAACTGGGACCGCAGGAGAGACACTGGGAGAGAAGTGGAAGAGACAGCTAAACTCATTAGACAGAAAAGAGTTTGAAGAGTATAAAAGAAGTGGAATACTAGAAGTGGACAGGACTGAAGCCAAGTCCGCCCTGAAAGATGGGTCCAAAATCAAGCATGCAGTATCTAGAGGGTCCAGTAAGATTAGATGGATCGTAGAGAGAGGGATGGTAAAGCCAAAAGGGAAAGTTGTAGATCTTGGCTGTGGGAGAGGAGGATGGTCTTATTACATGGCAACACTCAAGAACGTGACTGAAGTGAAAGGGTATACAAAAGGAGGTCCAGGACATGAAGAACCGATTCCTATGGCTACTTATGGCTGGAATTTGGTCAAACTCCATTCAGGGGTTGACGTGTTCTACAAACCCACAGAGCAAGTGGACACCCTGCTCTGTGATATTGGGGAGTCATCTTCTAATCCAACAATAGAGGAAGGAAGAACATTGAGAGTTTTGAAGATGGTGGAGCCATGGCTCTCTTCAAAACCTGAATTCTGCATCAAGGTCCTTAACCCCTACATGCCAACAGTCATAGAAGAGCTGGAGAAACTGCAGAGAAAACATGGTGGGAACCTTGTCAGATGCCCGTTGTCCAGGAACTCCACCCATGAGATGTATTGGGTGTCAGGAGCGTCGGGAAACATTGTGAGCTCTGTGAACACAACATCAAAGATGTTGTTGAACAGGTTCACAACAAGGCATAGGAAACCCACTTATGAGAAGGACGTAGATCTTGGGGCAGGAACGAGAAGTGTCTCCACTGAAACAGAAAAACCAGACATGACAATCATTGGGAGAAGGCTTCAGCGATTGCAAGAAGAGCACAAAGAAACATGGCATTATGATCAAGAAAACCCATACAGAACCTGGGCGTATCATGGAAGCTATGAAGCTCCTTCGACAGGCTCTGCGTCCTCCATGGTGAACGGGGTGGTGAAACTGCTAACAAAACCCTGGGATGTAATTCCGATGGTGACTCAGTTAGCCATGACAGACACAACCCCTTTTGGGCAACAAAGAGTGTTCAAAGAAAAGGTGGATACCAGAACACCGCAACCAAAACCAGGCACACGAATGGTTATGACCACGACAGCCAATTGGCTATGGGCCCTCCTTGGAAAGAAGAAAAATCCCAGACTGTGCACAAGGGAAGAGTTCATCTCAAAAGTTAGATCAAACGCAGCCATAGGCGCAGTCTTCCAAGAGGAACAGGGATGGACATCAGCCAGTGAAGCTGTGAATGACAGCCGGTTTTGGGAACTGGTTGACAAAGAAAGGGCCCTTCACCAAGAAGGGAAATGTGAATCGTGTGTCTACAACATGATGGGAAAACGTGAGAAAAAGTTAGGGGAGTTTGGCAGAGCCAAGGGAAGCCGAGCAATCTGGTATATGTGGCTAGGAGCGCGGTTTCTGGAATTTGAAGCCCTGGGTTTTTTGAATGAAGATCATTGGTTTGGCAGAGAAAACTCATGGAGTGGAGTGGAAGGGGAAGGTCTGCACAGATTGGGATACATCCTGGAGGAGATAGACAAGAAGGATGGAGACCTAATGTATGCTGATGACACAGCAGGCTGGGACACAAGAATCACTGAGGATGACCTCCAAAATGAGGAACTGATCACGGAACAGATGGCTCCCCACCACAAGATCCTAGCCAAAGCCATTTTCAAACTAACCTACCAAAACAAAGTGGTGAAAGTCCTCAGACCCACACCGAGAGGAGCGGTGATGGATATCATATCCAGGAAAGACCAGAGAGGTAGTGGACAAGTTGGAACATATGGTTTGAACACATTCACCAACATGGAAGTTCAACTCATCCGCCAAATGGAAGCAGAAGGAGTCATCACACAAGATGACATGCAGAACCCTAAAGGGTTGAAAGAAAGAGTTGAGAAATGGCTGAGAGAGTGTGGTGTCGACAGGTTAAAGAGGATGGCAATTAGTGGAGACGATTGCGTGGTGAAACCCCTAGATGAGAGGTTTGGCACCTCCCTCCTCTTCTTGAACGACATGGGAAAGGTGAGGAAAGACATTCCGCAGTGGGAACCATCTAAGGGATGGAAAAACTGGCAAGAGGTTCCTTTTTGCTCCCACCACTTTCACAAGATCTTTATGAAGGATGGCCGCTCACTAGTTGTTCCATGTAGAAACCAGGATGAACTGATAGGGAGAGCCAGAATCTCGCAGGGGGCTGGATGGAGCTTAAGGGAAACAGCTTGCCTAGGCAAAGCTTACGCCCAGATGTGGTCGCTTATGTACTTCCACAGAAGGGATCTGCGTTTAGCCTCCATGGCCATATGCTCAGCAGTTCCAACGGAATGGTTTCCAACAAGCAGAACAACATGGTCAATCCATGCTCATCACCAATGGATGACCACTGAAGACATGCTCAAGGTGTGGAACAGAGTGTGGATAGAAGACAACCCCAATATGATTGACAAGACTCCAGTCCATTCGTGGGAAGATATACCTTACCTAGGGAAAAGAGAGGATTTGTGGTGTGGATCCCTGATTGGACTTTCTTCTAGAGCCACCTGGGCGAAGAACATTCACACGGCCATAACTCAGGTCAGGAATCTGATCGGAAAAGAGGAATACGTGGATTATATGCCAGTAATGAAAAGATACAGTGCTCCTTCAGAGAGTGAAGGAGTTCTGTAA
		</sequence>
		<sequence>
			<taxon idref="KJ596660|DENV4|Brazil|Centre_West|MT|Cuiaba|2012-04-03"/>
			ATGAACCAACGAAAAAAGGTGGTTAGACCACCTTTCAATATGCTGAAACGCGAGAGAAACCGCGTATCAACCCCTCAAGGGTTGGTGAAGAGATTCTCAACCGGACTTTTTTCTGGGAAAGGACCCTTACGGATGGTGCTAGCACTCATCACGTTTTTGCGAGTCCTTTCCATCCCACCAACAGCAGGGATTCTGAAGAGATGGGGACAGTTGAAGAAAAATAAGGCCATCAAGATACTGATTGGATTCAGGAAGGAGATAGGCCGCATGCTGAACATCTTGAACGGGAGAAAAAGGTCAACGATAACATTGTTGTGCTTGATTCCCACCGTAATGGCG-TTTCACTCA--ACAAGAGATGGCGAACCCCTCATGATAGTGGCAAAACATGAAAGGGGGAGACCTCTCTTGTTTAAGACAACAGAGGGGATCAACAAATGCACTCTCATTGCCATGGACTTGGGTGAAATGTGTGAGGACACTGTCACGTACAAATGCCCCCTACTGGTCAATACCGAACCTGAAGACATTGATTGCTGGTGCAACCTCACGTCTACCTGGGTCATGTATGGGACATGCACCCAGAGCGGAGAACGGAGACGAGAGAAGCGCTCAGTAGCTTTAACACCACATTCAGGAATGGGATTGGAAACAAGAGCTGAGACATGGATGTCATCGGAAGGAGCTTGGAAGCATGCTCAGAGAGTAGAGAGCTGGATACTCAGAAACCCAGGATTTGCACTCTTGGCAGGATTTATGGCTTATATGATTGGGCAAACAGGGATCCAGCGAACTGTCTTCTTTGTCCTAATGATGCTGGTCGCCCCATCCTACGGAATGCGATGCGTAGGAGTAGGAAACAGAGACTTTGTGGAAGGAGTCTCAGGTGGAGCATGGGTCGACCTGGTGCTAGAACATGGAGGATGCGTCACAACCATGGCCCAGGGAAAACCAACCTTGGATTTTGAACTGACCAAGACAACAGCCAAGGAAGTGGCTCTGTTAAGAACCTATTGCATTGAAGCCTTAATATCAAACATAACTACGGCAACAAGATGTCCAACGCAAGGAGAGCCTTATCTGAAAGAGGAACAGGACCAACAGTACATTTGCCGTAGAGATGTGGTAGATAGAGGATGGGGCAATGGCTGTGGCTTGTTTGGAAAAGGAGGAGTTGTGACATGTGCGAAGTTCTCATGTTCGGGGAAGATAACAGGCAATCTGGTCCAAATTGAGAACCTTGAATACACAGTGGTTGTGACAGTCCACAATGGAGACACCCATGCAGTAGGAAATGACACATCCAATCATGGGGTTACAGCCACGATAACTCCCAGGTCACCATCGGTTGAAGTCAAACTGCCGGACTATGGAGAACTAACACTCGATTGTGAACCCAGGTCTGGAATTGACTTCAATGAGATGATCCTAATGAAAATGAAAAAGAAAACATGGCTCGTGCATAAGCAATGGTTTTTGGATCTGCCTCTTCCATGGACGACAGGAGCAGATACATCAGAGGTTCACTGGAATTACAAAGAGAGAATGGTGACATTTAAGGTTCCTCATGCCAAGAGACAGGATGTGACAGTGCTGGGATCTCAGGAAGGAGCCATGCATTCTGCCCTCGCTGGAGCCACAGAAGTGGACTCCGGTGATGGAAATCACATGTTTGCAGGACATCTCAAGTGCAAAGTCCGCATGGAGAAATTGAGAATCAAGGGAATGTCATACACGATGTGTTCAGGAAAGTTTTCAATTGACAAAGAGATGGCAGAAACACAGCATGGGACAACAGTGGTGAAAGTCAAGTATGAAGGTGCTGGAGCTCCGTGTAAAGTCCCCATAGAGATAAGAGATGTAAACAAGGAAAAAGTGGTTGGGCGCGTTATCTCAGCCACCCCTTTGGCTGAGAACACCAATAGTGTAACCAACATAGAATTAGAACCCCCCTTTGGGGACAGCTACATAGTGATAGGTGTTGGAAACAGCGCACTAACACTCCATTGGTTCAGGAAAGGGAGTTCCATTGGTAAGATGTTTGAGTCCACATACAGAGGTGCAAAACGCATGGCCATCCTAGGTGAAACAGCTTGGGATTTTGGTTCCGTTGGTGGACTGTTCACATCATTGGGAAAGGCTGTGCACCAGGTTTTTGGAAGTGTGTATACAACCATGTTTGGAGGAGTCTCATGGATGATTAGAATCCTAATTGGGTTCCTAGTGTTGTGGATTGGCACGAACTCAAGGAACACTTCAATGGCCATGACGTGCATAGCTGTTGGGGGAATCACTCTGTTTTTGGGCTTCACGGTTCAAGCGGACATGGGTTGTGTGGTGTCATGGAGTGGGAGAGAATTGAAGTGTGGAAGCGGAATTTTTGTGGTTGACAACGTGCACACTTGGACAGAACAGTACAAATTCCAACCAGAGTCCCCAGCGAGACTAGCGTCTGCAATATTAAATGCCCACAAAGATGGGGTCTGTGGAATTAGATCAACCACGAGGCTGGAAAATGTTATGTGGAAGCAAATAACCAATGAGCTAAACTATGTTCTCTGGGAAGGAGGACATGATCTCACTGTAGTGGCTGGGGACGTGAAAGGGGTGTTGACCAAGGGCAAGAGAGCACTCACACCCCCAGCGAGCGATCTGAAATATTCATGGAAGACATGGGGGAAAGCAAAAATCTTCACCCCTGAAGCAAGAAACAGCACATTTTTAATAGACGGACCAGATACCTCTGAATGCCCCAATGAACGAAGAGCATGGAATTCTTTTGAGGTGGAAGACTATGGATTTGGCATGTTCACGACCAACATATGGATGAAATTCCGAGAAGGAAGTTCAGAAGTGTGTGACCACAGGCTGATGTCAGCTGCAATTAAAGACCAGAAAGCTGTGCATGCTGACATGGGTTATTGGATAGAGAGCTCAAAAAACCAGACCTGGCAGATAGAGAGAGCATCTCTCATTGAAGTGAAAACATGTCTGTGGCCCAAGACCCATACACTGTGGAGCAATGGAGTGCTGGAGAGCCAGATGCTTATTCCAAAATCATATGCAGGCCCTTTTTCACAGCACAATTACCGCCAGGGCTATGCTACGCAAACCGTGGGTCCATGGCACTTGGGCAAACTAGAGATAGACTTTGGAGAATGCCCCGGAACAACAGTTACAATTCAGGAGAATTGTGACCATAGAGGCCCATCTTTGAGGACCACCACTGCATCTGGAAAACTAGTCACGCAATGGTGTTGCCGCTCTTGCACAATGCCCCCCTTAAGGTTCTTAGGAGAAGATGGGTGCTGGTATGGGATGGAGATTAGGCCCTTGAGTGAAAAAGAAGAGAACATGGTTAAATCACAGGTGACGGCCGGACAGGGCACATCGGAAACTTTCTCTATGGGTCTGTTGTGCCTGACCTTGTTTGTGGAAGAATGCTTGAGAAGAAGAGTCACCAGAAAACACATGATATTAGCTGTGGTAATCACTCTTTGTGCTATCATCCTGGGGGGCCTCACATGGATGGACTTGCTACGAGCCCTCATCATGTTGGGGGACACTATGTCTGGCAGAATAGGAGGACAGACCCACCTAGCCATCATAGCAGTGTTCAAGATGTCACCAGGATACGTGCTGGGTGTGTTTTTAAGGAAACTCACTTCAAGAGAGACAGCACTAATGGTAATAGGAATGGCCATGACAACAACACTTTCAATTCCACATGACCTCATGGAACTCATTGATGGAATATCACTAGGACTAATTTTGCTAAAAATAGTAACACAGTTTGACAACACCCAAGTGGGAACCTTAGCTCTTTCCTTGACTTTCATAAGATCAACAATGTCATTGGTCATGGCTTGGAGGACCATTATGGCTGTGCTGTTTGTGGTCACACTCATTCCTTTGTGTAGGACAAGCTGTCTTCAAAAACAGTCTCATTGGGTAGAAATAACAGCACTCATCTTAGGAGCCCAAGCTCTGCCAGTGTACCTAATGACTCTTATGAAAGGAGCCTCAAGAAGATCTTGGCCTCTTAACGAAGGCATAATGGCTGTGGGTTTGGTTAGTCTCTTAGGAAGCGCTCTTTTAAAGAATGATGTCCCTTTAGCTGGCCCAATGGTGGCAGGAGGCTTACTTCTGGCGGCTTACGTAATGAGTGGCAGCTCAGCAGATCTGTCACTAGAGAAGGCCGCTAATGTGCAGTGGGATGAAATGGCAGACATAACAGGCTCAAGTCCAATCATAGAAGTGAAGCAAGATGAGGATGGCTCTTTCTCCATACGGGACGTCGAGGAAACCAATATGATAACCCTTTTGGTGAAACTGGCACTGATAACGGTGTCAGGTCTCTACCCCTTGGCAATTCCAATCACAATGACCTTATGGTACATGTGGCAAGTGAAAACACAAAGATCAGGAGCCCTGTGGGACGTTCCCTCACCCGCTGCCACTCAAAAAGCCGCACTGTCCGAAGGAGTGTACAGGATCATGCAAAGAGGGTTATTCGGGAAAACCCAGGTTGGAGTAGGGATACACATGGAAGGTGTATTTCACACAATGTGGCATGTCACAAGAGGATCGGTGATCTGCCACGAGACTGGGAGATTGGAGCCATCTTGGGCTGACGTCAGGAATGACATGATATCATACGGTGGGGGATGGAGGCTTGGAGATAAATGGGACAAAGAAGAAGACGTTCAGGTCCTCGCTATAGAACCAGGGAAAAATCCCAAACATGTCCAAACGAAACCTGGCCTTTTCAAGACCCTAACTGGAGAAATTGGAGCAGTAACATTAGATTTCAAACCCGGAACGTCTGGTTCTCCCATTATCAACAGGAAAGGAAAAGTCATCGGACTCTATGGAAATGGAGTGGTTACCAAATCAGGTGATTACGTCAGTGCCATAACGCAAGCCGAAAGAATTGGAGAGCCAGATTATGAAGTGGATGAGGACATTTTTCGGAAGAAAAGACTAACTATAATGGACTTACACCCCGGAGCTGGAAAGACAAAAAGAATTCTTCCATCAATAGTGAGAGAAGCCTTAAAAAGGAGGCTGCGAACTTTGATTTTGGCTCCCACGAGAGTAGTGGCGGCCGAGATGGAAGAGGCCCTACGTGGACTGCCAATCCGTTACCAAACCCCAGCTGTGAAATCAGAACACACAGGAAGAGAGATTGTAGACCTCATGTGCCATGCAACCTTCACAACAAGACTTTTGTCATCAACCAGAGTTCCAAACTATAACCTTATAGTAATGGATGAAGCACATTTCACCGATCCTTCCAGTGTCGCGGCTAGAGGATACATCTCGACCAGGGTAGAAATGGGAGAGGCAGCAGCCATCTTCATGACCGCAACCCCTCCCGGAGCGACGGATCCCTTTCCCCAGAGCAACAGCCCAATAGAAGACATCGAGAGAGAGATTCCGGAAAGGTCATGGAACACAGGGTTCGACTGGATAACAGACTACCAAGGGAAAACTGTGTGGTTTGTTCCTAGCATAAAAGCTGGAAATGACATTGCAAATTGTTTGAGGAAGTCGGGAAAGAAAGTTATCCAGTTGAGTAGGAAAACCTTTGATACAGAATATCCAAAAACGAAGCTCACGGACTGGGACTTTGTGGTCACTACAGACATATCTGAAATGGGGGCTAACTTTAGAGCTGGGAGAGTGATAGACCCTAGAAGATGCCTCAAGCCAGTTATCCTAACAGATGGGCCAGAGAGAGTCATCTTAGCAGGTCCCATTCCAGTGACTCCAGCAAGCGCTGCCCAAAGAAGAGGGCGAATAGGAAGGAACCCAGCACAAGAAGACGACCAATACGTTTTCTCCGGAGACCCACTAAAAAATGATGAAGATCATGCCCACTGGACAGAAGCAAAGATGCTGCTTGACAATATCTACACCCCAGAAGGGATCATTCCAACATTGTTTGGTCCGGAAAGGGAAAAAACCCAAGCTATTGATGGAGAGTTTCGCCTCAGAGGGGAACAAAGGAAGACTTTTGTGGAATTAATGAGGAGAGGAGACCTTCCGGTGTGGCTGAGTTATAAGGTAGCTTCTGCTGGCATTTCTTACAAAGATCGGGAATGGTGCTTCACTGGGGAAAGAAATAACCAAATTTTAGAAGAAAACATGGAGGTTGAAATTTGGACTAGAGAGGGAGAAAAGAAAAAACTGAGGCCAAAATGGTTAGATGCACGTGTATACGCTGACCCCATGGCTTTAAAGGATTTCAAGGAGTTTGCCAGTGGAAGGAAGAGTATAACTCTCGACATCCTAACAGAGATCGCCAGTTTGCCAACCTACCTTTCCTCTAGGGCCAAGCTCGCCCTTGACAACATAGTTATGCTCCACACAACAGAAAGAGGAGGGAGGGCCTATCAACACGCCCTGAACGAACTTCCGGAGTCACTGGAAACACTCATGCTTGTAGCCTTACTAGGTGCTATGACAGCAGGTATCTTCCTGTTTTTCATGCAAGGTAAAGGAATAGGGAAATTGTCAATGGGTTTGATAACCATTGCGGTGGCTAGTGGCTTGCTCTGGGTAGCAGAAATTCAACCCCAGTGGATAGCGGCCTCAATCATACTGGAGTTTTTTCTCATGGTACTGTTGATACCAGAACCAGAAAAACAAAGGACCCCACAAGACAATCAATTGATCTACGTCATATTGACCATTCTCACCATTATTGGTCTAATAGCAGCCAACGAGATGGGGCTGATAGAAAAAACAAAAACGGATTTTGGGTTTTACCAGGTAAAAACAGAAACCACCATCCTCGATGTGGACCTGAGACCAGCTTCAGCATGGACGCTCTATGCGGTAGCCACCACAATTCTGACTCCCATGCTGAGACACACCATAGAAAATACGTCGGCCAACCTATCTTTAGCAGCCATTGCCAACCAGGCAGCCGTCCTAATGGGGCTTGGAAAAGGATGGCCACTCCACAGAATGGACCTTGGTGTGCCGCTGTTAGCAATGGGATGCTATTCTCAAGTGAACCCAACAACCTTGACAGCATCCTTAGTCATGCTTCTAGTCCATTATGCAATAATAGGCCCAGGATTGCAGGCAAAAGCCACAAGAGAGGCCCAGAAAAGGACAGCTGCTGGAATCATGAAAAATCCCACAGTGGACGGGATAACAGTGATAGATCTAGAACCAATATCCTATGACCCAAAATTTGAAAAGCAATTAGGGCAGGTCATGTTACTAGTCTTGTGTGCTGGACAACTACTCTTGATGAGAACAACATGGGCTTTCTGTGAAGTCTTGACTTTGGCTACAGGACCAATCTTGACCTTGTGGGAGGGCAACCCGGGAAGGTTTTGGAACACGACCATAGCCGTATCTACCGCCAACATTTTCAGGGGAAGTTACTTGGCAGGAGCTGGACTGGCTTTTTCACTCATAAAGAATGCACAAACCCCCAGGAGGGGAACTGGGACCGCAGGAGAGACACTGGGAGAGAAGTGGAAGAGACAGCTAAACTCATTAGACAGAAAAGAGTTCGAAGAGTATAAAAGAAGTGGAATACTAGAAGTGGACAGGACCGAAGCCAAGTCCGCCCTGAAAGATGGGTCCAAAATCAAGCATGCAGTATCTAGAGGGTCCAGTAAGATCAGATGGATCGTTGAGAGAGGGATGGTAAAGCCAAAAGGGAAAGTTGTAGATCTTGGCTGTGGGAGAGGAGGATGGTCTTATTACATGGCAACACTCAAGAACGTGACTGAAGTGAAAGGGTATACAAAAGGAGGTCCAGGACATGAAGAACCGATTCCTATGGCTACTTATGGCTGGAATTTGGTCAAACTCCATTCAGGGGTTGACGTGTTCTACAAACCCACAGAGCAAGTGGACACCCTGCTCTGTGATATTGGGGAGTCATCTTCTAATCCAACAATAGAGGAAGGAAGAACATTGAGAGTTTTGAAGATGGTGGAGCCATGGCTCTCTTCAAAACCTGAATTCTGCATCAAGGTCCTTAACCCCTACATGCCAACAGTCATAGAAGAGCTGGAGAAACTGCAGAGAAAACATGGTGGGAACCTTGTCAGATGCCCGCTGTCCAGGAACTCCACCCATGAGATGTATTGGGTGTCAGGAGCGTCGGGAAACATTGTGAGCTCTGTGAACACAACATCAAAGATGTTGTTGAACAGGTTCACAACAAGGCATAGGAAACCCACTTATGAGAAGGACGTAGATCTTGGGGCAGGAACGAGAAGTGTCTCCACTGAAATAGAAAAACCAGACATGACAATCATTGGGAGAAGGCTTCAGCGATTGCAAGAAGAGCACAAAGAAACATGGCATTATGATCAAGAAAACCCATACAGAACCTGGGCGTATCATGGAAGCTATGAAGCTCCTTCGACAGGCTCTGCATCCTCCATGGTGAACGGGGTGGTGAAACTGCTAACAAAACCCTGGGATGTAATTCCGATGGTGACTCAGTTAGCCATGACAGACACAACCCCTTTTGGGCAACAAAGAGTGTTCAAAGAGAAGGTGGATACCAGAACACCGCAACCAAAACCAGGCACACGAATGGTTATGACCACGACGGCCAATTGGCTATGGGCCCTCCTTGGAAAGAAGAAAAATCCCAGACTGTGCACAAGGGAAGAGTTCATCTCAAAAGTTAGATCAAACGCAGCCATAGGCGCAGTCTTTCAAGAGGAACAGGGATGGACATCAGCCAGTGAAGCTGTGAATGACAGCCGGTTTTGGGAACTGGTTGACAAAGAAAGGGCCCTTCACCAAGAAGGGAAATGTGAATCGTGTGTCTACAACATGATGGGAAAACGTGAGAAAAAGTTAGGGGAGTTTGGCAGAGCCAAGGGAAGCCGAGCAATCTGGTATATGTGGCTAGGAGCGCGGTTTCTGGAATTTGAAGCCCTGGGTTTTTTGAATGAAGATCATTGGTTTGGCAGAGAAAACTCATGGAGTGGAGTGGAAGGGGAAGGTCTGCACAGATTGGGATACATCCTGGAGGAGATAGACAAGAAGGATGGAGACCTAATGTATGCTGATGACACAGCAGGCTGGGACACAAGAATCACTGAGGATGACCTCCAAAATGAGGAACTGATCACGGAACAGATGGCTCCCCACCACAAGATCCTAGCCAAAGCCATTTTCAAACTAACCTACCAAAACAAAGTGGTGAAAGTCCTCAGACCCACACCGAGAGGAGCGGTGATGGATATCATATCCAGGAAAGACCAGAGAGGTAGTGGACAAGTTGGAACATATGGTTTGAACACATTCACCAACATGGAAGTTCAACTCATCCGCCAAATGGAAGCAGAAGGAGTCATCACACAAGATGACATGCAGAACCCTAAAGGGTTGAAAGAAAGAGTTGAGAAATGGCTGAGAGAGTGTGGTGTCGACAGGTTAAAGAGGATGGCAATTAGTGGAGACGATTGCGTGGTGAAACCCCTAGATGAGAGGTTTGGCACCTCCCTCCTCTTCTTGAACGACATGGGAAAGGTGAGGAAAGACATTCCGCAGTGGGAACCATCTAAGGGATGGAAAAACTGGCAAGAGGTTCCTTTTTGCTCCCACCACTTTCACAAGATCTTTATGAAGGATGGCCGCTCACTAGTTGTTCCATGTAGAAACCAGGATGAACTGATAGGGAGAGCCAGAATCTCGCAGGGGGCTGGATGGAGCTTAAGGGAAACAGCTTGCCTAGGCAAAGCTTACGCCCAGATGTGGTCGCTTATGTACTTCCACAGAAGGGATCTGCGTTTAGCCTCCATGGCCATATGCTCAGCAGTTCCAACGGAATGGTTTCCAACAAGCAGAACAACATGGTCAATCCATGCTCATCACCAATGGATGACCACTGAAGACATGCTCAAGGTGTGGAACAGAGTGTGGATAGAAGACAACCCCAATATGATTGACAAGACTCCAGTCCATTCGTGGGAAGATATACCTTACCTAGGGAAAAGAGAGGATTTGTGGTGTGGATCCCTGATTGGACTTTCTTCTAGAGCCACCTGGGCGAAGAACATTCACACGGCCATAACTCAGGTCAGGAATCTGATCGGAAAAGAGGAATACGTGGATTATATGTCAGTAATGAAAAGATACAGTGCTCCTTCAGAGAGTGAAGGAGTTCTGTAA
		</sequence>
		<sequence>
			<taxon idref="KJ596661|DENV4|Brazil|Centre_West|MT|Cuiaba|2012-04-05"/>
			ATGAACCAACGAAAAAAGGTGGTTAGACCACCTTTCAATATGCTGAAACGCGAGAGAAACCGCGTATCAACCCCTCAAGGGTTGGTGAAGAGATTCTCAACCGGACTTTTTTCTGGGAAAGGACCCTTACGGATGGTGCTAGCACTCATCACGTTTTTGCGAGTCCTTTCCATCCCACCAACAGCAGGGATTCTGAAGAGATGGGGACAGTTGAAGAAAAATAAGGCCATCAAGATACTGATTGGATTCAGGAAGGAGATAGGCCGCATGCTGAACATCTTGAACGGGAGAAAAAGGTCAACGATAACATTGTTGTGCTTGATTCCCACCGTAATGGCG-TTTCACTCA--ACAAGAGATGGCGAACCCCTCATGATAGTGGCAAAACATGAAAGGGGGAGACCTCTCTTGTTTAAGACAACAGAGGGGATCAATAAATGCACTCTCATTGCCATGGACTTGGGTGAAATGTGTGAGGACACTGTCACGTACAAATGCCCCCTACTGGTCAATACCGAACCTGAAGACATTGATTGCTGGTGCAACCTCACGTCTACCTGGGTCATGTATGGGACATGCACCCAGAGCGGAGAACGGAGACGAGAGAAGCGCTCAGTAGCTTTAACACCTCATTCAGGAATGGGATTGGAAACAAGAGCTGAGACATGGATGTCATCGGAAGGAGCTTGGAAGCATGCTCAGAGAGTAGAGAGCTGGATACTCAGAAACCCAGGATTTGCACTCTTGGCAGGATTTATGGCTTATATGATTGGGCAAACAGGGATCCAGCGAACTGTCTTCTTTGTCCTAATGATGCTGGTCGCCCCATCCTACGGAATGCGATGCGTAGGAGTAGGAAACAGAGACTTTGTGGAAGGAGTCTCAGGTGGAGCATGGGTCGACCTGGTGCTAGAACATGGAGGATGCGTCACAACCATGGCCCAGGGAAAACCAACCTTGGATTTTGAACTGACCAAGACAACAGCCAAGGAAGTGGCTCTGTTAAGAACCTATTGCATTGAAGCCTTAATATCAAACATAACTACGGCAACAAGATGTCCAACGCAAGGAGAGCCTTATCTGAAAGAGGAACAGGACCAACAGTACATTTGTCGTAGAGATGTGGTAGATAGAGGATGGGGCAATGGCTGTGGCTTGTTTGGAAAAGGAGGAGTTGTGACATGTGCGAAGTTCTCATGTTCGGGGAAGATAACAGGCAATCTGGTCCAAATTGAGAACCTTGAATACACAGTGGTTGTGACAGTCCACAATGGAGACACCCATGCAGTAGGAAATGACACATCCAATCATGGGGTTACAGCCACGATAACTCCCAGGTCACCATCGGTTGAAGTCAAACTGCCGGACTATGGAGAACTAACACTCGATTGTGAACCCAGGTCTGGAATTGACTTCAATGAGATGATCCTAATGAAAATGAAAAAGAAAACATGGCTCGTGCATAAGCAATGGTTTTTGGATCTGCCTCTTCCATGGACGACAGGAGCAGATACATCAGAGGTTCACTGGAATTACAAAGAGAGAATGGTGACATTTAAGGTTCCTCACGCCAAGAGACAGGATGTGACAGTGCTGGGATCTCAGGAAGGAGCCATGCATTCTGCCCTCGCTGGAGCCACAGAAGTGGACTCCGGTGATGGAAATCACATGTTTGCAGGACATCTCAAGTGCAAAGTCCGCATGGAGAAATTGAGAATCAAGGGAATGTCATATACGATGTGTTCAGGAAAGTTTTCAATTGACAAAGAGATGGCAGAAACACAGCATGGGACGACAGTGGTGAAAGTCAAGTATGAAGGTGCTGGAGCTCCGTGTAAAGTCCCCATAGAGATAAGAGATGTAAACAAGGAAAAAGTGGTTGGGCGCGTTATCTCAGCCACCCCTTTGGCTGAGAACACCAATAGTGTAACCAACATAGAATTAGAACCCCCCTTTGGGGACAGCTACATAGTGATAGGTGTTGGAAACAGCGCACTAACACTCCATTGGTTCAGGAAAGGGAGTTCCATTGGCAAGATGTTTGAGTCCACATACAGAGGTGCAAAACGCATGGCCATCCTAGGTGAAACAGCTTGGGATTTTGGTTCCGTTGGTGGACTGTTCACATCATTGGGAAAGGCTGTGCACCAGGTTTTTGGAAGTGTGTATACAACCATGTTTGGAGGAGTCTCATGGATGATTAGAATCCTAATTGGGTTCTTAGTGTTGTGGATTGGCACGAACTCAAGGAACACTTCAATGGCCATGACGTGCATAGCTGTTGGGGGAATCACTCTGTTTTTGGGCTTCACGGTTCAAGCGGACATGGGTTGTGTGGTGTCATGGAGTGGGAGAGAATTGAAGTGTGGAAGCGGAATTTTTGTGGTTGACAACGTGCACACTTGGACAGAACAGTACAAATTCCAACCAGAGTCCCCAGCGAGACTAGCGTCTGCAATATTAAATGCCCACAAAGATGGGGTCTGTGGAATTAGATCAACCACGAGGCTGGAAAATGTTATGTGGAAGCAAATAACCAATGAGCTAAACTATGTTCTCTGGGAAGGAGGACATGATCTCACTGTAGTGGCTGGGGACGTGAAAGGGGTGTTGACCAAGGGCAAGAGAGCACTCACACCCCCAGCGAGCGATCTGAAATATTCATGGAAGACATGGGGGAAAGCAAAAATCTTCACCCCTGAAGCAAGAAACAGCACATTTTTAATAGACGGACCAGATACCTCTGAATGCCCCAATGAACGAAGAGCATGGAATTCTTTTGAGGTGGAAGATTATGGATTTGGCATGTTCACGACCAACATATGGATGAAATTCCGAGAAGGAAGTTCAGAAGTGTGTGACCACAGGCTGATGTCAGCTGCAATTAAAGACCAGAAAGCTGTGCATGCTGACATGGGTTATTGGATAGAGAGCTCAAAAAACCAGACCTGGCAGATAGAGAGAGCATCTCTCATTGAAGTGAAAACATGTCTGTGGCCCAAGACCCATACACTGTGGAGCAATGGAGTGCTGGAGAGCCAGATGCTTATTCCAAAATCATATGCAGGCCCTTTTTCACAGCACAATTACCGCCAGGGCTATGCTACGCAAACCGTGGGTCCATGGCACTTAGGCAAACTAGAGATAGACTTTGGAGAATGCCCCGGAACAACAGTTACAATTCAGGAGAATTGTGACCATAGAGGCCCATCTTTGAGGACCACCACTGCATCTGGAAAACTAGTCACGCAATGGTGTTGCCGCTCCTGCACAATGCCCCCCTTAAGGTTCTTAGGAGAAGATGGGTGCTGGTATGGGATGGAGATTAGGCCCTTGAGTGAAAAAGAAGAGAACATGGTTAAATCACAGGTGACGGCCGGACAGGGCACATCGGAAACTTTTTCTATGGGTCTATTGTGCCTGACCTTGTTTGTGGAAGAATGCTTGAGAAGAAGAGTCACCAGAAAACACATGATATTAGCTGTGGTAATCACTCTTTGTGCTATCATCCTGGGGGGCCTCACATGGATGGACTTGCTACGAGCCCTCATCATGTTGGGGGATACCATGTCTGGCAGAATAGGAGGACAGACCCACCTAGCCATCATGGCAGTGTTCAAGATGTCACCAGGATACGTGCTGGGTGTGTTTTTAAGGAAACTCACTTCAAGAGAGACAGCACTAATGGTAATAGGAATGGCCATGACAACAACACTTTCAATTCCACATGACCTCATGGAACTCATTGATGGAATATCACTAGGACTAATTTTGCTAAAAATAGTAACACAGTTTGACAACACCCAAGTGGGAACCTTAGCTCTTTCCTTGACTTTCATAAGATCAACAATGTCATTGGTCATGGCTTGGAGGACCATTATGGCTGTGCTGTTTGTGGTCACACTCATTCCTTTGTGTAGGACAAGCTGTCTTCAAAAACAGTCTCATTGGGTAGAAATAACAGCACTCATCTTAGGAGCCCAAGCTCTGCCAGTGTACCTAATGACTCTTATGAAAGGAGCCTCAAGAAGATCTTGGCCTCTTAACGAAGGCATAATGGCTGTGGGTTTGGTTAGCCTCTTAGGAAGCGCTCTTTTAAAGAATGATGTCCCTTTAGCTGGCCCAATGGTGGCAGGAGGCTTACTTCTGGCGGCTTACGTAATGAGTGGCAGCTCAGCAGATCTGTCACTAGAGAAGGCCGCTAATGTGCAGTGGGATGAAATGGCAGACATAACAGGCTCAAGTCCAATCATAGAAGTGAAGCAAGATGAGGATGGCTCTTTCTCCATACGGGACGTCGAGGAAACCAATATGATAACCCTTTTGGTGAAACTGGCACTGATAACGGTGTCAGGTCTCTACCCCTTGGCAATTCCAATCACAATGACCTTATGGTACATGTGGCAAGTGAAAACACAAAGATCAGGAGCCCTGTGGGACGTTCCTTCACCCGCTGCCACTCAAAAAGCCGCACTGTCCGAAGGAGTGTACAGGATCATGCAAAGAGGGTTATTCGGGAAAACCCAGGTTGGAGTAGGGATACACATAGAAGGTGTATTTCACACAATGTGGCATGTCACAAGAGGATCGGTGATCTGCCACGAGACTGGGAGATTGGAGCCATCTTGGGCTGACGTCAGGAATGACATGATATCATACGGTGGGGGATGGAGGCTTGGAGATAAATGGGACAAAGAAGAAGACGTTCAGGTCCTCGCTATAGAACCAGGGAAGAATCCCAAACATGTCCAAACGAAACCTGGCCTTTTCAAGACCCTAACTGGAGAAATTGGAGCAGTAACATTGGATTTCAAACCCGGAACGTCTGGTTCTCCCATTATCAACAGGAAAGGAAAAGTCATCGGACTCTATGGAAATGGAGTGGTTACCAAATCAGGTGATTACGTCAGTGCCATAACGCAAGCCGAAAGAATTGGAGAGCCAGATTATGAAGTGGATGAGGACATTTTTCGGAAGAAAAGACTAACCATAATGGACTTACACCCTGGAGCTGGAAAGACAAAAAGAATTCTTCCATCAATAGTGAGAGAAGCCTTAAAAAGGAGGCTGCGGACTTTGATTTTGGCTCCCACGAGAGTAGTGGCGGCCGAGATGGAAGAGGCCCTACGTGGACTGCCAATCCGTTACCAAACCCCAGCTGTGAAATCAGAACACACAGGAAGAGAGATTGTAGACCTCATGTGCCATGCAACCTTCACAACAAGACTTTTGTCATCAACCAGAGTTCCAAACTATAACCTTATAGTAATGGATGAAGCACATTTCACCGATCCTTCCAGTGTCGCGGCTAGAGGATACATCTCGACCAGGGTGGAAATGGGAGAGGCAGCAGCCATCTTCATGACCGCAACCCCTCCCGGAGCAACGGATCCCTTTCCCCAGAGCAACAGCCCAATAGAAGACATCGAGAGAGAGATTCCGGAAAGGTCATGGAACACAGGGTTCGACTGGATAACAGACTACCAAGGGAAAACTGTGTGGTTTGTTCCTAGCATAAAAGCTGGAAATGACATTGCAAATTGTCTGAGGAAGTCGGGAAAGAAAGTTATCCAGTTGAGTAGGAAAACCTTTGATACAGAATATCCAAAAACGAAGCTCACGGACTGGGACTTTGTGGTCACTACAGACATATCTGAAATGGGGGCTAACTTTAGAGCTGGGAGAGTGATAGACCCTAGAAGATGCCTCAAACCAGTTATCCTAACAGATGGGCCAGAGAGAGTCATCTTAGCAGGTCCCATTCCAGTGACTCCAGCAAGCGCTGCCCAAAGAAGAGGGCGAATAGGAAGGAACCCAGCACAAGAAGACGACCAATACGTTTTCTCCGGAGACCCACTAAAAAATGATGAAGATCATGCCCACTGGACAGAAGCAAAGATGCTGCTTGACAATATCTACACCCCAGAAGGGATCATTCCAACATTGTTTGGTCCGGAAAGGGAAAAAACCCAAGCTATTGATGGAGAGTTTCGCCTCAGAGGGGAACAAAGGAAGACTTTTGTGGAATTAATGAGGAGAGGAGACCTTCCGGTGTGGCTGAGTTATAAGGTAGCTTCTGCTGGCATTTCTTACAAAGATCGGGAATGGTGCTTCACTGGGGAAAGAAATAACCAAATTTTAGAAGAAAACATGGAGGTTGAAATTTGGACTAGAGAGGGAGAAAAGAAAAAACTGAGGCCAAAATGGTTAGATGCACGTGTATACGCTGACCCCATGGCTTTGAAGGATTTCAAGGAGTTTGCCAGTGGAAGGAAGAGTATAACTCTCGACATCCTAACAGAGATCGCCAGTTTGCCAACCTACCTTTCCTCTAGGGCCAAGCTCGCCCTTGACAACATAGTTATGCTCCACACAACAGAAAGAGGAGGGAGGGCCTATCAACACGCCCTGAACGAACTTCCGGAGTCACTGGAAACACTCATGCTTGTAGCCTTACTAGGTGCTATGACAGCAGGTATCTTCCTGTTTTTCATGCAAGGTAAAGGAATAGGGAAATTGTCAATGGGTTTGATAACCATTGCGGTGGCTAGTGGCTTGCTCTGGGTAGCAGAAATTCAACCCCAGTGGATAGCGGCCTCAATCATACTGGAGTTTTTCCTCATGGTACTGTTGATACCAGAACCAGAAAAACAAAGGACCCCACAAGACAATCAATTGATCTACGTCATATTGACCATTCTCACCATTATTGGTCTAATAGCAGCCAACGAGATGGGGCTGATAGAAAAAACAAAAACGGATTTTGGGTTTTACCAGGTAAAAACAGAAACCACCATCCTCGATGTGGACCTGAGACCAGCTTCAGCATGGACGCTCTATGCGGTAGCCACCACAATTCTGACTCCCATGCTGAGACACACCATAGAAAATACGTCGGCCAACCTATCTTTAGCAGCCATTGCCAACCAGGCAGCCGTCCTAATGGGGCTTGGAAAAGGATGGCCACTCCACAGAATGGACCTCGGTGTGCCGCTGTTAGCGATGGGATGCTATTCTCAAGTGAACCCAACAACCTTGACAGCATCCTTAGTCATGCTTCTAGTCCATTATGCAATAATAGGCCCAGGATTGCAGGCAAAAGCCACAAGAGAGGCCCAGAAAAGGACAGCTGCTGGAATCATGAAAAATCCCACAGTGGACGGGATAACAGTGATAGATCTAGAACCAATATCCTATGACCCAAAATTTGAAAAGCAATTAGGGCAGGTCATGTTACTCGTCTTGTGTGCTGGACAACTACTCTTAATGAGAACAACATGGGCTTTCTGTGAAGTCTTGACTTTGGCTACAGGACCAACCTTGACCTTGTGGGAGGGCAACCCGGGAAGGTTTTGGAACACGACCATAGCCGTATCTACCGCCAACATTTTCAGGGGAAGTTACTTGGCAGGAGCTGGACTGGCTTTTTCACTCATAAAGAATGCACAAACCCCCAGGAGGGGAACTGGGACCGCAGGAGAGACACTGGGAGAGAAGTGGAAGAGACAGCTAAACTCATTAGACAGAAAAGAGTTTGAAGAGTATAAAAGAAGTGGAATACTAGAAGTGGACAGGACTGAAGCCAAGTCCGCTCTGAAAGATGGGTCCAAAATCAAGCATGCAGTATCTAGAGGGTCCAGTAAGATCAGATGGATCGTTGAGAGAGGGATGGTAAAGCCAAAAGGGAAAGTTGTAGATCTTGGCTGTGGGAGAGGAGGATGGTCTTATTACATGGCAACACTCAAGAACGTGACTGAAGTGAAAGGGTATACAAAAGGAGGTCCAGGACATGAAGAACCGATTCCTATGGCTACTTATGGCTGGAATTTGGTCAAACTCCATTCAGGGGTTGACGTGTTCTACAAACCCACAGAGCAAGTGGACACTCTGCTCTGTGATATTGGGGAGTCATCTTCTAATCCAACAATAGAGGAAGGAAGAACATTGAGAGTTTTGAAGATGGTGGAGCCATGGCTCTCTTCAAAACCTGAATTCTGCATCAAGGTCCTTAACCCCTACATGCCAACAGTCATAGAAGAGCTGGAGAAACTGCAGAGAAAACATGGTGGGAACCTTGTCAGATGCCCGCTGTCCAGGAACTCCACCCATGAGATGTATTGGGTGTCAGGAGCGTCGGGAAACATTGTGAGCTCTGTGAACACAACATCAAAGATGTTGTTGAACAGGTTCACAACAAGGCATAGGAAACCCACTTATGAGAAGGACGTAGATCTTGGGGCAGGAACGAGAAGTGTCTCCACTGAAACAGAAAAACCAGACATGACAATCATTGGGAGAAGGCTTCAGCGATTGCAAGAAGAGCACAAAGAAACATGGCATTATGATCAAGAAAACCCATACAGAACCTGGGCGTATCATGGAAGCTATGAAGCTCCTTCGACAGGCTCTGCGTCCTCCATGGTGAACGGGGTGGTGAAACTGCTAACAAAACCCTGGGATGTAATTCCGATGGTGACTCAGTTAGCCATGACAGACACAACCCCTTTTGGGCAACAAAGAGTGTTCAAAGAGAAGGTGGATACCAGAACACCGCAACCAAAACCAGGCACACGAATGGTTATGACCACGACAGCCAATTGGCTATGGGCCCTCCTTGGAAAGAAGAAAAATCCCAGACTGTGCACAAGGGAAGAGTTCATCTCAAAAGTTAGATCAAACGCAGCCATAGGCGCAGTCTTCCAAGAGGAACAGGGATGGACATCAGCCAGTGAAGCTGTGAATGACAGCCGGTTTTGGGAACTGGTTGACAAAGAAAGGGCCCTTCACCAAGAAGGGAAATGTGAATCGTGTGTCTACAACATGATGGGAAAACGTGAGAAAAAGTTAGGGGAATTTGGCAGAGCCAAGGGAAGCCGAGCAATCTGGTACATGTGGCTAGGAGCGCGGTTTCTGGAATTTGAAGCCCTGGGTTTTTTGAATGAAGATCATTGGTTTGGCAGAGAAAACTCATGGAGTGGAGTGGAAGGGGAAGGTCTGCACAGATTGGGATACATCCTGGAGGAGATAGACAAGAAGGATGGAGACCTAATGTATGCTGATGACACAGCAGGCTGGGACACAAGAATCACTGAGGATGACCTCCAAAATGAGGAACTGATCACGGAACAGATGGCTCCCCACCACAAGATCCTAGCCAAAGCCATTTTCAAACTAACCTACCAAAACAAAGTGGTGAAAGTCCTCAGACCCACACCGAGAGGAGCGGTGATGGATATCATATCCAGGAAAGACCAGAGAGGTAGTGGACAAGTTGGAACATATGGTTTGAACACATTCACCAACATGGAAGTTCAACTCATCCGCCAAATGGAAGCAGAAGGAGTCATCACACAAGATGACATGCAGAACCCTAAAGGGTTGAAAGAAAGAGTTGAGAAATGGCTGAGAGAGTGTGGTGTCGACAGGTTAAAGAGGATGGCAATTAGTGGAGACGATTGCGTGGTGAAACCCCTAGATGAGAGGTTTGGCACCTCCCTCCTCTTCTTGAACGACATGGGAAAGGCGAGGAAAGACATTCCGCAGTGGGAACCATCTAAGGGATGGAAGAACTGGCAAGAGGTTCCTTTTTGCTCCCACCACTTTCACAAGATCTTTATGAAGGATGGCCGCTCACTAGTTGTTCCATGTAGAAACCAGGATGAACTGATAGGGAGAGCCAGAATCTCGCAGGGGGCTGGATGGAGCTTAAGGGAAACAGCTTGCCTAGGCAAAGCTTACGCCCAGATGTGGTCGCTTATGTACTTTCACAGAAGGGATCTGCGTTTAGCCTCCATGGCTATATGCTCAGCAGTTCCAACGGAATGGTTTCCAACAAGCAGAACAACATGGTCAATCCATGCTCATCACCAATGGATGACCACTGAAGACATGCTCAAGGTGTGGAACAGAGTGTGGATAGAAGACAACCCCAATATGATTGACAAGACTCCAGTCCATTCGTGGGAAGATATACCTTACCTAGGGAAAAGAGAGGATTTGTGGTGTGGATCCCTGATTGGACTTTCTTCTAGAGCCACCTGGGCGAAGAACATTCACACGGCCATAACTCAGGTCAGGAATCTGATCGGAAAAGAGGAATACGTGGATTATATGCCAGTAATGAAAAGATACAGTGCTCCTTCAGAGAGTGAAGGAGTTCTGTAA
		</sequence>
		<sequence>
			<taxon idref="KJ596662|DENV4|Brazil|Centre_West|MT|Cuiaba|2012-03-23"/>
			ATGAACCAACGAAAAAAGGTGGTTAGACCACCTTTCAATATGCTGAAACGCGAGAGAAACCGCGTATCAACCCCTCAAGGGTTGGTGAAGAGATTCTCAACCGGACTTTTTTCTGGGAAAGGACCCTTACGGATGGTGCTAGCACTCATCACGTTTTTGCGAGTCCTTTCCATCCCACCAACAGCAGGGATTCTGAAGAGATGGGGACAGTTGAAGAAAAATAAGGCCATCAAGATACTGATTGGATTCAGGAAGGAGATAGGCCGCATGCTGAACATCTTGAACGGGAGAAAAAGGTCAACGATAACATTGTTGTGCTTGATTCCCACCGTAATGGCG-TTTCACTCA--ACAAGAGATGGCGAACCCCTCATGATAGTGGCAAAACATGAAAGGGGGAGACCTCTCTTGTTTAAGACAACAGAGGGGATCAACAAATGCACTCTCATTGCCATGGACTTGGGTGAAATGTGTGAGGACACTGTCACGTACAAATGCCCCCTACTGGTCAATACCGAACCTGAAGACATTGATTGCTGGTGCAACCTCACGTCTACCTGGGTCATGTATGGGACATGCACCCAGAGCGGAGAACGGAGACGAGAGAAGCGCTCAGTAGCTTTAACACCACATTCAGGAATGGGATTGGAAACAAGAGCTGAGACATGGATGTCATCGGAAGGAGCTTGGAAGCATGCTCAGAGAGTAGAGAGCTGGATACTCAGAAACCCAGGATTTGCACTCTTGGCAGGATTTATGGCTTATATGATTGGGCAAACAGGGATCCAGCGAACTGTCTTCTTTGTCCTAATGATGCTGGTCGCCCCATCCTACGGAATGCGATGCGTAGGAGTAGGAAACAGAGACTTTGTGGAAGGAGTCTCAGGTGGAGCATGGGTCGACCTGGTGCTAGAACATGGAGGATGCGTCACAACCATGGCCCAGGGAAAACCAACCTTGGATTTTGAACTGACCAAGACAACAGCCAAGGAAGTGGCTCTGTTAAGAACCTATTGCATTGAAGCCTTAATATCAAACATAACTACGGCAACAAGATGTCCAACGCAAGGAGAGCCTTATCTGAAAGAGGAACAGGACCAACAGTACATTTGCCGTAGAGATGTGGTAGATAGAGGATGGGGCAATGGCTGTGGCTTGTTTGGAAAAGGAGGAGTTGTGACATGTGCGAAGTTCTCATGTTCGGGGAAGATAACAGGCAATCTGGTCCAAATTGAGAACCTTGAATACACAGTGGTTGTGACAGTCCACAATGGAGACACCCATGCAGTAGGAAATGACACATCCAATCATGGGGTTACAGCCACGATAACTCCCAGGTCACCATCGGTTGAAGTCAAACTGCCGGACTATGGAGAGCTAACACTCGATTGTGAACCCAGGTCTGGAATTGACTTCAATGAGATGATCCTAATGAAAATGAAAAAGAAAACATGGCTCGTGCATAAGCAATGGTTTTTGGATCTGCCTCTTCCATGGACGACAGGAGCAGATACATCAGAGGTTCACTGGAATTACAAAGAGAGAATGGTGACATTTAAGGTTCCTCATGCCAAGAGACAGGATGTGACAGTGCTGGGATCTCAGGAAGGAGCCATGCATTCTGCCCTCGCTGGAGCCACAGAAGTGGACTCCGGTGATGGAAATCACATGTTTGCAGGACATCTCAAGTGCAAAGTCCGCATGGAGAAATTGAGAATCAAGGGAATGTCATACACGATGTGTTCAGGAAAGTTTTCAATTGACAAAGAGATGGCAGAAACACAGCATGGGACAACAGTGGTGAAAGTCAAGTATGAAGGTGCTGGAGCTCCGTGTAAAGTCCCCATAGAGATAAGAGATGTAAACAAGGAAAAAGTGGTTGGGCGCGTTATCTCAGCCACCCCTTTGGCTGAGAACACCAATAGTGTAACCAACATAGAATTAGAACCCCCCTTTGGGGACAGCTACATAGTGATAGGTGTTGGAAACAGCGCACTAACACTCCATTGGTTCAGGAAAGGGAGTTCCATTGGTAAGATGTTTGAGTCCACATACAGAGGTGCAAAACGCATGGCCATCCTAGGTGAAACAGCTTGGGATTTTGGTTCCGTTGGTGGACTGTTCACATCATTGGGAAAGGCTGTGCACCAGGTTTTTGGAAGTGTGTATACAACCATGTTTGGAGGAGTCTCATGGATGATTAGAATCCTAATTGGGTTCCTAGTGTTGTGGATTGGCACGAACTCAAGGAACACTTCAATGGCCATGACGTGCATAGCTGTTGGGGGAATCACTCTGTTTTTGGGCTTCACGGTTCAAGCGGACATGGGTTGTGTGGTGTCATGGAGTGGGAGAGAATTGAAGTGTGGAAGCGGAATTTTTGTGGTTGACAACGTGCACACTTGGACAGAACAGTACAAATTCCAACCAGAGTCCCCAGCGAGACTAGCGTCTGCAATATTAAATGCCCACAAAGATGGGGTCTGTGGAATTAGATCAACCACGAGGCTGGAAAATGTTATGTGGAAGCAAATAACCAATGAGCTAAACTATGTTCTCTGGGAAGGAGGACATGATCTCACTGTAGTGGCTGGGGACGTGAAAGGGGTGTTGACCAAGGGCAAGAGAGCACTCACACCCCCAGCGAGCGATCTGAAATATTCATGGAAGACATGGGGGAAAGCAAAAATCTTCACCCCTGAAGCAAGAAACAGCACATTTTTAATAGACGGACCAGATACCTCTGAATGCCCCAATGAACGAAGAGCATGGAATTCTTTTGAGGTGGAAGACTATGGATTTGGCATGTTCACGACCAACATATGGATGAAATTCCGAGAAGGAAGTTCAGAAGTGTGTGACCACAGGCTGATGTCAGCTGCAATTAAAGACCAGAAAGCTGTGCATGCTGACATGGGTTATTGGATAGAGAGCTCAAAAAACCAGACCTGGCAGATAGAGAGAGCATCTCTCATTGAAGTGAAAACATGTCTGTGGCCCAAGACCCATACACTGTGGAGCAATGGAGTGCTGGAGAGCCAGATGCTTATTCCAAAATCATATGCAGGCCCTTTTTCACAGCACAATTACCGCCAGGGCTATGCTACGCAAACCGTGGGTCCATGGCACTTGGGCAAACTAGAGATAGACTTTGGAGAATGCCCCGGAACAACAGTTACAATTCAGGAGAATTGTGACCATAGAGGCCCATCTTTGAGGACCACCACTGCATCTGGAAAACTAGTCACGCAATGGTGTTGCCGCTCCTGCACAATGCCCCCCTTAAGGTTCTTAGGAGAAGATGGGTGCTGGTATGGGATGGAGATTAGGCCCTTGAGTGAAAAAGAAGAGAACATGGTTAAATCACAGGTGACGGCCGGACAGGGCACATCGGAAACTTTCTCTATGGGTCTGTTGTGCCTGACCTTGTTTGTGGAAGAATGCTTGAGAAGAAGAGTCACCAGAAAACACATGATATTAGCTGTGGTAATCACTCTTTGTGCTATCATCCTGGGGGGCCTCACATGGATGGACTTGCTACGAGCCCTCATCATGTTGGGGGACACTATGTCTGGCAGAATAGGAGGACAGACCCACCTAGCCATCATAGCAGTGTTCAAGATGTCACCAGGATACGTGCTGGGTGTGTTTTTGAGGAAACTCACTTCAAGAGAGACAGCACTAATGGTAATAGGAATGGCCATGACAACAACACTTTCAATTCCACATGACCTTATGGAACTCATTGATGGAATATCACTAGGACTAATTTTACTAAAAATAGTAACACAGTTTGACAACACCCAAGTGGGAACCTTAGCTCTTTCCTTGACTTTCATAAGATCAACAATGTCATTGGTCATGGCTTGGAGGACCATTATGGCTGTGCTGTTTGTGGTCACACTCATTCCTTTGTGTAGGACAAGCTGTCTTCAAAAACAGTCTCATTGGGTAGAAATAACAGCACTCATCTTAGGAGCCCAAGCTCTGCCAGTGTACCTAATGACTCTTATGAAAGGAGCCTCAAGAAGATCTTGGCCTCTTAACGAAGGCATAATGGCTGTGGGTTTGGTTAGTCTCTTAGGAAGCGCTCTTTTAAAGAATGATGTCCCTTTAGCTGGCCCAATGGTGGCAGGAGGCTTACTTCTGGCGGCTTACGTAATGAGTGGCAGCTCAGCAGATCTGTCACTAGAGAAGGCCGCTAATGTGCAGTGGGATGAAATGGCAGACATAACAGGCTCAAGTCCAATCATAGAAGTGAAGCAAGATGAGGATGGCTCTTTCTCCATACGGGACGTCGAGGAAACCAATATGATAACCCTTTTGGTGAAACTGGCACTGATAACGGTGTCAGGTCTCTACCCCTTGGCAATTCCAATCACAATGACCTTATGGTACATGTGGCAAGTGAAAACACAAAGATCAGGAGCCCTGTGGGACGTTCCTTCACCCGCTGCCACTCAAAAAGCCGCACTGTCCGAAGGAGTGTACAGGATCATGCAAAGAGGGTTATTCGGGAAAACCCAGGTTGGAGTAGGGATACACATGGAAGGTGTATTTCACACAATGTGGCATGTCACAAGAGGATCGGTGATCTGCCACGAGACTGGGAGATTGGAGCCATCTTGGGCTGACGTCAGGAATGACATGATATCATACGGTGGGGGATGGAGGCTTGGAGATAAATGGGACAAAGAAGAAGACGTTCAGGTCCTCGCTATAGAACCAGGGAAAAATCCCAAACATGTCCAAACGAAACCTGGCCTTTTCAAGACCCTAACTGGAGAAATTGGAGCAGTAACATTAGATTTCAAACCCGGAACGTCTGGTTCTCCCATTATCAACAGGAAAGGAAAAGTCATCGGACTCTATGGAAATGGAGTGGTTACCAAATCAGGTGATTACGTCAGTGCCATAACGCAAGCCGAAAGAATTGGAGAGCCAGATTATGAAGTGGATGAGGACATTTTTCGGAAGAAAAGACTAACTATAATGGACTTACACCCCGGAGCTGGAAAGACAAAAAGAATTCTTCCATCAATAGTGAGAGAAGCCTTAAAAAGGAGGCTGCGAACTTTGATTTTGGCTCCCACGAGAGTAGTGGCGGCCGAGATGGAAGAGGCCCTACGTGGACTGCCAATCCGTTACCAAACCCCAGCTGTGAAATCAGAACACACAGGAAGAGAGATTGTAGACCTCATGTGCCATGCAACCTTCACAACAAGACTTTTGTCATCAACCAGAGTTCCAAACTATAACCTTATAGTAATGGATGAAGCACATTTCACCGATCCTTCCAGTGTCGCGGCTAGAGGATACATCTCGACCAGGGTAGAAATGGGAGAGGCAGCAGCCATCTTCATGACCGCAACCCCTCCCGGAGCGACGGATCCCTTTCCCCAGAGCAACAGCCCAATAGAAGACATCGAGAGAGAGATTCCGGAAAGGTCATGGAACACAGGGTTCGACTGGATAACAGACTACCAAGGGAAAACTGTGTGGTTTGTTCCTAGCATAAAAGCTGGAAATGACATTGCAAATTGTTTGAGGAAGTCGGGAAAGAAAGTTATCCAGTTGAGTAGGAAAACCTTTGATACAGAATATCCAAAAACGAAGCTCACGGACTGGGACTTTGTGGTCACTACAGACATATCTGAAATGGGGGCTAACTTTAGAGCTGGGAGAGTGATAGACCCTAGAAGATGCCTCAAGCCAGTTATCCTAACAGATGGGCCAGAGAGAGTCATCTTAGCAGGTCCCATTCCAGTGACTCCAGCAAGCGCTGCCCAAAGAAGAGGGCGAATAGGAAGGAACCCAGCACAAGAAGACGACCAATACGTTTTCTCCGGAGACCCACTAAAAAATGATGAAGATCATGCCCACTGGACAGAAGCAAAGATGCTGCTTGACAATATCTACACCCCAGAAGGGATCATTCCAACATTGTTTGGTCCGGAAAGGGAAAAAACCCAAGCTATTGATGGAGAGTTTCGCCTCAGAGGGGAACAAAGGAAGACTTTTGTGGAATTAATGAGGAGAGGAGACCTTCCGGTGTGGCTGAGTTATAAGGTAGCTTCTGCTGGCATTTCTTACAAAGATCGGGAATGGTGCTTCACTGGGGAAAGAAATAACCAAATTTTAGAAGAAAACATGGAGGTTGAAATTTGGACTAGAGAGGGAGAAAAGAAAAAACTGAGGCCAAAATGGTTAGATGCACGTGTATACGCTGACCCCATGGCTTTAAAGGATTTCAAGGAGTTTGCCAGTGGAAGGAAGAGTATAACTCTCGACATCCTAACAGAGATCGCCAGTTTGCCAACCTACCTTTCCTCTAGGGCCAAGCTCGCCCTTGACAACATAGTTATGCTCCACACAACAGAAAGAGGAGGGAGGGCCTATCAACACGCCCTGAACGAACTTCCGGAGTCACTGGAAACACTCATGCTTGTAGCCTTACTAGGTGCTATGACAGCAGGTATCTTCCTGTTTTTCATGCAAGGTAAAGGAATAGGGAAATTGTCAATGGGTTTGATAACCATTGCGGTGGCTAGTGGCTTGCTCTGGGTAGCAGAAATTCAACCCCAGTGGATAGCGGCCTCAATCATACTGGAGTTTTTTCTCATGGTACTGTTGATACCAGAACCAGAAAAACAAAGGACCCCACAAGACAATCAATTGATCTACGTCATATTGACCATTCTCACCATTATTGGTCTAATAGCAGCCAACGAGATGGGGCTGATAGAAAAAACAAAAACGGATTTTGGGTTTTACCAGGTAAAAACAGAAACCACCATCCTCGATGTGGACCTGAGACCAGCTTCAGCATGGACGCTCTATGCGGTAGCCACCACAATTCTGACTCCCATGCTGAGACACACCATAGAAAATACGTCGGCCAACCTATCTTTAGCAGCCATTGCCAACCAGGCAGCCGTCCTAATGGGGCTTGGAAAAGGATGGCCACTCCACAGAATGGACCTTGGTGTGCCGCTGTTAGCAATGGGATGCTATTCTCAAGTGAACCCAACAACCTTGACAGCATCCTTAGTCATGCTTCTAGTCCATTATGCAATAATAGGCCCAGGATTGCAGGCAAAAGCCACAAGAGAGGCCCAGAAAAGGACAGCTGCTGGAATCATGAAAAATCCCACAGTGGACGGGATAACAGTGATAGATCTAGAACCAATATCCTATGACCCAAAATTTGAAAAGCAATTAGGGCAGGTCATGTTACTAGTCTTGTGTGCTGGACAACTACTCTTGATGAGAACAACATGGGCTTTCTGTGAAGTCTTGACTTTGGCTACAGGACCAATCTTGACCTTGTGGGAGGGCAACCCGGGAAGGTTTTGGAACACGACCATAGCCGTATCTACCGCCAACATTTTCAGGGGAAGTTACTTGGCAGGAGCTGGACTGGCTTTTTCACTCATAAAGAATGCACAAACCCCCAGGAGGGGAACTGGGACCGCAGGAGAGACACTGGGAGAGAAGTGGAAGAGACAGCTAAACTCATTAGACAGAAAAGAGTTCGAAGAGTATAAAAGAAGTGGAATACTAGAAGTGGACAGGACCGAAGCCAAGTCCGCCCTGAAAGATGGGTCCAAAATCAAGCATGCAGTATCTAGAGGGTCCAGTAAGATTAGATGGATCGTTGAGAGAGGGATGGTAAAGCCAAAAGGGAAAGTTGTAGATCTTGGCTGTGGGAGAGGAGGATGGTCTTATTACATGGCAACACTCAAGAACGTGACTGAAGTGAAAGGGTATACAAAAGGAGGTCCAGGACATGAAGAACCGATTCCTATGGCTACTTATGGCTGGAATTTGGTCAAACTCCATTCAGGGGTTGACGTGTTCTACAAACCCACAGAGCAAGTGGACACCCTGCTCTGTGATATTGGGGAGTCATCTTCTAATCCAACAATAGAGGAAGGAAGAACATTGAGAGTTTTGAAGATGGTGGAGCCATGGCTCTCTTCAAAACCTGAATTCTGCATCAAGGTCCTTAACCCCTACATGCCAACAGTCATAGAAGAGCTGGAGAAACTGCAGAGAAAACATGGTGGGAACCTTGTCAGATGCCCGCTGTCCAGGAACTCCACCCATGAGATGTATTGGGTGTCAGGAGCGTCGGGAAACATTGTGAGCTCTGTGAACACAACATCAAAGATGTTGTTGAACAGGTTCACAACAAGGCATAGGAAACCCACTTATGAGAAGGACGTAGATCTTGGGGCAGGAACGAGAAGTGTCTCCACTGAAATAGAAAAACCAGACATGACAATCATTGGGAGAAGGCTTCAGCGATTGCAAGAAGAGCACAAAGAAACATGGCATTATGATCAAGAAAACCCATACAGAACCTGGGCGTATCATGGAAGCTATGAAGCTCCTTCGACAGGCTCTGCGTCCTCCATGGTGAACGGGGTGGTGAAACTGCTAACAAAACCCTGGGATGTAATTCCGATGGTGACTCAGTTAGCCATGACAGACACAACCCCTTTTGGGCAACAAAGAGTGTTCAAAGAGAAGGTGGATACCAGAACACCGCAACCAAAACCAGGCACACGAATGGTTATGACCACGACGGCCAATTGGCTATGGGCCCTCCTTGGAAAGAAGAAAAATCCCAGACTGTGCACAAGGGAAGAGTTCATCTCAAAAGTTAGATCAAACGCAGCCATAGGCGCAGTCTTTCAAGAGGAACAGGGATGGACATCAGCCAGTGAAGCTGTGAATGACAGCCGGTTTTGGGAACTGGTTGACAAAGAAAGGGCCCTTCACCAAGAAGGGAAATGTGAATCGTGTGTCTACAACATGATGGGAAAACGTGAGAAAAAGTTAGGGGAGTTTGGCAGAGCCAAGGGAAGCCGAGCAATCTGGTATATGTGGCTAGGAGCGCGGTTTCTGGAATTTGAAGCCCTGGGTTTTTTGAATGAAGATCATTGGTTTGGCAGAGAAAACTCATGGAGTGGAGTGGAAGGGGAAGGTCTGCACAGATTGGGATACATCCTGGAGGAGATAGACAAGAAGGATGGAGACCTAATGTATGCTGATGACACAGCAGGCTGGGACACAAGAATCACTGAGGATGACCTCCAAAATGAGGAACTGATCACGGAACAGATGGCTCCCCACCACAAGATCCTAGCCAAAGCCATTTTCAAACTAACCTACCAAAACAAAGTGGTGAAAGTCCTCAGACCCACACCGAGAGGAGCGGTGATGGATATCATATCCAGGAAAGACCAGAGAGGTAGTGGACAAGTTGGAACATATGGTTTGAACACATTCACCAACATGGAAGTTCAACTCATCCGCCAAATGGAAGCAGAAGGAGTCATCACACAAGATGACATGCAGAACCCTAAAGGGTTGAAAGAAAGAGTTGAGAAATGGCTGAGAGAGTGTGGTGTCGACAGGTTAAAGAGGATGGCAATTAGTGGAGACGATTGCGTGGTGAAACCCCTAGATGAGAGGTTTGGCACCTCCCTCCTCTTCTTGAACGACATGGGAAAGGTGAGGAAAGACATTCCGCAGTGGGAACCATCTAAGGGATGGAAAAACTGGCAAGAGGTTCCTTTTTGCTCCCACCACTTTCACAAGATCTTTATGAAGGATGGCCGCTCACTAGTTGTTCCATGTAGAAACCAGGATGAACTGATAGGGAGAGCCAGAATCTCGCAGGGGGCTGGATGGAGCTTAAGGGAAACAGCTTGCCTAGGCAAAGCTTACGCCCAGATGTGGTCGCTTATGTACTTCCACAGAAGGGATCTGCGTTTAGCCTCCATGGCCATATGCTCAGCAGTTCCAACGGAATGGTTTCCAACAAGCAGAACAACATGGTCAATCCATGCTCATCACCAATGGATGACCACTGAAGACATGCTCAAGGTGTGGAACAGAGTGTGGATAGAAGACAACCCCAATATGATTGACAAGACTCCAGTCCATTCGTGGGAAGATATACCTTACCTAGGGAAAAGAGAGGATTTGTGGTGTGGATCCCTGATTGGACTTTCTTCTAGAGCCACCTGGGCGAAGAACATTCACACGGCCATAACTCAGGTCAGGAATCTGATCGGAAAAGAGGAATACGTGGATTATATGTCAGTAATGAAAAGATACAGTGCTCCTTCAGAGAGTGAAGGAGTTCTGTAA
		</sequence>
		<sequence>
			<taxon idref="KJ596663|DENV4|Brazil|Centre_West|MT|Cuiaba|2012-03-21"/>
			ATGAACCAACGAAAAAAGGTGGTTAGACCACCTTTCAATATGCTGAAACGCGAGAGAAACCGCGTATCAACCCCTCAAGGGTTGGTGAAGAGATTCTCAACCGGACTTTTTTCTGGGAAAGGACCCTTACGGATGGTGCTAGCACTCATCACGTTTTTGCGAGTCCTTTCCATCCCACCAACAGCAGGGATTCTGAAGAGATGGGGACAGTTGAAGAAAAATAAGGCCATCAAGATACTGATTGGATTCAGGAAGGAGATAGGCCGCATGCTGAACATCTTGAACGGGAGAAAAAGGTCAACGATAACATTGTTGTGCTTGATTCCCACCGTAATGGCG-TTTCACTCA--ACAAGAGATGGCGAACCCCTCATGATAGTGGCAAAACATGAAAGGGGGAGACCTCTCTTGTTTAAGACAACAGAGGGGATCAACAAATGCACTCTCATTGCCATGGACTTGGGTGAAATGTGTGAGGACACTGTCACGTACAAATGCCCCCTACTGGTCAATACCGAACCTGAAGACATTGATTGCTGGTGCAACCTCACGTCTACCTGGGTCATGTATGGGACATGCACCCAGAGCGGAGAACGGAGACGAGAGAAGCGCTCAGTAGCTTTAACACCACATTCAGGAATGGGATTGGAAACAAGAGCTGAGACATGGATGTCATCGGAAGGAGCTTGGAAGCATGCTCAGAGAGTAGAGAGCTGGATACTCAGAAACCCAGGATTTGCACTCTTGGCAGGATTTATGGCTTATATGATTGGGCAAACAGGGATCCAGCGAACTGTCTTCTTTGTCCTAATGATGCTGGTCGCCCCATCCTACGGAATGCGATGCGTAGGAGTAGGAAACAGAGACTTTGTGGAAGGAGTCTCAGGTGGAGCATGGGTCGACCTGGTGCTAGAACATGGAGGATGCGTCACAACCATGGCCCAGGGAAAACCAACCTTGGATTTTGAACTGACCAAGACAACAGCCAAGGAAGTGGCTCTGTTAAGAACCTATTGCATTGAAGCCTTAATATCAAACATAACTACGGCAACAAGATGTCCAACGCAAGGAGAGCCTTATCTGAAAGAGGAACAGGACCAACAGTACATTTGCCGTAGAGATGTGGTAGATAGAGGATGGGGCAATGGCTGTGGCTTGTTTGGAAAAGGAGGAGTTGTGACATGTGCGAAGTTCTCATGTTCGGGGAAGATAACAGGCAATCTGGTCCAAATTGAGAACCTTGAATACACAGTGGTTGTGACAGTCCACAATGGAGACACCCATGCAGTAGGAAATGACACATCCAACCATGGGGTTACAGCCACGATAACTCCCAGGTCACCATCGGTTGAAGTCAAACTGCCGGACTATGGAGAACTAACACTTGATTGTGAACCCAGGTCTGGAATTGACTTCAATGAGATGATCCTAATGAAAATGAAAAAGAAAACATGGCTCGTGCATAAGCAATGGTTTTTGGATCTGCCTCTTCCATGGACGACAGGAGCAGATACATCAGAGGTTCACTGGAATTACAAAGAGAGAATGGTGACATTTAAGGTTCCTCATGCCAAGAGACAGGATGTGACAGTGCTGGGATCTCAGGAAGGAGCCATGCATTCTGCCCTCGCTGGAGCCACAGAAGTGGACTCCGGTGATGGAAATCACATGTTTGCAGGACATCTCAAGTGCAAAGTCCGCATGGAGAAATTGAGAATCAAGGGAATGTCATACACGATGTGTTCAGGAAAGTTTTCAATTGACAAAGAGATGGCAGAAACACAGCATGGGACAACAGTGGTGAAAGTCAAGTATGAAGGTGCTGGAGCTCCGTGTAAAGTCCCCATAGAGATAAGAGATGTAAACAAGGAGAAAGTGGTTGGGCGCGTTATCTCAGCCACCCCTTTGGCTGAGAACACCAATAGTGTAACCAACATAGAATTAGAACCCCCCTTTGGGGACAGCTACATAGTGATAGGTGTTGGAAACAGCGCACTAACACTCCATTGGTTCAGGAAAGGGAGTTCCATTGGCAAGATGTTTGAGTCCACATACAGAGGTGCAAAACGCATGGCCATCCTAGGTGAAACAGCTTGGGATTTTGGTTCCGTTGGTGGACTGTTCACATCATTGGGAAAGGCTGTGCACCAGGTTTTTGGAAGTGTGTATACAACCATGTTTGGAGGAGTCTCATGGATGATTAGAATCCTAATTGGGTTCTTAGTGTTGTGGATTGGCACGAACTCAAGGAACACTTCAATGGCCATGACGTGCATAGCTGTTGGGGGAATCACTCTGTTTTTGGGCTTCACGGTTCAAGCGGACATGGGTTGTGTGGTGTCATGGAGTGGGAGAGAATTGAAGTGTGGAAGCGGAATTTTTGTGGTTGACAACGTGCACACTTGGACAGAACAGTACAAATTCCAACCAGAGTCCCCAGCGAGACTAGCGTCTGCAATATTAAATGCCCACAAAGATGGGGTCTGTGGAATTAGATCAACCACGAGGCTGGAAAATGTTATGTGGAAGCAAATAACCAATGAGCTAAACTATGTTCTCTGGGAAGGAGGACATGATCTCACTGTAGTGGCTGGGGACGTGAAAGGGGTGTTGACCAAGGGCAAGAGAGCACTCACACCCCCAGCGAGCGATCTGAAATATTCATGGAAGACATGGGGGAAAGCAAAAATCTTCACCCCTGAAGCAAGAAACAGCACATTTTTAATAGACGGACCAGATACCTCTGAATGCCCCAATGAACGAAGAGCATGGAATTCTTTTGAGGTGGAAGACTATGGATTTGGCATGTTCACGACCAACATATGGATGAAATTCCGAGAAGGAAGTTCAGAAGTGTGTGACCACAGGCTGATGTCAGCTGCAATTAAAGACCAGAAAGCTGTGCATGCTGACATGGGTTATTGGATAGAGAGCTCAAAAAACCAGACCTGGCAGATAGAAAGAGCATCTCTCATTGAAGTGAAAACATGTCTGTGGCCCAAGACCCATACACTGTGGAGCAATGGAGTGCTGGAGAGCCAGATGCTTATTCCAAAATCATATGCAGGCCCTTTTTCACAGCACAATTACCGCCAGGGCTATGCTACGCAAACCGTGGGTCCATGGCACTTGGGCAAACTAGAGATAGACTTTGGAGAATGCCCCGGAACAACAGTTACAATTCAGGAGAATTGTGACCATAGAGGCCCATCTTTGAGGACCACCACTGCATCTGGAAAACTAGTCACGCAATGGTGTTGCCGCTCCTGCACAATGCCCCCCTTAAGGTTCTTAGGAGAAGATGGGTGCTGGTATGGGATGGAGATTAGGCCCTTGAGTGAAAAAGAAGAGAACATGGTTAAATCACAGGTGACGGCCGGACAGGGCACATCGGAAACTTTTTCTATGGGTCTGTTGTGCCTGACCTTGTTTGTGGAAGAATGCTTGAGAAGAAGAGTCACCAGAAAACACATGATATTAGCTGTGGTAATCACTCTTTGTGCTATCATCCTGGGGGGCCTCACATGGATGGACTTGCTACGAGCCCTCATCATATTGGGGGACACTATGTCTGGCAGAATAGGAGGACAGACCCACCTAGCCATCATGGCAGTGTTCAAGATGTCACCAGGATACGTGCTGGGTGTGTTTTTAAGGAAACTCACTTCAAGAGAGACAGCACTAATGGTAATAGGAATGGCCATGACAACAACACTTTCAATTCCACATGACCTCATGGAACTCATTGATGGAATATCACTAGGACTAATTTTGCTAAAAATAGTAACACAGTTTGACAACACCCAAGTGGGAACCTTAGCTCTTTCCTTGACTTTCATAAGATCAACAATGTCATTGGTCATGGCCTGGAGGACCATTATGGCTGTGCTGTTTGTGGTCACACTCATTCCTTTGTGTAGGACAAGCTGTCTTCAAAAACAGTCTCATTGGGTAGAAATAACAGCACTCATCTTAGGAGCCCAAGCTCTGCCAGTGTACCTAATGACTCTTATGAAAGGAGCCTCAAGAAGATCTTGGCCTCTTAACGAAGGCATAATGGCTGTGGGTTTGGTTAGTCTCTTAGGAAGCGCTCTTTTAAAGAATGATGTCCCTTTAGCTGGCCCAATGGTGGCAGGAGGCTTACTTCTGGCGGCTTACGTAATGAGTGGCAGCTCAGCAGATCTGTCACTAGAGAAGGCCGCTAATGTGCAGTGGGATGAAATGGCAGACATAACAGGCTCAAGTCCAATCATAGAAGTGAAGCAAGATGAGGATGGCTCTTTCTCCATACGGGACGTCGAGGAAACCAATATGATAACCCTTTTGGTGAAACTGGCACTGATAACGGTGTCAGGTCTCTACCCCTTGGCAATTCCAATCACAATGACCTTATGGTACATGTGGCAAGTGAAAACACAAAGATCAGGAGCCCTGTGGGACGTTCCTTCACCCGCTGCCACTCAAAAAGCCGCACTGTCCGAAGGAGTGTACAGGATCATGCAAAGAGGGTTATTCGGGAAAACCCAGGTTGGAGTAGGGATACACATGGAAGGTGTATTTCACACAATGTGGCATGTCACAAGAGGATCGGTGATCTGCCACGAGACTGGGAGATTGGAGCCATCTTGGGCTGACGTCAGGAATGACATGATATCATACGGTGGGGGATGGAGGCTTGGAGATAAATGGGACAAAGAAGAAGACGTTCAGGTCCTCGCTATAGAACCAGGGAAAAATCCCAAACATGTCCAAACGAAACCTGGCCTTTTCAAGACCCTAACTGGAGAAATTGGAGCAGTAACATTAGATTTCAAACCCGGAACGTCTGGTTCTCCCATTATCAACAGGAAAGGAAAAGTCATCGGACTCTATGGAAATGGAGTGGTTACCAAATCAGGTGATTACGTCAGTGCCATAACGCAAGCCGAAAGAATTGGAGAGCCAGATTATGAAGTGGATGAGGACATTTTTCGGAAGAAAAGACTAACTATAATGGACTTACACCCCGGAGCTGGAAAGACAAAAAGAATTCTTCCATCAATAGTGAGAGAAGCCTTAAAAAGGAGGCTGCGAACTTTGATTCTGGCTCCCACGAGAGTAGTGGCGGCCGAGATGGAAGAGGCCCTACGTGGACTGCCAATCCGTTACCAAACCCCAGCTGTGAAATCAGAACACACAGGAAGAGAGATTGTAGACCTCATGTGCCATGCAACCTTCACAACAAGACTTTTGTCATCAACCAGAGTTCCAAACTATAACCTTATAGTAATGGATGAAGCACATTTCACCGATCCTTCCAGTGTCGCGGCTAGAGGATACATCTCGACCAGGGTGGAAATGGGAGAGGCAGCAGCCATCTTCATGACCGCAACCCCTCCCGGAGCGACGGATCCATTTCCCCAGAGCAACAGCCCAATAGAAGACATCGAGAGAGAGATTCCGGAAAGGTCATGGAACACAGGGTTCGACTGGATAACAGACTACCAAGGGAAAACTGTGTGGTTTGTTCCTAGCATAAAAGCTGGAAATGACATTGCAAATTGTTTGAGGAAGTCGGGAAAGAAAGTTATCCAGTTGAGTAGGAAAACCTTTGATACAGAATATCCAAAAACGAAGCTCACGGACTGGGACTTTGTGGTCACTACAGACATATCTGAAATGGGGGCTAACTTTAGAGCTGGGAGAGTGATAGACCCTAGAAGATGCCTCAAGCCAGTTATCCTAACAGATGGGCCAGAGAGAGTCATCTTAGCAGGTCCCATTCCAGTGACTCCAGCAAGCGCTGCCCAAAGAAGAGGGCGAATAGGAAGGAACCCAGCACAAGAAGACGACCAATACGTTTTCTCCGGAGACCCACTAAAAAATGATGAAGATCATGCCCACTGGACAGAAGCAAAGATGCTGCTTGACAATATCTACACCCCAGAAGGGATCATTCCAACATTGTTTGGTCCGGAAAGGGAAAAAACCCAAGCTATTGATGGAGAGTTTCGCCTCAGAGGGGAACAAAGGAAGACTTTTGTGGAATTAATGAGGAGAGGAGACCTTCCGGTGTGGCTGAGTTATAAGGTAGCTTCTGCTGGCATTTCTTACAAAGACCGGGAATGGTGCTTCACTGGGGAAAGAAATAACCAAATTTTAGAAGAAAACATGGAGGTTGAAATTTGGACTAGAGAGGGAGAAAAGAAAAAACTGAGGCCAAAATGGTTAGATGCACGTGTATATGCTGACCCCATGGCTTTGAAGGATTTCAAGGAGTTTGCCAGTGGAAGGAAGAGCATAACTCTCGACATCCTGACAGAGATCGCCAGTTTGCCAACCTACCTTTCCTCTAGGGCCAAGCTCGCCCTTGACAACATAGTTATGCTCCACACAACAGAAAGAGGAGGGAGGGCCTATCAACACGCCCTGAACGAACTTCCGGAGTCACTGGAAACACTCATGCTTGTAGCCTTACTAGGTGCTATGACAGCAGGTATCTTCCTGTTTTTCATGCAAGGTAAAGGAATAGGGAAATTGTCAATGGGTTTGATAACCATTGCGGTGGCTAGTGGCTTGCTCTGGGTAGCAGAAATTCAACCCCAGTGGATAGCGGCCTCAATCATACTGGAGTTTTTCCTCATGGTACTGTTGATACCAGAACCAGAAAAACAAAGGACCCCACAAGACAATCAATTGATCTACGTCATATTGACCATTCTCACCATTATTGGTCTAATAGCAGCCAACGAGATGGGGCTGATAGAAAAAACAAAAACGGATTTTGGGTTTTACCAGGTAAAAACAGAAACCACCATCCTCGATGTGGACCTGAGACCAGCTTCAGCATGGACGCTCTATGCGGTAGCCACCACAATTCTGACTCCCATGCTGAGACACACCATAGAAAATACGTCGGCCAACCTATCTTTAGCAGCCATTGCCAACCAGGCAGCCGTCCTAATGGGGCTTGGAAAAGGATGGCCACTCCACAGAATGGACCTCGGTGTGCCGCTGTTAGCAATGGGATGCTATTCTCAAGTGAACCCAACAACCTTGACAGCATCCTTAGTCATGCTTCTAGTCCATTATGCAATAATAGGCCCAGGATTGCAGGCAAAAGCCACAAGAGAGGCCCAGAAAAGGACAGCTGCTGGAATCATGAAAAATCCCACAGTGGACGGGATAACAGTGATAGATCTAGAACCAATATCCTATGACCCAAAATTTGAAAAGCAATTAGGGCAGGTCATGTTACTCGTCTTGTGTGCTGGACAACTACTCTTGATGAGAACAACATGGGCTTTCTGTGAAGTCTTGACTTTGGCTACAGGACCAATCTTGACCTTGTGGGAGGGCAACCCGGGAAGGTTTTGGAACACGACCATAGCCGTATCTACCGCCAACATTTTCAGGGGAAGTTACTTGGCAGGAGCTGGACTGGCTTTTTCACTCATAAAGAATGCACAAACCCCCAGGAGGGGAACTGGGACCGCAGGAGAGACACTGGGAGAGAAGTGGAAGAGACAGCTAAACTCATTAGACAGAAAAGAGTTTGAAGAGTATAAAAGAAGTGGAATACTAGAAGTGGACAGGACTGAAGCCAAGTCCGCCCTGAAAGATGGGTCCAAAATCAAGCATGCAGTATCTAGAGGGTCCAGTAAGATTAGATGGATCGTAGAGAGAGGGATGGTAAAGCCAAAAGGGAAAGTTGTAGATCTTGGCTGTGGGAGAGGAGGATGGTCTTATTACATGGCAACACTCAAGAACGTGACTGAAGTGAAAGGGTATACAAAAGGAGGTCCAGGACATGAAGAACCGATTCCTATGGCTACTTATGGCTGGAATTTGGTCAAACTCCATTCAGGGGTTGACGTGTTCTACAAACCCACAGAGCAAGTGGACACCCTGCTCTGTGATATTGGGGAGTCATCTTCTAATCCAACAATAGAGGAAGGAAGAACATTGAGAGTTTTGAAGATGGTGGAGCCATGGCTCTCTTCAAAACCTGAATTCTGCATCAAGGTCCTTAACCCCTACATGCCAACAGTCATAGAAGAGCTGGAGAAACTGCAGAGAAAACATGGTGGGAACCTTGTCAGATGCCCGCTGTCCAGGAACTCCACCCATGAGATGTATTGGGTGTCAGGAGCGTCGGGAAACATTGTGAGCTCTGTGAACACAACATCAAAGATGTTGTTGAACAGGTTCACAACAAGGCATAGGAAACCCACTTATGAGAAGGACGTAGATCTTGGGGCAGGAACGAGAAGTGTCTCCACTGAAACAGAAAAACCAGACATGACAATCATTGGGAGAAGGCTTCAGCGATTGCAAGAAGAGCACAAAGAAACATGGCATTATGATCAAGAAAACCCATACAGAACCTGGGCGTATCATGGAAGCTATGAAGCTCCTTCGACAGGCTCTGCGTCCTCCATGGTGAACGGGGTGGTGAAACTGCTAACAAAACCCTGGGATGTAATTCCGATGGTGACTCAGTTAGCCATGACAGACACAACCCCTTTTGGGCAACAAAGAGTGTTCAAAGAAAAGGTGGATACCAGAACACCGCAACCAAAACCAGGCACACGAATGGTTATGACCACGACAGCCAATTGGCTATGGGCCCTCCTTGGAAAGAAGAAAAATCCCAGACTGTGCACAAGGGAAGAGTTCATCTCAAAAGTTAGATCAAACGCAGCCATAGGCGCAGTCTTCCAAGAGGAACAGGGATGGACATCAGCCAGTGAAGCTGTGAATGACAGCCGGTTTTGGGAACTGGTTGACAAAGAAAGGGCCCTTCACCAAGAAGGGAAATGTGAATCGTGTGTCTACAACATGATGGGAAAACGTGAGAAAAAGTTAGGGGAGTTTGGCAGAGCCAAGGGAAGCCGAGCAATCTGGTATATGTGGCTAGGAGCGCGGTTTCTGGAATTTGAAGCCCTGGGTTTTTTGAATGAAGATCATTGGTTTGGCAGAGAAAACTCATGGAGTGGAGTGGAAGGGGAAGGTCTGCACAGATTGGGATACATCCTGGAGGAGATAGACAAGAAGGATGGAGACCTAATGTATGCTGATGACACAGCAGGCTGGGACACAAGAATCACTGAGGATGACCTCCAAAATGAGGAACTGATCACGGAACAGATGGCTCCCCACCACAAGACCCTAGCCAAAGCCATTTTCAAACTAACCTACCAAAACAAAGTGGTGAAAGTCCTCAGACCCACACCGAGAGGAGCGGTGATGGATATCATATCCAGGAAAGACCAGAGAGGTAGTGGACAAGTTGGAACATATGGTTTGAACACATTCACCAACATGGAAGTTCAACTCATCCGCCAAATGGAAGCAGAAGGAGTCATCACACAAGATGACATGCAGAACCCTAAAGGGTTGAAAGAAAGAGTTGAGAAATGGCTGAGAGAGTGTGGTGTCGACAGGTTAAAGAGGATGGCAATTAGTGGAGACGATTGCGTGGTGAAACCCCTAGATGAGAGGTTTGGCACCTCCCTCCTCTTCTTGAACGACATGGGAAAGGTGAGGAAAGACATTCCGCAGTGGGAACCATCTAAGGGATGGAAAAACTGGCAAGAGGTTCCTTTTTGCTCCCACCACTTTCACAAGATCTTTATGAAGGATGGCCGCTCACTAGTTGTTCCATGTAGAAACCAGGATGAACTGATAGGGAGAGCCAGAATCTCGCAGGGGGCTGGATGGAGCTTAAGGGAAACAGCTTGCCTAGGCAAAGCTTACGCCCAGATGTGGTCGCTTATGTACTTCCACAGAAGGGATCTGCGTTTAGCCTCCATGGCCATATGCTCAGCAGTTCCAACGGAATGGTTTCCAACAAGCAGAACAACATGGTCAATCCATGCTCATCACCAATGGATGACCACTGAAGACATGCTCAAGGTGTGGAACAGAGTGTGGATAGAAGACAACCCCAATATGATTGACAAGACTCCAGTCCATTCGTGGGAAGATATACCTTACCTAGGGAAAAGAGAGGATTTGTGGTGTGGATCCCTGATTGGACTTTCTTCTAGAGCCACCTGGGCGAAGAACATTCACACGGCCATAACTCAGGTCAGGAATCTGATCGGAAAAGAGGAATACGTGGATTATATGCCAGTAATGAAAAGATACAGTGCTCCTTCAGAGAGTGAAGGAGTTCTGTAA
		</sequence>
		<sequence>
			<taxon idref="KJ596665|DENV4|Brazil|Centre_West|MT|Cuiaba|2012-03-20"/>
			ATGAACCAACGAAAAAAGGTGGTTAGACCACCTTTCAATATGCTGAAACGCGAGAGAAACCGCGTATCAACCCCTCAAGGGTTGGTGAAGAGATTCTCAACCGGACTTTTTTCTGGGAAAGGACCCTTACGGATGGTGCTAGCACTCATCACGTTTTTGCGAGTCCTTTCCATCCCACCAACAGCAGGGATTCTGAAGAGATGGGGACAGTTGAAGAAAAATAAGGCCATCAAGATACTGATTGGATTCAGGAAGGAGATAGGCCGCATGCTGAACATCTTGAACGGGAGAAAAAGGTCAACGATAACATTGTTGTGCTTGATTCCCACCGTAATGGCG-TTTCACTCA--ACAAGAGATGGCGAACCCCTCATGATAGTGGCAAAACATGAAAGGGGGAGACCTCTCTTGTTTAAGACAACAGAGGGGATCAACAAATGCACTCTCATTGCCATGGACTTGGGTGAAATGTGTGAGGACACTGTCACGTACAAATGCCCCCTACTGGTCAATACCGAACCTGAAGACATTGATTGCTGGTGCAACCTCACGTCTACCTGGGTCATGTATGGGACATGCACCCAGAGCGGAGAACGGAGACGAGAGAAGCGCTCAGTAGCTTTAACACCACATTCAGGAATGGGATTGGAAACAAGAGCTGAGACATGGATGTCATCGGAAGGAGCTTGGAAGCATGCTCAGAGAGTAGAGAGCTGGATACTCAGAAACCCAGGATTTGCACTCTTGGCAGGATTTATGGCTTATATGATTGGGCAAACAGGGATCCAGCGAACTGTCTTCTTTGTCCTAATGATGCTGGTCGCCCCATCCTACGGAATGCGATGCGTAGGAGTAGGAAACAGAGACTTTGTGGAAGGAGTCTCAGGTGGAGCATGGGTCGACCTGGTGCTAGAACATGGAGGATGCGTCACAACCATGGCCCAGGGAAAACCAACCTTGGATTTTGAACTGACCAAGACAACAGCCAAGGAAGTGGCTCTGTTAAGAACCTATTGCATTGAAGCCTTAATATCAAACATAACTACGGCAACAAGATGTCCAACGCAAGGAGAGCCTTATCTGAAAGAGGAACAGGACCAACAGTACATTTGCCGTAGAGATGTGGTAGATAGAGGATGGGGCAATGGCTGTGGCTTGTTTGGAAAAGGAGGAGTTGTGACATGTGCGAAGTTCTCATGTTCGGGGAAGATAACAGGCAATCTGGTCCAAATTGAGAACCTTGAATACACAGTGGTTGTGACAGTCCACAATGGAGACACCCATGCAGTAGGAAATGACACATCCAACCATGGGGTTACAGCCACGATAACTCCCAGGTCACCATCGGTTGAAGTCAAACTGCCGGACTATGGAGAACTAACACTTGATTGTGAACCCAGGTCTGGAATTGACTTCAATGAGATGATCCTAATGAAAATGAAAAAGAAAACATGGCTCGTGCATAAGCAATGGTTTTTGGATCTGCCTCTTCCATGGACGACAGGAGCAGATACATCAGAGGTTCACTGGAATTACAAAGAGAGAATGGTGACATTTAAGGTTCCTCATGCCAAGAGACAGGATGTGACAGTGCTGGGATCTCAGGAAGGAGCCATGCATTCTGCCCTCGCTGGAGCCACAGAAGTGGACTCCGGTGATGGAAATCACATGTTTGCAGGACATCTCAAGTGCAAAGTCCGCATGGAGAAATTGAGAATCAAGGGAATGTCATACACGATGTGTTCAGGAAAGTTTTCAATTGACAAAGAGATGGCAGAAACACAGCATGGGACAACAGTGGTGAAAGTCAAGTATGAAGGTGCTGGAGCTCCGTGTAAAGTCCCCATAGAGATAAGAGATGTAAACAAGGAGAAAGTGGTTGGGCGCGTTATCTCAGCCACCCCTTTGGCTGAGAACACCAATAGTGTAACCAACATAGAATTAGAACCCCCCTTTGGGGACAGCTACATAGTGATAGGTGTTGGAAACAGCGCACTAACACTCCATTGGTTCAGGAAAGGGAGTTCCATTGGCAAGATGTTTGAGTCCACATACAGAGGTGCAAAACGCATGGCCATCCTAGGTGAAACAGCTTGGGATTTTGGTTCCGTTGGTGGACTGTTCACATCATTGGGAAAGGCTGTGCACCAGGTTTTTGGAAGTGTGTATACAACCATGTTTGGAGGAGTCTCATGGATGATTAGAATCCTAATTGGGTTCTTAGTGTTGTGGATTGGCACGAACTCAAGGAACACTTCAATGGCCATGACGTGCATAGCTGTTGGGGGAATCACTCTGTTTTTGGGCTTCACGGTTCAAGCGGACATGGGTTGTGTGGTGTCATGGAGTGGGAGAGAATTGAAGTGTGGAAGCGGAATTTTTGTGGTTGACAACGTGCACACTTGGACAGAACAGTACAAATTCCAACCAGAGTCCCCAGCGAGACTAGCGTCTGCAATATTAAATGCCCACAAAGATGGGGTCTGTGGAATTAGATCAACCACGAGGCTGGAAAATGTTATGTGGAAGCAAATAACCAATGAGCTAAACTATGTTCTCTGGGAAGGAGGACATGATCTCACTGTAGTGGCTGGGGACGTGAAAGGGGTGTTGACCAAGGGCAAGAGAGCACTCACACCCCCAGCGAGCGGTCTGAAATATTCATGGAAGACATGGGGGAAAGCAAAAATCTTCACCCCTGAAGCAAGAAACAGCACATTTTTAATAGACGGACCAGATACCTCTGAATGCCCCAATGAACGAAGAGCATGGAATTCTTTTGAGGTGGAAGACTATGGATTTGGCATGTTCACGACCAACATATGGATGAAATTCCGAGAAGGAAGTTCAGAAGTGTGTGACCACAGGCTGATGTCAGCTGCAATTAAAGACCAGAAAGCTGTGCATGCTGACATGGGTTATTGGATAGAGAGCTCAAAAAACCAGACCTGGCAGATAGAAAGAGCATCTCTCATTGAAGTGAAAACATGTCTGTGGCCCAAGACCCATACACTGTGGAGCAATGGAGTGCTGGAGAGCCAGATGCTTATTCCAAAATCATATGCAGGCCCTTTTTCACAGCACAATTACCGCCAGGGCTATGCTACGCAAACCGTGGGTCCATGGCACTTGGGCAAACTAGAGATAGACTTTGGAGAATGCCCCGGAACAACAGTTACAATTCAGGAGAATTGTGACCATAGAGGCCCATCTTTGAGGACCACCACTGCATCTGGAAAACTAGTCACGCAATGGTGTTGCCGCTCCTGCACAATGCCCCCCTTAAGGTTCTTAGGAGAAGATGGGTGCTGGTATGGGATGGAGATTAGGCCCTTGAGTGAAAAAGAAGAGAACATGGTTAAATCACAGGTGACGGCCGGACAGGGCACATCGGAAACTTTTTCTATGGGTCTGTTGTGCCTGACCTTGTTTGTGGAAGAATGCTTGAGAAGAAGAGTCACCAGAAAACACATGATATTAGCTGTGGTAATCACTCTTTGTGCTATCATCCTGGGGGGCCTCACATGGATGGACTTGCTACGAGCCCTCATCATATTGGGGGACACTATGTCTGGCAGAATAGGAGGACAGACCCACCTAGCCATCATGGCAGTGTTCAAGATGTCACCAGGATACGTGCTGGGTGTGTTTTTAAGGAAACTCACTTCAAGAGAGACAGCACTAATGGTAATAGGAATGGCCATGACAACAACACTTTCAATTCCACATGACCTCATGGAACTCATTGATGGAATATCACTAGGACTAATTTTGCTAAAAATAGTAACACAGTTTGACAACACCCAAGTGGGAACCTTAGCTCTTTCCTTGACTTTCATAAGATCAACAATGTCATTGGTCATGGCCTGGAGGACCATTATGGCTGTGCTGTTTGTGGTCACACTCATTCCTTTGTGTAGGACAAGCTGTCTTCAAAAACAGTCTCATTGGGTAGAAATAACAGCACTCATCTTAGGAGCCCAAGCTCTGCCAGTGTACCTAATGACTCTTATGAAAGGAGCCTCAAGAAGATCTTGGCCTCTTAACGAAGGCATAATGGCTGTGGGTTTGGTTAGTCTCTTAGGAAGCGCTCTTTTAAAGAATGATGTCCCTTTAGCTGGCCCAATGGTGGCAGGAGGCTTACTTCTGGCGGCTTACGTAATGAGTGGCAGCTCAGCAGATCTGTCACTAGAGAAGGCCGCTAATGTGCAGTGGGATGAAATGGCAGACATAACAGGCTCAAGTCCAATCATAGAAGTGAAGCAAGATGAGGATGGCTCTTTCTCCATACGGGACGTCGAGGAAACCAATATGATAACCCTTTTGGTGAAACTGGCACTGATAACGGTGTCAGGTCTCTACCCCTTGGCAATTCCAATCACAATGACCTTATGGTACATGTGGCAAGTGAAAACACAAAGATCAGGAGCCCTGTGGGACGTTCCTTCACCCGCTGCCACTCAAAAAGCCGCACTGTCCGAAGGAGTGTACAGGATCATGCAAAGAGGGTTATTCGGGAAAACCCAGGTTGGAGTAGGGATACACATGGAAGGTGTATTTCACACAATGTGGCATGTCACAAGAGGATCGGTGATCTGCCACGAGACTGGGAGATTGGAGCCATCTTGGGCTGACGTCAGGAATGACATGATATCATACGGTGGGGGATGGAGGCTTGGAGATAAATGGGACAAAGAAGAAGACGTTCAGGTCCTCGCTATAGAACCAGGGAAAAATCCCAAACATGTCCAAACGAAACCTGGCCTTTTCAAGACCCTAACTGGAGAAATTGGAGCAGTAACATTAGATTTCAAACCCGGAACGTCTGGTTCTCCCATTATCAACAGGAAAGGAAAAGTCATCGGACTCTATGGAAATGGAGTGGTTACCAAATCAGGTGATTACGTCAGTGCCATAACGCAAGCCGAAAGAATTGGAGAGCCAGATTATGAAGTGGATGAGGACATTTTTCGGAAGAAAAGACTAACTATAATGGACTTACACCCCGGAGCTGGAAAGACAAAAAGAATTCTTCCATCAATAGTGAGAGAAGCCTTAAAAAGGAGGCTGCGAACTTTGATTCTGGCTCCCACGAGAGTAGTGGCGGCCGAGATGGAAGAGGCCCTACGTGGACTGCCAATCCGTTACCAAACCCCAGCTGTGAAATCAGAACACACAGGAAGAGAGATTGTAGACCTCATGTGCCATGCAACCTTCACAACAAGACTTTTGTCATCAACCAGAGTTCCAAACTATAACCTTATAGTAATGGATGAAGCACATTTCACCGATCCTTCCAGTGTCGCGGCTAGAGGATACATCTCGACCAGGGTGGAAATGGGAGAGGCAGCAGCCATCTTCATGACCGCAACCCCTCCCGGAGCGACGGATCCATTTCCCCAGAGCAACAGCCCAATAGAAGACATCGAGAGAGAGATTCCGGAAAGGTCATGGAACACAGGGTTCGACTGGATAACAGACTACCAAGGGAAAACTGTGTGGTTTGTTCCTAGCATAAAAGCTGGAAATGACATTGCAAATTGTTTGAGGAAGTCGGGAAAGAAAGTTATCCAGTTGAGTAGGAAAACCTTTGATACAGAATATCCAAAAACGAAGCTCACGGACTGGGACTTTGTGGTCACTACAGACATATCTGAAATGGGGGCTAACTTTAGAGCTGGGAGAGTGATAGACCCTAGAAGATGCCTCAAGCCAGTTATCCTAACAGATGGGCCAGAGAGAGTCATCTTAGCAGGTCCCATTCCAGTGACTCCAGCAAGCGCTGCCCAAAGAAGAGGGCGAATAGGAAGGAACCCAGCACAAGAAGACGACCAATACGTTTTCTCCGGAGACCCACTAAAAAATGATGAAGATCATGCCCACTGGACAGAAGCAAAGATGCTGCTTGACAATATCTACACCCCAGAAGGGATCATTCCAACATTGTTTGGTCCGGAAAGGGAAAAAACCCAAGCTATTGATGGAGAGTTTCGCCTCAGAGGGGAACAAAGGAAGACTTTTGTGGAATTAATGAGGAGAGGAGACCTTCCGGTGTGGCTGAGTTATAAGGTAGCTTCTGCTGGCATTTCTTACAAAGATCGGGAATGGTGCTTCACTGGGGAAAGAAATAACCAAATTTTAGAAGAAAACATGGAGGTTGAAATTTGGACTAGAGAGGGAGAAAAGAAAAAACTGAGGCCAAAATGGTTAGATGCACGTGTATACGCTGACCCCATGGCTTTGAAGGATTTCAAGGAGTTTGCCAGTGGAAGGAAGAGTATAACTCTCGACATCCTGACAGAGATCGCCAGTTTGCCAACCTACCTTTCCTCTAGGGCCAAGCTCGCCCTTGACAACATAGTTATGCTCCACACAACAGAAAGAGGAGGGAGGGCCTATCAACACGCCCTGAACGAACTTCCGGAGTCACTGGAAACACTCATGCTTGTAGCCTTACTGGGTGCTATGACAGCAGGTATCTTCCTGTTTTTCATGCAAGGTAAAGGAATAGGGAAATTGTCAATGGGTTTGATAACCATTGCGGTGGCTAGTGGCTTGCTCTGGGTAGCAGAAATTCAACCCCAGTGGATAGCGGCCTCAATCATACTGGAGTTTTTCCTCATGGTACTGTTGATACCAGAACCAGAAAAACAAAGGACCCCACAAGACAATCAATTGATCTACGTCATATTGACCATTCTCACCATTATTGGTCTAATAGCAGCCAACGAGATGGGGCTGATAGAAAAAACAAAAACGGATTTTGGGTTTTACCAGGTAAAAACAGAAACCACCATCCTCGATGTGGACCTGAGACCAGCTTCAGCATGGACGCTCTATGCGGTAGCCACCACAATTCTGACTCCCATGCTGAGACACACCATAGAAAATACGTCGGCCAACCTATCTTTAGCAGCCATTGCCAACCAGGCAGCCGTCCTAATGGGGCTTGGAAAAGGATGGCCACTCCACAGAATGGACCTCGGTGTGCCGCTGTTAGCAATGGGATGCTATTCTCAAGTGAACCCAACAACCTTGACAGCATCCTTAGTCATGCTTCTAGTCCATTATGCAATAATAGGCCCAGGATTGCAGGCAAAAGCCACAAGAGAGGCCCAGAAAAGGACAGCTGCTGGAATCATGAAAAATCCCACAGTGGACGGGATAACAGTGATAGATCTAGAACCAATATCCTATGACCCAAAATTTGAAAAGCAATTAGGGCAGGTCATGTTACTCGTCTTGTGTGCTGGACAACTACTCTTGATGAGAACAACATGGGCTTTCTGTGAAGTCTTGACTTTGGCTACAGGACCAATCTTGACCTTGTGGGAGGGCAACCCGGGAAGGTTTTGGAACACGACCATAGCCGTATCTACCGCCAACATTTTCAGGGGAAGTTACTTGGCAGGAGCTGGACTGGCTTTTTCACTCATAAAGAATGCACAAACCCCCAGGAGGGGAACTGGGACCGCAGGAGAGACACTGGGAGAGAAGTGGAAGAGACAGCTAAACTCATTAGACAGAAAAGAGTTTGAAGAGTATAAAAGAAGTGGAATACTAGAAGTGGACAGGACTGAAGCCAAGTCCGCCCTGAAAGATGGGTCCAAAATCAAGCATGCAGTATCTAGAGGGTCCAGTAAGATTAGATGGATCGTAGAGAGAGGGATGGTAAAGCCAAAAGGGAAAGTTGTAGATCTTGGCTGTGGGAGAGGAGGATGGTCTTATTACATGGCAACACTCAAGAACGTGACTGAAGTGAAAGGGTATACAAAAGGAGGTCCAGGACATGAAGAACCGATTCCTATGGCTACTTATGGCTGGAATTTGGTCAAACTCCATTCAGGGGTTGACGTGTTCTACAAACCCACAGAGCAAGTGGACACCCTGCTCTGTGATATTGGGGAGTCATCTTCTAATCCAACAATAGAGGAAGGAAGAACATTGAGAGTTTTGAAGATGGTGGAGCCATGGCTCTCTTCAAAACCTGAATTCTGCATCAAGGTCCTTAACCCCTACATGCCAACAGTCATAGAAGAGCTGGAGAAACTGCAGAGAAAACATGGTGGGAACCTTGTCAGATGCCCGCTGTCCAGGAACTCCACCCATGAGATGTATTGGGTGTCAGGAGCGTCGGGAAACATTGTGAGCTCTGTGAACACAACATCAAAGATGTTGTTGAACAGGTTCACAACAAGGCATAGGAAACCCACTTATGAGAAGGACGTAGATCTTGGGGCAGGAACGAGAAGTGTCTCCACTGAAACAGAAAAACCAGACATGACAATCATTGGGAGAAGGCTTCAGCGATTGCAAGAAGAGCACAAAGAAACATGGCATTATGATCAAGAAAACCCATACAGAACCTGGGCGTATCATGGAAGCTATGAAGCTCCTTCGACAGGCTCTGCGTCCTCCATGGTGAACGGGGTGGTGAAACTGCTAACAAAACCCTGGGATGTAATTCCGATGGTGACTCAGTTAGCCATGACAGACACAACCCCTTTTGGGCAACAAAGAGTGTTCAAAGAAAAGGTGGATACCAGAACACCGCAACCAAAACCAGGCACACGAATGGTTATGACCACGACAGCCAATTGGCTATGGGCCCTCCTTGGAAAGAAGAAAAATCCCAGACTGTGCACAAGGGAAGAGTTCATCTCAAAAGTTAGATCAAACGCAGCCATAGGCGCAGTCTTCCAAGAGGAACAGGGATGGACATCAGCCAGTGAAGCTGTGAATGACAGCCGGTTTTGGGAACTGGTTGACAAAGAAAGGGCCCTTCACCAAGAAGGGAAATGTGAATCGTGTGTCTACAACATGATGGGAAAACGTGAGAAAAAGTTAGGGGAGTTTGGCAGAGCCAAGGGAAGCCGAGCAATCTGGTATATGTGGCTAGGAGCGCGGTTTCTGGAATTTGAAGCCCTGGGTTTTTTGAATGAAGATCATTGGTTTGGCAGAGAAAACTCATGGAGTGGAGTGGAAGGGGAAGGTCTGCACAGATTGGGATACATCCTGGAGGAGATAGACAAGAAGGATGGAGACCTAATGTATGCTGATGACACAGCAGGCTGGGACACAAGAATCACTGAGGATGACCTCCAAAATGAGGAACTGATCACGGAACAGATGGCTCCCCACCACAAGATCCTAGCCAAAGCCATTTTCAAACTAACCTACCAAAACAAAGTGGTGAAAGTCCTCAGACCCACACCGAGAGGAGCGGTGATGGATATCATATCCAGGAAAGACCAGAGAGGTAGTGGACAAGTTGGAACATATGGTTTGAACACATTCACCAACATGGAAGTTCAACTCATCCGCCAAATGGAAGCAGAAGGAGTCATCACACAAGATGACATGCAGAACCCTAAAGGGTTGAAAGAAAGAGTTGAGAAATGGCTGAGAGAGTGTGGTGTCGACAGGTTAAAGAGGATGGCAATTAGTGGAGACGATTGCGTGGTGAAACCCCTAGATGAGAGGTTTGGCACCTCCCTCCTCTTCTTGAACGACATGGGAAAGGTGAGGAAAGACATTCCGCAGTGGGAACCATCTAAGGGATGGAAAAACTGGCAAGAGGTTCCTTTTTGCTCCCACCACTTTCACAAGATCTTTATGAAGGATGGCCGCTCACTAGTTGTTCCATGTAGAAACCAGGATGAACTGATAGGGAGAGCCAGAATCTCGCAGGGGGCTGGATGGAGCTTAAGGGAAACAGCTTGCCTAGGCAAAGCTTACGCCCAGATGTGGTCGCTTATGTACTTCCACAGAAGGGATCTGCGTTTAGCCTCCATGGCCATATGCTCAGCAGTTCCAACGGAATGGTTTCCAACAAGCAGAACAACATGGTCAATCCATGCTCATCACCAATGGATGACCACTGAAAACATGCTCAAGGTGTGGAACAGAGTGTGGATAGAAGACAACCCCAATATGATTGACAAGACTCCAGTCCATTCGTGGGAAGATATACCTTACCTAGGGAAAAGAGAGGATTTGTGGTGTGGATCCCTGATTGGACTTTCTTCTAGAGCCACCTGGGCGAAGAACATTCACACGGCCATAACTCAGGTCAGGAATCTGATCGGAAAAGAGGAATACGTGGATTATATGCCAGTAATGAAAAGATACAGTGCTCCTTCAGAGAGTGAAGGAGTTCTGTAA
		</sequence>
		<sequence>
			<taxon idref="KJ596666|DENV4|Brazil|Centre_West|MT|Cuiaba|2012-03-14"/>
			ATGAACCAACGAAAAAAGGTGGTTAGACCACCTTTCAATATGCTGAAACGCGAGAGAAACCGCGTATCAACCCCTCAAGGGTTGGTGAAGAGATTCTCAACCGGACTTTTTTCTGGGAAAGGACCCTTACGGATGGTGCTAGCACTCATCACGTTTTTGCGAGTCCTTTCCATCCCACCAACAGCAGGGATTCTGAAGAGATGGGGACAGTTGAAGAAAAATAAGGCCATCAAGATACTGATTGGATTCAGGAAGGAGATAGGCCGCATGCTGAACATCTTGAACGGGAGAAAAAGGTCAACGATAACATTGTTGTGCTTGATTCCCACCGTAATGGCG-TTTCACTCA--ACAAGAGATGGCGAACCCCTCATGATAGTGGCAAAACATGAAAGGGGGAGACCTCTCTTGTTTAAGACAACAGAGGGGATCAACAAATGCACTCTCATTGCCATGGACTTGGGTGAAATGTGTGAGGACACTGTCACGTACAAATGCCCCCTACTGGTCAATACCGAACCTGAAGACATTGATTGCTGGTGCAACCTCACGTCTACCTGGGTCATGTATGGGACATGCACCCAGAGCGGAGAACGGAGACGAGAGAAGCGCTCAGTAGCTTTAACACCACATTCAGGAATGGGATTGGAAACAAGAGCTGAGACATGGATGTCATCGGAAGGAGCTTGGAAGCATGCTCAGAGAGTAGAGAGCTGGATACTCAGAAACCCAGGATTTGCACTCTTGGCAGGATTTATGGCTTATATGATTGGGCAAACAGGGATCCAGCGAACTGTCTTCTTTGTCCTAATGATGCTGGTCGCCCCATCCTACGGAATGCGATGCGTAGGAGTAGGAAACAGAGACTTTGTGGAAGGAGTCTCAGGTGGAGCATGGGTCGACCTGGTGCTAGAACATGGAGGATGCGTCACAACCATGGCCCAGGGAAAACCAACCTTGGATTTTGAACTGACCAAGACAACAGCCAAGGAAGTGGCTCTGTTAAGAACCTATTGCATTGAAGCCTTAATATCAAACATAACTACGGCAACAAGATGTCCAACGCAAGGAGAGCCTTATCTGAAAGAGGAACAGGACCAACAGTACATTTGCCGTAGAGATGTGGTAGATAGAGGATGGGGCAATGGCTGTGGCTTGTTTGGAAAAGGAGGAGTTGTGACATGTGCGAAGTTCTCATGTTCGGGGAAGATAACAGGCAATCTGGTCCAAATTGAGAACCTTGAATACACAGTGGTTGTGACAGTCCACAATGGAGACACCCATGCAGTAGGAAATGACACATCCAATCATGGGGTTACAGCCACGATAACTCCCAGGTCACCATCGGTTGAAGTCAAACTGCCGGACTATGGAGAGCTAACACTCGATTGTGAACCCAGGTCTGGAATTGACTTCAATGAGATGATCCTAATGAAAATGAAAAAGAAAACATGGCTCGTGCATAAGCAATGGTTTTTGGATCTGCCTCTTCCATGGACGACAGGAGCAGATACATCAGAGGTTCACTGGAATTACAAAGAGAGAATGGTGACATTTAAGGTTCCTCATGCCAAGAGACAGGATGTGACAGTGCTGGGATCTCAGGAAGGAGCCATGCATTCTGCCCTCGCTGGAGCCACAGAAGTGGACTCCGGTGATGGAAATCACATGTTTGCAGGACATCTCAAGTGCAAAGTCCGCATGGAGAAATTGAGAATCAAGGGAATGTCATACACGATGTGTTCAGGAAAGTTTTCAATTGACAAAGAGATGGCAGAAACACAGCATGGGACAACAGTGGTGAAAGTCAAGTATGAAGGTGCTGGAGCTCCGTGTAAAGTCCCCATAGAGATAAGAGATGTAAACAAGGAAAAAGTGGTTGGGCGCGTTATCTCAGCCACCCCTTTGGCTGAGAACACCAATAGTGTAACCAACATAGAATTAGAACCCCCCTTTGGGGACAGCTACATAGTGATAGGTGTTGGAAACAGCGCACTAACACTCCATTGGTTCAGGAAAGGGAGTTCCATTGGTAAGATGTTTGAGTCCACATACAGAGGTGCAAAACGCATGGCCATCCTAGGTGAAACAGCTTGGGATTTTGGTTCCGTTGGTGGACTGTTCACATCATTGGGAAAGGCTGTGCACCAGGTTTTTGGAAGTGTGTATACAACCATGTTTGGAGGAGTCTCATGGATGATTAGAATCCTAATTGGGTTCCTAGTGTTGTGGATTGGCACGAACTCAAGGAACACTTCAATGGCCATGACGTGCATAGCTGTTGGGGGAATCACTCTGTTTTTGGGCTTCACGGTTCAAGCGGACATGGGTTGTGTGGTGTCATGGAGTGGGAGAGAATTGAAGTGTGGAAGCGGAATTTTTGTGGTTGACAACGTGCACACTTGGACAGAACAGTACAAATTCCAACCAGAGTCCCCAGCGAGACTAGCGTCTGCAATATTAAATGCCCACAAAGATGGGGTCTGTGGAATTAGATCAACCACGAGGCTGGAAAATGTTATGTGGAAGCAAATAACCAATGAGCTAAACTATGTTCTCTGGGAAGGAGGACATGATCTCACTGTAGTGGCTGGGGACGTGAAAGGGGTGTTGACCAAGGGCAAGAGAGCACTCACACCCCCAGCGAGCGATCTGAAATATTCATGGAAGACATGGGGGAAAGCAAAAATCTTCACCCCTGAAGCAAGAAACAGCACATTTTTAATAGACGGACCAGATACCTCTGAATGCCCCAATGAACGAAGAGCATGGAATTCTTTTGAGGTGGAAGACTATGGATTTGGCATGTTCACGACCAACATATGGATGAAATTCCGAGAAGGAAGTTCAGAAGTGTGTGACCACAGGCTGATGTCAGCTGCAATTAAAGACCAGAAAGCTGTGCATGCTGACATGGGTTATTGGATAGAGAGCTCAAAAAACCAGACCTGGCAGATAGAGAGAGCATCTCTCATTGAAGTGAAAACATGTCTGTGGCCCAAGACCCATACACTGTGGAGCAATGGAGTGCTGGAGAGCCAGATGCTTATTCCAAAATCATATGCAGGGCCTTTTTCACAGCACAATTACCGCCAGGGCTATGCTACGCAAACCGTGGGTCCATGGCACTTGGGCAAACTAGAGATAGACTTTGGAGAATGCCCCGGAACAACAGTTACAATTCAGGAGAATTGTGACCATAGAGGCCCATCTTTGAGGACCACCACTGCATCTGGAAAACTAGTCACGCAATGGTGTTGCCGCTCCTGCACAATGCCCCCCTTAAGGTTCTTAGGAGAAGATGGGTGCTGGTATGGGATGGAGATTAGGCCCTTGAGTGAAAAAGAAGAGAACATGGTTAAATCACAGGTGACGGCCGGACAGGGCACATCGGAAACTTTCTCTATGGGTCTGTTGTGCCTGACCTTGTTTGTGGAAGAATGCTTGAGAAGAAGAGTCACCAGAAAACACATGATATTAGCTGTGGTAATCACTCTTTGTGCTATCATCCTGGGGGGCCTCACATGGATGGACTTGCTACGAGCCCTCATCATGTTGGGGGACACTATGTCTGGCAGAATAGGAGGACAGACCCACCTAGCCATCATAGCAGTGTTCAAGATGTCACCAGGATACGTGCTGGGTGTGTTTTTAAGGAAACTCACTTCAAGAGAGACAGCACTAATGGTAATAGGAATGGCCATGACAACAACACTTTCAATTCCACATGACCTCATGGAACTCATTGATGGAATATCACTAGGACTAATTTTGCTAAAAATAGTAACACAGTTTGACAACACCCAAGTGGGAACCTTAGCTCTTTCCTTGACTTTCATAAGATCAACAATGTCATTGGTCATGGCTTGGAGGACCATTATGGCTGTGCTGTTTGTGGTCACACTCATTCCTTTGTGTAGGACAAGCTGTCTTCAAAAACAGTCTCATTGGGTAGAAATAACAGCACTCATCTTAGGAGCCCAAGCTCTGCCAGTGTACCTAATGACTCTTATGAAAGGAGCCTCAAGAAGATCTTGGCCTCTTAACGAAGGCATAATGGCTGTGGGTTTGGTTAGTCTCTTAGGAAGCGCTCTTTTAAAGAATGATGTCCCTTTAGCTGGCCCAATGGTGGCAGGAGGCTTACTTCTGGCGGCTTACGTAATGAGTGGCAGCTCAGCAGATCTGTCACTAGAGAAGGCCGCTAATGTGCAGTGGGATGAAATGGCAGACATAACAGGCTCAAGTCCAATCATAGAAGTGAAGCAAGATGAGGATGGCTCTTTCTCCATACGGGACGTCGAGGAAACCAATATGATAACCCTTTTGGTGAAACTGGCACTGATAACGGTGTCAGGTCTCTACCCCTTGGCAATTCCAATCACAATGACCTTATGGTACATGTGGCAAGTGAAAACACAAAGATCAGGAGCCCTGTGGGACGTTCCTTCACCCGCTGCCACTCAAAAAGCCGCACTGTCCGAAGGAGTGTACAGGATCATGCAAAGAGGGTTATTCGGGAAAACCCAGGTTGGAGTAGGGATACACATGGAAGGTGTATTTCACACAATGTGGCATGTCACAAGAGGATCGGTGATCTGCCACGAGACTGGGAGATTGGAGCCATCTTGGGCTGACGTCAGGAATGACATGATATCATACGGTGGGGGATGGAGGCTTGGAGATAAATGGGACAAAGAAGAAGACGTTCAGGTCCTCGCTATAGAACCAGGGAAAAATCCCAAACATGTCCAAACGAAACCTGGCCTTTTCAAGACCCTAACTGGAGAAATTGGAGCAGTAACATTAGATTTCAAACCCGGAACGTCTGGTTCTCCCATTATCAACAGGAAAGGAAAAGTCATCGGACTCTATGGAAATGGAGTGGTTACCAAATCAGGTGATTACGTCAGTGCCATAACGCAAGCCGAAAGAATTGGAGAGCCAGATTATGAAGTGGATGAGGACATTTTTCGGAAGAAAAGACTAACTATAATGGACTTACACCCCGGAGCTGGAAAGACAAAAAGAATTCTTCCATCAATAGTGAGAGAAGCCTTAAAAAGGAGGCTGCGAACTTTGATTTTGGCTCCCACGAGAGTAGTGGCGGCCGAGATGGAAGAGGCCCTACGTGGACTGCCAATCCGTTACCAAACCCCAGCTGTGAAATCAGAACACACAGGAAGAGAGATTGTAGACCTCATGTGCCATGCAACCTTCACAACAAGACTTTTGTCATCAACCAGAGTTCCAAACTATAACCTTATAGTAATGGATGAAGCACATTTCACCGATCCTTCCAGTGTCGCGGCTAGAGGATACATCTCGACCAGGGTAGAAATGGGAGAGGCAGCAGCCATCTTCATGACCGCAACCCCTCCCGGAGCGACGGATCCCTTTCCCCAGAGCAACAGCCCAATAGAAGACATCGAGAGAGAGATTCCGGAAAGGTCATGGAACACAGGGTTCGACTGGATAACAGACTACCAAGGGAAAACTGTGTGGTTTGTTCCTAGCATAAAAGCTGGAAATGACATTGCAAATTGTTTGAGGAAGTCGGGAAAGAAAGTTATCCAGTTGAGTAGGAAAACCTTTGATACAGAATATCCAAAAACGAAGCTCACGGACTGGGACTTTGTGGTCACTACAGACATATCTGAAATGGGGGCTAACTTTAGAGCTGGGAGAGTGATAGACCCTAGAAGATGCCTCAAGCCAGTTATCCTAACAGATGGGCCAGAGAGAGTCATCTTAGCAGGTCCCATTCCAGTGACTCCAGCAAGCGCTGCCCAAAGAAGAGGGCGAATAGGAAGGAACCCAGCACAAGAAGACGACCAATACGTTTTCTCCGGAGACCCACTAAAAAATGATGAAGATCATGCCCACTGGACAGAAGCAAAGATGCTGCTTGACAATATCTACACCCCAGAAGGGATCATTCCAACATTGTTTGGTCCGGAAAGGGAAAAAACCCAAGCTATTGATGGAGAGTTTCGCCTCAGAGGGGAACAAAGGAAGACTTTTGTGGAATTAATGAGGAGAGGAGACCTTCCGGTGTGGCTGAGTTATAAGGTAGCTTCTGCTGGCATTTCTTACAAAGATCGGGAATGGTGCTTCACTGGGGAAAGAAATAACCAAATTTTAGAAGAAAACATGGAGGTTGAAATTTGGACTAGAGAGGGAGAAAAGAAAAAACTGAGGCCAAAATGGTTAGATGCACGTGTATACGCTGACCCCATGGCTTTAAAGGATTTCAAGGAGTTTGCCAGTGGAAGGAAGAGTATAACTCTCGACATCCTAACAGAGATCGCCAGTTTGCCAACCTACCTTTCCTCTAGGGCCAAGCTCGCCCTTGACAACATAGTTATGCTCCACACAACAGAAAGAGGAGGGAGGGCCTATCAACACGCCCTGAACGAACTTCCGGAGTCACTGGAAACACTCATGCTTGTAGCCTTACTAGGTGCTATGACAGCAGGTATCTTCCTGTTTTTCATGCAAGGTAAAGGAATAGGGAAATTGTCAATGGGTTTGATAACCATTGCGGTGGCTAGTGGCTTGCTCTGGGTAGCAGAAATTCAACCCCAGTGGATAGCGGCCTCAATCATACTGGAGTTTTTTCTCATGGTACTGTTGATACCAGAACCAGAAAAACAAAGGACCCCACAAGACAATCAATTGATCTACGTCATATTGACCATTCTCACCATTATTGGTCTAATAGCAGCCAACGAGATGGGGCTGATAGAAAAAACAAAAACGGATTTTGGGTTTTACCAGGTAAAAACAGAAACCACCATCCTCGATGTGGACCTGAGACCAGCTTCAGCATGGACGCTCTATGCGGTAGCCACCACAATTCTGACTCCCATGCTGAGACACACCATAGAAAATACGTCGGCCAACCTATCTTTAGCAGCCATTGCCAACCAGGCAGCCGTCCTAATGGGGCTTGGAAAAGGATGGCCACTCCACAGAATGGACCTTGGTGTGCCGCTGTTAGCAATGGGATGCTATTCTCAAGTGAACCCAACAACCTTGACAGCATCCTTAGTCATGCTTCTAGTCCATTATGCAATAATAGGCCCAGGATTGCAGGCAAAAGCCACAAGAGAGGCCCAGAAAAGGACAGCTGCTGGAATCATGAAAAATCCCACAGTGGACGGGATAACAGTGATAGATCTAGAACCAATATCCTATGACCCAAAATTTGAAAAGCAATTAGGGCAGGTCATGTTACTAGTCTTGTGTGCTGGACAACTACTCTTGATGAGAACAACATGGGCTTTCTGTGAAGTCTTGACTTTGGCTACAGGACCAATCTTGACCTTGTGGGAGGGCAACCCGGGAAGGTTTTGGAACACGACCATAGCCGTATCTACCGCCAACATTTTCAGGGGAAGTTACTTGGCAGGAGCTGGACTGGCTTTTTCACTCATAAAGAATGCACAAACCCCCAGGAGGGGAACTGGGACCGCAGGAGAGACACTGGGAGAGAAGTGGAAGAGACAGCTAAACTCATTAGACAGAAAAGAGTTCGAAGAGTATAAAAGAAGTGGAATACTAGAAGTGGACAGGACCGAAGCCAAGTCCGCCCTGAAAGATGGGTCCAAAATCAAGCATGCAGTATCTAGAGGGTCCAGTAAGATTAGATGGATCGTTGAGAGAGGGATGGTAAAGCCAAAAGGGAAAGTTGTAGATCTTGGCTGTGGGAGAGGAGGATGGTCTTATTACATGGCAACACTCAAGAACGTGACTGAAGTGAAAGGGTATACAAAAGGAGGTCCAGGACATGAAGAACCGATTCCTATGGCTACTTATGGCTGGAATTTGGTCAAACTCCATTCAGGGGTTGACGTGTTCTACAAACCCACAGAGCAAGTGGACACCCTGCTCTGTGATATTGGGGAGTCATCTTCTAATCCAACAATAGAGGAAGGAAGAACATTGAGAGTTTTGAAGATGGTGGAGCCATGGCTCTCTTCAAAACCTGAATTCTGCATCAAGGTCCTTAACCCCTACATGCCAACAGTCATAGAAGAGCTGGAGAAACTGCAGAGAAAACATGGTGGGAACCTTGTCAGATGCCCGCTGTCCAGGAACTCCACCCATGAGATGTATTGGGTGTCAGGAGCGTCGGGAAACATTGTGAGCTCTGTGAACACAACATCAAAGATGTTGTTGAACAGGTTCACAACAAGGCATAGGAAACCCACTTATGAGAAGGACGTAGATCTTGGGGCAGGAACGAGAAGTGTCTCCACTGAAATAGAAAAACCAGACATGACAATCATTGGGAGAAGGCTTCAGCGATTGCAAGAAGAGCACAAAGAAACATGGCATTATGATCAAGAAAACCCATACAGAACCTGGGCGTATCATGGAAGCTATGAAGCTCCTTCGACAGGCTCTGCGTCCTCCATGGTGAACGGGGTGGTGAAACTGCTAACAAAACCCTGGGATGTAATTCCGATGGTGACTCAGTTAGCCATGACAGACACAACCCCTTTTGGGCAACAAAGAGTGTTCAAAGAGAAGGTGGATACCAGAACACCGCAACCAAAACCAGGCACACGAATGGTTATGACCACGACGGCCAATTGGCTATGGGCCCTCCTTGGAAAGAAGAAAAATCCCAGACTGTGCACAAGGGAAGAGTTCATCTCAAAAGTTAGATCAAACGCAGCCATAGGCGCAGTCTTTCAAGAGGAACAGGGATGGACATCAGCCAGTGAAGCTGTGAATGACAGCCGGTTTTGGGAACTGGTTGACAAAGAAAGGGCCCTTCACCAAGAAGGGAAATGTGAATCGTGTGTCTACAACATGATGGGAAAACGTGAGAAAAAGTTAGGGGAGTTTGGCAGAGCCAAGGGAAGCCGAGCAATCTGGTATATGTGGCTAGGAGCGCGGTTTCTGGAATTTGAAGCCCTGGGTTTTTTGAATGAAGATCATTGGTTTGGCAGAGAAAACTCATGGAGTGGAGTGGAAGGGGAAGGTCTGCACAGATTGGGATACATCCTGGAGGAGATAGACAAGAAGGATGGAGACCTAATGTATGCTGATGACACAGCAGGCTGGGACACAAGAATCACTGAGGATGACCTCCAAAATGAGGAACTGATCACGGAACAGATGGCTCCCCACCACAAGATCCTAGCCAAAGCCATTTTCAAACTAACCTACCAAAACAAAGTGGTGAAAGTCCTCAGACCCACACCGAGAGGAGCGGTGATGGATATCATATCCAGGAAAGACCAGAGAGGTAGTGGACAAGTTGGAACATATGGTTTGAACACATTCACCAACATGGAAGTTCAACTCATCCGCCAAATGGAAGCAGAAGGAGTCATCACACAAGATGACATGCAGAACCCTAAAGGGTTGAAAGAAAGAGTTGAGAAATGGCTGAGAGAGTGTGGTGTCGACAGGTTAAAGAGGATGGCAATTAGTGGAGACGATTGCGTGGTGAAACCCCTAGATGAGAGGTTTGGCACCTCCCTCCTCTTCTTGAACGACATGGGAAAGGTGAGGAAAGACATTCCGCAGTGGGAACCATCTAAGGGATGGAAAAACTGGCAAGAGGTTCCTTTTTGCTCCCACCACTTTCACAAGATCTTTATGAAGGATGGCCGCTCACTAGTTGTTCCATGTAGAAACCAGGATGAACTGATAGGGAGAGCCAGAATCTCGCAGGGGGCTGGATGGAGCTTAAGGGAAACAGCTTGCCTAGGCAAAGCTTACGCCCAGATGTGGTCGCTTATGTACTTCCACAGAAGGGATCTGCGTTTAGCCTCCATGGCCATATGCTCAGCAGTTCCAACGGAATGGTTTCCAACAAGCAGAACAACATGGTCAATCCATGCTCATCACCAATGGATGACCACTGAAGACATGCTCAAGGTGTGGAACAGAGTGTGGATAGAAGACAACCCCAATATGATTGACAAGACTCCAGTCCATTCGTGGGAAGATATACCTTACCTAGGGAAAAGAGAGGATTTGTGGTGTGGATCCCTGATTGGACTTTCTTCTAGAGCCACCTGGGCGAAGAACATTCACACGGCCATAACTCAGGTCAGGAATCTGATCGGAAAAGAGGAATACGTGGATTATATGTCAGTAATGAAAAGATACAGTGCTCCTTCAGAGAGTGAAGGAGTTCTGTAA
		</sequence>
		<sequence>
			<taxon idref="KJ596667|DENV4|Brazil|Centre_West|MT|Nossa_Senhora_do_Livramento|2012-03-14"/>
			ATGAACCAACGAAAAAAGGTGGTTAGACCACCTTTCAATATGCTGAAACGCGAGAGAAACCGCGTATCAACCCCTCAAGGGTTGGTGAAGAGATTCTCAACCGGACTTTTTTCTGGGAAAGGACCCTTACGGATGGTGCTAGCACTCATCACGTTTTTGCGAGTCCTTTCCATCCCACCAACAGCAGGGATTCTGAAGAGATGGGGACAGTTGAAGAAAAATAAGGCCATCAAGATACTGATTGGATTCAGGAAGGAGATAGGCCGCATGCTGAACATCTTGAACGGGAGAAAAAGGTCAACGATAACATTGTTGTGCTTGATTCCCACCGTAATGGCG-TTTCACTCA--ACAAGAGATGGCGAACCCCTCATGATAGTGGCAAAACATGAAAGGGGGAGACCTCTCTTGTTTAAGACAACAGAGGGGATCAACAAATGCACTCTCATTGCCATGGACTTGGGTGAAATGTGTGAGGACACTGTCACGTACAAATGCCCCCTACTGGTCAATACCGAACCTGAAGACATTGATTGCTGGTGCAACCTCACGTCTACCTGGGTCATGTATGGGACATGCACCCAGAGCGGAGAACGGAGACGAGAGAAGCGCTCAGTAGCTTTAACACCACATTCAGGAATGGGATTGGAAACAAGAGCTGAGACATGGATGTCATCGGAAGGAGCTTGGAAGCATGCTCAGAGAGTAGAGAGCTGGATACTCAGAAACCCAGGATTTGCACTCTTGGCAGGATTTATGGCTTATATGATTGGGCAAACAGGGATCCAGCGAACTGTCTTCTTTGTCCTAATGATGCTGGTCGCCCCATCCTACGGAATGCGATGCGTAGGAGTAGGAAACAGAGACTTTGTGGAAGGAGTCTCAGGTGGAGCATGGGTCGACCTGGTGCTAGAACATGGAGGATGCGTCACAACCATGGCCCAGGGAAAACCAACCTTGGATTTTGAACTGACCAAGACAACAGCCAAGGAAGTGGCTCTGTTAAGAACCTATTGCATTGAAGCCTTAATATCAAACATAACTACGGCAACAAGATGTCCAACGCAAGGAGAGCCTTATCTGAAAGAGGAACAGGACCAACAGTACATTTGCCGTAGAGATGTGGTAGATAGAGGATGGGGCAATGGCTGTGGCTTGTTTGGAAAAGGAGGAGTTGTGACATGTGCGAAGTTCTCATGTTCGGGGAAGATAACAGGCAATCTGGTCCAAATTGAGAACCTTGAATACACAGTGGTTGTGACAGTCCACAATGGAGACACCCATGCAGTAGGAAATGACACATCCAATCATGGGGTTACAGCCACGATAACTCCCAGGTCACCATCGGTTGAAGTCAAACTGCCGGACTATGGAGAACTAACACTCGATTGTGAACCCAGGTCTGGAATTGACTTCAATGAGATGATCCTAATGAAAATGAAAAAGAAAACATGGCTCGTGCATAAGCAATGGTTTTTGGATCTGCCTCTTCCATGGACGACAGGAGCAGATACATCAGAGGTTCACTGGAATTACAAAGAGAGAATGGTGACATTTAAGGTTCCTCATGCCAAGAGACAGGATGTGACAGTGCTGGGATCTCAGGAAGGAGCCATGCATTCTGCCCTCGCTGGAGCCACAGAAGTGGACTCCGGTGATGGAAATCACATGTTTGCAGGACATCTCAAGTGCAAAGTCCGCATGGAGAAATTGAGAATCAAGGGAATGTCATACACGATGTGTTCAGGAAAGTTTTCAATTGACAAAGAGATGGCAGAAACACAGCATGGGACAACAGTGGTGAAAGTCAAGTATGAAGGTGCTGGAGCTCCGTGTAAAGTCCCCATAGAGATAAGAGATGTAAACAAGGAAAAAGTGGTTGGGCGCGTTATCTCAGCCACCCCTTTGGCTGAGAACACCAATAGTGTAACCAACATAGAATTAGAACCCCCCTTTGGGGACAGCTACATAGTGATAGGTGTTGGAAACAGCGCACTAACACTCCATTGGTTCAGGAAAGGGAGTTCCATTGGTAAGATGTTTGAGTCCACATACAGAGGTGCAAAACGCATGGCCATCCTAGGTGAAACAGCTTGGGATTTTGGTTCCGTTGGTGGACTGTTCACATCATTGGGAAAGGCTGTGCACCAGGTTTTTGGAAGTGTGTATACAACCATGTTTGGAGGAGTCTCATGGATGATTAGAATCCTAATTGGGTTCCTAGTGTTGTGGATTGGCACGAACTCAAGGAACACTTCAATGGCCATGACGTGCATAGCTGTTGGGGGAATCACTCTGTTTTTGGGCTTCACGGTTCAAGCGGACATGGGTTGTGTGGTGTCATGGAGTGGGAGAGAATTGAAGTGTGGAAGCGGAATTTTTGTGGTTGACAACGTGCACACTTGGACAGAACAGTACAAATTCCAACCAGAGTCCCCAGCGAGACTAGCGTCTGCAATATTAAATGCCCACAAAGATGGGGTCTGTGGAATTAGATCAACCACGAGGCTGGAAAATGTTATGTGGAAGCAAATAACCAATGAGCTAAACTATGTTCTCTGGGAAGGAGGACATGATCTCACTGTGGTGGCTGGGGACGTGAAAGGGGTGTTGACCAAGGGCAAGAGAGCACTCACACCCCCAGCGAGCGATCTGAAATATTCATGGAAGACATGGGGGAAAGCAAAAATCTTCACCCCTGAAGCAAGAAACAGCACATTTTTAATAGACGGACCAGATACCTCTGAATGCCCCAATGAACGAAGAGCATGGAATTCTTTTGAGGTGGAAGACTATGGATTTGGCATGTTCACGACCAACATATGGATGAAATTCCGAGAAGGAAGTTCAGAAGTGTGTGACCACAGGCTGATGTCAGCTGCAATTAAAGACCAGAAAGCTGTGCATGCTGACATGGGTTATTGGATAGAGAGCTCAAAAAACCAGACCTGGCAGATAGAGAGAGCATCTCTCATTGAAGTGAAAACATGTCTGTGGCCCAAGACCCATACACTGTGGAGCAATGGAGTGCTGGAGAGCCAGATGCTTATTCCAAAATCATATGCAGGCCCTTTTTCACAGCACAATTACCGCCAGGGCTATGCTACGCAAACCGTGGGTCCATGGCACTTGGGCAAACTAGAGATAGACTTTGGAGAATGCCCCGGAACAACAGTTACAATTCAGGAGAATTGTGACCATAGAGGCCCATCTTTGAGGACCACCACTGCATCTGGAAAACTAGTCACGCAATGGTGTTGCCGCTCCTGCACAATGCCCCCCTTAAGGTTCTTAGGAGAAGATGGGTGCTGGTATGGGATGGAGATTAGGCCCTTGAGTGAAAAAGAAGAGAACATGGTTAAATCACAGGTGACGGCCGGACAGGGCACATCGGAAACTTTCTCTATGGGTCTGTTGTGCCTGACCTTGTTTGTGGAAGAATGCTTGAGAAGAAGAGTCACCAGAAAACACATGATATTAGCTGTGGTAATCACTCTTTGTGCTATCATCCTGGGGGGCCTCACATGGATGGACTTGCTACGAGCCCTCATCATGTTGGGGGACACTATGTCTGGCAGAATAGGAGGACAGACCCACCTAGCCATCATAGCAGTGTTCAAGATGTCACCAGGATACGTGCTGGGTGTGTTTTTAAGGAAACTCACTTCAAGAGAGACAGCACTAATGGTAATAGGAATGGCCATGACAACAACACTTTCAATTCCACATGACCTCATGGAACTCATTGATGGAATATCACTAGGACTAATTTTGCTAAAAATAGTAACACAGTTTGACAACACCCAAGTGGGAACCTTAGCTCTTTCCTTGACTTTCATAAGATCAACAATGTCATTGGTCATGGCTTGGAGGACCATTATGGCTGTGCTGTTTGTGGTCACACTCATTCCTTTGTGTAGGACAAGCTGTCTTCAAAAACAGTCTCATTGGGTAGAAATAACAGCACTCATCTTAGGAGCCCAAGCTCTGCCAGTGTACCTAATGACTCTTATGAAAGGAGCCTCAAGAAGATCTTGGCCTCTTAACGAAGGCATAATGGCTGTGGGTTTGGTTAGTCTCTTAGGAAGCGCTCTTTTAAAGAATGATGTCCCTTTAGCTGGCCCAATGGTGGCAGGAGGCTTACTTCTGGCGGCTTACGTAATGAGTGGCAGCTCAGCAGATCTGTCACTAGAGAAGGCCGCTAATGTGCAGTGGGATGAAATGGCAGACATAACAGGCTCAAGTCCAATCATAGAAGTGAAGCAAGATGAGGATGGCTCTTTCTCCATACGGGACGTCGAGGAAACCAATATGATAACCCTTTTGGTGAAACTGGCACTGATAACGGTGTCAGGTCTCTACCCCTTGGCAATTCCAATCACAATGACCTTATGGTACATGTGGCAAGTGAAAACACAAAGATCAGGAGCCCTGTGGGACGTTCCTTCACCCGCTGCCACTCAAAAAGCCGCACTGTCCGAAGGAGTGTACAGGATCATGCAAAGAGGGTTATTCGGGAAAACCCAGGTTGGAGTAGGGATACACATGGAAGGTGTATTTCACACAATGTGGCATGTCACAAGAGGATCGGTGATCTGCCACGAGACTGGGAGATTGGAGCCATCTTGGGCTGACGTCAGGAATGACATGATATCATACGGTGGGGGATGGAGGCTTGGAGATAAATGGGACAAAGAAGAAGACGTTCAGGTCCTCGCTATAGAACCAGGGAAAAATCCCAAACATGTCCAAACGAAACCTGGCCTTTTCAAGACCCTAACTGGAGAAATTGGAGCAGTAACATTAGATTTCAAACCCGGAACGTCTGGTTCTCCCATTATCAACAGGAAAGGAAAAGTCATCGGACTCTATGGAAATGGAGTGGTTACCAAATCAGGTGATTACGTCAGTGCCATAACGCAAGCCGAAAGAATTGGAGAGCCAGATTATGAAGTGGATGAGGACATTTTTCGGAAGAAAAGACTAACTATAATGGACTTACACCCCGGAGCTGGAAAGACAAAAAGAATTCTTCCATCAATAGTGAGAGAAGCCTTAAAAAGGAGGCTGCGAACTTTGATTTTGGCTCCCACGAGAGTAGTGGCGGCCGAGATGGAAGAGGCCCTACGTGGACTGCCAATCCGTTACCAAACCCCAGCTGTGAAATCAGAACACACAGGAAGAGAGATTGTAGACCTCATGTGCCATGCAACCTTCACAACAAGACTTTTGTCATCAACCAGAGTTCCAAACTATAACCTTATAGTAATGGATGAAGCACATTTCACCGATCCTTCCAGTGTCGCGGCTAGAGGATACATCTCGACCAGGGTAGAAATGGGAGAGGCAGCAGCCATCTTCATGACCGCAACCCCTCCCGGAGCGACGGATCCCTTTCCCCAGAGCAACAGCCCAATAGAAGACATCGAGAGAGAGATTCCGGAAAGGTCATGGAACACAGGGTTCGACTGGATAACAGACTACCAAGGGAAAACTGTGTGGTTTGTTCCTAGCATAAAAGCTGGAAATGACATTGCAAATTGTTTGAGGAAGTCGGGAAAGAAAGTTATCCAGTTGAGTAGGAAAACCTTTGATACAGAATATCCAAAAACGAAGCTCACGGACTGGGACTTTGTGGTCACTACAGACATATCTGAAATGGGGGCTAACTTTAGAGCTGGGAGAGTGATAGACCCTAGAAGATGCCTCAAGCCAGTTATCCTAACAGATGGGCCAGAGAGAGTCATCTTAGCAGGTCCCATTCCAGTGACTCCAGCAAGCGCTGCCCAAAGAAGAGGGCGAATAGGAAGGAACCCAGCACAAGAAGACGACCAATACGTTTTCTCCGGAGACCCACTAAAAAATGATGAAGATCATGCCCACTGGACAGAAGCAAAGATGCTGCTTGACAATATCTACACCCCAGAAGGGATCATTCCAACATTGTTTGGTCCGGAAAGGGAAAAAACCCAAGCTATTGATGGAGAGTTTCGCCTCAGAGGGGAACAAAGGAAGACTTTTGTGGAATTAATGAGGAGAGGAGACCTTCCGGTGTGGCTGAGTTATAAGGTAGCTTCTGCTGGCATTTCTTACAAAGATCGGGAATGGTGCTTCACTGGGGAAAGAAATAACCAAATTTTAGAAGAAAACATGGAGGTTGAAATTTGGACTAGAGAGGGAGAAAAGAAAAAACTGAGGCCAAAATGGTTAGATGCACGTGTATACGCTGACCCCATGGCTTTAAAGGATTTCAAGGAGTTTGCCAGTGGAAGGAAGAGTATAACTCTCGACATCCTAACAGAGATCGCCAGTTTGCCAACCTACCTTTCCTCTAGGGCCAAGCTCGCCCTTGACAACATAGTTATGCTCCACACAACAGAAAGAGGAGGGAGGGCCTATCAACACGCCCTGAACGAACTTCCGGAGTCACTGGAAACACTCATGCTTGTAGCCTTACTAGGTGCTATGACAGCAGGTATCTTCCTGTTTTTCATGCAAGGTAAAGGAATAGGGAAATTGTCAATGGGTTTGATAACCATTGCGGTGGCTAGTGGCTTGCTCTGGGTAGCAGAAATTCAACCCCAGTGGATAGCGGCCTCAATCATACTGGAGTTTTTTCTCATGGTACTGTTGATACCAGAACCAGAAAAACAAAGGACCCCACAAGACAATCAATTGATCTACGTCATATTGACCATTCTCACCATTATTGGTCTAATAGCAGCCAACGAGATGGGGCTGATAGAAAAAACAAAAACGGATTTTGGGTTTTACCAGGTAAAAACAGAAACCACCATCCTCGATGTGGACCTGAGACCAGCTTCAGCATGGACGCTCTATGCGGTAGCCACCACAATTCTGACTCCCATGCTGAGACACACCATAGAAAATACGTCGGCCAACCTATCTTTAGCAGCCATTGCCAACCAGGCAGCCGTCCTAATGGGGCTTGGAAAAGGATGGCCACTCCACAGAATGGACCTTGGTGTGCCGCTGTTAGCAATGGGATGCTATTCTCAAGTGAACCCAACAACCTTGACAGCATCCTTAGTCATGCTTCTAGTCCATTATGCAATAATAGGCCCAGGATTGCAGGCAAAAGCCACAAGAGAGGCCCAGAAAAGGACAGCTGCTGGAATCATGAAAAATCCCACAGTGGACGGGATAACAGTGATAGATCTAGAACCAATATCCTATGACCCAAAATTTGAAAAGCAATTAGGGCAGGTCATGTTACTAGTCTTGTGTGCTGGACAACTACTCTTGATGAGAACAACATGGGCTTTCTGTGAAGTCTTGACTTTGGCTACAGGACCAATCTTGACCTTGTGGGAGGGCAACCCGGGAAGGTTTTGGAACACGACCATAGCCGTATCTACCGCCAACATTTTCAGGGGAAGTTACTTGGCAGGAGCTGGACTGGCTTTTTCACTCATAAAGAATGCACAAACCCCCAGGAGGGGAACTGGGACCGCAGGAGAGACACTGGGAGAGAAGTGGAAGAGACAGCTAAACTCATTAGACAGAAAAGAGTTTGAAGAGTATAAAAGAAGTGGAATACTAGAAGTGGACAGGACCGAAGCCAAGTCCGCCCTGAAAGATGGGTCCAAAATCAAGCATGCAGTATCTAGAGGGTCCAGTAAGATTAGATGGATCGTTGAGAGAGGGATGGTAAAGCCAAAAGGGAAAGTTGTAGATCTTGGCTGTGGGAGAGGAGGATGGTCTTATTACATGGCAACACTCAAGAACGTGACTGAAGTGAAAGGGTATACAAAAGGAGGTCCAGGACATGAAGAACCGATTCCTATGGCTACTTATGGCTGGAATTTGGTCAAACTCCATTCAGGGGTTGACGTGTTCTACAAACCCACAGAGCAAGTGGACACCCTGCTCTGTGATATTGGGGAGTCATCTTCTAATCCAACAATAGAGGAAGGAAGAACATTGAGAGTTTTGAAGATGGTGGAGCCATGGCTCTCTTCAAAACCTGAATTCTGCATCAAGGTCCTTAACCCCTACATGCCAACAGTCATAGAAGAGCTGGAGAAACTGCAGAGAAAACATGGTGGGAACCTTGTCAGATGCCCGCTGTCCAGGAACTCCACCCATGAGATGTATTGGGTGTCAGGAGCGTCGGGAAACATTGTGAGCTCTGTGAACACAACATCAAAGATGTTGTTGAACAGGTTCACAACAAGGCATAGGAAACCCACTTATGAGAAGGACGTAGATCTTGGGGCAGGAACGAGAAGTGTCTCCACTGAAATAGAAAAACCAGACATGACAATCATTGGGAGAAGGCTTCAGCGATTGCAAGAAGAGCACAAAGAAACATGGCATTATGATCAAGAAAACCCATACAGAACCTGGGCGTATCATGGAAGCTATGAAGCTCCTTCGACAGGCTCTGCGTCCTCCATGGTGAACGGGGTGGTGAAACTGCTAACAAAACCCTGGGATGTAATTCCGATGGTGACTCAGTTAGCCATGACAGACACAACCCCTTTTGGGCAACAAAGAGTGTTCAAAGAGAAGGTGGATACCAGAACACCGCAACCAAAACCAGGCACACGAATGGTTATGACCACGACAGCCAATTGGCTATGGGCCCTCCTTGGAAAGAAGAAAAATCCCAGACTGTGCACAAGGGAAGAGTTCATCTCAAAAGTTAGATCAAACGCAGCCATAGGCGCAGTCTTTCAAGAGGAACAGGGATGGACATCAGCCAGTGAAGCTGTGAATGACAGCCGGTTTTGGGAACTGGTTGACAAAGAAAGGGCCCTTCACCAAGAAGGGAAATGTGAATCGTGTGTCTACAACATGATGGGAAAACGTGAGAAAAAGTTAGGGGAGTTTGGCAGAGCCAAGGGAAGCCGAGCAATCTGGTATATGTGGCTAGGAGCGCGGTTTCTGGAATTTGAAGCCCTGGGTTTTTTGAATGAAGATCATTGGTTTGGCAGAGAAAACTCATGGAGTGGAGTGGAAGGGGAAGGTCTGCACAGATTGGGATACATCCTGGAGGAGATAGACAAGAAGGATGGAGACCTAATGTATGCTGATGACACAGCAGGCTGGGACACAAGAATCACTGAGGATGACCTCCAAAATGAGGAACTGATCACGGAACAGATGGCTCCCCACCACAAGATCCTAGCCAAAGCCATTTTCAAACTAACCTACCAAAACAAAGTGGTGAAAGTCCTCAGACCCACACCGAGAGGAGCGGTGATGGATATCATATCCAGGAAAGACCAGAGAGGTAGTGGACAAGTTGGAACATATGGTTTGAACACATTCACCAACATGGAAGTTCAACTCATCCGCCAAATGGAAGCAGAAGGAGTCATCACACAAGATGACATGCAGAACCCTAAAGGGTTGAAAGAAAGAGTTGAGAAATGGCTGAGAGAGTGTGGTGTCGACAGGTTAAAGAGGATGGCAATTAGTGGAGACGATTGCGTGGTGAAACCCCTAGATGAGAGGTTTGGCACCTCCCTCCTCTTCTTGAACGACATGGGAAAGGTGAGGAAAGACATTCCGCAGTGGGAACCATCTAAGGGATGGAAAAACTGGCAAGAGGTTCCTTTTTGCTCCCACCACTTTCACAAGATCTTTATGAAGGATGGCCGCTCACTAGTTGTTCCATGTAGAAACCAGGATGAACTGATAGGGAGAGCCAGAATCTCGCAGGGGGCTGGATGGAACTTAAGGGAAACAGCTTGCCTAGGCAAAGCTTACGCCCAGATGTGGTCGCTTATGTACTTCCACAGAAGGGATCTGCGTTTAGCCTCCATGGCCATATGCTCAGCAGTTCCAACGGAATGGTTTCCAACAAGCAGAACAACATGGTCAATCCATGCTCATCACCAATGGATGACCACTGAAGACATGCTCAAGGTGTGGAACAGAGTGTGGATAGAAGACAACCCCAATATGATTGACAAGACTCCAGTCCATTCGTGGGAAGATATACCTTACCTAGGGAAAAGAGAGGATTTGTGGTGTGGATCCCTGATTGGACTTTCTTCTAGAGCCACCTGGGCGAAGAACATTCACACGGCCATAACTCAGGTCAGGAATCTGATCGGAAAAGAGGAATACGTGGATTATATGTCAGTAATGAAAAGATACAGTGCTCCTTCAGAGAGTGAAGGAGTTCTGTAA
		</sequence>
		<sequence>
			<taxon idref="KJ596668|DENV4|Brazil|Centre_West|MT|Cuiaba|2012-03-14"/>
			ATGAACCAACGAAAAAAGGTGGTTAGACCACCTTTCAATATGCTGAAACGCGAGAGAAACCGCGTATCAACCCCTCAAGGGTTGGTGAAGAGATTCTCAACCGGACTTTTTTCTGGGAAAGGACCCTTACGGATGGTGCTAGCACTCATCACGTTTTTGCGAGTCCTTTCCATCCCACCAACAGCAGGGATTCTGAAGAGATGGGGACAGTTGAAGAAAAATAAGGCCATCAAGATACTGATTGGATTCAGGAAGGAGATAGGCCGCATGCTGAACATCTTGAACGGGAGAAAAAGGTCAACGATAACATTGTTGTGCTTGATTCCCACCGTAATGGCG-TTTCACTCA--ACAAGAGATGGCGAACCCCTCATGATAGTGGCAAAACATGAAAGGGGGAGACCTCTCTTGTTTAAGACAACAGAGGGGATCAACAAATGCACTCTCATTGCCATGGACTTGGGTGAAATGTGTGAGGACACTGTCACGTACAAATGCCCCCTACTGGTCAATACCGAACCTGAAGACATTGATTGCTGGTGCAACCTCACGTCTACCTGGGTCATGTATGGGACATGCACCCAGAGCGGAGAACGGAGACGAGAGAAGCGCTCAGTAGCTTTAACACCACATTCAGGAATGGGATTGGAAACAAGAGCTGAGACATGGATGTCATCGGAAGGAGCTTGGAAGCATGCTCAGAGAGTAGAGAGCTGGATACTCAGAAACCCAGGATTTGCACTCTTGGCAGGATTTATGGCTTATATGATTGGGCAAACAGGGATCCAGCGAACTGTCTTCTTTGTCCTAATGATGCTGGTCGCCCCATCCTACGGAATGCGATGCGTAGGAGTAGGAAACAGAGACTTTGTGGAAGGAGTCTCAGGTGGAGCATGGGTCGACCTGGTGCTAGAACATGGAGGATGCGTCACAACCATGGCCCAGGGAAAACCAACCTTGGATTTTGAACTGACCAAGACAACAGCCAAGGAAGTGGCTCTGTTGAGAACCTATTGCATTGAAGCCTTAATATCAAACATAACTACGGCAACAAGATGTCCAACGCAAGGAGAGCCTTATCTGAAAGAGGAACAGGACCAACAGTACATTTGCCGTAGAGATGTGGTAGATAGAGGATGGGGCAATGGCTGTGGCTTGTTTGGAAAAGGAGGAGTTGTGACATGTGCGAAGTTCTCATGTTCGGGGAAGATAACAGGCAATCTGGTCCAAATTGAGAACCTTGAATACACAGTGGTTGTGACAGTCCACAATGGAGACACCCATGCAGTAGGAAATGACACATCCAACCATGGGGTTACAGCCACGATAACTCCCAGGTCACCATCGGTTGAAGTCAAACTGCCGGACTATGGAGAACTAACACTTGATTGTGAACCCAGGTCTGGAATTGACTTCAATGAGATGATCCTAATGAAAATGAAAAAGAAAACATGGCTCGTGCATAAGCAATGGTTTTTGGATCTGCCTCTTCCATGGACGACAGGAGCAGATACATCAGAGGTTCACTGGAATTACAAAGAGAGAATGGTGACATTTAAGGTTCCTCATGCCAAGAGACAGGATGTGACAGTGCTGGGATCTCAGGAAGGAGCCATGCATTCTGCCCTCGCTGGAGCCACAGAAGTGGACTCCGGTGATGGAAATCACATGTTTGCAGGACATCTCAAGTGCAAAGTCCGCATGGAGAAATTGAGAATCAAGGGAATGTCATACACGATGTGTTCAGGAAAGTTTTCAATTGACAAAGAGATGGCAGAAACACAGCATGGGACAACAGTGGTGAAAGTCAAGTATGAAGGTGCTGGAGCTCCGTGTAAAGTCCCCATAGAGATAAGAGATGTAAACAAGGAGAAAGTGGTTGGGCGCGTTATCTCAGCCACCCCTTTGGCTGAGAACACCAATAGTGTAACCAACATAGAATTAGAACCCCCCTTTGGGGACAGCTACATAGTGATAGGTGTTGGAAACAGCGCACTAACACTCCATTGGTTCAGGAAAGGGAGTTCCATTGGCAAGATGTTTGAGTCCACATACAGAGGTGCAAAACGCATGGCCATCCTAGGTGAAACAGCTTGGGATTTTGGTTCCGTTGGTGGACTGTTCACATCATTGGGAAAGGCTGTGCACCAGGTTTTTGGAAGTGTGTATACAACCATGTTTGGAGGAGTCTCATGGATGATTAGAATCCTAATTGGGTTCTTAGTGTTGTGGATTGGCACGAACTCAAGGAACACTTCAATGGCCATGACGTGCATAGCTGTTGGGGGAATCACTCTGTTTTTGGGCTTCACGGTTCAAGCGGACATGGGTTGTGTGGTGTCATGGAGTGGGAGAGAATTGAAGTGTGGAAGCGGAATTTTTGTGGTTGACAACGTGCACACTTGGACAGAACAGTACAAATTCCAACCAGAGTCCCCAGCGAGACTAGCGTCTGCAATATTAAATGCCCACAAAGATGGGGTCTGTGGAATTAGATCAACCACGAGGCTGGAAAATGTTATGTGGAAGCAAATAACCAATGAGCTAAACTATGTTCTCTGGGAAGGAGGACATGATCTCACTGTAGTGGCTGGGGACGTGAAAGGGGTGTTGACCAAGGGCAAGAGAGCACTCACACCCCCAGCGAGCGATCTGAAATATTCATGGAAGACATGGGGGAAAGCAAAAATCTTCACCCCTGAAGCAAGAAACAGCACATTTTTAATAGACGGACCAGATACCTCTGAATGCCCCAATGAACGAAGAGCATGGAATTCTTTTGAGGTGGAAGACTATGGATTTGGCATGTTCACGACCAACATATGGATGAAATTCCGAGAAGGAAGTTCAGAAGTGTGTGACCACAGGCTGATGTCAGCTGCAATTAAAGACCAGAAAGCTGTGCATGCTGACATGGGTTATTGGATAGAGAGCTCAAAAAACCAGACCTGGCAGATAGAAAGAGCATCTCTCATTGAAGTGAAAACATGTCTGTGGCCCAAGACCCATACACTGTGGAGCAATGGAGTGCTGGAGAGCCAGATGCTTATTCCAAAATCATATGCAGGCCCTTTTTCACAGCACAATTACCGCCAGGGCTATGCTACGCAAACCGTGGGTCCATGGCACTTGGGCAAACTAGAGATAGACTTTGGAGAATGCCCCGGAACAACAGTTACAATTCAGGAGAATTGTGACCATAGAGGCCCATCTTTGAGGACCACCACTGCATCTGGAAAACTAGTCACGCAATGGTGTTGCCGCTCCTGCACAATGCCCCCCTTAAGGTTCTTAGGAGAAGATGGGTGCTGGTATGGGATGGAGATTAGGCCCTTGAGTGAAAAAGAAGAGAACATGGTTAAATCACAGGTGACGGCCGGACAGGGCACATCGGAAACTTTTTCTATGGGTCTGTTGTGCCTGACCTTGTTTGTGGAAGAATGCTTGAGAAGAAGAGTCACCAGAAAACACATGATATTAGCTGTGGTAATCACTCTTTGTGCTATCATCCTGGGGGGCCTCACATGGATGGACTTGCTACGAGCCCTCATCATATTGGGGGACACTATGTCTGGCAGAATAGGAGGACAGACCCACCTAGCCATCATGGCAGTGTTCAAGATGTCACCAGGATACGTGCTGGGTGTGTTTTTAAGGAAACTCACTTCAAGAGAGACAGCACTAATGGTAATAGGAATGGCCATGACAACAACACTTTCAATTCCACATGACCTCATGGAACTCATTGATGGAATATCACTAGGACTAATTTTGCTAAAAATAGTAACACAGTTTGACAACACCCAAGTGGGAACCTTAGCTCTTTCCTTGACTTTCATAAGATCAACAATGTCATTGGTCATGGCCTGGAGGACCATTATGGCTGTGCTGTTTGTGGTCACACTCATTCCTTTGTGTAGGACAAGCTGTCTTCAAAAACAGTCTCATTGGGTAGAAATAACAGCACTCATCTTAGGAGCCCAAGCTCTGCCAGTGTACCTAATGACTCTTATGAAAGGAGCCTCAAGAAGATCTTGGCCTCTTAACGAAGGCATAATGGCTGTGGGTTTGGTTAGTCTCTTAGGAAGCGCTCTTTTAAAGAATGATGTCCCTTTAGCTGGCCCAATGGTGGCAGGAGGCTTACTTCTGGCGGCTTACGTAATGAGTGGCAGCTCAGCAGATCTGTCACTAGAGAAGGCCGCTAATGTGCAGTGGGATGAAATGGCAGACATAACAGGCTCAAGTCCAATCATAGAAGTGAAGCAAGATGAGGATGGCTCTTTCTCCATACGGGACGTCGAGGAAACCAATATGATAACCCTTTTGGTGAAACTGGCACTGATAACGGTGTCAGGTCTCTACCCCTTGGCAATTCCAGTCACAATGACCTTATGGTACATGTGGCAAGTGAAAACACAAAGATCAGGAGCCCTGTGGGACGTTCCTTCACCCGCTGCCACTCAAAAAGCCGCACTGTCCGAAGGAGTGTACAGGATCATGCAAAGAGGGTTATTCGGGAAAACCCAGGTTGGAGTAGGGATACACATGGAAGGTGTATTTCACACAATGTGGCATGTCACAAGAGGATCGGTGATCTGCCACGAGACTGGGAGATTGGAGCCATCTTGGGCTGACGTCAGGAATGACATGATATCATACGGTGGGGGATGGAGGCTTGGAGATAAATGGGACAAAGAAGAAGACGTTCAGGTCCTCGCTATAGAACCAGGGAAAAATCCCAAACATGTCCAAACGAAACCTGGCCTTTTCAAGACCCTAACTGGAGAAATTGGAGCAGTAACATTAGATTTCAAACCCGGAACGTCTGGTTCTCCCATTATCAACAGGAAAGGAAAAGTCATCGGACTCTATGGAAATGGAGTGGTTACCAAATCAGGTGATTACGTCAGTGCCATAACGCAAGCCGAAAGAATTGGAGAGCCAGATTATGAAGTGGATGAGGACATTTTTCGGAAGAAAAGACTAACTATAATGGACTTACACCCCGGAGCTGGAAAGACAAAAAGAATTCTTCCATCAATAGTGAGAGAAGCCTTAAAAAGGAGGCTGCGAACTTTGATTCTGGCTCCCACGAGAGTAGTGGCGGCCGAGATGGAAGAGGCCCTACGTGGACTGCCAATCCGTTACCAAACCCCAGCTGTGAAATCAGAACACACAGGAAGAGAGATTGTAGACCTCATGTGCCATGCAACCTTCACAACAAGACTTTTGTCATCAACCAGAGTCCCAAACTATAACCTTATAGTAATGGATGAAGCACATTTCACCGATCCTTCCAGTGTCGCGGCTAGAGGATACATCTCGACCAGGGTGGAAATGGGAGAGGCAGCAGCCATCTTCATGACCGCAACCCCTCCCGGAGCGACGGATCCATTTCCCCAGAGCAACAGCCCAATAGAAGACATCGAGAGAGAGATTCCGGAAAGGTCATGGAACACAGGGTTCGACTGGATAACAGACTACCAAGGGAAAACTGTGTGGTTTGTTCCTAGCATAAAAGCTGGAAATGACATTGCAAATTGTTTGAGGAAGTCGGGAAAGAAAGTTATCCAGTTGAGTAGGAAAACCTTTGATACAGAATATCCAAAAACGAAGCTCACGGACTGGGACTTTGTGGTCACTACAGACATATCTGAAATGGGGGCTAACTTTAGAGCTGGGAGAGTGATAGACCCTAGAAGATGCCTCAAGCCAGTTATCCTAACAGATGGGCCAGAGAGAGTCATCTTAGCAGGTCCCATTCCAGTGACTCCAGCAAGCGCTGCCCAAAGAAGAGGGCGAATAGGAAGGAACCCAGCACAAGAAGACGACCAATACGTTTTCTCCGGAGACCCACTAAAAAATGATGAAGATCATGCCCACTGGACAGAAGCAAAGATGCTGCTTGACAATATCTACACCCCAGAAGGGATCATTCCAACATTGTTTGGTCCGGAAAGGGAAAAAACCCAAGCTATTGATGGAGAGTTTCGCCTCAGAGGGGAACAAAGGAAGACTTTTGTGGAATTAATGAGGAGAGGAGACCTTCCGGTGTGGCTGAGTTATAAGGTAGCTTCTGCTGGCATTTCTTACAAAGATCGGGAATGGTGCTTCACTGGGGAAAGAAATAACCAAATTTTAGAAGAAAACATGGAGGTTGAAATTTGGACTAGAGAGGGAGAAAAGAAAAAACTGAGGCCAAAATGGTTAGATGCACGTGTATACGCTGACCCCATGGCTTTGAAGGATTTCAAGGAGTTTGCCAGTGGAAGGAAGAGTATAACTCTCGACATCCTGACAGAGATCGCCAGTTTGCCAACCTACCTTTCCTCTAGGGCCAAGCTCGCCCTTGACAACATAGTTATGCTCCACACAACAGAAAGAGGAGGGAGGGCCTATCAACACGCCCTGAACGAACTTCCGGAGTCACTGGAAACACTCATGCTTGTAGCCTTACTAGGTGCTATGACAGCAGGTATCTTCCTGTTTTTCATGCAAGGTAAAGGAATAGGGAAATTGTCAATGGGTTTGATAACCATTGCGGTGGCTAGTGGCTTGCTCTGGGTAGCAGAAATTCAACCCCAGTGGATAGCGGCCTCAATCATACTGGAGTTTTTCCTCATGGTACTGTTGATACCAGAACCAGAAAAACAAAGGACCCCACAAGACAATCAATTGATCTACGTCATATTGACCATTCTCACCATTATTGGTCTAATAGCAGCCAACGAGATGGGGCTGATAGAAAAAACAAAAACGGATTTTGGGTTTTACCAGGTAAAAACAGAAACCACCATCCTCGATGTGGACCTGAGACCAGCTTCAGCATGGACGCTCTATGCGGTAGCCACCACAATTCTGACTCCCATGCTGAGACACACCATAGAAAATACGTCGGCCAACCTATCTTTAGCAGCCATTGCCAACCAGGCAGCCGTTCTAATGGGGCTTGGAAAAGGATGGCCACTCCACAGAATGGACCTCGGTGTGCCGCTGTTAGCAATGGGATGCTATTCTCAAGTGAACCCAACAACCTTGACAGCATCCTTAGTCATGCTTCTAGTCCATTATGCAATAATAGGCCCAGGATTGCAGGCAAAAGCCACAAGAGAGGCCCAGAAAAGGACAGCTGCTGGAATCATGAAAAATCCCACAGTGGACGGGATAACAGTGATAGATCTAGAACCAATATCCTATGACCCAAAATTTGAAAAGCAATTAGGGCAGGTCATGTTACTCGTCTTGTGTGCTGGACAACTACTCTTGATGAGAACAACATGGGCTTTCTGTGAAGTCTTGACTTTGGCTACAGGACCAATCTTGACCTTGTGGGAGGGCAACCCGGGAAGGTTTTGGAACACGACCATAGCCGTATCTACCGCCAACATTTTCAGGGGAAGTTACTTGGCAGGAGCTGGACTGGCTTTTTCACTCATAAAGAATGCACAAACCCCCAGGAGGGGAACTGGGACCGCAGGAGAGACACTGGGAGAGAAGTGGAAGAGACAGCTAAACTCATTAGACAGAAAAGAGTTTGAAGAGTATAAAAGAAGTGGAATACTAGAAGTGGACAGGACTGAAGCCAAGTCCGCCCTGAAAGATGGGTCCAAAATCAAGCATGCAGTATCTAGAGGGTCCAGTAAGATTAGATGGATCGTAGAGAGAGGGATGGTAAAGCCAAAAGGGAAAGTTGTAGATCTTGGCTGTGGGAGAGGAGGATGGTCTTATTACATGGCAACACTCAAGAACGTGACTGAAGTGAAAGGGTATACAAAAGGAGGTCCAGGACATGAAGAACCGATTCCTATGGCTACTTATGGCTGGAATTTGGTCAAACTCCATTCAGGGGTTGACGTGTTCTACAAACCCACAGAGCAAGTGGACACCCTGCTCTGTGATATTGGGGAGTCATCTTCTAATCCAACAATAGAGGAAGGAAGAACATTGAGAGTTTTGAAGATGGTGGAGCCATGGCTCTCTTCAAAACCTGAATTCTGCATCAAGGTCCTTAACCCCTACATGCCAACAGTCATAGAAGAGCTGGAGAAACTGCAGAGAAAACATGGTGGGAACCTTGTCAGATGCCCGCTGTCCAGGAACTCCACCCATGAGATGTATTGGGTGTCAGGAGCGTCGGGAAACATTGTGAGCTCTGTGAACACAACATCAAAGATGTTGTTGAACAGGTTCACAACAAGGCATAGGAAACCCACTTATGAGAAGGACGTAGATCTTGGGGCAGGAACGAGAAGTGTCTCCACTGAAACAGAAAAACCAGACATGACAATCATTGGGAGAAGGCTTCAGCGATTGCAAGAAGAGCACAAAGAAACATGGCATTATGATCAAGAAAACCCATACAGAACCTGGGCGTATCATGGAAGCTATGAAGCTCCTTCGACAGGCTCTGCGTCCTCCATGGTGAACGGGGTGGTGAAACTGCTAACAAAACCCTGGGATGTAATTCCGATGGTGACTCAGTTAGCCATGACAGACACAACCCCTTTTGGGCAACAAAGAGTGTTCAAAGAAAAGGTGGATACCAGAACACCGCAACCAAAACCAGGCACACGAATGGTTATGACCACGACAGCCAATTGGCTATGGGCCCTCCTTGGAAAGAAGAAAAATCCCAGACTGTGCACAAGGGAAGAGTTCATCTCAAAAGTTAGATCAAACGCAGCCATAGGCGCAGTCTTCCAAGAGGAACAGGGATGGACATCAGCCAGTGAAGCTGTGAATGACAGCCGGTTTTGGGAACTGGTTGACAAAGAAAGGGCCCTTCACCAAGAAGGGAAATGTGAATCGTGTGTCTACAACATGATGGGAAAACGTGAGAAAAAGTTAGGGGAGTTTGGCAGAGCCAAGGGAAGCCGAGCAATCTGGTATATGTGGCTAGGAGCGCGGTTTCTGGAATTTGAAGCCCTGGGTTTTTTGAATGAAGATCATTGGTTTGGCAGAGAAAACTCATGGAGTGGAGTGGAAGGGGAAGGTCTGCACAGATTGGGATACATCCTGGAGGAGATAGACAAGAAGGATGGAGACCTAATGTATGCTGATGACACAGCAGGCTGGGACACAAGAATCACTGAGGATGACCTCCAAAATGAGGAACTGATCACGGAACAGATGGCTCCCCACCACAAGATCCTAGCCAAAGCCATTTTCAAACTAACCTACCAAAACAAAGTGGTGAAAGTCCTCAGACCCACACCGAGAGGAGCGGTGATGGATATCATATCCAGGAAAGACCAGAGAGGTAGTGGACAAGTTGGAACATATGGTTTGAACACATTCACCAACATGGAAGTTCAACTCATCCGCCAAATGGAAGCAGAAGGAGTCATCACACAAGATGACATGCAGAACCCTAAAGGGTTGAAAGAAAGAGTTGAGAAATGGCTGAGAGAGTATGGTGTCGACAGGTTAAAGAGGATGGCAATTAGTGGAGACGATTGCGTGGTGAAACCCCTAGATGAGAGGTTTGGCACCTCCCTCCTCTTCTTGAACGACATGGGAAAGGTGAGGAAAGACATTCCGCAGTGGGAACCATCTAAGGGATGGAAAAACTGGCAAGAGGTTCCTTTTTGCTCCCACCACTTTCACAAGATCTTTATGAAGGATGGCCGCTCACTAGTTGTTCCATGTAGAAACCAGGATGAACTGATAGGGAGAGCCAGAATCTCGCAGGGGGCTGGATGGAGCTTAAGGGAAACAGCTTGCCTAGGCAAAGCTTACGCCCAGATGTGGTCGCTTATGTACTTCCACAGAAGGGATCTGCGTTTAGCCTCCATGGCCATATGCTCAGCAGTTCCAACGGAATGGTTTCCAACAAGCAGAACAACATGGTCAATCCATGCTCATCACCAATGGATGACCACTGAAGACATGCTCAAGGTGTGGAACAGAGTGTGGATAGAAGACAACCCCAATATGATTGACAAGACTCCAGTCCATTCGTGGGAAGATATACCTTACCTAGGGAAAAGAGAGGATTTGTGGTGTGGATCCCTGATTGGACTTTCTTCTAGAGCCACCTGGGCGAAGAACATTCACACGGCCATAACTCAGGTCAGGAATCTGATCGGAAAAGAGGAATACGTGGATTATATGCCAGTAATGAAAAGATACAGTGCTCCTTCAGAGAGTGAAGGAGTTCTGTAA
		</sequence>
		<sequence>
			<taxon idref="KJ596669|DENV4|Brazil|Centre_West|MT|Cuiaba|2012-04-19"/>
			ATGAACCAACGAAAAAAGGTGGTTAGACCACCTTTCAATATGCTGAAACGCGAGAGAAACCGCGTATCAACCCCTCAAGGGTTGGTGAAGAGATTCTCAACCGGACTTTTTTCTGGGAAAGGACCCTTACGGATGGTGCTAGCACTCATCACGTTTTTGCGAGTCCTTTCCATCCCACCAACAGCAGGGATTCTGAAGAGATGGGGACAGTTGAAGAAAAATAAGGCCATCAAGATACTGATTGGATTCAGGAAGGAGATAGGCCGCATGCTGAACATCTTGAACGGGAGAAAAAGGTCAACGATAACATTGTTGTGCTTGATTCCCACCGTAATGGCG-TTTCACTCA--ACAAGAGATGGCGAACCCCTCATGATAGTGGCAAAACATGAAAGGGGGAGACCTCTCTTGTTTAAGACAACAGAGGGGATCAACAAATGCACTCTCATTGCCATGGACTTGGGTGAAATGTGTGAGGACACTGTCACGTACAAATGCCCCCTACTGGTCAATACCGAACCTGAAGACATTGATTGCTGGTGCAACCTCACGTCTACCTGGGTCATGTATGGGACATGCACCCAGAGCGGAGAACGGAGACGAGAGAAGCGCTCAGTAGCTTTAACACCACATTCAGGAATGGGATTGGAAACAAGAGCTGAGACATGGATGTCATCGGAAGGAGCTTGGAAGCATGCTCAGAGAGTAGAGAGCTGGATACTCAGAAACCCAGGATTTGCACTCTTGGCAGGATTTATGGCTTATATGATTGGGCAAACAGGGATCCAGCGAACTGTCTTCTTTGTCCTAATGATGCTGGTCGCCCCATCCTACGGAATGCGATGCGTAGGAGTAGGAAACAGAGACTTTGTGGAAGGAGTCTCAGGTGGAGCATGGGTCGACCTGGTGCTAGAACATGGAGGATGCGTCACAACCATGGCCCAGGGAAAACCAACCTTGGATTTTGAACTGACCAAGACAACAGCCAAGGAAGTGGCTCTGTTAAGAACCTATTGCATTGAAGCCTTAATATCAAACATAACTACGGCAACAAGATGTCCAACGCAAGGAGAGCCTTATCTGAAAGAGGAACAGGACCAACAGTACATTTGCCGTAGAGATGTGGTAGATAGAGGATGGGGCAATGGCTGTGGCTTGTTTGGAAAAGGAGGAGTTGTGACATGTGCGAAGTTCTCATGTTCGGGGAAGATAACAGGCAATCTGGTCCAAATTGAGAACCTTGAATACACAGTGGTTGTGACAGTCCACAATGGAGACACCCATGCAGTAGGAAATGACACATCCAATCATGGGGTTACAGCCACGATAACTCCCAGGTCACCATCGGTTGAAGTCAAACTGCCGGACTATGGAGAACTAACACTCGATTGTGAACCCAGGTCTGGAATTGACTTCAATGAGATGATCCTAATGAAAATGAAAAAGAAAACATGGCTCGTGCATAAGCAATGGTTTTTGGATCTGCCTCTTCCATGGACGACAGGAGCAGATACATCAGAGGTTCACTGGAATTACAAAGAGAGAATGGTGACATTTAAGGTTCCTCATGCCAAGAGACAGGATGTGACAGTGCTGGGATCTCAGGAAGGAGCCATGCATTCTGCCCTCGCTGGAGCCACAGAAGTGGACTCCGGTGATGGAAATCACATGTTTGCAGGACATCTCAAGTGCAAAGTCCGCATGGAGAAATTGAGAATCAAGGGAATGTCATACACGATGTGTTCAGGAAAGTTTTCAATTGACAAAGAGATGGCAGAAACACAGCATGGGACAACAGTGGTGAAAGTCAAGTATGAAGGTGCTGGAGCTCCGTGTAAAGTCCCCATAGAGATAAGAGATGTAAACAAGGAAAAAGTGGTTGGGCGCGTTATCTCAGCCACCCCTTTGGCTGAGAACACCAATAGTGTAACCAACATAGAATTAGAACCCCCCTTTGGGGACAGCTACATAGTGATAGGTGTTGGAAACAGCGCACTAACACTCCATTGGTTCAGGAAAGGGAGTTCCATTGGTAAGATGTTTGAGTCCACATACAGAGGTGCAAAACGCATGGCCATCCTAGGTGAAACAGCTTGGGATTTTGGTTCCGTTGGTGGACTGTTCACATCATTGGGAAAGGCTGTGCACCAGGTTTTTGGAAGTGTGTATACAACCATGTTTGGAGGAGTCTCATGGATGATTAGAATCCTAATTGGGTTCCTAGTGTTGTGGATTGGCACGAACTCAAGGAACACTTCAATGGCCATGACGTGCATAGCTGTTGGGGGAATCACTCTGTTTTTGGGCTTCACGGTTCAAGCGGACATGGGTTGTGTGGTGTCATGGAGTGGGAGAGAATTGAAGTGTGGAAGCGGAATTTTTGTGGTTGACAACGTGCACACTTGGACAGAACAGTACAAATTCCAACCAGAGTCCCCAGCGAGACTAGCGTCTGCAATATTAAATGCCCACAAAGATGGGGTCTGTGGAATTAGATCAACCACGAGGCTGGAAAATGTTATGTGGAAGCAAATAACCAATGAGCTAAACTATGTTCTCTGGGAAGGAGGACATGATCTCACTGTGGTGGCTGGGGACGTGAAAGGGGTGTTGACCAAGGGCAAGAGAGCACTCACACCCCCAGCGAGCGATCTGAAATATTCATGGAAGACATGGGGGAAAGCAAAAATCTTCACCCCTGAAGCAAGAAACAGCACATTTTTAATAGACGGACCAGATACCTCTGAATGCCCCAATGAACGAAGAGCATGGAATTCTTTTGAGGTGGAAGACTATGGATTTGGCATGTTCACGACCAACATATGGATGAAATTCCGAGAAGGAAGTTCAGAAGTGTGTGACCACAGGCTGATGTCAGCTGCAATTAAAGACCAGAAAGCTGTGCATGCTGACATGGGTTATTGGATAGAGAGCTCAAAAAACCAGACCTGGCAGATAGAGAGAGCATCTCTCATTGAAGTGAAAACATGTCTGTGGCCCAAGACCCATACACTGTGGAGCAATGGAGTGCTGGAGAGCCAGATGCTTATTCCAAAATCATATGCAGGCCCTTTTTCACAGCACAATTACCGCCAGGGCTATGCTACGCAAACCGTGGGTCCATGGCACTTGGGCAAACTAGAGATAGACTTTGGAGAATGCCCCGGAACAACAGTTACAATTCAGGAGAATTGTGACCATAGAGGCCCATCTTTGAGGACCACCACTGCATCTGGAAAACTAGTCACGCAATGGTGTTGCCGCTCCTGCACAATGCCCCCCTTAAGGTTCTTAGGAGAAGATGGGTGCTGGTATGGGATGGAGATTAGGCCCTTGAGTGAAAAAGAAGAGAACATGGTTAAATCACAGGTGACGGCCGGACAGGGCACATCGGAAACTTTCTCTATGGGTCTGTTGTGCCTGACCTTGTTTGTGGAAGAATGCTTGAGAAGAAGAGTCACCAGAAAACACATGATATTAGCTGTGGTAATCACTCTTTGTGCTATCATCCTGGGGGGCCTCACATGGATGGACTTGCTACGAGCCCTCATCATGTTGGGGGACACTATGTCTGGCAGAATAGGAGGACAGACCCACCTAGCCATCATAGCAGTGTTCAAGATGTCACCAGGATACGTGCTGGGTGTGTTTTTAAGGAAACTCACTTCAAGAGAGACAGCACTAATGGTAATAGGAATGGCCATGACAACAACACTTTCAATTCCACATGACCTCATGGAACTCATTGATGGAATATCACTAGGACTAATTTTGCTAAAAATAGTAACACAGTTTGACAACACCCAAGTGGGAACCTTAGCTCTTTCCTTGACTTTTATAAGATCAACAATGTCATTGGTCATGGCTTGGAGGACCATTATGGCTGTGCTGTTTGTGGTCACACTCATTCCTTTGTGTAGGACAAGCTGTCTTCAAAAACAGTCTCATTGGGTAGAAATAACAGCACTCATCTTAGGAGCCCAAGCTCTGCCAGTGTACCTAATGACTCTTATGAAAGGAGCCTCAAGAAGATCTTGGCCTCTTAACGAAGGCATAATGGCTGTGGGTTTGGTTAGTCTCTTAGGAAGCGCTCTTTTAAAGAATGATGTCCCTTTAGCTGGCCCAATGGTGGCAGGAGGCTTACTTCTGGCGGCTTACGTAATGAGTGGCAGCTCAGCAGATCTGTCACTAGAGAAGGCCGCTAATGTGCAGTGGGATGAAATGGCAGACATAACAGGCTCAAGTCCAATTATAGAAGTGAAGCAAGATGAGGATGGCTCTTTCTCCATACGGGACGTCGAGGAAACCAATATGATAACCCTTTTGGTGAAACTGGCACTGATAACGGTGTCAGGTCTCTACCCCTTGGCAATTCCAATCACAATGACCTTATGGTACATGTGGCAAGTGAAAACACAAAGATCAGGAGCCCTGTGGGACGTTCCTTCACCCGCTGCCACTCAAAAAGCCGCACTGTCCGAAGGAGTGTACAGGATCATGCAAAGAGGGTTATTCGGGAAAACCCAGGTTGGAGTAGGGATACACATGGAAGGTGTATTTCACACAATGTGGCATGTCACAAGAGGATCGGTGATCTGCCACGAGACTGGGAGATTGGAGCCATCTTGGGCTGACGTCAGGAATGACATGATATCATACGGTGGGGGATGGAGGCTTGGAGATAAATGGGACAAAGAAGAAGACGTTCAGGTCCTCGCTATAGAACCAGGGAAAAATCCCAAACATGTCCAAACGAAACCTGGCCTTTTCAAGACCCTAACTGGAGAAATTGGAGCAGTAACATTAGATTTCAAACCCGGAACGTCTGGTTCTCCCATTATCAACAGGAAAGGAAAAGTCATCGGACTCTATGGAAATGGAGTGGTTACCAAATCAGGTGATTACGTCAGTGCCATAACGCAAGCCGAAAGAATTGGAGAGCCAGATTATGAAGTGGATGAGGACATTTTTCGGAAGAAAAGACTAACTATAATGGACTTACACCCCGGAGCTGGAAAGACAAAAAGAATTCTTCCATCAATAGTGAGAGAAGCCTTAAAAAGGAGGCTGCGAACTTTGATTTTGGCTCCCACGAGAGTAGTGGCGGCCGAGATGGAAGAGGCCCTACGTGGACTGCCAATCCGTTACCAAACCCCAGCTGTGAAATCAGAACACACAGGAAGAGAGATTGTAGACCTCATGTGCCATGCAACCTTCACAACAAGACTTTTGTCATCAACCAGAGTTCCAAACTATAACCTTATAGTAATGGATGAAGCACATTTCACCGATCCTTCCAGTGTCGCGGCTAGAGGATACATCTCGACCAGGGTAGAAATGGGAGAGGCAGCAGCCATCTTCATGACCGCAACCCCTCCCGGAGCGACGGATCCCTTTCCCCAGAGCAACAGCCCAATAGAAGACATCGAGAGAGAGATTCCGGAAAGGTCATGGAACACAGGGTTCGACTGGATAACAGACTACCAAGGGAAAACTGTGTGGTTTGTTCCTAGCATAAAAGCTGGAAATGACATTGCAAATTGTTTGAGGAAGTCGGGAAAGAAAGTTATCCAGTTGAGTAGGAAAACCTTTGATACAGAATATCCAAAAACGAAGCTCACGGACTGGGACTTTGTGGTCACTACAGACATATCTGAAATGGGGGCTAACTTTAGAGCTGGGAGAGTGATAGACCCTAGAAGATGCCTCAAGCCAGTTATCCTAACAGATGGGCCAGAGAGAGTCATCTTAGCAGGTCCCATTCCAGTGACTCCAGCAAGCGCTGCCCAAAGAAGAGGGCGAATAGGAAGGAACCCAGCACAAGAAGACGACCAATACGTTTTCTCCGGAGACCCACTAAAAAATGATGAAGATCATGCCCACTGGACAGAAGCAAAGATGCTGCTTGACAATATCTACACCCCAGAAGGGATCATTCCAACATTGTTTGGTCCGGAAAGGGAAAAAACCCAAGCTATTGATGGAGAGTTTCGCCTCAGAGGGGAACAAAGGAAGACTTTTGTGGAATTAATGAGGAGAGGAGACCTTCCGGTGTGGCTGAGTTATAAGGTAGCTTCTGCTGGCATTTCTTACAAAGATCGGGAATGGTGCTTCACTGGGGAAAGAAATAACCAAATTTTAGAAGAAAACATGGAGGTTGAAATTTGGACTAGAGAGGGAGAAAAGAAAAAACTGAGGCCAAAATGGTTAGATGCACGTGTATACGCTGACCCCATGGCTTTAAAGGATTTCAAGGAGTTTGCCAGTGGAAGGAAGAGTATAACTCTCGACATCCTAACAGAGATCGCCAGTTTGCCAACCTACCTTTCCTCTAGGGCCAAGCTCGCCCTTGACAACATAGTTATGCTCCACACAACAGAAAGAGGAGGGAGGGCCTATCAACACGCCCTGAACGAACTTCCGGAGTCACTGGAAACACTCATGCTTGTAGCCTTACTAGGTGCTATGACAGCAGGTATCTTCCTGTTTTTCATGCAAGGTAAAGGAATAGGGAAATTGTCAATGGGTTTGATAACCATTGCGGTGGCTAGTGGCTTGCTCTGGGTAGCAGAAATTCAACCCCAGTGGATAGCGGCCTCAATCATACTGGAGTTTTTTCTCATGGTACTGTTGATACCAGAACCAGAAAAACAAAGGACCCCACAAGACAATCAATTGATCTACGTCATATTGACCATTCTCACCATTATTGGTCTAATAGCAGCCAACGAGATGGGGCTGATAGAAAAAACAAAAACGGATTTTGGGTTTTACCAGGTAAAAACAGAAACCACCATCCTCGATGTGGACCTGAGACCAGCTTCAGCATGGACGCTCTATGCGGTAGCCACCACAATTCTGACTCCCATGCTGAGACACACCATAGAAAATACGTCGGCCAACCTATCTTTAGCAGCCATTGCCAACCAGGCAGCCGTCCTAATGGGGCTTGGAAAAGGATGGCCACTCCACAGAATGGACCTTGGTGTGCCGCTGTTAGCAATGGGATGCTATTCTCAAGTGAACCCAACAACCTTGACAGCATCCTTAGTCATGCTTCTAGTCCATTATGCAATAATAGGCCCAGGATTGCAGGCAAAAGCCACAAGAGAGGCCCAGAAAAGGACAGCTGCTGGAATCATGAAAAATCCCACAGTGGACGGGATAACAGTGATAGATCTAGAACCAATATCCTATGACCCAAAATTTGAAAAGCAATTAGGGCAGGTCATGTTACTAGTCTTGTGTGCTGGACAACTACTCTTGATGAGAACAACATGGGCTTTCTGTGAAGTCTTGACTTTGGCTACAGGACCAATCTTGACCTTGTGGGAGGGCAACCCGGGAAGGTTTTGGAACACGACCATAGCCGTATCTACCGCCAACATTTTCAGGGGAAGTTACTTGGCAGGAGCTGGACTGGCTTTTTCACTCATAAAGAATGCACAAACCCCCAGGAGGGGAACTGGGACCGCAGGAGAGACACTGGGAGAAAAGTGGAAGAGACAGCTAAACTCATTAGACAGAAAAGAGTTTGAAGAGTATAAAAGAAGTGGAATACTAGAAGTGGACAGGACCGAAGCCAAGTCCGCCCTGAAAGATGGGTCCAAAATCAAGCATGCAGTATCTAGAGGGTCCAGTAAGATTAGATGGATCGTTGAGAGAGGGATGGTAAAGCCAAAAGGGAAAGTTGTAGATCTTGGCTGTGGGAGAGGAGGATGGTCTTATTACATGGCAACACTCAAGAACGTGACTGAAGTGAAAGGGTATACAAAAGGAGGTCCAGGACATGAAGAACCGATTCCTATGGCTACTTATGGCTGGAATTTGGTCAAACTCCATTCAGGGGTTGACGTGTTCTACAAACCCACAGAGCAAGTGGACACCCTGCTCTGTGATATTGGGGAGTCATCTTCTAATCCAACAATAGAGGAAGGAAGAACATTGAGAGTTTTGAAGATGGTGGAGCCATGGCTCTCTTCAAAACCTGAATTCTGCATCAAGGTCCTTAACCCCTACATGCCAACAGTCATAGAAGAGCTGGAGAAACTGCAGAGAAAACATGGTGGGAACCTTGTCAGATGCCCGCTGTCCAGGAACTCCACCCATGAGATGTATTGGGTGTCAGGAGCGTCGGGAAACATTGTGAGCTCTGTGAACACAACATCAAAGATGTTGTTGAACAGGTTCACAACAAGGCATAGGAAACCCACTTATGAGAAGGACGTAGATCTTGGGGCAGGAACGAGAAGTGTCTCCACTGAAATAGAAAAACCAGACATGACAATCATTGGGAGAAGGCTTCAGCGATTGCAAGAAGAGCACAAAGAAACATGGCATTATGATCAAGAAAACCCATACAGAACCTGGGCGTATCATGGAAGCTATGAAGCTCCTTCGACAGGCTCTGCGTCCTCCATGGTGAACGGGGTGGTGAAACTGCTAACAAAACCCTGGGATGTAATTCCGATGGTGACTCAGTTAGCCATGACAGACACAACCCCTTTTGGGCAACAAAGAGTGTTCAAAGAGAAGGTGGATACCAGAACACCGCAACCAAAACCAGGCACACGAATGGTTATGACCACGACAGCCAATTGGCTATGGGCCCTCCTTGGAAAGAAGAAAAATCCCAGACTGTGCACAAGGGAAGAGTTCATCTCAAAAGTTAGATCAAACGCAGCCATAGGCGCAGTCTTTCAAGAGGAACAGGGATGGACATCAGCCAGTGAAGCTGTGAATGACAGCCGGTTTTGGGAACTGGTTGACAAAGAAAGGGCCCTTCACCAAGAAGGGAAATGTGAATCGTGTGTCTACAACATGATGGGAAAACGTGAGAAAAAGTTAGGGGAGTTTGGCAGAGCCAAGGGAAGCCGAGCAATCTGGTATATGTGGCTAGGAGCGCGGTTTCTGGAATTTGAAGCCCTGGGTTTTTTGAATGAAGATCATTGGTTTGGCAGAGAAAACTCATGGAGTGGAGTGGAAGGGGAAGGTCTGCACAGATTGGGATACATCCTGGAGGAGATAGACAAGAAGGATGGAGACCTAATGTATGCTGATGACACAGCAGGCTGGGACACAAGAATCACTGAGGATGACCTCCAAAATGAGGAACTGATCACGGAACAGATGGCTCCCCACCACAAGATCCTAGCCAAAGCCATTTTCAAACTAACCTACCAAAACAAAGTGGTGAAAGTCCTCAGACCCACACCGAGAGGAGCGGTGATGGATATCATATCCAGGAAAGACCAGAGAGGTAGTGGACAAGTTGGAACATATGGTTTGAACACATTCACCAACATGGAAGTTCAACTCATCCGCCAAATGGAAGCAGAAGGAGTCATCACACAAGATGACATGCAGAACCCTAAAGGGTTGAAAGAAAGAGTTGAGAAATGGCTGAGAGAGTGTGGTGTCGACAGGTTAAAGAGGATGGCAATTAGTGGAGACGATTGCGTGGTGAAACCCCTAGATGAGAGGTTTGGCACCTCCCTCCTCTTCTTGAACGACATGGGAAAGGTGAGGAAAGACATTCCGCAGTGGGAACCATCTAAGGGATGGAAAAACTGGCAAGAGGTTCCTTTTTGCTCCCACCACTTTCACAAGATCTTTATGAAGGATGGCCGCTCACTAGTTGTTCCATGTAGAAACCAGGATGAACTGATAGGGAGAGCCAGAATCTCGCAGGGGGCTGGATGGAGCTTAAGGGAAACAGCTTGCCTAGGCAAAGCTTACGCCCAGATGTGGTCGCTTATGTACTTCCACAGAAGGGATCTGCGTTTAGCCTCCATGGCCATATGCTCAGCAGTTCCAACGGAATGGTTTCCAACAAGCAGAACAACATGGTCAATCCATGCTCATCACCAATGGATGACCACTGAAGACATGCTCAAGGTGTGGAACAGAGTGTGGATAGAAGACAACCCCAATATGATTGACAAGACTCCAGTCCATTCGTGGGAAGATATACCTTACCTAGGGAAAAGAGAGGATTTGTGGTGTGGATCCCTGATTGGACTTTCTTCTAGAGCCACCTGGGCGAAGAACATTCACACGGCCATAACTCAGGTCAGGAATCTGATCGGAAAAGAGGAATACGTGGATTATATGTCAGTAATGAAAAGATACAGTGCTCCTTCAGAGAGTGAAGGAGTTCTGTAA
		</sequence>
		<sequence>
			<taxon idref="KJ596670|DENV4|Brazil|Centre_West|MT|Pocone|2012-04-19"/>
			ATGAACCAACGAAAAAAGGTGGTTAGACCACCTTTCAATATGCTGAAACGCGAGAGAAACCGCGTATCAACCCCTCAAGGGTTGGTGAAGAGATTCTCAACCGGACTTTTTTCTGGGAAAGGACCCTTACGGATGGTGCTAGCACTCATCACGTTTTTGCGAGTCCTTTCCATCCCACCAACAGCAGGGATTCTGAAGAGATGGGGACAGTTGAAGAAAAATAAGGCCATCAAGATACTGATTGGATTCAGGAAGGAGATAGGCCGCATGCTGAACATCTTGAACGGGAGAAAAAGGTCAACGATAACATTGTTGTGCTTGATTCCCACCGTAATGGCG-TTTCACTCA--ACAAGAGATGGCGAACCCCTCATGATAGTGGCAAAACATGAAAGGGGGAGACCTCTCTTGTTTAAGACAACAGAGGGGATCAACAAATGCACTCTCATTGCCATGGACTTGGGTGAAATGTGTGAGGACACTGTCACGTACAAATGCCCCCTACTGGTCAATACCGAACCTGAAGACATTGATTGCTGGTGCAACCTCACGTCTACCTGGGTCATGTATGGGACATGCACCCAGAGCGGAGAACGGAGACGAGAGAAGCGCTCAGTAGCTTTAACACCACATTCAGGAATGGGATTGGAAACAAGAGCTGAGACATGGATGTCATCGGAAGGAGCTTGGAAGCATGCTCAGAGAGTAGAGAGCTGGATACTCAGAAACCCAGGATTTGCACTCTTGGCAGGATTTATGGCTTATATGATTGGGCAAACAGGGATCCAGCGAACTGTCTTCTTTGTCCTAATGATGCTGGTCGCCCCATCCTACGGAATGCGATGCGTAGGAGTAGGAAACAGAGACTTTGTGGAAGGAGTCTCAGGTGGAGCATGGGTCGACCTGGTGCTAGAACATGGAGGATGCGTCACAACCATGGCCCAGGGAAAACCAACCTTGGATTTTGAACTGACCAAGACAACAGCCAAGGAAGTGGCTCTGTTAAGAACCTATTGCATTGAAGCCTTAATATCAAACATAACTACGGCAACAAGATGTCCAACGCAAGGAGAGCCTTATCTGAAAGAGGAACAGGACCAACAGTACATTTGCCGTAGAGATGTGGTAGATAGAGGATGGGGCAATGGCTGTGGCTTGTTTGGAAAAGGAGGAGTTGTGACATGTGCGAAGTTCTCATGTTCGGGGAAGATAACAGGCAATCTGGTCCAAATTGAGAACCTTGAATACACAGTGGTTGTGACAGTCCACAATGGAGACACCCATGCAGTAGGAAATGACACATCCAATCATGGGGTTACAGCCACGATAACTCCCAGGTCACCATCGGTTGAAGTCAAACTGCCGGACTATGGAGAACTAACACTCGATTGTGAACCCAGGTCTGGAATTGACTTCAATGAGATGATCCTAATGAAAATGAAAAAGAAAACATGGCTCGTGCATAAGCAATGGTTTTTGGATCTGCCTCTTCCATGGACGACAGGAGCAGATACATCAGAGGTTCACTGGAATTACAAAGAGAGAATGGTGACATTTAAGGTTCCTCATGCCAAGAGACAGGATGTGACAGTGCTGGGATCTCAGGAAGGAGCCATGCATTCTGCCCTCGCTGGAGCCACAGAAGTGGACTCCGGTGATGGAAATCACATGTTTGCAGGACATCTCAAGTGCAAAGTCCGCATGGAGAAATTGAGAATCAAGGGAATGTCATACACGATGTGTTCAGGAAAGTTTTCAATTGACAAAGAGATGGCAGAAACACAGCATGGGACAACAGTGGTGAAAGTCAAGTATGAAGGTGCTGGAGCTCCGTGTAAAGTCCCCATAGAGATAAGAGATGTAAACAAGGAAAAAGTGGTTGGGCGCGTTATCTCAGCCACCCCTTTGGCTGAGAACACCAATAGTGTAACCAACATAGAATTAGAACCCCCCTTTGGGGACAGCTACATAGTGATAGGTGTTGGAAACAGCGCACTAACACTCCATTGGTTCAGGAAAGGGAGTTCCATTGGTAAGATGTTTGAGTCCACATACAGAGGTGCAAAACGCATGGCCATCCTAGGTGAAACAGCTTGGGATTTTGGTTCCGTTGGTGGACTGTTCACATCATTGGGAAAGGCTGTGCACCAGGTTTTTGGAAGTGTGTATACAACCATGTTTGGAGGAGTCTCATGGATGATTAGAATCCTAATTGGGTTCCTAGTGTTGTGGATTGGCACGAACTCAAGGAACACTTCAATGGCCATGACGTGCATAGCTGTTGGGGGAATCACTCTGTTTTTGGGCTTCACGGTTCAAGCGGACATGGGTTGTGTGGTGTCATGGAGTGGGAGAGAATTGAAGTGTGGAAGCGGAATTTTTGTGGTTGACAACGTGCACACTTGGACAGAACAGTACAAATTCCAACCAGAGTCCCCAGCGAGACTAGCGTCTGCAATATTAAATGCCCACAAAGATGGGGTCTGTGGAATTAGATCAACCACGAGGCTGGAAAATGTTATGTGGAAGCAAATAACCAATGAGCTAAACTATGTTCTCTGGGAAGGAGGACATGATCTCACTGTAGTGGCTGGGGACGTGAAAGGGGTGTTGACCAAGGGCAAGAGAGCACTCACACCCCCAGCGAGCGATCTGAAATATTCATGGAAGACATGGGGGAAAGCAAAAATCTTCACCCCTGAAGCAAGAAACAGCACATTTTTAATAGACGGACCAGATACCTCTGAATGCCCCAATGAACGAAGAGCATGGAATTCTTTTGAGGTGGAAGACTATGGATTTGGCATGTTCACGACCAACATATGGATGAAATTCCGAGAAGGAAGTTCAGAAGTGTGTGACCACAGGCTGATGTCAGCTGCAATTAAAGACCAGAAAGCTGTGCATGCTGACATGGGTTATTGGATAGAGAGCTCAAAAAACCAGACCTGGCAGATAGAGAGAGCATCTCTCATTGAAGTGAAAACATGTCTGTGGCCCAAGACCCATACACTGTGGAGCAATGGAGTGCTGGAGAGCCAGATGCTTATTCCAAAATCATATGCAGGCCCTTTTTCACAGCACAATTACCGCCAGGGCTATGCTACGCAAACCGTGGGTCCATGGCACTTGGGCAAACTAGAGATAGACTTTGGAGAATGCCCCGGAACAACAGTTACAATTCAGGAGAATTGTGACCATAGAGGCCCATCTTTGAGGACCACCACTGCATCTGGAAAACTAGTCACGCAATGGTGTTGCCGCTCCTGCACAATGCCCCCCTTAAGGTTCTTAGGAGAAGATGGGTGCTGGTATGGGATGGAGATTAGGCCCTTGAGTGAAAAAGAAGAGAACATGGTTAAATCACAGGTGACGGCCGGACAGGGCACATCGGAAACTTTCTCTATGGGTCTGTTGTGCCTGACCTTGTTTGTGGAAGAATGCTTGAGAAGAAGAGTCACCAGAAAACACATGATATTAGCTGTGGTAATCACTCTTTGTGCTATCGTCCTGGGGGGCCTCACATGGATGGACTTGCTACGAGCCCTCATCATGTTGGGGGACACTATGTCTGGCAGAATAGGAGGACAGACCCACCTAGCCATCATAGCAGTGTTCAAGATGTCACCAGGATACGTGCTGGGTGTGTTTTTAAGGAAACTCACTTCAAGAGAGACAGCACTAATGGTAATAGGAATGGCCATGACAACAACACTTTCAATTCCACATGACCTCATGGAACTCATTGATGGAATATCACTAGGACTAATTTTGCTAAAAATAGTAACACAGTTTGACAACACCCAAGTGGGAACCTTAGCTCTTTCCTTGACTTTCATAAGATCAACAATGTCATTGGTCATGGCTTGGAGGACCATTATGGCTGTGCTGTTTGTGGTCACACTCATTCCTTTGTGTAGGACAAGCTGTCTTCAAAAACAGTCTCATTGGGTAGAAATAACAGCACTCATCTTAGGAGCCCAAGCTCTGCCAGTGTACCTAATGACTCTTATGAAAGGAGCCTCAAGAAGATCTTGGCCTCTTAACGAAGGCATAATGGCTGTGGGTTTGGTTAGTCTCTTAGGAAGCGCTCTTTTAAAGAATGATGTCCCTTTAGCTGGCCCAATGGTGGCAGGAGGCTTACTTCTGGCGGCTTACGTAATGAGTGGCAGCTCAGCAGATCTGTCACTAGAGAAGGCCGCTAATGTGCAGTGGGATGAAATGGCAGACATAACAGGCTCAAGTCCAATCATAGAAGTGAAGCAAGATGAGGATGGCTCTTTCTCCATACGGGACGTCGAGGAAACCAATATGATAACCCTTTTGGTGAAACTGGCACTGATAACGGTGTCAGGTCTCTACCCCTTGGCAATTCCAATCACAATGACCTTATGGTACATGTGGCAAGTGAAAACACAAAGATCAGGAGCCCTGTGGGACGTTCCTTCACCCGCTGCCACTCAAAAAGCCGCACTGTCCGAAGGAGTGTACAGGATCATGCAAAGAGGGTTATTCGGGAAAACCCAGATTGGAGTAGGGATACACATGGAAGGTGTATTTCACACAATGTGGCATGTCACAAGAGGATCGGTGATCTGCCACGAGACTGGGAGATTGGAGCCATCTTGGGCTGACGTCAGGAATGACATGATATCATACGGTGGGGGATGGAGGCTTGGAGATAAATGGGACAAAGAAGAAGACGTTCAGGTCCTCGCTATAGAACCAGGGAAAAATCCCAAACATGTCCAAACGAAACCTGGCCTTTTCAAGACCCTAACTGGAGAAATTGGAGCAGTAACATTAGATTTCAAACCCGGAACGTCTGGTTCTCCCATTATCAACAGGAAAGGAAAAGTCATCGGACTCTATGGAAATGGAGTGGTTACCAAATCAGGTGATTACGTCAGTGCCATAACGCAAGCCGAAAGAATTGGAGAGCCAGATTATGAAGTGGATGAGGACATTTTTCGGAAGAAAAGACTAACTATAATGGACTTACACCCCGGAGCTGGAAAGACAAAAAGAATTCTTCCATCAATAGTGAGAGAAGCCTTAAAAAGGAGGCTGCGAACTTTGATTTTGGCTCCCACGAGAGTAGTGGCGGCCGAGATGGAAGAGGCCCTACGTGGACTGCCAATCCGTTACCAAACCCCAGCTGTGAAATCAGAACACACAGGAAGAGAGATTGTAGACCTCATGTGCCATGCAACCTTCACAACAAGACTTTTGTCATCAACCAGAGTTCCAAACTATAACCTTATAGTAATGGATGAAGCACATTTCACCGATCCTTCCAGTGTCGCGGCTAGAGGATACATCTCGACCAGGGTAGAAATGGGAGAGGCAGCAGCCATCTTCATGACCGCAACCCCTCCCGGAGCGACGGATCCCTTTCCCCAGAGCAACAGCCCAATAGAAGACATCGAGAGAGAGATTCCGGAAAGGTCATGGAACACAGGGTTCGACTGGATAACAGACTACCAAGGGAAAACTGTGTGGTTTGTTCCTAGCATAAAAGCTGGAAATGACATTGCAAATTGTTTGAGGAAGTCGGGAAAGAAAGTTATCCAGTTGAGTAGGAAAACCTTTGATACAGAATATCCAAAAACGAAGCTCACGGACTGGGACTTTGTGGTCACTACAGACATATCTGAAATGGGGGCTAACTTTAGAGCTGGGAGAGTGATAGACCCTAGAAGATGCCTCAAGCCAGTTATCCTAACAGATGGGCCAGAGAGAGTCATCTTAGCAGGTCCCATTCCAGTGACTCCAGCAAGCGCTGCCCAAAGAAGAGGGCGAATAGGAAGGAACCCAGCACAAGAAGACGACCAATACGTTTTCTCCGGAGACCCACTAAAAAATGATGAAGATCATGCCCACTGGACAGAAGCAAAGATGCTGCTTGACAATATCTACACCCCAGAAGGGATCATTCCAACATTGTTTGGTCCGGAAAGGGAAAAAACCCAAGCTATTGATGGAGAGTTTCGCCTCAGAGGGGAACAAAGGAAGACTTTTGTGGAATTAATGAGGAGAGGAGACCTTCCGGTGTGGCTGAGTTATAAGGTAGCTTCTGCTGGCATTTCTTACAAAGATCGGGAATGGTGCTTCACTGGGGAAAGAAATAACCAAATTTTAGAAGAAAACATGGAGGTTGAAATTTGGACTAGAGAGGGAGAAAAGAAAAAACTGAGGCCAAAATGGTTAGATGCACGTGTATACGCTGACCCCATGGCTTTAAAGGATTTCAAGGAGTTTGCCAGTGGAAGGAAGAGTATAACTCTCGACATCCTAACAGAGATCGCCAGTTTGCCAACCTACCTTTCCTCTAGGGCCAAGCTCGCCCTTGACAACATAGTTATGCTCCACACAACAGAAAGAGGAGGGAGGGCCTATCAACACGCCCTGAACGAACTTCCGGAGTCACTGGAAACACTCATGCTTGTAGCCTTACTAGGTGCTATGACAGCAGGTATCTTCCTGTTTTTCATGCAAGGTAAAGGAATAGGGAAATTGTCAATGGGTTTGATAACCATTGCGGTGGCTAGTGGCTTGCTCTGGGTAGCAGAAATTCAACCCCAGTGGATAGCGGCCTCAATCATACTGGAGTTTTTTCTCATGGTACTGTTGATACCAGAACCAGAAAAACAAAGGACCCCACAAGACAATCAATTGATCTACGTCATATTGACCATTCTCACCATTATTGGTCTAATAGCAGCCAACGAGATGGGGCTGATAGAAAAAACAAAAACGGATTTTGGGTTTTACCAGGTAAAAACAGAAACCACCATCCTCGATGTGGACCTGAGACCAGCTTCAGCATGGACGCTCTATGCGGTAGCCACCACAATTCTGACTCCCATGCTGAGACACACCATAGAAAATACGTCGGCCAACCTATCTTTAGCAGCCATTGCCAACCAGGCAGCCGTCCTAATGGGGCTTGGAAAAGGATGGCCACTCCACAGAATGGACCTTGGTGTGCCGCTGTTAGCAATGGGATGCTATTCTCAAGTGAACCCAACAACCTTGACAGCATCCTTAGTCATGCTTCTAGTCCATTATGCAATAATAGGCCCAGGATTGCAGGCAAAAGCCACAAGAGAGGCCCAGAAAAGGACAGCTGCTGGAATCATGAAAAATCCCACAGTGGACGGGATAACAGTGATAGATCTAGAACCAATATCCTATGACCCAAAATTTGAAAAGCAATTAGGGCAGGTCATGTTACTAGTCTTGTGTGCTGGACAACTACTCTTGATGAGAACAACATGGGCTTTCTGTGAAGTCTTGACTTTGGCTACAGGACCAATCTTGACCTTGTGGGAGGGCAACCCGGGAAGGTTTTGGAACACGACCATAGCCGTATCTACCGCCAACATTTTCAGGGGAAGTTACTTGGCAGGAGCTGGACTGGCTTTTTCACTCATAAAGAATGCACAAACCCCCAGGAGGGGAACTGGGACCGCAGGAGAGACACTGGGAGAGAAGTGGAAGAGACAGCTAAACTCATTAGACAGAAAAGAGTTCGAAGAGTATAAAAGAAGTGGAATACTAGAAGTGGACAGGACCGAAGCCAAGTCCGCCCTGAAAGATGGGTCCAAAATCAAGCATGCAGTATCTAGAGGGTCCAGTAAGATTAGATGGATCGTTGAGAGAGGGATGGTAAAGCCAAAAGGGAAAGTTGTAGATCTTGGCTGTGGGAGAGGAGGATGGTCTTATTACATGGCAACACTCAAGAACGTGACTGAAGTGAAAGGGTATACAAAAGGAGGTCCAGGACATGAAGAACCGATTCCTATGGCTACTTATGGCTGGAATTTGGTCAAACTCCATTCAGGGGTTGACGTGTTCTACAAACCCACAGAGCAAGTGGACACCCTGCTCTGTGATATTGGGGAGTCATCTTCTAATCCAACAATAGAGGAAGGAAGAACATTGAGAGTTTTGAAGATGGTGGAGCCATGGCTCTCTTCAAAACCTGAATTCTGCATCAAGGTCCTTAACCCCTACATGCCAACAGTCATAGAAGAGCTGGAGAAACTGCAGAGAAAACATGGTGGGAACCTTGTCAGATGCCCGCTGTCCAGGAACTCCACCCATGAGATGTATTGGGTGTCAGGAGCGTCGGGAAACATTGTGAGCTCTGTGAACACAACATCAAAGATGTTGTTGAACAGGTTCACAACAAGGCATAGGAAACCCACTTATGAGAAGGACGTAGATCTTGGGGCAGGAACGAGAAGTGTCTCCACTGAAATAGAAAAACCAGACATGACAATCATTGGGAGAAGGCTTCAGCGATTGCAAGAAGAGCACAAAGAAACATGGCATTATGATCAAGAAAACCCATACAGAACCTGGGCGTATCATGGAAGCTATGAAGCTCCTTCGACAGGCTCTGCATCCTCCATGGTGAACGGGGTGGTGAAACTGCTAACAAAACCCTGGGATGTAATTCCGATGGTGACTCAGTTAGCCATGACAGACACAACCCCTTTTGGGCAACAAAGAGTGTTCAAAGAGAAGGTGGATACCAGAACACCGCAACCAAAACCAGGCACACGAATGGTTATGACCACGACGGCCAATTGGCTATGGGCCCTCCTTGGAAAGAAGAAAAATCCCAGACTGTGCACAAGGGAAGAGTTCATCTCAAAAGTTAGATCAAACGCAGCCATAGGCGCAGTCTTTCAAGAGGAACAGGGATGGACATCAGCCAGTGAAGCTGTGAATGACAGCCGGTTTTGGGAACTGGTTGACAAAGAAAGGGCCCTTCACCAAGAAGGGAAATGTGAATCGTGTGTCTACAACATGATGGGAAAACGTGAGAAAAAGTTAGGGGAGTTTGGCAGAGCCAAGGGAAGCCGAGCAATCTGGTATATGTGGCTAGGAGCGCGGTTTCTGGAATTTGAAGCCCTGGGTTTTTTGAATGAAGATCATTGGTTTGGCAGAGAAAACTCATGGAGTGGAGTGGAAGGGGAAGGTCTGCACAGATTGGGATACATCCTGGAGGAGATAGACAAGAAGGATGGAGACCTAATGTATGCTGATGACACAGCAGGCTGGGACACAAGAATCACTGAGGATGACCTCCAAAATGAGGAACTGATCACGGAACAGATGGCTCCCCACCACAAGATCCTAGCCAAAGCCATTTTCAAACTAACCTACCAAAACAAAGTGGTGAAAGTCCTCAGACCCACACCGAGAGGAGCGGTGATGGATATCATATCCAGGAAAGACCAGAGAGGTAGTGGACAAGTTGGAACATATGGTTTGAACACATTCACCAACATGGAAGTTCAACTCATCCGCCAAATGGAAGCAGAAGGAGTCATCACACAAGATGACATGCAGAACCCTAAAGGGTTGAAAGAAAGAGTTGAGAAATGGCTGAGAGAGTGTGGTGTCGACAGGTTAAAGAGGATGGCAATTAGTGGAGACGATTGCGTGGTGAAACCCCTAGATGAGAGGTTTGGCACCTCCCTCCTCTTCTTGAACGACATGGGAAAGGTGAGGAAAGACATTCCGCAGTGGGAACCATCTAAGGGATGGAAAAACTGGCAAGAGGTTCCTTTTTGCTCCCACCACTTTCACAAGATCTTTATGAAGGATGGCCGCTCACTAGTTGTTCCATGTAGAAACCAGGATGAACTGATAGGGAGAGCCAGAATCTCGCAGGGGGCTGGATGGAGCTTAAGGGAAACAGCTTGCCTAGGCAAAGCTTACGCCCAGATGTGGTCGCTTATGTACTTCCACAGAAGGGATCTGCGTTTAGCCTCCATGGCCATATGCTCAGCAGTTCCAACGGAATGGTTTCCAACAAGCAGAACAACATGGTCAATCCATGCTCATCACCAATGGATGACCACTGAAGACATGCTCAAGGTGTGGAACAGAGTGTGGATAGAAGACAACCCCAATATGATTGACAAGACTCCAGTCCATTCGTGGGAAGATATACCTTACCTAGGGAAAAGAGAGGATTTGTGGTGTGGATCCCTGATTGGACTTTCTTCTAGAGCCACCTGGGCGAAGAACATTCACACGGCCATAACTCAGGTCAGGAATCTGATCGGAAAAGAGGAATACGTGGATTATATGTCAGTAATGAAAAGATACAGTGCTCCTTCAGAGAGTGAAGGAGTTCTGTAA
		</sequence>
		<sequence>
			<taxon idref="KJ596671|DENV4|Brazil|Centre_West|MT|Varzea_Grande|2012-02-03"/>
			ATGAACCAACGAAAAAAGGTGGTTAGACCACCTTTCAATATGCTGAAACGCGAGAGAAACCGCGTATCAACCCCTCAAGGGTTGGTGAAGAGATTCTCAACCGGACTTTTTTCTGGGAAAGGACCCTTACGGATGGTGCTAGCACTCATCACGTTTTTGCGAGTCCTTTCCATCCCACCAACAGCAGGGATTCTGAAGAGATGGGGACAGTTGAAGAAAAATAAGGCCATCAAGATACTGATTGGATTCAGGAAGGAGATAGGCCGCATGCTGAACATCTTGAACGGGAGAAAAAGGTCAACGATAACATTGTTGTGCTTGATTCCCACCGTAATGGCG-TTTCACTCA--ACAAGAGATGGCGAACCCCTCATGATAGTGGCAAAACATGAAAGGGGGAGACCTCTCTTGTTTAAGACAACAGAGGGGATCAACAAATGCACTCTCATTGCCATGGACTTGGGTGAAATGTGTGAGGACACTGTCACGTACAAATGCCCCCTACTGGTCAATACCGAACCTGAAGACATTGATTGCTGGTGCAACCTCACGTCTACCTGGGTCATGTATGGGACATGCACCCAGAGCGGAGAACGGAGACGAGAGAAGCGCTCAGTAGCTTTAACACCACATTCAGGAATGGGATTGGAAACAAGAGCTGAGACATGGATGTCATCGGAAGGAGCTTGGAAGCATGCTCAGAGAGTAGAGAGCTGGATACTCAGAAACCCAGGATTTGCACTCTTGGCAGGATTTATGGCTTATATGATTGGGCAAACAGGGATCCAGCGAACTGTCTTCTTTGTCCTAATGATGCTGGTCGCCCCATCCTACGGAATGCGATGCGTAGGAGTAGGAAACAGAGACTTTGTGGAAGGAGTCTCAGGTGGAGCATGGGTCGACCTGGTGCTAGAACATGGAGGATGCGTCACAACCATGGCCCAGGGAAAACCAACCTTGGATTTTGAACTGACCAAGACAACAGCCAAGGAAGTGGCTCTGTTAAGAACCTATTGCATTGAAGCCTTAATATCAAACATAACTACGGCAACAAGATGTCCAACGCAAGGAGAGCCTTATCTGAAAGAGGAACAGGACCAACAGTACATTTGCCGTAGAGATGTGGTAGATAGAGGATGGGGCAATGGCTGTGGCTTGTTTGGAAAAGGAGGAGTTGTGACATGTGCGAAGTTCTCATGTTCGGGGAAGATAACAGGCAATCTGGTCCAAATTGAGAACCTTGAATACACAGTGGTTGTGACAGTCCACAATGGAGACACCCATGCAGTAGGAAATGACACATCCAATCATGGGGTTACAGCCACGATAACTCCCAGGTCACCATCGGTTGAAGTCAAACTGCCGGACTATGGAGAACTAACACTCGATTGTGAACCCAGGTCTGGAATTGACTTCAATGAGATGATCCTAATGAAAATGAAAAAGAAAACATGGCTCGTGCATAAGCAATGGTTTTTGGATCTGCCTCTTCCATGGACGACAGGAGCAGATACATCAGAGGTTCACTGGAATTACAAAGAGAGAATGGTGACATTTAAGGTTCCTCATGCCAAGAGACAGGATGTGACAGTGCTGGGATCTCAGGAAGGAGCCATGCATTCTGCCCTCGCTGGAGCCACAGAAGTGGACTCCGGTGATGGAAATCACATGTTTGCAGGACATCTCAAGTGCAAAGTCCGCATGGAGAAATTGAGAATCAAGGGAATGTCATACACGATGTGTTCAGGAAAGTTTTCAATTGACAAAGAGATGGCAGAAACACAGCATGGGACAACAGTGGTGAAAGTCAAGTATGAAGGTGCTGGAGCTCCGTGTAAAGTCCCCATAGAGATAAGAGATGTAAACAAGGAAAAAGTGGTTGGGCGCGTTATCTCAGCCACCCCTTTGGCTGAGAACACCAATAGTGTAACCAACATAGAATTAGAACCCCCCTTTGGGGACAGCTACATAGTGATAGGTGTTGGAAACAGCGCACTAACACTCCATTGGTTCAGGAAAGGGAGTTCCATTGGTAAGATGTTTGAGTCCACATACAGAGGTGCAAAACGCATGGCCATCCTAGGTGAAACAGCTTGGGATTTTGGTTCCGTTGGTGGACTGTTCACATCATTGGGAAAGGCTGTGCACCAGGTTTTTGGAAGTGTGTATACAACCATGTTTGGAGGAGTCTCATGGATGATTAGAATCCTAATTGGGTTCCTAGTGTTGTGGATTGGCACGAACTCAAGGAACACTTCAATGGCCATGACGTGCATAGCTGTTGGGGGAATCACTCTGTTTTTGGGCTTCACGGTTCAAGCGGACATGGGTTGTGTGGTGTCATGGAGTGGGAGAGAATTGAAGTGTGGAAGCGGAATTTTTGTGGTTGACAACGTGCACACTTGGACAGAACAGTACAAATTCCAACCAGAGTCCCCAGCGAGACTAGCGTCTGCAATATTAAATGCCCACAAAGATGGGGTCTGTGGAATTAGATCAACCACGAGGCTGGAAAATGTTATGTGGAAGCAAATAACCAATGAGCTAAACTATGTTCTCTGGGAAGGAGGGCATGATCTCACTGTGGTGGCTGGGGACGTGAAAGGGGTGTTGACCAAGGGCAAGAGAGCACTCACACCCCCAGCGAGCGATCTGAAATATTCATGGAAGACATGGGGGAAAGCAAAAATCTTCACCCCTGAAGCAAGAAACAGCACATTTTTAATAGACGGACCAGATACCTCTGAATGCCCCAATGAACGAAGAGCATGGAATTCTTTTGAGGTGGAAGACTATGGATTTGGCATGTTCACGACCAACATATGGATGAAATTCCGAGAAGGAAGTTCAGAAGTGTGTGACCACAGGCTGATGTCAGCTGCAATTAAAGACCAGAAAGCTGTGCATGCTGACATGGGTTATTGGATAGAGAGCTCAAAAAACCAGACCTGGCAGATAGAGAGAGCATCTCTCATTGAAGTGAAAACATGTCTGTGGCCCAAGACCCATACACTGTGGAGCAATGGAGTGCTGGAGAGCCAGATGCTTATTCCAAAATCATATGCAGGCCCTTTTTCACAGCACAATTACCGCCAGGGCTATGCTACGCAAACCGTGGGTCCATGGCACTTGGGCAAACTAGAGATAGACTTTGGAGAATGCCCCGGAACAACAGTTACAATTCAGGAGAATTGTGACCATAGAGGCCCATCTTTGAGGACCACCACTGCATCTGGAAAACTAGTCACGCAATGGTGTTGCCGCTCCTGCACAATGCCCCCCTTAAGGTTCTTAGGAGAAGATGGGTGCTGGTATGGGATGGAGATTAGGCCCTTGAGTGAAAAAGAAGAGAACATGGTTAAATCACAGGTGACGGCCGGACAGGGCACATCGGAAACTTTCTCTATGGGTCTGTTGTGCCTGACCTTGTTTGTGGAAGAATGCTTGAGAAGAAGAGTCACCAGAAAACACATGATATTAGCTGTGGTAATCACTCTTTGTGCTATCATCCTGGGGGGCCTCACATGGATGGACTTGCTACGAGCCCTCATCATGTTGGGGGACACTATGTCTGGCAGAATAGGAGGACAGACCCACCTAGCCATCATAGCAGTGTTCAAGATGTCACCAGGATACGTGCTGGGTGTGTTTTTAAGGAAACTCACTTCAAGAGAGACAGCACTAATGGTAATAGGAATGGCCATGACAACGACACTTTCAATTCCACATGACCTCATGGAACTCATTGATGGAATATCACTAGGACTAATTTTGCTAAAAATAGTAACACAGTTTGACAACACCCAAGTGGGAACCTTAGCTCTTTCCTTGACTTTCATAAGATCAACAATGTCATTGGTCATGGCTTGGAGGACCATTATGGCTGTGCTGTTTGTGGTCACACTCATTCCTTTGTGTAGGACAAGCTGTCTTCAAAAACAGTCTCATTGGGTAGAAATAACAGCACTCATCTTAGGAGCCCAAGCTCTGCCAGTGTACCTAATGACTCTTATGAAAGGAGCCTCAAGAAGATCTTGGCCTCTTAACGAAGGCATAATGGCTGTGGGTTTGGTTAGTCTCTTAGGAAGCGCTCTTTTAAAGAATGATGTCCCTTTAGCTGGCCCAATGGTGGCAGGAGGCTTACTTCTGGCGGCTTACGTAATGAGTGGCAGCTCAGCAGATCTGTCACTAGAGAAGGCCGCTAATGTGCAGTGGGATGAAATGGCAGACATAACAGGCTCAAGTCCAATCATAGAAGTGAAGCAAGATGAGGATGGCTCTTTCTCCATACGGGACGTCGAGGAAACCAATATGATAACCCTTTTGGTGAAACTGGCACTGATAACGGTGTCAGGTCTCTACCCCTTGGCAATTCCAATCACAATGACCTTATGGTACATGTGGCAAGTGAAAACACAAAGATCAGGAGCCCTGTGGGACGTTCCTTCACCCGCTGCCACTCAAAAAGCCGCACTGTCCGAAGGAGTGTACAGGATCATGCAAAGAGGGTTATTCGGGAAAACCCAGGTTGGAGTAGGGATACACATGGAAGGTGTATTTCACACAATGTGGCATGTCACAAGAGGATCGGTGATCTGCCACGAGACTGGGAGATTGGAGCCATCTTGGGCTGACGTCAGGAATGACATGATATCATACGGTGGGGGATGGAGGCTTGGAGATAAATGGGACAAAGAAGAAGACGTTCAGGTCCTCGCTATAGAACCAGGGAAAAATCCCAAACATGTCCAAACGAAACCTGGCCTTTTCAAGACCCTAACTGGAGAAATTGGAGCAGTAACATTAGATTTCAAACCCGGAACGTCTGGTTCTCCCATTATCAACAGGAAAGGAAAAGTCATCGGACTCTATGGAAATGGAGTGGTTACCAAATCAGGTGATTACGTCAGTGCCATAACGCAAGCCGAAAGAATTGGAGAGCCAGATTATGAAGTGGATGAGGACATTTTTCGGAAGAAAAGACTAACTATAATGGACTTACACCCCGGAGCTGGAAAGACAAAAAGAATTCTTCCATCAATAGTGAGAGAAGCCTTAAAAAGGAGGCTGCGAACTTTGATTTTGGCTCCCACGAGAGTAGTGGCGGCCGAGATGGAAGAGGCCCTACGTGGACTGCCAATCCGTTACCAAACCCCAGCTGTGAAATCAGAACACACAGGAAGAGAGATTGTAGACCTCATGTGCCATGCAACCTTCACAACAAGACTTTTGTCATCAACCAGAGTTCCAAACTATAACCTTATAGTAATGGATGAAGCACATTTCACCGATCCTTCCAGTGTCGCGGCTAGAGGATACATCTCGACCAGGGTAGAAATGGGAGAGGCAGCAGCCATCTTCATGACCGCAACCCCTCCCGGAGCAACGGATCCCTTTCCCCAGAGCAACAGCCCAATAGAAGACATCGAGAGAGAGATTCCGGAAAGGTCATGGAACACAGGGTTCGACTGGATAACAGACTACCAAGGGAAAACTGTGTGGTTTGTTCCTAGCATAAAAGCTGGAAATGACATTGCAAATTGTTTGAGGAAGTCGGGAAAGAAAGTTATCCAGTTGAGTAGGAAAACCTTTGATACAGAATATCCAAAAACGAAGCTCACGGACTGGGACTTTGTGGTCACTACAGACATATCTGAAATGGGGGCTAACTTTAGAGCTGGGAGAGTGATAGACCCTAGAAGATGCCTCAAGCCAGTTATCCTAACAGATGGGCCAGAGAGAGTCATCTTAGCAGGTCCCATTCCAGTGACTCCAGCAAGCGCTGCCCAAAGAAGAGGGCGAATAGGAAGGAACCCAGCACAAGAAGACGACCAATACGTTTTCTCCGGAGACCCACTAAAAAATGATGAAGATCATGCCCACTGGACAGAAGCAAAGATGCTGCTTGACAATATCTACACCCCAGAAGGGATCATTCCAACATTGTTTGGTCCGGAAAGGGAAAAAACCCAAGCTATTGATGGAGAGTTTCGCCTCAGAGGGGAACAAAGGAAGACTTTTGTGGAATTAATGAGGAGAGGAGACCTTCCGGTGTGGCTGAGTTATAAGGTAGCTTCTGCTGGCATTTCTTACAAAGATCGGGAATGGTGCTTCACTGGGGAAAGAAATAACCAAATTTTAGAAGAAAACATGGAGGTTGAAATTTGGACTAGAGAGGGAGAAAAGAAAAAACTGAGGCCAAAATGGTTAGATGCACGTGTATACGCTGACCCCATGGCTTTAAAGGATTTCAAGGAGTTTGCCAGTGGAAGGAAGAGTATAACTCTCGACATCCTAACAGAGATCGCCAGTTTGCCAACCTACCTTTCCTCTAGGGCCAAGCTCGCCCTTGACAACATAGTTATGCTCCACACAACAGAAAGAGGAGGGAGGGCCTATCAACACGCCCTGAACGAACTTCCGGAGTCACTGGAAACACTCATGCTTGTAGCCTTACTAGGTGCTATGACAGCAGGTATCTTCCTGTTTTTCATGCAAGGTAAAGGAATAGGGAAATTGTCAATGGGTTTGATAACCATTGCGGTGGCTAGTGGCTTGCTCTGGGTAGCAGAAATTCAACCCCAGTGGATAGCGGCCTCAATCATACTGGAGTTTTTTCTCATGGTACTGTTGATACCAGAACCAGAAAAACAAAGGACCCCACAAGACAATCAATTGATCTACGTCATATTGACCATTCTCACCATTATTGGTCTAATAGCAGCCAACGAGATGGGGCTGATAGAAAAAACAAAAACGGATTTTGGGTTTTACCAGGTAAAAACAGAAACCACCATCCTCGATGTGGACCTGAGACCAGCTTCAGCATGGACGCTCTATGCGGTAGCCACCACAATTCTGACTCCCATGCTGAGACACACCATAGAAAACACGTCGGCCAACCTATCTTTAGCAGCCATTGCCAACCAGGCAGCCGTCCTAATGGGGCTTGGAAAAGGATGGCCACTCCACAGAATGGACCTTGGTGTGCCGCTGTTAGCAATGGGATGCTATTCTCAAGTGAACCCAACAACCTTGACAGCATCCTTAGTCATGCTTCTAGTCCATTATGCAATAATAGGCCCAGGATTGCAGGCAAAAGCCACAAGAGAGGCCCAGAAAAGGACAGCTGCTGGAATCATGAAAAATCCCACAGTGGACGGGATAACAGTGATAGATCTAGAACCAATATCCTATGACCCAAAATTTGAAAAGCAATTAGGGCAGGTCATGTTACTAGTCTTGTGTGCTGGACAACTACTCTTGATGAGAACAACATGGGCTTTCTGTGAAGTCTTGACTTTGGCTACGGGACCAATCTTGACCTTGTGGGAGGGCAACCCGGGAAGGTTTTGGAACACGACCATAGCCGTATCTACCGCCAACATTTTCAGGGGAAGTTACTTGGCAGGAGCTGGACTGGCTTTTTCACTCATAAAGAATGCACAAACCCCCAGGAGGGGAACTGGGACCGCAGGAGAGACACTGGGAGAGAAGTGGAAGAGACAGCTAAACTCATTAGACAGAAAAGAGTTTGAAGAGTATAAAAGAAGTGGAATACTAGAAGTGGACAGGACCGAAGCCAAGTCCGCCCTGAAAGATGGGTCCAAAATCAAGCATGCAGTATCTAGAGGGTCCAGTAAGATTAGATGGATCGTTGAGAGAGGGATGGTAAAGCCAAAAGGGAAAGTTGTAGATCTTGGCTGTGGGAGAGGAGGATGGTCTTATTACATGGCAACACTCAAGAACGTGACTGAAGTGAAAGGGTATACAAAAGGAGGTCCAGGACATGAAGAACCGATTCCTATGGCTACTTATGGCTGGAATTTGGTCAAACTCCATTCAGGGGTTGACGTGTTCTACAAACCCACAGAGCAAGTGGACACCCTGCTCTGTGATATTGGGGAGTCATCTTCTAATCCAACAATAGAGGAAGGAAGAACATTGAGAGTTTTGAAGATGGTGGAGCCATGGCTCTCTTCAAAACCTGAATTCTGCATCAAGGTCCTCAACCCCTACATGCCAACAGTCATAGAAGAGCTGGAGAAACTGCAGAGAAAACATGGTGGGAACCTTGTCAGATGCCCGCTGTCCAGGAACTCCACCCATGAGATGTATTGGGTGTCAGGAGCGTCGGGAAACATTGTGAGCTCTGTGAACACAACATCAAAGATGTTGTTGAACAGGTTCACAACAAGGCATAGGAAACCCACTTATGAGAAGGACGTAGATCTTGGGGCAGGAACGAGAAGTGTCTCCACTGAAATAGAAAAACCAGACATGACAATCATTGGGAGAAGGCTTCAGCGATTGCAAGAAGAGCACAAAGAAACATGGCATTATGATCAAGAAAACCCATACAGAACCTGGGCGTATCATGGAAGCTATGAAGCTCCTTCGACAGGCTCTGCGTCCTCCATGGTGAACGGGGTGGTGAAACTGCTAACAAAACCCTGGGATGTAATTCCGATGGTGACTCAGTTAGCCATGACAGACACAACCCCTTTTGGGCAACAAAGAGTGTTCAAAGAGAAGGTGGATACCAGAACACCGCAACCAAAACCAGGCACACGAATGGTTATGACCACGACAGCCAATTGGCTATGGGCCCTCCTTGGAAAGAAGAAAAATCCCAGACTGTGCACAAGGGAAGAGTTCATCTCAAAAGTTAGATCAAACGCAGCCATAGGCGCAGTCTTTCAAGAGGAACAGGGATGGACATCAGCCAGTGAAGCTGTGAATGACAGCCGGTTTTGGGAACTGGTTGACAAAGAAAGGGCCCTTCACCAAGAAGGGAAATGTGAATCGTGTGTCTACAACATGATGGGAAAACGTGAGAAAAAGTTAGGGGAGTTTGGCAGAGCCAAGGGAAGCCGAGCAATCTGGTATATGTGGCTAGGAGCGCGGTTTCTGGAATTTGAAGCCCTGGGTTTTTTGAATGAAGATCATTGGTTTGGCAGAGAAAACTCATGGAGTGGAGTGGAAGGGGAAGGTCTGCACAGATTGGGATACATCCTGGAGGAGATAGACAAGAAGGATGGAGACCTAATGTATGCTGATGACACAGCAGGCTGGGACACAAGAATCACTGAGGATGACCTCCAAAATGAGGAACTGATCACGGAACAGATGGCTCCCCACCACAAGATCCTAGCCAAAGCCATTTTCAAACTAACCTACCAAAACAAAGTGGTGAAAGTCCTCAGACCCACACCGAGAGGAGCGGTGATGGATATCATATCCAGGAAAGACCAGAGAGGTAGTGGACAAGTTGGAACATATGGTTTGAACACATTCACCAACATGGAAGTTCAACTCATCCGCCAAATGGAAGCAGAAGGAGTCATCACACAAGATGACATGCAGAACCCTAAAGGGTTGAAAGAAAGAGTTGAGAAATGGCTGAGAGAGTGTGGTGTCGACAGGTTAAAGAGGATGGCAATTAGTGGAGACGATTGCGTGGTGAAACCCCTAGATGAGAGGTTTGGCACCTCCCTCCTCTTCTTGAACGACATGGGAAAGGTGAGGAAAGACATTCCGCAGTGGGAACCATCTAAGGGATGGAAAAACTGGCAAGAGGTTCCTTTTTGCTCCCACCACTTTCACAAGATCTTTATGAAGGATGGCCGCTCACTAGTTGTTCCATGTAGAAACCAGGATGAACTGATAGGGAGAGCCAGAATCTCGCAGGGGGCTGGATGGAGCTTAAGGGAAACAGCTTGCCTAGGCAAAGCTTACGCCCAGATGTGGTCGCTTATGTACTTCCACAGAAGGGATCTGCGTTTAGCCTCCATGGCCATATGCTCAGCAGTTCCAACGGAATGGTTTCCAACAAGCAGAACAACATGGTCAATCCATGCTCATCACCAATGGATGACCACTGAAGACATGCTCAAGGTGTGGAACAGAGTGTGGATAGAAGACAACCCCAATATGATTGACAAGACTCCAGTCCATTCGTGGGAAGATATACCTTACCTAGGGAAAAGAGAGGATTTGTGGTGTGGATCCCTGATTGGACTTTCTTCTAGAGCCACCTGGGCGAAGAACATTCACACGGCCATAACTCAGGTCAGGAATCTGATCGGAAAAGAGGAATACGTGGATTATATGTCAGTAATGAAAAGATACAGTGCTCCTTCAGAGAGTGAAGGAGTTCTGTAA
		</sequence>
		<sequence>
			<taxon idref="KJ596672|DENV4|Brazil|Centre_West|MT|Varzea_Grande|2012-02-03"/>
			ATGAACCAACGAAAAAAGGTGGTTAGACCACCTTTCAATATGCTGAAACGCGAGAGAAACCGCGTATCAACCCCTCAAGGGTTGGTGAAGAGATTCTCAACCGGACTTTTTTCTGGGAAAGGACCCTTACGGATGGTGCTAGCACTCATCACGTTTTTGCGAGTCCTTTCCATCCCACCAACAGCAGGGATTCTGAAGAGATGGGGACAGTTGAAGAAAAATAAGGCCATCAAGATACTGATTGGATTCAGGAAGGAGATAGGCCGCATGCTGAACATCTTGAACGGGAGAAAAAGGTCAACGATAACATTGTTGTGCTTGATTCCCACCGTAATGGCG-TTTCACTCA--ACAAGAGATGGCGAACCCCTCATGATAGTGGCAAAACATGAAAGGGGGAGACCTCTCTTGTTTAAGACAACAGAGGGGATCAACAAATGCACTCTCATTGCCATGGACTTGGGTGAAATGTGTGAGGACACTGTCACGTACAAATGCCCCCTACTGGTCAATACCGAACCTGAAGACATTGATTGCTGGTGCAACCTCACGTCTACCTGGGTCATGTATGGGACATGCACCCAGAGCGGAGAACGGAGACGAGAGAAGCGCTCAGTAGCTTTAACACCACATTCAGGAATGGGATTGGAAACAAGAGCTGAGACATGGATGTCATCGGAAGGAGCTTGGAAGCATGCTCAGAGAGTAGAGAGCTGGATACTCAGAAACCCAGGATTTGCACTCTTGGCAGGATTTATGGCTTATATGATTGGGCAAACAGGGATCCAGCGAACTGTCTTCTTTGTCCTAATGATGCTGGTCGCCCCATCCTACGGAATGCGATGCGTAGGAGTAGGAAACAGAGACTTTGTGGAAGGAGTCTCAGGTGGAGCATGGGTCGACCTGGTGCTAGAACATGGAGGATGCGTCACAACCATGGCCCAGGGAAAACCAACCTTGGATTTTGAACTGACCAAGACAACAGCCAAGGAAGTGGCTCTGTTAAGAACCTACTGCATTGAAGCCTTAATATCAAACATAACTACGGCAACAAGATGTCCAACGCAAGGAGAGCCTTATCTGAAAGAGGAACAGGACCAACAGTACATTTGCCGTAGAGATGTGGTAGATAGAGGATGGGGCAATGGCTGTGGCTTGTTTGGAAAAGGAGGAGTTGTGACATGTGCGAAGTTCTCATGTTCGGGGAAGATAACAGGCAATCTGGTCCAAATTGAGAACCTTGAATACACAGTGGTTGTGACAGTCCACAATGGAGACACCCATGCAGTAGGAAATGACACATCCAATCATGGGGTTACAGCCACGATAACTCCCAGGTCACCATCGGTTGAAGTCAAACTGCCGGACTATGGAGAACTAACACTCGATTGTGAACCCAGGTCTGGAATTGACTTCAATGAGATGATCCTAATGAAAATGAAAAAGAAAACATGGCTCGTGCATAAGCAATGGTTTTTGGATCTGCCTCTTCCATGGACGACAGGAGCAGATACATCAGAGGTTCACTGGAATTACAAAGAGAGAATGGTGACATTTAAGGTTCCTCATGCCAAGAGACAGGATGTGACAGTGCTGGGATCTCAGGAAGGAGCCATGCATTCTGCCCTCGCTGGAGCCACAGAAGTGGACTCCGGTGATGGAAATCACATGTTTGCAGGACATCTCAAGTGCAAAGTCCGCATGGAGAAATTGAGAATCAAGGGAATGTCATACACGATGTGTTCAGGAAAGTTTTCAATTGACAAAGAGATGGCAGAAACACAGCATGGGACAACAGTGGTGAAAGTCAAGTATGAAGGTGCTGGAGCTCCGTGTAAAGTCCCCATAGAGATAAGAGATGTAAACAAGGAAAAAGTGGTTGGGCGCGTTATCTCAGCCACCCCTTTGGCTGAGAACACCAATAGTGTAACCAACATAGAATTAGAACCCCCCTTTGGGGACAGCTACATAGTGATAGGTGTTGGAAACAGCGCACTAACACTCCATTGGTTCAGGAAAGGGAGTTCCATTGGTAAGATGTTTGAGTCCACATACAGAGGTGCAAAACGCATGGCCATCCTAGGTGAAACAGCTTGGGATTTTGGTTCCGTTGGTGGACTGTTCACATCATTGGGAAAGGCTGTGCACCAGGTTTTTGGAAGTGTGTATACAACCATGTTTGGAGGAGTCTCATGGATGATTAGAATCCTAATTGGGTTCCTAGTGTTGTGGATTGGCACGAACTCAAGGAACACTTCAATGGCCATGACGTGCATAGCTGTTGGGGGAATCACTCTGTTTTTGGGCTTCACGGTTCAAGCGGACATGGGTTGTGTGGTGTCATGGAGTGGGAGAGAATTGAAGTGTGGAAGCGGAATTTTTGTGGTTGACAACGTGCACACTTGGACAGAACAGTACAAATTCCAACCAGAGTCCCCAGCGAGACTAGCGTCTGCAATATTAAATGCCCACAAAGATGGGGTCTGTGGAATTAGATCAACCACGAGGCTGGAAAATGTTATGTGGAAGCAAATAACCAATGAGCTAAACTATGTTCTCTGGGAAGGAGGACATGATCTCACTGTAGTGGCTGGGGACGTGAAAGGGGTGTTGACCAAGGGCAAGAGAGCACTCACACCCCCAGCGAGCGATCTGAAATATTCATGGAAGACATGGGGGAAAGCAAAAATCTTCACCCCTGAAGCAAGAAACAGCACATTTTTAATAGACGGACCAGATACCTCTGAATGCCCCAATGAACGAAGAGCATGGAATTCTTTTGAGGTGGAAGACTATGGATTTGGCATGTTCACGACCAACATATGGATGAAATTCCGAGAAGGAAGTTCAGAAGTGTGTGACCACAGGCTGATGTCAGCTGCAATTAAAGACCAGAAAGCTGTGCATGCTGACATGGGTTATTGGATAGAGAGCTCAAAAAACCAGACCTGGCAGATAGAGAGAGCATCTCTCATTGAAGTGAAAACATGTCTGTGGCCCAAGACCCATACACTGTGGAGCAATGGAGTGCTGGAGAGCCAGATGCTTATTCCAAAATCATATGCAGGCCCTTTTTCACAGCACAATTACCGCCAGGGCTATGCTACGCAAACCGTGGGTCCATGGCACTTGGGCAAACTAGAGATAGACTTTGGAGAATGCCCCGGAACAACAGTTACAATTCAGGAGAATTGTGACCATAGAGGCCCATCTTTGAGGACCACCACTGCATCTGGAAAACTAGTCACGCAATGGTGTTGCCGCTCCTGCACAATGCCCCCCTTAAGGTTCTTAGGAGAAGATGGGTGCTGGTATGGGATGGAGATTAGGCCCTTGAGTGAAAAAGAAGAGAACATGGTTAAATCACAGGTGACGGCCGGACAGGGCACATCGGAAACTTTCTCTATGGGTCTGTTGTGCCTGACCTTGTTTGTGGAAGAATGCTTGAGAAGAAGAGTCACCAGAAAACACATGATATTAGCTGTGGTAATCACTCTTTGTGCTATCATCCTGGGGGGCCTCACATGGATGGACTTGCTACGAGCCCTCATCATGTTGGGGGACACTATGTCTGGCAGAATAGGAGGACAGACCCACCTAGCCATCATAGCAGTGTTCAAGATGTCACCAGGATACGTGCTGGGTGTGTTTTTAAGGAAACTCACTTCAAGAGAGACAGCACTAATGGTAATAGGAATGGCCATGACAACAACACTTTCAATTCCACATGACCTCATGGAACTCATTGATGGAATATCACTAGGACTAATTTTGCTAAAAATAGTAACACAGTTTGACAACACCCAAGTGGGAACCTTAGCTCTTTCCTTGACTTTCATAAGATCAACAATGTCATTGGTCATGGCTTGGAGGACCATTATGGCTGTGCTGTTTGTGGTCACACTCATTCCTTTGTGTAGGACAAGCTGTCTTCAAAAACAGTCTCATTGGGTAGAAATAACAGCACTCATCTTAGGAGCCCAAGCTCTGCCAGTGTACCTAATGACTCTTATGAAAGGAGCCTCAAGAAGATCTTGGCCTCTTAACGAAGGCATAATGGCTGTGGGTTTGGTTAGTCTCTTAGGAAGCGCTCTTTTAAAGAATGATGTCCCTTTAGCTGGCCCAATGGTGGCAGGAGGCTTACTTCTGGCGGCTTACGTAATGAGTGGCAGCTCAGCAGATCTGTCACTAGAGAAGGCCGCTAATGTGCAGTGGGATGAAATGGCAGACATAACAGGCTCAAGTCCAATCATAGAAGTGAAGCAAGATGAGGATGGCTCTTTCTCCATACGGGACGTCGAGGAAACCAATATGATAACCCTTTTGGTGAAACTGGCACTGATAACGGTGTCAGGTCTCTACCCCTTGGCAATTCCAATCACAATGACCTTATGGTACATGTGGCAAGTGAAAACACAAAGATCAGGAGCCCTGTGGGACGTTCCTTCACCCGCTGCCACTCAAAAAGCCGCACTGTCCGAAGGAGTGTACAGGATCATGCAAAGAGGGTTATTCGGGAAAACCCAGGTTGGAGTAGGGATACACATGGAAGGTGTATTTCACACAATGTGGCATGTCACAAGAGGATCGGTGATCTGCCACGAGACTGGGAGATTGGAGCCATCTTGGGCTGACGTCAGGAATGACATGATATCATACGGTGGGGGATGGAGACTTGGAGATAAATGGGACAAAGAAGAAGACGTTCAGGTCCTCGCTATAGAACCAGGGAAAAATCCCAAACATGTCCAAACGAAACCTGGCCTTTTCAAGACCCTAACTGGAGAAATTGGAGCAGTAACATTAGATTTCAAACCCGGAACGTCTGGTTCTCCCATTATCAACAGGAAAGGAAAAGTCATCGGACTCTATGGAAATGGAGTGGTTACCAAATCAGGTGATTACGTCAGTGCCATAACGCAAGCCGAAAGAATTGGAGAGCCAGATTATGAAGTGGATGAGGACATTTTTCGGAAGAAAAGACTAACTATAATGGACTTACACCCCGGAGCTGGAAAGACAAAAAGAATTCTTCCATCAATAGTGAGAGAAGCCTTAAAAAGGAGGCTGCGAACTTTGATTTTGGCTCCCACGAGAGTAGTGGCGGCCGAGATGGAAGAGGCCCTACGTGGACTGCCAATCCGTTACCAAACCCCAGCTGTGAAATCAGAACACACAGGAAGAGAGATTGTAGACCTCATGTGCCATGCAACCTTCACAACAAGACTTTTGTCATCAACCAGAGTTCCAAACTATAACCTTATAGTAATGGATGAAGCACATTTCACCGATCCTTCCAGTATCGCGGCTAGAGGATACATCTCGACCAGGGTAGAAATGGGAGAGGCAGCAGCCATCTTCATGACCGCAACCCCTCCCGGAGCGACGGATCCCTTTCCCCAGAGCAACAGCCCAATAGAAGACATCGAGAGAGAGATTCCGGAAAGGTCATGGAACACAGGGTTCGACTGGATAACAGACTACCAAGGGAAAACTGTGTGGTTTGTTCCTAGCATAAAAGCTGGAAATGACATTGCAAATTGTTTGAGGAAGTCGGGAAAGAAAGTTATCCAGTTGAGTAGGAAAACCTTTGATACAGAATATCCAAAAACGAAGCTCACGGACTGGGACTTTGTGGTCACTACAGACATATCTGAAATGGGGGCTAACTTTAGAGCTGGGAGAGTGATAGACCCTAGAAGATGCCTCAAGCCAGTTATCCTAACAGATGGGCCAGAGAGAGTCATCTTAGCAGGTCCCATTCCAGTGACTCCAGCAAGCGCTGCCCAAAGAAGAGGGCGAATAGGAAGGAACCCAGCACAAGAAGACGACCAATACGTTTTCTCCGGAGACCCACTAAAAAATGATGAAGATCATGCCCACTGGACAGAAGCAAAGATGCTGCTTGACAATATCTACACCCCAGAAGGGATCATTCCAACATTGTTTGGTCCGGAAAGGGAAAAAACCCAAGCTATTGATGGAGAGTTTCGCCTCAGAGGGGAACAAAGGAAGACTTTTGTGGAATTAATGAGGAGAGGAGACCTTCCGGTGTGGCTGAGTTATAAGGTAGCTTCTGCTGGCATTTCTTACAAAGATCGGGAATGGTGCTTCACTGGGGAAAGAAATAACCAAATTTTAGAAGAAAACATGGAGGTTGAAATTTGGACTAGAGAGGGAGAAAAGAAAAAACTGAGGCCAAAATGGTTAGATGCACGTGTATACGCTGACCCCATGGCTTTAAAGGATTTCAAGGAGTTTGCCAGTGGAAGGAAGAGTATAACTCTCGACATCCTAACAGAGATCGCCAGTTTGCCAACCTACCTTTCCTCTAGGGCCAAGCTCGCCCTTGACAACATAGTTATGCTCCACACAACAGAAAGAGGAGGGAGGGCCTATCAACACGCCCTGAACGAACTTCCGGAGTCACTGGAAACACTCATGCTTGTAGCCTTACTAGGTGCTATGACAGCAGGTATCTTCCTGTTTTTCATGCAAGGTAAAGGAATAGGGAAATTGTCAATGGGTTTGATAACCATTGCGGTGGCTAGTGGCTTGCTCTGGGTAGCAGAAATTCAACCCCAGTGGATAGCGGCCTCAATCATACTGGAGTTTTTTCTCATGGTACTGTTGATACCAGAACCAGAAAAACAAAGGACCCCACAAGACAATCAATTGATCTACGTCATATTGACCATTCTCACCATTATTGGTCTAATAGCAGCCAACGAGATGGGGCTGATAGAAAAAACAAAAACGGATTTTGGGTTTTACCAGGTAAAAACAGAAACCACCATCCTCGATGTGGACCTGAGACCAGCTTCAGCATGGACGCTCTATGCGGTAGCCACCACAATTCTGACTCCCATGCTGAGACACACCATAGAAAATACGTCGGCCAACCTATCTTTAGCAGCCATTGCCAACCAGGCAGCCGTCCTAATGGGGCTTGGAAAAGGATGGCCACTCCACAGAATGGACCTTGGTGTGCCGCTGTTAGCAATGGGATGCTATTCTCAAGTGAACCCAACAACCTTGACAGCATCCTTAGTCATGCTTCTAGTCCATTATGCAATAATAGGCCCAGGATTGCAGGCAAAAGCCACAAGAGAGGCCCAGAAAAGGACAGCTGCTGGAATCATGAAAAATCCCACAGTGGACGGGATAACAGTGATAGATCTAGAACCAATATCCTATGACCCAAAATTTGAAAAGCAATTAGGGCAGGTCATGTTACTAGTCTTGTGTGCTGGACAACTACTCTTGATGAGAACAACATGGGCTTTCTGTGAAGTCTTGACTTTGGCTACAGGACCAATCTTGACCTTGTGGGAGGGCAACCCGGGAAGGTTTTGGAACACGACCATAGCCGTATCTACCGCCAACATTTTCAGGGGAAGTTACTTGGCAGGAGCTGGACTGGCTTTTTCACTCATAAAGAATGCACAAACCCCCAGGAGGGGAACTGGGACCGCAGGAGAGACACTGGGAGAGAAGTGGAAGAGACAGCTAAACTCATTAGACAGAAAAGAGTTTGAAGAGTATAAAAGAAGTGGAATACTAGAAGTGGACAGGACCGAAGCCAAGTCCGCCCTGAAAGATGGGTCCAAAATCAAGCATGCAGTATCTAGAGGGTCCAGTAAGATTAGATGGATCGTTGAGAGAGGGATGGTAAAGCCAAAAGGGAAAGTTGTAGATCTTGGCTGTGGGAGAGGAGGATGGTCTTATTACATGGCAACACTCAAGAACGTGACTGAAGTGAAAGGGTATACAAAAGGAGGTCCAGGACATGAAGAACCGATTCCTATGGCTACTTATGGCTGGAATTTGGTCAAACTCCATTCAGGGGTTGACGTGTTCTACAAACCCACAGAGCAAGTGGACACCCTGCTCTGTGATATTGGGGAGTCATCTTCTAATCCAACAATAGAGGAAGGAAGAACATTGAGAGTTTTGAAGATGGTGGAGCCATGGCTCTCTTCAAAACCTGAATTCTGCATCAAGGTCCTTAACCCCTACATGCCAACAGTCATAGAAGAGCTGGAGAAACTGCAGAGAAAACATGGTGGGAACCTTGTCAGATGCCCGCTGTCCAGGAACTCCACCCATGAGATGTATTGGGTGTCAGGAGCGTCGGGAAACATTGTGAGCTCTGTGAACACAACATCAAAGATGTTGTTGAACAGGTTCACAACAAGGCATAGGAAACCCACTTATGAGAAGGACGTAGATCTTGGGGCAGGAACGAGAAGTGTCTCCACTGAAATAGAAAAACCAGACATGACAATCATTGGGAGAAGGCTTCAGCGATTGCAAGAAGAGCACAAAGAAACATGGCATTATGATCAAGAAAACCCATACAGAACCTGGGCGTATCATGGAAGCTATGAAGCTCCTTCGACAGGCTCTGCGTCCTCCATGGTGAACGGGGTGGTGAAACTGCTAACAAAACCCTGGGATGTAATTCCGATGGTGACTCAGTTAGCCATGACAGACACAACCCCTTTTGGGCAACAAAGAGTGTTCAAAGAGAAGGTGGATACCAGAACACCGCAACCAAAACCAGGCACACGAATGGTTATGACCACGACAGCCAATTGGCTATGGGCCCTCCTTGGAAAGAAGAAAAATCCCAGACTGTGCACAAGGGAAGAGTTCATCTCAAAAGTTAGATCAAACGCAGCCATAGGCGCAGTCTTTCAAGAGGAACAGGGATGGACATCAGCCAGTGAAGCTGTGAATGACAGCCGGTTTTGGGAACTGGTTGACAAAGAAAGGGCCCTTCACCAAGAAGGGAAATGTGAATCGTGTGTCTACAACATGATGGGAAAACGTGAGAAAAAGTTAGGGGAGTTTGGCAGAGCCAAGGGAAGCCGAGCAATCTGGTATATGTGGCTAGGAGCGCGGTTTCTGGAATTTGAAGCCCTGGGTTTTTTGAATGAAGATCATTGGTTTGGCAGAGAAAACTCATGGAGTGGAGTGGAAGGGGAAGGTCTGCACAGATTGGGATACATCCTGGAGGAGATAGACAAGAAGGATGGAGACCTAATGTATGCTGATGACACAGCAGGCTGGGACACAAGAATCACTGAGGATGACCTCCAAAATGAGGAACTGATCACGGAACAGATGGCTCCCCACCACAAGATCCTAGCCAAAGCCATTTTCAAACTAACCTACCAAAACAAAGTGGTGAAAGTCCTCAGACCCACACCGAGAGGAGCGGTGATGGATATCATATCCAGGAAAGACCAGAGAGGTAGTGGACAAGTTGGAACATATGGTTTGAACACATTCACCAACATGGAAGTTCAACTCATCCGCCAAATGGAAGCAGAAGGAGTCATCACACAAGATGACATGCAGAACCCTAAAGGGTTGAAAGAAAGAGTTGAGAAATGGCTGAGAGAGTGTGGTGTCGACAGGTTAAAGAGGATGGCAATTAGTGGAGACGATTGCGTGGTGAAACCCCTAGATGAGAGGTTTGGCACCTCCCTCCTCTTCTTGAACGACATGGGAAAGGTGAGGAAAGACATTCCGCAGTGGGAACCATCTAAGGGATGGAAAAACTGGCAAGAGGTTCCTTTTTGCTCCCACCACTTTCACAAGATCTTTATGAAGGATGGCCGCTCACTAGTTGTTCCATGTAGAAACCAGGATGAACTGATAGGGAGAGCCAGAATCTCGCAGGGGGCTGGATGGAGCTTAAGGGAAACAGCTTGCCTAGGCAAAGCTTACGCCCAGATGTGGTCGCTTATGTACTTCCACAGAAGGGATCTGCGTTTAGCCTCCATGGCCATATGCTCAGCAGTTCCAACGGAATGGTTTCCAACAAGCAGAACAACATGGTCAATCCATGCTCATCACCAATGGATGACCACTGAAGACATGCTCAAGGTGTGGAACAGAGTGTGGATAGAAGACAACCCCAATATGATTGACAAGACTCCAGTCCATTCGTGGGAAGATATACCTTACCTAGGGAAAAGAGAGGATTTGTGGTGTGGATCCCTGATTGGACTTTCTTCTAGAGCCACCTGGGCGAAGAACATTCACACGGCCATAACTCAGGTCAGGAATCTGATCGGAAAAGAGGAATACGTGGATTATATGTCAGTAATGAAAAGATACAGTGCTCCTTCAGAGAGTGAAGGAGTTCTGTAA
		</sequence>
		<sequence>
			<taxon idref="KJ596673|DENV4|Brazil|Centre_West|MT|Cuiaba|2012-02-29"/>
			ATGAACCAACGAAAAAAGGTGGTTAGACCACCTTTCAATATGCTGAAACGCGAGAGAAACCGCGTATCAACCCCTCAAGGGTTGGTGAAGAGATTCTCAACCGGACTTTTTTCTGGGAAAGGACCCTTACGGATGGTGCTAGCACTCATCACGTTTTTGCGAGTCCTTTCCATCCCACCAACAGCAGGGATTCTGAAGAGATGGGGACAGTTGAAGAAAAATAAGGCCATCAAGATACTGATTGGATTCAGGAAGGAGATAGGCCGCATGCTGAACATCTTGAACGGGAGAAAAAGGTCAACGATAACATTGTTGTGCTTGATTCCCACCGTAATGGCG-TTTCACTCA--ACAAGAGATGGCGAACCCCTCATGATAGTGGCAAAACATGAAAGGGGGAGACCTCTCTTGTTTAAGACAACAGAGGGGATCAACAAATGCACTCTCATTGCCATGGACTTGGGTGAAATGTGTGAGGACACTGTCACGTACAAATGCCCCCTACTGGTCAATACCGAACCTGAAGACATTGATTGCTGGTGCAACCTCACGTCTACCTGGGTCATGTATGGGACATGCACCCAGAGCGGAGAACGGAGACGAGAGAAGCGCTCAGTAGCTTTAACACCACATTCAGGAATGGGATTGGAAACAAGAGCTGAGACATGGATGTCATCGGAAGGAGCTTGGAAGCATGCTCAGAGAGTAGAGAGCTGGATACTCAGAAACCCAGGATTTGCACTCTTGGCAGGATTTATGGCTTATATGATTGGGCAAACAGGGATCCAGCGAACTGTCTTCTTTGTCCTAATGATGCTGGTCGCCCCATCCTACGGAATGCGATGCGTAGGAGTAGGAAACAGAGACTTTGTGGAAGGAGTCTCAGGTGGAGCATGGGTCGACCTGGTGCTAGAACATGGAGGATGCGTCACAACCATGGCCCAGGGAAAACCAACCTTGGATTTTGAACTGACCAAGACAACAGCCAAGGAAGTGGCTCTGTTAAGAACCTATTGCATTGAAGCCTTAATATCAAACATAACTACGGCAACAAGATGTCCAACGCAAGGAGAGCCTTATCTGAAAGAGGAACAGGACCAACAGTACATTTGCCGTAGAGATGTGGTAGATAGAGGATGGGGCAATGGCTGTGGCTTGTTTGGAAAAGGAGGAGTTGTGACATGTGCGAAGTTCTCATGTTCGGGGAAGATAACAGGCAATCTGGTCCAAATTGAGAACCTTGAATACACAGTGGTTGTGACAGTCCACAATGGAGACACCCATGCAGTAGGAAATGACACATCCAATCATGGGGTTACAGCCACGATAACTCCCAGGTCACCATCGGTTGAAGTCAAACTGCCGGACTATGGAGAACTAACACTCGATTGTGAACCCAGGTCTGGAATTGACTTCAATGAGATGATCCTAATGAAAATGAAAAAGAAAACATGGCTCGTGCATAAGCAATGGTTTTTGGATCTGCCTCTTCCATGGACGACAGGAGCAGATACATCAGAGGTTCACTGGAATTACAAAGAGAGAATGGTGACATTTAAGGTTCCTCATGCCAAGAGACAGGATGTGACAGTGCTGGGATCTCAGGAAGGAGCCATGCATTCTGCCCTCGCTGGAGCCACAGAAGTGGACTCCGGTGATGGAAATCACATGTTTGCAGGACATCTCAAGTGCAAAGTCCGCATGGAGAAATTGAGAATCAAGGGAATGTCATACACGATGTGTTCAGGAAAGTTTTCAATTGACAAAGAGATGGCAGAAACACAGCATGGGACAACAGTGGTGAAAGTCAAGTATGAAGGTGCTGGAGCTCCGTGTAAAGTCCCCATAGAGATAAGAGATGTAAACAAGGAAAAAGTGGTTGGGCGCGTTATCTCAGCCACCCCTTTGGCTGAGAACACCAATAGTGTAACCAACATAGAATTAGAACCCCCCTTTGGGGACAGCTACATAGTGATAGGTGTTGGAAACAGCGCACTAACACTCCATTGGTTCAGGAAAGGGAGTTCCATTGGTAAGATGTTTGAGTCCACATACAGAGGTGCAAAACGCATGGCCATCCTAGGTGAAACAGCTTGGGATTTTGGTTCCGTTGGTGGACTGTTCACATCATTGGGAAAGGCTGTGCACCAGGTTTTTGGAAGTGTGTATACAACCATGTTTGGAGGAGTCTCATGGATGATTAGAATCCTAATTGGGTTCCTAGTGTTGTGGATTGGCACGAACTCAAGGAACACTTCAATGGCCATGACGTGCATAGCTGTTGGGGGAATCACTCTGTTTTTGGGCTTCACGGTTCAAGCGGACATGGGTTGTGTGGTGTCATGGAGTGGGAGAGAATTGAAGTGTGGAAGCGGAATTTTTGTGGTTGACAACGTGCACACTTGGACAGAACAGTACAAATTCCAACCAGAGTCCCCAGCGAGACTAGCGTCTGCAATATTAAATGCCCACAAAGATGGGGTCTGTGGAATTAGATCAACCACGAGGCTGGAAAATGTTATGTGGAAGCAAATAACCAATGAGCTAAACTATGTTCTCTGGGAAGGAGGACATGATCTCACTGTAGTGGCTGGGGACGTGAAAGGGGTGTTGACCAAGGGCAAGAGAGCACTCACACCCCCAGCGAGCGATCTGAAATATTCATGGAAGACATGGGGGAAAGCAAAAATCTTCACCCCTGAAGCAAGAAACAGCACATTTTTAATAGACGGACCAGATACCTCTGAATGCCCCAATGAACGAAGAGCATGGAATTCTTTTGAGGTGGAAGACTATGGATTTGGCATGTTCACGACCAACATATGGATGAAATTCCGAGAAGGAAGTTCAGAAGTGTGTGACCACAGGCTGATGTCAGCTGCAATTAAAGACCAGAAAGCTGTGCATGCTGACATGGGTTATTGGATAGAGAGCTCAAAAAACCAGACCTGGCAGATAGAGAGAGCATCTCTCATTGAAGTGAAAACATGTCTGTGGCCCAAGACCCATACACTGTGGAGCAATGGAGTGCTGGAGAGCCAGATGCTTATTCCAAAATCATATGCAGGCCCTTTTTCACAGCACAATTACCGCCAGGGCTATGCTACGCAAACCGTGGGTCCATGGCACTTGGGCAAACTAGAGATAGACTTTGGAGAATGCCCCGGAACAACAGTTACAATTCAGGAGAATTGTGACCATAGAGGCCCATCTTTGAGGACCACCACTGCATCTGGAAAACTAGTCACGCAATGGTGTTGCCGCTCCTGCACAATGCCCCCCTTAAGGTTCTTAGGAGAAGATGGGTGCTGGTATGGGATGGAGATTAGGCCCTTGAGTGAAAAAGAAGAGAACATGGTTAAATCACAGGTGACGGCCGGACAGGGCACATCGGAAACTTTCTCTATGGGTCTGTTGTGCCTGACCTTGTTTGTGGAAGAATGCTTGAGAAGAAGAGTCACCAGAAAACACATGATATTAGCTGTGGTAATCACTCTTTGTGCTATCATCCTGGGGGGCCTCACATGGATGGACTTGCTACGAGCCCTCATCATGTTGGGGGACACTATGTCTGGCAGAATAGGAGGACAGACCCACCTAGCCATCATAGCAGTGTTCAAGATGTCACCAGGATACGTGCTGGGTGTGTTTTTAAGGAAACTCACTTCAAGAGAGACAGCACTAATGGTAATAGGAATGGCCATGACAACAACACTTTCAATTCCACATGACCTCATGGAACTCATTGATGGAATATCACTAGGACTAATTTTGCTAAAAATAGTAACACAGTTTGACAACACCCAAGTGGGAACCTTAGCTCTTTCCTTGACTTTCATAAGATCAACAATGTCATTGGTCATGGCTTGGAGGACCATTATGGCTGTGCTGTTTGTGGTCACACTCATTCCTTTGTGTAGGACAAGCTGTCTTCAAAAACAGTCTCATTGGGTAGAAATAACAGCACTCATCTTAGGAGCCCAAGCTCTGCCAGTGTACCTAATGACTCTTATGAAAGGAGCCTCAAGAAGATCTTGGCCTCTTAACGAAGGCATAATGGCTGTGGGTTTGGTTAGTCTCTTAGGAAGCGCTCTTTTAAAGAATGATGTCCCTTTAGCTGGCCCAATGGTGGCAGGAGGCTTACTTCTGGCGGCTTACGTAATGAGTGGCAGCTCAGCAGATCTGTCACTAGAGAAGGCCGCTAATGTGCAGTGGGATGAAATGGCAGACATAACAGGCTCAAGTCCAATCATAGAAGTGAAGCAAGATGAGGATGGCTCTTTCTCCATACGGGACGTCGAGGAAACCAATATGATAACCCTTTTGGTGAAACTGGCACTGATAACGGTGTCAGGTCTCTACCCCTTGGCAATTCCAATCACAATGACCTTATGGTACATGTGGCAAGTGAAAACACAAAGATCAGGAGCCCTGTGGGACGTTCCTTCACCCGCTGCCACTCAAAAAGCCGCACTGTCCGAAGGAGTGTACAGGATCATGCAAAGAGGGTTATTCGGGAAAACCCAGGTTGGAGTAGGGATACACATGGAAGGTGTATTTCACACAATGTGGCATGTCACAAGAGGATCGGTGATCTGCCACGAGACTGGGAGATTGGAGCCATCTTGGGCTGACGTCAGGAATGACATGATATCATACGGTGGGGGATGGAGGCTTGGAGATAAATGGGACAAAGAAGAAGACGTTCAGGTCCTCGCTATAGAACCAGGGAAAAATCCCAAACATGTCCAAACGAAACCTGGCCTTTTCAAGACCCTAACTGGAGAAATTGGAGCAGTAACATTAGATTTCAAACCCGGAACGTCTGGTTCTCCCATTATCAACAGGAAAGGAAAAGTCATCGGACTCTATGGAAATGGAGTGGTTACCAAATCAGGTGATTACGTCAGTGCCATAACGCAAGCCGAAAGAATTGGAGAGCCAGATTATGAAGTGGATGAGGACATTTTTCGGAAGAAAAGACTAACTATAATGGACTTACACCCCGGAGCTGGAAAGACAAAAAGAATTCTTCCATCAATAGTGAGAGAAGCCTTAAAAAGGAGGCTGCGAACTTTGATTTTGGCTCCCACGAGAGTAGTGGCGGCCGAGATGGAAGAGGCCCTACGTGGACTGCCAATCCGTTACCAAACCCCAGCTGTGAAATCAGAACACACAGGAAGAGAGATTGTAGACCTCATGTGCCATGCAACCTTCACAACAAGACTTTTGTCATCAACCAGAGTTCCAAACTATAACCTTATAGTAATGGATGAAGCACATTTCACCGATCCTTCCAGTGTCGCGGCTAGAGGATACATCTCGACCAGGGTAGAAATGGGAGAGGCAGCAGCCATCTTCATGACCGCAACCCCTCCCGGAGCGACGGATCCCTTTCCCCAGAGCAACAGCCCAATAGAAGACATCGAGAGAGAGATTCCGGAAAGGTCATGGAACACAGGGTTCGACTGGATAACAGACTACCAAGGGAAAACTGTGTGGTTTGTTCCTAGCATAAAAGCTGGAAATGACATTGCAAATTGTTTGAGGAAGTCGGGAAAGAAAGTTATCCAGTTGAGTAGGAAAACCTTTGATACAGAATATCCAAAAACGAAGCTCACGGACTGGGACTTTGTGGTCACTACAGACATATCTGAAATGGGGGCTAACTTTAGAGCTGGGAGAGTGATAGACCCTAGAAGATGCCTCAAGCCAGTTATCCTAACAGATGGGCCAGAGAGAGTCATCTTAGCAGGTCCCATTCCAGTGACTCCAGCAAGCGCTGCCCAAAGAAGAGGGCGAATAGGAAGGAACCCAGCACAAGAAGACGACCAATACGTTTTCTCCGGAGACCCACTAAAAAATGATGAAGATCATGCCCACTGGACAGAAGCAAAGATGCTGCTTGACAATATCTACACCCCAGAAGGGATCATTCCAACATTGTTTGGTCCGGAAAGGGAAAAAACCCAAGCTATTGATGGAGAGTTTCGCCTCAGAGGGGAACAAAGGAAGACTTTTGTGGAATTAATGAGGAGAGGAGACCTTCCGGTGTGGCTGAGTTATAAGGTAGCTTCTGCTGGCATTTCTTACAAAGATCGGGAATGGTGCTTCACTGGGGAAAGAAATAACCAAATTTTAGAAGAAAACATGGAGGTTGAAATTTGGACTAGAGAGGGAGAAAAGAAAAAACTGAGGCCAAAATGGTTAGATGCACGTGTATACGCTGACCCCATGGCTTTAAAGGATTTCAAGGAGTTTGCCAGTGGAAGGAAGAGTATAACTCTCGACATCCTAACAGAGATCGCCAGTTTGCCAACCTACCTTTCCTCTAGGGCCAAGCTCGCCCTTGACAACATAGTTATGCTCCACACAACAGAAAGAGGAGGGAGGGCCTATCAACACGCCCTGAACGAACTTCCGGAGTCACTGGAAACACTCATGCTTGTAGCCTTACTAGGTGCTATGACAGCAGGTATCTTCCTGTTTTTCATGCAAGGTAAAGGAATAGGGAAATTGTCAATGGGTTTGATAACCATTGCGGTGGCTAGTGGCTTGCTCTGGGTAGCAGAAATTCAACCCCAGTGGATAGCGGCCTCAATCATACTGGAGTTTTTTCTCATGGTACTGTTGATACCAGAACCAGAAAAACAAAGGACCCCACAAGACAATCAATTGATCTACGTCATATTGACCATTCTCACCATTATTGGTCTAATAGCAGCCAACGAGATGGGGCTGATAGAAAAAACAAAAACGGATTTTGGGTTTTACCAGGTAAAAACAGAAACCACCATCCTCGATGTGGACCTGAGACCAGCTTCAGCATGGACGCTCTATGCGGTAGCCACCACAATTCTGACTCCCATGCTGAGACACACCATAGAAAATACGTCGGCCAACCTATCTTTAGCAGCCATTGCCAACCAGGCAGCCGTCCTAATGGGGCTTGGAAAAGGATGGCCACTCCACAGAATGGACCTTGGTGTGCCGCTGTTAGCAATGGGATGCTATTCTCAAGTGAACCCAACAACCTTGACAGCATCCTTAGTCATGCTTCTAGTCCATTATGCAATAATAGGCCCAGGATTGCAGGCAAAAGCCACAAGAGAGGCCCAGAAAAGGACAGCTGCTGGAATCATGAAAAATCCCACAGTGGACGGGATAACAGTGATAGATCTAGAACCAATATCCTATGACCCAAAATTTGAAAAGCAATTAGGGCAGGTCATGTTACTAGTCTTGTGTGCTGGACAACTACTCTTGATGAGAACAACATGGGCTTTCTGTGAAGTCTTGACTTTGGCTACAGGACCAATCTTGACCTTGTGGGAGGGCAACCCGGGAAGGTTTTGGAACACGACCATAGCCGTATCTACCGCCAACATTTTCAGGGGAAGTTACTTGGCAGGAGCTGGACTGGCTTTTTCACTCATAAAGAATGCACAAACCCCCAGGAGGGGAACTGGGACCGCAGGAGAGACACTGGGAGAGAAGTGGAAGAGACAGCTAAACTCATTAGACAGAAAAGAGTTTGAAGAGTATAAAAGAAGTGGAATACTAGAAGTGGACAGGACCGAAGCCAAGTCCGCCCTGAAAGATGGGTCCAAAATCAAGCATGCAGTATCTAGAGGGTCCAGTAAGATTAGATGGATCGTTGAGAGAGGGATGGTAAAGCCAAAAGGGAAAGTTGTAGATCTTGGCTGTGGGAGAGGAGGATGGTCTTATTACATGGCAACACTCAAGAACGTGACTGAAGTGAAAGGGTATACAAAAGGAGGTCCAGGACATGAAGAACCGATTCCTATGGCTACTTATGGCTGGAATTTGGTCAAACTCCATTCAGGGGTTGACGTGTTCTACAAACCCACAGAGCAAGTGGACACCCTGCTCTGTGATATTGGGGAGTCATCTTCTAATCCAACAATAGAGGAAGGAAGAACATTGAGAGTTTTGAAGATGGTGGAGCCATGGCTCTCTTCAAAACCTGAATTCTGCATCAAGGTCCTTAACCCCTACATGCCAACAGTCATAGAAGAGCTGGAGAAACTGCAGAGAAAACATGGTGGGAACCTTGTCAGATGCCCGCTGTCCAGGAACTCCACCCATGAGATGTATTGGGTGTCAGGAGCGTCGGGAAACATTGTGAGCTCTGTGAACACAACATCAAAGATGTTGTTGAACAGGTTCACAACAAGGCATAGGAAACCCACTTATGAGAAGGACGTAGATCTTGGGGCAGGAACGAGAAGTGTCTCCACTGAAATAGAAAAACCAGACATGACAATCATTGGGAGAAGGCTTCAGCGATTGCAAGAAGAGCACAAAGAAACATGGCATTATGATCAAGAAAACCCATACAGAACCTGGGCGTATCATGGAAGCTATGAAGCTCCTTCGACAGGCTCTGCGTCCTCCATGGTGAACGGGGTGGTGAAACTGCTAACAAAACCCTGGGATGTAATTCCGATGGTGACTCAGTTAGCCATGACAGACACAACCCCTTTTGGGCAACAAAGAGTGTTCAAAGAGAAGGTGGATACCAGAACACCGCAACCAAAACCAGGCACACGAATGGTTATGACCACGACAGCCAATTGGCTATGGGCCCTCCTTGGAAAGAAGAAAAATCCCAGACTGTGCACAAGGGAAGAGTTCATCTCAAAAGTTAGATCAAACGCAGCCATAGGCGCAGTCTTTCAAGAGGAACAGGGATGGACATCAGCCAGTGAAGCTGTGAATGACAGCCGGTTTTGGGAACTGGTTGACAAAGAAAGGGCCCTTCACCAAGAAGGGAAATGTGAATCGTGTGTCTACAACATGATGGGAAAACGTGAGAAAAAGTTAGGGGAGTTTGGCAGAGCCAAGGGAAGCCGAGCAATCTGGTATATGTGGCTAGGAGCGCGGTTTCTGGAATTTGAAGCCCTGGGTTTTTTGAATGAAGATCATTGGTTTGGCAGAGAAAACTCATGGAGTGGAGTGGAAGGGGAAGGTCTGCACAGATTGGGATACATCCTGGAGGAGATAGACAAGAAGGATGGAGACCTAATGTATGCTGATGACACAGCAGGCTGGGACACAAGAATCACTGAGGATGACCTCCAAAATGAGGAACTGATCACGGAACAGATGGCTCCCCACCACAAGATCCTAGCCAAAGCCATTTTCAAACTAACCTACCAAAACAAAGTGGTGAAAGTCCTCAGACCCACACCGAGAGGAGCGGTGATGGATATCATATCCAGGAAAGACCAGAGAGGTAGTGGACAAGTTGGAACATATGGTTTGAACACATTCACCAACATGGAAGTTCAACTCATCCGCCAAATGGAAGCAGAAGGAGTCATCACACAAGATGACATGCAGAACCCTAAAGGGTTGAAAGAAAGAGTTGAGAAATGGCTGAGAGAGTGTGGTGTCGACAGGTTAAAGAGGATGGCAATTAGTGGAGACGATTGCGTGGTGAAACCCCTAGATGAGAGGTTTGGCACCTCCCTCCTCTTCTTGAACGACATGGGAAAGGTGAGGAAAGACATTCCGCAGTGGGAACCATCTAAGGGATGGAAAAACTGGCAAGAGGTTCCTTTTTGCTCCCACCACTTTCACAAGATCTTTATGAAGGATGGCCGCTCACTAGTTGTTCCATGTAGAAACCAGGATGAACTGATAGGGAGAGCCAGAATCTCGCAGGGGGCTGGATGGAGCTTAAGGGAAACAGCTTGCTTAGGCAAAGCTTACGCCCAGATGTGGTCGCTTATGTACTTCCACAGAAGGGATCTGCGTTTAGCCTCCATGGCCATATGCTCAGCAGTTCCAACGGAATGGTTTCCAACAAGCAGAACAACATGGTCAATCCATGCTCATCACCAATGGATGACCACTGAAGACATGCTCAAGGTGTGGAACAGAGTGTGGATAGAAGACAACCCCAATATGATTGACAAGACTCCAGTCCATTCGTGGGAAGATATACCTTACCTAGGGAAAAGAGAGGATTTGTGGTGTGGATCCCTGATTGGACTTTCTTCTAGAGCCACCTGGGCGAAGAACATTCACACGGCCATAACTCAGGTCAGGAATCTGATCGGAAAAGAGGAATACGTGGATTATATGTCAGTAATGAAAAGATACAGTGCTCCTTCAGAGAGTGAAGGAGTTCTGTAA
		</sequence>
		<sequence>
			<taxon idref="KJ596674|DENV4|Brazil|Centre_West|MT|Cuiaba|2012-02-16"/>
			ATGAACCAACGAAAAAAGGTGGTTAGACCACCTTTCAATATGCTGAAACGCGAGAGAAACCGCGTATCAACCCCTCAAGGGTTGGTGAAGAGATTCTCAACCGGACTTTTTTCTGGGAAAGGACCCTTACGGATGGTGCTAGCACTCATCACGTTTTTGCGAGTCCTTTCCATCCCACCAACAGCAGGGATTCTGAAGAGATGGGGACAGTTGAAGAAAAATAAGGCCATCAAGATACTGATTGGATTCAGGAAGGAGATAGGCCGCATGCTGAACATCTTGAACGGGAGAAAAAGGTCAACGATAACATTGTTGTGCTTGATTCCCACCGTAATGGCG-TTTCACTCA--ACAAGAGATGGCGAACCCCTCATGATAGTGGCAAAACATGAAAGGGGGAGACCTCTCTTGTTTAAGACAACAGAGGGGATCAACAAATGCACTCTCATTGCCATGGACTTGGGTGAAATGTGTGAGGACACTGTCACGTACAAATGCCCCCTACTGGTCAATACCGAACCTGAAGACATTGATTGCTGGTGCAACCTCACGTCTACCTGGGTCATGTATGGGACATGCACCCAGAGCGGAGAACGAAGACGAGAGAAGCGCTCAGTAGCTTTAACACCACATTCAGGAATGGGATTGGAAACAAGAGCTGAGACATGGATGTCATCGGAAGGAGCTTGGAAGCATGCTCAGAGAGTAGAGAGCTGGATACTCAGAAACCCAGGATTTGCACTCTTGGCAGGATTTATGGCTTATATGATTGGGCAAACAGGGATCCAGCGAACTGTCTTCTTTGTCCTAATGATGCTGGTCGCCCCATCCTACGGAATGCGATGCGTAGGAGTAGGAAACAGAGACTTTGTGGAAGGAGTCTCAGGTGGAGCATGGGTCGACCTGGTGCTAGAACATGGAGGATGCGTCACAACCATGGCCCAGGGAAAACCAACCTTGGATTTTGAACTGACCAAGACAACAGCCAAGGAAGTGGCTCTGTTAAGAACCTATTGCATTGAAGCCTTAATATCAAACATAACTACGGCAACAAGATGTCCAACGCAAGGAGAGCCTTATCTGAAAGAGGAACAGGACCAACAGTACATTTGCCGTAGAGATGTGGTAGATAGAGGATGGGGCAATGGCTGTGGCTTGTTTGGAAAAGGAGGAGTTGTGACATGTGCGAAGTTCTCATGTTCGGGGAAGATAACAGGCAATCTGGTCCAAATTGAGAACCTTGAATACACAGTGGTTGTGACAGTCCACAATGGAGACACCCATGCAGTAGGAAATGACACATCCAATCATGGAGTTACAGCCACGATAACTCCCAGGTCACCATCGGTTGAAGTCAAACTGCCGGACTATGGAGAACTAACACTCGATTGTGAACCCAGGTCTGGAATTGACTTCAATGAGATGATCCTAATGAAAATGAAAAAGAAAACATGGCTCGTGCATAAGCAATGGTTTTTGGATCTGCCTCTTCCATGGACGACAGGAGCAGATACATCAGAGGTTCACTGGAATTACAAAGAGAGAATGGTGACATTTAAGGTTCCTCATGCCAAGAGACAGGATGTGACAGTGCTGGGATCTCAGGAAGGAGCCATGCATTCTGCCCTCGCTGGAGCCACAGAAGTGGACTCCGGTGATGGAAATCACATGTTTGCAGGACATCTCAAGTGCAAAGTCCGCATGGAGAAATTGAGAATCAAGGGAATGTCATACACGATGTGTTCAGGAAAGTTTTCAATTGACAAAGAGATGGCAGAAACACAGCATGGGACAACAGTGGTGAAAGTCAAGTATGAAGGTGCTGGAGCTCCGTGTAAAGTCCCCATAGAGATAAGAGATGTAAACAAGGAAAAAGTGGTTGGGCGCGTTATCTCAGCCACCCCTTTGGCTGAGAACACCAATAGTGTAACCAACATAGAATTAGAACCCCCCTTTGGGGACAGCTACATAGTGATAGGTGTTGGAAACAGCGCACTAACACTCCATTGGTTCAGGAAAGGGAGTTCCATTGGTAAGATGTTTGAGTCCACATACAGAGGTGCAAAACGCATGGCCATCCTAGGTGAAACAGCTTGGGATTTTGGTTCCGTTGGTGGACTGTTCACATCATTGGGAAAGGCTGTGCACCAGGTTTTTGGAAGTGTGTACACAACCATGTTTGGAGGAGTCTCATGGATGATTAGAATCCTAATTGGGTTCCTAGTGTTGTGGATTGGCACGAACTCAAGGAACACTTCAATGGCCATGACGTGCATAGCTGTTGGGGGAATCACTCTGTTTTTGGGCTTCACGGTTCAAGCGGACATGGGTTGTGTGGTGTCATGGAGTGGGAGAGAATTGAAGTGTGGAAGCGGAATTTTTGTGGTTGACAACGTGCACACTTGGACAGAACAGTACAAATTCCAACCAGAGTCCCCAGCGAGACTAGCGTCTGCAATATTAAATGCCCACAAAGATGGGGTCTGTGGAATTAGATCAACCACGAGGCTGGAAAATGTTATGTGGAAGCAAATAACCAATGAGCTAAACTATGTTCTCTGGGAAGGAGGACATGATCTCACTGTAGTGGCTGGGGACGTGAAAGGGGTGTTGACCAAGGGCAAGAGAGCACTCACACCCCCAGCGAGCGATCTGAAATATTCATGGAAGACATGGGGGAAAGCAAAAATCTTCACCCCTGAAGCAAGAAACAGCACATTTTTAATAGACGGACCAGATACCTCTGAATGCCCCAATGAACGAAGAGCATGGAATTCTTTTGAGGTGGAAGACTATGGATTTGGCATGTTCACGACCAACATATGGATGAAATTCCGAGAAGGAAGTTCAGAAGTGTGTGACCACAGGCTGATGTCAGCTGCAATTAAAGACCAGAAAGCTGTGCATGCTGACATGGGTTATTGGATAGAGAGCTCAAAAAACCAGACCTGGCAGATAGAGAGAGCATCTCTCATTGAAGTGAAAACATGTCTGTGGCCCAAGACCCATACACTGTGGAGCAATGGAGTGCTGGAGAGCCAGATGCTTATTCCAAAATCATATGCAGGCCCTTTTTCACAGCACAATTACCGCCAGGGCTATGCTACGCAAACCGTGGGTCCATGGCACTTGGGCAAACTAGAGATAGACTTTGGAGAATGCCCCGGAACAACAGTTACAATTCAGGAGAATTGTGACCATAGAGGCCCATCTTTGAGGACCACCACTGCATCTGGAAAACTAGTCACGCAATGGTGTTGCCGCTCCTGCACAATGCCCCCCTTAAGGTTCTTAGGAGAAGATGGGTGCTGGTATGGGATGGAGATTAGGCCCTTGAGTGAAAAAGAAGAGAACATGGTTAAATCACAGGTGACGGCCGGACAGGGCACATCGGAAACTTTCTCTATGGGTCTGTTGTGCCTGACCTTGTTTGTGGAAGAATGCTTGAGAAGAAGAGTCACCAGAAAACACATGATATTAGCTGTGGTAATCACTCTTTGTGCTATCATCCTGGGGGGCCTCACATGGATGGACTTGCTACGAGCCCTCATCATGTTGGGGGACACTATGTCTGGCAGAATAGGAGGACAGACCCACCTAGCCATCATAGCAGTGTTCAAGATGTCACCAGGATACGTGCTGGGTGTGTTTTTAAGGAAACTCACTTCAAGAGAGACAGCACTAATGGTAATAGGAATGGCCATGACAACAACACTTTCAATTCCACATGACCTCATGGAACTCATTGATGGAATATCACTAGGACTAATTTTGCTAAAAATAGTAACACAGTTTGACAACACCCAAGTGGGAACCTTAGCTCTTTCCTTGACTTTCATAAGATCAACAATGTCATTGGTCATGGCTTGGAGGACCATTATGGCTGTGCTGTTTGTGGTCACACTCATTCCTTTGTGTAGGACAAGCTGTCTTCAAAAACAGTCTCATTGGGTAGAAATAACAGCACTCATCTTAGGAGCCCAAGCTCTGCCAGTGTACCTAATGACTCTTATGAAAGGAGCCTCAAGAAGATCTTGGCCTCTTAACGAAGGCATAATGGCTGTGGGTTTGGTTAGTCTCTTAGGAAGCGCTCTTTTAAAGAATGATGTCCCTTTAGCTGGCCCAATGGTGGCAGGAGGCTTACTTCTGGCGGCTTACGTAATGAGTGGCAGCTCAGCAGATCTGTCACTAGAGAAGGCCGCTAATGTGCAGTGGGATGAAATGGCAGACATAACAGGCTCAAGTCCAATCATAGAAGTGAAGCAAGATGAGGATGGCTCTTTCTCCATACGGGACGTCGAGGAAACCAATATGATAACCCTTTTGGTGAAACTGGCACTGATAACGGTGTCAGGTCTCTACCCCTTGGCAATTCCAATCACAATGACCTTATGGTACATGTGGCAAGTGAAAACACAAAGATCAGGAGCCCTGTGGGACGTTCCTTCACCCGCTGCCACTCAAAAAGCCGCACTGTCCGAAGGAGTGTACAGGATCATGCAAAGAGGGTTATTCGGGAAAACCCAGGTTGGAGTAGGGATACACATGGAAGGTGTATTTCACACAATGTGGCATGTCACAAGAGGATCGGTGATCTGCCACGAGACTGGGAGATTGGAGCCATCTTGGGCTGACGTCAGGAATGACATGATATCATACGGTGGGGGATGGAGGCTTGGAGATAAATGGGACAAAGAAGAAGACGTTCAGGTCCTCGCTATAGAACCAGGGAAAAATCCCAAACATGTCCAAACGAAACCTGGCCTTTTCAAGACCCTAACTGGAGAAATTGGAGCAGTAACATTAGATTTCAAACCCGGAACGTCTGGTTCTCCCATTATCAACAGGAAAGGAAAAGTCATCGGACTCTATGGAAATGGAGTGGTTACCAAATCAGGTGATTACGTCAGTGCCATAACGCAAGCCGAAAGAATTGGAGAGCCAGATTATGAAGTGGATGAGGACATTTTTCGGAAGAAAAGACTAACTATAATGGACTTACACCCCGGAGCTGGAAAGACAAAAAGAATTCTTCCATCAATAGTGAGAGAAGCCTTAAAAAGGAGGCTGCGAACTTTGATTTTGGCTCCCACGAGAGTAGTGGCGGCCGAGATGGAAGAGGCCCTACGTGGACTGCCAATCCGTTACCAAACCCCAGCTGTGAAATCAGAACACACAGGAAGAGAGATTGTAGACCTCATGTGCCATGCAACCTTCACAACAAGACTTTTGTCATCAACCAGAGTTCCAAACTATAACCTTATAGTAATGGATGAAGCACATTTCACCGATCCTTCCAGTGTCGCGGCTAGAGGATACATCTCGACCAGGGTAGAAATGGGAGAGGCAGCAGCCATCTTCATGACCGCAACCCCTCCCGGAGCGACGGATCCCTTTCCCCAGAGCAACAGCCCAATAGAAGACATCGAGAGAGAGATTCCGGAAAGGTCATGGAACACAGGGTTCGACTGGATAACAGACTACCAAGGGAAAACTGTGTGGTTTGTTCCTAGCATAAAAGCTGGAAATGACATTGCAAATTGTTTGAGGAAGTCGGGAAAGAAAGTTATCCAGTTGAGTAGGAAAACCTTTGATACAGAATATCCAAAAACGAAGCTCACGGACTGGGACTTTGTGGTCACTACAGACATATCTGAAATGGGGGCTAACTTTAGAGCTGGGAGAGTGATAGACCCTAGAAGATGCCTCAAGCCAGTTATCCTAACAGATGGGCCAGAGAGAGTCATCTTAGCAGGTCCCATTCCAGTGACTCCAGCAAGCGCTGCCCAAAGAAGAGGGCGAATAGGAAGGAACCCAGCACAAGAAGACGACCAATACGTTTTCTCCGGAGACCCACTAAAAAATGATGAAGATCATGCCCACTGGACAGAAGCAAAGATGCTGCTTGACAATATCTACACCCCAGAAGGGATCATTCCAACATTGTTTGGTCCGGAAAGGGAAAAAACCCAAGCTATTGATGGAGAGTTTCGCCTCAGAGGGGAACAAAGGAAGACTTTTGTGGAATTAATGAGGAGAGGAGACCTTCCGGTGTGGCTGAGTTATAAGGTAGCTTCTGCTGGCATTTCTTACAAAGATCGGGAATGGTGCTTCACTGGGGAAAGAAATAACCAAATTTTAGAAGAAAACATGGAGGTTGAAATTTGGACTAGAGAGGGAGAAAAGAAAAAACTGAGGCCAAAATGGTTAGATGCACGTGTATACGCTGACCCCATGGCTTTAAAGGATTTCAAGGAGTTTGCCAGTGGAAGGAAGAGTATAACTCTCGACATCCTAACAGAGATCGCCAGTTTGCCAACCTACCTTTCCTCTAGGGCCAAGCTCGCCCTTGACAACATAGTTATGCTCCACACAACAGAAAGAGGAGGGAGGGCCTATCAACACGCCCTGAACGAACTTCCGGAGTCACTGGAAACACTCATGCTTGTAGCCTTACTAGGTGCTATGACAGCAGGTATCTTCCTGTTTTTCATGCAAGGTAAAGGAATAGGGAAATTGTCAATGGGTTTGATAACCATTGCGGTGGCTAGTGGCTTGCTCTGGGTAGCAGAAATTCAACCCCAGTGGATAGCGGCCTCAATCATACTGGAGTTTTTTCTCATGGTACTGTTGATACCAGAACCAGAAAAACAAAGGACCCCACAAGACAATCAATTGATCTACGTCATATTGACCATTCTCACCATTATTGGTCTAATAGCAGCCAACGAGATGGGGCTGATAGAAAAAACAAAAACGGATTTTGGGTTTTACCAGGTAAAAACAGAAACCACCATCCTCGATGTGGACCTGAGACCAGCTTCAGCATGGACGCTCTATGCGGTAGCCACCACAATTCTGACTCCCATGCTGAGACACACCATAGAAAATACGTCGGCCAACCTATCTTTAGCAGCCATTGCCAACCAGGCAGCCGTCCTAATGGGGCTTGGAAAAGGATGGCCACTCCACAGAATGGACCTTGGTGTGCCGCTGTTAGCAATGGGATGCTATTCTCAAGTGAACCCAACAACCTTGACAGCATCCTTAGTCATGCTTCTAGTCCATTATGCAATAATAGGCCCAGGATTGCAGGCAAAAGCCACAAGAGAGGCCCAGAAAAGGACAGCTGCTGGAATCATGAAAAATCCCACAGTGGACGGGATAACAGTGATAGATCTAGAACCAATATCCTATGACCCAAAATTTGAAAAGCAATTAGGGCAGGTCATGTTACTAGTCTTGTGTGCTGGACAACTACTCTTGATGAGAACAACATGGGCTTTCTGTGAAGTCTTGACTTTGGCTACAGGACCAATCTTGACCTTGTGGGAGGGCAACCCGGGAAGGTTTTGGAACACGACCATAGCCGTATCTACCGCCAACATTTTCAGGGGAAGTTACTTGGCAGGAGCTGGACTGGCTTTTTCACTCATAAAGAATGCACAAACCCCCAGGAGGGGAACTGGGACCGCAGGAGAGACACTGGGAGAGAAGTGGAAGAGACAGCTAAACTCATTAGACAGAAAAGAGTTCGAAGAGTATAAAAGAAGTGGAATACTAGAAGTGGACAGGACCGAAGCCAAGTCCGCCCTGAAAGATGGGTCCAAAATCAAGCATGCAGTATCTAGAGGGTCCAGTAAGATTAGATGGATCGTTGAGAGAGGGATGGTAAAGCCAAAAGGGAAAGTTGTAGATCTTGGCTGTGGGAGAGGAGGATGGTCTTATTACATGGCAACACTCAAGAACGTGACTGAAGTGAAAGGGTATACAAAAGGAGGTCCAGGACATGAAGAACCGATTCCTATGGCTACTTATGGCTGGAATTTGGTCAAACTCCATTCAGGGGTTGACGTGTTCTACAAACCCACAGAGCAAGTGGACACCCTGCTCTGTGATATTGGGGAGTCATCTTCTAATCCAACAATAGAGGAAGGAAGAACATTGAGAGTTTTGAAGATGGTGGAGCCATGGCTCTCTTCAAAACCTGAATTCTGCATCAAGGTCCTTAACCCCTACATGCCAACAGTCATAGAAGAGCTGGAGAAACTGCAGAGAAAACATGGTGGGAACCTTGTCAGATGCCCGCTGTCCAGGAACTCCACCCATGAGATGTATTGGGTGTCAGGAGCGTCGGGAAACATTGTGAGCTCTGTGAACACAACATCAAAGATGTTGTTGAACAGGTTCACAACAAGGCATAGGAAACCCACTTATGAGAAGGACGTAGATCTTGGGGCAGGAACGAGAAGTGTCTCCACTGAAATAGAAAAACCAGACATGACAATCATTGGGAGAAGGCTTCAGCGATTGCAAGAAGAGCACAAAGAAACATGGCATTATGATCAAGAAAACCCATACAGAACCTGGGCGTATCATGGAAGCTATGAAGCTCCTTCGACAGGCTCTGCATCCTCCATGGTGAACGGGGTGGTGAAACTGCTAACAAAACCCTGGGATGTAATTCCGATGGTGACTCAGTTAGCCATGACAGACACAACCCCTTTTGGGCAACAAAGAGTGTTCAAAGAGAAGGTGGATACCAGAACACCGCAACCAAAACCAGGCACACGAATGGTTATGACCACGACGGCCAATTGGCTATGGGCCCTCCTTGGAAAGAAGAAAAATCCCAGACTGTGCACAAGGGAAGAGTTCATCTCAAAAGTTAGATCAAACGCAGCCATAGGCGCAGTCTTTCAAGAGGAACAGGGATGGACATCAGCCAGTGAAGCTGTGAATGACAGCCGGTTTTGGGAACTGGTTGACAAAGAAAGGGCCCTTCACCAAGAAGGGAAATGTGAATCGTGTGTCTACAACATGATGGGAAAACGTGAGAAAAAGTTAGGGGAGTTTGGCAGAGCCAAGGGAAGCCGAGCAATCTGGTATATGTGGCTAGGAGCGCGGTTTCTGGAATTTGAAGCCCTGGGTTTTTTGAATGAAGATCATTGGTTTGGCAGAGAAAACTCATGGAGTGGAGTGGAAGGGGAAGGTCTGCACAGATTGGGATACATCCTGGAGGAGATAGACAAGAAGGATGGAGACCTAATGTATGCTGATGACACAGCAGGCTGGGACACAAGAATCACTGAGGATGACCTCCAAAATGAGGAACTGATCACGGAACAGATGGCTCCCCACCACAAGATCCTAGCCAAAGCCATTTTCAAACTAACCTACCAAAACAAAGTGGTGAAAGTCCTCAGACCCACACCGAGAGGAGCGGTGATGGATATCATATCCAGGAAAGACCAGAGAGGTAGTGGACAAGTTGGAACATATGGTTTGAACACATTCACCAACATGGAAGTTCAACTCATCCGCCAAATGGAAGCAGAAGGAGTCATCACACAAGATGACATGCAGAACCCTAAAGGGTTGAAAGAAAGAGTTGAGAAATGGCTGAGAGAGTGTGGTGTCGACAGGTTAAAGAGGATGGCAATTAGTGGAGACGATTGCGTGGTGAAACCCCTAGATGAGAGGTTTGGCACCTCCCTCCTCTTCTTGAACGACATGGGAAAGGTGAGGAAAGACATTCCGCAGTGGGAACCATCTAAGGGATGGAAAAACTGGCAAGAGGTTCCTTTTTGCTCCCACCACTTTCACAAGATCTTTATGAAGGATGGCCGCTCACTAGTTGTTCCATGTAGAAACCAGGATGAACTGATAGGGAGAGCCAGAATCTCGCAGGGGGCTGGATGGAGCTTAAGGGAAACAGCTTGCCTAGGCAAAGCTTACGCCCAGATGTGGTCGCTTATGTACTTCCACAGAAGGGATCTGCGTTTAGCCTCCATGGCCATATGCTCAGCAGTTCCAACGGAATGGTTTCCAACAAGCAGAACAACATGGTCAATCCATGCTCATCACCAATGGATGACCACTGAAGACATGCTCAAGGTGTGGAACAGAGTGTGGATAGAAGACAACCCCAATATGATTGACAAGACTCCAGTCCATTCGTGGGAAGATATACCTTACCTAGGGAAAAGAGAGGATTTGTGGTGTGGATCCCTGATTGGACTTTCTTCTAGAGCCACCTGGGCGAAGAACATTCACACGGCCATAACTCAGGTCAGGAATCTGATCGGAAAAGAGGAATACGTGGATTATATGTCAGTAATGAAAAGATACAGTGCTCCTTCAGAGAGTGAAGGAGTTCTGTAA
		</sequence>
		<sequence>
			<taxon idref="KJ579248|DENV4|Brazil|Centre_West|MT|Pocone|2012-04-19"/>
			ATGAACCAACGAAAAAAGGTGGTTAGACCACCTTTCAATATGCTGAAACGCGAGAGAAACCGCGTATCAACCCCTCAAGGGTTGGTGAAGAGATTCTCAACCGGACTTTTTTCTGGGAAAGGACCCTTACGGATGGTGCTAGCACTCATCACGTTTTTGCGAGTCCTTTCCATCCCACCAACAGCAGGGATTCTGAAGAGATGGGGACAGTTGAAGAAAAATAAGGCCATCAAGATACTGATTGGATTCAGGAAGGAGATAGGTCGCATGCTGAACATCTTGAACGGGAGAAAAAGGTCAACGATAACATTGTTGTGCTTGATTCCCACCGTAATGGCG-TTTCACTCA--ACAAGAGATGGCGAACCCCTCATGATAGTGGCAAAACATGAAAGGGGGAGACCTCTCTTGTTTAAGACAACAGAGGGGATCAACAAATGCACTCTCATTGCCATGGACTTGGGTGAAATGTGTGAGGACACTGTCACGTACAAATGCCCCCTACTGGTCAATACCGAACCTGAAGACATTGATTGCTGGTGCAACCTCACGTCTACCTGGGTCATGTATGGGACATGCACCCAGAGCGGAGAACGGAGACGAGAGAAGCGCTCAGTAGCTTTAACACCACATTCAGGAATGGGATTGGAAACAAGAGCTGAGACATGGATGTCATCGGAAGGAGCTTGGAAGCATGCTCAGAGAGTAGAGAGCTGGATACTCAGAAACCCAGGATTTGCACTCTTGGCAGGATTTATGGCTTATATGATTGGGCAAACAGGGATCCAGCGAACTGTCTTCTTTGTCCTAATGATGCTGGTCGCCCCATCCTACGGAATGCGATGCGTAGGAGTAGGAAACAGAGACTTTGTGGAAGGAGTCTCAGGTGGAGCATGGGTCGACCTGGTGCTAGAACATGGAGGATGCGTCACAACCATGGCCCAGGGAAAACCAACCTTGGATTTTGAACTGACCAAGACAACAGCCAAGGAAGTGGCTCTGTTAAGAACCTATTGCATTGAAGCCTTAATATCAAACATAACTACGGCAACAAGATGTCCAACGCAAGGAGAGCCTTATCTGAAAGAGGAACAGGACCAACAGTACATTTGCCGTAGAGATGTGGTAGATAGAGGATGGGGCAATGGCTGTGGCTTGTTTGGAAAAGGAGGAGTTGTGACATGTGCGAAGTTCTCATGTTCGGGGAAGATAACAGGCAATCTGGTCCAAATTGAGAACCTTGAATACACAGTGGTTGTGACAGTCCACAATGGAGACACCCATGCAGTAGGAAATGACACATCCAATCATGGGGTTACAGCCACGATAACTCCCAGGTCACCATCGGTTGAAGTCAAACTGCCGGACTATGGAGAACTAACACTCGATTGTGAACCCAGGTCTGGAATTGACTTCAATGAGATGATCCTAATGAAAATGAAAAAGAAAACATGGCTCGTGCATAAGCAATGGTTTTTGGATCTGCCTCTTCCATGGACGACAGGAGCAGATACATCAGAGGTTCACTGGAATTACAAAGAGAGAATGGTGACATTTAAGGTTCCTCATGCCAAGAGACAGGATGTGACAGTGCTGGGATCTCAGGAAGGAGCCATGCATTCTGCCCTCGCTGGAGCCACAGAAGTGGACTCCGGTGATGGAAATCACATGTTTGCAGGACATCTCAAGTGCAAAGTCCGCATGGAGAAATTGAGAATCAAGGGAATGTCATACACGATGTGTTCAGGAAAGTTTTCAATTGACAAAGAGATGGCAGAAACACAGCATGGGACAACAGTGGTGAAAGTCAAGTATGAAGGTGCTGGAGCTCCGTGTAAAGTCCCCATAGAGATAAGAGATGTAAACAAGGAAAAAGTGGTTGGGCGCGTTATCTCAGCCACCCCTTTGGCTGAGAACACCAATAGTGTAACCAACATAGAATTAGAACCCCCCTTTGGGGACAGCTACATAGTGATAGGTGTTGGAAACAGCGCACTAACACTCCATTGGTTTAGGAAAGGGAGTTCCATTGGTAAGATGTTTGAGTCCACATACAGAGGTGCAAAACGCATGGCCATCCTAGGTGAAACAGCTTGGGATTTTGGTTCCGTTGGTGGACTGTTCACATCATTGGGAAAGGCTGTGCACCAGGTTTTTGGAAGTGTGTATACAACCATGTTTGGAGGAGTCTCATGGATGATTAGAATCCTAATTGGGTTCCTAGTGTTGTGGATTGGCACGAACTCAAGGAACACTTCAATGGCCATGACGTGCATAGCTGTTGGGGGAATCACTCTGTTTTTGGGCTTCACGGTTCAAGCGGACATGGGTTGTGTGGTGTCATGGAGTGGGAGAGAATTGAAGTGTGGAAGCGGAATTTTTGTGGTTGACAACGTGCACACTTGGACAGAACAGTACAAATTCCAACCAGAGTCCCCAGCGAGACTAGCGTCTGCAATATTAAATGCCCACAAAGATGGGGTCTGTGGAATTAGATCAACCACGAGGCTGGAAAATGTTATGTGGAAGCAAATAACCAATGAGCTAAACTATGTTCTCTGGGAAGGAGGACATGATCTCACTGTGGTGGCTGGGGACGTGAAAGGGGTGTTGACCAAGGGCAAGAGAGCACTCACACCCCCAGCGAGCGATCTGAAATATTCATGGAAGACATGGGGGAAAGCAAAAATCTTCACCCCTGAAGCAAGAAACAGCACATTTTTAATAGACGGACCAGATACCTCTGAATGCCCCAATGAACGAAGAGCATGGAATTCTTTTGAGGTGGAAGACTATGGATTTGGCATGTTCACGACCAACATATGGATGAAATTCCGAGAAGGAAGTTCAGAAGTGTGTGACCACAGGCTGATGTCAGCTGCAATTAAAGACCAGAAAGCTGTGCATGCTGACATGGGTTATTGGATAGAGAGCTCAAAAAACCAGACCTGGCAGATAGAGAGAGCATCTCTCATTGAAGTGAAAACATGTCTGTGGCCCAAGACCCATACACTGTGGAGCAATGGAGTGCTGGAGAGCCAGATGCTTATTCCAAAATCATATGCAGGCCCTTTTTCACAGCACAATTACCGCCAGGGCTATGCTACGCAAACCGTGGGTCCATGGCACTTGGGCAAACTAGAGATAGACTTTGGAGAATGCCCCGGAACAACAGTTACAATTCAGGAGAATTGTGACCATAGAGGCCCATCTTTGAGGACCACCACTGCATCTGGAAAACTAGTCACGCAATGGTGTTGCCGCTCCTGCACAATGCCCCCCTTAAGGTTCTTAGGAGAAGATGGGTGCTGGTATGGGATGGAGATTAGGCCCTTGAGTGAAAAAGAAGAGAACATGGTTAAATCACAGGTGACGGCCGGACAGGGCACATCGGAAACTTTCTCTATGGGTCTGTTGTGCCTGACCTTGTTTGTGGAAGAATGCTTGAGAAGAAGAGTCACCAGGAAACACATGATATTAGCTGTGGTAATCACTCTTTGTGCTATCATCCTGGGGGGCCTCACATGGATGGACTTGCTACGAGCCCTCATCATGTTGGGGGACACTATGTCTGGCAGAGTAGGAGGACAGACCCACCTAGCCATCATAGCAGTGTTCAAGATGTCACCAGGATACGTGCTGGGTGTGTTTTTAAGGAAACTCACTTCAAGAGAGACAGCACTAATGGTAATAGGAATGGCCATGACAACAACACTTTCAATTCCACATGACCTCATGGAACTCATTGATGGAATATCACTAGGACTAATTTTGCTAAAAATAGTAACACAGTTTGACAACACCCAAGTGGGAACCTTAGCTCTTTCCTTGACTTTCATAAGATCAACAATGTCATTGGTCATGGCTTGGAGGACCATTATGGCTGTGCTGTTTGTGGTCACACTCATTCCTTTGTGTAGGACAAGCTGTCTTCAAAAACAGTCTCATTGGGTAGAAATAACAGCACTCATCTTAGGAGCCCAAGCTCTGCCAGTGTACCTAATGACTCTTATGAAAGGAGCCTCAAGAAGATCTTGGCCTCTTAACGAAGGCATAATGGCTGTGGGTTTGGTTAGTCTCTTAGGAAGCGCTCTTTTAAAGAATGATGTCCCTTTAGCTGGCCCAATGGTGGCAGGAGGCTTACTTCTGGCGGCTTACGTAATGAGTGGCAGCTCAGCAGATCTGTCACTAGAGAAGGCCGCTAATGTGCAGTGGGATGAAATGGCAGACATAACAGGCTCAAGTCCAATCATAGAAGTGAAGCAAGATGAGGATGGCTCTTTCTCCATACGGGACGTCGAGGAAACCAATATGATAACCCTTTTGGTGAAACTGGCACTGATAACGGTGTCAGGTCTCTACCCCTTGGCAATTCCAATCACAATGACCTTATGGTACATGTGGCAAGTGAAAACACAAAGATCAGGAGCCCTGTGGGACGTTCCTTCACCCGCTGCCACTCAAAAAGCCGCACTGTCCGAAGGAGTGTACAGGATCATGCAAAGAGGGTTATTCGGGAAAACCCAGGTTGGAGTAGGGATACACATGGAAGGTGTATTTCACACAATGTGGCATGTCACAAGAGGATCGGTGATCTGCCACGAGACTGGGAGATTGGAGCCATCTTGGGCTGACGTCAGGAATGACATGATATCATACGGTGGGGGATGGAGGCTTGGAGATAAATGGGACAAAGAAGAAGACGTTCAGGTCCTCGCTATAGAACCAGGGAAAAATCCCAAACATGTCCAAACGAAACCTGGCCTTTTCAAGACCCTAACTGGAGAAATTGGAGCAGTAACATTAGATTTCAAACCCGGAACGTCTGGTTCTCCCATTATCAACAGGAAAGGAAAAGTCATCGGACTCTATGGAAATGGAGTGGTTACCAAATCAGGTGATTACGTCAGTGCCATAACGCAAGCCGAAAGAATTGGAGAGCCAGATTATGAAGTGGATGAGGACATTTTTCGGAAGAAAAGACTAACTATAATGGACTTACACCCCGGAGCTGGAAAGACAAAAAGAATTCTTCCATCAATAGTGAGAGAAGCCTTAAAAAGGAGGCTGCGAACTTTGATTTTGGCTCCCACGAGAGTAGTGGCGGCCGAGATGGAAGAGGCCCTACGTGGACTGCCAATCCGTTACCAAACCCCAGCTGTGAAATCAGAACACACAGGAAGAGAGATTGTAGACCTCATGTGCCATGCAACCTTCACAACAAGACTTTTGTCATCAACCAGAGTTCCAAACTATAACCTTATAGTAATGGATGAAGCACATTTCACCGATCCTTCCAGTGTCGCGGCTAGAGGATACATCTCGACCAGGGTAGAAATGGGAGAGGCAGCAGCCATCTTCATGACCGCAACCCCTCCCGGAGCGACGGATCCCTTTCCCCAGAGCAACAGCCCAATAGAAGACATCGAGAGAGAGATTCCGGAAAGGTCATGGAACACAGGGTTCGACTGGATAACAGACTACCAAGGGAAAACTGTGTGGTTTGTTCCTAGCATAAAAGCTGGAAATGACATTGCAAATTGTTTGAGGAAGTCGGGAAAGAAAGTTATCCAGTTGAGTAGGAAAACCTTTGATACAGAATATCCAAAAACGAAGCTCACGGACTGGGACTTTGTGGTCACTACAGACATATCTGAAATGGGGGCTAACTTTAGAGCTGGGAGAGTGATAGACCCTAGAAGATGCCTCAAGCCAGTTATCCTAACAGATGGGCCAGAGAGAGTCATCTTAGCAGGTCCCATTCCAGTGACTCCAGCAAGCGCTGCCCAAAGAAGAGGGCGAATAGGAAGGAACCCAGCACAAGAAGACGACCAATACGTTTTCTCCGGAGACCCACTAAAAAATGATGAAGATCATGCCCACTGGACAGAAGCAAAGATGCTGCTTGACAATATCTACACCCCAGAAGGGATCATTCCAACATTGTTTGGTCCGGAAAGGGAAAAAACCCAAGCTATTGATGGAGAGTTTCGCCTCAGAGGGGAACAAAGGAAGACTTTTGTGGAATTAATGAGGAGAGGAGACCTTCCGGTGTGGCTGAGTTATAAGGTAGCTTCTGCTGGCATTTCTTACAAAGATCGGGAATGGTGCTTCACTGGGGAAAGAAATAACCAAATTTTAGAAGAAAACATGGAGGTTGAAATTTGGACTAGAGAGGGAGAAAAGAAAAAACTGAGGCCAAAATGGTTAGATGCACGTGTATACGCTGACCCCATGGCTTTAAAGGATTTCAAGGAGTTTGCCAGTGGAAGGAAGAGTATAACTCTCGACATCCTAACAGAGATCGCCAGTTTGCCAACCTACCTTTCCTCTAGGGCCAAGCTCGCCCTTGACAACATAGTTATGCTCCACACAACAGAAAGAGGAGGGAGGGCCTATCAACACGCCCTGAACGAACTTCCGGAGTCACTGGAAACACTCATGCTTGTAGCCTTACTAGGTGCTATGACAGCAGGTATCTTCCTGTTTTTCATGCAAGGTAAAGGAATAGGGAAATTGTCAATGGGTTTGATAACCATTGCGGTGGCTAGTGGCTTGCTCTGGGTAGCAGAAATTCAACCCCAGTGGATAGCGGCCTCAATCATACTGGAGTTTTTTCTCATGGTACTGTTGATACCAGAACCAGAAAAACAAAGGACCCCACAAGACAATCAATTGATCTACGTCATATTGACCATTCTCACCATTATTGGTCTAATAGCAGCCAACGAGATGGGGCTGATAGAAAAAACAAAAACGGATTTTGGGTTTTACCAGGTAAAAACAGAAACCACCATCCTCGATGTGGACCTGAGACCAGCTTCAGCATGGACGCTCTATGCGGTAGCCACCACAATTCTGACTCCCATGCTGAGACACACCATAGAAAATACGTCGGCCAACCTATCTTTAGCAGCCATTGCCAACCAGGCAGCCGTCCTAATGGGGCTTGGAAAAGGATGGCCACTCCACAGAATGGACCTTGGTGTGCCGCTGTTAGCAATGGGATGCTATTCTCAAGTGAACCCAACAACCTTGACAGCATCCTTAGTCATGCTTCTAGTCCATTATGCAATAATAGGCCCAGGATTGCAGGCAAAAGCCACAAGAGAGGCCCAGAAAAGGACAGCTGCTGGAATCATGAAAAATCCCACAGTGGACGGGATAACAGTGATAGATCTAGAACCAATATCCTATGACCCAAAATTTGAAAAGCAATTAGGGCAGGTCATGTTACTAGTCTTGTGTGCTGGACAACTACTCTTGATGAGAACAACATGGGCTTTCTGTGAAGTCTTGACTTTGGCTACAGGACCAATCTTGACCTTGTGGGAGGGCAACCCGGGAAGGTTTTGGAACACGACCATAGCCGTATCTACCGCCAACATTTTCAGGGGAAGTTACTTGGCAGGAGCTGGACTGGCTTTTTCACTCATAAAGAATGCACAAACCCCCAGGAGGGGAACTGGGACCGCAGGAGAGACACTGGGAGAGAAGTGGAAGAGACAGCTAAACTCATTAGACAGAAAAGAGTTTGAAGAGTATAAAAGAAGTGGAATACTAGAAGTGGACAGGACCGAAGCCAAGTCCGCCCTGAAAGATGGGTCCAAAATCAAGCATGCAGTATCTAGAGGGTCCAGTAAGATTAGATGGATCGTTGAGAGAGGGATGGTAAAGCCAAAAGGGAAAGTTGTAGATCTTGGCTGTGGGAGAGGAGGATGGTCTTATTACATGGCAACACTCAAGAACGTGACTGAAGTGAAAGGGTATACAAAAGGAGGTCCAGGACATGAAGAACCAATTCCTATGGCTACTTATGGCTGGAATTTGGTCAAACTCCATTCAGGGGTTGACGTGTTCTACAAACCCACAGAGCAAGTGGACACCCTGCTCTGTGATATTGGGGAGTCATCTTCTAATCCAACAATAGAGGAAGGAAGAACATTGAGAGTTTTGAAGATGGTGGAGCCATGGCTCTCTTCAAAACCTGAATTCTGCATCAAGGTCCTTAACCCCTACATGCCAACAGTCATAGAAGAGCTGGAGAAACTGCAGAGAAAACATGGTGGGAACCTTGTCAGATGCCCGCTGTCCAGGAACTCCACCCATGAGATGTATTGGGTGTCAGGAGCGTCGGGAAACATTGTGAGCTCTGTGAACACAACATCAAAGATGTTGTTGAACAGGTTCACAACAAGGCATAGGAAACCCACTTATGAGAAGGACGTAGATCTTGGGGCAGGAACGAGAAGTGTCTCCACTGAAATAGAAAAACCAGACATGACAATCATTGGGAGAAGGCTTCAGCGATTGCAAGAAGAGCACAAAGAAACATGGCATTATGATCAAGAAAACCCATACAGAACCTGGGCGTATCATGGAAGCTATGAAGCTCCTTCGACAGGCTCTGCGTCCTCCATGGTGAACGGGGTGGTGAAACTGCTAACAAAACCCTGGGATGTAATTCCGATGGTGACTCAGTTAGCCATGACAGACACAACCCCTTTTGGGCAACAAAGAGTGTTCAAAGAGAAGGTGGATACCAGAACACCGCAACCAAAACCAGGCACACGAATGGTTATGACCACGACAGCCAATTGGCTATGGGCCCTCCTTGGAAAGAAGAAAAATCCCAGACTGTGCACAAGGGAAGAGTTCATCTCAAAAGTTAGATCAAACGCAGCCATAGGCGCAGTCTTTCAAGAGGAACAGGGATGGACATCAGCCAGTGAAGCTGTGAATGACAGCCGGTTTTGGGAACTGGTTGACAAAGAAAGGGCCCTTCACCAAGAAGGGAAATGTGAATCGTGTGTCTACAACATGATGGGAAAACGTGAGAAAAAGTTAGGGGAGTTTGGCAGAGCCAAGGGAAGCCGAGCAATCTGGTATATGTGGCTAGGAGCGCGGTTTCTGGAATTTGAAGCCCTGGGTTTTTTGAATGAAGATCATTGGTTTGGCAGAGAAAACTCATGGAGTGGAGTGGAAGGGGAAGGTCTGCACAGATTGGGATACATCCTGGAGGAGATAGACAAGAAGGATGGAGACCTAATGTATGCTGATGACACAGCAGGCTGGGACACAAGAATCACTGAGGATGACCTCCAAAATGAGGAACTGATCACGGAACAGATGGCTCCCCACCACAAGATCCTAGCCAAAGCCATTTTCAAACTAACCTACCAAAACAAAGTGGTGAAAGTCCTCAGACCCACACCGAGAGGAGCGGTGATGGATATCATATCCAGGAAAGACCAGAGAGGTAGTGGACAAGTTGGAACATATGGTTTGAACACATTCACCAACATGGAAGTTCAACTCATCCGCCAAATGGAAGCAGAAGGAGTCATCACACAAGATGACATGCAGAACCCTAAAGGGTTGAAAGAAAGAGTTGAGAAATGGCTGAGAGAGTGTGGTGTCGACAGGTTAAAGAGGATGGCAATTAGTGGAGACGATTGCGTGGTGAAACCCCTAGATGAGAGGTTTGGCACCTCCCTCCTCTTCTTGAACGACATGGGAAAGGTGAGGAAAGACATTCCGCAGTGGGAACCATCTAAGGGATGGAAAAACTGGCAAGAGGTTCCTTTTTGCTCCCACCACTTTCACAAGATCTTTATGAAGGATGGCCGCTCACTAGTTGTTCCATGTAGAAACCAGGATGAACTGATAGGGAGAGCCAGAATCTCGCAGGGGGCTGGATGGAGCTTAAGGGAAACAGCTTGCCTAGGCAAAGCTTACGCCCAGATGTGGTCGCTTATGTACTTCCACAGAAGGGATCTGCGTTTAGCCTCCATGGCCATATGCTCAGCAGTTCCAACGGAATGGTTTCCAACAAGCAGAACAACATGGTCAATCCATGCTCATCACCAATGGATGACCACTGAAGACATGCTCAAGGTGTGGAACAGAGTGTGGATAGAAGACAACCCCAATATGATTGACAAGACTCCAGTCCATTCGTGGGAAGATATACCTTACCTAGGGAAAAGAGAGGATTTGTGGTGTGGATCCCTGATTGGACTTTCTTCTAGAGCCACCTGGGCGAAGAACATCCACACGGCCATAACTCAGGTCAGGAATCTGATCGGAAAAGAGGAATACGTGGATTATATGTCAGTAATGAAAAGATACAGTGCTCCTTCAGAGAGTGAAGGAGTTCTGTAA
		</sequence>
		<sequence>
			<taxon idref="KJ579247|DENV4|Brazil|Centre_West|MT|Varzea_Grande|2012-04-12"/>
			ATGAACCAACGAAAAAAGGTGGTTAGACCACCTTTCAATATGCTGAAACGCGAGAGAAACCGCGTATCAACCCCTCAAGGGTTGGTGAAGAGATTCTCAACCGGACTTTTTTCTGGGAAAGGACCCTTACGGATGGTGCTAGCACTCATCACGTTTTTGCGAGTCCTTTCCATCCCACCAACAGCAGGGATTCTGAAGAGATGGGGACAGTTGAAGAAAAATAAGGCCATCAAGATACTGATTGGATTCAGGAAGGAGATAGGCCGCATGCTGAACATCTTGAACGGGAGAAAAAGGTCAACGATAACATTGTTGTGCTTGATTCCCACCGTAATGGCG-TTTCACTCA--ACAAGAGATGGCGAACCCCTCATGATAGTGGCAAAACATGAAAGGGGGAGACCTCTCTTGTTTAAGACAACAGAGGGGATCAACAAATGCACTCTCATTGCCATGGACTTGGGTGAAATGTGTGAGGACACTGTCACGTACAAATGCCCCCTACTGGTCAATACCGAACCTGAAGACATTGATTGCTGGTGCAACCTCACGTCTACCTGGGTCATGTATGGGACATGCACCCAGAGCGGAGAACGGAGACGAGAGAAGCGCTCAGTAGCTTTAACACCACATTCAGGAATGGGATTGGAAACAAGAGCTGAGACATGGATGTCATCGGAAGGAGCTTGGAAGCATGCTCAGAGAGTAGAGAGCTGGATACTCAGAAACCCAGGATTTGCACTCTTGGCAGGATTTATGGCTTATATGATTGGGCAAACAGGGATCCAGCGAACTGTCTTCTTTGTCCTAATGATGCTGGTCGCCCCATCCTACGGAATGCGATGCGTAGGAGTAGGAAACAGAGACTTTGTGGAAGGAGTCTCAGGTGGAGCATGGGTCGACCTGGTGCTAGAACATGGAGGATGCGTCACAACCATGGCCCAGGGAAAACCAACCTTGGATTTTGAACTGACCAAGACAACAGCCAAGGAAGTGGCTCTGTTAAGAACCTATTGCATTGAAGCCTTAATATCAAACATAACTACGGCAACAAGATGTCCAACGCAAGGAGAGCCTTATCTGAAAGAGGAACAGGACCAACAGTACATTTGCCGTAGAGATGTGGTAGATAGAGGATGGGGCAATGGCTGTGGCTTGTTTGGAAAAGGAGGAGTTGTGACATGTGCGAAGTTCTCATGTTCGGGGAAGATAACAGGCAATCTGGTCCAAATTGAGAACCTTGAATACACAGTGGTTGTGACAGTCCACAATGGAGACACCCATGCAGTAGGAAATGACACATCCAATCATGGGGTTACAGCCACGATAACTCCCAGGTCACCATCGGTTGAAGTCAAACTGCCGGACTATGGAGAACTAACACTCGATTGTGAACCCAGGTCTGGAATTGACTTCAATGAGATGATCCTAATGAAAATGAAAAAGAAAACATGGCTCGTGCATAAGCAATGGTTTTTGGATCTGCCTCTTCCATGGACGACAGGAGCAGATACATCAGAGGTTCACTGGAATTACAAAGAGAGAATGGTGACATTTAAGGTTCCTCATGCCAAGAGACAGGATGTGACAGTGCTGGGATCTCAGGAAGGAGCCATGCATTCTGCCCTCGCTGGAGCCACAGAAGTGGACTCCGGTGATGGAAATCACATGTTTGCAGGACATCTCAAGTGCAAAGTCCGCATGGAGAAATTGAGAATCAAGGGAATGTCATACACGATGTGTTCAGGAAAGTTTTCAATTGACAAAGAGATGGCAGAAACACAGCATGGGACAACAGTGGTGAAAGTCAAGTATGAAGGTGCTGGAGCTCCGTGTAAAGTCCCCATAGAGATAAGAGATGTAAACAAGGAAAAAGTGGTTGGGCGCGTTATCTCAGCCACCCCTTTGGCTGAGAACACCAATAGTGTAACCAACATAGAATTAGAACCCCCCTTTGGGGACAGCTACATAGTGATAGGTGTTGGAAACAGCGCACTAACACTCCATTGGTTCAGGAAAGGGAGTTCCATTGGTAAGATGTTTGAGTCCACATACAGAGGTGCAAAACGCATGGCCATCCTAGGTGAAACAGCTTGGGATTTTGGTTCCGTTGGTGGACTGTTCACATCATTGGGAAAGGCTGTGCACCAGGTTTTTGGAAGTGTGTATACAACCATGTTTGGAGGAGTCTCATGGATGATTAGAATCCTAATTGGGTTCCTAGTGTTGTGGATTGGCACGAACTCAAGGAACACTTCAATGGCCATGACGTGCATAGCTGTTGGGGGAATCACTCTGTTTTTGGGCTTCACGGTTCAAGCGGACATGGGTTGTGTGGTGTCATGGAGTGGGAGAGAATTGAAGTGTGGAAGCGGAATTTTTGTGGTTGACAACGTGCACACTTGGACAGAACAGTACAAATTCCAACCAGAGTCCCCAGCGAGACTAGCGTCTGCAATATTAAATGCCCACAAAGATGGGGTCTGTGGAATTAGATCAACCACGAGGCTGGAAAATGTTATGTGGAAGCAAATAACCAATGAGCTAAACTATGTTCTCTGGGAAGGAGGACATGATCTCACTGTGGTGGCTGGGGACGTGAAAGGGGTGTTGACCAAGGGCAAGAGAGCACTCACACCCCCAGCGAGCGATCTGAAATATTCATGGAAGACATGGGGGAAAGCAAAAATCTTCACCCCTGAAGCAAGAAACAGCACATTTTTAATAGACGGACCAGATACCTCTGAATGCCCCAATGAACGAAGAGCATGGAATTCTTTTGAGGTGGAAGACTATGGATTTGGCATGTTCACGACCAACATATGGATGAAATTCCGAGAAGGAAGTTCAGAAGTGTGTGACCACAGGCTGATGTCAGCTGCAATTAAAGACCAGAAAGCTGTGCATGCTGACATGGGTTATTGGATAGAGAGCTCAAAAAACCAGACCTGGCAGATAGAGAGAGCATCTCTCATTGAAGTGAAAACATGTCTGTGGCCCAAGACCCATACACTGTGGAGCAATGGAGTGCTGGAGAGCCAGATGCTTATTCCAAAATCATATGCAGGCCCTTTTTCACAGCACAATTACCGCCAGGGCTATGCTACGCAAACCGTGGGTCCATGGCACTTGGGCAAACTAGAGATAGACTTTGGAGAATGCCCCGGAACAACAGTTACAATTCAGGAGAATTGTGACCATAGAGGCCCATCTTTGAGGACCACCACTGCATCTGGAAAACTAGTCACGCAATGGTGTTGCCGCTCCTGCACAATGCCCCCCTTAAGGTTCTTAGGAGAAGATGGGTGCTGGTATGGGATGGAGATTAGGCCCTTGAGTGAAAAAGAAGAGAACATGGTTAAATCACAGGTGACGGCCGGACAGGGCACATCGGAAACTTTCTCTATGGGTCTGTTGTGCCTGACCTTGTTTGTGGAAGAATGCTTGAGAAGAAGAGTCACCAGAAAACACATGATATTAGCTGTGGTAATCACTCTTTGTGCTATCATCCTGGGGGGCCTCACATGGATGGACTTGCTACGAGCCCTCATCATGTTGGGGGACACTATGTCTGGCAGAATAGGAGGACAGACCCACCTAGCCATCATAGCAGTGTTCAAGATGTCACCAGGATACGTGCTGGGTGTGTTTTTAAGGAAACTCACTTCAAGAGAGACAGCACTAATGGTAATAGGAATGGCCATGACAACAACACTTTCAATTCCACATGACCTCATGGAACTCATTGATGGAATATCACTAGGACTAATTTTGCTAAAAATAGTAACACAGTTTGACAACACCCAAGTGGGAACCTTAGCTCTTTCCTTGACTTTCATAAGATCAACAATGTCATTGGTCATGGCTTGGAGGACCATTATGGCTGTGCTGTTTGTGGTCACACTCATTCCTTTGTGTAGGACAAGCTGTCTTCAAAAACAGTCTCATTGGGTAGAAATAACAGCACTCATCTTAGGAGCCCAAGCTCTGCCAGTGTACCTAATGACTCTTATGAAAGGAGCCTCAAGAAGATCTTGGCCTCTTAACGAAGGCATAATGGCTGTGGGTTTGGTTAGTCTCTTAGGAAGCGCTCTTTTAAAGAATGATGTCCCTTTAGCCGGCCCAATGGTGGCAGGAGGCTTACTTCTGGCGGCTTACGTAATGAGTGGCAGCTCAGCAGATCTGTCACTAGAGAAGGCCGCTAATGTGCAGTGGGATGAAATGGCAGACATAACAGGCTCAAGTCCAATCATAGAAGTGAAGCAAGATGAGGATGGCTCTTTCTCCATACGGGACGTCGAGGAAACCAATATGATAACCCTTTTGGTGAAACTGGCACTGATAACGGTGTCAGGTCTCTACCCCTTGGCAATTCCAATCACAATGACCTTATGGTACATGTGGCAAGTGAAAACACAAAGATCAGGAGCCCTGTGGGACGTTCCTTCACCCGCTGCCACTCAAAAAGCCGCACTGTCCGAAGGAGTGTACAGGATCATGCAAAGAGGGTTATTCGGGAAAACCCAGGTTGGAGTAGGGATACACATGGAAGGTGTATTTCACACAATGTGGCATGTCACAAGAGGATCGGTGATCTGCCACGAGACTGGGAGATTGGAGCCATCTTGGGCTGACGTCAGGAATGACATGATATCATACGGTGGGGGATGGAGGCTTGGAGATAAATGGGACAAAGAAGAAGACGTTCAGGTCCTCGCTATAGAACCAGGGAAAAATCCCAAACATGTCCAAACGAAACCTGGCCTTTTCAAGACCCTAACTGGAGAAATTGGAGCAGTAACATTAGATTTCAAACCCGGAACGTCTGGTTCTCCCATTATCAACAGGAAAGGAAAAGTCATCGGACTCTATGGAAATGGAGTGGTTACCAAATCAGGTGATTACGTCAGTGCCATAACGCAAGCCGAAAGAATTGGAGAGCCAGATTATGAAGTGGATGAGGACATTTTTCGGAAGAAAAGACTAACTATAATGGACTTACACCCCGGAGCTGGAAAGACAAAAAGAATTCTTCCATCAATAGTGAGAGAAGCCTTAAAAAGGAGGCTGCGAACTTTGATTTTGGCTCCCACGAGAGTAGTGGCGGCCGAGATGGAAGAGGCCCTACGTGGACTGCCAATCCGTTACCAAACCCCAGCTGTGAAATCAGAACACACAGGAAGAGAGATTGTAGACCTCATGTGCCATGCAACCTTCACAACAAGACTTTTGTCATCAACCAGAGTTCCAAACTATAACCTTATAGTAATGGATGAAGCACATTTCACCGATCCTTCCAGTGTCGCGGCTAGAGGATACATCTCGACCAGGGTAGAAATGGGAGAGGCAGCAGCCATCTTCATGACCGCAACCCCTCCCGGAGCGACGGATCCCTTTCCCCAGAGCAACAGCCCAATAGAAGACATCGAGAGAGAGATTCCGGAAAGGTCATGGAACACAGGGTTCGACTGGATAACAGACTACCAAGGGAAAACTGTGTGGTTTGTTCCTAGCATAAAAGCTGGAAATGACATTGCAAATTGTTTGAGGAAGTCGGGAAAGAAAGTTATCCAGTTGAGTAGGAAAACCTTTGATACAGAATATCCAAAAACGAAGCTCACGGACTGGGACTTTGTGGTCACTACAGACATATCTGAAATGGGGGCTAACTTTAGAGCTGGGAGAGTGATAGACCCTAGAAGATGCCTCAAGCCAGTTATCCTAACAGATGGGCCAGAGAGAGTCATCTTAGCAGGTCCCATTCCAGTGACTCCAGCAAGCGCTGCCCAAAGAAGAGGGCGAATAGGAAGGAACCCAGCACAAGAAGACGACCAATACGTTTTCTCCGGAGACCCACTAAAAAATGATGAAGATCATGCCCACTGGACAGAAGCAAAGATGCTGCTTGACAATATCTACACCCCAGAAGGGATCATTCCAACATTGTTTGGTCCGGAAAGGGAAAAAACCCAAGCTATTGATGGAGAGTTTCGCCTCAGAGGGGAACAAAGGAAGACTTTTGTGGAATTAATGAGGAGAGGAGACCTTCCGGTGTGGCTGAGTTATAAGGTAGCTTCTGCTGGCATTTCTTACAAAGATCGGGAATGGTGCTTCACTGGGGAAAGAAATAACCAAATTTTAGAAGAAAACATGGAGGTTGAAATTTGGACTAGAGAGGGAGAAAAGAAAAAACTGAGGCCAAAATGGTTAGATGCACGTGTATACGCTGACCCCATGGCTTTAAAGGATTTCAAGGAGTTTGCCAGTGGAAGGAAGAGTATAACTCTCGACATCCTAACAGAGATCGCCAGTTTGCCAACCTACCTTTCCTCTAGGGCCAAGCTCGCCCTTGACAACATAGTTATGCTCCACACAACAGAAAGAGGAGGGAGGGCCTATCAACACGCCCTGAACGAACTTCCGGAGTCACTGGAAACACTCATGCTTGTAGCCTTACTAGGTGCTATGACAGCAGGTATCTTCCTGTTTTTCATGCAAGGTAAAGGAATAGGGAAATTGTCAATGGGTTTGATAACCATTGCGGTGGCTAGTGGCTTGCTCTGGGTAGCAGAAATTCAACCCCAGTGGATAGCGGCCTCAATCATACTGGAGTTTTTTCTCATGGTACTGTTGATACCAGAACCAGAAAAACAAAGGACCCCACAAGACAATCAATTGATCTACGTCATATTGACCATTCTCACCATTATTGGTCTAATAGCAGCCAACGAGATGGGGCTGATAGAAAAAACAAAAACGGATTTTGGGTTTTACCAGGTAAAAACAGAAACCACCATCCTCGATGTGGACCTGAGACCAGCTTCAGCATGGACGCTCTATGCGGTAGCCACCACAATTCTGACTCCCATGCTGAGACACACCATAGAAAATACGTCGGCCAACCTATCTTTAGCAGCCATTGCCAACCAGGCAGCCGTCCTAATGGGGCTTGGAAAAGGATGGCCACTCCACAGAATGGACCTTGGTGTGCCGCTGTTAGCAATGGGATGCTATTCTCAAGTGAACCCAACAACCTTGACAGCATCCTTAGTCATGCTTCTAGTCCATTATGCAATAATAGGCCCAGGATTGCAGGCAAAAGCCACAAGAGAGGCCCAGAAAAGGACAGCTGCTGGAATCATGAAAAATCCCACAGTGGACGGGATAACAGTGATAGATCTAGAACCAATATCCTATGACCCAAAATTTGAAAAGCAATTAGGGCAGGTCATGTTACTAGTCTTGTGTGCTGGACAACTACTCTTGATGAGAACAACATGGGCTTTCTGTGAAGTCTTGACTTTGGCTACAGGACCAATCTTGACCTTGTGGGAGGGCAACCCGGGAAGGTTTTGGAACACGACCATAGCCGTATCTACCGCCAACATTTTCAGGGGAAGTTACTTGGCAGGAGCTGGACTGGCTTTTTCACTCATAAAGAATGCACAAACCCCCAGGAGGGGAACTGGGACCGCAGGAGAGACACTGGGAGAGAAGTGGAAGAGACAGCTAAACTCATTAGACAGAAAAGAGTTTGAAGAGTATAAAAGAAGTGGAATACTAGAAGTGGACAGGACCGAAGCCAAGTCCGCCCTGAAAGATGGGTCCAAAATCAAGCATGCAGTATCTAGAGGGTCCAGTAAGATTAGATGGATCGTTGAGAGAGGGATGGTAAAGCCAAAAGGGAAAGTTGTAGATCTTGGCTGTGGGAGAGGAGGATGGTCTTATTACATGGCAACACTCAAGAACGTGACTGAAGTGAAAGGGTATACAAAAGGAGGTCCAGGACATGAAGAACCGATTCCTATGGCTACTTATGGCTGGAATTTGGTCAAACTCCATTCAGGGGTTGACGTGTTCTACAAACCCACAGAGCAAGTGGACACCCTGCTCTGTGATATTGGGGAGTCATCTTCTAATCCAACAATAGAGGAAGGAAGAACATTGAGAGTTTTGAAGATGGTGGAGCCATGGCTCTCTTCAAAACCTGAATTCTGCATCAAGGTCCTTAACCCCTACATGCCAACAGTCATAGAAGAGCTGGAGAAACTGCAGAGAAAACATGGTGGGAACCTTGTCAGATGCCCGCTGTCCAGGAACTCCACCCATGAGATGTATTGGGTGTCAGGAGCGTCGGGAAACATTGTGAGCTCTGTGAACACAACATCAAAGATGTTGTTGAACAGGTTCACAACAAGGCATAGGAAACCCACTTATGAGAAGGACGTAGATCTTGGGGCAGGAACGAGAAGTGTCTCCACTGAAATAGAAAAACCAGACATGACAATCATTGGGAGAAGGCTTCAGCGATTGCAAGAAGAGCACAAAGAAACATGGCATTATGATCAAGAAAACCCATACAGAACCTGGGCGTATCATGGAAGCTATGAAGCTCCTTCGACAGGCTCTGCGTCCTCCATGGTGAACGGGGTGGTGAAACTGCTAACAAAACCCTGGGATGTAATTCCGATGGTGACTCAGTTAGCCATGACAGACACAACCCCTTTTGGGCAACAAAGAGTGTTCAAAGAGAAGGTGGATACCAGAACACCGCAACCAAAACCAGGCACACGAATGGTTATGACCACGACAGCCAATTGGCTATGGGCCCTCCTTGGAAAGAAGAAAAATCCCAGACTGTGCACAAGGGAAGAGTTCATCTCAAAAGTTAGATCAAACGCAGCCATAGGCGCAGTCTTTCAAGAGGAACAGGGATGGACATCAGCCAGTGAAGCTGTGAATGACAGCCGGTTTTGGGAACTGGTTGACAAAGAAAGGGCCCTTCACCAAGAAGGGAAATGTGAATCGTGTGTCTACAACATGATGGGAAAACGTGAGAAAAAGTTAGGGGAGTTTGGCAGAGCCAAGGGAAGCCGAGCAATCTGGTATATGTGGCTAGGAGCGCGGTTTCTGGAATTTGAAGCCCTGGGTTTTTTGAATGAAGATCATTGGTTTGGCAGAGAAAACTCATGGAGTGGAGTGGAAGGGGAAGGTCTGCACAGATTGGGATACATCCTGGAGGAGATAGACAAGAAGGATGGAGACCTAATGTATGCTGATGACACAGCAGGCTGGGACACAAGAATCACTGAGGATGACCTCCAAAATGAGGAACTGATCACGGAACAGATGGCTCCCCACCACAAGATCCTAGCCAAAGCCATTTTCAAACTAACCTACCAAAACAAAGTGGTGAAAGTCCTCAGACCCACACCGAGAGGAGCGGTGATGGATATCATATCCAGGAAAGACCAGAGAGGTAGTGGACAAGTTGGAACATATGGTTTGAACACATTCACCAACATGGAAGTTCAACTCATCCGCCAAATGGAAGCAGAAGGAGTCATCACACAAGATGACATGCAGAACCCTAAAGGGTTGAAAGAAAGAGTTGAGAAATGGCTGAGAGAGTGTGGTGTCGACAGGTTAAAGAGGATGGCAATTAGTGGAGACGATTGCGTGGTGAAACCCCTAGATGAGAGGTTTGGCACCTCCCTCCTCTTCTTGAACGACATGGGAAAGGTGAGGAAAGACATTCCGCAGTGGGAACCATCTAAGGGATGGAAAAACTGGCAAGAGGTTCCTTTTTGCTCCCACCACTTTCACAAGATCTTTATGAAGGATGGCCGCTCACTAGTTGTTCCATGTAGAAACCAGGATGAACTGATAGGGAGAGCCAGAATCTCGCAGGGGGCTGGATGGAGCTTAAGGGAAACAGCTTGCCTAGGCAAAGCTTACGCCCAGATGTGGTCGCTTATGTACTTCCACAGAAGGGATCTGCGTTTAGCCTCCATGGCCATATGCTCAGCAGTTCCAACGGAATGGTTTCCAACAAGCAGAACAACATGGTCAATCCATGCTCATCACCAATGGATGACCACTGAAGACATGCTCAAGGTGTGGAACAGAGTGTGGATAGAAGACAACCCCAATATGATTGACAAGACTCCAGTCCATTCGTGGGAAGATATACCTTACCTAGGGAAAAGAGAGGATTTGTGGTGTGGATCCCTGATTGGACTTTCTTCTAGAGCCACCTGGGCGAAGAACATTCACACGGCCATAACTCAGGTCAGGAATCTGATCGGAAAAGAGGAATACGTGGATTATATGTCAGTAATGAAAAGATACAGTGCTCCTTCAGAGAGTGAAGGAGTTCTGTAA
		</sequence>
		<sequence>
			<taxon idref="KJ579246|DENV4|Brazil|Centre_West|MT|Pocone|2012-04-19"/>
			ATGAACCAACGAAAAAAGGTGGTTAGACCACCTTTCAATATGCTGAAACGCGAGAGAAACCGCGTATCAACCCCTCAAGGGTTGGTGAAGAGATTCTCAACCGGACTTTTTTCTGGGAAAGGACCCTTACGGATGGTGCTAGCACTCATCACGTTTTTGCGAGTCCTTTCCATCCCACCAACAGCAGGGATTCTGAAGAGATGGGGACAGTTGAAGAAAAATAAGGCCATCAAGATACTGATTGGATTCAGGAAGGAGATAGGCCGCATGCTGAACATCTTGAACGGGAGAAAAAGGTCAACGATAACATTGTTGTGCTTGATTCCCACCGTAATGGCG-TTTCACTCA--ACAAGAGATGGCGAACCCCTCATGATAGTGGCAAAACATGAAAGGGGGAGACCTCTCTTGTTTAAGACAACAGAGGGGATCAACAAATGCACTCTCATTGCCATGGACTTGGGTGAAATGTGTGAGGACACTGTCACGTACAAATGCCCCCTACTGGTCAATACCGAACCTGAAGACATTGATTGCTGGTGCAACCTCACGTCTACCTGGGTCATGTATGGGACATGCACCCAGAGCGGAGAACGGAGACGAGAGAAGCGCTCAGTAGCTTTAACACCACATTCAGGAATGGGATTGGAAACAAGAGCTGAGACATGGATGTCATCGGAAGGAGCTTGGAAGCATGCTCAGAGAGTAGAGAGCTGGATACTCAGAAACCCAGGATTTGCACTCTTGGCAGGATTTATGGCTTATATGATTGGGCAAACAGGGATCCAGCGAACTGTCTTCTTTGTCCTAATGATGCTGGTCGCCCCATCCTACGGAATGCGATGCGTAGGAGTAGGAAACAGAGACTTTGTGGAAGGAGTCTCAGGTGGAGCATGGGTCGACCTGGTGCTAGAACATGGAGGATGCGTCACAACCATGGCCCAGGGAAAACCAACCTTGGATTTTGAACTGACCAAGACAACAGCCAAGGAAGTGGCTCTGTTAAGAACCTATTGCATTGAAGCCTTAATATCAAACATAACTACGGCAACAAGATGTCCAACGCAAGGAGAGCCTTATCTGAAAGAGGAACAGGACCAACAGTACATTTGCCGTAGAGATGTGGTAGATAGAGGATGGGGCAATGGCTGTGGCTTGTTTGGAAAAGGAGGAGTTGTGACATGTGCGAAGTTCTCATGTTCGGGGAAGATAACAGGCAATCTGGTCCAAATTGAGAACCTTGAATACACAGTGGTTGTGACAGTCCACAATGGAGACACCCATGCAGTAGGAAATGACACATCCAACCATGGGGTTACAGCCACGATAACTCCCAGGTCACCATCGGTTGAAGTCAAACTGCCGGACTATGGAGAACTAACACTTGATTGTGAACCCAGGTCTGGAATTGACTTCAATGAGATGATCCTAATGAAAATGAAAAAGAAAACATGGCTCGTGCATAAGCAATGGTTTTTGGATCTGCCTCTTCCATGGACGACAGGAGCAGATACATCAGAGGTTCACTGGAATTACAAAGAGAGAATGGTGACATTTAAGGTTCCTCATGCCAAGAGACAGGATGTGACAGTGCTGGGATCTCAGGAAGGAGCCATGCATTCTGCCCTCGCTGGAGCCACAGAAGTGGACTCCGGTGATGGAAATCACATGTTTGCAGGACATCTCAAGTGCAAAGTCCGCATGGAGAAATTGAGAATCAAGGGAATGTCATACACGATGTGTTCAGGAAAGTTTTCAATTGACAAAGAGATGGCAGAAACACAGCATGGGACAACAGTGGTGAAAGTCAAGTATGAAGGTGCTGGAGCTCCGTGTAAAGTCCCCATAGAGATAAGAGATGTAAACAAGGAGAAAGTGGTTGGGCGCGTTATCTCAGCCACCCCTTTGGCTGAGAACACCAATAGTGTAACCAACATAGAATTAGAACCCCCCTTTGGGGACAGCTACATAGTGATAGGTGTTGGAAACAGCGCACTAACACTCCATTGGTTCAGGAAAGGGAGTTCCATTGGCAAGATGTTTGAGTCCACATACAGAGGTGCAAAACGCATGGCCATCCTAGGTGAAACAGCTTGGGATTTTGGTTCCGTTGGTGGACTGTTCACATCATTGGGAAAGGCTGTGCACCAGGTTTTTGGAAGTGTGTATACAACCATGTTTGGAGGAGTCTCATGGATGATTAGAATCCTAATTGGGTTCTTAGTGTTGTGGATTGGCACGAACTCAAGGAACACTTCAATGGCCATGACGTGCATAGCTGTTGGGGGAATCACTCTGTTTTTGGGCTTCACGGTTCAAGCGGACATGGGTTGTGTGGTGTCATGGAGTGGGAGAGAATTGAAGTGTGGAAGCGGAATTTTTGTGGTTGACAACGTGCACACTTGGACAGAACAGTACAAATTCCAACCAGAGTCCCCAGCGAGACTAGCGTCTGCAATATTAAATGCCCACAAAGATGGGGTCTGTGGAATTAGATCAACCACGAGGCTGGAAAATGTTATGTGGAAGCAAATAACCAATGAGCTAAACTATGTTCTCTGGGAAGGAGGACATGATCTCACTGTAGTGGCTGGGGACGTGAAAGGGGTGTTGACCAAGGGCAAGAGAGCACTCACACCCCCAGCGAGCGATCTGAAATATTCATGGAAGACATGGGGGAAAGCAAAAATCTTCACCCCTGAAGCAAGAAACAGCACATTTTTAATAGACGGACCAGATACCTCTGAATGCCCCAATGAACGAAGAGCATGGAATTCTTTTGAGGTGGAAGACTATGGATTTGGCATGTTCACGACCAACATATGGATGAAATTCCGAGAAGGAAGTTCAGAAGTGTGTGACCACAGGCTGATGTCAGCTGCAATTAAAGACCAGAAAGCTGTGCATGCTGACATGGGTTATTGGATAGAGAGCTCAAAAAACCAGACCTGGCAGATAGAAAGAGCATCTCTCATTGAAGTGAAAACATGTCTGTGGCCCAAGACCCATACACTGTGGAGCAATGGAGTGCTGGAGAGCCAGATGCTTATTCCAAAATCATATGCAGGCCCTTTTTCACAGCACAATTACCGCCAGGGCTATGCTACGCAAACCGTGGGTCCATGGCACTTGGGCAAACTAGAGATAGACTTTGGAGAATGCCCCGGAACAACAGTTACAATTCAGGAGAATTGTGACCATAGAGGCCCATCTTTGAGGACCACCACTGCATCTGGAAAACTAGTCACGCAATGGTGTTGCCGCTCCTGCACAATGCCCCCCTTAAGGTTCTTAGGAGAAGATGGGTGCTGGTATGGGATGGAGATTAGGCCCTTGAGTGAAAAAGAAGAGAACATGGTTAAATCACAGGTGACGGCCGGACAGGGCACATCGGAAACTTTTTCTATGGGTCTGTTGTGCCTGACCTTGTTTGTGGAAGAATGCTTGAGAAGAAGAGTCACCAGAAAACACATGATATTAGCTGTGGTAATCACTCTTTGTGCTATCATCCTGGGGGGCCTCACATGGATGGACTTGCTACGAGCCCTCATCATATTGGGGGACACTATGTCTGGCAGAATAGGAGGACAGACCCACCTAGCCATCATGGCAGTGTTCAAGATGTCACCAGGATACGTGCTGGGTGTGTTTTTAAGGAAACTCACTTCAAGAGAGACAGCACTAATGGTAATAGGAATGGCCATGACAACAACACTTTCAATTCCACATGACCTCATGGAACTCATTGATGGAATATCACTAGGACTAATTTTGCTAAAAATAGTAACACAGTTTGACAACACCCAAGTGGGAACCTTAGCTCTTTCCTTGACTTTCATAAGATCAACAATGTCATTGGTCATGGCTTGGAGGACCATTATGGCTGTGCTGTTTGTGGTCACACTCATTCCTTTGTGTAGGACAAGCTGTCTTCAAAAACAGTCTCATTGGGTAGAAATAACAGCACTCATCTTAGGAGCCCAAGCTCTGCCAGTGTACCTAATGACTCTTATGAAAGGAGCCTCAAGAAGATCTTGGCCTCTTAACGAAGGCATAATGGCTGTGGGTTTGGTTAGTCTCTTAGGAAGCGCTCTTTTAAAGAATGATGTCCCTTTAGCTGGCCCAATGGTGGCAGGAGGCTTACTTCTGGCGGCTTACGTAATGAGTGGCAGCTCAGCAGATCTGTCACTAGAGAAGGCCGCTAATGTGCAGTGGGATGAAATGGCAGACATAACAGGCTCAAGTCCAATCATAGAAGTGAAGCAAGATGAGGATGGCTCTTTCTCCATACGGGACGTCGAGGAAACCAATATGATAACCCTTTTGGTGAAACTGGCACTGATAACGGTGTCAGGTCTCTACCCCTTGGCAATTCCAATCACAATGACCTTATGGTACATGTGGCAAGTGAAAACACAAAGATCAGGAGCCCTGTGGGACGTTCCTTCACCCGCTGCCACTCAAAAAGCCGCACTGTCCGAAGGAGTGTACAGGATCATGCAAAGAGGGTTATTCGGGAAAACCCAGGTTGGAGTAGGGATACACATGGAAGGTGTATTTCACACAATGTGGCATGTCACAAGAGGATCGGTGATCTGCCACGAGACTGGGAGATTGGAGCCATCTTGGGCTGACGTCAGGAATGACATGATATCATACGGTGGGGGATGGAGGCTTGGAGATAAATGGGACAAAGAAGAAGACGTTCAGGTCCTCGCTATAGAACCAGGGAAAAATCCCAAACATGTCCAAACGAAACCTGGCCTTTTCAAGACCCTAACTGGAGAAATTGGAGCAGTAACATTAGATTTCAAACCCGGAACGTCTGGTTCTCCCATTATCAACAGGAAAGGAAAAGTCATCGGACTCTATGGAAATGGAGTGGTTACCAAATCAGGTGATTACGTCAGTGCCATAACGCAAGCCGAAAGAATTGGAGAGCCAGATTATGAAGTGGATGAGGACATTTTTCGGAAGAAAAGACTAACTATAATGGACTTACACCCCGGAGCTGGAAAGACAAAAAGAATTCTTCCATCAATAGTGAGAGAAGCCTTAAAAAGGAGGCTGCGAACTTTGATTCTGGCTCCCACGAGAGTAGTGGCGGCCGAGATGGAAGAGGCCCTACGTGGACTGCCAATCCGTTACCAAACCCCAGCTGTGAAATCAGAACACACAGGAAGAGAGATTGTAGACCTCATGTGCCATGCAACCTTCACAACAAGACTTTTGTCATCAACCAGAGTTCCAAACTATAACCTTATAGTAATGGATGAAGCACATTTCACCGATCCTTCCAGTGTCGCGGCTAGAGGATACATCTCGACCAGGGTGGAAATGGGAGAGGCAGCAGCCATCTTCATGACCGCAACCCCTCCCGGAGCGACGGATCCATTTCCCCAGAGCAACAGCCCAATAGAAGACATCGAGAGAGAGATTCCGGAAAGGTCATGGAACACAGGGTTCGACTGGATAACAGACTACCAAGGGAAAACTGTGTGGTTTGTTCCTAGCATAAAAGCTGGAAATGACATTGCAAACTGTTTGAGGAAGTCGGGAAAGAAAGTTATCCAGTTGAGTAGGAAAACCTTTGATACAGAATATCCAAAAACGAAGCTCACGGACTGGGACTTTGTGGTCACTACAGACATATCTGAAATGGGGGCTAACTTTAGAGCTGGGAGAGTGATAGACCCTAGAAGATGCCTCAAGCCAGTTATCCTAACAGATGGGCCAGAGAGAGTCATCTTAGCAGGTCCCATTCCAGTGACTCCAGCAAGCGCTGCCCAAAGAAGAGGGCGAATAGGAAGGAACCCAGCACAAGAAGACGACCAATACGTTTTCTCCGGAGACCCACTAAAAAATGATGAAGATCATGCCCACTGGACAGAAGCAAAGATGCTGCTTGACAATATCTACACCCCAGAAGGGATCATTCCAACATTGTTTGGTCCGGAAAGGGAAAAAACCCAAGCTATTGATGGAGAGTTTCGCCTCAGAGGGGAACAAAGGAAGACTTTTGTGGAATTAATGAGGAGAGGAGACCTTCCGGTGTGGCTGAGTTATAAGGTAGCTTCTGCTGGCATTTCTTACAAAGATCGGGAATGGTGCTTCACTGGGGAAAGAAATAACCAAATTTTAGAAGAAAACATGGAGGTTGAAATTTGGACTAGAGAGGGAGAAAAGAAAAAACTGAGGCCAAAATGGTTAGATGCACGTGTATACGCTGACCCCATGGCTTTGAAGGATTTCAAGGAGTTTGCCAGTGGAAGGAAGAGTATAACTCTCGACATCCTGACAGAGATCGCCAGTTTGCCAACCTACCTTTCCTCTAGGGCCAAGCTCGCCCTTGACAACATAGTTATGCTCCACACAACAGAAAGAGGAGGGAGGGCCTATCAACACGCCCTGAACGAACTTCCGGAGTCACTGGAAACACTCATGCTTGTAGCCTTACTAGGTGCTATGACAGCAGGTATCTTCCTGTTTTTCATGCAAGGTAAAGGAATAGGGAAATTGTCAATGGGTTTGATAACCATTGCGGTGGCTAGTGGCTTGCTCTGGGTAGCAGAAATTCAACCCCAGTGGATAGCGGCCTCAATCATACTGGAGTTTTTCCTCATGGTACTGTTGATACCAGAACCAGAAAAACAAAGGACCCCACAAGACAATCAATTGATCTACGTCATATTGACCATTCTCACCATTATTGGTCTAATAGCAGCCAACGAGATGGGGCTGATAGAAAAAACAAAAACGGATTTTGGGTTTTACCAGGTAAAAACAGAAACCACCATCCTCGATGTGGACCTGAGACCAGCTTCAGCATGGACGCTCTATGCGGTAGCCACCACAATTCTGACTCCCATGCTGAGACACACCATAGAAAATACGTCGGCCAACCTATCTTTAGCAGCCATTGCCAACCAGGCAGCCGTCCTAATGGGGCTTGGAAAAGGATGGCCACTCCACAGAATGGACCTCGGTGTGCCGCTGTTAGCAATGGGATGCTATTCTCAAGTGAACCCAACAACCTTGACAGCATCCTTAGTCATGCTTCTAGTCCATTATGCAATAATAGGCCCAGGATTGCAGGCAAAAGCCACAAGAGAGGCCCAGAAAAGGACAGCTGCTGGAATCATGAAAAATCCCACAGTGGACGGGATAACAGTGATAGATCTAGAACCAATATCCTATGACCCAAAATTTGAAAAGCAATTAGGGCAGGTCATGTTACTCGTCTTGTGTGCTGGACAACTACTCTTGATGAGAACAACATGGGCTTTCTGTGAAGTCTTGACTTTGGCTACAGGACCAATCTTGACCTTGTGGGAGGGCAACCCGGGAAGGTTTTGGAACACGACCATAGCCGTATCTACCGCCAACATTTTCAGGGGAAGTTACTTGGCAGGAGCTGGACTGGCTTTTTCACTCATAAAGAATGCACAAACCCCCAGGAGGGGAACTGGGACCGCAGGAGAGACACTGGGAGAGAAGTGGAAGAGACAGCTAAACTCATTAGACAGAAAAGAGTTTGAAGAGTATAAAAGAAGTGGAATACTAGAAGTGGACAGGACTGAAGCCAAGTCCGCCCTGAAAGATGGGTCCAAAATCAAGCATGCAGTATCTAGAGGGTCCAGTAAGATTAGATGGATCGTAGAGAGAGGGATGGTAAAGCCAAAAGGGAAAGTTGTAGATCTTGGCTGTGGGAGAGGAGGATGGTCTTATTACATGGCAACACTCAAGAACGTGACTGAAGTGAAAGGGTATACAAAAGGAGGTCCAGGACATGAAGAACCGATTCCTATGGCTACTTATGGCTGGAATTTGGTCAAACTCCATTCAGGGGTTGACGTGTTCTACAAACCCACAGAGCAAGTGGACACCCTGCTCTGTGATATTGGGGAGTCATCTTCTAATCCAACAATAGAGGAAGGAAGAACATTGAGAGTTTTGAAGATGGTGGAGCCATGGCTCTCTTCAAAACCTGAATTCTGCATCAAGGTCCTTAACCCCTACATGCCAACAGTCATAGAAGAGCTGGAGAAACTGCAGAGAAAACATGGTGGGAACCTTGTCAGATGCCCGCTGTCCAGGAACTCCACCCATGAGATGTATTGGGTGTCAGGAGCGTCGGGAAACATTGTGAGCTCTGTGAACACAACATCAAAGATGTTGTTGAACAGGTTCACAACAAGGCATAGGAAACCCACTTATGAGAAGGACGTAGATCTTGGGGCAGGAACGAGAAGTGTCTCCACTGAAACAGAAAAACCAGACATGACAATCATTGGGAGAAGGCTTCAGCGATTGCAAGAAGAGCACAAAGAAACATGGCATTATGATCAAGAAAACCCATACAGAACCTGGGCGTATCATGGAAGCTATGAAGCTCCTTCGACAGGCTCTGCGTCCTCCATGGTGAACGGGGTGGTGAAACTGCTAACAAAACCCTGGGATGTAATTCCGATGGTGACTCAGTTAGCCATGACAGACACAACCCCTTTTGGGCAACAAAGAGTGTTCAAAGAAAAGGTGGATACCAGAACACCGCAACCAAAACCAGGCACACGAATGGTTATGACCACGACAGCCAATTGGCTATGGGCCCTCCTTGGAAAGAAGAAAAATCCCAGACTGTGCACAAGGGAAGAGTTCATCTCAAAAGTTAGATCAAACGCAGCCATAGGCGCAGTCTTCCAAGAGGAACAGGGATGGACATCAGCCAGTGAAGCTGTGAATGACAGCCGGTTTTGGGAACTGGTTGACAAAGAAAGGGCCCTTCACCAAGAAGGGAAATGTGAATCGTGTGTCTACAACATGATGGGAAAACGTGAGAAAAAGTTAGGGGAGTTTGGCAGAGCCAAGGGAAGCCGAGCAATCTGGTATATGTGGCTAGGAGCGCGGTTTCTGGAATTTGAAGCCCTGGGTTTTTTGAATGAAGATCATTGGTTTGGCAGAGAAAACTCATGGAGTGGAGTGGAAGGGGAAGGTCTGCACAGATTGGGATACATCCTGGAGGAGATAGACAAGAAGGATGGAGACCTAATGTATGCTGATGACACAGCAGGCTGGGACACAAGAATCACTGAGGATGACCTCCAAAATGAGGAACTGATCACGGAACAGATGGCTCCCCACCACAAGATCCTAGCCAAAGCCATTTTCAAACTAACCTACCAAAACAAAGTGGTGAAAGTCCTCAGACCCACACCGAGAGGAGCGGTGATGGATATCATATCCAGGAAAGACCAGAGAGGTAGTGGACAAGTTGGAACATATGGTTTGAACACATTCACCAACATGGAAGTTCAACTCATCCGCCAAATGGAAGCAGAAGGAGTCATCACGCAAGATGACATGCAGAACCCTAAAGGGTTGAAAGAAAGAGTTGAGAAATGGCTGAGAGAGTGTGGTGTCGACAGGTTAAAGAGGATGGCAATTAGTGGAGACGATTGCGTGGTGAAACCCCTAGATGAGAGGTTTGGCACCTCCCTCCTCTTCTTGAACGACATGGGAAAGGTGAGGAAAGACATTCCGCAGTGGGAACCATCTAAGGGATGGAAAAACTGGCAAGAGGTTCCTTTTTGCTCCCACCACTTTCACAAGATCTTTATGAAGGATGGCCGCTCACTAGTTGTTCCATGTAGAAACCAGGATGAACTGATAGGGAGAGCCAGAATCTCGCAGGGGGCTGGATGGAGCTTAAGGGAAACAGCTTGCCTAGGCAAAGCTTACGCCCAGATGTGGTCGCTTATGTACTTCCACAGAAGGGATCTGCGTTTAGCCTCCATGGCCATATGCTCAGCAGTTCCAACGGAATGGTTTCCAACAAGCAGAACAACATGGTCAATCCATGCTCATCACCAATGGATGACCACTGAAGACATGCTCAAGGTGTGGAACAGAGTGTGGATAGAAGACAACCCCAATATGATTGACAAGACTCCAATCCATTCGTGGGAAGATATACCTTACCTAGGGAAAAGAGAGGATTTGTGGTGTGGATCCCTGATTGGACTTTCTTCTAGAGCCACCTGGGCGAAGAACATTCACACGGCCATAACTCAGGTCAGGAATCTGATTGGAAAAGAGGAATACGTGGATTATATGCCAGTAATGAAAAGATACAGTGCTCCTTCAGAGAGTGAAGGAGTTCTGTAA
		</sequence>
		<sequence>
			<taxon idref="KJ579244|DENV4|Brazil|Centre_West|MT|Varzea_Grande|2012-03-30"/>
			ATGAACCAACGAAAAAAGGTGGTTAGACCACCTTTCAATATGCTGAAACGCGAGAGAAACCGCGTATCAACCCCTCAAGGGTTGGTGAAGAGATTCTCAACCGGACTTTTTTCTGGGAAAGGACCCTTACGGATGGTGCTAGCACTCATCACGTTTTTGCGAGTCCTTTCCATCCCACCAACAGCAGGGATTCTGAAGAGATGGGGACAGTTGAAGAAAAATAAGGCCATCAAGATACTGATTGGATTCAGGAAGGAGATAGGCCGCATGCTGAACATCTTGAACGGGAGAAAAAGGTCAACGATAACATTGTTGTGCTTGATTCCCACCGTAATGGCG-TTTCACTCA--ACAAGAGATGGCGAACCCCTCATGATAGTGGCAAAACATGAAAGGGGGAGACCTCTCTTGTTTAAGACAACAGAGGGGATCAACAAATGCACTCTCATTGCCATGGACTTGGGTGAAATGTGTGAGGACACTGTCACGTACAAATGCCCCCTACTGGTCAATACCGAACCTGAAGACATTGATTGCTGGTGCAACCTCACGTCTACCTGGGTCATGTATGGGACATGCACCCAGAGCGGAGAACGGAGACGAGAGAAGCGCTCAGTAGCTTTAACACCACATTCAGGAATGGGATTGGAAACAAGAGCTGAGACATGGATGTCATCGGAAGGAGCTTGGAAGCATGCTCAGAGAGTAGAGAGCTGGATACTCAGAAACCCAGGATTTGCACTCTTGGCAGGATTTATGGCTTATATGATTGGGCAAACAGGGATCCAGCGAACTGTCTTCTTTGTCCTAATGATGCTGGTCGCCCCATCCTACGGAATGCGATGCGTAGGAGTAGGAAACAGAGACTTTGTGGAAGGAGTCTCAGGTGGAGCATGGGTCGACCTGGTGCTAGAACATGGAGGATGCGTCACAACCATGGCCCAGGGAAAACCAACCTTGGATTTTGAACTGACCAAGACAACAGCCAAGGAAGTAGCTCTGTTAAGAACCTATTGCATTGAAGCCTTAATATCAAACATAACTACGGCAACAAGATGTCCAACGCAAGGAGAGCCTTATCTGAAAGAGGAACAGGACCAACAGTACATTTGCCGTAGAGATGTGGTAGATAGAGGATGGGGCAATGGCTGTGGCTTGTTTGGAAAAGGAGGAGTTGTGACATGTGCGAAGTTCTCATGTTCGGGGAAGATAACAGGCAATCTGGTCCAAATTGAGAACCTTGAATACACAGTGGTTGTGACAGTCCACAATGGAGACACCCATGCAGTAGGAAATGACACATCCAATCATGGGGTTACAGCCACGATAACTCCCAGGTCACCATCGGTTGAAGTCAAGCTGCCGGACTATGGAGAACTAACACTCGATTGTGAACCCAGGTCTGGAATTGACTTCAATGAGATGATCCTAATGAAAATGAAAAAGAAAACATGGCTCGTGCATAAGCAATGGTTTTTGGATCTGCCTCTTCCATGGACGACAGGAGCAGATACATCAGAGGTTCACTGGAATTACAAAGAGAGAATGGTGACATTTAAGGTTCCTCATGCCAAGAGACAGGATGTGACAGTGCTGGGATCTCAGGAAGGAGCCATGCATTCTGCCCTCGCTGGAGCCACAGAAGTGGACTCCGGTGATGGAAATCACATGTTTGCAGGACATCTCAAGTGCAAAGTCCGCATGGAGAAATTGAGAATCAAGGGAATGTCATACACGATGTGTTCAGGAAAGTTTTCAATTGACAAAGAGATGGCAGAAACACAGCATGGGACAACAGTGGTGAAAGTCAAGTATGAAGGTGCTGGAGCTCCGTGTAAAGTCCCCATAGAGATAAGAGATGTAAACAAGGAAAAAGTGGTTGGGCGCGTTATCTCAGCCACCCCTTTGGCTGAGAACACCAATAGTGTAACCAACATAGAATTAGAACCCCCCTTTGGGGACAGCTACATAGTGATAGGTGTTGGAAACAGCGCACTAACACTCCATTGGTTCAGGAAAGGGAGTTCCATTGGTAAGATGTTTGAGTCCACATACAGAGGTGCAAAACGCATGGCCATCCTAGGTGAAACAGCTTGGGATTTTGGTTCCGTTGGTGGACTGTTCACATCATTGGGAAAGGCTGTGCACCAGGTTTTTGGAAGTGTGTATACAACCATGTTTGGAGGAGTCTCATGGATGATTAGAATCCTAATTGGGTTCCTAGTGTTGTGGATTGGCACGAACTCAAGGAACACTTCAATGGCCATGACGTGCATAGCTGTTGGGGGAATCACTCTGTTTTTGGGCTTCACGGTTCAAGCGGACATGGGTTGTGTGGTGTCATGGAGTGGGAGAGAATTGAAGTGTGGAAGCGGAATTTTTGTGGTTGACAACGTGCACACTTGGACAGAACAGTACAAATTCCAACCAGAGTCCCCAGCGAGACTAGCGTCTGCAATATTAAATGCCCACAAAGATGGGGTCTGTGGAATTAGATCAACCACGAGGCTGGAAAATGTTATGTGGAAGCAAATAACCAATGAGCTAAACTATGTTCTCTGGGAAGGAGGACATGATCTCACTGTAGTGGCTGGGGACGTGAAAGGGGTGTTGACCAAGGGCAAGAGAGCACTCACACCCCCAGCGAGCGATCTGAAATATTCATGGAAGACATGGGGGAAAGCAAAAATCTTCACCCCTGAAGCAAGAAACAGCACATTTTTAATAGACGGACCAGATACCTCTGAATGCCCCAATGAACGAAGAGCATGGAATTCTTTTGAGGTGGAAGACTATGGATTTGGCATGTTCACGACCAACATATGGATGAAATTCCGAGAAGGAAGTTCAGAAGTGTGTGACCACAGGCTGATGTCAGCTGCAATTAAAGACCAGAAAGCTGTGCATGCTGACATGGGTTATTGGATAGAGAGCTCAAAAAACCAGACCTGGCAGATAGAGAGAGCATCTCTCATTGAAGTGAAAACATGTCTGTGGCCCAAGACCCATACACTGTGGAGCAATGGAGTGCTGGAGAGCCAGATGCTTATTCCAAAATCATATGCAGGCCCTTTTTCACAGCACAATTACCGCCAGGGCTATGCTACGCAAACCGTGGGTCCATGGCATTTGGGCAAACTAGAGATAGACTTTGGAGAATGCCCCGGAACAACAGTTACAATTCAGGAGAATTGTGACCATAGAGGCCCATCTTTGAGGACCACCACTGCATCTGGAAAACTAGTCACGCAATGGTGTTGCCGCTCCTGCACAATGCCCCCCTTAAGGTTCTTAGGAGAAGATGGGTGCTGGTATGGGATGGAGATTAGGCCCTTGAGTGAAAAAGAAGAGAACATGGTTAAATCACAGGTGACGGCCGGACAGGGCACATCGGAAACTTTCTCTATGGGTCTGTTGTGCCTGACCTTGTTTGTGGAAGAATGCTTGAGAAGAAGAGTCACCAGAAAACACATGATATTAGCTGTGGTAATCACTCTTTGTGCTATCATCCTGGGGGGCCTCACATGGATGGACTTGCTACGAGCCCTCATCATGTTGGGGGACACTATGTCTGGCAGAATAGGAGGACAGACCCACCTAGCCATCATAGCAGTGTTCAAGATGTCACCAGGATACGTGCTGGGTGTGTTTTTAAGGAAACTCACTTCAAGAGAGACAGCACTAATGGTAATAGGAATGGCCATGACAACAACACTTTCAATTCCACATGACCTCATGGAACTCATTGATGGAATATCACTAGGACTAATTTTGCTAAAAATAGTAACACAGTTTGACAACACCCAAGTGGGAACCTTAGCTCTTTCCTTGACTTTCATAAGATCAACAATGTCATTGGTCATGGCTTGGAGGACCATTATGGCTGTGCTGTTTGTGGTCACACTCATTCCTTTGTGTAGGACAAGCTGTCTTCAAAAACAGTCTCATTGGGTAGAAATAACAGCACTCATCTTAGGAGCCCAAGCTCTGCCAGTGTACCTAATGACTCTTATGAAAGGAGCCTCAAGAAGATCTTGGCCTCTTAACGAAGGCATAATGGCTGTGGGTTTGGTTAGTCTCTTAGGAAGCGCTCTTTTAAAGAATGATGTCCCTTTAGCTGGCCCAATGGTGGCAGGAGGCTTACTTCTGGCGGCTTACGTAATGAGTGGCAGCTCAGCAGATCTGTCACTAGAGAAGGCCGCTAATGTGCAGTGGGATGAAATGGCAGACATAACAGGCTCAAGTCCAATCATAGAAGTGAAGCAAGATGAGGATGGCTCTTTCTCCATACGGGACGTCGAGGAAACCAATATGATAACCCTTTTGGTGAAACTGGCACTGATAACGGTGTCAGGTCTCTACCCCTTGGCAATTCCAATCACAATGACCTTATGGTACATGTGGCAAGTGAAAACACAAAGATCAGGAGCCCTGTGGGACGTTCCTTCACCCGCTGCCACTCAAAAAGCCGCACTGTCCGAAGGAGTGTACAGGATCATGCAAAGAGGGTTATTCGGGAAAACCCAGGTTGGAGTAGGGATACACATGGAAGGTGTATTTCACACAATGTGGCATGTCACAAGAGGATCGGTGATCTGCCACGAGACTGGGAGATTGGAGCCATCTTGGGCTGACGTCAGGAATGACATGATATCATACGGTGGGGGATGGAGGCTTGGAGATAAATGGGACAAAGAAGAAGACGTTCAGGTCCTCGCTATAGAACCAGGGAAAAATCCCAAACATGTCCAAACGAAACCTGGCCTTTTCAAGACCCTAACTGGAGAAATTGGAGCAGTAACATTAGATTTCAAACCCGGAACGTCTGGTTCTCCCATTATCAACAGGAAAGGAAAAGTCATCGGACTCTATGGAAATGGAGTGGTTACCAAATCAGGTGATTACGTCAGTGCCATAACGCAAGCCGAAAGAATTGGAGAGCCAGATTATGAAGTGGATGAGGACATTTTTCGGAAGAAAAGACTAACTATAATGGACTTACACCCCGGAGCTGGAAAGACAAAAAGAATTCTTCCATCAATAGTGAGAGAAGCCTTAAAAAGGAGGCTGCGAACTTTGATTTTGGCTCCCACGAGAGTAGTGGCGGCCGAGATGGAAGAGGCCCTACGTGGACTGCCAATCCGTTACCAAACCCCAGCTGTGAAATCAGAACACACAGGAAGAGAGATTGTAGACCTCATGTGCCATGCAACCTTCACAACAAGACTTTTGTCATCAACCAGAGTTCCAAACTATAACCTTATAGTAATGGATGAAGCACATTTCACCGATCCTTCCAGTGTCGCGGCTAGAGGATACATCTCGACCAGGGTAGAAATGGGAGAGGCAGCAGCCATCTTCATGACCGCAACCCCTCCCGGAGCGACGGATCCCTTTCCCCAGAGCAACAGCCCAATAGAAGACATCGAGAGAGAGATTCCGGAAAGGTCATGGAACACAGGGTTCGACTGGATAACAGACTACCAAGGGAAAACTGTGTGGTTTGTTCCTAGCATAAAAGCTGGAAATGACATTGCAAATTGTTTGAGGAAGTCGGGAAAGAAAGTTATCCAGTTGAGTAGGAAAACCTTTGATACAGAATATCCAAAAACGAAGCTCACGGACTGGGACTTTGTGGTCACTACAGACATATCTGAAATGGGGGCTAACTTTAGAGCTGGGAGAGTGATAGACCCTAGAAGATGCCTCAAGCCAGTTATCCTAACAGATGGGCCAGAGAGAGTCATCTTAGCAGGTCCCATTCCAGTGACTCCAGCAAGCGCTGCCCAAAGAAGAGGGCGAATAGGAAGGAACCCAGCACAAGAAGACGACCAATACGTTTTCTCCGGAGACCCACTAAAAAATGATGAAGATCATGCCCACTGGACAGAAGCAAAGATGCTGCTTGACAATATCTACACCCCAGAAGGGATCATTCCAACATTGTTTGGTCCGGAAAGGGAAAAAACCCAAGCTATTGATGGAGAGTTTCGCCTCAGAGGGGAACAAAGGAAGACTTTTGTGGAATTAATGAGGAGAGGAGACCTTCCGGTGTGGCTGAGTTATAAGGTAGCTTCTGCTGGCATTTCTTACAAAGATCGGGAATGGTGCTTCACTGGGGAAAGAAATAACCAAATTTTAGAAGAAAACATGGAGGTTGAAATTTGGACTAGAGAGGGAGAAAAGAAAAAACTGAGGCCAAAATGGTTAGATGCACGTGTATACGCTGACCCCATGGCTTTAAAGGATTTCAAGGAGTTTGCCAGTGGAAGGAAGAGTATAACTCTCGACATCCTAACAGAGATCGCCAGTTTGCCAACCTACCTTTCCTCTAGGGCCAAGCTCGCCCTTGACAACATAGTTATGCTCCACACAACAGAAAGAGGAGGGAGGGCCTATCAACACGCCCTGAACGAACTTCCGGAGTCACTGGAAACACTCATGCTTGTAGCCTTACTAGGTGCTATGACAGCAGGTATCTTCCTGTTTTTCATGCAAGGTAAAGGAATAGGGAAATTGTCAATGGGTTTGATAACCATTGCGGTGGCTAGTGGCTTGCTCTGGGTAGCAGAAATTCAACCCCAGTGGATAGCGGCCTCAATCATACTGGAGTTTTTTCTCATGGTACTGTTGATACCAGAACCAGAAAAACAAAGGACCCCACAAGACAATCAATTGATCTACGTCATATTGACCATTCTCACCATTATTGGTCTAATAGCAGCCAACGAGATGGGGCTGATAGAAAAAACAAAAACGGATTTTGGGTTTTACCAGGTAAAAACAGAAACCACCATCCTCGATGTGGACCTGAGACCAGCTTCAGCATGGACGCTCTATGCGGTAGCCACCACAATTCTGACTCCCATGCTGAGACACACCATAGAAAATACGTCGGCCAACCTATCTTTAGCAGCCATTGCCAACCAGGCAGCCGTCCTAATGGGGCTTGGAAAAGGATGGCCACTCCACAGAATGGACCTTGGTGTGCCGCTGTTAGCAATGGGATGCTATTCTCAAGTGAACCCAACAACCTTGACAGCATCCTTAGTCATGCTTCTAGTCCATTATGCAATAATAGGCCCAGGATTGCAGGCAAAAGCCACAAGAGAGGCCCAGAAAAGGACAGCTGCTGGAATCATGAAAAATCCCACAGTGGACGGGATAACAGTGATAGATCTAGAACCAATATCCTATGACCCAAAATTTGAAAAGCAATTAGGGCAGGTCATGTTACTAGTCTTGTGTGCTGGACAACTACTCTTGATGAGAACAACATGGGCTTTCTGTGAAGTCTTGACTTTGGCTACAGGACCAATCTTGACCTTGTGGGAGGGCAACCCGGGAAGGTTTTGGAACACGACCATAGCCGTATCTACCGCCAACATTTTCAGGGGAAGTTACTTGGCAGGAGCTGGACTGGCTTTTTCACTCATAAAGAATGCACAAACCCCCAGGAGGGGAACTGGGACCGCAGGAGAGACACTGGGAGAGAAGTGGAAGAGACAGCTAAACTCATTAGACAGAAAAGAGTTCGAAGAGTATAAAAGAAGTGGAATACTAGAAGTGGACAGGACCGAAGCCAAGTCCGCCCTGAAAGATGGGTCCAAAATCAAGCATGCAGTATCTAGAGGGTCCAGTAAGATTAGATGGATCGTTGAGAGAGGGATGGTAAAGCCAAAAGGGAAAGTTGTAGATCTTGGCTGTGGGAGAGGAGGATGGTCTTATTACATGGCAACACTCAAGAACGTGACTGAAGTGAAAGGGTATACAAAAGGAGGTCCAGGACATGAAGAACCGATTCCTATGGCTACTTATGGCTGGAATTTGGTCAAACTCCATTCAGGGGTTGACGTGTTCTACAAACCCACAGAGCAAGTGGACACCCTGCTCTGTGATATTGGGGAGTCATCTTCTAATCCAACAATAGAGGAAGGAAGAACATTGAGAGTTTTGAAGATGGTGGAGCCATGGCTCTCTTCAAAACCTGAATTCTGCATCAAGGTCCTTAACCCCTACATGCCAACAGTCATAGAAGAGCTGGAGAAACTGCAGAGAAAACATGGTGGGAACCTTGTCAGATGCCCGCTGTCCAGGAACTCCACCCATGAGATGTATTGGGTGTCAGGAGCGTCGGGAAACATTGTGAGCTCTGTGAACACAACATCAAAGATGTTGTTGAACAGGTTCACAACAAGGCATAGGAAACCCACTTATGAGAAGGACGTAGATCTTGGGGCAGGAACGAGAAGTGTCTCCACTGAAATAGAAAAACCAGACATGACAATCATTGGGAGAAGGCTTCAGCGATTGCAAGAAGAGCACAAAGAAACATGGCATTATGATCAAGAAAACCCATACAGAACCTGGGCGTATCATGGAAGCTATGAAGCTCCTTCGACAGGCTCTGCATCCTCCATGGTGAACGGGGTGGTGAAACTGCTAACAAAACCCTGGGATGTAATTCCGATGGTGACTCAGTTAGCCATGACAGACACAACCCCTTTTGGGCAACAAAGAGTGTTCAAAGAGAAGGTGGATACCAGAACACCGCAACCAAAACCAGGCACACGAATGGTTATGACCACGACGGCCAATTGGCTATGGGCCCTCCTTGGAAAGAAGAAAAATCCCAGACTGTGCACAAGGGAAGAGTTCATCTCAAAAGTTAGATCAAACGCAGCCATAGGCGCAGTCTTTCAAGAGGAACAGGGATGGACATCAGCCAGTGAAGCTGTGAATGACAGCCGGTTTTGGGAACTGGTTGACAAAGAAAGGGCCCTTCACCAAGAAGGGAAATGTGAATCGTGTGTCTACAACATGATGGGAAAACGTGAGAAAAAGTTAGGGGAGTTTGGCAGAGCCAAGGGAAGCCGAGCAATCTGGTATATGTGGCTAGGAGCGCGGTTTCTGGAATTTGAAGCCCTGGGTTTTTTGAATGAAGATCATTGGTTTGGCAGAGAAAACTCATGGAGTGGAGTGGAAGGGGAAGGTCTGCACAGATTGGGATACATCCTGGAGGAGATAGACAAGAAGGATGGAGACCTAATGTATGCTGATGACACAGCAGGCTGGGACACAAGAATCACTGAGGATGACCTCCAAAATGAGGAACTGATCACGGAACAGATGGCTCCCCACCACAAGATCCTAGCCAAAGCCATTTTCAAACTAACCTACCAAAACAAAGTGGTGAAAGTCCTCAGACCCACACCGAGAGGAGCGGTGATGGATATCATATCCAGGAAAGACCAGAGAGGTAGTGGACAAGTTGGAACATATGGTTTGAACACATTCACCAACATGGAAGTTCAACTCATCCGCCAAATGGAAGCAGAAGGAGTCATCACACAAGATGACATGCAGAACCCTAAAGGGTTGAAAGAAAGAGTTGAGAAATGGCTGAGAGAGTGTGGTGTCGACAGGTTAAAGAGGATGGCAATTAGTGGAGACGATTGCGTGGTGAAACCCCTAGATGAGAGGTTTGGCACCTCCCTCCTCTTCTTGAACGACATGGGAAAGGTGAGGAAAGACATTCCGCAGTGGGAACCATCTAAGGGATGGAAAAACTGGCAAGAGGTTCCTTTTTGCTCCCACCACTTTCACAAGATCTTTATGAAGGATGGCCGCTCACTAGTTGTTCCATGTAGAAACCAGGATGAACTGATAGGGAGAGCCAGAATCTCGCAGGGGGCTGGATGGAGCTTAAGGGAAACAGCTTGCCTAGGCAAAGCTTACGCCCAGATGTGGTCGCTTATGTACTTCCACAGAAGGGATCTGCGTTTAGCCTCCATGGCCATATGCTCAGCAGTTCCAACGGAATGGTTTCCAACAAGCAGAACAACATGGTCAATCCATGCTCATCACCAATGGATGACCACTGAAGACATGCTCAAGGTGTGGAACAGAGTGTGGATAGAAGACAACCCCAATATGATTGACAAGACTCCAGTCCATTCGTGGGAAGATATACCTTACCTAGGGAAAAGAGAGGATTTGTGGTGTGGATCCCTGATTGGACTTTCTTCTAGAGCCACCTGGGCGAAGAACATTCACACGGCCATAACTCAGGTCAGGAATCTGATCGGAAAAGAGGAATACGTGGATTATATGTCAGTAATGAAAAGATACAGTGCTCCTTCAGAGAGTGAAGGAGTTCTGTAA
		</sequence>
		<sequence>
			<taxon idref="KJ579243|DENV4|Brazil|Centre_West|MT|Nossa_Senhora_do_Livramento|2012-03-28"/>
			ATGAACCAACGAAAAAAGGTGGTTAGACCACCTTTCAATATGCTGAAACGCGAGAGAAACCGCGTATCAACCCCTCAAGGGTTGGTGAAGAGATTCTCAACCGGACTTTTTTCTGGGAAAGGACCCTTACGGATGGTGCTAGCACTCATCACGTTTTTGCGAGTCCTTTCCATCCCACCAACAGCAGGGATTCTGAAGAGATGGGGACAGTTGAAGAAAAATAAGGCCATCAAGATACTGATTGGATTCAGGAAGGAGATAGGCCGCATGCTGAACATCTTGAACGGGAGAAAAAGGTCAACGATAACATTGTTGTGCTTGATTCCCACCGTAATGGCG-TTTCACTCA--ACAAGAGATGGCGAACCCCTCATGATAGTGGCAAAACATGAAAGGGGGAGACCTCTCTTGTTTAAGACAACAGAGGGGATCAACAAATGCACTCTCATTGCCATGGACTTGGGTGAAATGTGTGAGGACACTGTCACGTACAAATGCCCCCTACTGGTCAATACCGAACCTGAAGACATTGATTGCTGGTGCAACCTCACGTCTACCTGGGTCATGTATGGGACATGCACCCAGAGCGGAGAACGGAGACGAGAGAAGCGCTCAGTAGCTTTAACACCACATTCAGGAATGGGATTGGAAACAAGAGCTGAGACATGGATGTCATCGGAAGGAGCTTGGAAGCATGCTCAGAGAGTAGAGAGCTGGATACTCAGAAACCCAGGATTTGCACTCTTGGCAGGATTTATGGCTTATATGATTGGGCAAACAGGGATCCAGCGAACTGTCTTCTTTGTCCTAATGATGCTGGTCGCCCCATCCTACGGAATGCGATGCGTAGGAGTAGGAAACAGAGACTTTGTGGAAGGAGTCTCAGGTGGAGCATGGGTCGACCTGGTGCTAGAACATGGAGGATGCGTCACAACCATGGCCCAGGGAAAACCAACCTTGGATTTTGAACTGACCAAGACAACAGCCAAGGAAGTGGCTCTGTTAAGAACCTATTGCATTGAAGCCTTAATATCAAACATAACTACGGCAACAAGATGTCCAACGCAAGGAGAGCCTTATCTGAAAGAGGAACAGGACCAACAGTACATTTGCCGTAGAGATGTGGTAGATAGAGGATGGGGCAATGGCTGTGGCTTGTTTGGAAAAGGAGGAGTTGTGACATGTGCGAAGTTCTCATGTTCGGGGAAGATAACAGGCAATCTGGTCCAAATTGAGAACCTTGAATACACAGTGGTTGTGACAGTCCACAATGGAGACACCCATGCAGTAGGAAATGACACATCCAACCATGGGGTTACAGCCACGATAACTCCCAGGTCACCATCGGTTGAAGTCAAACTGCCGGACTATGGAGAACTAACACTTGATTGTGAACCCAGGTCTGGAATTGACTTCAATGAGATGATCCTAATGAAAATGAAAAAGAAAACATGGCTCGTGCATAAGCAATGGTTTTTGGATCTGCCTCTTCCATGGACGACAGGAGCAGATACATCAGAGGTTCACTGGAATTACAAAGAGAGAATGGTGACATTTAAGGTTCCTCATGCCAAGAGACAGGATGTGACAGTGCTGGGATCTCAGGAAGGAGCCATGCATTCTGCCCTCGCTGGAGCCACAGAAGTGGACTCCGGTGATGGAAATCACATGTTTGCAGGACATCTCAAGTGCAAAGTCCGCATGGAGAAATTGAGAATCAAGGGAATGTCATACACGATGTGTTCAGGAAAGTTTTCAATTGACAAAGAGATGGCAGAAACACAGCATGGGACAACAGTGGTGAAAGTCAAGTATGAAGGTGCTGGAGCTCCGTGTAAAGTCCCCATAGAGATAAGAGATGTAAACAAGGAGAAAGTGGTTGGGCGCGTTATCTCAGCCACCCCTTTGGCTGAGAACACCAATAGTGTAACCAACATAGAATTAGAACCCCCCTTTGGGGACAGCTACATAGTGATAGGTGTTGGAAACAGCGCACTAACACTCCATTGGTTCAGGAAAGGGAGTTCCATTGGCAAGATGTTTGAGTCCACATACAGAGGTGCAAAACGCATGGCCATCCTAGGTGAAACAGCTTGGGATTTTGGTTCCGTTGGTGGACTGTTCACATCATTGGGAAAGGCTGTGCACCAGGTTTTTGGAAGTGTGTATACAACCATGTTTGGAGGAGTCTCATGGATGATTAGAATCCTAATTGGGTGCTTAGTGTTGTGGATTGGCACGAACTCAAGGAACACTTCAATGGCCATGACGTGCATAGCTGTTGGGGGAATCACTCTGTTTTTGGGCTTCACGGTTCAAGCGGACATGGGTTGTGTGGTGTCATGGAGTGGGAGAGAATTGAAGTGTGGAAGCGGAATTTTTGTGGTTGACAACGTGCACACTTGGACAGAACAGTACAAATTCCAACCAGAGTCCCCAGCGAGACTAGCGTCTGCAATATTAAATGCCCACAAAGATGGGGTCTGTGGAATTAGATCAACCACGAGGCTGGAAAATGTTATGTGGAAGCAAATAACCAATGAGCTAAACTATGTTCTCTGGGAAGGAGGACATGATCTCACTGTAGTGGCTGGGGACGTGAAAGGGGTGTTGACCAAGGGCAAGAGAGCACTCACACCCCCAGCGAGCGGTCTGAAATATTCATGGAAGACATGGGGGAAAGCAAAAATCTTCACCCCTGAAGCAAGAAACAGCACATTTTTAATAGACGGACCAGATACCTCTGAATGCCCCAATGAACGAAGAGCATGGAATTCTTTTGAGGTGGAAGACTATGGATTTGGCATGTTCACGACCAACATATGGATGAAATTCCGAGAAGGAAGTTCAGAAGTGTGTGACCACAGGCTGATGTCAGCTGCAATTAAAGACCAGAAAGCTGTGCATGCTGACATGGGTTATTGGATAGAGAGCTCAAAAAACCAGACCTGGCAGATAGAAAGAGCATCTCTCATTGAAGTGAAAACATGTCTGTGGCCCAAGACCCATACACTGTGGAGCAATGGAGTGCTGGAGAGCCAGATGCTTATTCCAAAATCATATGCAGGCCCTTTTTCACAGCACAATTACCGCCAGGGCTATGCTACGCAAACCGTGGGTCCATGGCACTTGGGCAAACTAGAGATAGACTTTGGAGAATGCCCCGGAACAACAGTTACAATTCAGGAGAATTGTGACCATAGAGGCCCATCTTTGAGGACCACCACTGCATCTGGAAAACTAGTCACGCAATGGTGTTGCCGCTCCTGCACAATGCCCCCCTTAAGGTTCTTAGGAGAAGATGGGTGCTGGTATGGGATGGAGATTAGGCCCTTGAGTGAAAAAGAAGAGAACATGGTTAAATCACAGGTGACGGCCGGACAGGGCACATCGGAAACTTTTTCTATGGGTCTGTTGTGCCTGACCTTGTTTGTGGAAGAATGCTTGAGAAGAAGAGTCACCAGAAAACACATGATATTAGCTGTGGTAATCACTCTTTGTGCTATCATCCTGGGGGGCCTCACATGGATGGACTTGCTACGAGCCCTCATCATATTGGGGGACACTATGTCTGGCAGAATAGGAGGACAGACCCACCTAGCCATCATGGCAGTGTTCAAGATGTCACCAGGATACGTGCTGGGTGTGTTTTTAAGGAAACTCACTTCAAGAGAGACAGCACTAATGGTAATAGGAATGGCCATGACAACAACACTTTCAATTCCACATGACCTCATGGAACTCATTGATGGAATATCACTAGGACTAATTTTGCTAAAAATAGTAACACAGTTTGACAACACCCAAGTGGGAACCTTAGCTCTTTCCTTGACTTTCATAAGATCAACAATGTCATTGGTCATGGCCTGGAGGACCATTATGGCTGTGCTGTTTGTGGTCACACTCATTCCTTTGTGTAGGACAAGCTGTCTTCAAAAACAGTCTCATTGGGTAGAAATAACAGCACTCATCTTAGGAGCCCAAGCTCTGCCAGTGTACCTAATGACTCTTATGAAAGGAGCCTCAAGAAGATCTTGGCCTCTTAACGAAGGCATAATGGCTGTGGGTTTGGTTAGTCTCTTAGGAAGCGCTCTTTTAAAGAATGATGTCCCTTTAGCTGGCCCAATGGTGGCAGGAGGCTTACTTCTGGCGGCTTACGTAATGAGTGGCAGCTCAGCAGATCTGTCACTAGAGAAGGCCGCTAATGTGCAGTGGGATGAAATGGCAGACATAACAGGCTCAAGTCCAATCATAGAAGTGAAGCAAGATGAGGATGGCTCTTTCTCCATACGGGACGTCGAGGAAACCAATATGATAACCCTTTTGGTGAAACTGGCACTGATAACGGTGTCAGGTCTCTACCCCTTGGCAATTCCAATCACAATGACCTTATGGTACATGTGGCAAGTGAAAACACAAAGATCAGGAGCCCTGTGGGACGTTCCTTCACCCGCTGCCACTCAAAAAGCCGCACTGTCCGAAGGAGTGTACAGGATCATGCAGAGAGGGTTATTCGGGAAAACCCAGGTTGGAGTAGGGATACACATGGAAGGTGTATTTCACACAATGTGGCATGTCACAAGAGGATCGGTGATCTGCCACGAGACTGGGAGATTGGAGCCATCTTGGGCTGACGTCAGGAATGACATGATATCATACGGTGGGGGATGGAGGCTTGGAGATAAATGGGACAAAGAAGAAGACGTTCAGGTCCTCGCTATAGAACCAGGGAAAAATCCCAAACATGTCCAAACGAAACCTGGCCTTTTCAAGACCCTAACTGGAGAAATTGGAGCAGTAACATTAGATTTCAAACCCGGAACGTCTGGTTCTCCCATTATCAACAGGAAAGGAAAAGTCATCGGACTCTATGGAAATGGAGTGGTTACCAAATCAGGTGATTACGTCAGTGCCATAACGCAAGCCGAAAGAATTGGAGAGCCAGATTATGAAGTGGATGAGGACATTTTTCGGAAGAAAAGACTAACTATAATGGACTTACACCCCGGAGCTGGAAAGACAAAAAGAATTCTTCCATCAATAGTGAGAGAAGCCTTAAAAAGGAGGCTGCGAACTTTGATTCTGGCTCCCACGAGAGTAGTGGCGGCCGAGATGGAAGAGGCCCTACGTGGACTGCCAATCCGTTACCAAACCCCAGCTGTGAAATCAGAACACACAGGAAGAGAGATTGTAGACCTCATGTGCCATGCAACCTTCACAACAAGACTTTTGTCATCAACCAGAGTTCCAAACTATAACCTTATAGTAATGGATGAAGCACATTTCACCGATCCTTCCAGTGTCGCGGCTAGAGGATACATCTCGACCAGGGTGGAAATGGGAGAGGCAGCAGCCATCTTCATGACCGCAACCCCTCCCGGAGCGACGGATCCATTTCCCCAGAGCAACAGCCCAATAGAAGACATCGAGAGAGAGATTCCGGAAAGGTCATGGAACACAGGGTTCGACTGGATAACAGACTACCAAGGGAAAACTGTGTGGTTTGTTCCTAGCATAAAAGCTGGAAATGACATTGCAAATTGTTTGAGGAAGTCGGGAAAGAAAGTTATCCAGTTGAGTAGGAAAACCTTTGATACAGAATATCCAAAAACGAAGCTCACGGACTGGGACTTTGTGGTCACTACAGACATATCTGAAATGGGGGCTAACTTTAGAGCTGGGAGAGTGATAGACCCTAGAAGATGCCTCAAGCCAGTTATCCTAACAGATGGGCCAGAGAGAGTCATCTTAGCAGGTCCCATTCCAGTGACTCCAGCAAGCGCTGCCCAAAGAAGAGGGCGAATAGGAAGGAACCCAGCACAAGAAGACGACCAATACGTTTTCTCCGGAGACCCACTAAAAAATGATGAAGATCATGCCCACTGGACAGAAGCAAAGATGCTGCTTGACAATATCTACACCCCAGAAGGGATCATTCCAACATTGTTTGGTCCGGAAAGGGAAAAAACCCAAGCTATTGATGGAGAGTTTCGCCTCAGAGGGGAACAAAGGAAGACTTTTGTGGAATTAATGAGGAGAGGAGACCTTCCGGTGTGGCTGAGTTATAAGGTAGCTTCTGCTGGCATTTCTTACAAAGATCGGGAATGGTGCTTCACTGGGGAAAGAAATAACCAAATTTTAGAAGAAAACATGGAGGTTGAAATTTGGACTAGAGAGGGAGAAAAGAAAAAACTGAGGCCAAAATGGTTAGATGCACGTGTATACGCTGACCCCATGGCTTTGAAGGATTTCAAGGAGTTTGCCAGTGGAAGGAAGAGTATAACTCTCGACATCCTGACAGAGATCGCCAGTTTGCCAACCTACCTTTCCTCTAGGGCCAAGCTCGCCCTTGACAACATAGTTATGCTCCACACAACAGAAAGAGGAGGGAGGGCCTATCAACACGCCCTGAACGAACTTCCGGAGTCACTGGAAACACTCATGCTTGTAGCCTTACTGGGTGCTATGACAGCAGGTATCTTCCTGTTTTTCATGCAAGGTAAAGGAATAGGGAAATTGTCAATGGGTTTGATAACCATTGCGGTGGCTAGTGGCTTGCTCTGGGTAGCAGAAATTCAACCCCAGTGGATAGCGGCCTCAATCATACTGGAGTTTTTCCTCATGGTACTGTTGATACCAGAACCAGAAAAACAAAGGACCCCACAAGACAATCAATTGATCTACGTCATATTGACCATTCTCACCATTATTGGTCTAATAGCAGCCAACGAGATGGGGCTGATAGAAAAAACAAAAACGGATTTTGGGTTTTACCAGGTAAAAACAGAAACCACCATCCTCGATGTGGACCTGAGACCAGCTTCAGCATGGACGCTCTATGCGGTAGCCACCACAATTCTGACTCCCATGCTGAGACACACCATAGAAAATACGTCGGCCAACCTATCTTTAGCAGCCATTGCCAACCAGGCAGCCGTCCTAATGGGGCTTGGAAAAGGATGGCCACTCCACAGAATGGACCTCGGTGTGCCGCTGTTAGCAATGGGATGCTATTCTCAAGTGAACCCAACAACCTTGACAGCATCCTTAGTCATGCTTCTAGTCCATTATGCAATAATAGGCCCAGGATTGCAGGCAAAAGCCACAAGAGAGGCCCAGAAAAGGACAGCTGCTGGAATCATGAAAAATCCCACAGTGGACGGGATAACAGTGATAGATCTAGAACCAATATCCTATGACCCAAAATTTGAAAAGCAATTAGGGCAGGTCATGTTACTCGTCTTGTGTGCTGGACAACTACTCTTGATGAGAACAACATGGGCTTTCTGTGAAGTCTTGACTTTGGCTACAGGACCAATCTTGACCTTGTGGGAGGGCAACCCGGGAAGGTTTTGGAACACGACCATAGCCGTATCTACCGCCAACATTTTCAGGGGAAGTTACTTGGCAGGAGCTGGACTGGCTTTTTCACTCATAAAGAATGCACAAACCCCCAGGAGGGGAACTGGGACCGCAGGAGAGACACTGGGAGAGAAGTGGAAGAGACAGCTAAACTCATTAGACAGAAAAGAGTTTGAAGAGTATAAAAGAAGTGGAATACTAGAAGTGGACAGGACTGAAGCCAAGTCCGCCCTGAAAGATGGGTCCAAAATCAAGCATGCAGTATCTAGAGGGTCCAGTAAGATTAGATGGATCGTAGAGAGAGGGATGGTAAAGCCAAAAGGGAAAGTTGTAGATCTTGGCTGTGGGAGAGGAGGATGGTCTTATTACATGGCAACACTCAAGAACGTGACTGAAGTGAAAGGGTATACAAAAGGAGGTCCAGGACATGAAGAACCGATTCCTATGGCTACTTATGGCTGGAATTTGGTCAAACTCCATTCAGGGGTTGACGTGTTCTACAAACCCACAGAGCAAGTGGACACCCTGCTCTGTGATATTGGGGAGTCATCTTCTAATCCAACAATAGAGGAAGGAAGAACATTGAGAGTTTTGAAGATGGTGGAGCCATGGCTCTCTTCAAAACCTGAATTCTGCATCAAGGTCCTTAACCCCTACATGCCAACAGTCATAGAAGAGCTGGAGAAACTGCAGAGAAAACATGGTGGGAACCTTGTCAGATGCCCGCTGTCCAGGAACTCCACCCATGAGATGTATTGGGTGTCAGGAGCGTCGGGAAACATTGTGAGCTCTGTGAACACAACATCAAAGATGTTGTTGAACAGGTTCACAACAAGGCATAGGAAACCCACTTATGAGAAGGACGTAGATCTTGGGGCAGGAACGAGAAGTGTCTCCACTGAAACAGAAAAACCAGACATGACAATCATTGGGAGAAGGCTTCAGCGATTGCAAGAAGAGCACAAAGAAACATGGCATTATGATCAAGAAAACCCATACAGAACCTGGGCGTATCATGGAAGCTATGAAGCTCCTTCGACAGGCTCTGCGTCCTCCATGGTGAACGGGGTGGTGAAACTGCTAACAAAACCCTGGGATGTAATTCCGATGGTGACTCAGTTAGCCATGACAGACACAACCCCTTTTGGGCAACAAAGAGTGTTCAAAGAAAAGGTGGATACCAGAACACCGCAACCAAAACCAGGCACACGAATGGTTATGACCACGACAGCCAATTGGCTATGGGCCCTCCTTGGAAAGAAGAAAAATCCCAGACTGTGCACAAGGGAAGAGTTCATCTCAAAAGTTAGATCAAACGCAGCCATAGGCGCAGTCTTCCAAGAGGAACAGGGATGGACATCAGCCAGTGAAGCTGTGAATGACAGCCGGTTTTGGGAACTGGTTGACAAAGAAAGGGCCCTTCACCAAGAAGGGAAATGTGAATCGTGTGTCTACAACATGATGGGAAAACGTGAGAAAAAGTTAGGGGAGTTTGGCAGAGCCAAGGGAAGCCGAGCAATCTGGTATATGTGGCTAGGAGCGCGGTTTCTGGAATTTGAAGCCCTGGGTTTTTTGAATGAAGATCATTGGTTTGGCAGAGAAAACTCATGGAGTGGAGTGGAAGGGGAAGGTCTGCACAGATTGGGATACATCCTGGAGGAGATAGACAAGAAGGATGGAGACCTAATGTATGCTGATGACACAGCAGGCTGGGACACAAGAATCACTGAGGATGACCTCCAAAATGAGGAACTGATCACGGAACAGATGGCTCCCCACCACAAGATCCTAGCCAAAGCCATTTTCAAACTAACCTACCAAAACAAAGTGGTGAAAGTCCTCAGACCCACACCGAGAGGAGCGGTGATGGATATCATATCCAGGAAAGACCAGAGAGGTAGTGGACAAGTTGGAACATATGGTTTGAACACATTCACCAACATGGAAGTTCAACTCATCCGCCAAATGGAAGCAGAAGGAGTCATCACACAAGATGACATGCAGAACCCTAAAGGGTTGAAAGAAAGAGTTGAGAAATGGCTGAGAGAGTGTGGTGTCGACAGGTTAAAGAGGATGGCAATTAGTGGAGACGATTGCGTGGTGAAACCCCTAGATGAGAGGTTTGGCACCTCCCTCCTCTTCTTGAACGACATGGGAAAGGTGAGGAAAGACATTCCGCAGTGGGAACCATCTAAGGGATGGAAAAACTGGCAAGAGGTTCCTTTTTGCTCCCACCACTTTCACAAGATCTTTATGAAGGATGGCCGCTCACTAGTTGTTCCATGTAGAAACCAGGATGAACTGATAGGGAGAGCCAGAATCTCGCAGGGGGCTGGATGGAGCTTAAGGGAAACAGCTTGCCTAGGCAAAGCTTACGCCCAGATGTGGTCGCTTATGTACTTCCACAGAAGGGATCTGCGTTTAGCCTCCATGGCCATATGCTCAGCAGTTCCAACGGAATGGTTTCCAACAAGCAGAACAACATGGTCAATCCATGCTCATCACCAATGGATGACCACTGAAGACATGCTCAAGGTGTGGAACAGAGTGTGGATAGAAGACAACCCCAATATGATTGACAAGACTCCAGTCCATTCGTGGGAAGATATACCTTACCTAGGGAAAAGAGAGGATTTGTGGTGTGGATCCCTGATTGGACTTTCTTCTAGAGCCACCTGGGCGAAGAACATTCACACGGCCATAACTCAGGTCAGGAATCTGATCGGAAAAGAGGAATACGTGGATTATATGCCAGTAATGAAAAGATACAGTGCTCCTTCAGAGAGTGAAGGAGTTCTGTAA
		</sequence>
		<sequence>
			<taxon idref="KJ579242|DENV4|Brazil|Centre_West|MT|Cuiaba|2012-04-18"/>
			ATGAACCAACGAAAAAAGGTGGTTAGACCACCTTTCAATATGCTGAAACGCGAGAGAAACCGCGTATCAACCCCTCAAGGGTTGGTGAAGAGATTCTCAACCGGACTTTTTTCTGGGAAAGGACCCTTACGGATGGTGCTAGCACTCATCACGTTTTTGCGAGTCCTTTCCATCCCACCAACAGCAGGGATTCTGAAGAGATGGGGACAGTTGAAGAAAAATAAGGCCATCAAGATACTGATTGGATTCAGGAAGGAGATAGGCCGCATGCTGAACATCTTGAACGGGAGAAAAAGGTCAACGATAACATTGTTGTGCTTGATTCCCACCGTAATGGCG-TTTCACTCA--ACAAGAGATGGCGAACCCCTCATGATAGTGGCAAAACATGAAAGGGGGAGACCTCTCTTGTTTAAGACAACAGAGGGGATCAACAAATGCACTCTCATTGCCATGGACTTGGGTGAAATGTGTGAGGACACTGTCACGTACAAATGCCCCCTACTGGTCAATACCGAACCTGAAGACATTGATTGCTGGTGCAACCTCACGTCTACCTGGGTCATGTATGGGACATGCACCCAGAGCGGAGAACGGAGACGAGAGAAGCGCTCAGTAGCTTTAACACCACATTCAGGAATGGGATTGGAAACAAGAGCTGAGACATGGATGTCATCGGAAGGAGCTTGGAAGCATGCTCAGAGAGTAGAGAGCTGGATACTCAGAAACCCAGGATTTGCACTCTTGGCAGGATTTATGGCTTATATGATTGGGCAAACAGGGATCCAGCGAACTGTCTTCTTTGTCCTAATGATGCTGGTCGCCCCATCCTACGGAATGCGATGCGTAGGAGTAGGAAACAGAGACTTTGTGGAAGGAGTCTCAGGTGGAGCATGGGTCGACCTGGTGCTAGAACATGGAGGATGCGTCACAACCATGGCCCAGGGAAAACCAACCTTGGATTTTGAACTGACCAAGACAACAGCCAAGGAAGTGGCTCTGTTAAGAACCTATTGCATTGAAGCCTTAATATCAAACATAACTACGGCAACAAGATGTCCAACGCAAGGAGAGCCTTATCTGAAAGAGGAACAGGACCAACAGTACATTTGCCGTAGAGATGTGGTAGATAGAGGATGGGGCAATGGCTGTGGCTTGTTTGGAAAAGGAGGAGTTGTGACATGTGCGAAGTTCTCATGTTCGGGGAAGATAACAGGCAATCTGGTCCAAATTGAGAACCTTGAATACACAGTGGTTGTGACAGTCCACAATGGAGACACCCATGCAGTAGGAAATGACACATCCAACCATGGGGTTACAGCCACGATAACTCCCAGGTCACCATCGGTTGAAGTCAAACTGCCGGACTATGGAGAACTAACACTTGATTGTGAACCCAGGTCTGGAATTGACTTCAATGAGATGATCCTAATGAAAATGAAAAAGAAAACATGGCTCGTGCATAAGCAATGGTTTTTGGATCTGCCTCTTCCATGGACGACAGGAGCAGATACATCAGAGGTTCACTGGAATTACAAAGAGAGAATGGTGACATTTAAGGTTCCTCATGCCAAGAGACAGGATGTGACAGTGCTGGGATCTCAGGAAGGAGCCATGCATTCTGCCCTCGCTGGAGCCACAGAAGTGGACTCCGGTGATGGAAATCACATGTTTGCAGGACATCTCAAGTGCAAAGTCCGCATGGAGAAATTGAGAATCAAGGGAATGTCATACACGATGTGTTCAGGAAAGTTTTCAATTGACAAAGAGATGGCAGAAACACAGCATGGGACAACAGTGGTGAAAGTCAAGTATGAAGGTGCTGGAGCTCCGTGCAAAGTCCCCATAGAGATAAGAGATGTAAACAAGGAGAAAGTGGTTGGGCGCGTTATCTCAGCCACCCCTTTGGCTGAGAACACCAATAGTGTAACCAACATAGAATTAGAACCCCCCTTTGGGGACAGCTACATAGTGATAGGTGTTGGAAACAGCGCACTAACACTCCATTGGTTCAGGAAAGGGAGTTCCATTGGCAAGATGTTTGAGTCCACATACAGAGGTGCAAAACGCATGGCCATCCTAGGTGAAACAGCTTGGGATTTTGGTTCCGTTGGTGGACTGTTCACATCATTGGGAAAGGCTGTGCACCAGGTTTTTGGAAGTGTGTACACAACCATGTTTGGAGGAGTCTCATGGATGATTAGAATCCTAATTGGGTTCTTAGTGTTGTGGATTGGCACGAACTCAAGGAACACTTCAATGGCCATGACGTGCATAGCTGTTGGGGGAATCACTCTGTTTTTGGGCTTCACGGTTCAAGCGGACATGGGTTGTGTGGTGTCATGGAGTGGGAGAGAATTGAAGTGTGGAAGCGGAATTTTTGTGGTTGACAACGTGCACACTTGGACAGAACAGTACAAATTCCAACCAGAGTCCCCAGCGAGACTAGCGTCTGCAATATTAAATGCCCACAAAGATGGGGTCTGTGGAATTAGATCAACCACGAGGCTGGAAAATGTTATGTGGAAGCAAATAACCAATGAGCTAAACTATGTTCTCTGGGAAGGAGGACATGATCTCACTGTAGTGGCTGGGGACGTGAAAGGGGTGTTGACCAAGGGCAAGAGAGCACTCACACCCCCAGCGAGCGATCTGAAATATTCATGGAAGACATGGGGGAAAGCAAAAATCTTCACCCCTGAAGCAAGAAACAGCACATTTTTAATAGACGGACCAGATACCTCTGAATGCCCCAATGAACGAAGAGCATGGAATTCTTTTGAGGTGGAAGACTATGGATTTGGCATGTTCACGACCAACATATGGATGAAATTCCGAGAAGGAAGTTCAGAAGTGTGTGACCACAGGCTGATGTCAGCTGCAATTAAAGACCAGAAAGCTGTGCATGCTGACATGGGTTATTGGATAGAGAGCTCAAAAAACCAGACCTGGCAGATAGAAAGAGCATCTCTCATTGAAGTGAAAACATGTCTGTGGCCCAAGACCCATACACTGTGGAGCAATGGAGTGCTGGAGAGCCAGATGCTTATTCCAAAATCATATGCAGGCCCTTTTTCACAGCACAATTACCGCCAGGGCTATGCTACGCAAACAGTGGGTCCATGGCACTTGGGCAAACTAGAGATAGACTTTGGAGAATGCCCCGGAACAACAGTTACAATTCAGGAGAATTGTGACCATAGAGGCCCATCTTTGAGGACCACCACTGCATCTGGAAAACTAGTCACGCAATGGTGTTGCCGCTCCTGCACAATGCCCCCCTTAAGGTTCTTAGGAGAAGATGGGTGCTGGTATGGGATGGAGATTAGGCCCTTGAGTGAAAAAGAAGAGAACATGGTTAAATCACAGGTGACGGCCGGACAGGGCACATCGGAAACTTTTTCTATGGGTCTGTTGTGCCTGACCTTGTTTGTGGAAGAATGCTTGAGAAGAAGAGTCACCAGAAAACACATGATATTAGCTGTGGTAATCACTCTTTGCGCTATCATCCTGGGGGGCCTCACATGGATGGACTTGCTACGAGCCCTCATCATATTGGGGGACACTATGTCTGGCAGAATAGGAGGACAGACCCACCTAGCCATCATGGCAGTGTTCAAGATGTCACCAGGATACGTGCTGGGTGTGTTTTTAAGGAAACTCACTTCAAGAGAGACAGCACTAATGGTAATAGGAATGGCCATGACAACAACACTTTCAATTCCACATGACCTCATGGAACTCATTGATGGAATATCACTAGGACTAATTTTGCTAAAAATAGTAACACAGTTTGACAACACCCAAGTGGGAACCTTAGCTCTTTCCTTGACTTTCATAAGATCAACAATGTCATTGGTCATGGCCTGGAGGACCATTATGGCTGTGCTGTTTGTGGTCACACTCATTCCTTTGTGTAGGACAAGCTGTCTTCAAAAACAGTCTCATTGGGTAGAAATAACAGCACTCATCTTAGGAGCCCAAGCTCTGCCAGTGTACCTAATGACTCTTATGAAAGGAGCCTCAAGAAGATCTTGGCCTCTTAACGAAGGCATAATGGCTGTGGGTTTGGTTAGTCTCTTAGGAAGCGCTCTTTTAAAGAATGATGTCCCTTTAGCTGGCCCAATGGTGGCAGGAGGCTTACTTCTGGCGGCTTACGTAATGAGTGGCAGCTCAGCAGATCTGTCACTAGAGAAGGCCGCTAATGTGCAGTGGGATGAAATGGCAGACATAACAGGCTCAAGTCCAATCATAGAAGTGAAGCAAGATGAGGATGGCTCTTTCTCCATACGGGACGTCGAGGAAACCAATATGATAACCCTTTTGGTGAAACTGGCACTGATAACGGTGTCAGGTCTCTACCCCTTGGCAATTCCAATCACAATGACCTTATGGTACATGTGGCAAGTGAAAACACAAAGATCAGGAGCCCTGTGGGACGTTCCTTCACCCGCTGCCACTCAAAAAGCCGCACTGTCCGAAGGAGTGTACAGGATCATGCAAAGAGGGTTATTCGGGAAAACCCAGGTTGGAGTAGGGATACACATGGAAGGTGTATTTCACACAATGTGGCATGTCACAAGAGGATCGGTGATCTGCCACGAGACTGGGAGATTGGAGCCATCTTGGGCTGACGTCAGGAATGACATGATATCATACGGTGGGGGATGGAGGCTTGGAGATAAATGGGACAAAGAAGAAGACGTTCAGGTCCTCGCTATAGAACCAGGGAAAAATCCCAAACATGTCCAAACAAAACCTGGCCTTTTCAAGACCCTAACTGGAGAAATTGGAGCAGTAACATTAGATTTCAAACCCGGAACGTCTGGTTCTCCCATTATCAACAGGAAAGGAAAAGTCATCGGACTCTATGGAAATGGAGTGGTTACCAAATCAGGTGATTACGTCAGTGCCATAACGCAAGCCGAAAGAATTGGAGAGCCAGATTATGAAGTGGATGAGGACATTTTTCGGAAGAAAAGACTAACTATAATGGACTTACACCCCGGAGCTGGAAAGACAAAAAGAATTCTTCCATCAATAGTGAGAGAAGCCTTAAAAAGGAGGCTGCGAACTTTGATTCTGGCTCCCACGAGAGTAGTGGCGGCCGAGATGGAAGAGGCCCTACGTGGACTGCCAATCCGTTACCAAACCCCAGCTGTGAAATCAGAACACACAGGAAGAGAGATTGTAGACCTCATGTGCCATGCAACCTTCACAACAAGACTTTTGTCATCAACCAGAGTTCCAAACTATAACCTTATAGTAATGGATGAAGCACATTTCACCGATCCTTCCAGTGTCGCGGCTAGAGGATACATCTCGACCAGGGTGGAAATGGGAGAGGCAGCAGCCATCTTCATGACCGCAACCCCTCCCGGAGCGACGGATCCATTTCCCCAGAGCAACAGCCCAATAGAAGACATCGAGAGAGAGATTCCGGAAAGGTCATGGAACACAGGGTTCGACTGGATAACAGACTACCAAGGGAAAACTGTGTGGTTTGTTCCTAGCATAAAAGCTGGAAATGACATTGCAAATTGTTTGAGGAAGTCGGGAAAGAAAGTTATCCAGTTGAGTAGGAAAACCTTTGATACAGAATATCCAAAAACGAAGCTCACGGACTGGGACTTTGTGGTCACTACAGACATATCTGAAATGGGGGCTAACTTTAGAGCTGGGAGAGTGATAGACCCTAGAAGATGCCTCAAGCCAGTTATCCTAACAGATGGGCCAGAGAGAGTCATCTTAGCAGGTCCCATTCCAGTGACTCCAGCAAGCGCTGCCCAAAGAAGAGGGCGAATAGGAAGGAACCCAGCACAAGAAGACGACCAATACGTTTTCTCCGGAGACCCACTAAAAAATGATGAAGATCATGCCCACTGGACAGAAGCAAAGATGCTGCTTGACAATATCTACACCCCAGAAGGGATCATTCCAACATTGTTTGGTCCGGAAAGGGAAAAAACCCAAGCTATTGATGGAGAGTTTCGCCTCAGAGGGGAACAAAGGAAGACTTTTGTGGAATTAATGAGGAGAGGAGACCTTCCGGTGTGGCTGAGTTATAAGGTAGCTTCTGCTGGCATTTCTTACAAAGATCGGGAATGGTGCTTCACTGGGGAAAGAAATAACCAAATTTTAGAAGAAAACATGGAGGTTGAAATTTGGACTAGAGAGGGAGAAAAGAAAAAACTGAGGCCAAAATGGTTAGATGCACGTGTATACGCTGACCCCATGGCTTTGAAGGATTTCAAGGAGTTTGCCAGTGGAAGGAAGAGTATAACTCTCGACATCCTGACAGAGATCGCCAGTTTGCCAACCTACCTTTCCTCTAGGGCCAAGCTCGCCCTTGACAACATAGTTATGCTCCACACAACAGAAAGAGGAGGGAGGGCCTATCAACACGCCCTGAACGAACTTCCGGAGTCACTGGAAACACTCATGCTTGTAGCCTTACTAGGTGCTATGACAGCAGGTATCTTCCTGTTTTTCATGCAAGGTAAAGGAATAGGGAAATTGTCAATGGGTTTGATAACCATTGCGGTGGCTAGTGGCTTGCTCTGGGTAGCAGAAATTCAACCCCAGTGGATAGCGGCCTCAATCATACTGGAGTTTTTCCTCATGGTACTGTTGATACCAGAACCAGAAAAACAAAGGACCCCACAAGACAATCAATTGATCTACGTCATATTGACCATTCTCACCATTATTGGTCTAATAGCAGCCAACGAGATGGGGCTGATAGAAAAAACAAAAACGGATTTTGGGTTTTACCAGGTAAAAACAGAAACCACCATCCTCGATGTGGACCTGAGACCAGCTTCAGCATGGACGCTCTATGCGGTAGCCACCACAATTCTGACTCCCATGCTGAGACACACCATAGAAAATACGTCGGCCAACCTATCTTTAGCAGCCATTGCCAACCAGGCAGCCGTCCTAATGGGGCTTGGAAAAGGATGGCCACTCCACAGAATGGACCTCGGTGTGCCGCTGTTAGCAATGGGATGCTATTCTCAAGTGAACCCAACAACCTTGACAGCATCCCTAGTCATGCTTCTAGTCCATTATGCAATAATAGGCCCAGGATTGCAGGCAAAAGCCACAAGAGAGGCCCAGAAAAGGACAGCTGCTGGAATCATGAAAAATCCCACAGTGGACGGGATAACAGTGATAGATCTAGAACCAATATCCTATGACCCAAAATTTGAAAAGCAATTAGGGCAGGTCATGTTACTCGTCTTGTGTGCTGGACAACTACTCTTGATGAGAACAACATGGGCTTTCTGTGAAGTCTTGACTTTGGCTACAGGACCAATCTTGACCTTGTGGGAGGGCAACCCGGGAAGGTTTTGGAACACGACCATAGCCGTATCTACCGCCAACATTTTCAGGGGAAGTTACTTGGCAGGAGCTGGACTGGTTTTTTCACTCATAAAGAATGCACAAACCCCCAGGAGGGGAACTGGGACCGCAGGAGAGACACTGGGAGAGAAGTGGAAGAGACAGCTAAACTCATTAGACAGAAAAGAGTTTGAAGAGTATAAAAGAAGTGGAATACTAGAAGTGGACAGGACTGAAGCCAAGTCCGCCCTGAAAGATGGGTCCAAAATCAAGCATGCAGTATCTAGAGGGTCCAGTAAGATTAGATGGATCGTAGAGAGAGGGATGGTAAAGCCAAAAGGGAAAGTTGTAGATCTTGGCTGTGGGAGAGGAGGATGGTCTTATTACATGGCAACACTCAAGAACGTGACTGAAGTGAAAGGGTATACAAAAGGAGGTCCAGGACATGAAGAACCGATTCCTATGGCTACTTATGGCTGGAATTTGGTCAAACTCCATTCAGGGGTTGACGTGTTCTACAAACCCACAGAGCAAGTGGACACCCTGCTCTGTGATATTGGGGAGTCATCTTCTAATCCAACAATAGAGGAAGGAAGAACAATGAGAGTTTTGAAGATGGTGGAGCCATGGCTCTCTTCAAAACCTGAATTCTGCATCAAGGTCCTTAACCCCTATATGCCAACAGTCATAGAAGAGCTGGAGAAACTGCAGAGAAAACATGGTGGGAACCTTGTCAGATGCCCGCTGTCCAGGAACTCCACCCATGAGATGTATTGGGTGTCAGGAGCGTCGGGAAACATTGTGAGCTCTGTGAACACAACATCAAAGATGTTGTTGAACAGGTTCACAACAAGGCATAGGAAACCCACTTATGAGAAGGACGTAGATCTTGGGGCAGGAACGAGAAGTGTCTCCACTGAAACAGAAAAACCAGACATGACAATCATTGGGAGAAGGCTTCAGCGATTGCAAGAAGAGCACAAAGAAACATGGCATTATGATCAAGAAAACCCATACAGAACCTGGGCGTATCATGGAAGCTATGAAGCTCCTTCGACAGGCTCTGCGTCCTCCATGGTGAACGGGGTGGTGAAACTGCTAACAAAACCCTGGGATGTAATTCCGATGGTGACTCAGTTAGCCATGACAGACACAACCCCTTTTGGGCAACAAAGAGTGTTCAAAGAAAAGGTGGATACCAGAACACCGCAACCAAAACCAGGCACACGAATGGTTATGACCACGACAGCCAATTGGCTATGGGCCCTCCTTGGAAAGAAGAAAAATCCCAGACTGTGCACAAGGGAAGAGTTCATCTCAAAAGTTAGATCAAACGCAGCCATAGGCGCAGTCTTCCAAGAGGAACAGGGATGGACATCAGCCAGTGAAGCTGTGAATGACAGCCGGTTTTGGGAACTGGTTGACAAAGAAAGGGCCCTTCACCAAGAAGGGAAATGTGAATCGTGTGTCTACAACATGATGGGAAAACGTGAGAAAAAGTTAGGGGAGTTTGGCAGAGCCAAGGGAAGCCGAGCAATCTGGTATATGTGGCTAGGAGCGCGGTTTCTGGAATTTGAAGCCCTGGGTTTTTTGAATGAAGATCATTGGTTTGGCAGAGAAAACTCATGGAGTGGAGTGGAAGGGGAAGGTCTGCACAGATTGGGATACATCCTGGAGGAGATAGACAAGAAGGATGGAGACCTAATGTATGCTGATGACACAGCAGGCTGGGACACAAGAATCACTGAGGATGACCTCCAAAATGAGGAACTGATCACGGAACAGATGGCTCCCCACCACAAGATCCTAGCCAAAGCCATTTTCAAACTAACCTACCAAAACAAAGTGGTGAAAGTCCTCAGACCCACACCGAGAGGAGCGGTGATGGATATCATATCCAGGAAAGACCAGAGAGGTAGTGGACAAGTTGGAACATATGGTTTGAACACATTCACCAACATGGAAGTTCAACTCATCCGCCAAATGGAAGCAGAAGGAGTCATCACACAAGATGACATGCAGAACCCTAAAGGGTTGAAAGAAAGAGTTGAGAAATGGCTGAGAGAGTGTGGTGTCGACAGGTTAAAGAGGATGGCAATTAGTGGAGACGATTGCGTGGTGAAACCCCTAGATGAGAGGTTTGGCACCTCCCTCCTCTTCTTGAACGACATGGGAAAGGTGAGGAAAGACATTCCGCAGTGGGAACCATCTAAGGGATGGAAAAACTGGCAAGAGGTTCCTTTTTGCTCCCACCACTTTCACAAGATCTTTATGAAGGATGGCCGCTCACTAGTTGTTCCATGTAGAAACCAGGATGAACTGATAGGGAGAGCCAGAATCTCGCAGGGGGCTGGATGGAGCTTAAGGGAAACAGCTTGCCTAGGCAAAGCTTACGCCCAGATGTGGTCGCTTATGTACTTCCACAGAAGGGATCTGCGTTTAGCCTCCATGGCCATATGCTCAGCAGTTCCAACGGAATGGTTTCCAACAAGCAGAACAACATGGTCAATCCATGCTCATCACCAATGGATGACCACTGAAGACATGCTCAAGGTGTGGAACAGAGTGTGGATAGAAGACAACCCCAATATGATTGACAAGACTCCAGTCCATTCGTGGGAAGATATACCTTACCTAGGGAAAAGAGAGGATTTGTGGTGTGGATCCCTGATTGGACTTTCTTCTAGAGCCACCTGGGCGAAGAACATTCACACGGCCATAACTCAGGTCAGGAATCTGATCGGAAAAGAGGAATACGTGGATTATATGCCAGTAATGAAAAGATACAGTGCTCCTTCAGAGAGTGAAGGAGTTCTGTAA
		</sequence>
		<sequence>
			<taxon idref="KJ579241|DENV4|Brazil|Centre_West|MT|Varzea_Grande|2012-04-23"/>
			ATGAACCAACGAAAAAAGGTGGTTAGACCACCTTTCAATATGCTGAAACGCGAGAGAAACCGCGTATCAACCCCTCAAGGGTTGGTGAAGAGATTCTCAACCGGACTTTTTTCTGGGAAAGGACCCTTACGGATGGTGCTAGCACTCATCACGTTTTTGCGAGTCCTTTCCATCCCACCAACAGCAGGGATTCTGAAGAGATGGGGACAGTTGAAGAAAAATAAGGCCATCAAGATACTGATTGGATTCAGGAAGGAGATAGGCCGCATGCTGAACATCTTGAACGGGAGAAAAAGGTCAACGATAACATTGTTGTGCTTGATTCCCACCGTAATGGCG-TTTCACTCA--ACAAGAGATGGCGAACCCCTCATGATAGTGGCAAAACATGAAAGGGGGAGACCTCTCTTGTTTAAGACAACAGAGGGGATCAACAAATGCACTCTCATTGCCATGGACTTGGGTGAAATGTGTGAGGACACTGTCACGTACAAATGCCCCCTACTGGTCAATACCGAACCTGAAGACATTGATTGCTGGTGCAACCTCACGTCTACCTGGGTCATGTATGGGACATGCACCCAGAGCGGAGAACGGAGACGAGAGAAGCGCTCAGTAGCTTTAACACCACATTCAGGAATGGGATTGGAAACAAGAGCTGAGACATGGATGTCATCGGAAGGAGCTTGGAAGCATGCTCAGAGAGTAGAGAGCTGGATACTCAGAAACCCAGGATTTGCACTCTTGGCAGGATTTATGGCTTATATGATTGGGCAAACAGGGATCCAGCGAACTGTCTTCTTTGTCCTAATGATGCTGGTCGCCCCATCCTACGGAATGCGATGCGTAGGAGTAGGAAACAGAGACTTTGTGGAAGGAGTCTCAGGTGGAGCATGGGTCGACCTGGTGCTAGAACATGGAGGATGCGTCACAACCATGGCCCAGGGAAAACCAACCTTGGATTTTGAACTGACCAAGACAACAGCCAAGGAAGTGGCTCTGTTAAGAACCTATTGCATTGAAGCCTTAATATCAAACATAACTACGGCAACAAGATGTCCAACGCAAGGAGAGCCTTATCTGAAAGAGGAACAGGACCAACAGTACATTTGCCGTAGAGATGTGGTAGATAGAGGATGGGGCAATGGCTGTGGCTTGTTTGGAAAAGGAGGAGTTGTGACATGTGCGAAGTTCTCATGTTCGGGGAAGATAACAGGCAATCTGGTCCAAATTGAGAACCTTGAATACACAGTGGTTGTGACAGTCCACAATGGAGACACCCATGCAGTAGGAAATGACACATCCAACCATGGGGTTACAGCCACGATAACTCCCAGGTCACCATCGGTTGAAGTCAAACTGCCGGACTATGGAGAACTAACACTTGATTGTGAACCCAGGTCTGGAATTGACTTCAATGAGATGATCCTAATGAAAATGAAAAAGAAAACATGGCTCGTGCATAAGCAATGGTTTTTGGATCTGCCTCTTCCATGGACGACAGGAGCAGATACATCAGAGGTTCACTGGAATTACAAAGAGAGAATGGTGACATTTAAGATTCCTCATGCCAAGAGACAGGATGTGACAGTGCTGGGATCTCAGGAAGGAGCCATGCATTCTGCCCTCGCTGGAGCCACAGAAGTGGACTCCGGTGATGGAAATCACATGTTTGCAGGACATCTCAAGTGCAAAGTCCGCATGGAGAAATTGAGAATCAAGGGAATGTCATACACGATGTGTTCAGGAAAGTTTTCAATTGACAAAGAGATGGCAGAAACACAGCATGGGACAACAGTGGTGAAAGTCAAGTATGAAGGTGCTGGAGCTCCGTGCAAAGTCCCCATAGAGATAAGAGATGTAAACAAGGAGAAAGTGGTTGGGCGCGTTATCTCAGCCACCCCTTTGGCTGAGAACACCAATAGTGTAACCAACATAGAATTAGAACCCCCCTTTGGGGACAGCTACATAGTGATAGGTGTTGGAAACAGCGCACTAACACTCCATTGGTTCAGGAAAGGGAGTTCCATTGGCAAGATGTTTGAGTCCACATACAGAGGTGCAAAACGCATGGCCATCCTAGGTGAAACAGCTTGGGATTTTGGTTCCGTTGGTGGACTGTTCACATCATTGGGAAAGGCTGTGCACCAGGTTTTTGGAAGTGTGTACACAACCATGTTTGGAGGAGTCTCATGGATGATTAGAATCCTAATTGGGTTCTTAGTGTTGTGGATTGGCACGAACTCAAGGAACACTTCAATGGCCATGACGTGCATAGCTGTTGGGGGAATCACTCTGTTTTTGGGCTTCACGGTTCAAGCGGACATGGGTTGTGTGGTGTCATGGAGTGGGAGAGAATTGAAGTGTGGAAGCGGAATTTTTGTGGTTGACAACGTGCACACTTGGACAGAACAGTACAAATTCCAACCAGAGTCCCCAGCGAGACTAGCGTCTGCAATATTAAATGCCCACAAAGATGGGGTCTGTGGAATTAGATCAACCACGAGGCTGGAAAATGTTATGTGGAAGCAAATAACCAATGAGCTAAACTATGTTCTCTGGGAAGGAGGACATGATCTCACTGTAGTGGCTGGGGACGTGAAAGGGGTGTTGACCAAGGGCAAGAGAGCACTCACACCCCCAGCGAGCGATCTGAAATATTCATGGAAGACATGGGGGAAAGCAAAAATCTTCACCCCTGAAGCAAGAAACAGCACATTTTTAATAGACGGACCAGATACCTCTGAATGCCCCAATGAACGAAGAGCATGGAATTCTTTTGAGGTGGAAGACTATGGATTTGGCATGTTCACGACCAACATATGGATGAAATTCCGAGAAGGAAGTTCAGAAGTGTGTGACCACAGGCTGATGTCAGCTGCAATTAAAGACCAGAAAGCTGTGCATGCTGACATGGGTTATTGGATAGAGAGCTCAAAAAACCAGACCTGGCAGATAGAAAGAGCATCTCTCATTGAAGTGAAAACATGTCTGTGGCCCAAGACCCATACACTGTGGAGCAATGGAGTGCTGGAGAGCCAGATGCTTATTCCAAAATCATATGCAGGCCCTTTTTCACAGCACAATTACCGCCAGGGCTATGCTACGCAAACAGTGGGTCCATGGCACTTGGGCAAACTAGAGATAGACTTTGGAGAATGCCCCGGAACAACAGTTACAATTCAGGAGAATTGTGACCATAGAGGCCCATCTTTGAGGACCACCACTGCATCTGGAAAACTAGTCACGCAATGGTGTTGCCGCTCCTGCACAATGCCCCCCTTAAGGTTCTTAGGAGAAGATGGGTGCTGGTATGGGATGGAGATTAGGCCCTTGAGTGAAAAAGAAGAGAACATGGTTAAATCACAGGTGACGGCCGGACAGGGCACATCGGAAACTTTTTCTATGGGTCTGTTGTGCCTGACCTTGTTTGTGGAAGAATGCTTGAGAAGAAGAGTCACCAGAAAACACATGATATTAGCTGTGGTAATCACTCTTTGCGCTATCATCCTGGGGGGCCTCACATGGATGGACTTGCTACGAGCCCTCATCATATTGGGGGACACTATGTCTGGCAGAATAGGAGGACAGACCCACCTAGCCATCATGGCAGTGTTCAAGATGTCACCAGGATACGTGCTGGGTGTGTTTTTAAGGAAACTCACTTCAAGAGAGACAGCACTAATGGTAATAGGAATGGCCATGACAACAACACTTTCAATTCCACATGACCTCATGGAACTCATTGATGGAATATCACTAGGACTAATTTTGCTAAAAATAGTAACACAGTTTGACAACACCCAAGTGGGAACCTTAGCTCTTTCCTTGACTTTCATAAGATCAACAATGTCATTGGTCATGGCCTGGAGGACCATTATGGCTGTGCTGTTTGTGGTCACACTCATTCCTTTGTGTAGGACAAGCTGTCTTCAAAAACAGTCTCATTGGGTAGAAATAACAGCACTCATCTTAGGAGCCCAAGCTCTGCCAGTGTACCTAATGACTCTTATGAAAGGAGCCTCAAGAAGATCTTGGCCTCTTAACGAAGGCATAATGGCTGTGGGTTTGGTTAGTCTCTTAGGAAGCGCTCTTTTAAAGAATGATGTCCCTTTAGCTGGCCCAATGGTGGCAGGAGGCTTACTTCTGGCGGCTTACGTAATGAGTGGCAGCTCAGCAGATCTGTCACTAGAGAAGGCCGCTAATGTGCAGTGGGATGAAATGGCAGACATAACAGGCTCAAGTCCAATCATAGAAGTGAAGCAAGATGAGGATGGCTCTTTCTCCATACGGGACGTCGAGGAAACCAATATGATAACCCTTTTGGTGAAACTGGCACTGATAACGGTGTCAGGTCTCTACCCCTTGGCAATTCCAATCACAATGACCTTATGGTACATGTGGCAAGTGAAAACACAAAGATCAGGAGCCCTGTGGGACGTTCCTTCACCCGCTGCCACTCAAAAAGCCGCACTGTCCGAAGGAGTGTACAGGATCATGCAAAGAGGGTTATTCGGGAAAACCCAGGTTGGAGTAGGGATACACATGGAAGGTGTATTTCACACAATGTGGCATGTCACAAGAGGATCGGTGATCTGCCACGAGACTGGGAGATTGGAGCCATCTTGGGCTGACGTCAGGAATGACATGATATCATACGGTGGGGGATGGAGGCTTGGAGATAAATGGGACAAAGAAGAAGACGTTCAGGTCCTCGCTATAGAACCAGGGAAAAATCCCAAACATGTCCAAACGAAACCTGGCCTTTTCAAGACCCTAACTGGAGAAATTGGAGCAGTAACATTAGATTTCAAACCCGGAACGTCTGGTTCTCCCATTATCAACAGGAAAGGAAAAGTCATCGGACTCTATGGAAATGGAGTGGTTACCAAATCAGGTGATTACGTCAGTGCCATAACGCAAGCCGAAAGAATTGGAGAGCCAGATTATGAAGTGGATGAGGACATTTTTCGGAAGAAAAGACTAACTATAATGGACTTACACCCCGGAGCTGGAAAGACAAAAAGAATTCTTCCATCAATAGTGAGAGAAGCCTTAAAAAGGAGGCTGCGAACTTTGATTCTGGCTCCCACGAGAGTAGTGGCGGCCGAGATGGAAGAGGCCCTACGTGGACTGCCAATCCGTTACCAAACCCCAGCTGTGAAATCAGAACACACAGGAAGAGAGATTGTAGACCTCATGTGCCATGCAACCTTCACAACAAGACTTTTGTCATCAACCAGAGTTCCAAACTATAACCTTATAGTAATGGATGAAGCACATTTCACCGATCCTTCCAGTGTCGCGGCTAGAGGATACATCTCGACCAGGGTGGAAATGGGAGAGGCAGCAGCCATCTTCATGACCGCAACCCCTCCCGGAGCGACGGATCCATTTCCCCAGAGCAACAGCCCAATAGAAGACATCGAGAGAGAGATTCCGGAAAGGTCATGGAACACAGGGTTCGACTGGATAACAGACTACCAAGGGAAAACTGTGTGGTTTGTTCCTAGCATAAAAGCTGGAAATGACATTGCAAATTGTTTGAGGAAGTCGGGAAAGAAAGTTATCCAGTTGAGTAGGAAAACCTTTGATACAGAATATCCAAAAACGAAGCTCACGGACTGGGACTTTGTGGTCACTACAGACATATCTGAAATGGGGGCTAACTTTAGAGCTGGGAGAGTGATAGACCCTAGAAGATGCCTCAAGCCAGTTATCCTAACAGATGGGCCAGAGAGAGTCATCTTAGCAGGTCCCATTCCAGTGACTCCAGCAAGCGCTGCCCAAAGAAGAGGGCGAATAGGAAGGAACCCAGCACAAGAAGACGACCAATACGTTTTCTCCGGAGACCCACTAAAAAATGATGAAGATCATGCCCACTGGACAGAAGCAAAGATGCTGCTTGACAATATCTACACCCCAGAAGGGATCATTCCAACATTGTTTGGTCCGGAAAGGGAAAAAACCCAAGCTATTGATGGAGAGTTTCGCCTCAGAGGGGAACAAAGGAAGACTTTTGTGGAATTAATGAGGAGAGGAGACCTTCCGGTGTGGCTGAGTTATAAGGTAGCTTCTGCTGGCATTTCTTACAAAGATCGGGAATGGTGCTTCACTGGGGAAAGAAATAACCAAATTTTAGAAGAAAACATGGAGGTTGAAATTTGGACTAGAGAGGGAGAAAAGAAAAAACTGAGGCCAAAATGGTTAGATGCACGTGTATACGCTGACCCCATGGCTTTGAAGGATTTCAAGGAGTTTGCCAGTGGAAGGAAGAGTATAACTCTCGACATCCTGACAGAGATCGCCAGTTTGCCAACCTACCTTTCCTCTAGGGCCAAGCTCGCCCTTGACAACATAGTTATGCTCCACACAACAGAAAGAGGAGGGAGGGCCTATCAACACGCCCTGAACGAACTTCCGGAGTCACTGGAAACACTCATGCTTGTAGCCTTACTAGGTGCTATGACAGCAGGTATCTTCCTGTTTTTCATGCAAGGTAAAGGAATAGGGAAATTGTCAATGGGTTTGATAACCATTGCGGTGGCTAGTGGCTTGCTCTGGGTAGCAGAAATTCAACCCCAGTGGATAGCGGCCTCAATCATACTGGAGTTTTTCCTCATGGTACTGTTGATACCAGAACCAGAAAAACAAAGGACCCCACAAGACAATCAATTGATCTACGTCATATTGACCATTCTCACCATTATTGGTCTAATAGCAGCCAACGAGATGGGGCTGATAGAAAAAACAAAAACGGATTTTGGGTTTTACCAGGTAAAAACAGAAACCACCATCCTCGATGTGGACCTGAGACCAGCTTCAGCATGGACGCTCTATGCGGTAGCCACCACAATTCTGACTCCCATGCTGAGACACACCATAGAAAATACGTCGGCCAACCTATCTTTAGCAGCCATTGCCAACCAGGCAGCCGTCCTAATGGGGCTTGGAAAAGGATGGCCACTCCACAGAATGGACCTCGGTGTGCCGCTGTTAGCAATGGGATGCTATTCTCAAGTGAACCCAACAACCTTGACAGCATCCTTAGTCATGCTTCTAGTCCATTATGCAATAATAGGCCCAGGATTGCAGGCAAAAGCCACAAGAGAGGCCCAGAAAAGGACAGCTGCTGGAATCATGAAAAATCCCACAGTGGACGGGATAACAGTGATAGATCTAGAACCAATATCCTATGACCCAAAATTTGAAAAGCAATTAGGGCAGGTCATGTTACTCGTCTTGTGTGCTGGACAACTACTCTTGATGAGAACAACATGGGCTTTCTGTGAAGTCTTGACTTTGGCTACAGGACCAATCTTGACCTTGTGGGAGGGCAACCCGGGAAGGTTTTGGAACACGACCATAGCCGTATCTACCGCCAACATTTTCAGGGGAAGTTACTTGGCAGGAGCTGGACTGGCTTTTTCACTCATAAAGAATGCACAAACCCCCAGGAGGGGAACTGGGACCGCAGGAGAGACACTGGGAGAGAAGTGGAAGAGACAGCTAAACTCATTAGACAGAAAAGAGTTTGAAGAGTATAAAAGAAGTGGAATACTAGAAGTGGACAGGACTGAAGCCAAGTCCGCCCTGAAAGATGGGTCCAAAATCAAGCATGCAGTATCTAGAGGGTCCAGTAAGATTAGATGGATCGTAGAGAGAGGGATGGTAAAGCCAAAAGGGAAAGTTGTAGATCTTGGCTGTGGGAGAGGAGGATGGTCTTATTACATGGCAACACTCAAGAACGTGACTGAAGTGAAAGGGTATACAAAAGGAGGTCCAGGACATGAAGAACCGATTCCTATGGCTACTTATGGCTGGAATTTGGTCAAACTCCATTCAGGGGTTGACGTGTTCTACAAACCCACAGAGCAAGTGGACACCCTGCTCTGTGATATTGGGGAGTCATCTTCTAATCCAACAATAGAGGAAGGAAGAACAATGAGAGTTTTGAAGATGGTGGAGCCATGGCTCTCTTCAAAACCTGAATTCTGCATCAAGGTCCTTAACCCCTACATGCCAACAGTCATAGAAGAGCTGGAGAAACTGCAGAGAAAACATGGTGGGAACCTTGTCAGATGCCCGCTGTCCAGGAACTCCACCCATGAGATGTATTGGGTGTCAGGAGCGTCGGGAAACATTGTGAGCTCTGTGAACACAACATCAAAGATGTTGTTGAACAGGTTCACAACAAGGCATAGGAAACCCACTTATGAGAAGGACGTAGATCTTGGGGCAGGAACGAGAAGTGTCTCCACTGAAACAGAAAAACCAGACATGACAATCATTGGGAGAAGGCTTCAGCGATTGCAAGAAGAGCACAAAGAAACATGGCATTATGATCAAGAAAACCCATACAGAACCTGGGCGTATCATGGAAGCTATGAAGCTCCTTCGACAGGCTCTGCGTCCTCCATGGTGAACGGGGTGGTGAAACTGCTAACAAAACCCTGGGATGTAATTCCGATGGTGACTCAGTTAGCCATGACAGACACAACCCCTTTTGGGCAACAAAGAGTGTTCAAAGAAAAGGTGGATACCAGAACACCGCAACCAAAACCAGGCACACGAATGGTTATGACCACGACAGCCAATTGGCTATGGGCCCTCCTTGGAAAGAAGAAAAATCCCAGACTGTGCACAAGGGAAGAGTTCATCTCAAAAGTTAGATCAAACGCAGCCATAGGCGCAGTCTTCCAAGAGGAACAGGGATGGACATCAGCCAGTGAAGCTGTGAATGACAGCCGGTTTTGGGAACTGGTTGACAAAGAAAGGGCCCTTCACCAAGAAGGGAAATGTGAATCGTGTGTCTACAACATGATGGGAAAACGTGAGAAAAAGTTAGGGGAGTTTGGCAGAGCCAAGGGAAGCCGAGCAATCTGGTATATGTGGCTAGGAGCGCGGTTTTTGGAATTTGAAGCCCTGGGTTTTTTGAATGAAGATCATTGGTTTGGCAGAGAAAACTCATGGAGTGGAGTGGAAGGGGAAGGTCTGCACAGATTGGGATACATCCTGGAGGAGATAGACAAGAAGGATGGAGACCTAATGTATGCTGATGACACAGCAGGCTGGGACACAAGAATCACTGAGGATGACCTCCAAAATGAGGAACTGATCACGGAACAGATGGCTCCCCACCACAAGATCCTAGCCAAAGCCATTTTCAAACTAACCTACCAAAACAAAGTGGTGAAAGTCCTCAGACCCACACCGAGAGGAGCGGTGATGGATATCATATCCAGGAAAGACCAGAGAGGTAGTGGACAAGTTGGAACATATGGTTTGAACACATTCACCAACATGGAAGTTCAACTCATCCGCCAAATGGAAGCAGAAGGAGTCATCACACAAGATGACATGCAGAACCCTAAAGGGTTGAAAGAAAGAGTTGAGAAATGGCTGAGAGAGTGTGGTGTCGACAGGTTAAAGAGGATGGCAATTAGTGGAGACGATTGCGTGGTGAAACCCCTAGATGAGAGGTTTGGCACCTCCCTCCTCTTCTTGAACGACATGGGAAAGGTGAGGAAAGACATTCCGCAGTGGGAACCATCTAAGGGATGGAAAAACTGGCAAGAGGTTCCTTTTTGCTCCCACCACTTTCACAAGATCTTTATGAAGGATGGCCGCTCACTAGTTGTTCCATGTAGAAACCAGGATGAACTGATAGGGAGAGCCAGAATCTCGCAGGGGGCTGGATGGAGCTTAAGGGAAACAGCTTGCCTAGGCAAAGCTTACGCCCAGATGTGGTCGCTTATGTACTTCCACAGAAGGGATCTGCGTTTAGCCTCCATGGCCATATGCTCAGCAGTTCCAACGGAATGGTTTCCAACAAGCAGAACAACATGGTCAATCCATGCTCATCACCAATGGATGACCACTGAAGACATGCTCAAGGTGTGGAACAGAGTGTGGATAGAAGACAACCCCAATATGATTGACAAGACTCCAGTCCATTCGTGGGAAGATATACCTTACCTAGGGAAAAGAGAGGATTTGTGGTGTGGATCCCTGATTGGACTTTCTTCTAGAGCCACCTGGGCGAAGAACATTCACACGGCCATAACTCAGGTCAGGAATCTGATCGGAAAAGAGGAATACGTGGATTATATGCCAGTAATGAAAAGATACAGTGCTCCTTCAGAGAGTGAAGGAGTTCTGTAA
		</sequence>
		<sequence>
			<taxon idref="KJ579240|DENV4|Brazil|Centre_West|MT|Varzea_Grande|2012-04-23"/>
			ATGAACCAACGAAAAAAGGTGGTTAGACCACCTTTCAATATGCTGAAACGCGAGAGAAACCGCGTATCAACCCCTCAAGGGTTGGTGAAGAGATTCTCAACCGGACTTTTTTCTGGGAAAGGACCCTTACGGATGGTGCTAGCACTCATCACGTTTTTGCGAGTCCTTTCCATCCCACCAACAGCAGGGATTCTGAAGAGATGGGGACAGTTGAAGAAAAATAAGGCCATCAAGATACTGATTGGATTCAGGAAGGAGATAGGCCGCATGCTGAACATCTTGAACGGGAGAAAAAGGTCAACGATAACATTGTTGTGCTTGATTCCCACCGTAATGGCG-TTTCACTCA--ACAAGAGATGGCGAACCCCTCATGATAGTGGCAAAACATGAAAGGGGGAGACCTCTCTTGTTTAAGACAACAGAGGGGATCAACAAATGCACTCTCATTGCCATGGACTTGGGTGAAATGTGTGAGGACACTGTCACGTACAAATGCCCCCTACTGGTCAATACCGAACCTGAAGACATTGATTGCTGGTGCAACCTCACGTCTACCTGGGTCATGTATGGGACATGTACCCAGAGCGGAGAACGGAGACGAGAGAAGCGCTCAGTAGCTTTAACACCACATTCAGGAATGGGATTGGAAACAAGAGCTGAGACATGGATGTCATCGGAAGGAGCTTGGAAGCATGCTCAGAGAGTAGAGAGCTGGATACTCAGAAACCCAGGATTTGCACTCTTGGCAGGATTTATGGCTTATATGATTGGGCAAACAGGGATCCAGCGAACTGTCTTCTTTGTCCTAATGATGCTGGTCGCCCCATCCTACGGAATGCGATGCGTAGGAGTAGGAAACAGAGACTTTGTGGAAGGAGTCTCAGGTGGAGCATGGGTCGACCTGGTGCTAGAACATGGAGGATGCGTCACAACCATGGCCCAGGGAAAACCAACCTTGGATTTTGAACTGACCAAGACAACAGCCAAGGAAGTGGCTCTGTTAAGAACCTATTGCATTGAAGCCTTAATATCAAACATAACTACGGCAACAAGATGTCCAACGCAAGGAGAGCCTTATCTGAAAGAGGAACAGGACCAACAGTACATTTGCCGTAGAGATGTGGTAGATAGAGGATGGGGCAATGGCTGTGGCTTGTTTGGAAAAGGAGGAGTTGTGACATGTGCGAAGTTCTCATGTTCGGGGAAGATAACAGGCAATCTGGTCCAAATTGAGAACCTTGAATACACAGTGGTTGTGACAGTCCACAATGGAGACACCCATGCAGTAGGAAATGACACATCCAATCATGGGGTTACAGCCACGATAACTCCCAGGTCACCATCGGTTGAAGTCAAACTGCCGGACTATGGAGAACTAACACTCGATTGTGAACCCAGGTCTGGAATTGACTTCAATGAGATGATCCTAATGAAAATGAAAAAGAAAACATGGCTCGTGCATAAGCAATGGTTTTTGGATCTGCCTCTTCCATGGACGACAGGAGCAGATACATCAGAGGTTCACTGGAATTACAAAGAGAGAATGGTGACATTTAAGGTTCCTCATGCCAAGAGACAGGATGTGACAGTGCTGGGATCTCAGGAAGGAGCCATGCATTCTGCCCTCGCTGGAGCCACAGAAGTGGACTCCGGTGATGGAAATCACATGTTTGCAGGACATCTCAAGTGCAAAGTCCGCATGGAGAAATTGAGAATCAAGGGAATGTCATACACGATGTGTTCAGGAAAGTTTTCAATTGACAAAGAGATGGCAGAAACACAGCATGGGACAACAGTGGTGAAAGTCAAGTATGAAGGTGCTGGAGCTCCGTGTAAAGTCCCCATAGAGATAAGAGATGTAAACAAGGAAAAAGTGGTTGGGCGCGTTATCTCAGCCACCCCTTTGGCTGAGAACACCAATAGTGTAACCAACATAGAATTAGAACCCCCCTTTGGGGACAGCTACATAGTGATAGGTGTTGGAAACAGCGCACTAACACTCCATTGGTTCAGGAAAGGGAGTTCCATTGGTAAGATGTTTGAGTCCACATACAGAGGTGCAAAACGCATGGCCATCCTAGGTGAAACAGCTTGGGATTTTGGTTCCGTTGGTGGACTGTTCACATCATTGGGAAAGGCTGTGCACCAGGTTTTTGGAAGTGTGTATACAACCATGTTTGGAGGAGTCTCATGGATGATTAGAATCCTAATTGGGTTCCTAGTGTTGTGGATTGGCACGAACTCAAGGAACACTTCAATGGCCGTGACGTGCATAGCTGTTGGGGGAATCACTCTGTTTTTGGGCTTCACGGTTCAAGCGGACATGGGTTGTGTGGTGTCATGGAGTGGGAGAGAATTGAAGTGTGGAAGCGGAATTTTTGTGGTTGACAACGTGCACACTTGGACAGAACAGTACAAATTCCAACCAGAGTCCCCAGCGAGACTAGCGTCTGCAATATTAAATGCCCACAAAGATGGGGTCTGTGGAATTAGATCAACCACGAGGCTGGAAAATGTTATGTGGAAGCAAATAACCAATGAGCTAAACTATGTTCTCTGGGAAGGAGGACATGATCTCACTGTGGTGGCTGGGGACGTGAAAGGGGTGTTGACCAAGGGCAAGAGAGCACTCACACCCCCAGCGAGCGATCTGAAATATTCATGGAAGACATGGGGGAAAGCAAAAATCTTCACCCCTGAAGCAAGAAACAGCACATTTTTAATAGACGGACCAGATACCTCTGAATGCCCCAATGAACGAAGAGCATGGAATTCTTTTGAGGTGGAAGACTATGGATTTGGCATGTTCACGACCAACATATGGATGAAATTCCGAGAAGGAAGTTCAGAAGTGTGTGACCACAGGCTGATGTCAGCTGCAATTAAAGACCAGAAAGCTGTGCATGCTGACATGGGTTATTGGATAGAGAGCTCAAAAAACCAGACCTGGCAGATAGAGAGAGCATCTCTCATTGAAGTGAAAACATGTCTGTGGCCCAAGACCCATACACTGTGGAGCAATGGAGTGCTGGAGAGCCAGATGCTTATTCCAAAATCATATGCAGGCCCTTTTTCACAGCACAATTACCGCCAGGGCTATGCTACGCAAACCGTGGGTCCATGGCACTTGGGCAAACTAGAGATAGACTTTGGAGAATGCCCCGGAACAACAGTTACAATTCAGGAGAATTGTGACCATAGAGGCCCATCTTTGAGGACCACCACTGCATCTGGAAAACTAGTCACGCAATGGTGTTGCCGCTCCTGCACAATGCCCCCCTTAAGGTTCTTAGGAGAAGATGGGTGCTGGTATGGGATGGAGATTAGGCCCTTGAGTGAAAAAGAAGAGAACATGGTTAAATCACAGGTGACGGCCGGACAGGGCACATCGGAAACTTTCTCTATGGGTCTGTTGTGCCTGACCTTGTTTGTGGAAGAATGCTTGAGAAGAAGAGTCACCAGAAAACACATGATATTAGCTGTGGTAATCACTCTTTGTGCTATCATCCTGGGGGGCCTCACATGGATGGACTTGCTACGAGCCCTCATCATGTTGGGGGACACTATGTCTGGCAGAATAGGAGGACAGACCCACCTAGCCATCATAGCAGTGTTCAAGATGTCACCAGGATACGTGCTGGGTGTGTTTTTAAGGAAACTCACTTCAAGAGAGACAGCACTAATGGTAATAGGAATGGCCATGACAACAACACTTTCAATTCCACATGACCTCATGGAACTCATTGATGGAATATCACTAGGACTAATTTTGCTAAAAATAGTAACACAGTTTGACAACACCCAAGTGGGAACCTTAGCTCTTTCCTTGACTTTCATAAGATCAACAATGTCATTGGTCATGGCTTGGAGGACCATTATGGCTGTGCTGTTTGTGGTCACACTCATTCCTTTGTGTAGGACAAGCTGTCTTCAAAAACAGTCTCATTGGGTAGAAATAACAGCACTCATCTTAGGAGCCCAAGCTCTGCCAGTGTACCTAATGACTCTTATGAAAGGAGCCTCAAGAAGATCTTGGCCTCTTAACGAAGGCATAATGGCTGTGGGTTTGGTTAGTCTCTTAGGAAGCGCTCTTTTAAAGAATGATGTCCCTTTAGCTGGCCCAATGGTGGCAGGAGGCTTACTTCTGGCGGCTTACGTAATGAGTGGCAGCTCAGCAGATCTGTCACTAGAGAAGGCTGCTAATGTGCAGTGGGATGAAATGGCAGACATAACAGGCTCAAGTCCAATCATAGAAGTGAAGCAAGATGAGGATGGCTCTTTCTCCATACGGGACGTCGAGGAAACCAATATGATAACCCTTTTGGTGAAACTGGCACTGATAACGGTGTCAGGTCTCTACCCCTTGGCAATTCCAATCACAATGACCTTATGGTACATGTGGCAAGTGAAAACACAAAGATCAGGAGCCCTGTGGGACGTTCCTTCACCCGCTGCCACTCAAAAAGCCGCACTGTCCGAAGGAGTGTACAGGATCATGCAAAGAGGGTTATTCGGGAAAACCCAGGTTGGAGTAGGGATACACATGGAAGGTGTATTTCACACAATGTGGCATGTCACAAGAGGATCGGTGATCTGCCACGAGACTGGGAGATTGGAGCCATCTTGGGCTGACGTCAGGAATGACATGATATCATACGGTGGGGGATGGAGGCTTGGAGATAAATGGGACAAAGAAGAAGACGTTCAGGTCCTCGCTATAGAACCAGGGAAAAATCCCAAACATGTCCAAACGAAACCTGGCCTTTTCAAGACCCTAACTGGAGAAATTGGAGCAGTAACATTAGATTTCAAACCCGGAACGTCTGGTTCTCCCATTATCAACAGGAAAGGAAAAGTCATCGGACTCTATGGAAATGGAGTGGTTACCAAATCAGGTGATTACGTCAGTGCCATAACGCAAGCCGAAAGAATTGGAGAGCCAGATTATGAAGTGGATGAGGACATTTTTCGGAAGAAAAGACTAACTATAATGGACTTACACCCCGGAGCTGGAAAGACAAAAAGAATTCTTCCATCAATAGTGAGAGAAGCCTTAAAAAGGAGGCTGCGAACTTTGATTTTGGCTCCCACGAGAGTAGTGGCGGCCGAGATGGAAGAGGCCCTACGTGGACTGCCAATCCGTTACCAAACCCCAGCTGTGAAATCAGAACACACAGGAAGAGAGATTGTAGACCTCATGTGCCATGCAACCTTCACAACAAGACTTTTGTCATCAACCAGAGTTCCAAACTATAACCTTATAGTAATGGATGAAGCACATTTCACCGATCCTTCCAGTGTCGCGGCTAGAGGATACATCTCGACCAGGGTAGAAATGGGAGAGGCAGCAGCCATCTTCATGACCGCAACCCCTCCCGGAGCGACGGATCCCTTTCCCCAGAGCAACAGCCCAATAGAAGACATCGAGAGAGAGATTCCGGAAAGGTCATGGAACACAGGGTTCGACTGGATAACAGACTACCAAGGGAAAACTGTGTGGTTTGTTCCTAGCATAAAAGCTGGAAATGACATTGCAAATTGTTTGAGGAAGTCGGGAAAGAAAGTTATCCAGTTGAGTAGGAAAACCTTTGATACAGAATATCCAAAAACGAAGCTCACGGACTGGGACTTTGTGGTCACTACAGACATATCTGAAATGGGGGCTAACTTTAGAGCTGGGAGAGTGATAGACCCTAGAAGATGCCTCAAGCCAGTTATCCTAACAGATGGGCCAGAGAGAGTCATCTTAGCAGGTCCCATTCCAGTGACTCCAGCAAGCGCTGCCCAAAGAAGAGGGCGAATAGGAAGGAACCCAGCACAAGAAGACGACCAATACGTTTTCTCCGGAGACCCACTAAAAAATGATGAAGATCATGCCCACTGGACAGAAGCAAAGATGCTGCTTGACAATATCTACACCCCAGAAGGGATCATTCCAACATTGTTTGGTCCGGAAAGGGAAAAAACCCAAGCTATTGATGGAGAGTTTCGCCTCAGAGGGGAACAAAGGAAGACTTTTGTGGAATTAATGAGGAGAGGAGACCTTCCGGTGTGGCTGAGTTATAAGGTAGCTTCTGCTGGCATTTCTTACAAAGATCGGGAATGGTGCTTCACTGGGGAAAGAAATAACCAAATTTTAGAAGAAAACATGGAGGTTGAAATTTGGACTAGAGAGGGAGAAAAGAAAAAACTGAGGCCAAAATGGTTAGATGCACGTGTATACGCTGACCCCATGGCTTTAAAGGATTTCAAGGAGTTTGCCAGTGGAAGGAAGAGTATAACTCTCGACATCCTAACAGAGATCGCCAGTTTGCCAACCTACCTTTCCTCTAGGGCCAAGCTCGCCCTTGACAACATAGTTATGCTCCACACAACAGAAAGAGGAGGGAGGGCCTATCAACACGCCCTGAACGAACTTCCGGAGTCACTGGAAACACTCATGCTTGTAGCCTTACTAGGTGCTATGACAGCAGGTATCTTCCTGTTTTTCATGCAAGGTAAAGGAATAGGGAAATTGTCAATGGGTTTGATAACCATTGCGGTGGCTAGTGGCTTGCTCTGGGTAGCAGAAATTCAACCCCAGTGGATAGCGGCCTCAATCATACTGGAGTTTTTTCTCATGGTACTGTTGATACCAGAACCAGAAAAACAAAGGACCCCACAAGACAATCAATTGATCTACGTCATATTGACCATTCTCACCATTATTGGTCTAATAGCAGCCAATGAGATGGGGCTGATAGAAAAAACAAAAACGGATTTTGGGTTTTACCAGGTAAAAACAGAAACCACCATCCTCGATGTGGACCTGAGACCAGCTTCAGCATGGACGCTCTATGCGGTAGCCACCACAATTCTGACTCCCATGCTGAGACACACCATAGAAAATACGTCGGCCAACCTATCTTTAGCAGCCATTGCCAACCAGGCAGCCGTCCTAATGGGGCTTGGAAAAGGATGGCCACTCCACAGAATGGACCTTGGTGTGCCGCTGTTAGCAATGGGATGCTATTCTCAAGTGAACCCAACAACCTTGACAGCATCCTTAGTCATGCTTCTAGTCCATTATGCAATAATAGGCCCAGGATTGCAGGCAAAAGCCACAAGAGAGGCCCAGAAAAGGACAGCTGCTGGAATCATGAAAAATCCCACAGTGGACGGGATAACAGTGATAGATCTAGAACCAATATCCTATGACCCAAAATTTGAAAAGCAATTAGGGCAGGTCATGTTACTAGTCTTGTGTGCTGGACAACTACTCTTGATGAGAACAACATGGGCTTTCTGTGAAGTCTTGACTTTGGCTACAGGACCAATCTTGACCTTGTGGGAGGGCAACCCGGGAAGGTTTTGGAACACGACCATAGCCGTATCTACCGCCAACATTTTCAGGGGAAGTTACTTGGCAGGAGCTGGACTGGCTTTTTCACTCATAAAGAATGCACAAACCCCCAGGAGGGGAACTGGGACCGCAGGAGAGACACTGGGAGAGAAGTGGAAGAGACAGCTAAACTCATTAGACAGAAAAGAGTTTGAAGAGTATAAAAGAAGTGGAATACTAGAAGTGGACAGGACCGAAGCCAAGTCCGCCCTGAAAGATGGGTCCAAAATCAAGCATGCAGTATCTAGAGGGTCCAGTAAGATTAGATGGATCGTTGAGAGAGGGATGGTAAAGCCAAAAGGGAAAGTTGTAGATCTTGGCTGTGGGAGAGGAGGATGGTCTTATTACATGGCAACACTCAAGAACGTGACTGAAGTGAAAGGGTATACAAAAGGAGGTCCAGGACATGAAGAACCGATTCCTATGGCTACTTATGGCTGGAATTTGGTCAAACTCCATTCAGGGGTTGACGTGTTCTACAAACCCACAGAGCAAGTGGACACCCTGCTCTGTGATATTGGGGAGTCATCTTCTAATCCAACAATAGAGGAAGGAAGAACATTGAGAGTTTTGAAGATGGTGGAGCCATGGCTCTCTTCAAAACCTGAATTCTGCATCAAGGTCCTTAACCCCTACATGCCAACAGTCATAGAAGAGCTGGAGAAACTGCAGAGAAAACATGGTGGGAACCTTGTCAGATGCCCGCTGTCCAGGAACTCCACCCATGAGATGTATTGGGTGTCAGGAGCGTCGGGAAACATTGTGAGCTCTGTGAACACAACATCAAAGATGTTGTTGAACAGGTTCACAACAAGGCATAGGAAACCCACTTATGAGAAGGACGTAGATCTTGGGGCAGGAACGAGAAGTGTCTCCACTGAAATAGAAAAACCAGACATGACAATCATTGGGAGAAGGCTTCAGCGATTGCAAGAAGAGCACAAAGAAACATGGCATTATGATCAAGAAAACCCATACAGAACCTGGGCGTACCATGGAAGCTATGAAGCTCCTTCGACAGGCTCTGCGTCCTCCATGGTGAACGGGGTGGTGAAACTGCTAACAAAACCCTGGGATGTAATTCCGATGGTGACTCAGTTAGCCATGACAGACACAACCCCTTTTGGGCAACAAAGAGTGTTCAAAGAGAAGGTGGATACCAGAACACCGCAACCAAAACCAGGCACACGAATGGTTATGACCACGACAGCCAATTGGCTATGGGCCCTCCTTGGAAAGAAGAAAAATCCCAGACTGTGCACAAGGGAAGAGTTCATCTCAAAAGTTAGATCAAACGCAGCCATAGGCGCAGTCTTTCAAGAGGAACAGGGATGGACATCAGCCAGTGAAGCTGTGAATGACAGCCGGTTTTGGGAACTGGTTGACAAAGAAAGGGCCCTTCACCAAGAAGGGAAATGTGAATCGTGTGTCTACAACATGATGGGAAAACGTGAGAAAAAGTTAGGGGAGTTTGGCAGAGCCAAGGGAAGCCGAGCAATCTGGTACATGTGGCTAGGAGCGCGGTTTCTGGAATTTGAAGCCCTGGGTTTTTTGAATGAAGATCATTGGTTTGGCAGAGAAAACTCATGGAGTGGAGTGGAAGGGGAAGGTCTGCACAGATTGGGATACATCCTGGAGGAGATAGACAAGAAGGATGGAGACCTAATGTATGCTGATGACACAGCAGGCTGGGACACAAGAATCACTGAGGATGACCTCCAAAATGAGGAACTGATCACGGAACAGATGGCTCCCCACCACAAGATCCTAGCCAAAGCCATTTTCAAACTAACCTACCAAAACAAAGTGGTGAAAGTCCTCAGACCCACACCGAGAGGAGCGGTGATGGATATCATATCCAGGAAAGACCAGAGAGGTAGTGGACAAGTTGGAACATATGGTTTGAACACATTCACCAACATGGAAGTTCAACTCATCCGCCAAATGGAAGCAGAAGGAGTCATCACACAAGATGACATGCAGAACCCTAAAGGGTTGAAAGAAAGAGTTGAGAAATGGCTGAGAGAGTGTGGTGTCGACAGGTTAAAGAGGATGGCAATTAGTGGAGACGATTGCGTGGTGAAACCCCTAGATGAGAGGTTTGGCACCTCCCTCCTCTTCTTGAACGACATGGGAAAGGTGAGGAAAGACATTCCGCAGTGGGAACCATCTAAGGGATGGAAAAACTGGCAAGAGGTTCCTTTTTGCTCCCACCACTTTCACAAGATCTTTATGAAGGATGGCCGCTCACTAGTTGTTCCATGTAGAAACCAGGATGAACTGATAGGGAGAGCCAGAATCTCGCAGGGGGCTGGATGGAGCTTAAGGGAAACAGCTTGCCTAGGCAAAGCTTACGCCCAGATGTGGTCGCTTATGTACTTCCACAGAAGGGATCTGCGTTTAGCCTCCATGGCCATATGCTCAGCAGTTCCAACGGAATGGTTTCCAACAAGCAGAACAACATGGTCAATCCATGCTCATCACCAATGGATGACCACTGAAGACATGCTCAAGGTGTGGAACAGAGTGTGGATAGAAGACAACCCCAATATGATTGACAAGACTCCAGTCCATTCGTGGGAAGATATACCTTACCTAGGGAAAAGAGAGGATTTGTGGTGTGGATCCCTGATTGGACTTTCTTCTAGAGCCACCTGGGCGAAGAACATTCACACGGCCATAACTCAGGTCAGGAATCTGATCGGAAAAGAGGAATACGTGGATTATATGTCAGTAATGAAAAGATACAGTGCTCCTTCAGAGAGTGAAGGAGTTCTGTAA
		</sequence>
		<sequence>
			<taxon idref="KP188566|DENV4|Brazil|Southeast|SP|Sao_Jose_do_Rio_Preto|2013-02-08"/>
			ATGAACCAACGAAAAAAGGTGGTTAGACCACCTTTCAATATGCTGAAACGCGAGAGAAACCGCGTATCAACCCCTCAAGGGTTGGTGAAGAGATTCTCAACCGGACTTTTTTCTGGGAAAGGACCCTTACGGATGGTGCTAGCACTCATCACGTTTTTGCGAGTCCTTTCCATCCCACCAACAGCAGGGATTCTGAAGAGATGGGGACAGTTGAAGAAAAATAAGGCCATCAAGATACTGATTGGATTCAGGAAGGAGATAGGCCGCATGCTGAACATCTTGAACGGGAGAAAAAGGTCAACGATAACATTGTTGTGCTTGATTCCCACCGTAATGGCG-TTTCACTCA--ACAAGAGATGGCGAACCCCTCATGATAGTGGCAAAACATGAAAGGGGGAGACCTCTCTTGTTTAAGACAACAGAGGGGATCAACAAATGCACTCTCATTGCCATGGACTTGGGTGAAATGTGTGAGGACACTGTCACGTACAAATGCCCCCTACTGGTCAATACCGAACCTGAAGACATTGATTGCTGGTGCAACCTCACGTCTACCTGGGTCATGTATGGGACATGCACCCAGAGCGGAGAACGGAGACGAGAGAAGCGCTCAGTAGCTTTAACACCACATTCAGGAATGGGATTGGAAACAAGAGCTGAGACATGGATGTCATCGGAAGGAGCTTGGAAGCATGCTCAGAGAGTAGAGAGCTGGATACTCAGAAACCCAGGATTTGCACTCTTGGCAGGATTTATGGCTTATATGATTGGGCAAACAGGGATCCAGCGAACTGTCTTCTTTGTCCTAATGATGCTGGTCGCCCCATCCTACGGAATGCGATGCGTAGGAGTAGGAAACAGAGACTTTGTGGAAGGAGTCTCAGGTGGAGCATGGGTCGACCTGGTGCTAGAACATGGAGGATGCGTCACAACCATGGCCCAGGGAAAACCAACCTTGGATTTTGAACTGACCAAGACAACAGCCAAGGAAGTGGCTCTGTTAAGAACCTATTGCATTGAAGCCTTAATATCAAACATAACTACGGCAACAAGATGTCCAACGCAAGGAGAGCCTTATCTGAAAGAGGAACAGGACCAACAGTACATTTGCCGTAGAGATGTGGTAGATAGAGGATGGGGCAATGGCTGTGGCTTGTTTGGAAAAGGAGGAGTTGTGACATGTGCGAAGTTCTCATGTTCGGGGAAGATAACAGGCAATCTGGTCCAAATTGAGAACCTTGAATACACAGTGGTTGTGACAGTCCACAATGGAGACACCCATGCAGTAGGAAATGACACATCCAATCATGGGGTTACAGCCACGATAACTCCCAGGTCACCATCGGTTGAAGTCAAACTGCCGGACTATGGAGAACTAACACTCGATTGTGAACCCAGGTCTGGAATTGACTTCAATGAGATGATCCTAATGAAAATGAAAAAGAAAACATGGCTCGTGCATAAGCAATGGTTTTTGGATCTGCCTCTTCCATGGACGACAGGAGCAGATACATCAGAGGTTCACTGGAATTACAAAGAGAGAATGGTGACATTTAAGGTTCCTCATGCCAAGAGACAGGATGTGACAGTGCTGGGATCTCAGGAAGGAGCCATGCACTCTGCCCTCGCTGGAGCCACAGAAGTGGACTCCGGTGATGGAAATCACATGTTTGCAGGACATCTCAAGTGCAAAGTCCGTATGGAGAAATTGAGAATCAAGGGAATGTCATACACGATGTGTTCAGGAAAGTTTTCAATTGACAAAGAGATGGCAGAAACACAGCATGGGACAACAGTGGTGAAAGTCAAGTATGAAGGTGCTGGAGCTCCGTGTAAAGTCCCCATAGAGATAAGAGATGTAAACAAGGAAAAAGTGGTTGGGCGCGTTATCTCAGCCACCCCTTTGGCTGAGAACACCAATAGTGTAACCAACATAGAATTAGAACCCCCCTTTGGGGACAGCTACATAGTGATAGGTGTTGGAAACAGCGCACTAACACTCCATTGGTTCAGGAAAGGGAGTTCCATTGGTAAGATGTTTGAGTCCACATACAGAGGTGCAAAACGCATGGCCATCCTAGGTGAAACAGCTTGGGATTTTGGTTCCGTTGGTGGACTGTTCACATCATTGGGAAAGGCTGTGCACCAGGTTTTTGGAAGTGTGTATACAACCATGTTTGGAGGAGTCTCATGGATGATTAGAATCCTAATTGGGTTCCTAGTGTTATGGATTGGCACGAACTCAAGGAACACTTCAATGGCCATGACGTGCATAGCTGTTGGGGGAATCACTCTGTTTTTGGGCTTCACGGTTCAAGCGGACATGGGTTGTGTGGTGTCATGGAGTGGGAGAGAATTGAAGTGTGGAAGCGGAATTTTTGTGGTTGACAACGTGCACACTTGGACAGAACAGTACAAATTCCAACCAGAGTCCCCAGCGAGACTAGCGTCTGCAATATTAAATGCCCACAAAGATGGGGTCTGTGGAATTAGATCAACCACGAGGCTGGAAAATGTTATGTGGAAGCAAATAACCAATGAGCTAAACTATGTTCTCTGGGAAGGAGGACATGATCTCACTGTAGTGGCTGGGGACGTGAAAGGGGTGTTGACCAAGGGCAAGAGAGCACTCACACCCCCAGCGAGCGATCTGAAATATTCATGGAAGACATGGGGGAAAGCAAAAATCTTCACCCCTGAAGCAAGAAACAGCACATTTTTAATAGACGGACCAGATACCTCTGAATGCCCCAATGAACGAAGAGCATGGAATTCTTTTGAGGTGGAAGACTATGGATTTGGCATGTTCACGACCAACATATGGATGAAATTCCGAGAAGGAAGTTCAGAAGTGTGTGACCACAGGCTGATGTCAGCTGCAATTAAAGACCAGAAAGCTGTGCATGCTGACATGGGTTATTGGATAGAGAGCTCAAAAAACCAGACCTGGCAGATAGAGAGAGCATCTCTCATTGAAGTGAAAACATGTCTGTGGCCCAAGACCCATACACTGTGGAGCAATGGAGTGCTGGAGAGCCAGATGCTTATTCCAAAATCATATGCAGGCCCTTTTTCACAGCACAATTACCGCCAGGGCTATGCTACGCAAACCGTGGGTCCATGGCACTTGGGCAAACTAGAGATAGACTTTGGAGAATGCCCCGGAACAACAGTTACAATTCAGGAGAATTGTGACCATAGAGGCCCATCTTTGAGGACCACCACTGCATCTGGAAAACTAGTCACGCAATGGTGTTGCCGCTCCTGCACAATGCCCCCCTTAAGGTTCTTAGGAGAAGATGGGTGCTGGTATGGGATGGAGATTAGGCCCTTGAGTGAAAAAGAAGAGAACATGGTTAAATCACAGGTGACGGCCGGACAGGGCACATCGGAAACTTTCTCTATGGGTCTGTTGTGCCTGACCTTGTTTGTGGAAGAATGCTTGAGAAGAAGAGTCACCAGAAAACACATGATATTAGCTGTGGTAATCACTCTTTGTGCTATCATCCTGGGGGGCCTCACATGGATGGACTTGCTACGAGCCCTCATCATGTTGGGGGACACTATGTCTGGCAGAATAGGAGGACAGACCCACCTAGCCATCATAGCAGTGTTCAAGATGTCACCAGGATACGTGCTGGGTGTGTTTTTAAGGAAACTCACTTCAAGAGAGACAGCACTAATGGTAATAGGAATGGCCATGACAACAACACTTTCAATTCCACATGACCTCATGGAACTCATTGATGGAATATCACTAGGACTAATTTTGCTAAAAATAGTAACACAGTTTGACAACACCCAAGTGGGAACCTTAGCTCTTTCCTTGACTTTCATAAGATCAACAATGTCATTGGTCATGGCTTGGAGGACCATTATGGCTGTGCTGTTTGTGGTCACACTCATTCCTTTGTGTAGGACAAGCTGTCTTCAAAAACAGTCTCATTGGGTAGAAATAACAGCACTCATCTTAGGAGCCCAAGCTCTGCCAGTGTACCTAATGACTCTTATGAAAGGAGCCTCAAGAAGATCTTGGCCTCTTAACGAAGGCATAATGGCTGTGGGTTTGGTTAGTCTCTTAGGAAGCGCTCTTTTAAAGAATGATGTCCCTTTAGCTGGCCCAATGGTGGCAGGAGGCTTACTTCTGGCGGCTTACGTAATGAGTGGCAGCTCAGCAGATCTGTCACTAGAGAAGGCCGCTAATGTGCAGTGGGATGAAATGGCAGACATAACAGGCTCAAGTCCAATCATAGAAGTGAAGCAAGATGAGGATGGCTCTTTCTCCATACGGGACGTCGAGGAAACCAATATGATAACCCTTTTGGTGAAACTGGCACTGATAACGGTGTCAGGTCTCTACCCCTTGGCAATTCCAATCACAATGACCTTATGGTACATGTGGCAAGTGAAAACACAAAGATCAGGAGCCCTGTGGGACGTTCCTTCACCCGCTGCCACTCAAAAAGCCGCACTGTCCGAAGGAGTGTACAGGATCATGCAAAGAGGGTTATTCGGGAAAACCCAGGTTGGAGTAGGGATACACATGGAAGGTGTATTTCACACAATGTGGCATGTCACAAGAGGATCGGTGATCTGCCACGAGACTGGGAGATTGGAGCCATCTTGGGCTGACGTCAGGAATGACATGATATCATACGGTGGGGGATGGAGGCTTGGAGATAAATGGGACAAAGAAGAAGACGTTCAGGTCCTCGCTATAGAACCAGGGAAAAATCCCAAACATGTCCAAACGAAACCTGGCCTTTTCAAGACCCTAACTGGAGAAATTGGAGCAGTAACATTAGATTTCAAACCCGGAACGTCTGGTTCTCCCATTATCAACAGGAAAGGAAAAGTCATCGGACTCTATGGAAATGGAGTGGTTACCAAATCAGGTGATTACGTCAGTGCCATAACGCAAGCCGAAAGAATTGGAGAGCCAGATTATGAAGTGGATGAGGACATTTTTCGGAAGAAAAGACTAACTATAATGGACTTACACCCCGGAGCTGGAAAGACAAAAAGAATTCTTCCATCAATAGTGAGAGAAGCCTTAAAAAGGAGGCTGCGAACTTTGATTTTGGCTCCCACGAGAGTAGTGGCGGCCGAGATGGAAGAGGCCCTACGTGGACTGCCAATCCGTTACCAAACCCCAGCTGTGAAATCAGAACACACAGGAAGAGAGATTGTAGACCTCATGTGCCATGCAACCTTCACAACAAGACTTTTGTCATCAACCAGAGTTCCAAACTATAACCTTATAGTAATGGATGAAGCACATTTCACCGATCCTTCCAGTGTCGCGGCTAGAGGATACATCTCGACCAGGGTAGAAATGGGAGAGGCAGCAGCCATCTTCATGACCGCAACCCCTCCCGGAGCGACGGATCCCTTTCCCCAGAGCAACAGCCCAATAGAAGACATCGAGAGAGAGATTCCGGAAAGGTCATGGAACACAGGGTTCGACTGGATAACAGACTACCAAGGGAAAACTGTGTGGTTTGTTCCTAGCATAAAAGCTGGAAATGACATTGCAAATTGTTTGAGGAAGTCGGGAAAGAAAGTTATCCAGTTGAGTAGGAAAACCTTTGATACAGAATATCCAAAAACGAAGCTCACGGACTGGGACTTTGTGGTCACTACAGACATATCTGAAATGGGGGCTAACTTTAGAGCTGGGAGAGTGATAGACCCTAGAAGATGCCTCAAGCCAGTTATCCTAACAGATGGGCCAGAGAGAGTCATCTTAGCAGGTCCCATTCCAGTGACTCCAGCAAGCGCTGCCCAAAGAAGAGGGCGAATAGGAAGGAACCCAGCACAAGAAGACGACCAATACGTTTTCTCCGGAGACCCACTAAAAAATGATGAAGATCATGCCCACTGGACAGAAGCAAAGATGCTGCTTGACAATATCTACACCCCAGAAGGGATCATTCCAACATTGTTTGGTCCGGAAAGGGAAAAAACCCAAGCTATTGATGGAGAGTTTCGCCTCAGAGGGGAACAAAGGAAGACTTTTGTGGAATTAATGAGGAGAGGAGACCTTCCGGTGTGGCTGAGTTATAAGGTAGCTTCTGCTGGCATTTCTTACAAAGATCGGGAATGGTGCTTCACTGGGGAAAGAAATAACCAAATTTTAGAAGAAAACATGGAGGTTGAAATTTGGACTAGAGAGGGAGAAAAGAAAAAACTGAGGCCAAAATGGTTAGATGCACGTGTATACGCTGACCCCATGGCTTTAAAGGATTTCAAGGAGTTTGCCAGTGGAAGGAAGAGTATAACTCTCGACATCCTAACAGAGATCGCCAGTTTGCCAACCTACCTTTCCTCTAGGGCCAAGCTCGCCCTTGACAACATAGTTATGCTCCACACAACAGAAAGAGGAGGGAGGGCCTATCAACACGCCCTGAACGAACTTCCGGAGTCACTGGAAACACTCATGCTTGTAGCCTTACTAGGTGCTATGACAGCAGGTATCTTCCTGTTTTTCATGCAAGGTAAAGGAATAGGGAAATTGTCAATGGGTTTGATAACCATTGCGGTGGCTAGTGGCTTGCTCTGGGTAGCAGAAATTCAACCCCAGTGGATAGCGGCCTCAATCATACTGGAGTTTTTTCTCATGGTACTGTTGATACCAGAACCAGAAAAACAAAGGACCCCACAAGACAATCAATTGATCTACGTCATATTGACCATTCTCACCATTATTGGTCTAATAGCAGCCAACGAGATGGGGCTGATAGAAAAAACAAAAACGGATTTTGGGTTTTACCAGGTAAAAACAGAAACCACCATCCTCGATGTGGACCTGAGACCAGCTTCAGCATGGACGCTCTATGCGGTAGCCACCACAATTCTGACTCCCATGCTGAGACACACCATAGAAAATACGTCGGCCAACCTATCTTTAGCAGCCATTGCCAACCAGGCAGCCGTCCTAATGGGGCTTGGAAAAGGATGGCCACTCCACAGAATGGACCTTGGTGTGCCGCTGTTAGCAATGGGATGCTATTCTCAAGTGAACCCAACAACCTTGACAGCATCCTTAGTCATGCTTCTAGTCCATTATGCAATAATAGGCCCAGGATTGCAGGCAAAAGCCACAAGAGAGGCCCAGAAAAGGACAGCTGCTGGAATCATGAAAAATCCCACAGTGGACGGGATAACAGTGATAGATCTAGAACCAATATCCTATGACCCAAAATTTGAAAAGCAATTAGGGCAGGTCATGTTACTAGTCTTGTGTGCTGGACAACTACTCTTGATGAGAACAACATGGGCTTTCTGTGAAGTCTTGACTTTGGCCACAGGACCAATCTTGACCTTGTGGGAGGGCAACCCGGGAAGGTTTTGGAACACGACCATAGCCGTATCTACCGCCAACATTTTCAGGGGAAGTTACTTGGCAGGAGCTGGACTGGCTTTTTCACTCATAAAGAATGCACAAACCCCCAGGAGGGGAACTGGGACCGCAGGAGAGACACTGGGAGAGAAGTGGAAGAGACAGCTAAACTCATTAGACAGAAAAGAGTTTGAAGAGTATAAAAGAAGTGGAATACTAGAAGTGGACAGGACCGAAGCCAAGTCCGCCCTGAAAGATGGGTCCAAAATCAAGCATGCAGTATCTAGAGGGTCCAGTAAGATTAGATGGATCGTTGAGAGAGGGATGGTAAAGCCAAAAGGGAAAGTTGTAGATCTTGGCTGTGGGAGAGGAGGATGGTCTTATTACATGGCAACACTCAAGAACGTGACTGAAGTGAAAGGGTATACAAAAGGAGGTCCAGGACATGAAGAACCGATTCCTATGGCTACTTATGGCTGGAATTTGGTCAAACTCCATTCAGGGGTTGACGTGTTCTACAAACCCACAGAGCAAGTGGACACCCTGCTCTGTGATATTGGGGAGTCATCTTCTAATCCAACAATAGAGGAAGGAAGAACATTGAGAGTTTTGAAGATGGTGGAGCCATGGCTCTCTTCAAAACCTGAATTCTGCATCAAGGTCCTTAACCCCTACATGCCAACAGTCATAGAAGAGCTGGAGAAACTGCAGAGAAAACATGGTGGGAACCTTGTCAGATGCCCGCTGTCCAGGAACTCCACCCATGAGATGTATTGGGTGTCAGGAGCGTCGGGAAACATTGTGAGCTCTGTGAACACAACATCAAAGATGTTGTTGAACAGGTTCACAACAAGGCATAGGAAACCCACTTATGAGAAGGACGTAGATCTTGGGGCAGGAACGAGAAGTGTCTCCACTGAAATAGAAAAACCAGACATGACAATCATTGGGAGAAGGCTTCAGCGATTGCAAGAAGAGCACAAAGAAACATGGCATTATGATCAAGAAAACCCATACAGAACCTGGGCGTATCATGGAAGCTATGAAGCTCCTTCGACAGGCTCTGCGTCCTCCATGGTGAACGGGGTGGTGAAACTGCTAACAAAACCCTGGGATGTAATTCCGATGGTGACTCAGTTAGCCATGACAGACACAACCCCTTTTGGGCAACAAAGAGTGTTCAAAGAGAAGGTGGATACCAGAACACCGCAACCAAAACCAGGCACACGAATGGTTATGACCACGACAGCCAATTGGCTATGGGCCCTCCTTGGAAAGAAGAAAAATCCCAGACTGTGCACAAGGGAAGAGTTCATCTCAAAAGTTAGATCAAACGCAGCCATAGGCGCAGTCTTTCAAGAGGAACAGGGATGGACATCAGCCAGTGAAGCTGTGAATGACAGCCGGTTTTGGGAACTGGTTGACAAAGAAAGGGCCCTTCACCAAGAAGGGAAATGTGAATCGTGTGTCTACAACATGATGGGAAAACGTGAGAAAAAGTTAGGGGAGTTTGGCAGAGCCAAGGGAAGCCGAGCAATCTGGTATATGTGGCTAGGAGCGCGGTTTCTGGAATTTGAAGCCCTGGGTTTTTTGAATGAAGATCATTGGTTTGGCAGAGAAAACTCATGGAGTGGAGTGGAAGGGGAAGGTCTGCACAGATTGGGATACATCCTGGAGGAGATAGACAAGAAGGATGGAGACCTAATGTATGCTGATGACACAGCAGGCTGGGACACAAGAATCACTGAGGATGACCTCCAAAATGAGGAACTGATCACGGAACAGATGGCTCCCCACCACAAGATCCTAGCCAAAGCCATTTTCAAACTAACCTACCAAAACAAAGTGGTGAAAGTCCTCAGACCCACACCGAGAGGAGCGGTGATGGATATCATATCCAGGAAAGACCAGAGAGGTAGTGGACAAGTTGGAACATATGGTTTGAACACATTCACCAACATGGAAGTTCAACTCATCCGCCAAATGGAAGCTGAAGGAGTCATCACACAAGATGACATGCAGAACCCTAAAGGGTTGAAAGAAAGAGTTGAGAAATGGCTGAGAGAGTGTGGTGTCGACAGGTTAAAGAGGATGGCAATTAGTGGAGACGATTGCGTGGTGAAACCCCTAGATGAGAGGTTCGGCACCTCCCTCCTCTTCTTGAACGACATGGGAAAGGTGAGGAAAGACATTCCGCAGTGGGAACCATCTAAGGGATGGAAAAACTGGCAAGAGGTTCCTTTTTGCTCCCACCACTTTCACAAGATCTTTATGAAGGATGGCCGCTCACTAGTTGTTCCATGTAGAAACCAGGATGAACTGATAGGGAGAGCCAGAATCTCGCAGGGGGCTGGATGGAGCTTAAGGGAAACAGCTTGCCTAGGCAAAGCTTACGCCCAGATGTGGTCGCTTATGTACTTCCACAGAAGGGATCTGCGTTTAGCCTCCATGGCCATATGCTCAGCAGTTCCAACGGAATGGTTTCCAACAAGCAGAACAACATGGTCAATCCATGCTCATCACCAATGGATGACCACTGAAGACATGCTCAAGGTGTGGAACAGAGTGTGGATAGAAGACAACCCCAATATGATTGACAAGACTCCAGTCCATTCGTGGGAAGATATACCTTACCTAGGGAAAAGAGAGGATTTGTGGTGTGGATCCCTGATTGGACTTTCTTCTAGAGCCACCTGGGCGAAGAACATTCACACGGCCATAACTCAGGTCAGGAATCTGATCGGAAAAGAGGAATACGTGGATTATATGTCAGTAATGAAAAGATACAGTGCTCCTTCAGAGAGTGAAGGAGTTCTGTAA
		</sequence>
		<sequence>
			<taxon idref="KP188565|DENV4|Brazil|Southeast|SP|Sao_Jose_do_Rio_Preto|2013-01-30"/>
			ATGAACCAACGAAAAAAGGTGGTTAGACCACCTTTCAATATGCTGAAACGCGAGAGAAACCGCGTATCAACCCCTCAAGGGTTGGTGAAGAGATTCTCAACCGGACTTTTTTCTGGGAAAGGACCCTTACGGATGGTGCTAGCACTCATCACGTTTTTGCGAGTCCTTTCCATCCCACCAACAGCAGGGATTCTGAAGAGATGGGGACAGTTGAAGAAAAATAAGGCCATCAAGATACTGATTGGATTCAGGAAGGAGATAGGCCGCATGCTGAACATCTTGAACGGGAGAAAAAGGTCAACGATAACATTGTTGTGCTTGATTCCCWCCGTAATGGCG-TTTCACTCA--ACAAGAGATGGCGAACCCCTCATGATAGTGGCAAAACATGAAAGGGGGAGACCTCTCTTGTTTAAGACAACAGAGGGGATCAACAAATGCACTCTCATTGCCATGGACTTGGGTGAAATGTGTGAGGACACTGTCACGTACAAATGCCCCCTACTGGTCAATACCGAACCTGAAGACATTGATTGCTGGTGCAACCTCACGTCTACCTGGGTCATGTATGGGACATGCACCCAGAGCGGAGAACGGAGACGAGAGAAGCGCTCAGTAGCTTTAACACCACATTCAGGAATGGGATTGGAAACAAGAGCTGAGACATGGATGTCATCGGAAGGAGCTTGGAAGCATGCTCAGAGAGTAGAGAGCTGGATACTCAGAAACCCAGGATTTGCACTCTTGGCAGGATTTATGGCTTATATGATTGGGCAAACAGGGATCCAGCGAACTGTCTTCTTTGTCCTAATGATGCTGGTCGCCCCATCCTACGGAATGCGATGCGTAGGAGTAGGAAACAGAGACTTTGTGGAAGGAGTCTCAGGTGGAGCATGGGTCGACCTGGTGCTAGAACATGGAGGATGCGTCACAACCATGGCCCAGGGAAAACCAACCTTGGATTTTGAACTGACCAAGACAACAGCCAAGGAAGTGGCTCTGTTAAGAACCTATTGCATTGAAGCCTTAATATCAAACATAACTACGGCAACAATTTGTCCAACGCAAGGAGAGCCTTATCTGAAAGAGGAACAGGACCAACAGTACATTTGCCGTAGAGATGTGGTAGATAGAGGATGGGGCAATGGCTATTGCCTGTTTGGAAAAGGAGGAGTTGTGACATGTGCGAAGTTCTCATGTTCGGGGAAGATAACAGGCATCTTGGTCCAAATTGAGAACCTTGAATACACAGTGGTTGTGACAGTCCACAATGGAGACACCCATGCAGTAGGAAATGACACATCCAATCATGGGGTTACAGCCACGATAACTCCCAGGTCACCATCGGTTGAAGTCAAACTGCCGGACTATGGAGAACAAACACTCGATTGTGAACCCAGGTCTGGAATTGACTTCAATGAGATGATCCTAATGAAAATGAAAAAGAAAACATGGCTCGTGCATAAGCAATGGTTTTTGGATCTGCCTCTTCCATGGACGACAGGAGCAGATACATCAGAGGTTCACTGGAATTACAAAGAGAGAATGGTGACATTTAAGGTTCCTCATGCCAAGAGACAGGATGTGACAGTGCTGGGATCTCAGGAAGGAGCCATGCACTCTGCCCTCGCTGGAGCCACAGAAGTGGACTCCGGTGATGGAAATCACATGTTTGCAGGACATCTCAAGTGCAAAGTCCGTATGGAGAAATTGAGAATCAAGGGAATGTCATACACGATGTGTTCAGGAAAGTTTTCAATCGACAAAGAGATGGCAGAAACACAGCATGGGACAACAGTGGTGAAAGTCAAGTATGAAGGTGCTGGAGCTCCGTGTAAAGTCCCCATAGAGATAAGAGATGTAAACAAGGAAAAAGTGGTTGGGCGCGTTATCTCAGCCACCCCTTTGGCTGAGAACACCAATAGTGTAACCAACATAGAATTAGAACCCCCCTTTGGGGACAGCTACATAGTGATAGGTGTTGGAAACAGCGCACTAACACTCCATTGGTTCAGGAAAGGGAGTTCCATTGGTAAGATGTTTGAGTCCACATACAGAGGTGCAAAACGCATGGCCATCCTAGGTGAAACAGCTTGGGATTTTGGTTCCGTTGGTGGACTGTTCACATCATTGGGAAAGGCTGTGCACCAGGTTTTTGGAAGTGTGTATACAACCATGTTTGGAGGAGTCTCATGGATGATTAGAATCCTAATTGGGTTCCTAGTGTTATGGATTGGCACGAACTCAAGGAACACTTCAATGGCCATGACGTGCATAGCTGTTGGGGGAATCACTCTGTTTTTGGGCTTCACGGTTCAAGCGGACATGGGTTGTGTGGTGTCATGGAGTGGGAGAGAATTGAAGTGTGGAAGCGGAATTTTTGTGGTTGACAACGTGCACACTTGGACAGAACAGTACAAATTCCAACCAGAGTCCCCAGCGAGACTAGCGTCTGCAATATTAAATGCCCACAAAGATGGGGTCTGTGGAATTAGATCAACCACGAGGCTGGAAAATGTTATGTGGAAGCAAATAACCAATGAGCTAAACTATGTTCTCTGGGAAGGAGGACATGATCTCACTGTAGTGGCTGGGGACGTGAAAGGGGTGTTGACCAAGGGCAAGAGAGCACTCACACCCCCAGCGAGCGATCTGAAATATTCATGGAAGACATGGGGGAAAGCAAAAATCTTCACCCCTGAAGCAAGAAACAGCACATTTTTAATAGACGGACCAGATACCTCTGAATGCCCCAATGAACGAAGAGCATGGAATTCTTTTGAGGTGGAAGACTATGGATTTGGCATGTTCACGACCAACATATGGATGAAATTCCGAGAAGGAAGTTCAGAAGTGTGTGACCACAGGCTGATGTCAGCTGCAATTAAAGACCAGAAAGCTGTGCATGCTGACATGGGTTATTGGATAGAGAGCTCAAAAAACCAGACCTGGCAGATAGAGAGAGCATCTCTCATTGAAGTGAAAACATGTCTGTGGCCCAAGACCCATACACTGTGGAGCAATGGAGTGCTGGAGAGCCAGATGCTTATTCCAAAATCATATGCAGGCCCTTTTTCACAGCACAATTACCGCCAGGGCTATGCTACGCAAACCGTGGGTCCATGGCACTTGGGCAAACTAGAGATAGACTTTGGAGAATGCCCCGGAACAACAGTTACAATTCAGGAGAATTGTGACCATAGAGGCCCATCTTTGAGGACCACCACTGCATCTGGAAAACTAGTCACGCAATGGTGTTGCCGCTCCTGCACAATGCCCCCCTTAAGGTTCTTAGGAGAAGATGGGTGCTGGTATGGGATGGAGATTAGGCCCTTGAGTGAAAAAGAAGAGAACATGGTTAAATCACAGGTGACGGCCGGACAGGGCACATCGGAAACTTTCTCTATGGGTCTGTTGTGCCTAACCTTGTTTGTGGAAGAATGCTTGAGAAGAAGAGTCACCAGAAAACACATGATATTAGCTGTGGTAATCACTCTTTGTGCTATCATCCTGGGGGGCCTCACATGGATGGACTTGCTACGAGCCCTCATCATGTTGGGGGACACTATGTCTGGCAGAATAGGAGGACAGACCCACCTAGCCATCATAGCAGTGTTCAAGATGTCACCAGGATACGTGCTGGGTGTGTTTTTAAGGAAACTCACTTCAAGAGAGACAGCACTAATGGTAATAGGAATGGCCATGACAACAACACTTTCAATTCCACATGACCTCATGGAACTCATTGATGGAATATCACTAGGACTAATTTTGCTAAAAATAGTAACACAGTTTGACAACACCCAAGTGGGAACCTTAGCTCTTTCCTTGACTTTCATAAGATCAACAATGTCATTGGTCATGGCTTGGAGGACCATTATGGCTGTGCTGTTTGTGGTCACACTCATTCCTTTGTGTAGGACAAGCTGTCTTCAAAAACAGTCTCATTGGGTAGAAATAACAGCAGTCATCTTAGGTACACTGGCAGAGCTTGGGCTCCTAAKRWSTCTTATGAAAGGAGCCTCAAGAAGATCTTGGCCTCTTAACGAAGGCATAATGGCTGTGGGTTTGGTTAGTCTCTTAGGAAGCGCTCTTTTAAAGAATGATGTCCCTTTAGCTGGCCCAATGGTGGCAGGAGGCTTACTTCTGGCGGCTTACGTAATGAGTGGCAGCTCATTAGACCTGTCACTAGAGAAGGCCGCTAATGTGCAGTGGGATGAAATGGCAGACATAACAGGCTCAAGTCCAATCATAGAAGTGAAGCAAGATGAGGATGGCTCTTTCTCCATACGGGACGTCGAGGAAACCAATATGATAACCCTTTTGGTGAAACTGGCACTGATAACGGTGTCAGGTCTCTACCCCTTGGCAATTCCAATCACAATGACCTTATGGTACATGTGGCAAGTGAAAACACAAAGATCAGGAGCCCTGTGGGACGTTCCTTCACCCGCTGCCACTCAAAAAGCCGCACTGTCCGAAGGAGTGTACAGGATCATGCAAAGAGGGTTATTCGGGAAAACCCAGGTTGGAGTAGGGATACACATGGAAGGTGTATTTCACACAATGTGGCATGTCACAAGAGGATCGGTGATCTGCCACGAGACTGGGAGATTGGAGCCATCTTGGGCTGACGTCAGGAATGACATGATATCATACGGTGGGGGATGGAGGCTTGGAGATAAATGGGACAAAGAAGAAGACGTTCAGGTCCTCGCTATAGAACCAGGGAAAAATCCCAAACATGTCCAAACGAAACCTGGCCTTTTCAAGACCCTAACTGGAGAAATTGGAGCAGTAACATTAGATTTCAAACCCGGAACGTCTGGTTCTCCCATTATCAACAGAAAAGGAAAAGTCATCGGACTCTATGGAAATGGAGTGGTTACCAAATCAGGTGATTACGTCAGTGCCATAACGCAAGCCGAAAGAATTGGAGAGCCAGATTATGAAGTGGATGAGGACATTTTTCGGAAGAAAAGACTAACTATAATGGACTTACACCCCGGAGCTGGAAAGACAAAAAGAATTCTTCCATCAATAGTGAGAGAAGCCTTAAAAAGGAGGCTGCGAACTTTGATTTTGGCTCCCACGAGAGTAGTGGCGGCCGAGATGGAAGAGGCCCTACGTGGACTGCCAATCCGTTACCAAACCCCAGCTGTGAAATCAGAACACACAGGAAGAGAGATTGTAGACCTCATGTGCCATGCAACCTTCACAACAAGACTTTTGTCATCAACCAGAGTTCCAAACTATAACCTTATAGTAATGGATGAAGCACATTTCACCGATCCTTCCAGTGTCGCGGCTAGAGGATACATCTCGACCAGGGTAGAAATGGGAGAGGCAGCAGCCATCTTCATGACCGCAACCCCTCCCGGAGCGACGGATCCCTTTCCCCAGAGCAACAGCCCAATAGAAGACATCGAGAGAGAGATTCCGGAAAGGTCATGGAACACAGGGTTCGACTGGATAACAGACTACCAAGGGAAAACTGTGTGGTTTGTTCCTAGCATAAAAGCTGGAAATGACATTGCAAATTGTTTGAGGAAGTCGGGAAAGAAAGTTATCCAGTTGAGTAGGAAAACCTTTGATACAGAATATCCAAAAACGAAGCTCACGGACTGGGACTTTGTGGTCACTACAGACATATCTGAAATGGGGGCTAACTTTAGAGCTGGGAGAGTGATAGACCCTAGAAGATGCCTCAAGCCAGTTATCCTAACAGATGGGCCAGAGAGAGTCATCTTAGCAGGTCCCATTCCAGTGACTCCAGCAAGCGCTGCCCAAAGAAGAGGGCGAATAGGAAGGAACCCAGCACAAGAAGACGACCAATACGTTTTCTCCGGAGACCCACTAAAAAATGATGAAGATCATGCCCACTGGACAGAAGCAAAGATGCTGCTTGACAATATCTACACCCCAGAAGGGATCATTCCAACATTGTTTGGTCCGGAAAGGGAAAAAACCCAAGCTATTGATGGAGAGTTTCGCCTCAGAGGGGAACAAAGGAAGACTTTTGTGGAATTAATGAGGAGAGGAGACCTTCCGGTGTGGCTGAGTTATAAGGTAGCTTCTGCTGGCATTTCTTACAAAGATCGGGAATGGTGCTTCACTGGGGAAAGAAATAACCAAATTTTAGAAGAAAACATGGAGGTTGAAATTTGGACTAGAGAGGGAGAAAAGAAAAAACTGAGGCCAAAATGGTTAGATGCACGTGTATACGCTGACCCCATGGCTTTAAAGGATTTCAAGGAGTTTGCCAGTGGAAGGAAGAGTATAACTCTCGACATCCTAACAGAGATCGCCAGTTTGCCAACCTACCTTTCCTCTAGGGCCAAGCTCGCCCTTGACAACATAGTTATGCTCCACACAACAGAAAGAGGAGGGAGGGCCTATCAACACGCCCTGAACGAACTTCCGGAGTCACTGGAAACACTCATGCTTGTAGCCTTACTAGGTGCTATGACAGCAGGTATCTTCCTGTTTTTCATGCAAGGTAAAGGAATAGGGAAATTGTCAATGGGTTTGATAACCATTGCGGTGGCTAGTGGCTTGCTCTGGGTAGCAGAAATTCAACCCCAGTGGATAGCGGCCTCAATCATACTGGAGTTTTTTCTCATGGTACTGTTGATACCAGAACCAGAAAAACAAAGGACCCCACAAGACAATCAATTGATCTACGTCATATTGACCATTCTCACCATTATTGGTCTAATAGCAGCCAACGAGATGGGGCTGATAGAAAAAACAAAAACGGATTTTGGGTTTTACCAGGTAAAAACAGAAACCACCATCCTCGATGTGGACCTGAGACCAGCTTCAGCATGGACGCTCTATGCGGTAGCCACCACAATTCTGACTCCCATGCTGAGACACACCATAGAAAATACGTCGGCCAACCTATCTTTAGCAGCCATTGCCAACCAGGCAGCCGTCCTAATGGGGCTTGGAAAAGGATGGCCACTCCACAGAATGGACCTTGGTGTGCCGCTGTTAGCAATGGGATGCTATTCTCAAGTGAACCCAACAACCTTGACAGCATCCTTAGTCATGCTTCTAGTCCATTATGCAATAATAGGCCCAGGATTGCAGGCAAAAGCCACAAGAGAGGCCCAGAAAAGGACAGCTGCTGGAATCATGAAAAATCCCACAGTGGACGGGATAACAGTGATAGATCTAGAACCAATATCCTATGACCCAAAATTTGAAAAGCAATTAGGGCAGGTCATGTTACTAGTCTTGTGTGCTGGACAACTACTCTTGATGAGAACAACATGGGCTTTCTGTGAAGTCTTGACTTTGGCCACAGGACCAATCTTGACCTTGTGGGAGGGCAACCCGGGAAGGTTTGGGAACACGACCATAGCCGTATCTACCGCCAACATTTTCAGGGGAAGTTACTTGGCAGGAGCTGGACTGGCTTTTTCACTCATAAAGAATGCACAAACCCCCAGGAGGGGAACTGGGACCGCAGGAGAGACACTGGGAGAGGAAAGGAAGAGACAGCTAAACTCATTAGATAGAAAAGAGTTTGAAGAGTATAAAAGAAGTGGAATACTAGAAGTGGACAGGACCGAAGCCAAGTCCGCCCTGAAAGATGGGTCCAAAATCAAGCATGCAGTATCTAGAGGGTCCAGTAAGATTAGATGGATCGTTGAGAGAGGGATGCTGAAGCCAAAAGGGAAAGTTGTAGATCTTGGCTGTGGGAGAGGAGGATGGTCTTATTACATGGCAACACTGGAGAACGTGACTGAAGTGAAAGGGTATACAAAAGGAGGTCCAGGACATGAAGAACCGATTCCTATGGCTACTTATGGCTGGAATTTGGTCAAACTCCATTCAGGGGTTGACGTGTTCTACAAACCCACAGAGCAAGTGGACACCCTGCTCTGTGATATTGGGGAGTCATCTTCTAATCCAACAATAGAGGAAGGAAGAACATTGAGAGTTTTGAAGATGGTGGAGCCATGGCTCTCTTCAAAACCTGAATTCTGCATCAAGGTCCTTAACCCCTACATGCCAACAGTCATAGAAGAGCTGGAGAAACTGCAGAGAAAACATGGTGGGAACCTTGTCAGATGCCCGCTGTCCAGGAACTCCACCCATGAGATGTATTGGGTGTCAGGAGCCTTG-------TTGTGAGCTCTGTGAACACAACATCAAAGATGTTGTTGAACAGGTTCACAACAAGGCATAGGAAACCCACTTATGAGAAGGACGTAGATCTTGGGGCAGGAACGAGAAGTGTCTCCACTGAAATAGAAAAACCAGACATGACAATCATTGGGAGAAGGCTTCAGCGATTGCAAGAAGAGCACAAAGAAACATGGCATTATGATCAAGAAAACCCATACAGAACCTGGGCGTATCATGGAAGCTATGAAGCTCCTTCGACAGGCTCTGCGTCCTCCATGGTGAACGGGGTGGTGAAACTGCTAACAAAACCCTGGGATGTAATTCCGATGGTGACTCAGTTAGCCATGACAGACACAACCCCTTTTGGGCAACAAAGAGTGTTCAAAGAGAAGGTGGATACCAGAACACCGCAACCAAAACCAGGCACACGAATGGTCATGACCACGACAGCCAATTGGCTATGGGCCCTCCTTGGAAAGAAGAAAAATCCCAGACTGTGCACAAGGGAAGAGTTCATCTCAAAAGTTAGATCAAACGCAGCCATAGGCGCAGTCTTTCAAGAGGAACAGGGATGGACATCAGCCAGTGAAGCTGTGAATGACAGCCGGTTTTGGGAACTGGTTGACAAAGAAAGGGCCCTTCACCAAGAAGGGAAATGTGAATCGTGTGTCTACAACATGATGGGAAAACGTGAGAAAAAGTTAGGGGAGTTTGGCAGAGCCAAGGGAAGCCGAGCAATCTGGTATATGTGGCTAGGAGCGCGGTTTCTGGAATTTGAAGCCCTGGGTTTTTTGAATGAAGATCATTGGTTTGGCAGAGAAAACTCATGGAGTGGAGTGGAAGGGGAAGGTCTGCACAGATTGGGATACATCCTGGAGGAAATAGACAAGAAGGATGGAGACCTAATGTATGCTGATGACACAGCAGGCTGGGACACAAGAATCACTGAGGATGACCTCCAAAATGAGGAACTGATCACGGAACAGATGGCTCCCCACCACAAGATCCTAGCCAAAGCCATTTTCAAACTAACCTACCAAAACAAAGTGGTGAAAGTCCTCAGACCCACACCGAGAGGAGCGGTGATGGATATCATATCCAGGAAAGACCAGAGAGGTAGTGGACAAGTTGGAACATATGGTTTGAACACATTCACCAACATGGAAGTTCAACTCATCCGCCAAATGGAAGCTGAAGGAGTCATCACACAAGATGACATGCAGAACCCTAAAGGGTTGAAAGAAAGAGTTGAGAAATGGCTGAGAGAGTGTGGTGTCGACAGGTTAAAGAGGATGGCAATTAGTGGAGACGATTGCGTGGTGAAACCCCTAGATGAGAGGTTCGGCACCTCCCTCCTCTTCTTGAACGACATGGGAAAGGTGAGGAAAGACATTCCGCAGTGGGAACCATCTAAGGGATGGAAAAACTGGCAAGAGGTTCCTTTTTGCTCCCACCACTTTCACAAGATCTTTATGAAGGATGGCCGCTCACTAGTTGTTCCATGTAGAAACCAGGATGAACTGATAGGGAGAGCCAGAATCTCGCAGGGGGCTGGATGGAGCTTAAGGGAAACAGCTTGCCTAGGCAAAGCTTACGCCCAGATGTGGTCGCTTATGTACTTCCACAGAAGGGATCTGCGTTTAGCCTCCATGGCCATATGCTCAGCAGTTCCAACGGAATGGTTTCCAACAAGCAGAACAACATGGTCAATCCATGCTCATCACCAATGGATGACCACTGAAGACATGCTCAAGGTGTGGAACAGAGTGTGGATAGAAGACAACCCCAATATGATTGACAAGACTCCAGTCCATTCGTGGGAAGATATACCTTACCTAGGGAAAAGAGAGGATTTGTGGTGTGGATCCCTGATTGGACTTTCTTCTAGAGCCACCTGGGCGAAGAACATTCACACGGCCATAACTCAGGTCAGGAATCTGATCGGAAAAGAGGAATACGTGGATTATATGTCAGTAATGAAAAGATACAGTGCTCCTTCAGAGAGTGAAGGAGTTCTGTAA
		</sequence>
		<sequence>
			<taxon idref="KP188564|DENV4|Brazil|Southeast|SP|Sao_Jose_do_Rio_Preto|2013-01-10"/>
			ATGAACCAACGAAAAAAGGTGGTTAGACCACCTTTCAATATGCTGAAACGCGAGAGAAACCGCGTATCAACCCCTCAAGGGTTGGTGAAGAGATTCTCAACCGGACTTTTTTCTGGGAAAGGACCCTTACGGATGGTGCTAGCACTCATCACGTTTTTGCGAGTCCTTTCCATCCCACCAACAGCAGGGATTCTGAAGAGATGGGGACAGTTGAAGAAAAATAAGGCCATCAAGATACTGATTGGATTCAGGAAGGAGATAGGCCGCATGCTGAACATCTTGAACGGGAGAAAAAGGTCAACGATAACATTGTTGTGCTTGATTCCCACCGTAATGGCG-TTTCACTCA--ACAAGAGATGGCGAACCCCTCATGATAGTGGCAAAACATGAAAGGGGGAGACCTCTCTTGTTTAAGACAACAGAGGGGATCAATAAATGCACTCTCATTGCCATGGACTTGGGTGAAATGTGTGAGGACACTGTCACGTACAAATGCCCCCTACTGGTCAATACCGAACCTGAAGACATTGATTGCTGGTGCAACCTCACGTCTACCTGGGTCATGTATGGGACATGCACCCAGAGCGGAGAACGGAGACGAGAGAAGCGCTCAGTAGCTTTAACACCTCATTCAGGAATGGGATTGGAAACAAGAGCTGAGACATGGATGTCATCGGAAGGAGCTTGGAAGCATGCTCAGAGAGTAGAGAGCTGGATACTCAGAAACCCAGGATTTGCACTCTTGGCAGGATTTATGGCTTATATGATTGGGCAAACAGGGATCCAGCGAACTGTCTTCTTTGTCCTAATGATGCTGGTCGCCCCATCCTACGGAATGCGATGCGTAGGAGTAGGAAACAGAGACTTTGTGGAAGGAGTCTCAGGTGGAGCATGGGTCGACCTGGTGCTAGAACATGGAGGATGCGTCACAACCATAGCCCAGGGAAAACCAACCTTGGATTTTGAACTGACCAAGACAACAGCCAAGGAAGTGGCTCTGTTAAGAACCTATTGCATTGAAGCCTTAATATCAAACATAACTACGGCAACAAGATGTCCAACGCAAGGAGAGCCTTATCTGAAAGAGGAACAGGACCAACAGTACATTTGTCGTAGAGATGTGGTAGATAGAGGATGGGGCAATGGCTGTGGCTTGTTTGGAAAAGGAGGAGTTGTGACATGTGCGAAGTTCTCATGTTCGGGGAAGATAACAGGCAATCTGGTCCAAATTGAGAACCTTGAATACACAGTGGTTGTGACAGTCCACAATGGAGACACCCATGCAGTAGGAAATGACACATCCAATCATGGGGTTACAGCCACGATAACTCCCAGGTCACCATCGGTTGAAGTCAAACTGCCGGACTATGGAGAACTAACACTCGATTGTGAACCCAGGTCTGGAATTGACTTCAATGAGATGATCCTAATGAAAATGAAAAAGAAAACATGGCTCGTGCATAAGCAATGGTTTTTGGATCTGCCTCTTCCATGGACGACAGGAGCAGATACATCAGAGGTTCACTGGAATTACAAAGAGAGAATGGTGACATTTAAGGTTCCTCACGCCAAGAGACAGGATGTGACAGTGCTGGGATCTCAGGAAGGAGCCATGCATTCTGCCCTCGCTGGAGCCACAGAAGTGGACTCCGGTGATGGAAATCACATGTTTGCAGGACATCTCAAGTGCAAAGTCCGCATGGAGAAATTGAGAATCAAGGGAATGTCATATACGATGTGTTCAGGAAAGTTTTCAATTGACAAAGAGATGGCAGAAACACAGCATGGGACAACAGTGGTGAAAATCAAGTATGAAGGTGCTGGAGCTCCGTGTAAAGTCCCCATAGAGATAAGAGATGTAAACAAGGAAAAAGTGGTTGGGCGCGTTATCTCAGCCACCCCTTTGGCTGAGAACACCAATAGTGTAACCAACATAGAATTAGAACCCCCCTTTGGGGACAGCTACATAGTGATAGGTGTTGGAAACAGCGCACTAACACTCCATTGGTTCAGGAAAGGGAGTTCCATTGGCAAGATGTTTGAGTCCACATACAGAGGTGCAAAACGCATGGCCATCCTAGGTGAAACAGCTTGGGATTTTGGTTCCGTTGGTGGACTGTTCACATCATTGGGAAAGGCTGTGCATCAGGTTTTTGGAAGTGTGTATACAACCATGTTTGGAGGAGTCTCATGGATGATTAGAATCCTAATTGGGTTCTTAGTGTTGTGGATTGGCACGAACTCAAGGAATACTTCAATGGCCATGACGTGCATAGCTGTTGGGGGAATCACTCTGTTTTTGGGCTTCACGGTTCAAGCGGACATGGGTTGTGTGGTGTCATGGAGTGGGAGAGAATTGAAGTGTGGAAGCGGAATTTTTGTGGTTGACAACGTGCACACTTGGACAGAACAGTACAAATTCCAACCAGAGTCCCCAGCGAGACTAGCGTCTGCAATATTAAATGCCCACAAAGATGGGGTCTGTGGAATTAGATCAACCACGAGGCTGGAAAATGTTATGTGGAAGCAAATAACCAATGAGCTAAACTATGTTCTCTGGGAAGGAGGACATGATCTCACTGTAGTGGCTGGGGACGTGAAAGGGGTGTTGACCAAGGGCAAGAGAGCACTCACACCCCCAGCGAGCGATCTGAAATATTCATGGAAGACATGGGGGAAAGCAAAAATCTTCACCCCTGAAGCAAGAAACAGCACATTTTTAATAGACGGACCAGATACCTCTGAATGCCCCAATGAACGAAGAGCATGGAATTCTTTTGAGGTGGAAGATTATGGATTTGGCATGTTCACGACCAACATATGGATGAAATTCCGAGAAGGAAGTTCAGAAGTGTGTGACCACAGGCTGATGTCAGCTGCAATTAAAGACCAGAAAGCTGTGCATGCTGACATGGGTTATTGGATAGAGAGCTCAAAAAACCAGACCTGGCAGATAGAGAGAGCATCTCTCATTGAAGTGAAAACATGTCTGTGGCCCAAGACCCATACACTGTGGAGCAATGGAGTGTTGGAGAGCCAGATGCTTATTCCAAAATCATATGCAGGCCCTTTTTCACAGCACAATTACCGCCAGGGCTATGCTACGCAAACCGTGGGTCCATGGCACTTAGGCAAACTAGAGATAGACTTTGGAGAGTGCCCCGGAACAACAGTTACAATTCAGGAGAATTGTGACCATAGAGGCCCATCTTTGAGGACCACCACTGCATCTGGAAAACTAGTCACGCAATGGTGTTGCCGCTCCTGCACAATGCCCCCCTTAAGGTTCTTAGGAGAAGATGGGTGCTGGTATGGGATGGAGATTAGGCCCTTGAGTGAAAAAGAAGAGAACATGGTTAAATCACAGGTGACGGCCGGACAGGGCACATCGGAAACTTTTTCTATGGGTCTATTGTGCCTGACCTTGTTTGTGGAAGAATGCTTGAGAAGAAGAGTCACCAGAAAACACATGATATTAGCTGTGGTAATCACTCTTTGTGCTATCATCCTGGGGGGCCTCACATGGATGGACTTGCTACGAGCCCTCATCATGTTGGGGGATACCATGTCTGGCAGAATAGGAGGACAGACCCACCTAGCCATCATGGCAGTGTTCAAGATGTCACCAGGATACGTGCTGGGTGTGTTTTTAAGGAAACTCACTTCAAGAGAGACAGCACTAATGGTAATAGGAATGGCCATGACAACAACACTTTCAATTCCACATGACCTCATGGAACTCATTGATGGAATATCACTAGGACTAATTTTGCTAAAAATAGTAACACAGTTTGACAACACCCAAGTGGGAACCTTAGCTCTTTCCTTGACTTTCATAAGATCAACAATGTCATTGGTCATGGCTTGGAGGACCATTATGGCTGTGCTGTTTGTGGTCACACTCATTCCTTTGTGTAGGACAAGCTGTCTTCAAAAACAGTCTCATTGGGTAGAAATAACAGCACTCATCTTAGGAGCCCAAGCTCTGCCAGTGTACCTAATGACTCTTATGAAAGGAGCCTCAAGAAGATCTTGGCCTCTCAACGAAGGCATAATGGCTGTGGGTTTGGTTAGTCTCTTAGGAAGCGCTCTTTTAAAGAATGATGTCCCTTTAGCTGGCCCAATGGTGGCAGGAGGCTTACTTCTGGCGGCTTACGTAATGAGTGGCAGCTCAGCAGATCTGTCACTAGAGAAGGCCGCTAATGTGCAGTGGGATGAAATGGCAGACATAACAGGCTCAAGTCCAATCATAGAAGTGAAGCAAGATGAGGATGGCTCTTTCTCCATACGGGACGTCGAGGAAACCAATATGATAACCCTTTTGGTGAAACTGGCACTGATAACGGTGTCAGGTCTCTACCCCTTGGCAATTCCAATCACAATGACCTTATGGTACATGTGGCAAGTGAAAACACAAAGATCAGGAGCCCTGTGGGACGTTCCTTCACCCGCTGCCACTCAAAAAGCCGCACTGTCCGAAGGAGTGTACAGGATCATGCAAAGAGGGTTATTCGGGAAAACCCAGGTTGGAGTAGGGATACACATGGAAGGTGTATTTCACACAATGTGGCATGTCACAAGAGGATCGGTGATCTGCCACGAGACTGGGAGATTGGAGCCATCTTGGGCTGACGTCAGGAATGACATGATATCATACGGTGGGGGATGGAGGCTTGGAGATAAATGGGACAAAGAAGAAGACGTTCAGGTCCTCGCTATAGAACCAGGGAAGAATCCCAAACATGTCCAAACGAAACCTGGCCTTTTCAAGACCCTAACTGGAGAAATTGGAGCAGTAACATTGGATTTCAAACCCGGAACGTCTGGTTCTCCCATTATCAACAGGAAAGGAAAAGTCATCGGACTCTATGGAAATGGAGTGGTTACCAAATCAGGTGATTACGTCAGTGCCATAACGCAAGCCGAAAGAATTGGAGAGCCAGATTATGAAGTGGATGAGGACATTTTTCGGAAGAAAAGACTAACCATAATGGACTTACACCCTGGAGCTGGAAAGACAAAAAGAATTCTTCCATCAATAGTGAGAGAAGCCTTAAAAAGGAGGCTGCGAACTTTGATTTTGGCTCCCACGAGAGTAGTGGCGGCTGAGATGGAAGAGGCCCTACGTGGACTGCCAATCCGTTACCAAACCCCAGCTGTGAAATCAGAACACACAGGAAGAGAGATTGTAGACCTCATGTGCCATGCAACCTTCACAACAAGACTTTTGTCATCAACCAGAGTTCCAAACTATAACCTTATAGTAATGGATGAAGCACATTTCACCGATCCTTCCAGTGTCGCGGCTAGAGGATACATCTCGACTAGGGTGGAAATGGGAGAGGCAGCAGCCATCTTCATGACCGCAACCCCTCCCGGAGCAACGGATCCCTTTCCCCAGAGCAACAGCCCAATAGAAGACATCGAGAGAGAGATTCCGGAAAGGTCATGGAACACAGGGTTCGACTGGATAACAGACTACCAAGGGAAAACTGTGTGGTTTGTTCCTAGCATAAAAGCTGGAAATGACATTGCAAATTGTCTGAGGAAGTCGGGAAAGAAAGTTATCCAGTTGAGTAGGAAAACCTTTGATACAGAATATCCAAAAACGAAGCTCACGGACTGGGACTTTGTGGTCACTACAGACATATCTGAAATGGGGGCTAACTTTAGAGCTGGGAGAGTGATAGACCCTAGAAGATGCCTCAAACCAGTTATCCTAACAGATGGGCCAGAGAGAGTCATCTTAGCAGGTCCCATTCCAGTGACTCCAGCAAGCGCTGCCCAAAGAAGAGGGCGAATAGGAAGGAACCCAGCACAAGAAGACGACCAATACGTTTTCTCCGGAGACCCACTAAAAAATGATGAAGATCATGCCCACTGGACAGAAGCAAAGATGCTGCTTGACAATATCTACACCCCAGAAGGGATCATTCCAACATTGTTTGGTCCGGAAAGGGAAAAAACCCAAGCTATTGATGGAGAGTTTCGCCTCAGAGGGGAACAAAGGAAGACTTTTGTGGAATTAATGAGGAGAGGAGACCTTCCGGTGTGGCTGAGTTATAAGGTAGCTTCTGCTGGCATTTCTTACAAAGATCGGGAATGGTGCTTCACTGGGGAAAGAAATAACCAAATTTTAGAAGAAAACATGGAGGTTGAAATTTGGACTAGAGAGGGAGAAAAGAAAAAACTGAGGCCAAAATGGTTAGATGCACGTGTATACGCTGACCCCATGGCTTTGAAGGATTTCAAGGAGTTTGCCAGTGGAAGGAAGAGTATAACTCTCGACATCCTAACAGAGATCGCCAGTTTGCCAACCTACCTTTCCTCTAGGGCCAAGCTCGCCCTTGACAACATAGTTATGCTCCACACAACAGAAAGAGGAGGGAGGGCCTATCAACACGCCCTGAACGAACTTCCGGAGTCACTGGAAACACTCATGCTTGTAGCCTTACTAGGTGCTATGACAGCAGGTATCTTCCTGTTTTTCATGCAAGGTAAAGGAATAGGGAAATTGTCAATGGGTTTGATAACCATTGCGGTGGCTAGTGGCTTGCTCTGGGTAGCAGAAATTCAACCCCAGTGGATAGCGGCCTCAATCATACTGGAGTTTTTCCTCATGGTACTGTTGATACCAGAACCAGAAAAACAAAGGACCCCACAAGACAATCAATTGATCTACGTCATATTGACCATTCTCACCATTATTGGTCTAATAGCAGCCAACGAGATGGGGCTGATAGAAAAAACAAAAACGGATTTTGGGTTTTACCAGGTAAAAACAGAAACCACCATCCTCGATGTGGACCTGAGACCAGCTTCAGCATGGACGCTCTATGCGGTAGCCACCACAATTCTGACTCCCATGCTGAGACACACCATAGAAAATACGTCGGCCAACCTATCTTTAGCAGCCATTGCCAACCAGGCAGCCGTCCTAATGGGGCTTGGAAAAGGATGGCCACTCCACAGAATGGACCTCGGTGTGCCGCTGTTAGCAATGGGATGCTATTCTCAAGTGAACCCAACAACCTTGACAGCATCCTTAGTCATGCTTCTAGTCCATTATGCAATAATAGGCCCAGGATTGCAGGCAAAAGCCACAAGAGAGGCCCAGAAAAGGACAGCTGCTGGAATCATGAAAAATCCCACAGTGGACGGGATAACAGTGATAGATCTAGAACCAATATCCTATGACCCAAAATTTGAAAAGCAATTAGGGCAGGTCATGTTACTCGTCTTGTGTGCTGGACAACTACTCTTAATGAGAACAACATGGGCTTTCTGTGAAGTCTTGACTTTGGCTACAGGACCAACCTTGACCTTGTGGGAAGGCAACCCGGGAAGGTTTTGGAACACGACCATAGCCGTATCTACCGCCAACATTTTCAGGGGAAGTTACTTGGCAGGAGCTGGACTGGCTTTTTCACTCATAAAGAATGCACAAACCCCCAGGAGGGGAACTGGGACCGCAGGAGAGACACTGGGAGAGAAGTGGAAGAGACAGCTAAACTCATTAGACAGAAAAGAGTTTGAAGAGTATAAAAGAAGTGGAATACTAGAAGTGGACAGGACTGAAGCCAAGTCCGCCCTGAAAGATGGGTCCAAAATCAAGCATGCAGTATCTAGAGGGTCCAGTAAGATCAGATGGATCGTTGAGAGAGGGATGGTAAAGCCAAAAGGGAAAGTTGTAGATCTTGGCTGTGGGAGAGGAGGATGGTCTTATTACATGGCAACACTCAAGAACGTGACTGAAGTGAAAGGGTATACAAAAGGAGGTCCAGGACATGAAGAACCGATTCCTATGGCTACTTATGGCTGGAATTTGGTCAAACTCCATTCAGGGGTTGACGTGTTCTATAAACCCACAGAGCAAGTGGACACTCTGCTCTGTGATATTGGGGAGTCATCTTCTAATCCAACAATAGAGGAAGGAAGAACATTGAGAGTTTTGAAGATGGTGGAGCCATGGCTCTCTTCAAAACCTGAATTCTGCATCAAGGTCCTTAACCCCTACATGCCAACAGTCATAGAAGAGCTGGAGAAACTGCAGAGAAAACATGGTGGGAACCTTGTCAGATGCCCGCTGTCCAGGAACTCCACCCATGAGATGTATTGGGTGTCAGGAGCGTCGGGAAACATTGTGAGCTCTGTGAACACAACATCAAAGATGTTGTTGAACAGGTTCACAACAAGGCATAGGAAACCCACTTATGAGAAGGACGTAGATCTTGGGGCAGGAACGAGAAGTGTCTCCACTGAAACAGAAAAACCAGACATGACAATCATTGGGAGAAGGCTTCAGCGATTGCAAGAAGAGCACAAAGAAACATGGCATTATGATCAAGAAAACCCATACAGAACCTGGGCGTATCATGGAAGCTATGAAGCTCCTTCGACAGGCTCTGCGTCCTCCATGGTGAACGGGGTGGTGAAACTGCTAACAAAACCCTGGGATGTAATTCCGATGGTGACTCAGTTAGCCATGACAGACACAACCCCTTTTGGGCAACAAAGAGTGTTCAAAGAGAAGGTGGATACCAGAACACCGCAACCAAAACCAGGCACACGAATGGTTATGACCACGACAGCCAATTGGCTATGGGCCCTCCTTGGAAAGAAGAAAAATCCCAGACTGTGCACAAGGGAAGAGTTCATCTCAAAAGTTAGATCAAACGCAGCCATAGGCGCAGTCTTCCAAGAGGAACAGGGATGGACATCAGCCAATGAAGCTGTGAATGACAGCCGGTTTTGGGAACTGGTTGACAAAGAAAGGGCCCTTCACCAAGAAGGGAAATGTGAATCGTGTGTCTACAACATGATGGGAAAACGTGAGAAAAAGTTAGGGGAGTTTGGCAGAGCCAAGGGAAGCCGAGCAATCTGGTATATGTGGCTAGGAGCGCGGTTTCTGGAATTTGAAGCCCTGGGTTTTTTGAATGAAGATCATTGGTTTGGCAGAGAAAACTCATGGAGTGGAGTGGAAGGGGAAGGTCTGCACAGATTGGGATACATCCTGGAGGAGATAGACAAGAAGGATGGAGACCTAATGTATGCTGATGACACAGCAGGCTGGGACACAAGAATCACTGAGGATGACCTCCAAAATGAGGAACTGATCACGGAACAGATGGCTCCCCACCACAAGATCCTAGCCAAAGCCATTTTCAAACTAACCTACCAAAACAAAGTGGTGAAAGTCCTCAGACCCACACCGAGAGGAGCGGTGATGGATATCATATCCAGGAAAGACCAGAGAGGTAGTGGACAAGTTGGAACATATGGTTTGAACACATTCACCAACATGGAAGTTCAACTCATCCGCCAAATGGAAGCAGAAGGAGTCATCACACAAGATGACATGCAGAACCCTAAAGGGTTGAAAGAAAGAGTTGAGAAATGGCTGAGAGAGTGTGGTGTCGACAGGTTAAAGAGGATGGCAATTAGTGGAGACGATTGCGTGGTGAAACCCCTAGATGAGAGGTTTGGCACCTCCCTCCTCTTCTTGAACGACATGGGAAAGGTGAGGAAAGACATTCCGCAGTGGGAACCATCTAAGGGATGGAAGAACTGGCAAGAGGTTCCTTTTTGCTCCCACCACTTTCACAAGATCTTTATGAAGGATGGCCGCTCACTAGTTGTTCCATGTAGAAACCAGGATGAACTGATAGGGAGAGCCAGAATCTCGCAGGGGGCTGGATGGAGCTTAAGGGAAACAGCTTGCCTAGGCAAAGCTTACGCCCAGATGTGGTCGCTTATGTACTTTCACAGAAGGGATCTGCGTTTAGCCTCCATGGCTATATGCTCAGCAGTTCCAACGGAATGGTTTCCAACAAGCAGAACAACATGGTCAATCCATGCTCATCACCAATGGATGACCACTGAAGACATGCTCAAGGTGTGGAACAGAGTGTGGATAGAAGACAACCCCAATATGATTGACAAGACTCCAGTCCATTCGTGGGAAGATATACCTTACCTAGGGAAAAGAGAGGATTTGTGGTGTGGATCCCTGATTGGACTTTCTTCTAGAGCCACCTGGGCGAAGAACATTCACACGGCCATAACTCAGGTCAGGAATCTGATCGGAAAAGAGGAATACGTGGATTATATGCCAGTAATGAAAAGATACAGTGCTCCTTCAGAGAGTGAAGGAGTTCTGTAA
		</sequence>
		<sequence>
			<taxon idref="KP188563|DENV4|Brazil|Southeast|SP|Sao_Jose_do_Rio_Preto|2013-01-07"/>
			ATGAACCAACGAAAAAAGGTGGTTAGACCACCTTTCAATATGCTGAAACGCGAGAGAAACCGCGTATCAACCCCTCAAGGGTTGGTGAAGAGATTCTCAACCGGACTTTTTTCTGGGAAAGGACCCTTACGGATGGTGCTAGCACTCATCACGTTTTTGCGAGTCCTTTCCATCCCACCAACAGCAGGGATTCTGAAGAGATGGGGACAGTTGAAGAAAAATAAGGCCATCAAGATACTGATTGGATTCAGGAAGGAGATAGGCCGCATGCTGAACATCTTGAACGGGAGAAAAAGGTCAACGATAACATTGTTGTGCTTGATTCCCACCGTAATGGCG-TTTCACTCA--ACAAGAGATGGCGAACCCCTCATGATAGTGGCAAAACATGAAAGGGGGAGACCTCTCTTGTTTAAGACAACAGAGGGGATCAACAAATGCACTCTCATTGCCATGGACTTGGGTGAAATGTGTGAGGACACTGTCACGTACAAATGCCCCCTACTGGTCAATACCGAACCTGAAGACATTGATTGCTGGTGCAACCTCACGTCTACCTGGGTCATGTATGGGACATGCACCCAGAGCGGAGAACGGAGACGAGAGAAGCGCTCAGTAGCTTTAACACCACATTCAGGAATGGGATTGGAAACAAGAGCTGAGACATGGATGTCATCGGAAGGAGCTTGGAAGCATGCTCAGAGAGTAGAGAGCTGGATACTCAGAAACCCAGGATTTGCACTCTTGGCAGGATTTATGGCTTATATGATTGGGCAAACAGGGATCCAGCGAACTGTCTTCTTTGTCCTAATGATGCTGGTCGCCCCATCCTACGGAATGCGATGCGTAGGAGTAGGAAACAGAGACTTTGTGGAAGGAGTCTCAGGTGGAGCATGGGTCGACCTGGTGCTAGAACATGGAGGATGCGTCACAACCATGGCCCAGGGAAAACCAACCTTGGATTTTGAACTGACCAAGACAACAGCCAAGGAAGTGGCTCTGTTAAGAACCTATTGCATTGAAGCCTTAATATCAAACATAACTACGGCAACAAGATGTCCAACGCAAGGAGAGCCTTATCTGAAAGAGGAACAGGACCAACAGTACATTTGCCGTAGAGATGTGGTAGATAGAGGATGGGGCAATGGCTGTGGCTTGTTTGGAAAAGGAGGAGTTGTGACATGTGCGAAGTTCTCATGTTCGGGGAAGATAACAGGCAATCTGGTCCAAATTGAGAACCTTGAATACACAGTGGTTGTGACAGTCCACAATGGAGACACCCATGCAGTAGGAAATGACACATCCAATCATGGGGTTACAGCCACGATAACTCCCAGGTCACCATCGGTTGAAGTCAAACTGCCGGACTATGGAGAACTAACACTCGATTGTGAACCCAGGTCTGGAATTGACTTCAATGAGATGATCCTAATGAAAATGAAAAAGAAAACATGGCTCGTGCATAAGCAATGGTTTTTGGATCTGCCTCTTCCATGGACGACAGGAGCAGATACATCAGAGGTTCACTGGAATTACAAAGAGAGAATGGTGACATTTAAGGTTCCTCATGCCAAGAGACAGGATGTGACAGTGCTGGGATCTCAGGAAGGAGCCATGCACTCTGCCCTCGCTGGAGCCACAGAAGTGGACTCCGGTGATGGAAATCACATGTTTGCAGGACATCTCAAGTGCAAAGTCCGTATGGAGAAATTGAGAATCAAGGGAATGTCATACACGATGTGTTCAGGAAAGTTTTCAATTGACAAAGAGATGGCAGAAACACAGCATGGGACAACAGTGGTGAAAGTCAAGTATGAAGGTGCTGGAGCTCCGTGTAAAGTCCCCATAGAGATAAGAGATGTAAACAAGGAAAAAGTGGTTGGGCGCGTTATCTCAGCCACCCCTTTGGCTGAGAACACCAATAGTGTAACCAACATAGAATTAGAACCCCCCTTTGGGGACAGCTACATAGTGATAGGTGTTGGAAACAGCGCACTAACACTCCATTGGTTCAGGAAAGGGAGTTCCATTGGTAAGATGTTTGAGTCCACATACAGAGGTGCAAAACGCATGGCCATCCTAGGTGAAACAGCTTGGGATTTTGGTTCCGTTGGTGGACTGTTCACATCATTGGGAAAGGCTGTGCACCAGGTTTTTGGAAGTGTGTATACAACCATGTTTGGAGGAGTCTCATGGATGATTAGAATCCTAATTGGGTTCCTAGTGTTATGGATTGGCACGAACTCAAGGAACACTTCAATGGCCATGACGTGCATAGCTGTTGGGGGAATCACTCTGTTTTTGGGCTTCACGGTTCAAGCGGACATGGGTTGTGTGGTGTCATGGAGTGGGAGAGAATTGAAGTGTGGAAGCGGAATTTTTGTGGTTGACAACGTGCACACTTGGACAGAACAGTACAAATTCCAACCAGAGTCCCCAGCGAGACTAGCGTCTGCAATATTAAATGCCCACAAAGATGGGGTCTGTGGAATTAGATCAACCACGAGGCTGGAAAATGTTATGTGGAAGCAAATAACCAATGAGCTAAACTATGTTCTCTGGGAAGGAGGACATGATCTCACTGTAGTGGCTGGGGACGTGAAAGGGGTGTTGACCAAGGGCAAGAGAGCACTCACACCCCCAGCGAGCGATCTGAAATATTCATGGAAGACATGGGGGAAAGCAAAAATCTTCACCCCTGAAGCAAGAAACAGCACATTTTTAATAGACGGACCAGATACCTCTGAATGCCCCAATGAACGAAGAGCATGGAATTCTTTTGAGGTGGAAGACTATGGATTTGGCATGTTCACGACCAACATATGGATGAAATTCCGAGAAGGAAGTTCAGAAGTGTGTGACCACAGGCTGATGTCAGCTGCAATTAAAGACCAGAAAGCTGTGCATGCTGACATGGGTTATTGGATAGAGAGCTCAAAAAACCAGACCTGGCAGATAGAGAGAGCATCTCTCATTGAAGTGAAAACATGTCTGTGGCCCAAGACCCATACACTGTGGAGCAATGGAGTGCTGGAGAGCCAGATGCTTATTCCAAAATCATATGCAGGCCCTTTTTCACAGCACAATTACCGCCAGGGCTATGCTACGCAAACCGTGGGTCCATGGCACTTGGGCAAACTAGAGATAGACTTTGGAGAATGCCCCGGAACAACAGTTACAATTCAGGAGAATTGTGACCATAGAGGCCCATCTTTGAGGACCACCACTGCATCTGGAAAACTAGTCACGCAATGGTGTTGCCGCTCCTGCACAATGCCCCCCTTAAGGTTCTTAGGAGAAGATGGGTGCTGGTATGGGATGGAGATTAGGCCCTTGAGTGAAAAAGAAGAGAACATGGTTAAATCACAGGTGACGGCCGGACAGGGCACATCGGAAACTTTCTCTATGGGTCTGTTGTGCCTGACCTTGTTTGTGGAAGAATGCTTGAGAAGAAGAGTCACCAGAAAACACATGATATTAGCTGTGGTAATCACTCTTTGTGCTATCATCCTGGGGGGCCTCACATGGATGGACTTGCTACGAGCCCTCATCATGTTGGGGGACACTATGTCTGGCAGAATAGGAGGACAGACCCACCTAGCCATCATAGCAGTGTTCAAGATGTCACCAGGATACGTGCTGGGTGTGTTTTTAAGGAAACTCACTTCAAGAGAGACAGCACTAATGGTAATAGGAATGGCCATGACAACAACACTTTCAATTCCACATGACCTCATGGAACTCATTGATGGAATATCACTAGGACTAATTTTGCTAAAAATAGTAACACAGTTTGACAACACCCAAGTGGGAACCTTAGCTCTTTCCTTGACTTTCATAAGATCAACAATGTCATTGGTCATGGCTTGGAGGACCATTATGGCTGTGCTGTTTGTGGTCACACTCATTCCTTTGTGTAGGACAAGCTGTCTTCAAAAACAGTCTCATTGGGTAGAAATAACAGCACTCATCTTAGGAGCCCAAGCTCTGCCAGTGTACCTAATGACTCTTATGAAAGGAGCCTCAAGAAGATCTTGGCCTCTTAACGAAGGCATAATGGCTGTGGGTTTGGTTAGTCTCTTAGGAAGCGCTCTTTTAAAGAATGATGTCCCTTTAGCTGGCCCAATGGTGGCAGGAGGCTTACTTCTGGCGGCTTACGTAATGAGTGGCAGCTCAGCAGATCTGTCACTAGAGAAGGCCGCTAATGTGCAGTGGGATGAAATGGCAGACATAACAGGCTCAAGTCCAATCATAGAAGTGAAGCAAGATGAGGATGGCTCTTTCTCCATACGGGACGTCGAGGAAACCAATATGATAACCCTTTTGGTGAAACTGGCATTGATAACGGTGTCAGGTCTCTACCCCTTGGCAATTCCAATCACAATGACCTTATGGTACATGTGGCAAGTGAAAACACAAAGATCAGGAGCCCTGTGGGACGTTCCTTCACCCGCTGCCACTCAAAAAGCCGCACTGTCCGAAGGAGTGTACAGGATCATGCAAAGAGGGTTATTCGGGAAAACCCAGGTTGGAGTAGGGATACACATGGAAGGTGTATTTCACACAATGTGGCATGTCACAAGAGGATCGGTGATCTGCCACGAGACTGGGAGATTGGAGCCATCTTGGGCTGACGTCAGGAATGACATGATATCATACGGTGGGGGATGGAGGCTTGGAGATAAATGGGACAGAGAAGAAGACGTTCAGGTCCTCGCTATAGAACCAGGGAAAAATCCCAAACATGTCCAAACGAAACCTGGCCTTTTCAAGACCCTAACTGGAGAAATTGGAGCAGTAACATTAGATTTCAAACCCGGAACGTCTGGTTCTCCCATTATCAACAGGAAAGGAAAAGTCATCGGACTCTATGGAAATGGAGTGGTTACCAAATCAGGTGATTACGTCAGTGCCATAACGCAAGCCGAAAGAATTGGAGAGCCAGATTATGAAGTGGATGAGGACATTTTTCGGAAGAAAAGACTAACTATAATGGACTTACACCCCGGAGCTGGAAAGACAAAAAGAATTCTTCCATCAATAGTGAGAGAAGCCTTAAAAAGGAGGCTGCGAACTTTGATTTTGGCTCCCACGAGAGTAGTGGCGGCCGAGATGGAAGAGGCCCTACGTGGACTGCCAATCCGTTACCAAACCCCAGCTGTGAAATCAGAACACACAGGAAGAGAGATTGTAGACCTCATGTGCCATGCAACCTTCACAACAAGACTTTTGTCATCAACCAGAGTTCCAAACTATAACCTTATAGTAATGGATGAAGCACATTTCACCGATCCTTCCAGTGTCGCGGCTAGAGGATACATCTCGACCAGGGTAGAAATGGGAGAGGCAGCAGCCATCTTCATGACCGCAACCCCTCCCGGAGCGACGGATCCCTTTCCCCAGAGCAACAGCCCAATAGAAGACATCGAGAGAGAGATTCCGGAAAGGTCATGGAACACAGGGTTCGACTGGATAACAGACTACCAAGGGAAAACTGTGTGGTTTGTTCCTAGCATAAAAGCTGGAAATGACATTGCAAATTGTTTGAGGAAGTCGGGAAAGAAAGTTATCCAGTTGAGTAGGAAAACCTTTGATACAGAATATCCAAAAACGAAGCTCACGGACTGGGACTTTGTGGTCACTACAGACATATCTGAAATGGGGGCTAACTTTAGAGCTGGGAGAGTGATAGACCCTAGAAGATGCCTCAAGCCAGTTATCCTAACAGATGGGCCAGAGAGAGTCATCTTAGCAGGTCCCATTCCAGTGACTCCAGCAAGCGCTGCCCAAAGAAGAGGGCGAATAGGAAGGAACCCAGCACAAGAAGACGACCAATACGTTTTCTCCGGAGACCCACTAAAAAATGATGAAGATCATGCCCACTGGACAGAAGCAAAGATGCTGCTTGACAATATCTACACCCCAGAAGGGATCATTCCAACATTGTTTGGTCCGGAAAGGGAAAAAACCCAAGCTATTGATGGAGAGTTTCGCCTCAGAGGGGAACAAAGGAAGACTTTTGTGGAATTAATGAGGAGAGGAGACCTTCCGGTGTGGCTGAGTTATAAGGTAGCTTCTGCTGGCATTTCTTACAAAGATCGGGAATGGTGCTTCACTGGGGAAAGAAATAACCAAATTTTAGAAGAAAACATGGAGGTTGAAATTTGGACTAGAGAGGGAGAAAAGAAAAAACTGAGGCCAAAATGGTTAGATGCACGTGTATACGCTGACCCCATGGCTTTAAAGGATTTCAAGGAGTTTGCCAGTGGGAGGAAGAGTATAACTCTCGACATCCTAACAGAGATCGCCAGTTTGCCAACCTACCTTTCCTCTAGGGCCAAGCTCGCCCTTGACAACATAGTTATGCTCCACACAACAGAAAGAGGAGGGAGGGCCTATCAACACGCCCTGAACGAACTTCCGGAGTCACTGGAAACACTCATGCTTGTAGCCTTACTAGGTGCTATGACAGCAGGTATCTTCCTGTTTTTCATGCAAGGTAAAGGAATAGGGAAATTGTCAATGGGTTTGATAACCATTGCGGTGGCTAGTGGCTTGCTCTGGGTAGCAGAAATTCAACCCCAGTGGATAGCGGCCTCAATCATACTGGAGTTTTTTCTCATGGTACTGTTGATACCAGAACCAGAAAAACAAAGGACCCCACAAGACAATCAATTGATCTACGTCATATTGACCATTCTCACCATTATTGGTCTAATAGCAGCCAACGAGATGGGGCTGATAGAAAAAACAAAAACGGATTTTGGGTTTTACCAGGTAAAAACAGAAACCACCATCCTCGATGTGGACCTGAGACCAGCTTCAGCATGGACGCTCTATGCGGTAGCCACCACAATTCTGACTCCCATGCTGAGACACACCATAGAAAATACGTCGGCCAACCTATCTTTAGCAGCCATTGCCAACCAGGCAGCCGTCCTAATGGGGCTTGGAAAAGGATGGCCACTCCACAGAATGGACCTTGGTGTGCCGCTGTTAGCAATGGGATGCTATTCTCAAGTGAACCCAACAACCTTGACAGCATCCTTAGTCATGCTTCTAGTCCATTATGCAATAATAGGCCCAGGATTGCAGGCAAAAGCCACAAGAGAGGCCCAGAAAAGGACAGCTGCTGGAATCATGAAAAATCCCACAGTGGACGGGATAACAGTGATAGATCTAGAACCAATATCCTATGACCCAAAATTTGAAAAGCAATTAGGGCAGGTCATGTTACTAGTCTTGTGTGCTGGACAACTACTCTTGATGAGAACAACATGGGCTTTCTGTGAAGTCTTGACTTTGGCCACAGGACCAATCTTGACCTTGTGGGAGGGCAACCCGGGAAGGTTTTGGAACACGACCATAGCCGTATCTACCGCCAACATTTTCAGGGGAAGTTACTTGGCAGGAGCTGGACTGGCTTTTTCACTCATAAAGAATGCACAAACCCCCAGGAGGGGAACTGGGACCGCAGGAGAGACACTGGGAGAGAAGTGGAAGAGACAGCTAAACTCATTAGACAGAAAAGAGTTTGAAGAGTATAAAAGAAGTGGAATACTAGAAGTGGACAGGACCGAAGCCAAGTCCGCCCTGAAAGATGGGTCCAAAATCAAGCATGCAGTATCTAGAGGGTCCAGTAAGATTAGATGGATCGTTGAGAGAGGGATGGTAAAGCCAAAAGGGAAAGTTGTAGATCTTGGCTGTGGGAGAGGAGGATGGTCTTATTACATGGCAACACTCAAGAACGTGACTGAAGTGAAAGGGTATACAAAAGGAGGTCCAGGACATGAAGAACCGATTCCTATGGCTACTTATGGCTGGAATTTGGTCAAACTCCATTCAGGGGTTGACGTGTTCTACAAACCCACAGAGCAAGTGGACACCCTGCTCTGTGATATTGGGGAGTCATCTTCTAATCCAACAATAGAGGAAGGAAGAACATTGAGAGTTTTGAAGATGGTGGAGCCATGGCTCTCTTCAAAACCTGAATTCTGCATCAAGGTCCTTAACCCCTACATGCCAACAGTCATAGAAGAGCTGGAGAAACTGCAGAGAAAACATGGTGGGAACCTTGTCAGATGCCCGCTGTCCAGGAACTCCACCCATGAGATGTATTGGGTGTCAGGAGCGTCGGGAAACATTGTGAGCTCTGTGAACACAACATCAAAGATGTTGTTGAACAGGTTCACAACAAGGCATAGGAAACCCACTTATGAGAAGGACGTAGATCTTGGGGCAGGAACGAGAAGTGTCTCCACTGAAATAGAAAAACCAGACATGACAATCATTGGGAGAAGGCTTCAGCGATTGCAAGAAGAGCACAAAGAAACATGGCATTATGATCAAGAAAACCCATACAGAACCTGGGCGTATCATGGAAGCTATGAAGCTCCTTCGACAGGCTCTGCGTCCTCCATGGTGAACGGGGTGGTGAAACTGCTAACAAAACCCTGGGATGTAATTCCGATGGTGACTCAGTTAGCCATGACAGACACAACCCCTTTTGGGCAACAAAGAGTGTTCAAAGAGAAGGTGGATACCAGAACACCGCAACCAAAACCAGGCACACGAATGGTTATGACCACGACAGCCAATTGGCTATGGGCCCTCCTTGGAAAGAAGAAAAATCCCAGACTGTGCACAAGGGAAGAGTTCATCTCAAAAGTTAGATCAAACGCAGCCATAGGCGCAGTCTTTCAAGAGGAACAGGGATGGACATCAGCCAGTGAAGCTGTGAATGACAGCCGGTTTTGGGAGCTGGTTGACAAAGAAAGGGCCCTTCACCAAGAAGGGAAATGTGAATCGTGTGTCTACAACATGATGGGAAAACGTGAGAAAAAGTTAGGGGAGTTTGGCAGAGCCAAGGGAAGCCGAGCAATCTGGTATATGTGGCTAGGAGCGCGGTTTCTGGAATTTGAAGCCCTGGGTTTTTTGAATGAAGATCATTGGTTTGGCAGAGAAAACTCATGGAGTGGAGTGGAAGGGGAAGGTCTGCACAGATTGGGATACATCCTGGAGGAGATAGACAAGAAGGATGGAGACCTAATGTATGCTGATGACACAGCAGGCTGGGACACAAGAATCACTGAGGATGACCTCCAAAATGAGGAACTGATCACGGAACAGATGGCTCCCCACCACAAGATCCTAGCCAAAGCCATTTTCAAACTAACCTACCAAAACAAAGTGGTGAAAGTCCTCAGACCCACACCGAGAGGAGCGGTGATGGATATCATATCCAGGAAAGACCAGAGAGGTAGTGGACAAGTTGGAACATATGGTTTGAACACATTCACCAACATGGAAGTTCAACTCATCCGCCAAATGGAAGCTGAAGGAGTCATCACACAAGATGACATGCAGAACCCTAAAGGGTTGAAAGAAAGAGTTGAGAAATGGCTGAGAGAGTGTGGTGTCGACAGGTTAAAGAGGATGGCAATTAGTGGAGACGATTGCGTGGTGAAACCCCTAGATGAGAGGTTCGGCACCTCCCTCCTCTTCTTGAACGACATGGGAAAGGTGAGGAAAGACATTCCGCAGTGGGAACCATCTAAGGGATGGAAAAACTGGCAAGAGGTTCCTTTTTGCTCCCACCACTTTCACAAGATCTTTATGAAGGATGGCCGCTCACTAGTTGTTCCATGTAGAAACCAGGATGAACTGATAGGGAGAGCCAGAATCTCGCAGGGGGCTGGATGGAGCTTAAGGGAAACAGCTTGCCTAGGCAAAGCTTACGCCCAGATGTGGTCGCTTATGTACTTCCACAGAAGGGATCTGCGTTTAGCCTCCATGGCCATATGCTCAGCAGTTCCAACGGAATGGTTTCCAACAAGCAGAACAACATGGTCAATCCATGCTCATCACCAATGGATGACCACTGAAGACATGCTCAAGGTGTGGAACAGAGTGTGGATAGAAGACAACCCCAATATGATTGACAAGACTCCAGTCCATTCGTGGGAAGATATACCTTACCTAGGGAAAAGAGAGGATTTGTGGTGTGGATCCCTGATTGGACTTTCTTCTAGAGCCACCTGGGCGAAGAACATTCACACGGCCATAACTCAGGTCAGGAATCTGATCGGAAAAGAGGAATACGTGGATTATATGTCAGTAATGAAAAGATACAGTGCTCCTTCAGAGAGTGAAGGAGTTCTGTAA
		</sequence>
		<sequence>
			<taxon idref="KP188562|DENV4|Brazil|Southeast|SP|Sao_Jose_do_Rio_Preto|2012-12-10"/>
			ATGAACCAACGAAAAAAGGTGGTTAGACCACCTTTCAATATGCTGAAACGCGAGAGAAACCGCGTATCAACCCCTCAAGGGTTGGTGAAGAGATTCTCAACCGGACTTTTTTCTGGGAAAGGACCCTTACGGATGGTGCTAGCACTCATCACGTTTTTGCGAGTCCTTTCCATCCCACCAACAGCAGGGATTCTGAAGAGATGGGGACAGTTGAAGAAAAATAAGGCCATCAAGATACTGATTGGATTCAGGAAGGAGATAGGCCGCATGCTGAACATCTTGAACGGGAGAAAAAGGTCAACGATAACATTGTTGTGCTTGATTCCCACCGTAATGGCG-TTTCACTCA--ACAAGAGATGGCGAACCCCTCATGATAGTGGCAAAACATGAAAGGGGGAGACCTCTCTTGTTTAAGACAACAGAGGGGATCAACAAATGCACTCTCATTGCCATGGACTTGGGTGAAATGTGTGAGGACACTGTCACGTACAAATGCCCCCTACTGGTCAATACCGAACCTGAAGACATTGATTGCTGGTGCAACCTCACGTCTACCTGGGTCATGTATGGGACATGCACCCAGAGCGGAGAACGGAGACGAGAGAAGCGCTCAGTAGCTTTAACACCACATTCAGGAATGGGATTGGAAACAAGAGCTGAGACATGGATGTCATCGGAAGGAGCTTGGAAGCATGCTCAGAGAGTAGAGAGCTGGATACTCAGAAACCCAGGATTTGCACTCTTGGCAGGATTTATGGCTTATATGATTGGGCAAACAGGGATCCAGCGAACTGTCTTCTTTGTCCTAATGATGCTGGTCGCCCCATCCTACGGAATGCGATGCGTAGGAGTAGGAAACAGAGACTTTGTGGAAGGAGTCTCAGGTGGAGCATGGGTCGACCTGGTGCTAGAACATGGAGGATGCGTCACAACCATGGCCCAGGGAAAACCAACCTTGGATTTTGAACTGACCAAGACAACAGCCAAGGAAGTGGCTCTGTTAAGAACCTATTGCATTGAAGCCTTAATATCAAACATAACTACGGCAACAAGATGTCCAACGCAAGGAGAGCCTTATCTGAAAGAGGAACAGGACCAACAGTACATTTGCCGTAGAGATGTGGTAGATAGAGGATGGGGCAATGGCTGTGGCTTGTTTGGAAAAGGAGGAGTTGTGACATGTGCGAAGTTCTCATGTTCGGGGAAGATAACAGGCAATCTGGTCCAAATTGAGAACCTTGAATACACAGTGGTTGTGACAGTCCACAATGGAGACACCCATGCAGTAGGAAATGACACATCCAATCATGGGGTTACAGCCACGATAACTCCCAGGTCACCATCGGTTGAAGTCAAACTGCCGGACTATGGAGAACTAACACTCGATTGTGAACCCAGGTCTGGAATTGACTTCAATGAGATGATCCTAATGAAAATGAAAAAGAAAACATGGCTCGTGCATAAGCAATGGTTTTTGGATCTGCCTCTTCCATGGACGACAGGAGCAGATACATCAGAGGTTCACTGGAATTACAAAGAGAGAATGGTGACATTTAAGGTTCCTCATGCCAAGAGACAGGATGTGACAGTGCTGGGATCTCAGGAAGGAGCCATGCACTCTGCCCTCGCTGGAGCCACAGAAGTGGACTCCGGTGATGGAAATCACATGTTTGCAGGACATCTCAAGTGCAAAGTCCGTATGGAGAAATTGAGAATCAAGGGAATGTCATACACGATGTGTTCAGGAAAGTTTTCAATTGACAAAGAGATGGCAGAAACACAGCATGGGACAACAGTGGTGAAAGTCAAGTATGAAGGTGCTGGAGCTCCGTGTAAAGTCCCCATAGAGATAAGAGATGTAAACAAGGAAAAAGTGGTTGGGCGCGTTATCTCAGCCACCCCTTTGGCTGAGAACACCAATAGTGTAACCAACATAGAATTAGAACCCCCCTTTGGGGACAGCTACATAGTGATAGGTGTTGGAAACAGCGCACTAACACTCCATTGGTTCAGGAAAGGGAGTTCCATTGGTAAGATGTTTGAGTCCACATACAGAGGTGCAAAACGCATGGCCATCCTAGGTGAAACAGCTTGGGATTTTGGTTCCGTTGGTGGACTGTTCACATCATTGGGAAAGGCTGTGCACCAGGTTTTTGGAAGTGTGTATACAACCATGTTTGGAGGAGTCTCATGGATGATTAGAATCCTAATTGGGTTCCTAGTGTTATGGATTGGCACGAACTCAAGGAACACTTCAATGGCCATGACGTGCATAGCTGTTGGGGGAATCACTCTGTTTTTGGGCTTCACGGTTCAAGCGGACATGGGTTGTGTGGTGTCATGGAGTGGGAGAGAATTGAAGTGTGGAAGCGGAATTTTTGTGGTTGACAACGTGCACACTTGGACAGAACAGTACAAATTCCAACCAGAGTCCCCAGCGAGACTAGCGTCTGCAATATTAAATGCCCACAAAGATGGGGTCTGTGGAATTAGATCAACCACGAGGCTGGAAAATGTTATGTGGAAGCAAATAACCAATGAGCTAAACTATGTTCTCTGGGAAGGAGGACATGATCTCACTGTAGTGGCTGGGGACGTGAAAGGGGTGTTGACCAAGGGCAAGAGAGCACTCACACCCCCAGCGAGCGATCTGAAATATTCATGGAAGACATGGGGGAAAGCAAAAATCTTCACCCCTGAAGCAAGAAACAGCACATTTTTAATAGACGGACCAGATACCTCTGAATGCCCCAATGAACGAAGAGCATGGAATTCTTTTGAGGTGGAAGACTATGGATTTGGCATGTTCACGACCAACATATGGATGAAATTCCGAGAAGGAAGTTCAGAAGTGTGTGACCACAGGCTGATGTCAGCTGCAATTAAAGACCAGAAAGCTGTGCATGCTGACATGGGTTATTGGATAGAGAGCTCAAAAAACCAGACCTGGCAGATAGAGAGAGCATCTCTCATTGAAGTGAAAACATGTCTGTGGCCCAAGACCCATACACTGTGGAGCAATGGAGTGCTGGAGAGCCAGATGCTTATTCCAAAATCATATGCAGGCCCTTTTTCACAGCACAATTACCGCCAGGGCTATGCTACGCAAACCGTGGGTCCATGGCACTTGGGCAAACTAGAGATAGACTTTGGAGAATGCCCCGGAACAACAGTTACAATTCAGGAGAATTGTGACCATAGAGGCCCATCTTTGAGGACCACCACTGCATCTGGAAAACTAGTCACGCAATGGTGTTGCCGCTCCTGCACAATGCCCCCCTTAAGGTTCTTAGGAGAAGATGGGTGCTGGTATGGGATGGAGATTAGGCCCTTGAGTGAAAAAGAAGAGAACATGGTTAAATCACAGGTGACGGCCGGACAGGGCACATCGGAAACTTTCTCTATGGGTCTGTTGTGCCTGACCTTGTTTGTGGAAGAATGCTTGAGAAGAAGAGTCACCAGAAAACACATGATATTAGCTGTGGTAATCACTCTTTGTGCTATCATCCTGGGGGGCCTCACATGGATGGACTTGCTACGAGCCCTCATCATGTTGGGGGACACTATGTCTGGCAGAATAGGAGGACAGACCCACCTAGCCATCATAGCAGTGTTCAAGATGTCACCAGGATACGTGCTGGGTGTGTTTTTAAGGAAACTCACTTCAAGAGAGACAGCACTAATGGTAATAGGAATGGCCATGACAACAACACTTTCAATTCCACATGACCTCATGGAACTCATTGATGGAATATCACTAGGACTAATTTTGCTAAAAATAGTAACACAGTTTGACAACACCCAAGTGGGAACCTTAGCTCTTTCCTTGACTTTCATAAGATCAACAATGTCATTGGTCATGGCTTGGAGGACCATTATGGCTGTGCTGTTTGTGGTCACACTCATTCCTTTGTGTAGGACAAGCTGTCTTCAAAAACAGTCTCATTGGGTAGAAATAACAGCACTCATCTTAGGAGCCCAAGCTCTGCCAGTGTACCTAATGACTCTTATGAAAGGAGCCTCAAGAAGATCTTGGCCTCTTAACGAAGGCATAATGGCTGTGGGTTTGGTTAGTCTCTTAGGAAGCGCTCTTTTAAAGAATGATGTCCCTTTAGCTGGCCCAATGGTGGCAGGAGGCTTACTTCTGGCGGCTTACGTAATGAGTGGCAGCTCAGCAGATCTGTCACTAGAGAAGGCCGCTAATGTGCAGTGGGATGAAATGGCAGACATAACAGGCTCAAGTCCAATCATAGAAGTGAAGCAAGATGAGGATGGCTCTTTCTCCATACGGGACGTCGAGGAAACCAATATGATAACCCTTTTGGTGAAACTGGCACTGATAACGGTGTCAGGTCTCTACCCCTTGGCAATTCCAATCACAATGACCTTATGGTACATGTGGCAAGTGAAAACACAAAGATCAGGAGCCCTGTGGGACGTTCCTTCACCCGCTGCCACTCAAAAAGCCGCACTGTCCGAAGGAGTGTACAGGATCATGCAAAGAGGGTTATTCGGGAAAACCCAGGTTGGAGTAGGGATACACATGGAAGGTGTATTTCACACAATGTGGCATGTCACAAGAGGATCGGTGATCTGCCACGAGACTGGGAGATTGGAGCCATCTTGGGCTGACGTCAGGAATGACATGATATCATACGGTGGGGGATGGAGGCTTGGAGATAAATGGGACAAAGAAGAAGACGTTCAGGTCCTCGCTATAGAACCAGGGAAAAATCCCAAACATGTCCAAACGAAACCTGGCCTTTTCAAGACCCTAACTGGAGAAATTGGAGCAGTAACATTAGATTTCAAACCCGGAACGTCTGGTTCTCCCATTATCAACAGGAAAGGAAAAGTCATCGGACTCTATGGAAATGGAGTGGTTACCAAATCAGGTGATTACGTCAGTGCCATAACGCAAGCCGAAAGAATTGGAGAGCCAGATTATGAAGTGGATGAGGACATTTTTCGGAAGAAAAGACTAACTATAATGGACTTACACCCCGGAGCTGGAAAGACAAAAAGAATTCTTCCATCAATAGTGAGAGAAGCCTTAAAAAGGAGGCTGCGAACTTTGATTTTGGCTCCCACGAGAGTAGTGGCGGCCGAGATGGAAGAGGCCCTACGTGGACTGCCAATCCGTTACCAAACCCCAGCTGTGAAATCAGAACACACAGGAAGAGAGATTGTAGACCTCATGTGCCATGCAACCTTCACAACAAGACTTTTGTCATCAACCAGAGTTCCAAACTATAACCTTATAGTAATGGATGAAGCACATTTCACCGATCCTTCCAGTGTCGCGGCTAGAGGATACATCTCGACCAGGGTAGAAATGGGAGAGGCAGCAGCCATCTTCATGACCGCAACCCCTCCCGGAGCGACGGATCCCTTTCCCCAGAGCAACAGCCCAATAGAAGACATCGAGAGAGAGATTCCGGAAAGGTCATGGAACACAGGGTTCGACTGGATAACAGACTACCAAGGGAAAACTGTGTGGTTTGTTCCTAGCATAAAAGCTGGAAATGACATTGCAAATTGTTTGAGGAAGTCGGGAAAGAAAGTTATCCAGTTGAGTAGGAAAACCTTTGATACAGAATATCCAAAAACGAAGCTCACGGACTGGGACTTTGTGGTCACTACAGACATATCTGAAATGGGGGCTAACTTTAGAGCTGGGAGAGTGATAGACCCTAGAAGATGCCTCAAGCCAGTTATCCTAACAGATGGGCCAGAGAGAGTCATCTTAGCAGGTCCCATTCCAGTGACTCCAGCAAGCGCTGCCCAAAGAAGAGGGCGAATAGGAAGGAACCCAGCACAAGAAGACGACCAATACGTTTTCTCCGGAGACCCACTAAAAAATGATGAAGATCATGCCCACTGGACAGAAGCAAAGATGCTGCTTGACAATATCTACACCCCAGAAGGGATCATTCCAACATTGTTTGGTCCGGAAAGGGAAAAAACCCAAGCTATTGATGGAGAGTTTCGCCTCAGAGGGGAACAAAGGAAGACTTTTGTGGAATTAATGAGGAGAGGAGACCTTCCGGTGTGGCTGAGTTATAAGGTAGCTTCTGCTGGCATTTCTTACAAAGATCGGGAATGGTGCTTCACTGGGGAAAGAAATAACCAAATTTTAGAAGAAAACATGGAGGTTGAAATTTGGACTAGAGAGGGAGAAAAGAAAAAACTGAGGCCAAAATGGTTAGATGCACGTGTATACGCTGACCCCATGGCTTTAAAGGATTTCAAGGAGTTTGCCAGTGGAAGGAAGAGTATAACTCTCGACATCCTAACAGAGATCGCCAGTTTGCCAACCTACCTTTCCTCTAGGGCCAAGCTCGCCCTTGACAACATAGTTATGCTCCACACAACAGAAAGAGGAGGGAGGGCCTATCAACACGCCCTGAACGAACTTCCGGAGTCACTGGAAACACTCATGCTTGTAGCCTTACTAGGTGCTATGACAGCAGGTATCTTCCTGTTTTTCATGCAAGGTAAAGGAATAGGGAAATTGTCAATGGGTTTGATAACCATTGCGGTGGCTAGTGGCTTGCTCTGGGTAGCAGAAATTCAACCCCAGTGGATAGCGGCCTCAATCATACTGGAGTTTTTTCTCATGGTACTGTTGATACCAGAACCAGAAAAACAAAGGACCCCACAAGACAATCAATTGATCTACGTCATATTGACCATTCTCACCATTATTGGTCTAATAGCAGCCAACGAGATGGGGCTGATAGAAAAAACAAAAACGGATTTTGGGTTTTACCAGGTAAAAACAGAAACCACCATCCTCGATGTGGACCTGAGACCAGCTTCAGCATGGACGCTCTATGCGGTAGCCACCACAATTCTGACTCCCATGCTGAGACACACCATAGAAAATACGTCGGCCAACCTATCTTTAGCAGCCATTGCCAACCAGGCAGCCGTCCTAATGGGGCTTGGAAAAGGATGGCCACTCCACAGAATGGACCTTGGTGTGCCGCTGTTAGCAATGGGATGCTATTCTCAAGTGAACCCAACAACCTTGACAGCATCCTTAGTCATGCTTCTAGTCCATTATGCAATAATAGGCCCAGGATTGCAGGCAAAAGCCACAAGAGAGGCCCAGAAAAGGACAGCTGCTGGAATCATGAAAAATCCCACAGTGGACGGGATAACAGTGATAGATCTAGAACCAATATCCTATGACCCAAAATTTGAAAAGCAATTAGGGCAGGTCATGTTACTAGTCTTGTGTGCTGGACAACTACTCTTGATGAGAACAACATGGGCTTTCTGTGAAGTCTTGACTTTGGCCACAGGACCAATCTTGACCTTGTGGGAGGGCAACCCGGGAAGGTTTTGGAACACGACCATAGCAGTATCTACCGCCAACATTTTCAGGGGAAGTTACTTGGCAGGAGCTGGACTGGCTTTTTCACTCATAAAGAATGCACAAACCCCCAGGAGGGGAACTGGGACCGCAGGAGAGACACTGGGAGAGAAGTGGAAGAGACAGCTAAACTCATTAGACAGAAAAGAGTTTGAAGAGTATAAAAGAAGTGGAATACTAGAAGTGGACAGGACCGAAGCCAAGTCCGCCCTGAAAGATGGGTCCAAAATCAAGCATGCAGTATCTAGAGGGTCCAGTAAGATTAGATGGATCGTTGAGAGAGGGATGGTAAAGCCAAAAGGGAAAGTTGTAGATCTTGGCTGTGGGAGAGGAGGATGGTCTTATTACATGGCAACACTCAAGAACGTGACTGAAGTGAAAGGGTATACAAAAGGAGGTCCAGGACATGAAGAACCGATTCCTATGGCTACTTATGGCTGGAATTTGGTCAAACTCCATTCAGGGGTTGACGTGTTCTACAAACCCACAGAGCAAGTGGACACCCTGCTCTGTGATATTGGGGAGTCATCTTCTAATCCAACAATAGAGGAAGGAAGAACATTGAGAGTTTTGAAGATGGTGGAGCCATGGCTCTCTTCAAAACCTGAATTCTGCATCAAGGTCCTTAACCCCTACATGCCAACAGTCATAGAAGAGCTGGAGAAACTGCAGAGAAAACATGGTGGGAACCTTGTCAGATGCCCGCTGTCCAGGAACTCCACCCATGAGATGTATTGGGTGTCAGGAGCGTCGGGAAACATTGTGAGCTCTGTGAACACAACATCAAAGATGTTGTTGAACAGGTTCACAACAAGGCATAGGAAACCCACTTATGAGAAGGACGTAGATCTTGGGGCAGGAACGAGAAGTGTCTCCACTGAAATAGAAAAACCAGACATGACAATCATTGGGAGAAGGCTTCAGCGATTGCAAGAAGAGCACAAAGAAACATGGCATTATGATCAAGAAAACCCATACAGAACCTGGGCGTATCATGGAAGCTATGAAGCTCCTTCGACAGGCTCTGCGTCCTCCATGGTGAACGGGGTGGTGAAACTGCTAACAAAACCCTGGGATGTAATTCCGATGGTGACTCAGTTAGCCATGACAGACACAACCCCTTTTGGGCAACAAAGAGTGTTCAAAGAGAAGGTGGATACCAGAACACCGCAACCAAAACCAGGCACACGAATGGTTATGACCACGACAGCCAATTGGCTATGGGCCCTCCTTGGAAAGAAGAAAAATCCCAGACTGTGCACAAGGGAAGAGTTCATCTCAAAAGTTAGATCAAACGCAGCCATAGGCGCAGTCTTTCAAGAGGAACAGGGATGGACATCAGCCAGTGAAGCTGTGAATGACAGCCGGTTTTGGGAACTGGTTGACAAAGAAAGGGCCCTTCACCAAGAAGGGAAATGTGAATCGTGTGTCTACAACATGATGGGAAAACGTGAGAAAAAGTTAGGGGAGTTTGGCAGAGCCAAGGGAAGCCGAGCAATCTGGTATATGTGGCTAGGAGCGCGGTTTCTGGAATTTGAAGCCCTGGGTTTTTTGAATGAAGATCATTGGTTTGGCAGAGAAAACTCATGGAGTGGAGTGGAAGGGGAAGGTCTGCACAGATTGGGATACATCCTGGAGGAGATAGACAAGAAGGATGGAGACCTAATGTATGCTGATGACACAGCAGGCTGGGACACAAGAATCACTGAGGATGACCTCCAAAATGAGGAACTGATCACGGAACAGATGGCTCCCCACCACAAGATCCTAGCCAAAGCCATTTTCAAACTAACCTACCAAAACAAAGTGGTGAAAGTCCTCAGACCCACACCGAGAGGAGCGGTGATGGATATCATATCCAGGAAAGACCAGAGAGGTAGTGGACAAGTTGGAACATATGGTTTGAACACATTCACCAACATGGAAGTTCAACTCATCCGCCAAATGGAAGCTGAAGGAGTCATCACACAAGATGACATGCAGAACCCTAAAGGGTTGAAAGAAAGAGTTGAGAAATGGCTGAGAGAGTGTGGTGTCGACAGGTTAAAGAGGATGGCAATTAGTGGAGACGATTGCGTGGTGAAACCCCTAGATGAGAGGTTCGGCACCTCCCTCCTCTTCTTGAACGACATGGGAAAGGTGAGGAAAGACATTCCGCAGTGGGAACCATCTAAGGGATGGAAAAACTGGCAAGAGGTTCCTTTTTGCTCCCACCACTTTCACAAGATCTTTATGAAGGATGGCCGCTCACTAGTTGTTCCATGTAGAAACCAGGATGAACTGATAGGGAGAGCCAGAATCTCGCAGGGGGCTGGATGGAGCTTAAGGGAAACAGCTTGCCTAGGCAAAGCTTACGCCCAGATGTGGTCGCTTATGTACTTCCACAGAAGGGATCTGCGTTTAGCCTCCATGGCCATATGCTCAGCAGTTCCAACGGAATGGTTTCCAACAAGCAGAACAACATGGTCAATCCATGCTCATCACCAATGGATGACCACTGAAGACATGCTCAAGGTGTGGAACAGAGTGTGGATAGAAGACAACCCCAATATGATTGACAAGACTCCAGTCCATTCGTGGGAAGATATACCTTACCTAGGGAAAAGAGAGGATTTGTGGTGTGGATCCCTGATTGGACTTTCTTCTAGAGCCACCTGGGCGAAGAACATTCACACGGCCATAACTCAGGTCAGGAATCTGATCGGAAAAGAGGAATACGTGGATTATATGTCAGTAATGAAAAGATACAGTGCTCCTTCAGAGAGTGAAGGAGTTCTGTAA
		</sequence>
		<sequence>
			<taxon idref="KP188561|DENV4|Brazil|Southeast|SP|Sao_Jose_do_Rio_Preto|2012-07-11"/>
			ATGAACCAACGAAAAAAGGTGGTTAGACCACCTTTCAATATGCTGAAACGCGAGAGAAACCGCGTATCAACCCCTCAAGGGTTGGTGAAGAGATTCTCAACCGGACTTTTTTCTGGGAAAGGACCCTTACGGATGGTGCTAGCACTCATCACGTTTTTGCGAGTCCTTTCCATCCCACCAACAGCAGGGATTCTGAAGAGATGGGGACAGTTGAAGAAAAATAAGGCCATCAAGATACTGATTGGATTCAGGAAGGAGATAGGCCGCATGCTGAACATCTTGAACGGGAGAAAAAGGTCAACGATAACATTGTTGTGCTTGATTCCCACCGTAATGGCG-TTTCACTCA--ACAAGAGATGGCGAACCCCTCATGATAGTGGCAAAACATGAAAGGGGGAGACCTCTCTTGTTTAAGACAACAGAGGGGATCAACAAATGCACTCTCATTGCCATGGACTTGGGTGAAATGTGTGAGGACACTGTCACGTACAAATGCCCCCTACTGGTCAATACCGAACCTGAAGACATTGATTGCTGGTGCAACCTCACGTCTACCTGGGTCATGTATGGGACATGCACCCAGAGCGGAGAACGGAGACGAGAGAAGCGCTCAGTAGCTTTAACACCACATTCAGGAATGGGATTGGAAACAAGAGCTGAGACATGGATGTCATCGGAAGGAGCTTGGAAGCATGCTCAGAGAGTAGAGAGCTGGATACTCAGAAACCCAGGATTTGCACTCTTGGCAGGATTTATGGCTTATATGATTGGGCAAACAGGGATCCAGCGAACTGTCTTCTTTGTCCTAATGATGCTGGTCGCCCCATCCTACGGAATGCGATGCGTAGGAGTAGGAAACAGAGACTTTGTGGAAGGAGTCTCAGGTGGAGCATGGGTCGACCTGGTGTTAGAACATGGAGGATGCGTCACAACCATGGCCCAGGGAAAACCAACCTTGGATTTTGAACTGACCAAGACAACAGCCAAGGAAGTGGCTCTGTTAAGAACCTATTGCATTGAAGCCTTAATATCAAACATAACTACGGCAACAAGATGTCCAACGCAAGGAGAGCCTTATCTGAAAGAGGAACAGGACCAACAGTACATTTGCCGTAGAGATGTGGTGGATAGAGGATGGGGCAATGGCTGTGGCTTGTTTGG-AA-GGAGGAGTTGTGACATGTGCGAAGTTCTCATGTTCGGGGAAGATAACAGGCAATCTGGTCCAAATTGAGAACCTTGAATACACAGTGGTTGTGACAGTCCACAATGGAGACACCCATGCAGTAGGAAATGACACATCCAATCATGGGGTTACAGCCACGATAACTCCCAGGTCACCATCGGTTGAAGTCAAATTGCCGGACTATGGAGAACTAACACTCGATTGTGAACCTAGGTCTGGAATTGACTTCAATGAGATGATCCTAATGAAAATGAAAAAGAAAACATGGCTCGTGCATAAGCAATGGTTTTTGGATCTGCCTCTTCCATGGACGACAGGAGCAGATACATCAGAGGTTCACTGGAATTACAAAGAGAGAATGGTGACATTTAAGGTTCCTCATGCCAAGAGACAGGATGTGTCAGTGCTGGGATCTCAGGAAGGAGCCATGCATTCTGCCCTCGCTGGAGCCACAGAAGTGGACTCCGGTGATGGAAATCACATGTTTGCAGGACATCTCAAGTGCAAAGTCCGCATGGAGAAATTGAGAATCAAGGGAATGTCATACACGATGTGTTCAGGAAAGTTTTCAATTGACAAAGAGATGGCAGAAACACAGCATGGGACAACAGTGGTGAAAGTCAAGTATGAAGGTGCTGGAGCTCCGTGTAAAGTCCCCATAGAGATAAGAGATGTAAACAAGGAAAAAGTGGTTGGGCGCGTTATCTCAGCCACCCCTTTGGCTGAGAACACCAATAGTGTAACCAACATAGAATTAGAACCCCCCTTTGGGGACAGCTACATAGTGATAGGTGTTGGAAACAGCGCACTAACACTCCATTGGTTCAGGAAAGGGAGTTCCATTGGCAAGATGTTTGAGTCCACATACAGCGGTGCAAAACGCATGGCCATCCTAGGTGAAACAGCTTGGGATTTTGGTTCCGTTGGTGGACTGTTCACATCATTGGGAAAGGCTGTGCACCAGGTTTTTGGAAGTGTGTATACAACCATGTTTGGAGGAGTCTCATGGATGATTAGAATCCTAATTGGGTTCTTAGTGTTGTGGATTGGCACGAACTCAAGGAACACTTCAATGGCCATGACGTGCATAGCTGTTGGTGGAATCACTCTGTTTTTGGGCTTCACGGTTCAAGCGGACATGGGTTGTGTGGTGTCATGGAGTGGGAGAGAATTGAAGTGTGGAAGCGGAATTTTTGTGGTTGACAACGTGCACACTTGGACAGAACAGTACAAATTCCAACCAGAGTCCCCAGCGAGACTAGCGTCTGCAATATTAAATGCCCACAAAGATGGGGTCTGTGGAATTAGATCAACCACGAGGCTGGAAAATGTTATGTGGAAGCAAATAACCAATGAGCTAAACTATGTTCTCTGGGAAGGAGGACATGATCTCACTGTAGTGGCTGGGGACGTGAAAGGGGTGTTGACCAAGGGCAAGAGAGCACTCACACCCCCAGCGAGCGATCTGAAATATTCATGGAAGACATGGGGGAAAGCAAGAATCTTCACCCCTGAAGCAAGAAACAACACATTTTTAATAGACGGACCAGATACCTCTGAATGCCCCAATGAACGAAGAGCATGGAATTCTTTTGAGGTGGAAGACTATGGGTTTGGCATGTTCACGACCAACATATGGATGAAATTCCGAGAAGGAAGTTCAGAAGTGTGTGACCACAGGCTGATGTCAGCTGCAATTAAAGACCAGAAAGCTGTGCATGCTGACATGGGTTATTGGATAGAGAGCTCAAAAAACCAGACCTGGCAGATAGAGAGAGCATCTCTCATTGAAGTGAAAACATGTCTGTGGCCCAAGACCCATACACTGTGGAGCAATGGAGTGCTGGAGAGCCAGATGCTTATTCCAAAATCATATGCAGGCCCTTTTTCACAGCACAATTACCGCCAGGGCTACGCTACGCAAACCGTGGGTCCATGGCACTTGGGCAAACTAGAGATAGACTTTGGAGAATGCCCCGGAACAACAGTTACAATTCAGGAGAATTGTGACCATAGAGGCCCATCTTTGAGGACCACCACTGCATCTGGAAAACTAGTCACGCAATGGTGTTGCCGCTCCTGCACAATGCCCCCCTTAAGGTTCTTAGGAGAAGATGGGTGCTGGTATGGGATGGAGATTAGGCCCTTGAGTGAAAAAGAAGAGAACATGGTTAAATCACAGGTGACGGCCGGACAGGGCACATCGGAAACTTTTTCTATGGGTCTGTTGTGCCTGACCTTGTTTGTGGAAGAATGCTTGAGAAGAAGAGTCACCAGAAAACACATGATATTAGCTGTGGTAATCACTCTTTGTGCTATCATCCTGGGGGGCCTCACATGGATGGACTTGCTACGAGCCCTCATCATGTTGGGGGACACTATGTCTGGCAGAATAGGAGGACAGACCCACCTAGCCATCATGGCAGTGTTCAAGATGTCACCAGGATACGTGCTGGGTGTGTTTTTAAGGAAACTCACTTCAAGAGAGACAGCACTAATGGTAATAGGAATGGCCATGACAACAACACTTTCAATTCCACATGACCTCATGGAACTCATTGATGGAATATCACTAGGACTAATTTTGCTAAAAATAGTAACACAGTTTGACAACACCCAAGTGGGAACCTTAGCTCTTTCCTTGACTTTCATAAGATCAACAATGTCATTGGTCATGGCTTGGAGGACCATTATGGCTGTGCTGTTTGTGGTCACACTCATTCCTTTGTGTAGGACAAGCTGTCTTCAAAAACAGTCTCATTGGGTAGAAATAACAGCACTCATCTTAGGAGCCCAAGCTCTGCCAGTGTACCTAATGACTCTTATGAAAGGAGCCTCAAGAAGATCTTGGCCTCTTAACGAAGGCATAATGGCTGTGGGTTTGGTTAGTCTCTTAGGAAGCGCTCTTTTAAAGAATGATGTCCCTTTAGCTGGCCCAATGGTGGCAGGAGGCTTACTTCTGGCGGCTTACGTAATGAGTGGCAGCTCAGCAGATCTGTCACTAGAGAAGGCCGCTAATGTGCGGTGGGATGAAATGGCAGACATAACAGGCTCAAGTCCAATCATAGAAGTGAAGCAAGATGAGGATGGCTCTTTCTCCATACGGGACGTTGAGGAAACCAATATGATAACCCTTTTGGTGAAACTGGCACTGATAACGGTGTCAGGTCTCTACCCCTTGGCAATTCCAATCACAATGACCTTATGGTACATGTGGCAAGTGAAAACACAAAGATCAGGAGCCCTGTGGGACGTTCCTTCACCCGCTGCCACTCAAAAAGCCGCACTGTCCGAAGGAGTGTACAGGATCATGCAAAGAGGGTTATTCGGGAAAACCCAGGTTGGAGTAGGGATACACATGGAAGGTGTATTTCACACAATGTGGCATGTCACAAGAGGATCGGTGATCTGCCACGAGACTGGGAGATTGGAGCCATCTTGGGCTGACGTCAGGAATGACATGATATCATACGGTGGGGGATGGAGGCTTGGAGATAAATGGGACAAAGAAGAAGACGTTCAGGTCCTCGCTATAGAACCAGGGAAAAATCCCAAACATGTCCAAACGAAACCTGGCCTTTTCAAGACCCTAACTGGAGAAATTGGAGCAGTAACATTAGATTTCAAACCCGGAACGTCTGGTTCTCCCATTATCAACAGGAAAGGAAAAGTCATCGGACTCTATGGAAATGGAGTGGTTACCAAATCAGGTGATTACGTCAGTGCCATAACGCAAGCCGAAAGAATTGGAGAGCCAGATTATGAAGTGGATGAGGACATTTTTCGGAAGAAAAGACTAACTATAATGGACTTACACCCCGGAGCTGGAAAGACAAAAAGAATTCTTCCATCAATAGTGAGAGAAGCCTTAAAAAGGAGGCTGCGAACTTTGATTTTGGCTCCCACGAGAGTAGTGGCGGCCGAGATGGAAGAGGCCCTACGTGGACTGCCAATCCGTTACCAAACCCCAGCTGTGAAATCAGAACACACAGGAAGAGAGATTGTAGACCTCATGTGCCATGCAACCTTCACAACAAGACTTTTGTCATCAACCAGAGTTCCAAACTACAACCTTATAGTAATGGATGAAGCACATTTCACCGATCCTTCCAGTGTCGCGGCTAGAGGATACATCTCGACCAGGGTGGAAATGGGAGAGGCAGCAGCCATCTTTATGACCGCAACCCCTCCCGGAGCGACGGATCCCTTTCCCCAGAGCAACAGCCCAATAGAAGACATCGAGAGAGAGATTCCGGAAAGGTCATGGAACACAGGGTTCGACTGGATAACAGACTACCAAGGGAAAACTGTGTGGTTTGTTCCTAGCATAAAAGCTGGAAATGACATTGCAAATTGTTTGAGGAAGTCGGGAAAGAAAGTTATCCAGTTGAGTAGGAAAACCTTTGATACAGAATATCCAAAAACGAAGCTCACGGACTGGGACTTTGTGGTCACTACAGACATATCTGAAATGGGGGCTAACTTTAGAGCTGGGAGAGTGATAGACCCTAGAAGATGCCTCAAGCCAGTTATCCTAACAGATGCGCCAGAGAGAGTCATCTTAGCAGGTCCCATTCCAGTGACTCCAGCAAGCGCTGCCCAAAGAAGAGGGCGAATAGGAAGGAACCCAGCACAAGAAGACGACCAATACGTTTTCTCCGGAGACCCACTAAAAAATGATGAAGATCATGCCCACTGGACAGAAGCAAAGATGCTGCTTGACAATATCTACACCCCAGAAGGGATCATTCCAACATTGTTTGGTCCGGAAAGGGAAAAAACCCAAGCTATTGATGGAGAGTTTCGCCTCAGAGGGGAACAAAGGAAGACTTTTGTGGAATTAATGAGGAGAGGAGACCTTCCGGTGTGGCTGAGTTATAAGGTAGCTTCTGCTGGCATTTCTTACAAAGATCGGGAATGGTGCTTCACTGGGGAAAGAAATAACCAAATTTTAGAAGAAAACATGGAGGTTGAAATTTGGACTAGAGAGGGAGAAAAGAAAAAACTGAGGCCAAAATGGTTAGATGCACGTGTATACGCTGACCCCATGGCTTTGAAGGATTTCAAGGAGTTTGCCAGTGGAAGGAAGAGTATAACTCTCGACATCCTAACAGAGATCGCCAGTTTGCCAACCTACCTTTCCTCTAGGGCCAAGCTCGCCCTTGACAACATAGTTATGCTCCACACAACAGAAAGAGGAGGGAGGGCCTATCAACACGCCCTGAACGAACTTCCGGAGTCACTGGAAACACTCATGCTTGTAGCCTTACTAGGTGCTATGACAGCAGGTATCTTCCTGTTTTTCATGCAAGGTAAAGGAATAGGGAAATTATCAATGGGTTTGATAACCATTGCGGTGGCTAGTGGCTTGCTCTGGGTAGCAGAAATTCAACCCCAGTGGATAGCGGCCTCAATCATACTGGAGTTTTTCCTCATGGTACTGTTGATACCAGAACCAGAAAAACAAAGGACCCCACAAGACAATCAATTGATCTACGTCATATTGACCATTCTCACCATTATTGGTCTAATAGCAGCCAACGAGATGGGGCTGATAGAAAAAACAAAAACGGATTTTGGGTTTTACCAGGTAAAAACAGAAACCACCATCCTCGATGTGGACCTGAGACCAGCTTCAGCATGGACGCTCTATGCGGTAGCCACCACAATTCTGACTCCCATGCTGAGACACACCATAGAAAATACGTCGGCCAACCTATCTTTAGCAGCCATTGCCAACCAGGCAGCCGTCCTAATGGGGCTTGGAAAAGGATGGCCACTCCACAGAATGGACCTCGGTGTGCCGCTGTTAGCAATGGGATGCTATTCTCAAGTGAACCCAACAACCTTGACAGCATCCTTAGTCATGCTTCTAGTCCATTATGCAATAATAGGCCCAGGATTGCAGGCAAAAGCCACAAGAGAGGCCCAGAAAAGGACAGCTGCTGGAATCATGAAAAATCCCACAGTGGACGGGATAACAGTGATAGATCTAGAACCAATATCCTATGACCCAAAATTTGAAAAGCAATTAGGGCAGGTCATGTTGCTCGTCTTGTGTGCTGGACAACTACTCTTGATGAGAACAACATGGGCTTTCTGTGAAGTCTTGACTTTGGCTACAGGACCAATCTTGACCTTGTGGGAGGGCAACCCGGGAAGGTTTTGGAACACGACCATAGCCGTATCTACCGCCAACATTTTCAGGGGAAGTTACTTGGCAGGAGCTGGACTGGCTTTTTCACTCATAAAGAATGCACAAACCCCCAGGAGGGGAACTGGGACCGCAGGAGAGACACTGGGAGAGAAGTGGAAGAGACAGCTAAACTCATTAGACAGAAAAGAGTTTGAAGAGTATAAAAGAAGTGGAATACTAGAAGTGGACAGGACTGAAGCCAAGTCCGCCCTGAAAGATGGGTCCAAAATCAAGCATGCAGTATCTAGAGGGTCCAGTAAGATTAGATGGATCGTTGAGAGAGGGATGGTAAAGCCAAAAGGGAAAGTTGTAGATCTTGGCTGTGGGAGAGGAGGATGGTCTTATTACATGGCAACACTCAAGAACGTGACTGAAGTGAAAGGGTATACAAAAGGAGGTCCAGGACATGAAGAACCGATTCCTATGGCTACTTATGGCTGGAATTTGGTCAAACTCCATTCAGGGGTTGACGTGTTCTACAAACCCACAGAGCAAGTGGACACCCTGCTCTGTGATATTGGGGAGTCATCTTCTAATCCAACAATAGAGGAAGGAAGAACATTGAGAGTTTTGAAGATGGTGGAGCCATGGCTCTCTTCAAAACCTGAATTCTGCATCAAGGTCCTTAACCCCTACATGCCAACAGTCATAGAAGAGCTAGAGAAACTGCAGAGAAAACATGGTGGGAACCTTGTCAGATGCCCGCTGTCCAGGAACTCCACCCATGAGATGTACTGGGTGTCAGGAGCGTCGGGAAACATTGTGAGCTCTGTGAACACAACATCAAAGATGTTGTTGAACAGGTTCACAACAAGGCATAGGAAACCCACTTATGAGAAGGACGTAGATCTTGGGGCAGGAACGAGAAGTGTCTCCACTGAAACAGAAAAACCAGACATGACAATCATTGGAAGAAGGCTTCAGCGATTGCAAGAAGAGCACAAAGAAACATGGCATTATGATCAAGAAAACCCATACAGAACCTGGGCGTATCATGGAAGCTATGAAGCTCCTTCGACAGGCTCTGCGTCCTCCATGGTGAACGGGGTGGTGAAACTGCTAACAAAACCCTGGGATGTAATTCCGATGGTGACTCAGTTAGCCATGACAGACACAACCCCTTTTGGGCAACAAAGAGTGTTCAAAGAGAAGGTGGATACCAGAACACCGCAACCAAAACCAGGCACACGAATGGTTATGACCACGACAGCCAATTGGCTATGGGCCCTCCTTGGAAAGAAGAAAAATCCCAGACTGTGCACAAGGGAAGAGTTCATCTCAAAAGTTAGATCAAACGCAGCCATAGGCGCAGTCTTCCAAGAGGAACAGGGATGGACATCAGCCAGTGAAGCTGTGAATGACAGCCGGTTTTGGGAACTGGTTGACAAAGAAAGGGCCCTTCACCAAGAAGGGAAATGTGAATCGTGTGTCTACAACATGATGGGAAAACGTGAGAAAAAGTTAGGGGAGTTTGGCAGAGCCAAGGGAAGCCGAGCAATCTGGTATATGTGGCTAGGAGCGCGGTTTCTGGAATTTGAAGCCCTGGGTTTTTTGAATGAAGATCATTGGTTTGGCAGAGAAAACTCATGGAGTGGAGTGGAAGGGGAAGGTCTGCACAGATTGGGATACATCCTGGAGGAGATAGACAAGAAGGATGGAGACCTAATGTATGCTGATGACACAGCAGGCTGGGACACAAGAATCACTGAGGATGACCTCCAAAATGAGGAACTGATCACGGAACAGATGGCTCCCCACCACAAGATCCTAGCCAAAGCCATTTTCAAACTAACCTACCAAAACAAAGTGGTGAAAGTCCTCAGACCCACACCGAGAGGAGCGGTGATGGATATCATATCCAGGAAAGACCAGAGAGGTAGTGGACAAGTTGGAACATATGGTTTGAACACATTCACCAACATGGAAGTTCAACTCATCCGCCAAATGGAAGCAGAAGGAGTCATCACACAAGATGACATGCAGAACCCTAAAGGGTTGAAAGAAAGAGTTGAGAAATGGCTGAGAGAGTGTGGTGTCGACAGGTTAAAGAGGATGGCAATTAGTGGAGACGATTGCGTGGTGAAACCCCTAGATGAGAGGTTTGGCACCTCCCTCCTCTTCTTGAACGACATGGGAAAGGTGAGGAAAGACATTCCGCAGTGGGAACCATCTAAGGGATGGAAAAACTGGCAAGAGGTTCCTTTTTGCTCCCACCACTTTCACAAGATCTTTATGAAGGATGGCCGCTCACTAGTTGTTCCATGTAGAAACCAGGATGAACTGATAGGGAGAGCCAGAATCTCGCAGGGGGCTGGATGGAGCTTAAGGGAAACAGCTTGCCTAGGCAAAGCTTACGCTCAGATGTGGTCGCTTATGTACTTCCACAGAAGGGATCTGCGTTTAGCCTCCATGGCCATATGCTCAGCAGTTCCAACGGAATGGTTTCCAACAAGCAGAACAACATGGTCAATCCATGCTCATCACCAATGGATGACCACTGAAGACATGCTCAAGGTGTGGAACAGAGTGTGGATAGAAGACAACCCCAATATGATTGACAAGACTCCAGTCCATTCGTGGGAAGATATACCTTACCTAGGGAAAAGAGAGGATTTGTGGTGTGGATCCCTGATTGGACTTTCTTCTAGAGCCACCTGGGCGAAGAACATTCACACGGCCATAACTCAGGTCAGGAATCTGATCGGAAAAGAGGAATACGTGGATTATATGCCAGTAATGAAAAGATACAGTGCTCCTTCAGAGAGTGAAGGAGTTCTGTAA
		</sequence>
		<sequence>
			<taxon idref="KP188559|DENV4|Brazil|Southeast|SP|Sao_Jose_do_Rio_Preto|2012-03-16"/>
			ATGAACCAACGAAAAAAGGTGGTTAGACCACCTTTCAATATGCTGAAACGCGAGAGAAACCGCGTATCAACCCCTCAAGGGTTGGTGAAGAGATTCTCAACCGGACTTTTTTCTGGGAAAGGACCCTTACGGATGGTGCTAGCACTCATCACGTTTTTGCGAGTCCTTTCCATCCCACCAACAGCAGGGATTCTGAAGAGATGGGGACAGTTGAAGAAAAATAAGGCCATCAAGATACTGATTGGATTCAGGAAGGAGATAGGCCGCATGCTGAACATCTTGAACGGGAGAAAAAGGTCAACGATAACATTGTTGTGCTTGATTCCCACCGTAATGGCG-TTTCACTCA--ACAAGAGATGGCGAACCCCTCATGATAGTGGCAAAACATGAAAGGGGGAGACCTCTCTTGTTTAAGACAACAGAGGGGATCAACAAATGCACTCTCATTGCCATGGACTTGGGTGAAATGTGTGAGGACACTGTCACGTACAAATGCCCCCTACTGGTCAATACCGAACCTGAAGACATTGATTGCTGGTGCAACCTCACGTCTACCTGGGTCATGTATGGGACATGCACCCAGAGCGGAGAACGGAGACGAGAGAAGCGCTCAGTAGCTTTAACACCACATTCAGGAATGGGATTGGAAACAAGAGCTGAGACATGGATGTCATCGGAAGGAGCTTGGAAGCATGCTCAGAGAGTAGAGAGCTGGATACTCAGAAACCCAGGATTTGCACTCTTGGCAGGATTTATGGCTTATATGATTGGGCAAACAGGGATCCAGCGAACTGTCTTCTTTGTCCTAATGATGCTGGTCGCCCCATCCTACGGAATGCGATGCGTAGGAGTAGGAAACAGAGACTTTGTGGAAGGAGTCTCAGGTGGAGCATGGGTCGACCTGGTGCTAGAACATGGAGGATGCGTCACAACCATGGCCCAGGGAAAACCAACCTTGGATTTTGAACTGACCAAGACAACAGCCAAGGAAGTGGCTCTGTTAAGAACCTATTGCATTGAAGCCTTAATATCAAACATAACTACGGCAACAAGATGTCCAACGCAAGGAGAGCCTTATCTGAAAGAGGAACAGGACCAACAGTACATTTGCCGTAGAGATGTGGTAGATAGAGGATGGGGCAATGGCTGTGGCTTGTTTGGAAAAGGAGGAGTTGTGACATGTGCGAAGTTCTCATGTTCGGGGAAGATAACAGGCAATCTGGTCCAAATTGAGAACCTTGAATACACAGTGGTTGTGACAGTCCACAATGGAGACACCCATGCAGTAGGAAATGACACATCCAATCATGGGGTTACAGCCACGATAACTCCCAGGTCACCATCGGTTGAAGTCAAACTGCCGGACTATGGAGAACTAACACTCGATTGTGAACCCAGGTCTGGAATTGACTTCAATGAGATGATCCTAATGAAAATGAAAAAGAAAACATGGCTCGTGCATAAGCAATGGTTTTTAGATCTGCCTCTTCCATGGACGACAGGAGCAGATACATCAGAGGTTCACTGGAATTACAAAGAGAGAATGGTGACATTTAAGGTTCCTCATGCCAAGAGACAGGATGTGACAGTGCTGGGATCTCAGGAAGGAGCCATGCATTCTGCCCTCGCTGGAGCCACAGAAGTGGACTCCGGTGATGGAAATCACATGTTTGCAGGACATCTCAAGTGCAAAGTCCGCATGGAGAAATTGAGAATCAAGGGAATGTCATACACGATGTGTTCAGGAAAGTTTTCAATTGACAAAGAGATGGCAGAAACACAGCATGGGACAACAGTGGTGAAAGTCAAGTATGAAGGTGCTGGAGCTCCGTGTAAAGTCCCCATAGAGATAAGAGATGTAACAAAGGAAAAAGGGGTTGGGCGCGTTATCTCAGCCACCCCTTTGGCTGAGAACACCAATAGTGTAACCAACATAGAATTAGAACCCCCCTTTGGGGACAGCTACATAGTGATAGGTGTTGGAAACAGCGCACTAACACTCCATTGGTTCAGGAAAGGGAGTTCCATTGGCAAGATGTTTGAGTCCACATACAGAGGTGCAAAACGCATGGCCATCCTAGGTGAAACAGCTTGGGATTTTGGTTCCGTTGGTGGACTGTTCACATCATTGGGAAAGGCTGTGCACCAGGTTTTTGGAAGTGTGTATACAACCATGTTTGGAGGAGTCTCATGGATGATTAGAATCCTAATTGGGTTCTTAGTGTTGTGGATTGGCACGAACTCAAGGAACACTTCAATGGCCATGACGTGCATAGCTGTTGGGGGAATCACTCTGTTTTTGGGCTTCACGGTTCAAGCGGACATGGGTTGTGTGGTGTCATGGAGTGGGAGAGAATTGAAGTGTGGAAGCGGAATTTTTGTGGTTGACAACGTGCACACTTGGACAGAACAGTACAWATTCCWACCAGAGTCCCCAGCGAGACTAGCGTCTGCAATATTAAATGCCCACAAAGATGGGGTCTGTGGAATTAGATCAACAACGAGGCTGGAAAATGTTATGTGGAAGCAAATAACCAATGAGCTAAACTATGTTCTCTGGGAAGGAGGACATGATCTCACTGTAGTGGCTGGGGACGTGAAAGGGGTGTTGACCAAGGGCAAGAGAGCACTCACACCCCCAGCGAGCGATCTGAAATATTCATGGAAGACATGGGGGAAAGCAAAAATCTTCACCCCTGAAGCAAGAAACAGCACATTTTTAATAGACGGACCAGATACCTCTGAATGCCCCAATGAACGAAGAGCATGGAATTCTTTTGAGGTGGAAGACTATGGATTTGGCATGTTCACGACCAACATATGGATGAAATTCCGAGAAGGAAGTTCAGAAGTGTGTGACCACAGGCTGATGTCAGCTGCAATTAAAGACCAGAAAGCTGTGCATGCTGACATGGGTTATTGGATAGAGAGCTCAAAAAACCAGACCTGGCAGATAGAGAGAGCATCTCTCATTGAAGTGAAAACATGTCTGTGGCCCAAGACCCATACACTGTGGAGCAATGGAGTGCTGGAGAGCCAGATGCTTATTCCAAAATCATATGCAGGCCCTTTTTCACAGCACAATTACCGCCAGGGCTATGCTACGCAAACCGTGGGTCCATGGCACTTGGGCAAACTAGAGATAGACTTTGGAGAATGCCCCGGAACAACAGTTACAATTCAGGAGAATTGTGACCATAGAGGCCCATCTTTGAGGACCACCACTGCATCTGGAAAACTAGTCACGCAATGGTGTTGCCGCTCCTGCACAATGCCCCCCTTAAGGTTCTTAGGAGAAGATGGGTGCTGGTATGGGATGGAGATTAGGCCCTTGAGTGAAAAAGAAGAGAACATGGTTAAATCACAGGTGACGGCCGGACAGGGCACATCGGAAACTTTTTCTATGGGTCTGTTGTGCCTGACCTTGTTTGTGGAAGAATGCTTGAGAAGAAGAGTCACCAGAAAACACATGATATTAGCTGTGGTAATCACTCTTTGTGCTATCATCCTGGGGGGCCTCACATGGATGGACTTGCTACGAGCCCTCATCATGTTGGGGGACACTATGTCTGGCAGAATAGGAGGACAGACCCACCTAGCCATCATGGCAGTGTTCAAGATGTCACCAGGATACGTGCTGGGTGTGTTTTTAAGGAAACTCACTTCAAGAGAGACAGCACTAATGGTAATAGGAATGGCCATGACAACAACACTTTCAATTCCACATGACCTCATGGAACTCATTGATGGAATATCACTAGGACTAATTTTGCTAAAAATAGTAACACAGTTTGACAACACCCAAGTGGGAACCTTAGCTCTTTCCTTGACTTTCATAAGATCAACAATATCATTGGTCATGGCTTGGAGGACCATTATGGCTGTGCTGTTTGTGGTCACACTCATTCCTTTGTGTAGGACAAGCTGTCTTCAAAAACAGTCTCATTGGGTAGAAATAACAGCACTCATCTTAGGAGCCCAAGCTCTGCCAGTGTACCTAATGACTCTTATGAAAGGAGCCTCAAGAAGATCTTGGCCTCTTAACGAAGGCATAATGGCTGTGGGTTTGGTTAGTCTCTTAGGAAGCGCTCTTTTAAAGAATGATGTCCCTTTAGCTGGCCCAATGGTGGCAGGAGGCTTACTTCTGGCGGCTTACGTAATGAGTGGCAGCTCAGCAGATCTGTCACTAGAGAAGGCCGCTAATGTGCAGTGGGATGAAATGGCAGACATAACAGGCTCAAGTCCAATCATAGAAGTGAAGCAAGATGAGGATGGCTCTTTCTCCATACGGGACGTCGAGGAAACCAATATGATAACCCTTTTGGTGAAACTGGCACTGATAACGGTGTCAGGTCTCTACCCCTTGGCAATTCCAATCACAATGACCTTATGGTACATGTGGCAAGTGAAAACACAAAGATCAGGAGCCCTGTGGGACGTTCCTTCACCCGCTGCCACTCAAAAAGCCGCACTGTCCGAAGGAGTGTACAGGATCATGCAAAGAGGGTTATTCGGGAAAACCCAGGTTGGAGTAGGGATACACATGGAAGGTGTATTTCACACAATGTGGCATGTCACAAGAGGATCGGTGATCTGCCACGAGACTGGGAGATTGGAGCCATCTTGGGCTGACGTCAGGAATGACATGATATCATACGGTGGGGGATGGAGGCTTGGAGATAAATGGGACAAAGAAGAAGACGTTCAGGTCCTCGCTATAGAACCAGGGAAAAATCCCAAACATGTCCAAACGAAACCTGGCCTTTTCAAGACCCTAACTGGAGAAATTGGAGCAGTAACATTAGATTTCAAACCCGGAACGTCTGGTTCTCCCATTATCAACAGGAAAGGAAAAGTCATCGGACTCTATGGAAATGGAGTGGTTACCAAATCAGGTGATTACGTCAGTGCCATAACGCAAGCCGAAAGAATTGGAGAGCCAGATTATGAAGTGGATGAGGACATTTTTCGGAAGAAAAGACTAACTATAATGGACTTACACCCCGGAGCTGGAAAGACAAAAAGAATTCTTCCATCAATAGTGAGAGAAGCCTTAAAAAGGAGGCTGCGAACTTTGATTTTGGCTCCCACGAGAGTAGTGGCGGCCGAGATGGAAGAGGCCCTACGTGGACTGCCAATCCGTTACCAAACCCCAGCTGTGAAATCAGAACACACAGGAAGAGAGATTGTAGACCTCATGTGCCATGCAACCTTCACAACAAGACTTTTGTCATCAACCAGAGTTCCAAACTATAACCTTATAGTAATGGATGAAGCACATTTCACCGATCCTTCCAGTGTCGCGGCTAGAGGATACATCTCGACCAGGGTGGAAATGGGAGAGGCAGCAGCCATCTTCATGACCGCAACCCCTCCCGGAGCGACGGATCCCTTTCCCCAGAGCAACAGCCCAATAGAAGACATCGAGAGAGAGATTCCGGAAAGGTCATGGAACACAGGGTTCGACTGGATAACAGACTACCAAGGGAAAACTGTGTGGTTTGTTCCTAGCATAAAAGCTGGAAATGACATTGCAAATTGTTTGAGGAAGTCGGGAAAGAAAGTTATCCAGTTGAGTAGGAAAACCTTTGATACAGAATATCCAAAAACGAAGCTCACGGACTGGGACTTTGTGGTCACTACAGACATATCTGAAATGGGGGCTAACTTTAGAGCTGGGAGAGTGATAGACCCTAGAAGATGCCTCAAGCCAGTTATCCTAACAGATGGGCCAGAGAGAGTCATCTTAGCAGGTCCCATTCCAGTGACTCCAGCAAGCGCTGCCCAAAGAAGAGGGCGAATAGGAAGGAACCCAGCACAAGAAGACGACCAATACGTTTTCTCCGGAGACCCACTAAAAAATGATGAAGATCATGCCCACTGGACAGAAGCAAAGATGCTGCTTGACAATATCTACACCCCAGAAGGGATCATTCCAACATTGTTTGGTCCGGAAAGGGAAAAAACCCAAGCTATTGATGGAGAGTTTCGCCTCAGAGGGGAACAAAGGAAGACTTTTGTGGAATTAATGAGGAGAGGAGACCTTCCGGTGTGGCTGAGTTATAAGGTAGCTTCTGCTGGCATTTCTTACAAAGATCGGGAATGGTGCTTCACTGGGGAAAGAAATAACCAAATTTTAGAAGAAAACATGGAGGTTGAAATTTGGACTAGAGAGGGAGAAAAGAAAAAACTGAGGCCAAAATGGTTAGATGCACGTGTATACGCTGACCCCATGGCTTTGAAGGATTTCAAGGAGTTTGCCAGTGGAAGGAAGAGTATAACTCTCGACATCCTAACAGAGATCGCCAGTTTGCCAACCTACCTTTCCTCTAGGGCCAAGCTCGCCCTTGACAACATAGTTATGCTCCACACAACAGAAAGAGGAGGGAGGGCCTATCAACACGCCCTGAACGAACTTCCGGAGTCACTGGAAACACTCATGCTTGTAGCCTTACTAGGTGCTATGACAGCAGGTATCTTCCTGTTTTTCATGCAAGGTAAAGGAATAGGGAAATTGTCAATGGGTTTGATAACCATTGCGGTGGCTAGTGGCTTGCTCTGGGTAGCAGAAATTCAACCCCAGTGGATAGCGGCCTCAATCATACTGGAGTTTTTTCTCATGGTACTGTTGATACCAGAACCAGAAAAACAAAGGACCCCACAAGACAATCAATTGATCTACGTCATATTGACCATTCTCACCATTATTGGTCTAATAGCAGCCAACGAGATGGGGCTGATAGAAAAAACAAAAACGGATTTTGGGTTTTACCAGGTGAAAACAGAAACCACCATCCTCGATGTGGACCTGAGACCAGCTTCAGCATGGACGCTCTATGCGGTAGCCACCACAATTCTGACTCCCATGCTGAGACACACCATAGAAAATACGTCGGCCAACCTATCTTTAGCAGCCATTGCCAACCAGGCTGCCGTCCTAATGGGGCTTGGAAAAGGATGGCCACTCCACAGAATGGACCTCGGTGTGCCGCTGTTAGCAATGGGATGCTATTCTCAAGTGAACCCAACAACCTTGACAGCATCCTTAGTCATGCTTCTAGTCCATTATGCAATAATAGGCCCAGGATTGCAGGCAAAAGCCACAAGAGAGGCCCAGAAAAGGACAGCTGCTGGAATCATGAAAAATCCCACAGTGGACGGGATAACAGTGATAGATCTAGAACCAATATCCTATGACCCAAAATTTGAAAAGCAATTAGGGCAGGTCATGTTACTCGTCTTGTGTGCTGGACAACTACTCTTGATGAGAACAACATGGGCTTTCTGTGAAGTCTTGACTTTGGCTACAGGACCAATCTTGACCTTGTGGGAGGGCAACCCGGGAAGGTTTTGGAACACGACCATAGCCGTATCTACCGCCAACATTTTCAGGGGAAGTTACTTGGCAGGAGCTGGACTGGCTTTTTCACTCATAAAGAATGCACAAACCCCCAGGAGGGGAACTGGGACCGCAGGAGAGACGCTGGGAGAGAAGTGGAAGAGACAGCTAAACTCATTAGACAGAAAAGAGTTTGAAGAGTATAAAAGAAGTGGAATACTAGAAGTGGACAGGACTGAAGCCAAGTCCGCCCTGAAAGATGGGTCCAAAATCAAGCATGCAGTATCTAGAGGGTCCAGTAAGATTAGATGGATCGTTGAGAGAGGGATGGTAAAGCCAAAAGGGAAAGTTGTAGATCTTGGCTGTGGGAGAGGAGGATGGTCTTATTACATGGCAACACTCAAGAACGTGACTGAAGTGAAAGGGTATACAAAAGGAGGTCCAGGACATGAAGAACCGATTCCTATGGCTACTTATGGCTGGAATTTGGTCAAACTCCATTCAGGGGTTGACGTGTTCTACAAACTCACAGAGCAGGTGGTC-CACTGCTCTGTGATATTGGGGAGTCATCTTCTAATCCAACAATAGAGGAAGGAAGAACATTGAGAGTTTTGAAGATGGTGGAGCCATGGCTCTCTTCAAAACCTGAATTCTGCATCAAGGTCCTTAACCCCTACATGCCAACAGTCATAGAAGAGCTGGAGAAACTGCAGAGAAAACATGGTGGGAACCTTGTCAGATGCCCGCTGTCCAGGAACTCCACCCATGAGATGTATTGGGTGTCAGGAGCGTCGGGAAACATTGTGAGCTCTGTGAACACAACATCAAAAATGTTGTTGAACAGGTTCACAACAAGGCACAGGAAACCCACTTATGAGAAGGACGTAGATCTTGGGGCAGGAACGAGAAGTGTCTCCACTGAAACAGAAAAACCAGACATGACAATCATTGGGAGAAGGCTTCAGCGATTGCAAGAAGAGCACAAAGAAACATGGCATTATGATCAAGAAAACCCATACAGAACCTGGGCGTATCATGGAAGCTATGAAGCTCCTTCGACAGGCTCTGCGTCCTCCATGGTGAACGGGGTGGTGAAACTGCTAACAAAACCCTGGGATGTAATTCCGATGGTGACTCAGTTAGCCATGACAGACACAACCCCTTTTGGGCAACAAAGAGTGTTCAAAGAGAAGGTGGATACCAGAACACCGCAACCAAAACCAGGCACACGAATGGTTATGACCACGACAGCCAATTGGCTATGGGCCCTCCTTGGAAAGAAGAAAAATCCCAGACTGTGCACAAGGGAAGAGTTCATCTCAAAAGTTAGATCAAACGCAGCCATAGGCGCAGTCTTCCAAGAGGAACAGGGATGGACATCAGCCAGTGAAGCTGTGAATGACAGCCGGTTTTGGGAACTGGTTGACAAAGAAAGGGCCCTTCACCAAGAAGGGAAATGTGAATCGTGTGTCTACAACATGATGGGAAAACGTGAGAAAAAGTTAGGGGAGTTTGGCAGAGCCAAGGGAAGCCGAGCAATCTGGTATATGTGGCTAGGAGCGCGGTTTCTGGAATTTGAAGCCCTGGGTTTTTTGAATGAAGATCATTGGTTTGGCAGAGAAAACTCATGGAGTGGAGTGGAAGGGGAAGGTCTGCACAGATTGGGATACATCCTGGAGGAGATAGACAAGAAGGATGGAGACCTAATGTATGCTGATGACACAGCAGGCTGGGACACAAGAATCACTGAGGATGACCTCCAAAATGAGGAACTGATCACGGAACAGATGGCTCCCCACCACAAGATCCTAGCCAAAGCCATTTTCAAACTAACCTACCAAAACAAAGTGGTGAAAGTCCTCAGACCCACACCGAGAGGAGCGGTGATGGATATCATATCCAGGAAAGACCAGAGAGGTAGTGGACAAGTTGGAACATATGGTTTGAACACATTCACCAACATGGAAGTTCAACTCATCCGCCAAATGGAAGCAGAAGGAGTCATCACACAAGATGACATGCAKAACCCTAAAGGGCTGAAAGAAAGAGTTGAGAAATGGCTGAGAGAGTGTGGTGTCGACAGGTTAAAGAGGATGGCAATTAGTGGAGACGATTGCGTGGTGAAACCCCTAGATGAGAGGTTTGGCACCTCCCTCCTCTTCTTGAACGACAAGGGAAAGGTGAGGAAAGACATTCCGCAGTGGGAACCATCTAAGGGATGGAAAAACTGGCAAGAGGTTCCTTTTTGCTCCCACCACTTTCACAAGATCTTTATGAAGGATGGCCGCTCACTAGTTGTTCCATGTAGAAACCAGGATGAACTGATAGGGAGAGCCAGAATCTCGCAGGGGGCTGGATGGAGCTTAAGGGAAACAGCTTGCCTAGGCAAAGCTTACGCCCAGATGTGGTCGCTTATGTACTTCCACAGAAGGGATCTGCGTTTAGCCTCCATGGCCATATGCTCAGCAGTTCCAACGGAATGGTTTCCAACAAGCAGAACAACATGGTCAATCCATGCTCATCACCAATGGATGACCACTGAAGACATGCTCAAGGTGTGGAACAGAGTGTGGATAGAAGACAACCCCAATATGATTGACAAGACTCCAGTCCATTCGTGGGAAGATATACCTTACCTAGGGAAAAGAGAGGATTTGTGGTGTGGATCCCTGATTGGACTTTCTTCTAGAGCCACCTGGGCGAAGAACATTCACACGGCCATAACTCAGGTCAGGAATCTGATCGGAAAAGAGGAATACGTGGATTATATGCCAGTAATGAAAAGATACAGTGCTCCTTCAGAGAGTGAAGGAGTTCTGTAA
		</sequence>
		<sequence>
			<taxon idref="KP188558|DENV4|Brazil|Southeast|SP|Sao_Jose_do_Rio_Preto|2012-03-14"/>
			ATGAACCAACGAAAAAAGGTGGTTAGACCACCTTTCAATATGCTGAAACGCGAGAGAAACCGCGTATCAACCCCTCAAGGGTTGGTGAAGAGATTCTCAACCGGACTTTTTTCTGGGAAAGGACCCTTACGGATGGTGCTAGCACTCATCACGTTTTTGCGAGTCCTTTCCATCCCACCAACAGCAGGGATTCTGAAGAGATGGGGACAGTTGAAGAAAAATAAGGCCATCAAGATACTGATTGGATTCAGGAAGGAGATAGGCCGCATGCTGAACATCTTGAACGGGAGAAAAAGGTCAACGATAACATTGTTGTGCTTGATTCCCACCGTAATGGCG-TTTCACTCA--ACAAGAGATGGCGAACCCCTCATGATAGTGGCAAAACATGAAAGGGGGAGACCTCTCTTGTTTAAGACAACAGAGGGGATCAACAAATGCACTCTCATTGCCATGGACTTGGGTGAAATGTGTGAGGACACTGTCACGTACAAATGCCCCCTACTGGTCAATACCGAACCTGAAGACATTGATTGCTGGTGCAACCTCACGTCTACCTGGGTCATGTATGGGACATGCACCCAGAGCGGAGAACGGAGACGAGAGAAGCGCTCAGTAGCTTTAACACCACATTCAGGAATGGGATTGGAAACAAGAGCTGAGACATGGATGTCATCGGAAGGAGCTTGGAAGCATGCTCAGAGAGTAGAGAGCTGGATACTCAGAAACCCAGGATTTGCACTCTTGGCAGGATTTATGGCTTATATGATTGGGCAAACAGGGATCCAGCGAACTGTCTTCTTTGTCCTAATGATGCTGGTCGCCCCATCCTACGGAATGCGATGCGTAGGAGTAGGAAACAGAGACTTTGTGGAAGGAGTCTCAGGTGGAGCATGGGTCGACCTGGTGCTAGAACATGGAGGATGCGTCACAACCATGGCCCAGGGAAAACCAACCTTGGATTTTGAACTGACCAAGACAACAGCCAAGGAAGTGGCTCTGTTAAGAACCTATTGCATTGAAGCCTTAATATCAAACATAACTACGGCAACAAGATGTCCAACGCAAGGAGAGCCTTATCTGAAAGAGGAACAGGACCAACAGTACATTTGCCGTAGAGATGTGGTAGATAGAGGATGGGGCAATGGCTGTGGCTTGTTTGGAAAAGGAGGAGTTGTGACATGTGCGAAGTTCTCATGTTCGGGGAAGATAACAGGCAATCTGGTCCAAATTGAGAACCTTGAATACACAGTGGTTGTGACAGTCCACGATGGAGACACCCATGCAGTAGGAAATGACACATCCAATCATGGGGTTACAGCCACGATAACTCCCAGGTCACCATCGGTTGAAGTCAAACTGCCGGACTATGGAGAACTAACACTCGATTGTGAACCCAGGTCTGGAATTGACTTCAATGAGATGATCCTAATGAAAATGAAAAAGAAAACATGGCTCGTGCATAAGCAATGGTTTTTAGATCTGCCTCTTCCATGGACGACAGGAGCAGATACATCAGAGGTTCACTGGAATTACAAAGAGAGAATGGTGACATTCAAGGTTCCTCATGCCAAGAGACAGGATGTGACAGTGCTGGGATCTCAGGAAGGAGCCATGCATTCTGCCCTCGCTGGAGCCACAGAAGTGGACTCCGGTGATGGAAATCACATGTTTGCAGGACATCTCAAGTGCAAAGTCCGCATGGAGAAATTGAGAATCAAGGGAATGTCATACACGATGTGTTCAGGAAAGTTTTCAATTGACAAAGAGATGGCAGAAACACAGCATGGGACAACAGTGGTGAAAGTCAAGTATGAAGGTGCTGGAGCTCCGTGTAAAGTCCCCATAGAGATAAGAGATGTAAACAAGGAAAAAGTGGTTGGGCGCGTTATCTCAGCCACCCCTTTGGCTGAGAACACCAATAGTGTAACCAACATAGAATTAGAACCCCCCTTTGGGGACAGCTACATAGTGATAGGTGTTGGAAACAGCGCACTAACACTCCATTGGTTCAGGAAAGGGAGTTCCATTGGCAAGATGTTTGAGTCCACATACAGAGGTGCAAAACGCATGGCCATCCTAGGTGAAACAGCTTGGGATTTTGGTTCCGTTGGTGGACTGTTCACATCATTGGGAAAGGCTGTGCACCAGGTTTTTGGAAGTGTGTATACAACCATGTTTGGAGGAGTCTCATGGATGATTAGAATCCTAATTGGGTTCTTAGTGTTGTGGATTGGCACGAACTCAAGGAACACTTCAATGGCCATGACGTGCATAGCTGTTGGGGGAATCACTCTGTTTTTGGGCTTCACGGTTCAAGCGGACATGGGTTGTGTGGTGTCATGGAGTGGGAGAGAATTGAAGTGTGGAAGCGGAATTTTTGTGGTTGACAACGTGCACACTTGGACAGAACAGTACAAATTCCAACCAGAGTCCCCAGCGAGACTAGCGTCTGCAATATTAAATGCCCACAAAGATGGGGTCTGTGGAATTAGATCAACCACGAGGCTGGAAAATGTTATGTGGAAGCAAATAACCAATGAGCTAAACTATGTTCTCTGGGAAGGAGGACATGATCTCACTGTAGTGGCTGGGGACGTGAAAGGGGTGTTGACCAAGGGCAAGAGAGCACTCACACCCCCAGCGAGCGATCTGAAATATTCATGGAAGACATGGGGGAAAGCAAAAATCTTCACCCCTGAAGCAAGAAACAGCACATTTTTAATAGACGGACCAGATACCTCTGAATGCCCCAATGAACGAAGAGCATGGAATTCTTTTGAGGTGGAAGACTATGGATTTGGCATGTTCACGACCAACATATGGATGAAATTCCGAGAAGGAAGTTCAGAAGTGTGTGACCACAGGCTGATGTCAGCTGCAATTAAAGACCAGAAAGCTGTGCATGCTGACATGGGTTATTGGATAGAGAGCTCAAAAAACCAGACCTGGCAGATAGAGAGAGCATCTCTCATTGAAGTGAAAACATGTCTGTGGCCCAAGACCCATACACTGTGGAGCAATGGAGTGCTGGAGAGCCAGATGCTTATTCCAAAATCATATGCAGGCCCTTTTTCACAGCACAATTACCGCCAGGGCTATGCTACGCAAACCGTGGGTCCATGGCACTTGGGCAAACTAGAGATAGACTTTGGAGAATGCCCCGGAACAACAGTTACAATTCAGGAGAATTGTGACCATAGAGGCCCATCTTTGAGGACCACCACTGCATCTGGAAAACTAGTCACGCAATGGTGTTGCCGCTCCTGCACAATGCCCCCCTTAAGGTTCTTAGGAGAAGATGGGTGCTGGTATGGGATGGAGATTAGGCCCTTGAGTGAAAAAGAAGAGAACATGGTTAAATCACAGGTGACGGCCGGACAGGGCACATCGGAAACTTTTTCTATGGGTCTGTTGTGCCTGACCTTGTTTGTGGAAGAATGCTTGAGAAGAAGAGTCACCAGAAAACACATGATATTAGCTGTGGTAATCACTCTTTGTGCTATCATCCTGGGGGGCCTCACATGGATGGACTTGCTACGAGCCCTCATCATGTTGGGGGACACTATGTCTGGCAGAATAGGAGGACAGACCCACCTAGCCATCATGGCAGTGTTCAAGATGTCACCAGGATACGTGCTGGGTGTGTTTTTAAGGAAACTCACTTCAAGAGAGACAGCACTAATGGTAATAGGAATGGCCATGACAACAACACTTTCAATTCCACATGACCTCATGGAACTCATTGATGGAATATCACTAGGACTAATTTTGCTAAAAATAGTAACACAGTTTGACAACACCCAAGTGGGAACCTTAGCTCTTTCCTTGACTTTCATAAGATCAACAATATCATTGGTCATGGCTTGGAGGACCATTATGGCTGTGCTGTTTGTGGTCACACTCATTCCTTTGTGTAGGACAAGCTGTCTTCAAAAACAGTCTCATTGGGTAGAAATAACAGCACTCATCTTAGGAGCCCAAGCTCTGCCAGTGTACCTAATGACTCTTATGAAAGGAGCCTCAAGAAGATCTTGGCCTCTTAACGAAGGCATAATGGCTGTGGGTTTGGTTAGTCTCTTAGGAAGCGCTCTTTTAAAGAATGATGTCCCTTTAGCTGGCCCAATGGTGGCAGGAGGCTTACTTCTGGCGGCTTACGTAATGAGTGGCAGCTCAGCAGATCTGTCACTAGAGAAGGCCGCTAATGTGCAGTGGGATGAAATGGCAGACATAACAGGCTCAAGTCCAATCATAGAAGTGAAGCAAGATGAGGATGGCTCTTTCTCCATACGGGACGTCGAGGAAACCAATATGATAACCCTTTTGGTGAAACTGGCACTGATAACGGTGTCAGGTCTCTACCCCTTGGCAATTCCAATCACAATGACCTTATGGTACATGTGGCAAGTGAAAACACAAAGATCAGGAGCCCTGTGGGACGTTCCTTCACCCGCTGCCACTCAAAAAGCCGCACTGTCCGAAGGAGTGTACAGGATCATGCAAAGAGGGTTATTCGGGAAAACCCAGGTTGGAGTAGGGATACACATGGAAGGTGTATTTCACACAATGTGGCATGTCACAAGAGGATCGGTGATCTGCCACGAGACTGGGAGATTGGAGCCATCTTGGGCTGACGTCAGGAATGACATGATATCATACGGTGGGGGATGGAGGCTTGGAGATAAATGGGACAAAGAAGAAGACGTTCAGGTCCTCGCTATAGAACCAGGGAAAAATCCCAAACATGTCCAAACGAAACCTGGCCTTTTCAAGACCCTAACTGGAGAAATTGGAGCAGTAACATTAGATTTCAAACCCGGAACGTCTGGTTCTCCCATTATCAACAGGAAAGGAAAAGTCATCGGACTCTATGGAAATGGAGTGGTTACCAAATCAGGTGATTACGTCAGTGCCATAACGCAAGCCGAAAGAATTGGAGAGCCAGATTATGAAGTGGATGAGGACATTTTTCGGAAGAAAAGACTAACTATAATGGACTTACACCCCGGAGCTGGAAAGACAAAAAGAATTCTTCCATCAATAGTGAGAGAAGCCTTAAAAAGGAGGCTGCGAACTTTGATTTTGGCTCCCACGAGAGTAGTGGCGGCCGAGATGGAAGAGGCCCTACGTGGACTGCCAATCCGTTACCAAACCCCAGCTGTGAAATCAGAACACACAGGAAGAGAGATTGTAGACCTCATGTGCCATGCAACCTTCACAACAAGACTTTTGTCATCAACCAGAGTTCCAAACTATAACCTTATAGTAATGGATGAAGCACATTTCACCGATCCTTCCAGTGTCGCGGCTAGAGGATACATCTCGACCAGGGTGGAAATGGGAGAGGCAGCAGCCATCTTCATGACCGCAACCCCTCCCGGAGCGACGGATCCCTTTCCCCAGAGCAACAGCCCAATAGAAGACATCGAGAGAGAGATTCCGGAAAGGTCATGGAACACAGGGTTCGACTGGATAACAGACTACCAAGGGAAAACTGTGTGGTTTGTTCCTAGCATAAAAGCTGGAAATGACATTGCAAATTGTTTGAGGAAGTCGGGAAAGAAAGTTATCCAGTTGAGTAGGAAAACCTTTGATACAGAATATCCAAAAACGAAGCTCACGGACTGGGACTTTGTGGTCACTACAGACATATCTGAAATGGGGGCTAACTTTAGAGCTGGGAGAGTGATAGACCCTAGAAGATGCCTCAAGCCAGTTATCCTAACAGATGGGCCAGAGAGAGTCATCTTAGCAGGTCCCATTCCAGTGACTCCAGCAAGCGCTGCCCAAAGAAGAGGGCGAATAGGAAGGAACCCAGCACAAGAAGACGACCAATACGTTTTCTCCGGAGACCCACTAAAAAATGATGAAGATCATGCCCACTGGACAGAAGCAAAGATGCTGCTTGACAATATCTACACCCCAGAAGGGATCATTCCAACATTGTTTGGTCCGGAAAGGGAAAAAACCCAAGCTATTGATGGAGAGTTTCGCCTCAGAGGGGAACAAAGGAAGACTTTTGTGGAATTAATGAGGAGAGGAGACCTTCCGGTGTGGCTGAGTTATAAGGTAGCTTCTGCTGGCATTTCTTACAAAGATCGGGAATGGTGCTTCACTGGGGAAAGAAATAACCAAATTTTAGAAGAAAACATGGAGGTTGAAATTTGGACTAGAGAGGGAGAAAAGAAAAAACTGAGGCCAAAATGGTTAGATGCACGTGTATACGCTGACCCCATGGCTTTGAAGGATTTCAAGGAGTTTGCCAGTGGAAGGAAGAGTATAACTCTCGACATCCTAACAGAGATCGCCAGTTTGCCAACCTACCTTTCCTCTAGGGCCAAGCTCGCCCTTGACAACATAGTTATGCTCCACACAACAGAAAGAGGAGGGAGGGCCTATCAACACGCCCTGAACGAACTTCCGGAGTCACTGGAAACACTCATGCTTGTAGCCTTACTAGGTGCTATGACAGCAGGTATCTTCCTGTTTTTCATGCAAGGTAAAGGAATAGGGAAATTGTCAATGGGTTTGATAACCATTGCGGTGGCTAGTGGCTTGCTCTGGGTAGCAGAAATTCAACCCCAGTGGATAGCGGCCTCAATCATACTGGAGTTTTTTCTCATGGTACTGTTGATACCAGAACCAGAAAAACAAAGGACCCCACAAGACAATCAATTGATCTACGTCATATTGACCATTCTCACCATTATTGGTCTAATAGCAGCCAACGAGATGGGGCTGATAGAAAAAACAAAAACGGATTTTGGGTTTTACCAGGTGAAAACAGAAACCACCATCCTCGATGTGGACCTGAGACCAGCTTCAGCATGGACGCTCTATGCGGTAGCCACCACAATTCTGACTCCCATGCTGAGACACACCATAGAAAATACGTCGGCCAACCTATCTTTAGCAGCCATTGCCAACCAGGCTGCCGTCCTAATGGGGCTTGGAAAAGGATGGCCACTCCACAGAATGGACCTCGGTGTGCCGCTGTTAGCAATGGGATGCTATTCTCAAGTGAACCCAACAACCTTGACAGCATCCTTAGTCATGCTTCTAGTCCATTATGCAATAATAGGCCCAGGATTGCAGGCAAAAGCCACAAGAGAGGCCCAGAAAAGGACAGCTGCTGGAATCATGAAAAATCCCACAGTGGACGGGATAACAGTGATAGATCTAGAACCAATATCCTATGACCCAAAATTTGAAAAGCAATTAGGGCAGGTCATGTTACTCGTCTTGTGTGCTGGACAACTACTCTTGATGAGAACAACATGGGCTTTCTGTGAAGTCTTGACTTTGGCTACAGGACCAATCTTGACCTTGTGGGAGGGCAACCCGGGAAGGTTTTGGAACACGACCATAGCCGTATCTACCGCCAACATTTTCAGGGGAAGTTACTTGGCAGGAGCTGGACTGGCTTTTTCACTCATAAAGAATGCACAAACCCCCAGGAGGGGAACTGGGACCGCAGGAGAGACGCTGGGAGAGAAGTGGAAGAGACAGCTAAACTCATTAGACAGAAAAGAGTTTGAAGAGTATAAAAGAAGTGGAATACTAGAAGTGGACAGGACTGAAGCCAAGTCCGCCCTGAAAGATGGGTCCAAAATCAAGCATGCAGTATCTAGAGGGTCCAGTAAGATTAGATGGATCGTTGAGAGAGGGATGGTAAAGCCAAAAGGGAAAGTTGTAGATCTTGGCTGTGGGAGAGGAGGATGGTCTTATTACATGGCAACACTCAAGAACGTGACTGAAGTGAAAGGGTATACAAAAGGAGGTCCAGGACATGAAGAACCGATTCCTATGGCTACTTATGGCTGGAATTTGGTCAAACTCCATTCAGGGGTTGACGTGTTCTACAAACCCACAGAGCAAGTGGACACCCTGCTCTGTGATATTGGGGAGTCATCTTCTAATCCAACAATAGAGGAAGGAAGAACATTGAGAGTTTTGAAGATGGTGGAGCCATGGCTCTCTTCAAAACCTGAATTCTGCATCAAGGTCCTTAACCCCTACATGCCAACAGTCATAGAAGAGCTGGAGAAACTGCAGAGAAAACATGGTGGGAACCTTGTCAGATGCCCGCTGTCCAGGAACTCCACCCATGAGATGTATTGGGTGTCAGGAGCGTCGGGAAACATTGTGAGCTCTGTGAACACAACATCAAAAATGTTGTTGAACAGGTTCACAACAAGGCACAGGAAACCCACTTATGAGAAGGACGTAGATCTTGGGGCAGGAACGAGAAGTGTCTCCACTGAAACAGAAAAACCAGACATGACAATCATTGGGAGAAGGCTTCAGCGATTGCAAGAAGAGCACAAAGAAACATGGCATTATGATCAAGAAAACCCATACAGAACCTGGGCGTATCATGGAAGCTATGAAGCTCCTTCGACAGGCTCTGCGTCCTCCATGGTGAACGGGGTGGTGAAACTGCTAACAAAACCCTGGGATGTAATTCCGATGGTGACTCAGTTAGCCATGACAGACACAACCCCTTTTGGGCAACAAAGAGTGTTCAAAGAGAAGGTGGATACCAGAACACCGCAACCAAAACCAGGCACACGAATGGTTATGACCACGACAGCCAATTGGCTATGGGCCCTCCTTGGAAAGAAGAAAAATCCCAGACTGTGCACAAGGGAAGAGTTCATCTCAAAAGTTAGATCAAACGCAGCCATAGGCGCAGTCTTCCAAGAGGAACAGGGATGGACATCAGCCAGTGAAGCTGTGAATGACAGCCGGTTTTGGGAACTGGTTGACAAAGAAAGGGCCCTTCACCAAGAAGGGAAATGTGAATCGTGTGTCTACAACATGATGGGAAAACGTGAGAAAAAGTTAGGGGAGTTTGGCAGAGCCAAGGGAAGCCGAGCAATCTGGTATATGTGGCTAGGAGCGCGGTTTCTGGAATTTGAAGCCCTGGGTTTTTTGAATGAAGATCATTGGTTTGGCAGAGAAAACTCATGGAGTGGAGTGGAAGGGGAAGGTCTGCACAGATTGGGATACATCCTGGAGGAGATAGACAAGAAGGATGGAGACCTAATGTATGCTGATGACACAGCAGGCTGGGACACAAGAATCACTGAGGATGACCTCCAAAATGAGGAACTGATCACGGAACAGATGGCTCCCCACCACAAGATCCTAGCCAAAGCCATTTTCAAACTAACCTACCAAAACAAAGTGGTGAAAGTCCTCAGACCCACACCGAGAGGAGCGGTGATGGATATCATATCCAGGAAAGACCAGAGAGGTAGTGGACAAGTTGGAACATATGGTTTGAACACATTCACCAACATGGAAGTTCAACTCATCCGCCAAATGGAAGCAGAAGGAGTCATCACACAAGATGACATGCAGAACCCTAAAGGGCTGAAAGAAAGAGTTGAGAAATGGCTGAGAGAGTGTGGTGTCGACAGGTTAAAGAGGATGGCAATTAGTGGAGACGATTGCGTGGTGAAACCCCTAGATGAGAGGTTTGGCACCTCCCTCCTCTTCTTGAACGACATGGGAAAGGTGAGGAAAGACATTCCGCAGTGGGAACCATCTAAGGGATGGAAAAACTGGCAAGAGGTTCCTTTTTGCTCCCACCACTTTCACAAGATCTTTATGAAGGATGGCCGCTCACTAGTTGTTCCATGTAGAAACCAGGATGAACTGATAGGGAGAGCCAGAATCTCGCAGGGGGCTGGATGGAGCTTAAGGGAAACAGCTTGCCTAGGCAAAGCTTACGCCCAGATGTGGTCGCTTATGTACTTCCACAGAAGGGATCTGCGTTTAGCCTCCATGGCCATATGCTCAGCAGTTCCAACGGAATGGTTTCCAACAAGCAGAACAACATGGTCAATCCATGCTCATCACCAATGGATGACCACTGAAGACATGCTCAAGGTGTGGAACAGAGTGTGGATAGAAGACAACCCCAATATGATTGACAAGACTCCAGTCCATTCGTGGGAAGATATACCTTACCTAGGGAAAAGAGAGGATTTGTGGTGTGGATCCCTGATTGGACTTTCTTCTAGAGCCACCTGGGCGAAGAACATTCACACGGCCATAACTCAGGTCAGGAATCTGATCGGAAAAGAGGAATACGTGGATTATATGCCAGTAATGAAAAGATACAGTGCTCCTTCAGAGAGTGAAGGAGTTCTGTAA
		</sequence>
		<sequence>
			<taxon idref="KP188557|DENV4|Brazil|Southeast|SP|Sao_Jose_do_Rio_Preto|2012-03-09"/>
			ATGAACCAACGAAAAAAGGTGGTTAGACCACCTTTCAATATGCTGAAACGCGAGAGAAACCGCGTATCAACCCCTCAAGGGTTGGTGAAGAGATTCTCAACCGGACTTTTTTCTGGGAAAGGACCCTTACGGATGGTGCTAGCACTCATCACGTTTTTGCGAGTCCTTTCCATCCCACCAACAGCAGGGATTCTGAAGAGATGGGGACAGTTGAAGAAAAATAAGGCCATCAAGATACTGATTGGATTCAGGAAGGAGATAGGCCGCATGCTGAACATCTTGAACGGGAGAAAAAGGTCAACGATAACATTGTTGTGCTTGATTCCCACCGTAATGGCG-TTTCACTCA--ACAAGAGATGGCGAACCCCTCATGATAGTGGCAAAACATGAAAGGGGGAGACCTCTCTTGTTTAAGACAACAGAGGGGATCAACAAATGCACTCTCATTGCCATGGACTTGGGTGAAATGTGTGAGGACACTGTCACGTACAAATGCCCCCTACTGGTCAATACCGAACCTGAAGACATTGATTGCTGGTGCAACCTCACGTCTACCTGGGTCATGTATGGGACATGCACCCAGAGCGGAGAACGGAGACGAGAGAAGCGCTCAGTAGCTTTAACACCACATTCAGGAATGGGATTGGAAACAAGAGCTGAGACATGGATGTCATCGGAAGGAGCTTGGAAGCATGCTCAGAGAGTAGAGAGCTGGATACTCAGAAACCCAGGATTTGCACTCTTGGCAGGATTTATGGCTTATATGATTGGGCAAACAGGGATCCAGCGAACTGTCTTCTTTGTCCTAATGATGCTGGTCGCCCCATCCTACGGAATGCGATGCGTAGGAGTAGGAAACAGAGACTTTGTGGAAGGAGTCTCAGGTGGAGCATGGGTCGACCTGGTGTTAGAACATGGAGGATGCGTCACAACCATGGCCCAGGGAAAACCAACCTTGGATTTTGAACTGACCAAGACAACAGCCAAGGAAGTGGCTCTGTTAAGAACCTATTGCATTGAAGCCTTAATATCAAACATAACTACGGCAACAAGATGTCCAACGCAAGGAGAGCCTTATCTGAAAGAGGAACAGGACCAACAGTACATTTGCCGTAGAGATGTGGTGGATAGAGGATGGGGCAATGGCTGTGGCTTGTTTGGAAAAGGAGGAGTTGTGACATGTGCGAAGTTCTCATGTTCGGGGAAGATAACAGGCAATCTGGTCCAAATTGAGAACCTTGAATACACAGTGGTTGTGACAGTCCACAATGGAGACACCCATGCAGTAGGAAATGACACATCCAATCATGGGGTTACAGCCACGATAACTCCCAGGTCACCATCGGTTGAAGTCAAATTGCCGGACTATGGAGAACTAACACTCGATTGTGAACCTAGGTCTGGAATTGACTTCAATGAGATGATCCTAATGAAAATGAAAAAGAAAACATGGCTCGTGCATAAGCAATGGTTTTTGGATCTGCCTCTTCCATGGACGACAGGAGCAGATACATCAGAGGTTCACTGGAATTACAAAGAGAGAATGGTGACATTTAAGGTTCCTCATGCCAAGAGACAGGATGTGACAGTGCTGGGATCTCAGGAAGGAGCCATGCATTCTGCCCTCGCTGGAGCCACAGAAGTGGACTCCGGTGATGGAAATCACATGTTTGCAGGACATCTCAAGTGCAAAGTCCGCATGGAGAAATTGAGAATCAAGGGAATGTCATACACGATGTGTTCAGGAAAGTTTTCAATTGACAAAGAGATGGCAGAAACACAGCATGGGACAACAGTGGTGAAAGTCAAGTATGAAGGTGCTGGAGCTCCGTGTAAAGTCCCCATAGAGATAAGAGATGTAAACAAGGAAAAAGTGGTTGGGCGCGTTATCTCAGCCACCCCTTTGGCTGAGAACACCAATAGTGTAACCAACATAGAATTAGAACCCCCCTTTGGGGACAGCTACATAGTGATAGGTGTTGGAAACAGCGCACTAACACTCCATTGGTTCAGGAAAGGGAGTTCCATTGGCAAGATGTTTGAGTCCACATACAGAGGTGCAAAACGCATGGCCATCCTAGGTGAAACAGCTTGGGATTTTGGTTCCGTTGGTGGACTGTTCACATCATTGGGAAAGGCTGTGCACCAGGTTTTTGGAAGTGTGTATACAACCATGTTTGGAGGAGTCTCATGGATGATTAGAATCCTAATTGGGTTCTTAGTGTTGTGGATTGGCACGAACTCAAGGAACACTTCAATGGCCATGACGTGCATAGCTGTTGGTGGAATCACTCTGTTTTTGGGCTTCACGGTTCAAGCGGACATGGGTTGTGTGGTGTCATGGAGTGGGAGAGAATTGAAGTGTGGAAGCGGAATTTTTGTGGTTGACAACGTGCACACTTGGACAGAACAGTACAAATTCCAACCAGAGTCCCCAGCGAGACTAGCGTCTGCAATATTAAATGCCCACAAAGATGGGGTCTGTGGAATTAGATCAACCACGAGGCTGGAAAATGTTATGTGGAAGCAAATAACCAATGAGCTAAACTATGTTCTCTGGGAAGGAGGACATGATCTCACTGTAGTGGCTGGGGACGTGAAAGGGGTGTTGACCAAGGGCAAGAGAGCACTCACACCCCCAGCGAGCGATCTGAAATATTCATGGAAGACATGGGGGAAAGCAAGAATCTTCACCCCTGAAGCAAGAAACAACACATTTTTAATAGACGGACCAGATACCTCTGAATGCCCCAATGAACGAAGAGCATGGAATTCTTTTGAGGTGGAAGACTATGGGTTTGGCATGTTCACGACCAACATATGGATGAAATTCCGAGAAGGAAGTTCAGAAGTGTGTGACCACAGGCTGATGTCAGCTGCAATTAAAGACCAGAAAGCTGTGCATGCTGACATGGGTTATTGGATAGAGAGCTCAAAAAACCAGACCTGGCAGATAGAGAGAGCATCTCTCATTGAAGTGAAAACATGTCTGTGGCCCAAGACCCATACACTGTGGAGCAATGGAGTGCTGGAGAGCCAGATGCTTATTCCAAAATCATATGCAGGCCCTTTTTCACAGCACAATTACCGCCAGGGCTACGCTACGCAAACCGTGGGTCCATGGCACTTGGGCAAACTAGAGATAGACTTTGGAGAATGCCCCGGAACAACAGTTACAATTCAGGAGAATTGTGACCATAGAGGCCCATCTTTGAGGACCACCACTGCATCTGGAAAACTAGTCACGCAATGGTGTTGCCGCTCCTGCACAATGCCCCCCTTAAGGTTCTTAGGAGAAGATGGGTGCTGGTATGGGATGGAGATTAGGCCCTTGAGTGAAAAAGAAGAGAACATGGTTAAATCACAGGTGACGGCCGGACAGGGCACATCGGAAACTTTTTCTATGGGTCTGTTGTGCCTGACCTTGTTTGTGGAAGAATGCTTGAGAAGAAGAGTCACCAGAAAACACATGATATTAGCTGTGGTAATCACTCTTTGTGCTATCATCCTGGGGGGCCTCACATGGATGGACTTGCTACGAGCCCTCATCATGTTGGGGGACACTATGTCTGGCAGAATAGGAGGACAGACCCACCTAGCCATCATGGCAGTGTTCAAGATGTCACCAGGATACGTGCTGGGTGTGTTTTTAAGGAAACTCACTTCAAGAGAGACAGCACTAATGGTAATAGGAATGGCCATGACAACAACACTTTCAATTCCACATGACCTCATGGAACTCATTGATGGAATATCACTAGGACTAATTTTGCTAAAAATAGTAACACAGTTTGACAACACCCAAGTGGGAACCTTAGCTCTTTCCTTGACTTTCATAAGATCAACAATGTCATTGGTCATGGCTTGGAGGACCATTATGGCTGTGCTGTTTGTGGTCACACTCATTCCTTTGTGTAGGACAAGCTGTCTTCAAAAACAGTCTCATTGGGTAGAAATAACAGCACTCATCTTAGGAGCCCAAGCTCTGCCAGTGTACCTAATGACTCTTATGAAAGGAGCCTCAAGAAGATCTTGGCCTCTTAACGAAGGCATAATGGCTGTGGGTTTGGTTAGTCTCTTAGGAAGCGCTCTTTTAAAGAATGATGTCCCTTTAGCTGGCCCAATGGTGGCAGGAGGCTTACTTCTGGCGGCTTACGTAATGAGTGGCAGCTCAGCAGATCTGTCACTGGAGAAGGCCGCTAATGTGCGGTGGGATGAAATGGCAGACATAACAGGCTCAAGTCCAATCATAGAAGTGAAGCAAGATGAGGATGGCTCTTTCTCCATACGGGACGTTGAGGAAACCAATATGATAACCCTTTTGGTGAAACTGGCACTGATAACGGTGTCAGGTCTCTACCCCTTGGCAATTCCAATCACAATGACCTTATGGTACATGTGGCAAGTGAAAACACAAAGATCAGGAGCCCTGTGGGACGTTCCTTCACCCGCTGCCACTCAAAAAGCCGCACTGTCCGAAGGAGTGTACAGGATCATGCAAAGAGGGTTATTCGGGAAAACCCAGGTTGGAGTAGGGATACACATGGAAGGTGTATTTCACACAATGTGGCATGTCACAAGAGGATCGGTGATCTGCCACGAGACTGGGAGATTGGAGCCATCTTGGGCTGACGTCAGGAATGACATGATATCATACGGTGGGGGATGGAGGCTTGGAGATAAATGGGACAAAGAAGAAGACGTTCAGGTCCTCGCTATAGAACCAGGGAAAAATCCCAAACATGTCCAAACGAAACCTGGCCTTTTCAAGACCCTAACTGGAGAAATTGGAGCAGTAACATTAGATTTCAAACCCGGAACGTCTGGTTCTCCCATTATCAACAGGAAAGGAAAAGTCATCGGACTCTATGGAAATGGAGTGGTTACCAAATCAGGTGATTACGTCAGTGCCATAACGCAAGCCGAAAGAATTGGAGAGCCAGATTATGAAGTGGATGAGGACATTTTTCGGAAGAAAAGACTAACTATAATGGACTTACACCCCGGAGCTGGAAAGACAAAAAGAATTCTTCCATCAATAGTGAGAGAAGCCTTAAAAAGGAGGCTGCGAACTTTGATTTTGGCTCCCACGAGAGTAGTGGCGGCCGAGATGGAAGAGGCCCTACGTGGACTGCCAATCCGTTACCAAACCCCAGCTGTGAAATCAGAACACACAGGAAGAGAGATTGTAGACCTCATGTGCCATGCAACCTTCACAACAAGACTTTTGTCATCAACCAGAGTTCCAAACTATAACCTTATAGTAATGGATGAAGCACATTTCACCGATCCTTCCAGTGTCGCGGCTAGAGGATACATCTCGACCAGGGTGGAAATGGGAGAGGCAGCAGCCATCTTTATGACCGCAACCCCTCCCGGAGCGACGGATCCCTTTCCCCAGAGCAACAGCCCAATAGAAGACATCGAGAGAGAGATTCCGGAAAGGTCATGGAACACAGGGTTCGACTGGATAACAGACTACCAAGGGAAAACTGTGTGGTTTGTTCCTAGCATAAAAGCTGGAAATGACATTGCAAATTGTTTGAGGAAGTCGGGAAAGAAAGTTATCCAGTTGAGTAGGAAAACCTTTGATACAGAATATCCAAAAACGAAGCTCACGGACTGGGACTTTGTGGTCACTACAGACATATCTGAAATGGGGGCTAACTTTAGAGCTGGGAGAGTGATAGACCCTAGAAGATGCCTCAAGCCAGTTATCCTAACAGATGCGCCAGAGAGAGTCATCTTAGCAGGTCCCATTCCAGTGACTCCAGCAAGCGCTGCCCAAAGAAGAGGGCGAATAGGAAGGAACCCAGCACAAGAAGACGACCAATACGTTTTCTCCGGAGACCCACTAAAAAATGATGAAGATCATGCCCACTGGACAGAAGCAAAGATGCTGCTTGACAATATCTACACCCCAGAAGGGATCATTCCAACATTGTTTGGTCCGGAAAGGGAAAAAACCCAAGCTATTGATGGAGAGTTTCGCCTCAGAGGGGAACAAAGGAAGACTTTTGTGGAATTAATGAGGAGAGGAGACCTTCCGGTGTGGCTGAGTTATAAGGTAGCTTCTGCTGGCATTTCTTACAAAGATCGGGAATGGTGCTTCACTGGGGAAAGAAATAACCAAATTTTGGAAGAAAACATGGAGGTTGAAATTTGGACTAGAGAGGGAGAAAAGAAAAAACTGAGGCCAAAATGGTTAGATGCACGTGTATACGCTGACCCCATGGCTTTGAAGGATTTCAAGGAGTTTGCCAGTGGAAGGAAGAGTATAACTCTCGACATCCTAACAGAGATCGCCAGTTTGCCAACCTACCTTTCCTCTAGGGCCAAGCTCGCCCTTGACAACATAGTTATGCTCCACACAACAGAAAGAGGAGGGAGGGCCTATCAACACGCCCTGAACGAACTTCCGGAGTCACTGGAAACACTCATGCTTGTAGCCTTACTAGGTGCTATGACAGCAGGTATCTTCCTGTTTTTCATGCAAGGTAAAGGAATAGGGAAATTATCAATGGGTTTGATAACCATTGCGGTGGCTAGTGGCTTGCTCTGGGTAGCAGAAATTCAACCCCAGTGGATAGCGGCCTCAATCATACTGGAGTTTTTCCTCATGGTACTGTTGATACCAGAACCAGAAAAACAAAGGACCCCACAAGACAATCAATTGATCTACGTCATATTGACCATTCTCACCATTATTGGTCTAATAGCAGCCAACGAGATGGGGCTGATAGAAAAAACAAAAACGGATTTTGGGTTTTACCAGGTAAAAACAGAAACCACCATCCTCGATGTGGACCTGAGACCAGCTTCAGCATGGACGCTCTATGCGGTAGCCACCACAATTCTGACTCCCATGCTGAGACACACCATAGAAAATACGTCGGCCAACCTATCTTTAGCAGCCATTGCCAACCAGGCAGCCGTCCTAATGGGGCTTGGAAAAGGATGGCCACTCCACAGAATGGACCTCGGTGTGCCGCTGTTAGCAATGGGATGCTATTCTCAAGTGAACCCAACAACCTTGACAGCATCCTTAGTCATGCTTCTAGTCCATTATGCAATAATAGGCCCAGGATTGCAGGCAAAAGCCACAAGAGAGGCCCAGAAAAGGACAGCTGCTGGAATCATGAAAAATCCCACAGTGGACGGGATAACAGTGATAGATCTAGAACCAATATCCTATGACCCAAAATTTGAAAAGCAATTAGGGCAGGTCATGTTACTCGTCTTGTGTGCTGGACAACTACTCTTGATGAGAACAACATGGGCTTTCTGTGAAGTCTTGACTTTGGCTACAGGACCAATCTTGACCTTGTGGGAGGGCAACCCGGGAAGGTTTTGGAACACGACCATAGCCGTATCTACCGCCAACATTTTCAGGGGAAGTTACTTGGCAGGAGCTGGACTGGCTTTTTCACTCATAAAGAATGCACAAACCCCCAGGAGGGGAACTGGGACCGCAGGAGAGACACTGGGAGAGAAGTGGAAGAGACAGCTAAACTCATTAGACAGAAAAGAGTTTGAAGAGTATAAAAGAAGTGGAATACTAGAAGTGGACAGGACTGAAGCCAAGTCCGCCCTGAAAGATGGGTCCAAAATCAAGCATGCAGTATCTAGAGGGTCCAGTAAGATTAGATGGATCGTTGAGAGAGGGATGGTAAAGCCAAAAGGGAAAGTTGTAGATCTTGGCTGTGGGAGAGGAGGATGGTCTTATTACATGGCAACACTCAAGAACGTGACTGAAGTGAAAGGGTATACAAAAGGAGGTCCAGGACATGAAGAACCGATTCCTATGGCTACTTATGGCTGGAATTTGGTCAAACTCCATTCAGGGGTTGACGTGTTCTACAAACCCACAGAGCAAGTGGACACCCTGCTCTGTGATATTGGGGAGTCATCTTCTAATCCAACAATAGAGGAAGGAAGAACATTGAGAGTTTTGAAGATGGTGGAGCCATGGCTCTCTTCAAAACCTGAATTCTGCATCAAGGTCCTTAACCCCTACATGCCAACAGTCATAGAAGAGCTAGAGAAACTGCAGAGAAAACATGGTGGGAACCTTGTCAGATGCCCGCTGTCCAGGAACTCCACCCATGAGATGTACTGGGTGTCAGGAGCGTCGGGAAACATTGTGAGCTCTGTGAACACAACATCAAAGATGTTGTTGAACAGGTTCACAACAAGGCATAGGAAACCCACTTATGAGAAGGACGTAGATCTTGGGGCAGGAACGAGAAGTGTCTCCACTGAAACAGAAAAACCAGACATGACAATCATTGGAAGAAGGCTTCAGCGATTGCAAGAAGAGCACAAAGAAACATGGCATTATGATCAAGAAAACCCATACAGAACCTGGGCGTATCATGGAAGCTATGAAGCTCCTTCGACAGGCTCTGCGTCCTCCATGGTGAACGGGGTGGTGAAACTGCTAACAAAACCCTGGGATGTAATTCCGATGGTGACTCAGTTAGCCATGACAGACACAACCCCTTTTGGGCAACAAAGAGTGTTCAAAGAGAAGGTGGATACCAGAACACCGCAACCAAAACCAGGCACACGAATGGTTATGACCACGACAGCCAATTGGCTATGGGCCCTCCTTGGAAAGAAGAAAAATCCCAGACTGTGCACAAGGGAAGAGTTCATCTCAAAAGTTAGATCAAACGCAGCCATAGGCGCAGTCTTCCAAGAGGAACAGGGATGGACATCAGCCAGTGAAGCTGTGAATGACAGCCGGTTTTGGGAACTGGTTGACAAAGAAAGGGCCCTTCACCAAGAAGGGAAATGTGAATCGTGTGTCTACAACATGATGGGAAAACGTGAGAAAAAGTTAGGGGAGTTTGGCAGAGCCAAGGGAAGCCGAGCAATCTGGTATATGTGGCTAGGAGCGCGGTTTCTGGAATTTGAAGCCCTGGGTTTTTTGAATGAAGATCATTGGTTTGGCAGAGAAAACTCATGGAGTGGAGTGGAAGGGGAAGGTCTGCACAGATTGGGATACATCCTGGAGGAGATAGACAAGAAGGATGGAGACCTAATGTATGCTGATGACACAGCAGGCTGGGACACAAGAATCACTGAGGATGACCTCCAAAATGAGGAACTGATCACGGAACAGATGGCTCCCCACCACAAGATCCTAGCCAAAGCCATTTTCAAACTAACCTACCAAAACAAAGTGGTGAAAGTCCTCAGACCCACACCGAGAGGAGCGGTGATGGATATCATATCCAGGAAAGACCAGAGAGGTAGTGGACAAGTTGGAACATATGGTTTGAACACATTCACCAACATGGAAGTTCAACTCATCCGCCAAATGGAAGCAGAAGGAGTCATCACACAAGATGACATGCAGAACCCTAAAGGGTTGAAAGAAAGAGTTGAGAAATGGCTGAGAGAGTGTGGTGTCGACAGGTTAAAGAGGATGGCAATTAGTGGAGACGATTGCGTGGTGAAACCCCTAGATGAGAGGTTTGGCACCTCCCTCCTCTTCTTGAACGACATGGGAAAGGTGAGGAAAGACATTCCGCAGTGGGAACCATCTAAGGGATGGAAAAACTGGCAAGAGGTTCCTTTTTGCTCCCACCACTTTCACAAGATCTTTATGAAGGATGGCCGCTCACTAGTTGTTCCATGTAGAAACCAGGATGAACTGATAGGGAGAGCCAGAATCTCGCAGGGGGCTGGATGGAGCTTAAGGGAAACAGCTTGCCTAGGCAAAGCTTACGCTCAGATGTGGTCGCTTATGTACTTCCACAGAAGGGATCTGCGTTTAGCCTCCATGGCCATATGCTCAGCAGTTCCAACGGAATGGTTTCCAACAAGCAGAACAACATGGTCAATCCATGCTCATCACCAATGGATGACCACTGAAGACATGCTCAAGGTGTGGAACAGAGTGTGGATAGAAGACAACCCCAATATGATTGACAAGACTCCAGTCCATTCGTGGGAAGATATACCTTACCTAGGGAAAAGAGAGGATTTGTGGTGTGGATCCCTGATTGGACTTTCTTCTAGAGCCACCTGGGCGAAGAACATTCACACGGCCATAACTCAGGTCAGGAATCTGATCGGAAAAGAGGAATACGTGGATTATATGCCAGTAATGAAAAGATACAGTGCTCCTTCAGAGAGTGAAGGAGTTCTGTAA
		</sequence>
		<sequence>
			<taxon idref="KU513441|DENV4|Brazil|South|PR|Cambe|2013"/>
[truncated: 2,586,291 more chars]
