# Supplementary material for: Human movement and environmental barriers shape the emergence of dengue
Source: Nat Commun. 2024 May 28;15:4205. doi: 10.1038/s41467-024-48465-0 (PMC11133396; doi:10.1038/s41467-024-48465-0)
Supplement: Supplementary file 7 — Source data [file 41467_2024_48465_MOESM7_ESM.zip › SD_Fig_6B.csv]

	Type	Source	Count
1	Accuracy	RIO	0
2	Sensitivity	RIO	0
3	Specificity	RIO	0
4	PPV	RIO	0
5	NPV	RIO	0
6	Accuracy	RIO+FORT	0.105671010919339
7	Sensitivity	RIO+FORT	1.86182909363703
8	Specificity	RIO+FORT	0.0437861920243525
9	PPV	RIO+FORT	1.69305189094108
10	NPV	RIO+FORT	0.0640510671559253
11	Accuracy	RIO+FORT+MAN	0.258306915580601
12	Sensitivity	RIO+FORT+MAN	4.34767782854804
13	Specificity	RIO+FORT+MAN	0.109465480060863
14	PPV	RIO+FORT+MAN	3.9944297859865
15	NPV	RIO+FORT+MAN	0.150899971774106
16	Accuracy	RIO+FORT+MAN+BV	0.152635904661262
17	Sensitivity	RIO+FORT+MAN+BV	3.10645843279002
18	Specificity	RIO+FORT+MAN+BV	0.0437861920243525
19	PPV	RIO+FORT+MAN+BV	2.58355321020229
20	NPV	RIO+FORT+MAN+BV	0.105304296849559
21	Accuracy	RIO+FORT+RP+MAN+BV	0.176118351532223
22	Sensitivity	RIO+FORT+RP+MAN+BV	3.10645843279002
23	Specificity	RIO+FORT+RP+MAN+BV	0.0656792880365226
24	PPV	RIO+FORT+RP+MAN+BV	2.75945470536499
25	NPV	RIO+FORT+RP+MAN+BV	0.106389908157293
