# Supplementary material for: Human movement and environmental barriers shape the emergence of dengue
Source: Nat Commun. 2024 May 28;15:4205. doi: 10.1038/s41467-024-48465-0 (PMC11133396; doi:10.1038/s41467-024-48465-0)
Supplement: Supplementary file 7 — Source data [file 41467_2024_48465_MOESM7_ESM.zip › SD_Fig_6C.csv]

	NAME	GAUL_CODE	YPB2
5	Sao Jose Do Jacuipe	6890	NA
6	Jaciara	7793	NA
28	Cachoeira Paulista	11076	NA
29	Iporanga	11224	NA
131	Porto Vitoria	9371	NA
157	Vanini	10601	NA
176	Afonso Claudio	7132	NA
216	Tremedal	6922	NA
226	Vera Mendes	9892	NA
230	Mata De Sao Joao	6782	NA
235	Saltinho	10910	NA
237	Alianca	9496	1997
241	Capela	11636	NA
258	Neropolis	7361	NA
260	Curiuva	9184	NA
264	Fortuna De Minas	8164	NA
265	Guanhaes	8188	NA
266	Caetes	9522	NA
269	Marilena	9297	NA
272	Jacarezinho	9257	NA
276	Jundiai Do Sul	9269	NA
278	Catanduvas	10747	NA
288	Malhada	6773	NA
289	Pires Ferreira	7089	NA
292	Presidente Prudente	11445	NA
298	Arcos	7916	NA
338	Prudentopolis	9376	NA
343	Sao Lourenco Da Serra	11539	NA
345	Clementina	11113	NA
355	Itanhandu	8245	NA
359	Videira	10972	NA
362	Tabapua	11567	NA
370	Pompeu	8478	NA
372	Passa Sete	10436	NA
374	Maxaranguape	10066	1999
386	Sao Goncalo Do Amarante	10114	NA
395	Cruz Alta	10265	NA
404	Governador Newton Bello	7531	NA
428	Olivedos	8997	NA
429	Aramari	6559	NA
435	Guia Lopes Da Laguna	7703	NA
447	Pedro Gomes	7726	NA
451	Cicero Dantas	6626	NA
457	Buique	9518	NA
462	Avelinopolis	7237	NA
467	Jacui	8263	NA
468	Cassilandia	7689	NA
485	Ouro Velho	8998	NA
487	Passa Tempo	8427	NA
496	Tigrinhos	10951	NA
500	Jucas	7046	NA
526	Ibotirama	6689	NA
537	Porto Belo	10888	NA
542	Moji-mirim	11326	NA
546	Dom Macedo Costa	6651	NA
562	Alto Rio Doce	7894	NA
569	Sao Jose Dos Quatro Marcos	7855	NA
573	Tibau	10140	NA
574	Belmonte	10719	NA
575	Estacao	10294	NA
579	Santo Antonio De Posse	11517	NA
615	Santa Leopoldina	7192	NA
625	Agricolandia	9675	NA
627	Entre Rios De Minas	8139	NA
641	Santa Cruz Da Conceicao	11497	NA
643	Ninheira	8387	NA
644	Kalore	9272	NA
645	Terra Nova	9659	NA
646	Catuti	8040	1999
650	Cerro Azul	9162	NA
669	Itagi	6710	NA
708	Flores De Goias	7295	NA
735	Bom Jesus	9703	NA
738	Mata Verde	8338	NA
747	Cabrobo	9520	NA
748	Trairao	8858	NA
750	Santo Antonio Do Monte	8573	NA
752	Pedro Avelino	10088	1999
754	Irupi	7164	NA
757	Pirapo	10448	NA
763	Cumari	7282	NA
764	Dionisio Cerqueira	10765	NA
765	Vere	9483	NA
768	Alcantara	7454	NA
769	Bueno Brandao	7968	NA
770	Nova Marilandia	7814	NA
773	Joanesia	8280	NA
784	Artur Nogueira	11022	NA
786	Tobias Barreto	11697	NA
793	Salgado Filho	9406	NA
797	Santo Antonio Dos Lopes	7620	2000
807	Rancho Alegre D'oeste	9387	NA
809	Pedra Dourada	8443	NA
812	Torre De Pedra	11591	NA
815	Carneiros	6373	NA
819	Pracuuba	6467	NA
820	Itaja	10038	1999
833	Cansancao	6612	NA
838	Cananeia	11091	NA
840	Governador Valadares	8185	2001
842	Sao Goncalo Do Rio Abaixo	8592	NA
845	Anajas	8732	NA
852	Heliodora	8201	NA
853	Ipaporanga	7025	NA
855	Ribeira Do Amparo	6855	NA
861	Araguana	7465	NA
862	Alterosa	7891	NA
865	Apiaca	7139	NA
869	Antonio Dias	7903	NA
882	Sao Geraldo Do Araguaia	8844	NA
887	Senador Rui Palmeira	6449	NA
892	Bambui	7926	NA
910	Alto Boa Vista	7749	NA
914	Diamantino	7781	NA
916	Tesouro	7864	NA
923	Ituiutaba	8257	1996
926	Concordia	10754	NA
932	Marapanim	8791	NA
933	Franca	11166	NA
943	Bonfim Do Piaui	9705	NA
944	Agua Nova	9989	NA
950	Araruna	9110	NA
961	Guarinos	7309	NA
963	Piuma	7187	NA
968	Santa Fe Do Araguaia	11815	NA
974	Marcionilio Souza	6780	NA
975	Itau De Minas	8252	NA
999	Guaribas	9764	NA
1012	Caracol	9724	NA
1033	Portelandia	7395	NA
1039	Quirinopolis	7398	NA
1059	Rochedo	7733	NA
1060	Gurinhem	8949	NA
1067	Poco Das Trincheiras	6431	NA
1068	Aracitaba	7906	NA
1110	Socorro Do Piaui	9882	NA
1174	Tupandi	10590	NA
1175	Candoi	9152	NA
1176	Sinimbu	10558	NA
1186	Telha	11696	NA
1188	Rodeio Bonito	10476	NA
1189	Alto Rio Novo	7137	NA
1192	Baixio	6967	NA
1196	Itambaraca	9247	NA
1198	Rochedo De Minas	8523	NA
1199	Sao Joao Da Fronteira	9861	NA
1208	Buriti Dos Montes	9710	2001
1211	Serra	7200	2001
1236	Porto Esperidiao	7835	NA
1242	Itaju Do Colonia	6714	NA
1243	Orizania	8407	NA
1244	Osvaldo Cruz	11370	NA
1248	Uruara	8862	NA
1253	Humberto De Campos	7536	NA
1256	Pinhal	10444	NA
1259	Limeira Do Oeste	8312	2000
1260	Guapiara	11181	NA
1294	Divino De Sao Lourenco	7153	NA
1306	Caninde De Sao Francisco	11635	NA
1309	Carmesia	8021	NA
1319	Altamira Do Parana	9094	NA
1348	Santana Do Matos	10107	1998
1357	Olhos-d'agua	8401	NA
1420	Flexeiras	6385	NA
1470	Capim	8918	NA
1484	Venda Nova Do Imigrante	7203	NA
1485	Gaspar	10781	NA
1520	Inconfidentes	8218	NA
1545	Ipueira	10037	1999
1549	Brasilia De Minas	7964	1998
1550	Itaguatins	11761	NA
1561	Peruibe	11404	NA
1600	Tijucas	10952	NA
1604	Acarape	6948	1999
1611	Jaguaruana	7041	1998
1616	Pontao	10452	NA
1690	Caibate	10209	NA
1724	Quinta Do Sol	9383	NA
1725	Parisi	11388	NA
1734	Sao Jose De Ribamar	7634	NA
1736	Mirinzal	7570	NA
1749	Jauru	7795	NA
1752	Corinto	8081	1995
1757	Oeiras	9813	NA
1763	Julio Mesquita	11272	NA
1778	Pariconha	6422	NA
1782	Teresopolis	9979	NA
1788	Jabora	10816	NA
1793	Rio Bom	9396	NA
1897	Guaraci	11184	1998
1906	Mafra	10838	NA
1921	Santa Luzia	7614	NA
1932	Flores Do Piaui	9753	NA
1936	Palmeiras	6818	NA
2039	Fernao	11160	NA
2120	Grossos	10033	NA
2121	Alcantaras	6952	NA
2128	Eugenio De Castro	10299	NA
2161	Craibas	6379	NA
2164	Santo Antonio Da Platina	9424	NA
2192	Capitao De Campos	9722	NA
2207	Porto Estrela	7836	NA
2210	Alvorada De Minas	7897	NA
2211	Campo Magro	9149	NA
2215	Araguacu	11710	NA
2228	Tupancireta	10589	NA
2230	Sao Pedro Do Butia	10533	NA
2236	Sao Sebastiao Do Tocantins	11825	NA
2239	Floriano	9755	NA
2243	Brejo	7487	NA
2248	Serraria	9070	2000
2251	Ruropolis	8826	NA
2264	Redencao	8823	NA
2265	Agua Limpa	7214	NA
2272	Ouricuri	9603	2000
2274	Constantina	10256	NA
2276	Porto Velho	10655	NA
2278	Vicosa	10150	NA
2279	Rio Branco	6348	NA
2282	Senador La Rocque	7647	NA
2283	Pontes Gestal	11431	NA
2286	Central De Minas	8043	NA
2287	Itambe	9248	NA
2301	Alto Araguaia	7748	NA
2309	Olinda	9600	1998
2313	Regente Feijo	11456	NA
2319	Jati	7043	NA
2321	Itaete	6709	NA
2324	Bernardino Batista	8895	2001
2329	Iguaraci	9564	NA
2331	Ipigua	11223	1997
2333	Pradopolis	11439	NA
2338	Cacimba De Dentro	8910	NA
2339	Vila Langaro	10611	NA
2350	Itauba	7791	NA
2352	Reriutaba	7100	NA
2353	Dolcinopolis	11137	NA
2357	Alvorada Do Sul	9098	NA
2362	Senador Eloi De Souza	10126	NA
2369	Catarina	6988	NA
2374	Rio Das Ostras	9960	NA
2381	Fronteira	8172	1998
2392	Tapejara	10562	NA
2394	Catuipe	10237	NA
2403	Arraial Do Cabo	9900	NA
2412	Cuitegi	8935	1997
2416	Lagoao	10366	NA
2439	Nhamunda	6513	NA
2440	Itaperuna	9927	2001
2441	Nova Europa	11352	NA
2443	Santa Monica	9420	NA
2445	Novo Gama	7371	NA
2449	Piracanjuba	7387	NA
2464	Sao Miguel Do Iguacu	9443	NA
2470	Carapebus	9911	NA
2474	Morada Nova De Minas	8373	NA
2477	Regeneracao	9840	NA
2509	Saire	9625	NA
2527	Mansidao	6776	NA
2552	Itutinga	8260	NA
2555	Assis Chateaubriand	9114	NA
2564	Alto Alegre	10671	NA
2569	Pitanga	9361	NA
2600	Mossamedes	7356	NA
2677	Novo Airao	6515	2001
2680	Rio Espera	8513	NA
2756	Tejupa	11586	NA
2775	Sao Francisco Do Piaui	9857	NA
2786	Muzambinho	8379	NA
2815	Saldanha Marinho	10483	NA
2835	Olivenca	6417	NA
2844	Lauro De Freitas	6761	NA
2855	Guaraquecaba	9226	NA
2880	Alto Alegre	10991	NA
2881	Sao Bernardo Do Campo	11525	NA
2882	Ribeirao Claro	9393	NA
2890	Tunas Do Parana	9472	NA
2898	Esteio	10296	NA
2904	Aveiro	8737	NA
2905	Missao Velha	7060	NA
2913	Ouro Fino	8409	NA
2914	Tiete	11589	NA
2915	Bom Jardim	9512	NA
2923	Matozinhos	8346	NA
2931	Passa E Fica	10082	2001
2973	Augustinopolis	11716	NA
2974	Itabaiana	11651	NA
2976	Virgem Da Lapa	8717	1994
3022	Coxilha	10261	NA
3029	Pedra Preta	10087	2001
3044	Sao Joao Da Canabrava	9860	NA
3061	Pederneiras	11394	NA
3064	Brochier	10202	NA
3066	Ilhota	10795	NA
3073	Sao Joao Do Triunfo	9434	NA
3078	Sao Gabriel Da Cachoeira	6523	NA
3079	Medianeira	9309	NA
3080	Vargem	10969	NA
3094	Belem De Sao Francisco	9506	NA
3105	Augusto De Lima	7923	1996
3107	Parnamirim	9608	NA
3111	Novo Cabrais	10421	NA
3118	Parambu	7081	NA
3120	Ubirata	9476	NA
3131	Papanduva	10870	NA
3137	Guimaraes	7535	NA
3139	Joia	10362	NA
3142	Simonesia	8665	NA
3168	Turvolandia	8690	NA
3169	Nossa Senhora Do Socorro	11671	NA
3180	Fagundes	8945	1995
3183	Joao Ramalho	11270	NA
3184	Corrego Do Bom Jesus	8089	NA
3198	Capinopolis	8008	1995
3199	Tomazina	9470	NA
3215	Orobo	9601	2001
3216	Colorado Do Oeste	10633	NA
3219	Novo Sao Joaquim	7823	NA
3226	Capanema	8757	NA
3230	Malta	8975	2000
3231	Igaratinga	8213	NA
3235	Urucui	9888	NA
3236	Nova Guataporanga	11354	NA
3241	Teixeira Soares	9462	NA
3245	Cordislandia	8080	NA
3262	Santa Rita	9036	NA
3263	Gurjao	8950	NA
3315	Sao Joaquim Da Barra	11533	NA
3320	Uba	8691	NA
3321	Barreiras	6571	NA
3323	Santana De Mangueira	9038	2000
3327	Porciuncula	9951	NA
3330	Sao Domingos De Pombal	9044	NA
3346	Brejo Da Madre De Deus	9516	2000
3347	Breu Branco	8750	NA
3354	Inacio Martins	9237	NA
3355	Correntina	6641	NA
3357	Campo Alegre	10738	NA
3383	Santana Do Maranhao	7618	NA
3388	Canhotinho	9528	NA
3397	Tupirama	11835	NA
3411	Corumbiara	10634	NA
3417	Espinosa	8143	1999
3419	Sapucaia Do Sul	10543	NA
3422	Itaperucu	9250	NA
3425	Simao Dias	11694	NA
3429	Boa Nova	6577	NA
3442	Divinopolis Do Tocantins	11746	NA
3443	Contendas Do Sincora	6636	NA
3457	Cerro Cora	10015	1998
3491	Miraselva	9312	NA
3495	Conselheiro Pena	8074	NA
3501	Campo Formoso	6604	NA
3502	Santa Cruz Do Capibaribe	9632	NA
3503	Vargem Grande Do Sul	11613	NA
3507	Martinopolis	11309	NA
3509	Claudia	7773	NA
3510	Luciara	7802	NA
3522	Ipojuca	9567	1999
3538	Taboleiro Grande	10135	NA
3543	Marizopolis	8980	2000
3548	Porteiras	7091	NA
3551	Caxingo	9728	NA
3552	Parnamirim	10081	1997
3553	Itamarati	6501	NA
3555	Redencao	7099	2000
3558	Goiatuba	7304	NA
3564	Acrelandia	6333	NA
3572	Castelo Do Piaui	9727	NA
3578	Piratini	10449	NA
3580	Mercedes	9310	NA
3585	Viana	7204	NA
3592	Tenorio	9082	2001
3596	Tres Palmeiras	10582	NA
3603	Guidoval	8197	NA
3606	Moncao	7571	NA
3608	Alpinopolis	7890	NA
3616	Ponto Novo	6839	NA
3622	Alto Feliz	10160	NA
3633	Ruy Barbosa	10104	NA
3635	Uruoca	7127	NA
3644	Buriti Alegre	7247	NA
3647	Joao Alfredo	9580	NA
3661	Paraipaba	7080	NA
3673	Iapu	8202	NA
3687	Colider	7775	NA
3702	Capao Alto	10744	NA
3714	Mirassolandia	11322	1998
3717	Juvenilia	8292	2000
3720	Cidreira	10251	NA
3721	Barra Do Rio Azul	10186	NA
3734	Canoas	10225	NA
3738	Santa Cecilia Do Pavao	9410	NA
3745	Barras	9692	NA
3751	Cajuri	7982	NA
3765	Name Unknown	11839	NA
3770	Campos Do Jordao	11089	NA
3771	Itacaja	11760	NA
3779	Gloria	6669	NA
3788	Tres Forquilhas	10581	NA
3789	Sao Joao Do Jaguaribe	7109	NA
3799	Comendador Levy Gasparian	9915	NA
3805	Mazagao	6463	NA
3817	Santa Lucia	11505	NA
3821	Rio Quente	7401	NA
3826	Matias Barbosa	8342	NA
3827	Ouro Verde Do Oeste	9335	NA
3830	Barrinha	11042	NA
3834	Buritis	10624	NA
3837	Boa Vista Do Burica	10193	NA
3839	Tacuru	7740	NA
3843	Sao Vicente Do Sul	10541	NA
3848	Pedro Afonso	11795	NA
3865	Januario Cicco	10043	NA
3872	Santa Terezinha Do Tocantins	11820	NA
3873	Caldas Brandao	8915	2000
3882	Belmiro Braga	7935	NA
3886	Putinga	10464	NA
3899	Pouso Alegre	8485	NA
3907	Barra Do Ribeiro	10185	NA
3908	Taio	10949	NA
3912	Denise	7780	NA
3914	Santa Rita Do Tocantins	11817	NA
3918	Rio Pomba	8519	NA
3942	Francisco Sa	8167	1998
3946	Dona Ines	8941	2000
3961	Itiuba	6731	NA
3992	Sao Luis	7636	NA
4021	Itabirinha De Mantena	8232	NA
4032	Novo Hamburgo	10422	NA
4040	Condeuba	6635	NA
4041	Ilopolis	10341	NA
4043	Ibiuna	11206	NA
4045	Limoeiro De Anadia	6399	NA
4053	Rodrigues Alves	6349	NA
4054	Espirito Santo Do Pinhal	11151	NA
4059	Iracemapolis	11226	NA
4074	Pracinha	11438	NA
4081	Silves	6526	NA
4084	Bela Vista Do Maranhao	7478	NA
4090	Cacequi	10205	NA
4092	Pavao	8437	NA
4093	Duere	11748	NA
4099	Novo Acordo	11785	NA
4117	Fartura Do Piaui	9752	NA
4121	Crisopolis	6644	NA
4135	Caiabu	11079	NA
4143	Santa Rita Do Passa Quatro	11509	NA
4153	Abadiania	7210	NA
4159	Turvo	10963	NA
4160	Iguaracu	9233	NA
4168	Porto	9835	NA
4171	Alto Do Rodrigues	9992	2001
4174	Frutal	8175	1997
4180	Sao Pedro Do Suacui	8622	NA
4192	Mesquita	8352	NA
4208	Ibicarai	6678	NA
4209	Pratinha	8490	NA
4215	Quata	11449	NA
4216	Pojuca	6838	NA
4219	Bom Sucesso	9131	NA
4230	Tuparendi	10591	NA
4233	Guaratuba	9227	NA
4249	Inhambupe	6695	NA
4250	Sao Jose Do Povo	7852	NA
4253	Olaria	8400	NA
4273	Dom Basilio	6650	NA
4276	Jaguaripe	6741	NA
4286	Presidente Janio Quadros	6844	NA
4297	Pedreira	11398	NA
4304	Altos	9680	NA
4307	Oleo	11362	NA
4315	Campina Grande Do Sul	9145	NA
4318	Pauliceia	11390	NA
4321	Farias Brito	7003	1999
4334	Tapes	10564	NA
4336	Pedra Bela	11395	NA
4353	Sao Miguel Da Baixa Grande	9872	NA
4361	Palmeira Dos Indios	6420	NA
4364	Ajuricaba	10154	NA
4373	Ponte Preta	10453	NA
4378	Araguainha	7755	NA
4379	Aguas De Sao Pedro	10985	NA
4382	Petrolina	9615	NA
4387	Cabo Verde	7974	NA
4393	Sao Gabriel Do Oeste	7735	NA
4395	Nova Brasilandia D'oeste	10647	NA
4398	Guaraciaba Do Norte	7014	NA
4400	Monsenhor Paulo	8362	NA
4409	Joviania	7336	NA
4411	Monte Azul	8365	1998
4414	Timburi	11590	NA
4433	Itai	11230	NA
4439	Paranhos	7725	NA
4442	Gonzaga	8183	NA
4447	Sossego	9075	NA
4474	Bofete	11056	NA
4476	Itu	11253	NA
4478	Ipanema	8226	NA
4482	Alegre	7135	NA
4484	Agua Boa	7876	NA
4493	Seringueiras	10664	NA
4511	Itaguacu Da Bahia	6713	NA
4517	Rio Dos Cedros	10902	NA
4518	Vila Maria	10612	NA
4528	Matriz De Camaragibe	6408	NA
4558	Catas Altas	8037	NA
4560	Santo Antonio Do Itambe	8571	NA
4561	Riacho De Santo Antonio	9026	NA
4562	Dourados	7699	NA
4568	Sobrado	9072	NA
4570	Urucara	6532	NA
4578	Cocal Dos Alves	9731	NA
4587	Milagres Do Maranhao	7567	NA
4588	Sambaiba	7610	NA
4594	Santo Estevao	6880	NA
4613	Magda	11299	NA
4616	Pindobacu	6830	NA
4620	Amorinopolis	7223	NA
4625	Seberi	10545	NA
4641	Jaguariuna	11261	NA
4642	Sao Jose Dos Campos	11538	NA
4645	Curral Novo Do Piaui	9742	NA
4653	Lindoia	11285	NA
4655	Cafelandia	11078	NA
4656	Almeirim	8730	NA
4663	Monte Do Carmo	11777	NA
4664	Santana Do Livramento	10497	NA
4672	Santa Maria Da Vitoria	6872	NA
4673	Aquidauana	7676	NA
4690	Escada	9546	1997
4698	Itaguai	9924	2001
4699	Camocim	6978	NA
4716	Porto Grande	6466	NA
4717	Orleans	10860	NA
4719	Pedra Branca	7083	NA
4726	Cristal	10263	NA
4728	Olimpio Noronha	8402	NA
4730	Novo Alegre	11786	NA
4731	Nazare Do Piaui	9808	NA
4736	Engenheiro Coelho	11150	NA
4737	Ita	10809	NA
4747	Ararica	10168	NA
4748	Carire	6983	NA
4761	Sao Marcos	10526	NA
4765	Arceburgo	7915	NA
4798	Rio Branco Do Sul	9399	NA
4799	Candido Sales	6611	NA
4807	Parana	10077	NA
4808	Sao Joao Da Ponte	8599	1998
4814	Piraquara	9360	NA
4828	Querencia Do Norte	9382	NA
4829	Congonhinhas	9170	NA
4835	Santo Antonio De Jesus	6879	NA
4843	Caparao	8003	NA
4853	Icara	10794	NA
4856	Medicilandia	8793	NA
4870	Marechal Candido Rondon	9293	NA
4877	Severiano Melo	10133	NA
4892	Gloria De Dourados	7702	NA
4900	Varzedo	6939	NA
4904	Itacoatiara	6500	1999
4911	Pedrinopolis	8446	NA
4915	Candelaria	10220	NA
4941	Acarau	6949	NA
4947	Ponta De Pedras	8817	NA
4951	Caroebe	10677	NA
4954	Carmo	9913	NA
4956	Careiro	6489	NA
4959	Santa Maria Do Para	8834	NA
4965	Resende	9956	NA
4978	Agrestina	9492	NA
4984	Pimenteiras Do Oeste	10654	NA
5003	Alto Santo	6954	NA
5005	Sapiranga	10542	NA
5008	General Carneiro	7786	NA
5031	Taquaral De Goias	7433	NA
5038	Nova Tebas	9331	NA
5042	Ituverava	11255	NA
5047	Bodo	10003	1999
5048	Paulista	9002	2000
5059	Itaquirai	7707	NA
5063	Amapa Do Maranhao	7460	NA
5064	Peri Mirim	7591	NA
5068	Cabedelo	8907	1999
5073	Cardeal Da Silva	6617	NA
5077	Santos Dumont	8577	NA
5084	Nova Crixas	7365	NA
5090	Sarapui	11551	NA
5093	Sao Miguel Dos Campos	6445	NA
5113	Mateiros	11773	NA
5117	Sao Francisco De Goias	7419	NA
5121	Lagoa De Dentro	8968	1995
5126	Filadelfia	11752	NA
5141	Lajeado Novo	7555	NA
5142	Eugenopolis	8149	1994
5155	Rancharia	11454	NA
5169	Tijucas Do Sul	9468	NA
5184	Capela	6372	NA
5188	Guarara	8194	NA
5190	Toritama	9661	NA
5191	Botupora	6584	NA
5198	Ibimirim	9561	NA
5208	Nilo Pecanha	6802	NA
5211	Paragominas	8811	NA
5228	Senador Canedo	7428	NA
5233	Chale	8046	NA
5242	Dois Irmaos Do Tocantins	11747	NA
5249	Ipero	11221	NA
5259	Cariri Do Tocantins	11730	NA
5263	Chapadao Do Ceu	7271	NA
5267	Quixelo	7096	NA
5293	Oiapoque	6464	NA
5297	Trabiju	11593	NA
5298	Florida	9207	NA
5306	Miguel Alves	9799	NA
5313	Curimata	9740	NA
5317	Ibirarema	11204	NA
5318	Echapora	11142	NA
5320	Tapira	8671	NA
5322	Lourdes	11288	NA
5333	Nova Alianca Do Ivai	9318	NA
5337	Alfredo Chaves	7136	NA
5357	Sao Goncalo Do Gurgueia	9858	NA
5358	Rio Das Pedras	11473	NA
5359	Salto Do Lontra	9408	NA
5364	Itumbiara	7329	NA
5368	Ruy Barbosa	6863	NA
5369	Moema	8360	NA
5379	Santa Helena De Goias	7408	NA
5380	Sao Joao	9431	NA
5388	Marcacao	8978	NA
5401	Porto Dos Gauchos	7834	NA
5402	Potiragua	6841	NA
5403	Novo Horizonte Do Sul	7723	NA
5405	Sao Felix Do Araguaia	7851	NA
5408	Cabeceiras	7250	NA
5425	Tres De Maio	10580	NA
5426	Cedro	6991	1997
5453	Riachuelo	10101	NA
5455	Imbe De Minas	8217	NA
5461	Sao Domingos Do Azeitao	7624	NA
5468	Natividade	11781	NA
5469	Sete Quedas	7737	NA
5475	Joaquim Pires	9778	NA
5478	Sao Miguel	10119	1990
5494	Boqueirao	8901	2000
5500	Epitaciolandia	6339	NA
5501	Feijo	6340	NA
5512	Nazareno	8385	NA
5521	Sao Bonifacio	10923	NA
5525	Itubera	6734	NA
5540	Pendencias	10090	2001
5541	Nova Serrana	8395	NA
5553	Terra Roxa	9466	NA
5556	Jardim De Angicos	10045	NA
5569	Capoeiras	9529	NA
5580	Juatuba	8288	NA
5605	Pastos Bons	7585	2001
5612	Parecis	10652	NA
5634	Francisco Macedo	9758	NA
5642	Oriximina	8806	NA
5644	Tres Marias	8685	1994
5657	Carinhanha	6618	NA
5666	Irati	10807	NA
5668	Brasopolis	7965	NA
5670	Teixeiras	8675	NA
5672	Cajueiro	6367	NA
5682	Condado	9539	1998
5688	Casa Nova	6619	NA
5690	Sitio D'abadia	7432	NA
5708	Agua Doce Do Norte	7133	NA
5710	Oliveira Dos Brejinhos	6814	NA
5711	Sao Luiz Do Norte	7423	NA
5715	Miguel Leao	9800	NA
5718	Ribeirao Dos Indios	11465	NA
5730	Itamari	6717	NA
5737	Heitorai	7310	NA
5738	Baianopolis	6563	NA
5740	Juarina	11765	NA
5744	Tefe	6529	NA
5758	Cairu	6598	NA
5760	Armazem	10705	NA
5769	Guadalupe	9763	NA
5784	Lagoa Real	6754	NA
5785	Sao Joao Do Paraiso	8606	NA
5786	Extrema	8151	NA
5797	Miradouro	8356	NA
5800	Boa Viagem	6976	NA
5809	Itaparica	6721	NA
5832	Tonantins	6530	NA
5833	Luzilandia	9792	NA
5835	Dionisio	8113	NA
5855	Itapui	11243	NA
5877	Piranhas	7388	NA
5901	Irara	6703	NA
5921	Poco De Jose De Moura	9016	2000
5924	Cachoeira De Pajeu	7977	1996
5928	Barra Do Mendes	6569	NA
5934	Sao Pedro Do Ivai	9445	NA
5935	Colorado	9169	NA
5945	Bias Fortes	7943	NA
5953	Moji Das Cruzes	11324	NA
5965	Britania	7246	NA
5976	Alto Alegre Do Maranhao	7457	NA
5977	Logradouro	8972	2001
5978	Itapagipe	8248	1998
5979	Chapada Da Natividade	11735	NA
5984	Sao Joao Nepomuceno	8608	2001
6031	Cristais	8094	NA
6051	Afua	8727	NA
6054	Nova Granada	11353	1998
6057	Manfrinopolis	9290	NA
6075	General Sampaio	7008	NA
6087	Sao Felix De Minas	8582	NA
6090	Tatui	11584	NA
6100	Araguaiana	7754	NA
6102	Guarei	11190	NA
6115	Cachoeira Dourada	7978	1996
6125	Pocos De Caldas	8476	NA
6127	Umburatiba	8696	NA
6138	Santa Ines	6870	NA
6140	Pato Branco	9347	NA
6145	Sao Miguel Das Missoes	10529	NA
6149	Brejolandia	6586	NA
6152	Maraja Do Sena	7561	NA
6155	Jequitai	8275	1994
6158	Vacaria	10597	NA
6169	Carmopolis De Minas	8028	NA
6183	Timbiras	7653	NA
6187	Redentora	10468	NA
6198	Valente	6935	NA
6224	David Canabarro	10267	NA
6247	Piracicaba	11414	NA
6253	Acucena	7875	NA
6255	Bonfim	10674	NA
6256	Candeias	8001	NA
6265	Pirpirituba	9012	1994
6270	Picarras	10879	NA
6279	Santa Barbara Do Tugurio	8537	NA
6281	Tapirai	8672	NA
6286	Sao Jose Da Tapera	6443	NA
6287	Clevelandia	9167	NA
6288	Honorio Serpa	9228	NA
6296	Santa Teresinha	9037	2001
6299	Bom Jardim De Goias	7241	NA
6301	Teotonio Vilela	6452	NA
6304	Apucarana	9106	NA
6311	Sao Francisco Do Para	8843	NA
6314	Rodeiro	8524	2001
6316	Amambai	7670	NA
6319	Montes Claros De Goias	7351	NA
6321	Ribeira	11460	NA
6323	Curralinhos	9743	NA
6324	Arroio Do Meio	10170	NA
6330	Carpina	9532	1998
6335	Goiana	9557	1999
6343	Sao Jose Da Coroa Grande	9642	NA
6348	Cotriguacu	7778	NA
6352	Nova Veneza	10858	NA
6353	Tremembe	11594	NA
6363	Vargem Alta	7202	NA
6366	Serrana	11556	NA
6377	Penha	10876	NA
6387	Santa Maria Do Oeste	9418	NA
6390	Gurupi	11758	NA
6398	Alfredo Vasconcelos	7887	NA
6401	Ibarama	10334	NA
6404	Gameleira	9554	1999
6411	Guaratingueta	11189	NA
6412	Colonia Leopoldina	6376	2001
6414	Porto Lucena	10456	NA
6458	Ingai	8221	NA
6460	Hugo Napoleao	9765	NA
6461	Chapadinha	7507	NA
6475	Cabo Frio	9906	NA
6477	Porto Walter	6347	NA
6478	Santo Inacio Do Piaui	9853	NA
6502	Brejo Grande Do Araguaia	8749	NA
6511	Sao Francisco	8583	1997
6528	Santa Adelia	11492	NA
6550	Santa Terezinha	7848	NA
6552	Araruna	8879	NA
6559	Morro Cabeca No Tempo	9805	NA
6608	Castanheira	7771	NA
6609	Umuarama	9477	NA
6618	Ilicinea	8216	NA
6619	Inhacora	10345	NA
6623	Sao Fernando	10112	1999
6630	Porto Rico Do Maranhao	7599	NA
6635	Jatoba Do Piaui	9775	NA
6737	Queimados	9954	NA
6746	Tibau Do Sul	10141	NA
6753	Vitoria Do Jari	6471	NA
6774	Elias Fausto	11144	NA
6796	Corrego Do Ouro	7275	NA
6802	Santiago Do Sul	10919	NA
6803	Colonia Do Piaui	9734	NA
6804	Uniao Dos Palmares	6454	NA
6813	Ibema	9230	NA
6818	Cuite De Mamanguape	8934	NA
6824	Araucaria	9111	NA
6836	Wanderley	6944	NA
6849	Amparo De Sao Francisco	11624	NA
6857	Reginopolis	11457	NA
6859	Itapecerica	8249	NA
6860	Afranio	9491	NA
6863	Sagrada Familia	10482	NA
6888	Taquaritinga Do Norte	9657	NA
6889	Ibitinga	11205	NA
6890	Carnauba Dos Dantas	10012	1998
6891	Sousa	9076	1997
6892	Sao Joao Del Rei	8601	NA
6905	Medeiros Neto	6784	NA
6909	Rio Pardo De Minas	8517	NA
6910	Sao Sebastiao Do Alto	9972	NA
6913	Reboucas	9389	NA
6917	Piata	6827	NA
6919	Mulungu Do Morro	6795	NA
6920	Macambara	10373	NA
6925	Guaraciaba	10786	NA
6928	Coronel Murta	8085	1994
6929	Nova Hartz	10412	NA
6932	Tucurui	8860	NA
6958	Marechal Floriano	7176	NA
6965	Nova Roma	7368	NA
6966	Agudo	10153	NA
6973	Morro Grande	10853	NA
6979	Quixaba	9022	NA
6982	Parazinho	10079	NA
6986	Lagoa Dourada	8297	NA
6988	Ananindeua	8733	NA
6992	Lagoa Da Canoa	6398	NA
6993	Porteirinha	8482	1999
7001	Pedra Branca	9003	NA
7005	Duque Bacelar	7517	NA
7008	Brejo Do Piaui	9708	NA
7009	Santana Do Garambeu	8562	NA
7012	Centenario Do Sul	9161	NA
7021	Sao Francisco Do Guapore	10662	NA
7022	Guarani Das Missoes	10327	NA
7100	Monte Alegre Do Sul	11330	NA
7102	Marcelandia	7803	NA
7108	Rincao	11470	NA
7110	Oliveira	8403	NA
7119	Viseu	8864	NA
7127	Pato Bragado	9346	NA
7139	Aguanil	7878	NA
7151	Andira	9102	NA
7160	Cajati	11083	NA
7161	Sandovalina	11491	NA
7167	Pirai Do Sul	9359	NA
7205	Ceara-mirim	10014	2000
7250	Pimenta	8461	NA
7251	Mendonca	11312	1998
7254	Boquim	11630	NA
7255	Santa Ines	9414	NA
7259	Narandiba	11342	NA
7303	Cerro Negro	10750	NA
7308	Belmonte	6574	2001
7310	Verdelandia	8710	1999
7314	Nova Aurora	9320	NA
7316	Santa Maria De Jetiba	7193	NA
7324	Bonopolis	7244	NA
7328	Jardim De Piranhas	10046	2000
7333	Julio De Castilhos	10363	NA
7352	Colinas Do Sul	7274	NA
7379	Carmo Do Paranaiba	8026	NA
7391	Montalvania	8363	2000
7396	Ortigueira	9333	NA
7403	Lima Campos	7556	NA
7407	Itumirim	8258	NA
7408	Vitoria Do Xingu	8865	NA
7425	Pires Do Rio	7390	NA
7428	Monte Alegre	8797	NA
7429	Cumaru	9542	NA
7442	Jacutinga	8264	NA
7443	Presidente Getulio	10893	NA
7450	Calumbi	9524	2000
7452	Ouro Branco	6418	NA
7455	Cristais Paulista	11126	NA
7460	Conceicao Do Castelo	7152	NA
7468	Maua	11311	NA
7476	Itaocara	9926	NA
7486	Riversul	11476	NA
7500	Guajeru	6672	NA
7501	Espirito Santo Do Turvo	11152	NA
7538	Quadra	11448	NA
7539	Coronel Ezequiel	10016	NA
7561	Rio Pardo	10473	NA
7564	Italva	9925	NA
7568	Pedro Do Rosario	7589	NA
7576	Tapira	9461	NA
7581	Varzea Nova	6938	NA
7588	Joao Costa	9777	NA
7591	Jau	11267	NA
7613	Serranos	8658	NA
7617	Confins	8068	NA
7622	Potengi	7092	1993
7630	Bonfinopolis De Minas	7957	NA
7636	Malacacheta	8321	NA
7642	Pardinho	11386	NA
7643	Ourilandia Do Norte	8808	NA
7650	Sao Tome	9448	NA
7659	Governador Jorge Teixeira	10638	NA
7699	Brasnorte	7762	NA
7725	Miguelopolis	11315	1997
7731	Pirangi	11417	NA
7735	Iraucuba	7030	NA
7740	Bernardino De Campos	11049	NA
7781	Itau	10039	NA
7787	Sao Braz Do Piaui	9854	NA
7795	Lagoa De Sao Francisco	9785	NA
7803	Sarandi	10544	NA
7811	Monte Alegre De Sergipe	11664	NA
7823	Carlos Barbosa	10233	NA
7824	Manaus	6509	1997
7825	Angical Do Piaui	9683	NA
7826	Santo Antonio Do Grama	8570	NA
7830	Sao Bento	7622	NA
7831	Sao Joao Do Caru	7630	NA
7836	Alem Paraiba	7885	1992
7838	Campina Das Missoes	10215	NA
7842	Careacu	8019	NA
7843	Guaiba	10325	NA
7844	Salgadinho	9626	2001
7856	Rio Novo	8515	NA
7858	Sao Sebastiao Da Amoreira	9447	NA
7863	Sede Nova	10546	NA
7864	Pequi	8450	NA
7880	Boa Vista Da Aparecida	9128	NA
7885	Darcinopolis	11744	NA
7903	Machado	8319	NA
7923	Imbe	10342	NA
7929	Monte Santo Do Tocantins	11778	NA
7961	Caseiros	10236	NA
7996	Iuna	7168	NA
7998	Milagres	6786	NA
8009	Quintana	11452	NA
8093	Aracoiaba	9500	NA
8131	Campo Largo Do Piaui	9718	NA
8143	Alvinopolis	7896	NA
8146	Satiro Dias	6894	NA
8151	Lagoa Dos Tres Cantos	10364	NA
8160	Sud Menucci	11563	NA
8170	Miranda	7717	NA
8241	Araguana	11712	NA
8243	Maua Da Serra	9308	NA
8248	Cunha	11130	NA
8284	Ribeira Do Piaui	9842	NA
8285	Inhumas	7316	NA
8286	Coqueiral	8077	NA
8288	Jesuitas	9267	NA
8294	Planura	8474	1996
8301	Barra Do Choca	6568	NA
8304	Lagoa Do Piaui	9787	NA
8305	Ourinhos	11371	NA
8344	Feira Nova	11644	NA
8347	Formoso	7297	NA
8402	Hulha Negra	10332	NA
8407	Vila Nova Do Sul	10613	NA
8408	Marica	9935	NA
8410	Ibirapuita	10337	NA
8441	Moraujo	7064	NA
8449	Restinga	11459	NA
8451	Campo Novo	10218	NA
8453	Quebrangulo	6435	NA
8459	Jucati	9582	NA
8460	Engenheiro Navarro	8137	1999
8461	Coxim	7695	NA
8462	Silveiras	11560	NA
8491	Nova Bandeirantes	7809	NA
8495	Joaquim Tavora	9268	NA
8498	Macuco	9932	NA
8505	Breves	8751	NA
8514	Vitoria De Santo Antao	9672	1996
8517	Iracema	10678	NA
8532	Ferros	8158	NA
8533	Andradas	7899	NA
8539	Cabaceiras	8906	2001
8543	Sapucai-mirim	8638	NA
8578	Cachoeira Dos Indios	8908	NA
8581	Joanopolis	11269	NA
8605	Corrego Fundo	8090	NA
8615	Magalhaes De Almeida	7559	NA
8663	Dona Francisca	10277	NA
8697	Bom Jesus Do Tocantins	11724	NA
8702	Serio	10552	NA
8708	Luiz Alves	10835	NA
8720	Canarana	7769	NA
8732	Timbauba Dos Batistas	10142	1999
8733	Matureia	8985	2001
8739	Matipo	8344	NA
8754	Divinopolis De Goias	7287	NA
8799	Pedro Velho	10089	NA
8804	Capistrano	6981	NA
8809	Gravatai	10323	NA
8821	Nova Londrina	9326	NA
8827	Ourem	8807	NA
8831	Sao Pedro Da Uniao	8621	NA
8832	Taiacu	11572	NA
8839	Erico Cardoso	6655	NA
8841	Nova Soure	6809	NA
8846	Mamonas	8322	1999
8849	Cachoeirinha	9521	NA
8851	Barra Do Rocha	6570	NA
8868	Chapada Gaucha	8048	1999
8875	Campo Bonito	9146	NA
8876	Maximiliano De Almeida	10387	NA
8878	Maravilhas	8328	NA
8882	Santarem	8836	NA
8883	Guajara-mirim	10639	NA
8903	Rio Formoso	9624	2000
8912	Corumbaiba	7277	NA
8914	Rondon Do Para	8825	NA
8919	Ielmo Marinho	10035	NA
8956	Riachao Das Neves	6852	NA
8962	Santa Rita	7617	NA
8968	Quixere	7098	2001
8994	Cocal De Telha	9730	NA
9013	Ceres	7269	NA
9022	Caranaiba	8014	NA
9025	Maravilha	10842	NA
9027	Sao Pedro Do Sul	10534	NA
9068	Bocaiuva	7948	1998
9079	Salto Veloso	10911	NA
9082	Zabele	9089	NA
9085	Cristopolis	6645	NA
9087	Itapira	11239	NA
9089	Linha Nova	10372	NA
9095	Valentim Gentil	11609	NA
9102	Capim Grosso	6615	NA
9107	Faxinal Do Soturno	10302	NA
9110	Belo Jardim	9507	2001
9116	Divisa Alegre	8119	NA
9123	Tupi Paulista	11598	NA
9142	Nazare	11782	NA
9162	Lajeado Grande	10828	NA
9169	Santa Cruz Do Piaui	9845	NA
9183	Seabra	6897	NA
9187	Queimadas	6846	NA
9218	Alegrete Do Piaui	9678	NA
9219	Terenos	7742	NA
9244	Maracana	8790	NA
9248	Varginha	8705	NA
9252	Sena Madureira	6351	NA
9261	Trajano De Morais	9980	NA
9272	Tres Passos	10583	NA
9276	Serrita	9648	NA
9284	Maquine	10377	NA
9286	Matoes Do Norte	7566	NA
9291	Cristinapolis	11640	NA
9297	Quixada	7095	NA
9303	Fontoura Xavier	10308	NA
9331	Descalvado	11131	NA
9350	Itauna Do Sul	9251	NA
9353	Galinhos	10030	2001
9371	Garrafao Do Norte	8773	NA
9406	Ritapolis	8522	NA
9418	Joao Dias	10049	NA
9419	Bom Jesus	8898	NA
9435	Pereiras	11403	NA
9443	Correntes	9540	NA
9444	Novo Horizonte Do Norte	7821	NA
9445	Piedade Dos Gerais	8460	NA
9451	Atalaia	9116	NA
9456	Piloezinhos	9011	1996
9487	Varzea Grande	9891	NA
9490	Assis Brasil	6334	NA
9491	Santa Rita De Ibitipoca	8551	NA
9496	Areias	11019	NA
9507	Wagner	6943	NA
9520	Santo Amaro Do Maranhao	7619	NA
9521	Rio Grande Da Serra	11474	NA
9527	Sao Sebastiao Do Anta	8628	NA
9528	Diamante Do Norte	9186	NA
9531	Venha-ver	10148	NA
9536	Ampere	9100	NA
9547	Carmo Do Rio Verde	7264	NA
9565	Guaicara	11177	NA
9579	Floresta Do Piaui	9754	NA
9584	Jose Goncalves De Minas	8285	1996
9601	Estrela Do Indaia	8147	NA
9607	Sidrolandia	7738	NA
9617	Nova Era	8389	NA
9621	Patos	9001	2000
9629	Divinolandia De Minas	8117	NA
9634	Mae D'agua	8974	NA
9638	Patos Do Piaui	9824	NA
9642	Tamboara	9459	NA
9644	Mandaguacu	9287	NA
9649	Ararenda	6961	NA
9655	Mario Campos	8332	NA
9675	Dom Pedrito	10275	NA
9682	Caiana	7981	NA
9690	Reserva Do Cabacal	7840	NA
9692	Santa Rosa De Lima	11687	NA
9694	Itapaci	7324	NA
9732	Itajai	10811	NA
9733	Sao Gabriel	10511	NA
9743	Paula Candido	8435	NA
9748	Congo	8928	NA
9751	Sao Bento	9042	2000
9752	Pocao De Pedras	7597	NA
9759	Irapuru	11228	NA
9767	Emas	8943	NA
9769	Maracaja	10841	NA
9781	Brauna	11066	NA
9786	Taquarivai	11581	NA
9788	Barra Longa	7932	NA
9791	Conceicao Do Tocantins	11740	NA
9801	Areia De Baraunas	8881	2001
9808	Jiquirica	6745	NA
9811	Conceicao Do Coite	6632	NA
9827	Tururu	7122	NA
9829	Coqueiros Do Sul	10257	NA
9835	Muriae	8377	1991
9836	Sao Jorge Do Ivai	9436	NA
9841	Arapua	7912	NA
9842	Campo Azul	7992	1997
9854	Angulo	9103	NA
9889	Periquito	8454	NA
9894	Pains	8416	NA
9899	Agua Doce Do Maranhao	7453	NA
9900	Faxinal	9198	NA
9902	Ecoporanga	7156	NA
9917	Piloes	9010	1999
9934	Estancia Velha	10295	NA
9942	Colombia	11115	1997
9943	Simplicio Mendes	9881	NA
9944	Pirapozinho	11419	NA
9945	Jardim Olinda	9265	NA
9949	Guarani	8193	NA
9952	Currais Novos	10019	1996
9953	Sonora	7739	NA
9960	Pindare Mirim	7593	NA
9982	Manoel Viana	10376	NA
9985	Rodeio	10907	NA
9999	Entre Rios	10768	NA
10000	Rio Rufino	10905	NA
10001	Marques De Souza	10383	NA
10004	Mar De Espanha	8327	NA
10014	Planaltina	7391	NA
10016	Jacare Dos Homens	6391	NA
10017	Santana	6468	NA
10022	Jundia	6396	NA
10042	Itaquaquecetuba	11245	NA
10045	Couto De Magalhaes De Minas	8092	NA
10049	Urupa	10667	NA
10053	Angicos	9993	1999
10055	Acaua	9674	NA
10068	Santa Barbara	8534	NA
10079	Brotas De Macaubas	6587	NA
10097	Feliz Natal	7783	NA
10102	Tavares	9080	1993
10104	Dom Pedro	7516	1999
10111	Gramado Xavier	10322	NA
10124	Tarabai	11582	NA
10128	Sao Cristovao	11690	NA
10146	Riacho Dos Cavalos	9027	2001
10149	Pimenta Bueno	10653	NA
10155	Santa Teresa	7194	NA
10158	Igaracu Do Tiete	11209	NA
10169	Rio Do Fogo	10102	1998
10170	Palotina	9340	NA
10171	Carauari	6488	NA
10179	Ibiracu	7161	NA
10183	Salinopolis	8827	NA
10185	Capivari Do Sul	10230	NA
10187	Assis	11025	NA
10193	Salgado De Sao Felix	9030	1993
10200	Rio Preto Da Eva	6520	NA
10204	Cedro	9536	2000
10221	Cruz Machado	9178	NA
10226	Santa Cruz Cabralia	6868	2001
10237	Itatuba	8958	1995
10238	Charqueada	11111	NA
10240	Pacaja	8809	NA
10244	Touros	10143	NA
10245	Oratorios	8406	NA
10250	Alegria	10157	NA
10253	Pedra	9612	NA
10256	Ribeirao Bonito	11461	NA
10257	Demerval Lobao	9744	NA
10266	Antonio Martins	9994	NA
10267	Piloes	10091	NA
10274	Bocaina De Minas	7947	NA
10279	Milton Brandao	9801	NA
10291	Planalto Da Serra	7828	NA
10295	Bom Sucesso	8899	2001
10296	Doresopolis	8132	NA
10297	Virmond	9485	NA
10305	Sao Jose Do Egito	9644	NA
10321	Chacara	8045	NA
10325	Poco Verde	11678	NA
10332	Juquia	11276	NA
10334	Sao Domingos Do Maranhao	7625	2001
10340	Barra Do Ouro	11721	NA
10343	Uniao Do Oeste	10964	NA
10345	Itaruma	7327	NA
10357	Rosana	11477	NA
10358	Abaete	7872	NA
10360	Bocaina	11055	NA
10361	Rio Grande	10472	NA
10365	Capanema	9154	NA
10368	Orizona	7373	NA
10372	Manari	9594	NA
10377	Alto Alegre Do Pindare	7458	NA
10381	Conchal	11116	NA
10386	Fernando Falcao	7521	NA
10392	Capetinga	8006	NA
10397	Angelica	7673	NA
10417	Barretos	11041	1998
10419	Curionopolis	8765	NA
10425	Santana Da Boa Vista	10496	NA
10432	Comendador Gomes	8056	NA
10437	Queluzita	8497	NA
10441	Maracaju	7716	NA
10444	Lajeado Do Bugre	10368	NA
10448	Sirinhaem	9650	1999
10452	Ascurra	10708	NA
10453	Cascavel	6987	NA
10454	Araripina	9501	NA
10459	Juquitiba	11277	NA
10465	Buriti Dos Lopes	9709	NA
10475	Casinhas	9534	2001
10476	Abatia	9090	NA
10492	Guapore	10326	NA
10505	Campestre Do Maranhao	7496	NA
10506	Parana	11793	NA
10507	Alvorada	11704	NA
10515	Munhoz De Melo	9316	NA
10520	Iracema Do Oeste	9242	NA
10521	Marianopolis Do Tocantins	11772	NA
10537	Palmares Paulista	11376	NA
10548	Maiquinique	6771	NA
10554	Ponto Dos Volantes	8481	1995
10561	Dom Expedito Lopes	9746	NA
10581	Guaramirim	10787	NA
10586	Indaiabira	8219	NA
10587	Uruana De Minas	8699	1998
10600	Sertao Santana	10554	NA
10614	Esperantinopolis	7518	NA
10616	Bonito	8746	NA
10619	Madeiro	9793	NA
10620	Jenipapo De Minas	8273	1994
10622	Tocantinia	11833	NA
10624	Ribeirao	9623	1998
10633	Sao Sebastiao Da Bela Vista	8626	NA
10637	Santa Cruz Do Rio Pardo	11500	NA
10641	Corumbatai Do Sul	9177	NA
10707	Independencia	10344	NA
10710	Pirapemas	7596	NA
10711	Realeza	9388	NA
10714	Remigio	9023	2001
10715	Alexania	7216	NA
10725	Alvares Florence	10993	NA
10728	Monte Azul Paulista	11333	NA
10730	Novo Horizonte Do Oeste	10650	NA
10750	Riachao	7607	NA
10751	Olho D'agua Das Flores	6414	NA
10766	Sao Francisco	11528	NA
10769	Peixe	11796	NA
10780	Duartina	11140	NA
10786	Alvaraes	6472	NA
10790	Campinacu	7259	NA
10794	Mundo Novo	7718	NA
10798	Sao Jose Do Alegre	8614	NA
10800	Tupa	11597	NA
10801	Palestina De Goias	7377	NA
10813	Curaca	6647	NA
10822	Laranjeiras Do Sul	9275	NA
10824	Tenente Portela	10569	NA
10827	Sao Jose Do Norte	10520	NA
10833	Estrela Dalva	8146	2001
10854	Parintins	6517	NA
10855	Santa Tereza	10494	NA
10870	Coluna	8055	NA
10871	Cubatao	11129	1995
10880	Pedro Osorio	10440	NA
10885	Guatapara	11194	NA
10891	Landri Sales	9790	NA
10892	Indiana	11217	NA
10917	Borda Da Mata	7959	NA
10944	Belagua	7479	NA
10983	Campo Alegre De Lourdes	6603	NA
10985	Ribeirao Do Sul	11464	NA
11036	Arataca	6560	NA
11039	Monteiropolis	6411	NA
11046	Itapoa	10814	NA
11071	Palmital	11378	NA
11133	Santa Tereza Do Oeste	9421	NA
11134	Maragogi	6403	NA
11205	Carmo De Minas	8024	NA
11240	Mage	9933	1989
11244	Inubia Paulista	11219	NA
11262	Itarantim	6728	NA
11287	Vista Alegre Do Alto	11619	NA
11294	Sao Simao	7427	NA
11295	Cajari	7495	NA
11297	Pirapora Do Bom Jesus	11418	NA
11315	Itapevi	11238	NA
11319	Rio Branco	7843	NA
11399	Campos Novos Paulista	11090	NA
11400	Florestopolis	9206	NA
11418	Taparuba	8670	NA
11508	Crateus	6996	NA
11510	Bayeux	8892	NA
11514	Sao Geraldo Da Piedade	8588	NA
11533	Belo Campo	6575	NA
11543	Ipumirim	10804	NA
11545	Lago Verde	7552	NA
11547	Brasilandia Do Sul	9135	NA
11558	Santa Margarida	8546	NA
11562	Prado	6842	2000
11573	Figueiropolis	11751	NA
11584	Mirim Doce	10847	NA
11593	Santa Fe Do Sul	11502	NA
11596	Altamira	8731	NA
11599	Turilandia	7659	NA
11608	Capao Bonito	11096	NA
11611	Sao Leopoldo	10523	NA
11620	Piquet Carneiro	7088	NA
11627	Boa Vista Do Sul	10194	NA
11636	Raposa	7606	NA
11639	Taciba	11570	NA
11648	Ponte Alta Do Tocantins	11802	NA
11650	Sao Francisco De Assis Do Piaui	9856	NA
11651	Maues	6512	NA
11655	Moreira Sales	9314	NA
11656	Quilombo	10896	NA
11667	Canoinhas	10743	NA
11672	Boqueirao Do Leao	10199	NA
11675	Jaguaribe	7040	NA
11691	Simolandia	7431	NA
11698	Neves Paulista	11345	1997
11712	Patrocinio	8433	NA
11721	Palmares Do Sul	10427	NA
11724	Assare	6965	2001
11733	Niteroi	9941	1989
11745	Capitao	10229	NA
11753	Boa Esperanca	7144	NA
11754	Estiva Gerbi	11153	NA
11774	Piedade Do Rio Grande	8459	NA
11783	Japura	9263	NA
11786	Pedro Laurentino	9828	NA
11788	Ipua	11225	1998
11802	Caicara	10210	NA
11807	Nova Esperanca Do Sul	10411	NA
11811	Nova Independencia	11355	NA
11814	Traipu	6453	NA
11815	Carazinho	10232	NA
11822	Banabuiu	6968	NA
11831	Bage	10178	NA
11832	Uruacu	7442	NA
11833	Itatiaiucu	8251	NA
11838	Rorainopolis	10682	NA
11843	Barro	6971	NA
11845	Granito	9558	NA
11853	Santa Clara D'oeste	11496	NA
11860	Bataguassu	7679	NA
11872	Mataraca	8982	NA
11873	Ribeirao Vermelho	8508	NA
11877	Curitibanos	10763	NA
11888	Jaguaquara	6739	NA
11891	Floresta	9205	NA
11894	Canto Do Buriti	9721	NA
11911	Rio Real	6861	NA
11921	Tres Rios	9981	NA
11923	Telemaco Borba	9463	NA
11927	Cristalandia Do Piaui	9738	NA
11931	Chapeco	10752	NA
11932	Nova Monte Verde	7816	NA
11943	Conceicao Dos Ouros	8066	NA
11949	Pintopolis	8463	1998
11950	Ubai	8692	1996
11953	Cabaceiras Do Paraguacu	6592	NA
11964	Lagoa Seca	8969	1997
11968	Chapada Dos Guimaraes	7772	NA
11973	Sao Vicente	10125	1997
11975	Sobradinho	10559	NA
11981	Serrinha	10131	NA
11989	Votorantim	11621	NA
11994	Cabo De Santo Agostinho	9519	1997
11996	Mesopolis	11314	NA
11998	Candido De Abreu	9151	NA
11999	Luziania	7339	NA
12002	Itaobim	8247	1994
12015	Anahy	9101	NA
12032	Araponga	7910	NA
12035	Ouricangas	6815	NA
12037	Cambui	7986	NA
12038	Passos Maia	10873	NA
12039	Nipoa	11347	1998
12042	Piripa	6833	NA
12052	Lastro	8970	NA
12053	Frei Lagonegro	8171	NA
12055	Luzinopolis	11771	NA
12061	Camargo	10212	NA
12065	Vitoria Brasil	11620	NA
12067	Mato Leitao	10386	NA
12076	Acu	9987	2000
12079	Sao Joao Do Pau D'alho	11532	NA
12088	Maringa	9299	NA
12090	Barra D'alcantara	9691	NA
12092	Joaquim Nabuco	9581	1999
12102	Sao Bernardino	10922	NA
12104	Campos Altos	7996	NA
12110	Comodoro	7776	NA
12117	Bom Jesus Do Amparo	7952	NA
12122	Montauri	10390	NA
12142	Antonina	9104	NA
12152	Itatim	6729	NA
12155	Paranatama	9607	NA
12169	Conceicao Da Barra	7151	NA
12172	Nova Maringa	7815	NA
12198	Reserva	9391	NA
12218	Santa Rita Do Novo Destino	7411	NA
12219	Bauru	11046	NA
12220	Montes Claros	8371	1997
12223	Jerumenha	9776	NA
12225	Lagoa Da Prata	8295	NA
12243	Marata	10378	NA
12246	Itaipe	8237	NA
12250	Cafelandia	9137	NA
12264	Ipeuna	11222	NA
12272	Independencia	7024	NA
12273	Santa Clara Do Sul	10489	NA
12274	Sumidouro	9977	NA
12278	Palmitinho	10429	NA
12285	Sao Sebastiao Do Maranhao	8629	NA
12288	Serrano Do Maranhao	7648	NA
12294	Sao Pedro Da Cipa	7856	NA
12297	Ubata	6927	NA
12298	Bananal	11034	NA
12301	Cocalinho	7774	NA
12313	Icarai De Minas	8211	1997
12319	Mocajuba	8795	NA
12329	Tangara	10950	NA
12330	Penapolis	11401	1998
12331	Saquarema	9974	NA
12332	Arroio Grande	10174	NA
12337	Lima Duarte	8311	NA
12354	Dom Joaquim	8124	NA
12371	Itambe Do Mato Dentro	8242	NA
12376	Santa Vitoria Do Palmar	10495	NA
12386	Santo Antonio Do Jacinto	8572	NA
12388	Fundao	7157	NA
12389	Macaparana	9592	1999
12390	Jacuipe	6392	NA
12392	Vieiropolis	9087	2001
12404	Limoeiro Do Ajuru	8786	NA
12407	Uruburetama	7126	NA
12414	Joca Marques	9779	NA
12421	Rinopolis	11471	NA
12428	Cachoeira De Goias	7252	NA
12430	Princesa Isabel	9019	1991
12431	Santa Vitoria	8557	1998
12434	Herval D'oeste	10790	NA
12438	Timbauba	9660	1996
12445	Babaculandia	11719	NA
12450	Belo Horizonte	7936	NA
12469	Fatima Do Sul	7701	NA
12476	Feira Nova Do Maranhao	7520	NA
12483	Carvalhopolis	8031	NA
12487	Cesario Lange	11110	NA
12494	Nova Guarita	7812	NA
12496	Riachao	9024	1999
12497	Alhandra	8874	NA
12501	Macaubas	6767	NA
12504	Coroata	7513	NA
12506	Santa Quiteria	7104	NA
12510	Nova Rosalandia	11784	NA
12511	Santa Maria Do Suacui	8549	NA
12514	Senhora Do Porto	8648	NA
12519	Carlos Chagas	8020	NA
12520	Alagoinhas	6540	NA
12522	Feira De Santana	6661	NA
12523	Mundo Novo	7358	NA
12530	Nova Esperanca Do Piria	8799	NA
12531	Belem De Maria	9505	2001
12541	Pau Dos Ferros	10085	2000
12564	Morro Da Fumaca	10852	NA
12566	Curralinho	8766	NA
12572	Pindai	6829	2001
12573	Salgadinho	9029	2001
12575	Marinopolis	11308	NA
12583	Tres Coracoes	8684	NA
12599	Carmopolis	11638	NA
12602	Mimoso Do Sul	7178	NA
12604	Pacajus	7073	NA
12607	Cocal Do Sul	10753	NA
12608	Arambare	10167	NA
12611	Senador Alexandre Costa	7646	1995
12612	Gurinhata	8200	1997
12624	Sao Domingos	10926	NA
12625	Sao Paulo De Olivenca	6524	NA
12633	Sao Sebastiao Da Grama	11548	NA
12634	Borebi	11063	NA
12645	Emilianopolis	11149	NA
12655	Mutum	8378	NA
12657	Jupi	9583	NA
12662	Soure	8852	NA
12666	Merces	8351	NA
12667	Bandeirantes	9118	NA
12675	Dores Do Turvo	8131	NA
12676	Gararu	11646	NA
12684	Santa Helena	9413	NA
12688	Itapecuru Mirim	7542	NA
12690	Dom Eliseu	8769	NA
12697	Itamarandiba	8239	NA
12700	Terra Santa	8855	NA
12705	Sacramento	8531	NA
12713	Lagoa De Pedras	10053	NA
12714	Santana Do Cariri	7106	NA
12718	Aldeias Altas	7455	NA
12721	Itaguara	8236	NA
12722	Deputado Irapuan Pinheiro	7000	NA
12724	Lindoia Do Sul	10833	NA
12725	Lagoa Do Barro Do Piaui	9786	NA
12737	Caraubas	8919	NA
12741	Ervalia	8140	NA
12742	Bandeira Do Sul	7928	NA
12749	Santa Terezinha De Itaipu	9422	NA
12763	Brotas	11069	NA
12775	Amarante	9682	NA
12780	Sao Jose Da Safira	8612	NA
12782	Santa Filomena	9633	NA
12783	Itaberai	7320	NA
12785	Adrianopolis	9091	NA
12786	Paulo Jacinto	6425	NA
12788	Buritizeiro	7972	1994
12789	Anchieta	7138	NA
12793	Belford Roxo	9903	NA
12800	Tres Barras	10956	NA
12802	Auriflama	11027	NA
12810	Carmo Da Mata	8023	NA
12816	Teofilo Otoni	8676	NA
12819	Garanhuns	9555	NA
12824	Goianesia Do Para	8774	NA
12826	Pote	8484	NA
12847	Roseira	11478	NA
12849	Campina Grande	8917	1995
12859	Petrolandia	10878	NA
12862	Quatro Barras	9379	NA
12865	Itaberaba	6706	NA
12875	Taguatinga	11830	NA
12881	Oscar Bressane	11369	NA
12908	Abreu E Lima	9489	1997
12909	Cambe	9141	NA
12922	Desterro De Entre Rios	8109	NA
12923	Porto De Moz	8819	NA
12926	Itagimirim	6712	NA
12944	Nina Rodrigues	7574	NA
12951	Taperoa	9079	NA
12952	Abaetetuba	8724	NA
12955	Anhanguera	7225	NA
12956	Wanderlandia	11837	NA
12976	Camaragibe	9525	NA
12984	Sao Francisco Do Oeste	10113	NA
12989	Munhoz	8376	NA
13001	Panambi	10430	NA
13009	Barroso	7933	NA
13013	Sao Goncalo Do Para	8591	NA
13014	Linhares	7173	NA
13020	Porecatu	9367	NA
13031	Lagoa Vermelha	10365	NA
13035	Puxinana	9020	1996
13045	Sebastiao Leal	9878	NA
13048	Pinheiro Preto	10881	NA
13061	Sao Joao Da Serra	9862	NA
13076	Sao Pedro De Alcantara	10941	NA
13079	Pilar Do Sul	11407	NA
13082	Ilha Solteira	11214	NA
13098	Ivolandia	7330	NA
13102	Primavera	8821	NA
13106	Itaju	11232	NA
13107	Mucurici	7180	NA
13118	Praia Norte	11805	NA
13143	Conquista	8072	NA
13152	Tres Coroas	10579	NA
13155	Uarini	6531	NA
13157	Itapeva	8250	NA
13159	Imbuia	10798	NA
13165	Pindoretama	7087	2001
13166	Sao Felix De Balsas	7626	NA
13176	Monte Alegre De Minas	8364	1999
13192	Santo Antonio Do Aventureiro	8569	NA
13194	Entre Folhas	8138	NA
13216	Ibiara	8951	NA
13217	Quixaba	9620	NA
13225	Pedras Grandes	10875	NA
13235	Catolandia	6621	NA
13240	Balneario Camboriu	10713	NA
13260	Sao Roque De Minas	8625	NA
13269	Conceicao Do Mato Dentro	8063	NA
13295	Foz Do Iguacu	9209	NA
13297	Bastos	11044	NA
13303	Sertaneja	9454	NA
13308	Santo Hipolito	8576	1996
13313	Porto Xavier	10459	NA
13314	Bom Jesus Do Sul	9130	NA
13320	Nova Veneza	7369	NA
13337	Poco Redondo	11677	NA
13338	Santo Antonio Dos Milagres	9852	NA
13340	Cachoeirinha	10207	NA
13345	Minduri	8354	NA
13358	Bom Jesus Da Penha	7951	NA
13359	Lorena	11287	NA
13361	Rio Novo Do Sul	7191	NA
13362	Montanha	7179	NA
13371	Perolandia	7384	NA
13376	Antonio Almeida	9685	NA
13377	Sao Joao Do Araguaia	8847	NA
13391	Taboao Da Serra	11569	NA
13397	Castelandia	7265	NA
13400	Jatei	7712	NA
13415	Sao Martinho	10938	NA
13416	Americo Brasiliense	10998	NA
13434	Batatais	11045	NA
13440	Santa Ernestina	11501	NA
13448	Pedra Grande	10086	NA
13451	Curuca	8768	NA
13453	Posse	7396	NA
13470	Paverama	10439	NA
13476	Boca Do Acre	6484	NA
13484	Braco Do Norte	10730	NA
13500	Jordania	8284	1999
13503	Cristino Castro	9739	NA
13506	Cedro De Sao Joao	11639	NA
13510	Sorocaba	11562	NA
13514	Sao Vicente	11550	1994
13523	Palma Sola	10867	NA
13525	Diogo De Vasconcelos	8112	NA
13531	Corrego Novo	8091	NA
13541	Calcoene	6457	NA
13547	Itapissuma	9574	1999
13559	Loreto	7557	NA
13565	Candiba	6610	NA
13576	Campo Maior	9719	NA
13577	Americano Do Brasil	7222	NA
13580	Monte Carmelo	8367	NA
13593	Floresta Do Araguaia	8772	NA
13595	Apiuna	10701	NA
13605	Progresso	10462	NA
13614	Francisco Santos	9759	NA
13620	Conceicao Da Aparecida	8058	NA
13624	Anajatuba	7462	NA
13627	Piedade De Ponte Nova	8458	NA
13629	Sao Sebastiao Do Cai	10535	NA
13633	Sao Tome	10124	1999
13642	Paratinga	6820	NA
13647	Santa Rita De Jacutinga	8552	NA
13650	Coronel Barros	10258	NA
13660	Recursolandia	11808	NA
13661	Roteiro	6437	NA
13662	Santarem Novo	8837	NA
13671	Ipiranga	9240	NA
13674	Pecanha	8438	NA
13675	Nova Alvorada	10405	NA
13679	Sao Lourenco	8619	NA
13680	Garibaldi	10312	NA
13682	Candido Rodrigues	11094	NA
13685	Ipiranga Do Piaui	9768	NA
13691	Sao Mateus Do Maranhao	7638	NA
13692	Caxias	7502	NA
13699	Dom Aquino	7782	NA
13703	Esperanca Do Sul	10292	NA
13705	Sapucaia	8850	NA
13708	Porangatu	7393	NA
13710	Irani	10806	NA
13718	Sao Joao Batista	10928	NA
13729	Modelo	10848	NA
13731	Cafarnaum	6597	NA
13732	Name Unknown	11840	NA
13733	Braganca Paulista	11065	NA
13742	Itirapina	11250	NA
13743	Serra Dourada	6902	NA
13745	Aguia Branca	7134	NA
13747	Santo Antonio Do Retiro	8574	NA
13753	Nova Santa Barbara	9329	NA
13754	Imbituva	9236	NA
13757	Cordilheira Alta	10755	NA
13762	Pinheiros	7186	NA
13763	Alfenas	7886	NA
13778	Luisburgo	8314	NA
13783	Trindade	7437	NA
13785	Para De Minas	8421	NA
13787	Ipora Do Oeste	10802	NA
13788	Arcoverde	9502	NA
13795	Tibagi	9467	NA
13796	Salesopolis	11485	NA
13803	Panelas	9606	NA
13823	Santa Terezinha De Goias	7414	NA
13833	Ataleia	7922	NA
13835	Paty Do Alferes	9947	NA
13837	Unistalda	10595	NA
13859	Sao Jose Dos Cordeiros	9058	NA
13863	Itatiba	11248	NA
13864	Doutor Ricardo	10279	NA
13874	Sao Luis Do Curu	7110	NA
13878	Teofilandia	6919	NA
13890	Governador Eugenio Barros	7529	NA
13891	Goiana	8181	NA
13901	Inhapi	6390	NA
13904	Vicosa	6455	NA
13907	Icapui	7021	2000
13909	Santo Antonio De Lisboa	9851	NA
13923	Mineiros	7348	NA
13925	Corbelia	9173	NA
13930	Lidianopolis	9277	NA
13942	Acaiaca	7874	NA
13958	Poco Branco	10092	NA
13962	Humaita	10333	NA
13969	Santo Antonio De Goias	7416	NA
13971	Bonito De Minas	7958	1999
13984	Bocaina	9702	NA
13987	Agua Fria De Goias	7213	NA
13990	Flora Rica	11162	NA
14007	Ibiraiaras	10336	NA
14028	Leoberto Leal	10832	NA
14031	Lagoa Alegre	9784	NA
14033	Abadia De Goias	7209	NA
14034	Ibiaca	10335	NA
14043	Catende	9535	2000
14045	Ocaucu	11361	NA
14049	Gameleiras	8178	2000
14077	Maranhaozinho	7562	NA
14080	Salvador Do Sul	10486	NA
14085	Dores Do Rio Preto	7155	NA
14088	Ibipeba	6681	NA
14096	Holambra	11197	NA
14099	Ipiau	6697	NA
14108	Mirante	6788	NA
14110	Muniz Ferreira	6797	NA
14128	Arapongas	9107	NA
14137	Virginopolis	8719	NA
14151	Pavussu	9826	NA
14152	Centro Novo Do Maranhao	7506	NA
14155	Sao Bento Do Norte	10110	NA
14159	Santa Tereza De Goias	7413	NA
14164	Potiretama	7093	NA
14172	Vila Velha	7207	2001
14173	Galvao	10778	NA
14174	Algodao De Jandaira	8873	NA
14177	Paripueira	6423	NA
14179	Arroio Trinta	10706	NA
14200	Urucurituba	6533	NA
14209	Bela Vista De Goias	7240	NA
14213	Pajeu Do Piaui	9817	NA
14216	Sanclerlandia	7404	NA
14225	Ewbank Da Camara	8150	NA
14231	Sao Martinho	10527	NA
14252	Arinos	7920	1999
14276	Paranapua	11384	NA
14277	Santa Maria Da Serra	11506	NA
14278	Fama	8152	NA
14280	Leopolis	9276	NA
14283	Irece	6704	NA
14291	Sao Bento Do Sapucai	11524	NA
14295	Rio Dos Bois	11811	NA
14306	Jaru	10641	NA
14308	Uniflor	9479	NA
14314	Sao Raimundo Nonato	9876	NA
14317	Cruzalia	11127	NA
14327	Agua Preta	9493	1999
14334	Santa Rita De Cassia	6873	NA
14336	Rubineia	11480	NA
14362	Sao Pedro Da Agua Branca	7639	NA
14376	Centralina	8044	1997
14380	Maruim	11662	NA
14386	Eusebio	7002	NA
14390	Nova Esperanca Do Sudoeste	9323	NA
14399	Itaipulandia	9246	NA
14408	Canudos	6613	NA
14412	Altonia	9097	NA
14414	Serra Do Navio	6469	NA
14422	Nossa Senhora Das Dores	11669	NA
14439	Betim	7942	NA
14443	Paraibano	7582	2000
14449	Vargem Bonita	8703	NA
14452	Novo Lino	6413	NA
14464	Buritirana	7492	NA
14466	Ouro Verde	10863	NA
14467	Paramirim	6819	NA
14474	Rosario Do Sul	10481	NA
14479	Nova Colinas	7575	NA
14491	Montezuma	8372	NA
14499	Fervedouro	8159	NA
14505	Olho D'agua Do Piaui	9814	NA
14509	Piritiba	6834	NA
14511	Olho D'agua Do Casado	6415	NA
14517	Marituba	8792	NA
14531	Mimoso De Goias	7346	NA
14532	Belo Vale	7938	NA
14541	Geminiano	9761	NA
14546	Matinhos	9306	NA
14548	Sanharo	9629	NA
14551	Santa Terezinha Do Progresso	10918	NA
14560	Pacaembu	11374	NA
14561	Formosa Do Oeste	9208	NA
14564	Dirce Reis	11133	NA
14581	Santa Luzia	9035	2000
14591	Siqueira Campos	9456	NA
14598	Macambira	11659	NA
14603	Pocone	7829	NA
14606	Parnagua	9821	NA
14610	Anastacio	7671	NA
14611	Pinhalzinho	11410	NA
14614	General Salgado	11174	NA
14622	Bom Jesus	10195	NA
14632	Palmitos	10869	NA
14637	Agua Santa	10152	NA
14654	Santa Helena De Minas	8543	NA
14673	Jatoba	9579	NA
14675	Japoata	11656	NA
14691	Itanagra	6719	NA
14695	Tacaratu	9655	NA
14699	Mathias Lobato	8341	NA
14702	Palmelo	7379	NA
14706	Labrea	6506	NA
14707	Petrolina De Goias	7385	NA
14721	Sao Ludgero	10937	NA
14725	Uberlandia	8695	2001
14734	Buritizal	11072	NA
14743	Vera Cruz	6940	NA
14745	Granjeiro	7011	NA
14747	Nobres	7806	NA
14749	Arame	7467	NA
14750	Doutor Severiano	10020	NA
14751	Ponte Alta	10885	NA
14755	Timon	7654	NA
14756	Encanto	10021	NA
14768	Campo Do Tenente	9147	NA
14778	Joao Camara	10048	NA
14786	Aguas Formosas	7879	NA
14791	Nanuque	8381	NA
14796	Aruja	11023	NA
14802	Vermelho Novo	8713	NA
14806	Olho D'agua Das Cunhas	7578	NA
14820	Aimores	7881	NA
14826	Taquarana	6451	NA
14828	Alto Paraiso De Goias	7219	NA
14837	Name Unknown	11842	NA
14843	Materlandia	8339	NA
14849	Pinheirinho Do Vale	10446	NA
14853	Aurora Do Para	8736	NA
14857	Aracai	7905	NA
14889	Cupira	9543	2001
14890	Corrego Danta	8088	NA
14894	Flores	9551	1999
14897	Niquelandia	7362	NA
14902	Jardim Do Serido	10047	1999
14907	Sao Vicente De Minas	8637	NA
14927	Ponte Alta Do Bom Jesus	11801	NA
14933	Juazeirinho	8963	NA
14934	Sarzedo	8640	NA
14940	Alvaro De Carvalho	10995	NA
14945	Herveiras	10330	NA
14961	Vilhena	10670	NA
14973	Sao Paulo Do Potengi	10121	2001
14974	Caldeirao Grande Do Piaui	9714	NA
14975	Marlieria	8334	NA
14976	Celso Ramos	10749	NA
14978	Piracaia	11413	NA
14993	Bom Jardim	7484	NA
14997	Jitauna	6746	NA
14999	Cruzilia	8100	NA
15005	Ibiquera	6683	NA
15032	Toropi	10573	NA
15039	Mandaguari	9288	NA
15041	Belo Oriente	7937	NA
15047	Araua	11627	NA
15051	Bernardo Sayao	11723	NA
15059	Cruz Do Espirito Santo	8931	NA
15060	Sao Joao De Meriti	9968	NA
15062	Estrela D'oeste	11154	NA
15065	Cruzeiro Do Sul	9181	NA
15067	Nicolau Vergueiro	10403	NA
15069	Soledade	9074	2001
15070	Conceicao De Ipanema	8062	NA
15078	Ribeirao Preto	11468	NA
15089	Itupiranga	8782	NA
15090	Saubara	6895	NA
15094	Sao Luis Do Quitunde	6444	NA
15095	Santo Antonio Do Amparo	8568	NA
15099	Sao Miguel Do Anta	8620	NA
15103	Fernando De Noronha	9549	1990
15104	Camanducaia	7985	NA
15105	Aguas Vermelhas	7880	NA
15109	Tamboril	7116	NA
15115	Hidrolandia	7016	NA
15122	Matias Olimpio	9798	NA
15126	Petrolandia	9614	NA
15134	Santana Do Itarare	9423	NA
15135	Barao De Grajau	7475	NA
15141	Itatiba Do Sul	10353	NA
15143	Parapua	11385	NA
15146	Francisco Beltrao	9212	NA
15147	Congonhal	8069	NA
15154	Leme Do Prado	8308	NA
15155	Ouro Verde De Minas	8411	NA
15158	Monte Das Gameleiras	10070	NA
15161	Tanhacu	6912	NA
15169	Barra Do Jacare	9120	NA
15173	Dianopolis	11745	NA
15174	Queluz	11451	NA
15179	Riachao Do Jacuipe	6853	NA
15181	Doutor Pedrinho	10767	NA
15188	Lagoa Grande	8299	1997
15190	Orindiuva	11366	NA
15195	Presidente Kennedy	11806	NA
15197	Charrua	10247	NA
15200	Ponte Serrada	10887	NA
15212	Carmo Do Rio Claro	8027	NA
15216	Jacobina	6738	NA
15224	Anta Gorda	10165	NA
15226	Xangri-la	10618	NA
15229	Carambei	9156	NA
15233	Igarape	8212	NA
15235	Abaiara	6947	NA
15236	Joinville	10822	NA
15256	Itaiba	9570	NA
15264	Banzae	6565	NA
15265	Santa Barbara Do Leste	8535	NA
15270	Pedra Mole	11673	NA
15276	Alegrete	10156	NA
15284	Presidente Vargas	7604	NA
15292	Nordestina	6803	NA
15295	Rio Do Oeste	10900	NA
15298	Cravinhos	11125	NA
15311	Governador Luiz Rocha	7530	1999
15312	Santo Andre	11515	NA
15315	Planalto	9364	NA
15320	Mamanguape	8976	NA
15324	Diamante	8940	NA
15331	Santa Ines	7613	NA
15337	Teixeiropolis	10665	NA
15344	Belo Monte	6363	NA
15353	Santa Maria Do Cambuca	9635	NA
15354	Itabirito	8233	NA
15363	Luis Domingues	7558	NA
15375	Pau D'arco	11794	NA
15384	Dumont	11141	NA
15386	Varjao De Minas	8706	NA
15405	Pescador	8455	NA
15411	Jenipapo Dos Vieiras	7545	NA
15418	Monsenhor Tabosa	7062	1996
15419	Lapao	6760	NA
15423	Horizontina	10331	NA
15437	Paial	10864	NA
15451	Cumaru Do Norte	8764	NA
15459	Mairi	6772	NA
15469	Sinop	7858	NA
15473	Perdigao	8451	NA
15478	Murici	6412	NA
15481	Barauna	10000	NA
15492	Curvelo	8103	1996
15493	Varzea Da Roca	6936	NA
15501	Coronel Xavier Chaves	8087	NA
15503	Bras Pires	7962	NA
15516	Sao Joao Da Parauna	7421	NA
15519	Barra De Guabiraba	9503	NA
15529	Caicara Do Norte	10006	NA
15543	Cocal	9729	NA
15555	Sao Francisco	9046	2000
15564	Paranaiba	7724	2001
15565	Sao Joaquim De Bicas	8609	NA
15568	Aragarcas	7231	NA
15569	Imarui	10796	NA
15580	Guatambu	10789	NA
15590	Lajes	10057	2000
15608	Primavera Do Leste	7838	NA
15618	Tumiritinga	8687	NA
15619	Matoes	7565	1995
15621	Ipupiara	6699	NA
15624	Malhada De Pedras	6774	NA
15627	Piratininga	11421	NA
15638	Florai	9204	NA
15647	Sao Felix Do Tocantins	11822	NA
15651	Andarai	6547	NA
15654	Paranapanema	11383	NA
15657	Mandirituba	9289	NA
15659	Sao Jose Do Rio Preto	11537	1996
15660	Major Sales	10063	NA
15664	Sericita	8650	NA
15665	Santa Isabel Do Ivai	9415	NA
15666	Ibicuitinga	7020	2001
15681	Arroio Do Sal	10171	NA
15686	Baixo Guandu	7142	NA
15687	Novo Oriente De Minas	8398	NA
15689	Itaubal	6460	NA
15691	Uiramuta	10685	NA
15693	Morrinhos	7354	NA
15695	Guaruja	11192	1993
15699	Meruoca	7056	NA
15704	Delfim Moreira	8105	NA
15717	Flores Da Cunha	10306	NA
15722	Itapora Do Tocantins	11763	NA
[truncated: 3,511 more rows]
