# Supplementary material for: Human movement and environmental barriers shape the emergence of dengue
Source: Nat Commun. 2024 May 28;15:4205. doi: 10.1038/s41467-024-48465-0 (PMC11133396; doi:10.1038/s41467-024-48465-0)
Supplement: Supplementary file 7 — Source data [file 41467_2024_48465_MOESM7_ESM.zip › SD_Fig_7B.csv]

	Year	Elevation	Cum_count_mid	Cum_count_lower	Cum_count_upper	NewOrder
1	1995	Below 1000m	0	NA	NA	0
2	1996	Below 1000m	15	NA	NA	0
3	1997	Below 1000m	21	NA	NA	0
4	1998	Below 1000m	28	NA	NA	0
5	1999	Below 1000m	35	NA	NA	0
6	2000	Below 1000m	44	NA	NA	0
7	2001	Below 1000m	53	NA	NA	0
8	2002	Below 1000m	83	NA	NA	0
9	2003	Below 1000m	137	NA	NA	0
10	2004	Below 1000m	209	NA	NA	0
11	2005	Below 1000m	279	NA	NA	0
12	2006	Below 1000m	347	NA	NA	0
13	2007	Below 1000m	407	NA	NA	0
14	2008	Below 1000m	472	NA	NA	0
15	2009	Below 1000m	526	NA	NA	0
16	2010	Below 1000m	558	NA	NA	0
17	2011	Below 1000m	594	NA	NA	0
18	2012	Below 1000m	619	NA	NA	0
19	2013	Below 1000m	661	NA	NA	0
20	2014	Below 1000m	679	NA	NA	0
21	2015	Below 1000m	693	NA	NA	0
22	2016	Below 1000m	705	NA	NA	0
23	2017	Below 1000m	717	NA	NA	0
24	2018	Below 1000m	732	NA	NA	0
25	2019	Below 1000m	752	NA	NA	0
26	2020	Below 1000m	758	1398	1403	0
27	2021	Below 1000m	768	1444	1454	0
28	2022	Below 1000m	782	1487	1502	0
29	2023	Below 1000m	784	1528	1548	0
30	2024	Below 1000m	787	1567	1592	0
31	2025	Below 1000m	790	1605	1633	0
32	2026	Below 1000m	795	1641	1672	0
33	2027	Below 1000m	802	1675	1709	0
34	2028	Below 1000m	805	1707	1744	0
35	2029	Below 1000m	807	1738	1777	0
36	2030	Below 1000m	809	1767	1809	0
37	2031	Below 1000m	809	1795	1839	0
38	2032	Below 1000m	809	1821	1868	0
39	2033	Below 1000m	809	1846	1895	0
40	2034	Below 1000m	809	1870	1920	0
41	2035	Below 1000m	810	1893	1944	0
42	2036	Below 1000m	810	1914	1967	0
43	2037	Below 1000m	810	1929	1989	0
44	2038	Below 1000m	810	1944	2010	0
45	2039	Below 1000m	810	1960	2030	0
46	1995	Above 1000m	0	NA	NA	1
47	1996	Above 1000m	1	NA	NA	1
48	1997	Above 1000m	1	NA	NA	1
49	1998	Above 1000m	1	NA	NA	1
50	1999	Above 1000m	2	NA	NA	1
51	2000	Above 1000m	2	NA	NA	1
52	2001	Above 1000m	3	NA	NA	1
53	2002	Above 1000m	9	NA	NA	1
54	2003	Above 1000m	20	NA	NA	1
55	2004	Above 1000m	28	NA	NA	1
56	2005	Above 1000m	37	NA	NA	1
57	2006	Above 1000m	52	NA	NA	1
58	2007	Above 1000m	70	NA	NA	1
59	2008	Above 1000m	100	NA	NA	1
60	2009	Above 1000m	131	NA	NA	1
61	2010	Above 1000m	149	NA	NA	1
62	2011	Above 1000m	165	NA	NA	1
63	2012	Above 1000m	189	NA	NA	1
64	2013	Above 1000m	237	NA	NA	1
65	2014	Above 1000m	265	NA	NA	1
66	2015	Above 1000m	296	NA	NA	1
67	2016	Above 1000m	328	NA	NA	1
68	2017	Above 1000m	386	NA	NA	1
69	2018	Above 1000m	435	NA	NA	1
70	2019	Above 1000m	598	NA	NA	1
71	2020	Above 1000m	642	NA	NA	1
72	2021	Above 1000m	680	NA	NA	1
73	2022	Above 1000m	712	NA	NA	1
74	2023	Above 1000m	753	NA	NA	1
75	2024	Above 1000m	791	NA	NA	1
76	2025	Above 1000m	827	NA	NA	1
77	2026	Above 1000m	859	NA	NA	1
78	2027	Above 1000m	888	NA	NA	1
79	2028	Above 1000m	919	NA	NA	1
80	2029	Above 1000m	949	NA	NA	1
81	2030	Above 1000m	977	NA	NA	1
82	2031	Above 1000m	1006	NA	NA	1
83	2032	Above 1000m	1034	NA	NA	1
84	2033	Above 1000m	1059	NA	NA	1
85	2034	Above 1000m	1084	NA	NA	1
86	2035	Above 1000m	1107	NA	NA	1
87	2036	Above 1000m	1128	NA	NA	1
88	2037	Above 1000m	1139	NA	NA	1
89	2038	Above 1000m	1151	NA	NA	1
90	2039	Above 1000m	1167	NA	NA	1
