# Supplementary material for: Human movement and environmental barriers shape the emergence of dengue
Source: Nat Commun. 2024 May 28;15:4205. doi: 10.1038/s41467-024-48465-0 (PMC11133396; doi:10.1038/s41467-024-48465-0)
Supplement: Supplementary file 7 — Source data [file 41467_2024_48465_MOESM7_ESM.zip › SD_Fig_7C.csv]

	NAME	GAUL_CODE	Year
5	Sao Jose Do Jacuipe	6890	2019
6	Jaciara	7793	2019
28	Cachoeira Paulista	11076	2019
29	Iporanga	11224	2019
131	Porto Vitoria	9371	2033
157	Vanini	10601	NA
176	Afonso Claudio	7132	2019
216	Tremedal	6922	2019
226	Vera Mendes	9892	2020
230	Mata De Sao Joao	6782	2020
235	Saltinho	10910	2024
237	Alianca	9496	2019
241	Capela	11636	2020
258	Neropolis	7361	2019
260	Curiuva	9184	2024
264	Fortuna De Minas	8164	2019
265	Guanhaes	8188	2019
266	Caetes	9522	2019
269	Marilena	9297	2019
272	Jacarezinho	9257	2019
276	Jundiai Do Sul	9269	2019
278	Catanduvas	10747	2036
288	Malhada	6773	2019
289	Pires Ferreira	7089	2019
292	Presidente Prudente	11445	2019
298	Arcos	7916	2019
338	Prudentopolis	9376	2026
343	Sao Lourenco Da Serra	11539	2019
345	Clementina	11113	2019
355	Itanhandu	8245	2022
359	Videira	10972	2038
362	Tabapua	11567	2019
370	Pompeu	8478	2019
372	Passa Sete	10436	2035
374	Maxaranguape	10066	2019
386	Sao Goncalo Do Amarante	10114	2019
395	Cruz Alta	10265	2023
404	Governador Newton Bello	7531	2019
428	Olivedos	8997	2019
429	Aramari	6559	2019
435	Guia Lopes Da Laguna	7703	2019
447	Pedro Gomes	7726	2019
451	Cicero Dantas	6626	2019
457	Buique	9518	2019
462	Avelinopolis	7237	2019
467	Jacui	8263	2023
468	Cassilandia	7689	2019
485	Ouro Velho	8998	2019
487	Passa Tempo	8427	2019
496	Tigrinhos	10951	2021
500	Jucas	7046	2019
526	Ibotirama	6689	2019
537	Porto Belo	10888	2019
542	Moji-mirim	11326	2019
546	Dom Macedo Costa	6651	2019
562	Alto Rio Doce	7894	2020
569	Sao Jose Dos Quatro Marcos	7855	2019
573	Tibau	10140	2019
574	Belmonte	10719	2022
575	Estacao	10294	2031
579	Santo Antonio De Posse	11517	2019
615	Santa Leopoldina	7192	2019
625	Agricolandia	9675	2019
627	Entre Rios De Minas	8139	2019
641	Santa Cruz Da Conceicao	11497	2019
643	Ninheira	8387	2019
644	Kalore	9272	2019
645	Terra Nova	9659	2019
646	Catuti	8040	2019
650	Cerro Azul	9162	2024
669	Itagi	6710	2019
708	Flores De Goias	7295	2019
735	Bom Jesus	9703	2019
738	Mata Verde	8338	2019
747	Cabrobo	9520	2019
748	Trairao	8858	2019
750	Santo Antonio Do Monte	8573	2019
752	Pedro Avelino	10088	2019
754	Irupi	7164	2019
757	Pirapo	10448	2025
763	Cumari	7282	2019
764	Dionisio Cerqueira	10765	2023
765	Vere	9483	2019
768	Alcantara	7454	2029
769	Bueno Brandao	7968	2026
770	Nova Marilandia	7814	2019
773	Joanesia	8280	2019
784	Artur Nogueira	11022	2019
786	Tobias Barreto	11697	2019
793	Salgado Filho	9406	2019
797	Santo Antonio Dos Lopes	7620	2019
807	Rancho Alegre D'oeste	9387	2019
809	Pedra Dourada	8443	2019
812	Torre De Pedra	11591	2019
815	Carneiros	6373	2019
819	Pracuuba	6467	2023
820	Itaja	10038	2019
833	Cansancao	6612	2019
838	Cananeia	11091	2019
840	Governador Valadares	8185	2019
842	Sao Goncalo Do Rio Abaixo	8592	2019
845	Anajas	8732	2033
852	Heliodora	8201	2020
853	Ipaporanga	7025	2019
855	Ribeira Do Amparo	6855	2019
861	Araguana	7465	2019
862	Alterosa	7891	2019
865	Apiaca	7139	2019
869	Antonio Dias	7903	2019
882	Sao Geraldo Do Araguaia	8844	2019
887	Senador Rui Palmeira	6449	2019
892	Bambui	7926	2019
910	Alto Boa Vista	7749	2019
914	Diamantino	7781	2019
916	Tesouro	7864	2019
923	Ituiutaba	8257	2019
926	Concordia	10754	2028
932	Marapanim	8791	2019
933	Franca	11166	2019
943	Bonfim Do Piaui	9705	2019
944	Agua Nova	9989	2019
950	Araruna	9110	2019
961	Guarinos	7309	2019
963	Piuma	7187	2019
968	Santa Fe Do Araguaia	11815	2019
974	Marcionilio Souza	6780	2019
975	Itau De Minas	8252	2019
999	Guaribas	9764	2019
1012	Caracol	9724	2019
1033	Portelandia	7395	2019
1039	Quirinopolis	7398	2019
1059	Rochedo	7733	2019
1060	Gurinhem	8949	2019
1067	Poco Das Trincheiras	6431	2019
1068	Aracitaba	7906	2019
1110	Socorro Do Piaui	9882	2020
1174	Tupandi	10590	2030
1175	Candoi	9152	2025
1176	Sinimbu	10558	2037
1186	Telha	11696	2019
1188	Rodeio Bonito	10476	2027
1189	Alto Rio Novo	7137	2019
1192	Baixio	6967	2019
1196	Itambaraca	9247	2019
1198	Rochedo De Minas	8523	2021
1199	Sao Joao Da Fronteira	9861	2019
1208	Buriti Dos Montes	9710	2019
1211	Serra	7200	2019
1236	Porto Esperidiao	7835	2019
1242	Itaju Do Colonia	6714	2019
1243	Orizania	8407	2022
1244	Osvaldo Cruz	11370	2019
1248	Uruara	8862	2019
1253	Humberto De Campos	7536	2019
1256	Pinhal	10444	2032
1259	Limeira Do Oeste	8312	2019
1260	Guapiara	11181	2021
1294	Divino De Sao Lourenco	7153	2019
1306	Caninde De Sao Francisco	11635	2019
1309	Carmesia	8021	2019
1319	Altamira Do Parana	9094	2019
1348	Santana Do Matos	10107	2019
1357	Olhos-d'agua	8401	2019
1420	Flexeiras	6385	2019
1470	Capim	8918	2019
1484	Venda Nova Do Imigrante	7203	2019
1485	Gaspar	10781	2023
1520	Inconfidentes	8218	2022
1545	Ipueira	10037	2019
1549	Brasilia De Minas	7964	2019
1550	Itaguatins	11761	2019
1561	Peruibe	11404	2019
1600	Tijucas	10952	2021
1604	Acarape	6948	2019
1611	Jaguaruana	7041	2019
1616	Pontao	10452	2036
1690	Caibate	10209	2019
1724	Quinta Do Sol	9383	2019
1725	Parisi	11388	2019
1734	Sao Jose De Ribamar	7634	2019
1736	Mirinzal	7570	2019
1749	Jauru	7795	2019
1752	Corinto	8081	2019
1757	Oeiras	9813	2019
1763	Julio Mesquita	11272	2019
1778	Pariconha	6422	2019
1782	Teresopolis	9979	2019
1788	Jabora	10816	NA
1793	Rio Bom	9396	2019
1897	Guaraci	11184	2019
1906	Mafra	10838	NA
1921	Santa Luzia	7614	2020
1932	Flores Do Piaui	9753	2021
1936	Palmeiras	6818	2019
2039	Fernao	11160	2019
2120	Grossos	10033	2019
2121	Alcantaras	6952	2019
2128	Eugenio De Castro	10299	2029
2161	Craibas	6379	2019
2164	Santo Antonio Da Platina	9424	2019
2192	Capitao De Campos	9722	2019
2207	Porto Estrela	7836	2019
2210	Alvorada De Minas	7897	2020
2211	Campo Magro	9149	2026
2215	Araguacu	11710	2019
2228	Tupancireta	10589	2034
2230	Sao Pedro Do Butia	10533	2025
2236	Sao Sebastiao Do Tocantins	11825	2019
2239	Floriano	9755	2019
2243	Brejo	7487	2019
2248	Serraria	9070	2021
2251	Ruropolis	8826	2019
2264	Redencao	8823	2019
2265	Agua Limpa	7214	2019
2272	Ouricuri	9603	2019
2274	Constantina	10256	2026
2276	Porto Velho	10655	2019
2278	Vicosa	10150	2019
2279	Rio Branco	6348	2019
2282	Senador La Rocque	7647	2019
2283	Pontes Gestal	11431	2019
2286	Central De Minas	8043	2019
2287	Itambe	9248	2019
2301	Alto Araguaia	7748	2019
2309	Olinda	9600	2019
2313	Regente Feijo	11456	2019
2319	Jati	7043	2019
2321	Itaete	6709	2019
2324	Bernardino Batista	8895	2019
2329	Iguaraci	9564	2019
2331	Ipigua	11223	2019
2333	Pradopolis	11439	2019
2338	Cacimba De Dentro	8910	2019
2339	Vila Langaro	10611	2039
2350	Itauba	7791	2019
2352	Reriutaba	7100	2019
2353	Dolcinopolis	11137	2019
2357	Alvorada Do Sul	9098	2019
2362	Senador Eloi De Souza	10126	2019
2369	Catarina	6988	2019
2374	Rio Das Ostras	9960	2019
2381	Fronteira	8172	2019
2392	Tapejara	10562	2032
2394	Catuipe	10237	2023
2403	Arraial Do Cabo	9900	2019
2412	Cuitegi	8935	2019
2416	Lagoao	10366	2038
2439	Nhamunda	6513	2023
2440	Itaperuna	9927	2019
2441	Nova Europa	11352	2019
2443	Santa Monica	9420	2019
2445	Novo Gama	7371	2019
2449	Piracanjuba	7387	2019
2464	Sao Miguel Do Iguacu	9443	2019
2470	Carapebus	9911	2019
2474	Morada Nova De Minas	8373	2019
2477	Regeneracao	9840	2019
2509	Saire	9625	2019
2527	Mansidao	6776	2019
2552	Itutinga	8260	2019
2555	Assis Chateaubriand	9114	2020
2564	Alto Alegre	10671	2019
2569	Pitanga	9361	2022
2600	Mossamedes	7356	2019
2677	Novo Airao	6515	2019
2680	Rio Espera	8513	2019
2756	Tejupa	11586	2022
2775	Sao Francisco Do Piaui	9857	2019
2786	Muzambinho	8379	2021
2815	Saldanha Marinho	10483	2032
2835	Olivenca	6417	2019
2844	Lauro De Freitas	6761	2020
2855	Guaraquecaba	9226	2019
2880	Alto Alegre	10991	2019
2881	Sao Bernardo Do Campo	11525	2019
2882	Ribeirao Claro	9393	2019
2890	Tunas Do Parana	9472	2026
2898	Esteio	10296	2021
2904	Aveiro	8737	2021
2905	Missao Velha	7060	2019
2913	Ouro Fino	8409	2019
2914	Tiete	11589	2019
2915	Bom Jardim	9512	2019
2923	Matozinhos	8346	2019
2931	Passa E Fica	10082	2019
2973	Augustinopolis	11716	2019
2974	Itabaiana	11651	2019
2976	Virgem Da Lapa	8717	2019
3022	Coxilha	10261	NA
3029	Pedra Preta	10087	2019
3044	Sao Joao Da Canabrava	9860	2019
3061	Pederneiras	11394	2019
3064	Brochier	10202	2028
3066	Ilhota	10795	2023
3073	Sao Joao Do Triunfo	9434	2028
3078	Sao Gabriel Da Cachoeira	6523	2019
3079	Medianeira	9309	2019
3080	Vargem	10969	NA
3094	Belem De Sao Francisco	9506	2019
3105	Augusto De Lima	7923	2019
3107	Parnamirim	9608	2019
3111	Novo Cabrais	10421	2029
3118	Parambu	7081	2019
3120	Ubirata	9476	2019
3131	Papanduva	10870	NA
3137	Guimaraes	7535	2028
3139	Joia	10362	2035
3142	Simonesia	8665	2019
3168	Turvolandia	8690	2019
3169	Nossa Senhora Do Socorro	11671	2019
3180	Fagundes	8945	2019
3183	Joao Ramalho	11270	2019
3184	Corrego Do Bom Jesus	8089	2023
3198	Capinopolis	8008	2019
3199	Tomazina	9470	2022
3215	Orobo	9601	2019
3216	Colorado Do Oeste	10633	2019
3219	Novo Sao Joaquim	7823	2019
3226	Capanema	8757	2019
3230	Malta	8975	2019
3231	Igaratinga	8213	2019
3235	Urucui	9888	2019
3236	Nova Guataporanga	11354	2019
3241	Teixeira Soares	9462	2027
3245	Cordislandia	8080	2019
3262	Santa Rita	9036	2019
3263	Gurjao	8950	2019
3315	Sao Joaquim Da Barra	11533	2019
3320	Uba	8691	2019
3321	Barreiras	6571	2019
3323	Santana De Mangueira	9038	2019
3327	Porciuncula	9951	2019
3330	Sao Domingos De Pombal	9044	2019
3346	Brejo Da Madre De Deus	9516	2019
3347	Breu Branco	8750	2019
3354	Inacio Martins	9237	2030
3355	Correntina	6641	2019
3357	Campo Alegre	10738	2034
3383	Santana Do Maranhao	7618	2021
3388	Canhotinho	9528	2019
3397	Tupirama	11835	2019
3411	Corumbiara	10634	2019
3417	Espinosa	8143	2019
3419	Sapucaia Do Sul	10543	2022
3422	Itaperucu	9250	2026
3425	Simao Dias	11694	2019
3429	Boa Nova	6577	2019
3442	Divinopolis Do Tocantins	11746	2019
3443	Contendas Do Sincora	6636	2019
3457	Cerro Cora	10015	2019
3491	Miraselva	9312	2019
3495	Conselheiro Pena	8074	2019
3501	Campo Formoso	6604	2019
3502	Santa Cruz Do Capibaribe	9632	2019
3503	Vargem Grande Do Sul	11613	2019
3507	Martinopolis	11309	2019
3509	Claudia	7773	2019
3510	Luciara	7802	2025
3522	Ipojuca	9567	2019
3538	Taboleiro Grande	10135	2019
3543	Marizopolis	8980	2019
3548	Porteiras	7091	2019
3551	Caxingo	9728	2019
3552	Parnamirim	10081	2019
3553	Itamarati	6501	2033
3555	Redencao	7099	2019
3558	Goiatuba	7304	2019
3564	Acrelandia	6333	2019
3572	Castelo Do Piaui	9727	2019
3578	Piratini	10449	NA
3580	Mercedes	9310	2019
3585	Viana	7204	2019
3592	Tenorio	9082	2019
3596	Tres Palmeiras	10582	2029
3603	Guidoval	8197	2019
3606	Moncao	7571	2020
3608	Alpinopolis	7890	2019
3616	Ponto Novo	6839	2019
3622	Alto Feliz	10160	2029
3633	Ruy Barbosa	10104	2019
3635	Uruoca	7127	2019
3644	Buriti Alegre	7247	2019
3647	Joao Alfredo	9580	2019
3661	Paraipaba	7080	2019
3673	Iapu	8202	2019
3687	Colider	7775	2019
3702	Capao Alto	10744	NA
3714	Mirassolandia	11322	2019
3717	Juvenilia	8292	2019
3720	Cidreira	10251	2024
3721	Barra Do Rio Azul	10186	2029
3734	Canoas	10225	2022
3738	Santa Cecilia Do Pavao	9410	2019
3745	Barras	9692	2019
3751	Cajuri	7982	2019
3765	Name Unknown	11839	2019
3770	Campos Do Jordao	11089	2026
3771	Itacaja	11760	2019
3779	Gloria	6669	2019
3788	Tres Forquilhas	10581	NA
3789	Sao Joao Do Jaguaribe	7109	2019
3799	Comendador Levy Gasparian	9915	2019
3805	Mazagao	6463	2019
3817	Santa Lucia	11505	2019
3821	Rio Quente	7401	2019
3826	Matias Barbosa	8342	2019
3827	Ouro Verde Do Oeste	9335	2019
3830	Barrinha	11042	2019
3834	Buritis	10624	2019
3837	Boa Vista Do Burica	10193	2022
3839	Tacuru	7740	2019
3843	Sao Vicente Do Sul	10541	2030
3848	Pedro Afonso	11795	2019
3865	Januario Cicco	10043	2019
3872	Santa Terezinha Do Tocantins	11820	2019
3873	Caldas Brandao	8915	2019
3882	Belmiro Braga	7935	2019
3886	Putinga	10464	NA
3899	Pouso Alegre	8485	2019
3907	Barra Do Ribeiro	10185	2024
3908	Taio	10949	NA
3912	Denise	7780	2019
3914	Santa Rita Do Tocantins	11817	2019
3918	Rio Pomba	8519	2019
3942	Francisco Sa	8167	2019
3946	Dona Ines	8941	2019
3961	Itiuba	6731	2019
3992	Sao Luis	7636	2019
4021	Itabirinha De Mantena	8232	2019
4032	Novo Hamburgo	10422	2021
4040	Condeuba	6635	2019
4041	Ilopolis	10341	NA
4043	Ibiuna	11206	2019
4045	Limoeiro De Anadia	6399	2019
4053	Rodrigues Alves	6349	2019
4054	Espirito Santo Do Pinhal	11151	2019
4059	Iracemapolis	11226	2019
4074	Pracinha	11438	2019
4081	Silves	6526	2029
4084	Bela Vista Do Maranhao	7478	2021
4090	Cacequi	10205	2029
4092	Pavao	8437	2019
4093	Duere	11748	2019
4099	Novo Acordo	11785	2019
4117	Fartura Do Piaui	9752	2019
4121	Crisopolis	6644	2019
4135	Caiabu	11079	2019
4143	Santa Rita Do Passa Quatro	11509	2019
4153	Abadiania	7210	2019
4159	Turvo	10963	2025
4160	Iguaracu	9233	2019
4168	Porto	9835	2020
4171	Alto Do Rodrigues	9992	2019
4174	Frutal	8175	2019
4180	Sao Pedro Do Suacui	8622	2019
4192	Mesquita	8352	2019
4208	Ibicarai	6678	2019
4209	Pratinha	8490	2021
4215	Quata	11449	2019
4216	Pojuca	6838	2019
4219	Bom Sucesso	9131	2019
4230	Tuparendi	10591	2019
4233	Guaratuba	9227	2021
4249	Inhambupe	6695	2019
4250	Sao Jose Do Povo	7852	2019
4253	Olaria	8400	2019
4273	Dom Basilio	6650	2019
4276	Jaguaripe	6741	2020
4286	Presidente Janio Quadros	6844	2019
4297	Pedreira	11398	2019
4304	Altos	9680	2019
4307	Oleo	11362	2019
4315	Campina Grande Do Sul	9145	2026
4318	Pauliceia	11390	2019
4321	Farias Brito	7003	2019
4334	Tapes	10564	2035
4336	Pedra Bela	11395	2022
4353	Sao Miguel Da Baixa Grande	9872	2019
4361	Palmeira Dos Indios	6420	2019
4364	Ajuricaba	10154	2022
4373	Ponte Preta	10453	2032
4378	Araguainha	7755	2019
4379	Aguas De Sao Pedro	10985	2019
4382	Petrolina	9615	2019
4387	Cabo Verde	7974	2021
4393	Sao Gabriel Do Oeste	7735	2019
4395	Nova Brasilandia D'oeste	10647	2019
4398	Guaraciaba Do Norte	7014	2019
4400	Monsenhor Paulo	8362	2019
4409	Joviania	7336	2019
4411	Monte Azul	8365	2019
4414	Timburi	11590	2021
4433	Itai	11230	2019
4439	Paranhos	7725	2019
4442	Gonzaga	8183	2019
4447	Sossego	9075	2019
4474	Bofete	11056	2019
4476	Itu	11253	2019
4478	Ipanema	8226	2019
4482	Alegre	7135	2019
4484	Agua Boa	7876	2019
4493	Seringueiras	10664	2019
4511	Itaguacu Da Bahia	6713	2019
4517	Rio Dos Cedros	10902	NA
4518	Vila Maria	10612	2032
4528	Matriz De Camaragibe	6408	2019
4558	Catas Altas	8037	2021
4560	Santo Antonio Do Itambe	8571	2019
4561	Riacho De Santo Antonio	9026	2019
4562	Dourados	7699	2019
4568	Sobrado	9072	2019
4570	Urucara	6532	2025
4578	Cocal Dos Alves	9731	2019
4587	Milagres Do Maranhao	7567	2020
4588	Sambaiba	7610	2019
4594	Santo Estevao	6880	2019
4613	Magda	11299	2019
4616	Pindobacu	6830	2019
4620	Amorinopolis	7223	2019
4625	Seberi	10545	2028
4641	Jaguariuna	11261	2019
4642	Sao Jose Dos Campos	11538	2019
4645	Curral Novo Do Piaui	9742	2019
4653	Lindoia	11285	2019
4655	Cafelandia	11078	2019
4656	Almeirim	8730	2019
4663	Monte Do Carmo	11777	2019
4664	Santana Do Livramento	10497	2031
4672	Santa Maria Da Vitoria	6872	2019
4673	Aquidauana	7676	2019
4690	Escada	9546	2019
4698	Itaguai	9924	2019
4699	Camocim	6978	2019
4716	Porto Grande	6466	2019
4717	Orleans	10860	2035
4719	Pedra Branca	7083	2019
4726	Cristal	10263	2037
4728	Olimpio Noronha	8402	2027
4730	Novo Alegre	11786	2019
4731	Nazare Do Piaui	9808	2019
4736	Engenheiro Coelho	11150	2019
4737	Ita	10809	2027
4747	Ararica	10168	2023
4748	Carire	6983	2019
4761	Sao Marcos	10526	2036
4765	Arceburgo	7915	2019
4798	Rio Branco Do Sul	9399	2026
4799	Candido Sales	6611	2019
4807	Parana	10077	2019
4808	Sao Joao Da Ponte	8599	2019
4814	Piraquara	9360	2028
4828	Querencia Do Norte	9382	2019
4829	Congonhinhas	9170	2022
4835	Santo Antonio De Jesus	6879	2019
4843	Caparao	8003	2033
4853	Icara	10794	2025
4856	Medicilandia	8793	2019
4870	Marechal Candido Rondon	9293	2019
4877	Severiano Melo	10133	2019
4892	Gloria De Dourados	7702	2019
4900	Varzedo	6939	2019
4904	Itacoatiara	6500	2019
4911	Pedrinopolis	8446	2019
4915	Candelaria	10220	2023
4941	Acarau	6949	2019
4947	Ponta De Pedras	8817	2019
4951	Caroebe	10677	2019
4954	Carmo	9913	2019
4956	Careiro	6489	2019
4959	Santa Maria Do Para	8834	2021
4965	Resende	9956	2019
4978	Agrestina	9492	2019
4984	Pimenteiras Do Oeste	10654	2019
5003	Alto Santo	6954	2019
5005	Sapiranga	10542	2022
5008	General Carneiro	7786	2019
5031	Taquaral De Goias	7433	2019
5038	Nova Tebas	9331	2020
5042	Ituverava	11255	2019
5047	Bodo	10003	2019
5048	Paulista	9002	2019
5059	Itaquirai	7707	2019
5063	Amapa Do Maranhao	7460	2020
5064	Peri Mirim	7591	2019
5068	Cabedelo	8907	2019
5073	Cardeal Da Silva	6617	2019
5077	Santos Dumont	8577	2019
5084	Nova Crixas	7365	2019
5090	Sarapui	11551	2019
5093	Sao Miguel Dos Campos	6445	2019
5113	Mateiros	11773	2019
5117	Sao Francisco De Goias	7419	2019
5121	Lagoa De Dentro	8968	2019
5126	Filadelfia	11752	2019
5141	Lajeado Novo	7555	2019
5142	Eugenopolis	8149	2019
5155	Rancharia	11454	2019
5169	Tijucas Do Sul	9468	2028
5184	Capela	6372	2019
5188	Guarara	8194	2019
5190	Toritama	9661	2019
5191	Botupora	6584	2019
5198	Ibimirim	9561	2019
5208	Nilo Pecanha	6802	2019
5211	Paragominas	8811	2019
5228	Senador Canedo	7428	2019
5233	Chale	8046	2019
5242	Dois Irmaos Do Tocantins	11747	2019
5249	Ipero	11221	2019
5259	Cariri Do Tocantins	11730	2019
5263	Chapadao Do Ceu	7271	2019
5267	Quixelo	7096	2019
5293	Oiapoque	6464	2019
5297	Trabiju	11593	2019
5298	Florida	9207	2019
5306	Miguel Alves	9799	2019
5313	Curimata	9740	2019
5317	Ibirarema	11204	2019
5318	Echapora	11142	2019
5320	Tapira	8671	2021
5322	Lourdes	11288	2019
5333	Nova Alianca Do Ivai	9318	2019
5337	Alfredo Chaves	7136	2019
5357	Sao Goncalo Do Gurgueia	9858	2021
5358	Rio Das Pedras	11473	2019
5359	Salto Do Lontra	9408	2019
5364	Itumbiara	7329	2019
5368	Ruy Barbosa	6863	2019
5369	Moema	8360	2019
5379	Santa Helena De Goias	7408	2019
5380	Sao Joao	9431	2023
5388	Marcacao	8978	2021
5401	Porto Dos Gauchos	7834	2019
5402	Potiragua	6841	2019
5403	Novo Horizonte Do Sul	7723	2019
5405	Sao Felix Do Araguaia	7851	2019
5408	Cabeceiras	7250	2019
5425	Tres De Maio	10580	2023
5426	Cedro	6991	2019
5453	Riachuelo	10101	2019
5455	Imbe De Minas	8217	2019
5461	Sao Domingos Do Azeitao	7624	2019
5468	Natividade	11781	2019
5469	Sete Quedas	7737	2019
5475	Joaquim Pires	9778	2023
5478	Sao Miguel	10119	2019
5494	Boqueirao	8901	2019
5500	Epitaciolandia	6339	2019
5501	Feijo	6340	2019
5512	Nazareno	8385	2019
5521	Sao Bonifacio	10923	2035
5525	Itubera	6734	2019
5540	Pendencias	10090	2019
5541	Nova Serrana	8395	2019
5553	Terra Roxa	9466	2019
5556	Jardim De Angicos	10045	2019
5569	Capoeiras	9529	2019
5580	Juatuba	8288	2019
5605	Pastos Bons	7585	2019
5612	Parecis	10652	2019
5634	Francisco Macedo	9758	2019
5642	Oriximina	8806	2019
5644	Tres Marias	8685	2019
5657	Carinhanha	6618	2019
5666	Irati	10807	2027
5668	Brasopolis	7965	2022
5670	Teixeiras	8675	2019
5672	Cajueiro	6367	2019
5682	Condado	9539	2019
5688	Casa Nova	6619	2019
5690	Sitio D'abadia	7432	2019
5708	Agua Doce Do Norte	7133	2019
5710	Oliveira Dos Brejinhos	6814	2019
5711	Sao Luiz Do Norte	7423	2019
5715	Miguel Leao	9800	2019
5718	Ribeirao Dos Indios	11465	2019
5730	Itamari	6717	2019
5737	Heitorai	7310	2019
5738	Baianopolis	6563	2019
5740	Juarina	11765	2019
5744	Tefe	6529	2019
5758	Cairu	6598	2019
5760	Armazem	10705	2026
5769	Guadalupe	9763	2019
5784	Lagoa Real	6754	2019
5785	Sao Joao Do Paraiso	8606	2020
5786	Extrema	8151	2022
5797	Miradouro	8356	2019
5800	Boa Viagem	6976	2019
5809	Itaparica	6721	2019
5832	Tonantins	6530	2025
5833	Luzilandia	9792	2019
5835	Dionisio	8113	2019
5855	Itapui	11243	2019
5877	Piranhas	7388	2019
5901	Irara	6703	2019
5921	Poco De Jose De Moura	9016	2019
5924	Cachoeira De Pajeu	7977	2019
5928	Barra Do Mendes	6569	2019
5934	Sao Pedro Do Ivai	9445	2019
5935	Colorado	9169	2019
5945	Bias Fortes	7943	2022
5953	Moji Das Cruzes	11324	2019
5965	Britania	7246	2019
5976	Alto Alegre Do Maranhao	7457	2019
5977	Logradouro	8972	2019
5978	Itapagipe	8248	2019
5979	Chapada Da Natividade	11735	2019
5984	Sao Joao Nepomuceno	8608	2019
6031	Cristais	8094	2019
6051	Afua	8727	2022
6054	Nova Granada	11353	2019
6057	Manfrinopolis	9290	2021
6075	General Sampaio	7008	2019
6087	Sao Felix De Minas	8582	2019
6090	Tatui	11584	2019
6100	Araguaiana	7754	2019
6102	Guarei	11190	2020
6115	Cachoeira Dourada	7978	2019
6125	Pocos De Caldas	8476	2022
6127	Umburatiba	8696	2019
6138	Santa Ines	6870	2019
6140	Pato Branco	9347	2024
6145	Sao Miguel Das Missoes	10529	2034
6149	Brejolandia	6586	2019
6152	Maraja Do Sena	7561	2020
6155	Jequitai	8275	2019
6158	Vacaria	10597	NA
6169	Carmopolis De Minas	8028	2019
6183	Timbiras	7653	2021
6187	Redentora	10468	2027
6198	Valente	6935	2019
6224	David Canabarro	10267	NA
6247	Piracicaba	11414	2019
6253	Acucena	7875	2019
6255	Bonfim	10674	2019
6256	Candeias	8001	2019
6265	Pirpirituba	9012	2019
6270	Picarras	10879	2019
6279	Santa Barbara Do Tugurio	8537	2019
6281	Tapirai	8672	2019
6286	Sao Jose Da Tapera	6443	2020
6287	Clevelandia	9167	2028
6288	Honorio Serpa	9228	2028
6296	Santa Teresinha	9037	2019
6299	Bom Jardim De Goias	7241	2019
6301	Teotonio Vilela	6452	2019
6304	Apucarana	9106	2020
6311	Sao Francisco Do Para	8843	2019
6314	Rodeiro	8524	2019
6316	Amambai	7670	2019
6319	Montes Claros De Goias	7351	2019
6321	Ribeira	11460	2022
6323	Curralinhos	9743	2019
6324	Arroio Do Meio	10170	2027
6330	Carpina	9532	2019
6335	Goiana	9557	2019
6343	Sao Jose Da Coroa Grande	9642	2019
6348	Cotriguacu	7778	2019
6352	Nova Veneza	10858	2026
6353	Tremembe	11594	2019
6363	Vargem Alta	7202	2019
6366	Serrana	11556	2019
6377	Penha	10876	2023
6387	Santa Maria Do Oeste	9418	2023
6390	Gurupi	11758	2019
6398	Alfredo Vasconcelos	7887	2023
6401	Ibarama	10334	2036
6404	Gameleira	9554	2019
6411	Guaratingueta	11189	2019
6412	Colonia Leopoldina	6376	2019
6414	Porto Lucena	10456	2024
6458	Ingai	8221	2019
6460	Hugo Napoleao	9765	2019
6461	Chapadinha	7507	2019
6475	Cabo Frio	9906	2019
6477	Porto Walter	6347	2019
6478	Santo Inacio Do Piaui	9853	2020
6502	Brejo Grande Do Araguaia	8749	2019
6511	Sao Francisco	8583	2019
6528	Santa Adelia	11492	2019
6550	Santa Terezinha	7848	2024
6552	Araruna	8879	2019
6559	Morro Cabeca No Tempo	9805	2019
6608	Castanheira	7771	2019
6609	Umuarama	9477	2019
6618	Ilicinea	8216	2019
6619	Inhacora	10345	2029
6623	Sao Fernando	10112	2019
6630	Porto Rico Do Maranhao	7599	2019
6635	Jatoba Do Piaui	9775	2019
6737	Queimados	9954	2020
6746	Tibau Do Sul	10141	2019
6753	Vitoria Do Jari	6471	2022
6774	Elias Fausto	11144	2019
6796	Corrego Do Ouro	7275	2019
6802	Santiago Do Sul	10919	2024
6803	Colonia Do Piaui	9734	2019
6804	Uniao Dos Palmares	6454	2019
6813	Ibema	9230	2021
6818	Cuite De Mamanguape	8934	2019
6824	Araucaria	9111	2025
6836	Wanderley	6944	2019
6849	Amparo De Sao Francisco	11624	2019
6857	Reginopolis	11457	2019
6859	Itapecerica	8249	2019
6860	Afranio	9491	2019
6863	Sagrada Familia	10482	2032
6888	Taquaritinga Do Norte	9657	2019
6889	Ibitinga	11205	2019
6890	Carnauba Dos Dantas	10012	2019
6891	Sousa	9076	2019
6892	Sao Joao Del Rei	8601	2019
6905	Medeiros Neto	6784	2019
6909	Rio Pardo De Minas	8517	2020
6910	Sao Sebastiao Do Alto	9972	2019
6913	Reboucas	9389	2028
6917	Piata	6827	2020
6919	Mulungu Do Morro	6795	2019
6920	Macambara	10373	2030
6925	Guaraciaba	10786	2021
6928	Coronel Murta	8085	2019
6929	Nova Hartz	10412	2023
6932	Tucurui	8860	2019
6958	Marechal Floriano	7176	2019
6965	Nova Roma	7368	2019
6966	Agudo	10153	2028
6973	Morro Grande	10853	2037
6979	Quixaba	9022	2019
6982	Parazinho	10079	2019
6986	Lagoa Dourada	8297	2021
6988	Ananindeua	8733	2024
6992	Lagoa Da Canoa	6398	2019
6993	Porteirinha	8482	2019
7001	Pedra Branca	9003	2019
7005	Duque Bacelar	7517	2019
7008	Brejo Do Piaui	9708	2019
7009	Santana Do Garambeu	8562	2024
7012	Centenario Do Sul	9161	2019
7021	Sao Francisco Do Guapore	10662	2019
7022	Guarani Das Missoes	10327	2028
7100	Monte Alegre Do Sul	11330	2019
7102	Marcelandia	7803	2019
7108	Rincao	11470	2019
7110	Oliveira	8403	2019
7119	Viseu	8864	2021
7127	Pato Bragado	9346	2019
7139	Aguanil	7878	2019
7151	Andira	9102	2019
7160	Cajati	11083	2019
7161	Sandovalina	11491	2019
7167	Pirai Do Sul	9359	2028
7205	Ceara-mirim	10014	2019
7250	Pimenta	8461	2019
7251	Mendonca	11312	2019
7254	Boquim	11630	2019
7255	Santa Ines	9414	2019
7259	Narandiba	11342	2019
7303	Cerro Negro	10750	NA
7308	Belmonte	6574	2019
7310	Verdelandia	8710	2019
7314	Nova Aurora	9320	2019
7316	Santa Maria De Jetiba	7193	2019
7324	Bonopolis	7244	2019
7328	Jardim De Piranhas	10046	2019
7333	Julio De Castilhos	10363	2031
7352	Colinas Do Sul	7274	2019
7379	Carmo Do Paranaiba	8026	2019
7391	Montalvania	8363	2019
7396	Ortigueira	9333	2024
7403	Lima Campos	7556	2020
7407	Itumirim	8258	2019
7408	Vitoria Do Xingu	8865	2019
7425	Pires Do Rio	7390	2019
7428	Monte Alegre	8797	2019
7429	Cumaru	9542	2019
7442	Jacutinga	8264	2019
7443	Presidente Getulio	10893	2033
7450	Calumbi	9524	2019
7452	Ouro Branco	6418	2019
7455	Cristais Paulista	11126	2019
7460	Conceicao Do Castelo	7152	2019
7468	Maua	11311	2020
7476	Itaocara	9926	2019
7486	Riversul	11476	2021
7500	Guajeru	6672	2019
7501	Espirito Santo Do Turvo	11152	2019
7538	Quadra	11448	2021
7539	Coronel Ezequiel	10016	2019
7561	Rio Pardo	10473	2025
7564	Italva	9925	2019
7568	Pedro Do Rosario	7589	2020
7576	Tapira	9461	2019
7581	Varzea Nova	6938	2019
7588	Joao Costa	9777	2019
7591	Jau	11267	2019
7613	Serranos	8658	2021
7617	Confins	8068	2019
7622	Potengi	7092	2019
7630	Bonfinopolis De Minas	7957	2019
7636	Malacacheta	8321	2019
7642	Pardinho	11386	2019
7643	Ourilandia Do Norte	8808	2019
7650	Sao Tome	9448	2019
7659	Governador Jorge Teixeira	10638	2019
7699	Brasnorte	7762	2019
7725	Miguelopolis	11315	2019
7731	Pirangi	11417	2019
7735	Iraucuba	7030	2019
7740	Bernardino De Campos	11049	2019
7781	Itau	10039	2019
7787	Sao Braz Do Piaui	9854	2019
7795	Lagoa De Sao Francisco	9785	2019
7803	Sarandi	10544	2019
7811	Monte Alegre De Sergipe	11664	2019
7823	Carlos Barbosa	10233	2033
7824	Manaus	6509	2019
7825	Angical Do Piaui	9683	2019
7826	Santo Antonio Do Grama	8570	2019
7830	Sao Bento	7622	2021
7831	Sao Joao Do Caru	7630	2020
7836	Alem Paraiba	7885	2019
7838	Campina Das Missoes	10215	2019
7842	Careacu	8019	2019
7843	Guaiba	10325	2023
7844	Salgadinho	9626	2019
7856	Rio Novo	8515	2019
7858	Sao Sebastiao Da Amoreira	9447	2019
7863	Sede Nova	10546	2028
7864	Pequi	8450	2019
7880	Boa Vista Da Aparecida	9128	2019
7885	Darcinopolis	11744	2019
7903	Machado	8319	2019
7923	Imbe	10342	2024
7929	Monte Santo Do Tocantins	11778	2019
7961	Caseiros	10236	NA
7996	Iuna	7168	2019
7998	Milagres	6786	2019
8009	Quintana	11452	2019
8093	Aracoiaba	9500	2019
8131	Campo Largo Do Piaui	9718	2021
8143	Alvinopolis	7896	2019
8146	Satiro Dias	6894	2019
8151	Lagoa Dos Tres Cantos	10364	2031
8160	Sud Menucci	11563	2019
8170	Miranda	7717	2019
8241	Araguana	11712	2019
8243	Maua Da Serra	9308	2019
8248	Cunha	11130	2022
8284	Ribeira Do Piaui	9842	2019
8285	Inhumas	7316	2019
8286	Coqueiral	8077	2021
8288	Jesuitas	9267	2019
8294	Planura	8474	2019
8301	Barra Do Choca	6568	2019
8304	Lagoa Do Piaui	9787	2022
8305	Ourinhos	11371	2019
8344	Feira Nova	11644	2019
8347	Formoso	7297	2019
8402	Hulha Negra	10332	2034
8407	Vila Nova Do Sul	10613	2032
8408	Marica	9935	2019
8410	Ibirapuita	10337	NA
8441	Moraujo	7064	2019
8449	Restinga	11459	2019
8451	Campo Novo	10218	2031
8453	Quebrangulo	6435	2019
8459	Jucati	9582	2019
8460	Engenheiro Navarro	8137	2019
8461	Coxim	7695	2019
8462	Silveiras	11560	2019
8491	Nova Bandeirantes	7809	2019
8495	Joaquim Tavora	9268	2019
8498	Macuco	9932	2019
8505	Breves	8751	2019
8514	Vitoria De Santo Antao	9672	2019
8517	Iracema	10678	2019
8532	Ferros	8158	2019
8533	Andradas	7899	2019
8539	Cabaceiras	8906	2019
8543	Sapucai-mirim	8638	2019
8578	Cachoeira Dos Indios	8908	2019
8581	Joanopolis	11269	2023
8605	Corrego Fundo	8090	2019
8615	Magalhaes De Almeida	7559	2019
8663	Dona Francisca	10277	2028
8697	Bom Jesus Do Tocantins	11724	2019
8702	Serio	10552	NA
8708	Luiz Alves	10835	2024
8720	Canarana	7769	2019
8732	Timbauba Dos Batistas	10142	2019
8733	Matureia	8985	2019
8739	Matipo	8344	2019
8754	Divinopolis De Goias	7287	2019
8799	Pedro Velho	10089	2019
8804	Capistrano	6981	2019
8809	Gravatai	10323	2021
8821	Nova Londrina	9326	2019
8827	Ourem	8807	2021
8831	Sao Pedro Da Uniao	8621	2023
8832	Taiacu	11572	2019
8839	Erico Cardoso	6655	2019
8841	Nova Soure	6809	2019
8846	Mamonas	8322	2019
8849	Cachoeirinha	9521	2020
8851	Barra Do Rocha	6570	2019
8868	Chapada Gaucha	8048	2019
8875	Campo Bonito	9146	2021
8876	Maximiliano De Almeida	10387	2030
8878	Maravilhas	8328	2019
8882	Santarem	8836	2019
8883	Guajara-mirim	10639	2019
8903	Rio Formoso	9624	2019
8912	Corumbaiba	7277	2019
8914	Rondon Do Para	8825	2019
8919	Ielmo Marinho	10035	2019
8956	Riachao Das Neves	6852	2019
8962	Santa Rita	7617	2021
8968	Quixere	7098	2019
8994	Cocal De Telha	9730	2019
9013	Ceres	7269	2019
9022	Caranaiba	8014	2021
9025	Maravilha	10842	2020
9027	Sao Pedro Do Sul	10534	2027
9068	Bocaiuva	7948	2019
9079	Salto Veloso	10911	NA
9082	Zabele	9089	2019
9085	Cristopolis	6645	2019
9087	Itapira	11239	2019
9089	Linha Nova	10372	2028
9095	Valentim Gentil	11609	2019
9102	Capim Grosso	6615	2019
9107	Faxinal Do Soturno	10302	2030
9110	Belo Jardim	9507	2019
9116	Divisa Alegre	8119	2019
9123	Tupi Paulista	11598	2019
9142	Nazare	11782	2019
9162	Lajeado Grande	10828	2026
9169	Santa Cruz Do Piaui	9845	2019
9183	Seabra	6897	2019
9187	Queimadas	6846	2020
9218	Alegrete Do Piaui	9678	2019
9219	Terenos	7742	2019
9244	Maracana	8790	2020
9248	Varginha	8705	2019
9252	Sena Madureira	6351	2019
9261	Trajano De Morais	9980	2019
9272	Tres Passos	10583	2019
9276	Serrita	9648	2019
9284	Maquine	10377	2029
9286	Matoes Do Norte	7566	2019
9291	Cristinapolis	11640	2019
9297	Quixada	7095	2019
9303	Fontoura Xavier	10308	2037
9331	Descalvado	11131	2019
9350	Itauna Do Sul	9251	2019
9353	Galinhos	10030	2019
9371	Garrafao Do Norte	8773	2020
9406	Ritapolis	8522	2019
9418	Joao Dias	10049	2019
9419	Bom Jesus	8898	2019
9435	Pereiras	11403	2019
9443	Correntes	9540	2019
9444	Novo Horizonte Do Norte	7821	2019
9445	Piedade Dos Gerais	8460	2019
9451	Atalaia	9116	2019
9456	Piloezinhos	9011	2019
9487	Varzea Grande	9891	2019
9490	Assis Brasil	6334	2019
9491	Santa Rita De Ibitipoca	8551	2023
9496	Areias	11019	2019
9507	Wagner	6943	2019
9520	Santo Amaro Do Maranhao	7619	2027
9521	Rio Grande Da Serra	11474	2022
9527	Sao Sebastiao Do Anta	8628	2019
9528	Diamante Do Norte	9186	2019
9531	Venha-ver	10148	2019
9536	Ampere	9100	2019
9547	Carmo Do Rio Verde	7264	2019
9565	Guaicara	11177	2019
9579	Floresta Do Piaui	9754	2019
9584	Jose Goncalves De Minas	8285	2019
9601	Estrela Do Indaia	8147	2019
9607	Sidrolandia	7738	2019
9617	Nova Era	8389	2019
9621	Patos	9001	2019
9629	Divinolandia De Minas	8117	2022
9634	Mae D'agua	8974	2019
9638	Patos Do Piaui	9824	2019
9642	Tamboara	9459	2019
9644	Mandaguacu	9287	2019
9649	Ararenda	6961	2019
9655	Mario Campos	8332	2019
9675	Dom Pedrito	10275	2034
9682	Caiana	7981	2019
9690	Reserva Do Cabacal	7840	2019
9692	Santa Rosa De Lima	11687	2019
9694	Itapaci	7324	2019
9732	Itajai	10811	2019
9733	Sao Gabriel	10511	2027
9743	Paula Candido	8435	2019
9748	Congo	8928	2019
9751	Sao Bento	9042	2019
9752	Pocao De Pedras	7597	2019
9759	Irapuru	11228	2019
9767	Emas	8943	2019
9769	Maracaja	10841	2026
9781	Brauna	11066	2019
9786	Taquarivai	11581	2021
9788	Barra Longa	7932	2019
9791	Conceicao Do Tocantins	11740	2019
9801	Areia De Baraunas	8881	2019
9808	Jiquirica	6745	2020
9811	Conceicao Do Coite	6632	2019
9827	Tururu	7122	2019
9829	Coqueiros Do Sul	10257	2036
9835	Muriae	8377	2019
9836	Sao Jorge Do Ivai	9436	2019
9841	Arapua	7912	2019
9842	Campo Azul	7992	2019
9854	Angulo	9103	2019
9889	Periquito	8454	2019
9894	Pains	8416	2019
9899	Agua Doce Do Maranhao	7453	2020
9900	Faxinal	9198	2019
9902	Ecoporanga	7156	2019
9917	Piloes	9010	2019
9934	Estancia Velha	10295	2022
9942	Colombia	11115	2019
9943	Simplicio Mendes	9881	2019
9944	Pirapozinho	11419	2019
9945	Jardim Olinda	9265	2019
9949	Guarani	8193	2019
9952	Currais Novos	10019	2019
9953	Sonora	7739	2019
9960	Pindare Mirim	7593	2019
9982	Manoel Viana	10376	2030
9985	Rodeio	10907	2027
9999	Entre Rios	10768	2026
10000	Rio Rufino	10905	NA
10001	Marques De Souza	10383	2032
10004	Mar De Espanha	8327	2019
10014	Planaltina	7391	2019
10016	Jacare Dos Homens	6391	2019
10017	Santana	6468	2019
10022	Jundia	6396	2019
10042	Itaquaquecetuba	11245	2019
10045	Couto De Magalhaes De Minas	8092	2019
10049	Urupa	10667	2019
10053	Angicos	9993	2019
10055	Acaua	9674	2019
10068	Santa Barbara	8534	2019
10079	Brotas De Macaubas	6587	2019
10097	Feliz Natal	7783	2019
10102	Tavares	9080	2019
10104	Dom Pedro	7516	2020
10111	Gramado Xavier	10322	NA
10124	Tarabai	11582	2019
10128	Sao Cristovao	11690	2019
10146	Riacho Dos Cavalos	9027	2019
10149	Pimenta Bueno	10653	2019
10155	Santa Teresa	7194	2019
10158	Igaracu Do Tiete	11209	2019
10169	Rio Do Fogo	10102	2019
10170	Palotina	9340	2019
10171	Carauari	6488	2019
10179	Ibiracu	7161	2019
10183	Salinopolis	8827	2019
10185	Capivari Do Sul	10230	2023
10187	Assis	11025	2019
10193	Salgado De Sao Felix	9030	2019
10200	Rio Preto Da Eva	6520	2019
10204	Cedro	9536	2019
10221	Cruz Machado	9178	2031
10226	Santa Cruz Cabralia	6868	2019
10237	Itatuba	8958	2019
10238	Charqueada	11111	2019
10240	Pacaja	8809	2019
10244	Touros	10143	2019
10245	Oratorios	8406	2019
10250	Alegria	10157	2023
10253	Pedra	9612	2019
10256	Ribeirao Bonito	11461	2019
10257	Demerval Lobao	9744	2021
10266	Antonio Martins	9994	2019
10267	Piloes	10091	2019
10274	Bocaina De Minas	7947	2023
10279	Milton Brandao	9801	2019
10291	Planalto Da Serra	7828	2019
10295	Bom Sucesso	8899	2019
10296	Doresopolis	8132	2019
10297	Virmond	9485	2026
10305	Sao Jose Do Egito	9644	2019
10321	Chacara	8045	2019
10325	Poco Verde	11678	2019
10332	Juquia	11276	2019
10334	Sao Domingos Do Maranhao	7625	2020
10340	Barra Do Ouro	11721	2019
10343	Uniao Do Oeste	10964	2019
10345	Itaruma	7327	2019
10357	Rosana	11477	2019
10358	Abaete	7872	2019
10360	Bocaina	11055	2019
10361	Rio Grande	10472	2039
10365	Capanema	9154	2019
10368	Orizona	7373	2019
10372	Manari	9594	2019
10377	Alto Alegre Do Pindare	7458	2020
10381	Conchal	11116	2019
10386	Fernando Falcao	7521	2019
10392	Capetinga	8006	2019
10397	Angelica	7673	2019
10417	Barretos	11041	2019
10419	Curionopolis	8765	2019
10425	Santana Da Boa Vista	10496	2030
10432	Comendador Gomes	8056	2019
10437	Queluzita	8497	2019
10441	Maracaju	7716	2019
10444	Lajeado Do Bugre	10368	2032
10448	Sirinhaem	9650	2019
10452	Ascurra	10708	2028
10453	Cascavel	6987	2019
10454	Araripina	9501	2019
10459	Juquitiba	11277	2019
10465	Buriti Dos Lopes	9709	2019
10475	Casinhas	9534	2019
10476	Abatia	9090	2019
10492	Guapore	10326	2032
10505	Campestre Do Maranhao	7496	2019
10506	Parana	11793	2019
10507	Alvorada	11704	2019
10515	Munhoz De Melo	9316	2019
10520	Iracema Do Oeste	9242	2019
10521	Marianopolis Do Tocantins	11772	2019
10537	Palmares Paulista	11376	2019
10548	Maiquinique	6771	2019
10554	Ponto Dos Volantes	8481	2019
10561	Dom Expedito Lopes	9746	2019
10581	Guaramirim	10787	2025
10586	Indaiabira	8219	2019
10587	Uruana De Minas	8699	2019
10600	Sertao Santana	10554	NA
10614	Esperantinopolis	7518	2019
10616	Bonito	8746	2022
10619	Madeiro	9793	2020
10620	Jenipapo De Minas	8273	2019
10622	Tocantinia	11833	2019
10624	Ribeirao	9623	2019
10633	Sao Sebastiao Da Bela Vista	8626	2021
10637	Santa Cruz Do Rio Pardo	11500	2019
10641	Corumbatai Do Sul	9177	2019
10707	Independencia	10344	2024
10710	Pirapemas	7596	2019
10711	Realeza	9388	2019
10714	Remigio	9023	2019
10715	Alexania	7216	2019
10725	Alvares Florence	10993	2019
10728	Monte Azul Paulista	11333	2019
10730	Novo Horizonte Do Oeste	10650	2019
10750	Riachao	7607	2019
10751	Olho D'agua Das Flores	6414	2019
10766	Sao Francisco	11528	2019
10769	Peixe	11796	2019
10780	Duartina	11140	2019
10786	Alvaraes	6472	2019
10790	Campinacu	7259	2019
10794	Mundo Novo	7718	2019
10798	Sao Jose Do Alegre	8614	2022
10800	Tupa	11597	2019
10801	Palestina De Goias	7377	2019
10813	Curaca	6647	2019
10822	Laranjeiras Do Sul	9275	2025
10824	Tenente Portela	10569	2019
10827	Sao Jose Do Norte	10520	2038
10833	Estrela Dalva	8146	2019
10854	Parintins	6517	2019
10855	Santa Tereza	10494	2036
10870	Coluna	8055	2019
10871	Cubatao	11129	2019
10880	Pedro Osorio	10440	NA
10885	Guatapara	11194	2019
10891	Landri Sales	9790	2019
10892	Indiana	11217	2019
10917	Borda Da Mata	7959	2019
10944	Belagua	7479	2024
10983	Campo Alegre De Lourdes	6603	2019
10985	Ribeirao Do Sul	11464	2019
11036	Arataca	6560	2019
11039	Monteiropolis	6411	2019
11046	Itapoa	10814	2022
11071	Palmital	11378	2019
11133	Santa Tereza Do Oeste	9421	2019
11134	Maragogi	6403	2019
11205	Carmo De Minas	8024	2024
11240	Mage	9933	2020
11244	Inubia Paulista	11219	2019
11262	Itarantim	6728	2019
11287	Vista Alegre Do Alto	11619	2019
11294	Sao Simao	7427	2019
11295	Cajari	7495	2024
11297	Pirapora Do Bom Jesus	11418	2019
11315	Itapevi	11238	2019
11319	Rio Branco	7843	2019
11399	Campos Novos Paulista	11090	2019
11400	Florestopolis	9206	2019
11418	Taparuba	8670	2019
11508	Crateus	6996	2019
11510	Bayeux	8892	2019
11514	Sao Geraldo Da Piedade	8588	2019
11533	Belo Campo	6575	2019
11543	Ipumirim	10804	2034
11545	Lago Verde	7552	2019
11547	Brasilandia Do Sul	9135	2019
11558	Santa Margarida	8546	2019
11562	Prado	6842	2019
11573	Figueiropolis	11751	2019
11584	Mirim Doce	10847	NA
11593	Santa Fe Do Sul	11502	2019
11596	Altamira	8731	2019
11599	Turilandia	7659	2019
11608	Capao Bonito	11096	2019
11611	Sao Leopoldo	10523	2022
11620	Piquet Carneiro	7088	2019
11627	Boa Vista Do Sul	10194	2032
11636	Raposa	7606	2021
11639	Taciba	11570	2019
11648	Ponte Alta Do Tocantins	11802	2019
11650	Sao Francisco De Assis Do Piaui	9856	2019
11651	Maues	6512	2019
11655	Moreira Sales	9314	2019
11656	Quilombo	10896	2021
11667	Canoinhas	10743	2036
11672	Boqueirao Do Leao	10199	NA
11675	Jaguaribe	7040	2019
11691	Simolandia	7431	2019
11698	Neves Paulista	11345	2019
11712	Patrocinio	8433	2019
11721	Palmares Do Sul	10427	2024
11724	Assare	6965	2019
11733	Niteroi	9941	2019
11745	Capitao	10229	2036
11753	Boa Esperanca	7144	2019
11754	Estiva Gerbi	11153	2019
11774	Piedade Do Rio Grande	8459	2021
11783	Japura	9263	2019
11786	Pedro Laurentino	9828	2019
11788	Ipua	11225	2019
11802	Caicara	10210	2022
11807	Nova Esperanca Do Sul	10411	2031
11811	Nova Independencia	11355	2019
11814	Traipu	6453	2019
11815	Carazinho	10232	2025
11822	Banabuiu	6968	2019
11831	Bage	10178	2033
11832	Uruacu	7442	2019
11833	Itatiaiucu	8251	2019
11838	Rorainopolis	10682	2019
11843	Barro	6971	2019
11845	Granito	9558	2020
11853	Santa Clara D'oeste	11496	2019
11860	Bataguassu	7679	2019
11872	Mataraca	8982	2022
11873	Ribeirao Vermelho	8508	2019
11877	Curitibanos	10763	NA
11888	Jaguaquara	6739	2019
11891	Floresta	9205	2019
11894	Canto Do Buriti	9721	2019
11911	Rio Real	6861	2019
11921	Tres Rios	9981	2019
11923	Telemaco Borba	9463	2025
11927	Cristalandia Do Piaui	9738	2019
11931	Chapeco	10752	2019
11932	Nova Monte Verde	7816	2019
11943	Conceicao Dos Ouros	8066	2019
11949	Pintopolis	8463	2019
11950	Ubai	8692	2019
11953	Cabaceiras Do Paraguacu	6592	2019
11964	Lagoa Seca	8969	2019
11968	Chapada Dos Guimaraes	7772	2019
11973	Sao Vicente	10125	2019
11975	Sobradinho	10559	2035
11981	Serrinha	10131	2019
11989	Votorantim	11621	2019
11994	Cabo De Santo Agostinho	9519	2019
11996	Mesopolis	11314	2019
11998	Candido De Abreu	9151	2025
11999	Luziania	7339	2019
12002	Itaobim	8247	2019
12015	Anahy	9101	2019
12032	Araponga	7910	2021
12035	Ouricangas	6815	2020
12037	Cambui	7986	2022
12038	Passos Maia	10873	NA
12039	Nipoa	11347	2019
12042	Piripa	6833	2019
12052	Lastro	8970	2019
12053	Frei Lagonegro	8171	2019
12055	Luzinopolis	11771	2019
12061	Camargo	10212	2034
12065	Vitoria Brasil	11620	2019
12067	Mato Leitao	10386	2027
12076	Acu	9987	2019
12079	Sao Joao Do Pau D'alho	11532	2019
12088	Maringa	9299	2019
12090	Barra D'alcantara	9691	2019
12092	Joaquim Nabuco	9581	2019
12102	Sao Bernardino	10922	2028
12104	Campos Altos	7996	2019
12110	Comodoro	7776	2019
12117	Bom Jesus Do Amparo	7952	2019
12122	Montauri	10390	NA
12142	Antonina	9104	2019
12152	Itatim	6729	2019
12155	Paranatama	9607	2019
12169	Conceicao Da Barra	7151	2019
12172	Nova Maringa	7815	2019
12198	Reserva	9391	2025
12218	Santa Rita Do Novo Destino	7411	2019
12219	Bauru	11046	2019
12220	Montes Claros	8371	2019
12223	Jerumenha	9776	2019
12225	Lagoa Da Prata	8295	2019
12243	Marata	10378	2031
12246	Itaipe	8237	2022
12250	Cafelandia	9137	2019
12264	Ipeuna	11222	2019
12272	Independencia	7024	2019
12273	Santa Clara Do Sul	10489	2028
12274	Sumidouro	9977	2019
12278	Palmitinho	10429	2024
12285	Sao Sebastiao Do Maranhao	8629	2019
12288	Serrano Do Maranhao	7648	2023
12294	Sao Pedro Da Cipa	7856	2019
12297	Ubata	6927	2019
12298	Bananal	11034	2019
12301	Cocalinho	7774	2019
12313	Icarai De Minas	8211	2019
12319	Mocajuba	8795	2023
12329	Tangara	10950	NA
12330	Penapolis	11401	2019
12331	Saquarema	9974	2019
12332	Arroio Grande	10174	NA
12337	Lima Duarte	8311	2019
12354	Dom Joaquim	8124	2019
12371	Itambe Do Mato Dentro	8242	2019
12376	Santa Vitoria Do Palmar	10495	NA
12386	Santo Antonio Do Jacinto	8572	2019
12388	Fundao	7157	2019
12389	Macaparana	9592	2019
12390	Jacuipe	6392	2019
12392	Vieiropolis	9087	2019
12404	Limoeiro Do Ajuru	8786	2028
12407	Uruburetama	7126	2019
12414	Joca Marques	9779	2019
12421	Rinopolis	11471	2019
12428	Cachoeira De Goias	7252	2019
12430	Princesa Isabel	9019	2019
12431	Santa Vitoria	8557	2019
12434	Herval D'oeste	10790	2032
12438	Timbauba	9660	2019
12445	Babaculandia	11719	2019
12450	Belo Horizonte	7936	2019
12469	Fatima Do Sul	7701	2019
12476	Feira Nova Do Maranhao	7520	2019
12483	Carvalhopolis	8031	2019
12487	Cesario Lange	11110	2019
12494	Nova Guarita	7812	2019
12496	Riachao	9024	2019
12497	Alhandra	8874	2019
12501	Macaubas	6767	2019
12504	Coroata	7513	2021
12506	Santa Quiteria	7104	2019
12510	Nova Rosalandia	11784	2019
12511	Santa Maria Do Suacui	8549	2019
12514	Senhora Do Porto	8648	2020
12519	Carlos Chagas	8020	2019
12520	Alagoinhas	6540	2019
12522	Feira De Santana	6661	2019
12523	Mundo Novo	7358	2019
12530	Nova Esperanca Do Piria	8799	2019
12531	Belem De Maria	9505	2019
12541	Pau Dos Ferros	10085	2019
12564	Morro Da Fumaca	10852	2025
12566	Curralinho	8766	2024
12572	Pindai	6829	2019
12573	Salgadinho	9029	2019
12575	Marinopolis	11308	2019
12583	Tres Coracoes	8684	2019
12599	Carmopolis	11638	2019
12602	Mimoso Do Sul	7178	2019
12604	Pacajus	7073	2019
12607	Cocal Do Sul	10753	2025
12608	Arambare	10167	2037
12611	Senador Alexandre Costa	7646	2019
12612	Gurinhata	8200	2019
12624	Sao Domingos	10926	2025
12625	Sao Paulo De Olivenca	6524	2021
12633	Sao Sebastiao Da Grama	11548	2019
12634	Borebi	11063	2019
12645	Emilianopolis	11149	2019
12655	Mutum	8378	2019
12657	Jupi	9583	2019
12662	Soure	8852	2019
12666	Merces	8351	2020
12667	Bandeirantes	9118	2019
12675	Dores Do Turvo	8131	2019
12676	Gararu	11646	2019
12684	Santa Helena	9413	2019
12688	Itapecuru Mirim	7542	2019
12690	Dom Eliseu	8769	2019
12697	Itamarandiba	8239	2019
12700	Terra Santa	8855	2019
12705	Sacramento	8531	2019
12713	Lagoa De Pedras	10053	2019
12714	Santana Do Cariri	7106	2019
12718	Aldeias Altas	7455	2019
12721	Itaguara	8236	2019
12722	Deputado Irapuan Pinheiro	7000	2022
12724	Lindoia Do Sul	10833	NA
12725	Lagoa Do Barro Do Piaui	9786	2019
12737	Caraubas	8919	2019
12741	Ervalia	8140	2019
12742	Bandeira Do Sul	7928	2023
12749	Santa Terezinha De Itaipu	9422	2019
12763	Brotas	11069	2019
12775	Amarante	9682	2019
12780	Sao Jose Da Safira	8612	2019
12782	Santa Filomena	9633	2019
12783	Itaberai	7320	2019
12785	Adrianopolis	9091	2019
12786	Paulo Jacinto	6425	2019
12788	Buritizeiro	7972	2019
12789	Anchieta	7138	2019
12793	Belford Roxo	9903	2019
12800	Tres Barras	10956	2033
12802	Auriflama	11027	2019
12810	Carmo Da Mata	8023	2019
12816	Teofilo Otoni	8676	2019
12819	Garanhuns	9555	2019
12824	Goianesia Do Para	8774	2019
12826	Pote	8484	2019
12847	Roseira	11478	2019
12849	Campina Grande	8917	2019
12859	Petrolandia	10878	NA
12862	Quatro Barras	9379	2028
12865	Itaberaba	6706	2019
12875	Taguatinga	11830	2019
12881	Oscar Bressane	11369	2019
12908	Abreu E Lima	9489	2019
12909	Cambe	9141	2019
12922	Desterro De Entre Rios	8109	2019
12923	Porto De Moz	8819	2026
12926	Itagimirim	6712	2019
12944	Nina Rodrigues	7574	2019
12951	Taperoa	9079	2019
12952	Abaetetuba	8724	2019
12955	Anhanguera	7225	2019
12956	Wanderlandia	11837	2019
12976	Camaragibe	9525	2019
12984	Sao Francisco Do Oeste	10113	2019
12989	Munhoz	8376	2025
13001	Panambi	10430	2019
13009	Barroso	7933	2019
13013	Sao Goncalo Do Para	8591	2019
13014	Linhares	7173	2019
13020	Porecatu	9367	2019
13031	Lagoa Vermelha	10365	NA
13035	Puxinana	9020	2019
13045	Sebastiao Leal	9878	2019
13048	Pinheiro Preto	10881	NA
13061	Sao Joao Da Serra	9862	2033
13076	Sao Pedro De Alcantara	10941	2029
13079	Pilar Do Sul	11407	2021
13082	Ilha Solteira	11214	2019
13098	Ivolandia	7330	2019
13102	Primavera	8821	2019
13106	Itaju	11232	2019
13107	Mucurici	7180	2019
13118	Praia Norte	11805	2019
13143	Conquista	8072	2019
13152	Tres Coroas	10579	2024
13155	Uarini	6531	2023
13157	Itapeva	8250	2026
13159	Imbuia	10798	NA
13165	Pindoretama	7087	2019
13166	Sao Felix De Balsas	7626	2019
13176	Monte Alegre De Minas	8364	2019
13192	Santo Antonio Do Aventureiro	8569	2019
13194	Entre Folhas	8138	2019
13216	Ibiara	8951	2020
13217	Quixaba	9620	2019
13225	Pedras Grandes	10875	2029
13235	Catolandia	6621	2019
13240	Balneario Camboriu	10713	2020
13260	Sao Roque De Minas	8625	2019
13269	Conceicao Do Mato Dentro	8063	2019
13295	Foz Do Iguacu	9209	2019
13297	Bastos	11044	2019
13303	Sertaneja	9454	2019
13308	Santo Hipolito	8576	2019
13313	Porto Xavier	10459	2027
13314	Bom Jesus Do Sul	9130	2023
13320	Nova Veneza	7369	2019
13337	Poco Redondo	11677	2019
13338	Santo Antonio Dos Milagres	9852	2019
13340	Cachoeirinha	10207	2021
13345	Minduri	8354	2021
13358	Bom Jesus Da Penha	7951	2021
13359	Lorena	11287	2019
13361	Rio Novo Do Sul	7191	2019
13362	Montanha	7179	2019
13371	Perolandia	7384	2019
13376	Antonio Almeida	9685	2019
13377	Sao Joao Do Araguaia	8847	2019
13391	Taboao Da Serra	11569	2019
13397	Castelandia	7265	2019
13400	Jatei	7712	2019
13415	Sao Martinho	10938	2027
13416	Americo Brasiliense	10998	2019
13434	Batatais	11045	2019
13440	Santa Ernestina	11501	2019
13448	Pedra Grande	10086	2019
13451	Curuca	8768	2019
13453	Posse	7396	2019
13470	Paverama	10439	2029
13476	Boca Do Acre	6484	2019
13484	Braco Do Norte	10730	2026
13500	Jordania	8284	2019
13503	Cristino Castro	9739	2019
13506	Cedro De Sao Joao	11639	2019
13510	Sorocaba	11562	2019
13514	Sao Vicente	11550	2019
13523	Palma Sola	10867	2024
13525	Diogo De Vasconcelos	8112	2021
13531	Corrego Novo	8091	2019
13541	Calcoene	6457	2019
13547	Itapissuma	9574	2019
13559	Loreto	7557	2019
13565	Candiba	6610	2019
13576	Campo Maior	9719	2019
13577	Americano Do Brasil	7222	2019
13580	Monte Carmelo	8367	2019
13593	Floresta Do Araguaia	8772	2019
13595	Apiuna	10701	2033
13605	Progresso	10462	NA
13614	Francisco Santos	9759	2019
13620	Conceicao Da Aparecida	8058	2021
13624	Anajatuba	7462	2024
13627	Piedade De Ponte Nova	8458	2019
13629	Sao Sebastiao Do Cai	10535	2027
13633	Sao Tome	10124	2019
13642	Paratinga	6820	2019
13647	Santa Rita De Jacutinga	8552	2021
13650	Coronel Barros	10258	2025
13660	Recursolandia	11808	2019
13661	Roteiro	6437	2019
13662	Santarem Novo	8837	2019
13671	Ipiranga	9240	2019
13674	Pecanha	8438	2019
13675	Nova Alvorada	10405	NA
13679	Sao Lourenco	8619	2023
13680	Garibaldi	10312	2032
13682	Candido Rodrigues	11094	2019
13685	Ipiranga Do Piaui	9768	2019
13691	Sao Mateus Do Maranhao	7638	2021
13692	Caxias	7502	2019
13699	Dom Aquino	7782	2019
13703	Esperanca Do Sul	10292	2030
13705	Sapucaia	8850	2019
13708	Porangatu	7393	2019
13710	Irani	10806	NA
13718	Sao Joao Batista	10928	2024
13729	Modelo	10848	2019
13731	Cafarnaum	6597	2019
13732	Name Unknown	11840	NA
13733	Braganca Paulista	11065	2019
13742	Itirapina	11250	2019
13743	Serra Dourada	6902	2019
13745	Aguia Branca	7134	2020
13747	Santo Antonio Do Retiro	8574	2019
13753	Nova Santa Barbara	9329	2019
13754	Imbituva	9236	2026
13757	Cordilheira Alta	10755	2026
13762	Pinheiros	7186	2019
13763	Alfenas	7886	2019
13778	Luisburgo	8314	2019
13783	Trindade	7437	2019
13785	Para De Minas	8421	2019
13787	Ipora Do Oeste	10802	2019
13788	Arcoverde	9502	2019
13795	Tibagi	9467	2025
13796	Salesopolis	11485	2021
13803	Panelas	9606	2019
13823	Santa Terezinha De Goias	7414	2019
13833	Ataleia	7922	2019
13835	Paty Do Alferes	9947	2019
13837	Unistalda	10595	2030
13859	Sao Jose Dos Cordeiros	9058	2019
13863	Itatiba	11248	2019
13864	Doutor Ricardo	10279	2036
13874	Sao Luis Do Curu	7110	2019
13878	Teofilandia	6919	2019
13890	Governador Eugenio Barros	7529	2020
13891	Goiana	8181	2019
13901	Inhapi	6390	2019
13904	Vicosa	6455	2019
13907	Icapui	7021	2019
13909	Santo Antonio De Lisboa	9851	2019
13923	Mineiros	7348	2019
13925	Corbelia	9173	2019
13930	Lidianopolis	9277	2019
13942	Acaiaca	7874	2019
13958	Poco Branco	10092	2019
13962	Humaita	10333	2022
13969	Santo Antonio De Goias	7416	2019
13971	Bonito De Minas	7958	2019
13984	Bocaina	9702	2019
13987	Agua Fria De Goias	7213	2019
13990	Flora Rica	11162	2019
14007	Ibiraiaras	10336	NA
14028	Leoberto Leal	10832	NA
14031	Lagoa Alegre	9784	2019
14033	Abadia De Goias	7209	2019
14034	Ibiaca	10335	2039
14043	Catende	9535	2019
14045	Ocaucu	11361	2019
14049	Gameleiras	8178	2019
14077	Maranhaozinho	7562	2019
14080	Salvador Do Sul	10486	2028
14085	Dores Do Rio Preto	7155	2019
14088	Ibipeba	6681	2019
14096	Holambra	11197	2019
14099	Ipiau	6697	2019
14108	Mirante	6788	2019
14110	Muniz Ferreira	6797	2019
14128	Arapongas	9107	2019
14137	Virginopolis	8719	2019
14151	Pavussu	9826	2019
14152	Centro Novo Do Maranhao	7506	2020
14155	Sao Bento Do Norte	10110	2019
14159	Santa Tereza De Goias	7413	2019
14164	Potiretama	7093	2019
14172	Vila Velha	7207	2019
14173	Galvao	10778	2027
14174	Algodao De Jandaira	8873	2019
14177	Paripueira	6423	2019
14179	Arroio Trinta	10706	NA
14200	Urucurituba	6533	2019
14209	Bela Vista De Goias	7240	2019
14213	Pajeu Do Piaui	9817	2019
14216	Sanclerlandia	7404	2019
14225	Ewbank Da Camara	8150	2019
14231	Sao Martinho	10527	2031
14252	Arinos	7920	2019
14276	Paranapua	11384	2019
14277	Santa Maria Da Serra	11506	2019
14278	Fama	8152	2019
14280	Leopolis	9276	2019
14283	Irece	6704	2019
14291	Sao Bento Do Sapucai	11524	2022
14295	Rio Dos Bois	11811	2019
14306	Jaru	10641	2019
14308	Uniflor	9479	2019
14314	Sao Raimundo Nonato	9876	2019
14317	Cruzalia	11127	2019
14327	Agua Preta	9493	2019
14334	Santa Rita De Cassia	6873	2019
14336	Rubineia	11480	2019
14362	Sao Pedro Da Agua Branca	7639	2019
14376	Centralina	8044	2019
14380	Maruim	11662	2019
14386	Eusebio	7002	2019
14390	Nova Esperanca Do Sudoeste	9323	2019
14399	Itaipulandia	9246	2019
14408	Canudos	6613	2019
14412	Altonia	9097	2019
14414	Serra Do Navio	6469	2019
14422	Nossa Senhora Das Dores	11669	2019
14439	Betim	7942	2019
14443	Paraibano	7582	2019
14449	Vargem Bonita	8703	2019
14452	Novo Lino	6413	2019
14464	Buritirana	7492	2020
14466	Ouro Verde	10863	2031
14467	Paramirim	6819	2019
14474	Rosario Do Sul	10481	2030
14479	Nova Colinas	7575	2019
14491	Montezuma	8372	2019
14499	Fervedouro	8159	2019
14505	Olho D'agua Do Piaui	9814	2019
14509	Piritiba	6834	2019
14511	Olho D'agua Do Casado	6415	2019
14517	Marituba	8792	2019
14531	Mimoso De Goias	7346	2019
14532	Belo Vale	7938	2019
14541	Geminiano	9761	2019
14546	Matinhos	9306	2019
14548	Sanharo	9629	2019
14551	Santa Terezinha Do Progresso	10918	2022
14560	Pacaembu	11374	2019
14561	Formosa Do Oeste	9208	2019
14564	Dirce Reis	11133	2019
14581	Santa Luzia	9035	2019
14591	Siqueira Campos	9456	2019
14598	Macambira	11659	2019
14603	Pocone	7829	2019
14606	Parnagua	9821	2019
14610	Anastacio	7671	2019
14611	Pinhalzinho	11410	2019
14614	General Salgado	11174	2019
14622	Bom Jesus	10195	NA
14632	Palmitos	10869	2022
14637	Agua Santa	10152	NA
14654	Santa Helena De Minas	8543	2019
14673	Jatoba	9579	2019
14675	Japoata	11656	2019
14691	Itanagra	6719	2019
14695	Tacaratu	9655	2019
14699	Mathias Lobato	8341	2019
14702	Palmelo	7379	2019
14706	Labrea	6506	2019
14707	Petrolina De Goias	7385	2019
14721	Sao Ludgero	10937	2025
14725	Uberlandia	8695	2019
14734	Buritizal	11072	2019
14743	Vera Cruz	6940	2019
14745	Granjeiro	7011	2019
14747	Nobres	7806	2019
14749	Arame	7467	2019
14750	Doutor Severiano	10020	2019
14751	Ponte Alta	10885	NA
14755	Timon	7654	2019
14756	Encanto	10021	2019
14768	Campo Do Tenente	9147	2028
14778	Joao Camara	10048	2019
14786	Aguas Formosas	7879	2019
14791	Nanuque	8381	2019
14796	Aruja	11023	2019
14802	Vermelho Novo	8713	2019
14806	Olho D'agua Das Cunhas	7578	2020
14820	Aimores	7881	2019
14826	Taquarana	6451	2019
14828	Alto Paraiso De Goias	7219	2019
14837	Name Unknown	11842	NA
14843	Materlandia	8339	2019
14849	Pinheirinho Do Vale	10446	2028
14853	Aurora Do Para	8736	2019
14857	Aracai	7905	2019
14889	Cupira	9543	2019
14890	Corrego Danta	8088	2019
14894	Flores	9551	2019
14897	Niquelandia	7362	2019
14902	Jardim Do Serido	10047	2019
14907	Sao Vicente De Minas	8637	2019
14927	Ponte Alta Do Bom Jesus	11801	2019
14933	Juazeirinho	8963	2019
14934	Sarzedo	8640	2019
14940	Alvaro De Carvalho	10995	2019
14945	Herveiras	10330	NA
14961	Vilhena	10670	2019
14973	Sao Paulo Do Potengi	10121	2019
14974	Caldeirao Grande Do Piaui	9714	2019
14975	Marlieria	8334	2019
14976	Celso Ramos	10749	NA
14978	Piracaia	11413	2019
14993	Bom Jardim	7484	2019
14997	Jitauna	6746	2019
14999	Cruzilia	8100	2019
15005	Ibiquera	6683	2019
15032	Toropi	10573	2032
15039	Mandaguari	9288	2019
15041	Belo Oriente	7937	2019
15047	Araua	11627	2019
15051	Bernardo Sayao	11723	2019
15059	Cruz Do Espirito Santo	8931	2019
15060	Sao Joao De Meriti	9968	2019
15062	Estrela D'oeste	11154	2019
15065	Cruzeiro Do Sul	9181	2019
15067	Nicolau Vergueiro	10403	2033
15069	Soledade	9074	2019
15070	Conceicao De Ipanema	8062	2020
15078	Ribeirao Preto	11468	2019
15089	Itupiranga	8782	2019
15090	Saubara	6895	2019
15094	Sao Luis Do Quitunde	6444	2019
15095	Santo Antonio Do Amparo	8568	2019
15099	Sao Miguel Do Anta	8620	2019
15103	Fernando De Noronha	9549	2019
15104	Camanducaia	7985	2023
15105	Aguas Vermelhas	7880	2019
15109	Tamboril	7116	2019
15115	Hidrolandia	7016	2019
15122	Matias Olimpio	9798	2019
15126	Petrolandia	9614	2019
15134	Santana Do Itarare	9423	2019
15135	Barao De Grajau	7475	2019
15141	Itatiba Do Sul	10353	2030
15143	Parapua	11385	2019
15146	Francisco Beltrao	9212	2019
15147	Congonhal	8069	2019
15154	Leme Do Prado	8308	2019
15155	Ouro Verde De Minas	8411	2019
15158	Monte Das Gameleiras	10070	2019
15161	Tanhacu	6912	2019
15169	Barra Do Jacare	9120	2019
15173	Dianopolis	11745	2019
15174	Queluz	11451	2019
15179	Riachao Do Jacuipe	6853	2019
15181	Doutor Pedrinho	10767	NA
15188	Lagoa Grande	8299	2019
15190	Orindiuva	11366	2019
15195	Presidente Kennedy	11806	2019
15197	Charrua	10247	NA
15200	Ponte Serrada	10887	NA
15212	Carmo Do Rio Claro	8027	2019
15216	Jacobina	6738	2019
15224	Anta Gorda	10165	2034
15226	Xangri-la	10618	2024
15229	Carambei	9156	2026
15233	Igarape	8212	2019
15235	Abaiara	6947	2019
15236	Joinville	10822	2025
15256	Itaiba	9570	2019
15264	Banzae	6565	2019
15265	Santa Barbara Do Leste	8535	2019
15270	Pedra Mole	11673	2019
15276	Alegrete	10156	2030
15284	Presidente Vargas	7604	2020
15292	Nordestina	6803	2019
15295	Rio Do Oeste	10900	2034
15298	Cravinhos	11125	2019
15311	Governador Luiz Rocha	7530	2019
15312	Santo Andre	11515	2019
15315	Planalto	9364	2019
15320	Mamanguape	8976	2019
15324	Diamante	8940	2019
15331	Santa Ines	7613	2019
15337	Teixeiropolis	10665	2019
15344	Belo Monte	6363	2019
15353	Santa Maria Do Cambuca	9635	2019
15354	Itabirito	8233	2019
15363	Luis Domingues	7558	2019
15375	Pau D'arco	11794	2019
15384	Dumont	11141	2019
15386	Varjao De Minas	8706	2019
15405	Pescador	8455	2019
15411	Jenipapo Dos Vieiras	7545	2019
15418	Monsenhor Tabosa	7062	2019
15419	Lapao	6760	2019
15423	Horizontina	10331	2024
15437	Paial	10864	2031
15451	Cumaru Do Norte	8764	2019
15459	Mairi	6772	2019
15469	Sinop	7858	2019
15473	Perdigao	8451	2019
15478	Murici	6412	2019
15481	Barauna	10000	2019
15492	Curvelo	8103	2019
15493	Varzea Da Roca	6936	2019
15501	Coronel Xavier Chaves	8087	2021
15503	Bras Pires	7962	2019
15516	Sao Joao Da Parauna	7421	2019
15519	Barra De Guabiraba	9503	2019
15529	Caicara Do Norte	10006	2019
15543	Cocal	9729	2019
15555	Sao Francisco	9046	2019
15564	Paranaiba	7724	2019
15565	Sao Joaquim De Bicas	8609	2019
15568	Aragarcas	7231	2019
15569	Imarui	10796	2026
15580	Guatambu	10789	2023
15590	Lajes	10057	2019
15608	Primavera Do Leste	7838	2019
15618	Tumiritinga	8687	2019
15619	Matoes	7565	2019
15621	Ipupiara	6699	2019
15624	Malhada De Pedras	6774	2019
15627	Piratininga	11421	2019
15638	Florai	9204	2019
15647	Sao Felix Do Tocantins	11822	2019
15651	Andarai	6547	2019
15654	Paranapanema	11383	2019
15657	Mandirituba	9289	2027
15659	Sao Jose Do Rio Preto	11537	2019
15660	Major Sales	10063	2019
15664	Sericita	8650	2019
15665	Santa Isabel Do Ivai	9415	2019
15666	Ibicuitinga	7020	2019
15681	Arroio Do Sal	10171	2026
15686	Baixo Guandu	7142	2019
15687	Novo Oriente De Minas	8398	2019
15689	Itaubal	6460	2024
15691	Uiramuta	10685	2019
15693	Morrinhos	7354	2019
15695	Guaruja	11192	2019
15699	Meruoca	7056	2019
15704	Delfim Moreira	8105	2030
15717	Flores Da Cunha	10306	2035
15722	Itapora Do Tocantins	11763	2019
[truncated: 3,511 more rows]
