# Supplementary material for: Human movement and environmental barriers shape the emergence of dengue
Source: Nat Commun. 2024 May 28;15:4205. doi: 10.1038/s41467-024-48465-0 (PMC11133396; doi:10.1038/s41467-024-48465-0)
Supplement: Supplementary file 7 — Source data [file 41467_2024_48465_MOESM7_ESM.zip › SD_Fig_7D.csv]

	Year	Region	Cum_count_mid	Cum_count_lower	Cum_count_upper	NewOrder
1	1983	South	0	NA	NA	1
2	1984	South	0	NA	NA	1
3	1985	South	0	NA	NA	1
4	1986	South	0	NA	NA	1
5	1987	South	0	NA	NA	1
6	1988	South	0	NA	NA	1
7	1989	South	0	NA	NA	1
8	1990	South	0	NA	NA	1
9	1991	South	0	NA	NA	1
10	1992	South	0	NA	NA	1
11	1993	South	0	NA	NA	1
12	1994	South	0	NA	NA	1
13	1995	South	0	NA	NA	1
14	1996	South	0	NA	NA	1
15	1997	South	0	NA	NA	1
16	1998	South	0	NA	NA	1
17	1999	South	0	NA	NA	1
18	2000	South	0	NA	NA	1
19	2001	South	6	NA	NA	1
20	2002	South	12	NA	NA	1
21	2003	South	23	NA	NA	1
22	2004	South	34	NA	NA	1
23	2005	South	40	NA	NA	1
24	2006	South	70	NA	NA	1
25	2007	South	81	NA	NA	1
26	2008	South	83	NA	NA	1
27	2009	South	112	NA	NA	1
28	2010	South	141	NA	NA	1
29	2011	South	173	NA	NA	1
30	2012	South	194	NA	NA	1
31	2013	South	213	NA	NA	1
32	2014	South	239	NA	NA	1
33	2015	South	259	NA	NA	1
34	2016	South	271	NA	NA	1
35	2017	South	295	NA	NA	1
36	2018	South	317	NA	NA	1
37	2019	South	326	NA	NA	1
38	2020	South	332	4365	4374	1
39	2021	South	356	4486	4503	1
40	2022	South	401	4594	4617	1
41	2023	South	455	4690	4718	1
42	2024	South	510	4775	4805	1
43	2025	South	568	4851	4883	1
44	2026	South	625	4918	4951	1
45	2027	South	681	4977	5011	1
46	2028	South	725	5030	5064	1
47	2029	South	765	5077	5111	1
48	2030	South	806	5120	5152	1
49	2031	South	839	5157	5188	1
50	2032	South	870	5190	5221	1
51	2033	South	895	5221	5249	1
52	2034	South	920	5248	5274	1
53	2035	South	941	5272	5296	1
54	2036	South	961	5295	5316	1
55	2037	South	979	5316	5334	1
56	2038	South	995	5337	5350	1
57	2039	South	1010	5354	5365	1
58	1983	Southeast	1	NA	NA	NA
59	1984	Southeast	1	NA	NA	NA
60	1985	Southeast	1	NA	NA	NA
61	1986	Southeast	1	NA	NA	NA
62	1987	Southeast	1	NA	NA	NA
63	1988	Southeast	2	NA	NA	NA
64	1989	Southeast	4	NA	NA	NA
65	1990	Southeast	5	NA	NA	NA
66	1991	Southeast	9	NA	NA	NA
67	1992	Southeast	15	NA	NA	NA
68	1993	Southeast	21	NA	NA	NA
69	1994	Southeast	35	NA	NA	NA
70	1995	Southeast	48	NA	NA	NA
71	1996	Southeast	68	NA	NA	NA
72	1997	Southeast	101	NA	NA	NA
73	1998	Southeast	143	NA	NA	NA
74	1999	Southeast	172	NA	NA	NA
75	2000	Southeast	185	NA	NA	NA
76	2001	Southeast	265	NA	NA	NA
77	2002	Southeast	314	NA	NA	NA
78	2003	Southeast	358	NA	NA	NA
79	2004	Southeast	397	NA	NA	NA
80	2005	Southeast	443	NA	NA	NA
81	2006	Southeast	497	NA	NA	NA
82	2007	Southeast	545	NA	NA	NA
83	2008	Southeast	665	NA	NA	NA
84	2009	Southeast	772	NA	NA	NA
85	2010	Southeast	836	NA	NA	NA
86	2011	Southeast	902	NA	NA	NA
87	2012	Southeast	1027	NA	NA	NA
88	2013	Southeast	1135	NA	NA	NA
89	2014	Southeast	1263	NA	NA	NA
90	2015	Southeast	1368	NA	NA	NA
91	2016	Southeast	1424	NA	NA	NA
92	2017	Southeast	1465	NA	NA	NA
93	2018	Southeast	1512	NA	NA	NA
94	2019	Southeast	1512	NA	NA	NA
95	2020	Southeast	1517	NA	NA	NA
96	2021	Southeast	1540	NA	NA	NA
97	2022	Southeast	1569	NA	NA	NA
98	2023	Southeast	1593	NA	NA	NA
99	2024	Southeast	1599	NA	NA	NA
100	2025	Southeast	1606	NA	NA	NA
101	2026	Southeast	1609	NA	NA	NA
102	2027	Southeast	1610	NA	NA	NA
103	2028	Southeast	1614	NA	NA	NA
104	2029	Southeast	1615	NA	NA	NA
105	2030	Southeast	1616	NA	NA	NA
106	2031	Southeast	1618	NA	NA	NA
107	2032	Southeast	1620	NA	NA	NA
108	2033	Southeast	1621	NA	NA	NA
109	2034	Southeast	1621	NA	NA	NA
110	2035	Southeast	1623	NA	NA	NA
111	2036	Southeast	1624	NA	NA	NA
112	2037	Southeast	1624	NA	NA	NA
113	2038	Southeast	1624	NA	NA	NA
114	2039	Southeast	1624	NA	NA	NA
115	1983	Northeast	0	NA	NA	NA
116	1984	Northeast	0	NA	NA	NA
117	1985	Northeast	0	NA	NA	NA
118	1986	Northeast	0	NA	NA	NA
119	1987	Northeast	1	NA	NA	NA
120	1988	Northeast	1	NA	NA	NA
121	1989	Northeast	1	NA	NA	NA
122	1990	Northeast	4	NA	NA	NA
123	1991	Northeast	6	NA	NA	NA
124	1992	Northeast	10	NA	NA	NA
125	1993	Northeast	19	NA	NA	NA
126	1994	Northeast	26	NA	NA	NA
127	1995	Northeast	43	NA	NA	NA
128	1996	Northeast	62	NA	NA	NA
129	1997	Northeast	85	NA	NA	NA
130	1998	Northeast	112	NA	NA	NA
131	1999	Northeast	167	NA	NA	NA
132	2000	Northeast	261	NA	NA	NA
133	2001	Northeast	529	NA	NA	NA
134	2002	Northeast	643	NA	NA	NA
135	2003	Northeast	837	NA	NA	NA
136	2004	Northeast	1097	NA	NA	NA
137	2005	Northeast	1195	NA	NA	NA
138	2006	Northeast	1266	NA	NA	NA
139	2007	Northeast	1313	NA	NA	NA
140	2008	Northeast	1351	NA	NA	NA
141	2009	Northeast	1375	NA	NA	NA
142	2010	Northeast	1413	NA	NA	NA
143	2011	Northeast	1475	NA	NA	NA
144	2012	Northeast	1489	NA	NA	NA
145	2013	Northeast	1529	NA	NA	NA
146	2014	Northeast	1539	NA	NA	NA
147	2015	Northeast	1564	NA	NA	NA
148	2016	Northeast	1631	NA	NA	NA
149	2017	Northeast	1701	NA	NA	NA
150	2018	Northeast	1744	NA	NA	NA
151	2019	Northeast	1744	NA	NA	NA
152	2020	Northeast	1751	NA	NA	NA
153	2021	Northeast	1756	NA	NA	NA
154	2022	Northeast	1768	NA	NA	NA
155	2023	Northeast	1775	NA	NA	NA
156	2024	Northeast	1785	NA	NA	NA
157	2025	Northeast	1790	NA	NA	NA
158	2026	Northeast	1791	NA	NA	NA
159	2027	Northeast	1792	NA	NA	NA
160	2028	Northeast	1793	NA	NA	NA
161	2029	Northeast	1795	NA	NA	NA
162	2030	Northeast	1795	NA	NA	NA
163	2031	Northeast	1797	NA	NA	NA
164	2032	Northeast	1797	NA	NA	NA
165	2033	Northeast	1798	NA	NA	NA
166	2034	Northeast	1799	NA	NA	NA
167	2035	Northeast	1799	NA	NA	NA
168	2036	Northeast	1799	NA	NA	NA
169	2037	Northeast	1799	NA	NA	NA
170	2038	Northeast	1799	NA	NA	NA
171	2039	Northeast	1799	NA	NA	NA
172	1983	North	0	NA	NA	NA
173	1984	North	0	NA	NA	NA
174	1985	North	0	NA	NA	NA
175	1986	North	0	NA	NA	NA
176	1987	North	0	NA	NA	NA
177	1988	North	0	NA	NA	NA
178	1989	North	0	NA	NA	NA
179	1990	North	0	NA	NA	NA
180	1991	North	0	NA	NA	NA
181	1992	North	0	NA	NA	NA
182	1993	North	0	NA	NA	NA
183	1994	North	0	NA	NA	NA
184	1995	North	0	NA	NA	NA
185	1996	North	0	NA	NA	NA
186	1997	North	1	NA	NA	NA
187	1998	North	1	NA	NA	NA
188	1999	North	3	NA	NA	NA
189	2000	North	4	NA	NA	NA
190	2001	North	50	NA	NA	NA
191	2002	North	71	NA	NA	NA
192	2003	North	113	NA	NA	NA
193	2004	North	164	NA	NA	NA
194	2005	North	185	NA	NA	NA
195	2006	North	200	NA	NA	NA
196	2007	North	226	NA	NA	NA
197	2008	North	254	NA	NA	NA
198	2009	North	270	NA	NA	NA
199	2010	North	309	NA	NA	NA
200	2011	North	328	NA	NA	NA
201	2012	North	332	NA	NA	NA
202	2013	North	341	NA	NA	NA
203	2014	North	344	NA	NA	NA
204	2015	North	351	NA	NA	NA
205	2016	North	364	NA	NA	NA
206	2017	North	372	NA	NA	NA
207	2018	North	381	NA	NA	NA
208	2019	North	381	NA	NA	NA
209	2020	North	384	NA	NA	NA
210	2021	North	397	NA	NA	NA
211	2022	North	406	NA	NA	NA
212	2023	North	417	NA	NA	NA
213	2024	North	430	NA	NA	NA
214	2025	North	437	NA	NA	NA
215	2026	North	442	NA	NA	NA
216	2027	North	444	NA	NA	NA
217	2028	North	446	NA	NA	NA
218	2029	North	450	NA	NA	NA
219	2030	North	450	NA	NA	NA
220	2031	North	450	NA	NA	NA
221	2032	North	450	NA	NA	NA
222	2033	North	452	NA	NA	NA
223	2034	North	452	NA	NA	NA
224	2035	North	452	NA	NA	NA
225	2036	North	452	NA	NA	NA
226	2037	North	452	NA	NA	NA
227	2038	North	452	NA	NA	NA
228	2039	North	452	NA	NA	NA
229	1983	Centralwest	0	NA	NA	4
230	1984	Centralwest	0	NA	NA	4
231	1985	Centralwest	0	NA	NA	4
232	1986	Centralwest	0	NA	NA	4
233	1987	Centralwest	0	NA	NA	4
234	1988	Centralwest	0	NA	NA	4
235	1989	Centralwest	0	NA	NA	4
236	1990	Centralwest	0	NA	NA	4
237	1991	Centralwest	0	NA	NA	4
238	1992	Centralwest	0	NA	NA	4
239	1993	Centralwest	0	NA	NA	4
240	1994	Centralwest	1	NA	NA	4
241	1995	Centralwest	2	NA	NA	4
242	1996	Centralwest	5	NA	NA	4
243	1997	Centralwest	5	NA	NA	4
244	1998	Centralwest	8	NA	NA	4
245	1999	Centralwest	11	NA	NA	4
246	2000	Centralwest	12	NA	NA	4
247	2001	Centralwest	49	NA	NA	4
248	2002	Centralwest	105	NA	NA	4
249	2003	Centralwest	122	NA	NA	4
250	2004	Centralwest	153	NA	NA	4
251	2005	Centralwest	217	NA	NA	4
252	2006	Centralwest	242	NA	NA	4
253	2007	Centralwest	284	NA	NA	4
254	2008	Centralwest	306	NA	NA	4
255	2009	Centralwest	331	NA	NA	4
256	2010	Centralwest	359	NA	NA	4
257	2011	Centralwest	376	NA	NA	4
258	2012	Centralwest	402	NA	NA	4
259	2013	Centralwest	432	NA	NA	4
260	2014	Centralwest	446	NA	NA	4
261	2015	Centralwest	451	NA	NA	4
262	2016	Centralwest	454	NA	NA	4
263	2017	Centralwest	457	NA	NA	4
264	2018	Centralwest	461	NA	NA	4
265	2019	Centralwest	461	NA	NA	4
266	2020	Centralwest	462	NA	NA	4
267	2021	Centralwest	462	NA	NA	4
268	2022	Centralwest	464	NA	NA	4
269	2023	Centralwest	464	NA	NA	4
270	2024	Centralwest	466	NA	NA	4
271	2025	Centralwest	466	NA	NA	4
272	2026	Centralwest	467	NA	NA	4
273	2027	Centralwest	467	NA	NA	4
274	2028	Centralwest	469	NA	NA	4
275	2029	Centralwest	469	NA	NA	4
276	2030	Centralwest	469	NA	NA	4
277	2031	Centralwest	469	NA	NA	4
278	2032	Centralwest	469	NA	NA	4
279	2033	Centralwest	469	NA	NA	4
280	2034	Centralwest	469	NA	NA	4
281	2035	Centralwest	469	NA	NA	4
282	2036	Centralwest	469	NA	NA	4
283	2037	Centralwest	469	NA	NA	4
284	2038	Centralwest	469	NA	NA	4
285	2039	Centralwest	469	NA	NA	4
